# Supplementary material for: Musculoskeletal simulations to examine the effects of accentuated eccentric loading (AEL) on jump height
Source: PeerJ. 2023 Jan 23;11:e14687. doi: 10.7717/peerj.14687 (PMC9879160; doi:10.7717/peerj.14687)
Supplement: Supplemental Information 1 [file peerj-11-14687-s001.zip › Supplementary Simulation code and output results BW/Optimized_for_J_Results/TwoSegment_controls.sto]

controls
version=1
nRows=13563
nColumns=5
inDegrees=no
endheader
time	vastus	recfem	glut	ham
      0.00000000	      0.01000000	      0.01000000	      0.01000000	      0.01000000
      0.00010000	      0.01000000	      0.01000000	      0.01000000	      0.01000000
      0.00023578	      0.01000000	      0.01000000	      0.01000000	      0.01000000
      0.00037157	      0.01000000	      0.01000000	      0.01000000	      0.01000000
      0.00050735	      0.01000000	      0.01000000	      0.01000000	      0.01000000
      0.00064313	      0.01000000	      0.01000000	      0.01000000	      0.01000000
      0.00077892	      0.01000000	      0.01000000	      0.01000000	      0.01000000
      0.00095179	      0.01000000	      0.01000000	      0.01000000	      0.01000000
      0.00112467	      0.01000000	      0.01000000	      0.01000000	      0.01000000
      0.00129754	      0.01000000	      0.01000000	      0.01000000	      0.01000000
      0.00151861	      0.01000000	      0.01000000	      0.01000000	      0.01000000
      0.00173969	      0.01000000	      0.01000000	      0.01000000	      0.01000000
      0.00201011	      0.01000000	      0.01000000	      0.01000000	      0.01000000
      0.00228052	      0.01000000	      0.01000000	      0.01000000	      0.01000000
      0.00263639	      0.01000000	      0.01000000	      0.01000000	      0.01000000
      0.00299225	      0.01000000	      0.01000000	      0.01000000	      0.01000000
      0.00349305	      0.01000000	      0.01000000	      0.01000000	      0.01000000
      0.00399385	      0.01000000	      0.01000000	      0.01000000	      0.01000000
      0.00475543	      0.01000000	      0.01000000	      0.01000000	      0.01000000
      0.00551701	      0.01000000	      0.01000000	      0.01000000	      0.01000000
      0.00644774	      0.01000000	      0.01000000	      0.01000000	      0.01000000
      0.00737847	      0.01000000	      0.01000000	      0.01000000	      0.01000000
      0.00830920	      0.01000000	      0.01000000	      0.01000000	      0.01000000
      0.00923993	      0.01000000	      0.01000000	      0.01000000	      0.01000000
      0.01047305	      0.01000000	      0.01000000	      0.01000000	      0.01000000
      0.01125060	      0.01000000	      0.01000000	      0.01000000	      0.01000000
      0.01202816	      0.01000000	      0.01000000	      0.01000000	      0.01000000
      0.01316609	      0.01000000	      0.01000000	      0.01000000	      0.01000000
      0.01396261	      0.01000000	      0.01000000	      0.01000000	      0.01000000
      0.01475914	      0.01000000	      0.01000000	      0.01000000	      0.01000000
      0.01571545	      0.01000000	      0.01000000	      0.01000000	      0.01000000
      0.01658307	      0.01000000	      0.01000000	      0.01000000	      0.01000000
      0.01745069	      0.01000000	      0.01000000	      0.01000000	      0.01000000
      0.01830614	      0.01000000	      0.01000000	      0.01000000	      0.01000000
      0.01916159	      0.01000000	      0.01000000	      0.01000000	      0.01000000
      0.01997595	      0.01000000	      0.01000000	      0.01000000	      0.01000000
      0.02079031	      0.01000000	      0.01000000	      0.01000000	      0.01000000
      0.02156845	      0.01000000	      0.01000000	      0.01000000	      0.01000000
      0.02250334	      0.01000000	      0.01000000	      0.01000000	      0.01000000
      0.02343823	      0.01000000	      0.01000000	      0.01000000	      0.01000000
      0.02422430	      0.01000000	      0.01000000	      0.01000000	      0.01000000
      0.02501038	      0.01000000	      0.01000000	      0.01000000	      0.01000000
      0.02579645	      0.01000000	      0.01000000	      0.01000000	      0.01000000
      0.02658253	      0.01000000	      0.01000000	      0.01000000	      0.01000000
      0.02736860	      0.01000000	      0.01000000	      0.01000000	      0.01000000
      0.02815468	      0.01000000	      0.01000000	      0.01000000	      0.01000000
      0.02894076	      0.01000000	      0.01000000	      0.01000000	      0.01000000
      0.02972683	      0.01000000	      0.01000000	      0.01000000	      0.01000000
      0.03051291	      0.01000000	      0.01000000	      0.01000000	      0.01000000
      0.03129898	      0.01000000	      0.01000000	      0.01000000	      0.01000000
      0.03208506	      0.01000000	      0.01000000	      0.01000000	      0.01000000
      0.03287113	      0.01000000	      0.01000000	      0.01000000	      0.01000000
      0.03365721	      0.01000000	      0.01000000	      0.01000000	      0.01000000
      0.03444328	      0.01000000	      0.01000000	      0.01000000	      0.01000000
      0.03522936	      0.01000000	      0.01000000	      0.01000000	      0.01000000
      0.03601544	      0.01000000	      0.01000000	      0.01000000	      0.01000000
      0.03680151	      0.01000000	      0.01000000	      0.01000000	      0.01000000
      0.03758759	      0.01000000	      0.01000000	      0.01000000	      0.01000000
      0.03837366	      0.01000000	      0.01000000	      0.01000000	      0.01000000
      0.03915974	      0.01000000	      0.01000000	      0.01000000	      0.01000000
      0.03994581	      0.01000000	      0.01000000	      0.01000000	      0.01000000
      0.04073189	      0.01000000	      0.01000000	      0.01000000	      0.01000000
      0.04151796	      0.01000000	      0.01000000	      0.01000000	      0.01000000
      0.04230404	      0.01000000	      0.01000000	      0.01000000	      0.01000000
      0.04309012	      0.01000000	      0.01000000	      0.01000000	      0.01000000
      0.04387619	      0.01000000	      0.01000000	      0.01000000	      0.01000000
      0.04466227	      0.01000000	      0.01000000	      0.01000000	      0.01000000
      0.04544834	      0.01000000	      0.01000000	      0.01000000	      0.01000000
      0.04623442	      0.01000000	      0.01000000	      0.01000000	      0.01000000
      0.04702049	      0.01000000	      0.01000000	      0.01000000	      0.01000000
      0.04780657	      0.01000000	      0.01000000	      0.01000000	      0.01000000
      0.04859264	      0.01000000	      0.01000000	      0.01000000	      0.01000000
      0.04937872	      0.01000000	      0.01000000	      0.01000000	      0.01000000
      0.05016480	      0.01000000	      0.01000000	      0.01000000	      0.01000000
      0.05086958	      0.01000000	      0.01000000	      0.01000000	      0.01000000
      0.05157436	      0.01000000	      0.01000000	      0.01000000	      0.01000000
      0.05227914	      0.01000000	      0.01000000	      0.01000000	      0.01000000
      0.05298392	      0.01000000	      0.01000000	      0.01000000	      0.01000000
      0.05368870	      0.01000000	      0.01000000	      0.01000000	      0.01000000
      0.05439348	      0.01000000	      0.01000000	      0.01000000	      0.01000000
      0.05509826	      0.01000000	      0.01000000	      0.01000000	      0.01000000
      0.05580304	      0.01000000	      0.01000000	      0.01000000	      0.01000000
      0.05650782	      0.01000000	      0.01000000	      0.01000000	      0.01000000
      0.05721260	      0.01000000	      0.01000000	      0.01000000	      0.01000000
      0.05791738	      0.01000000	      0.01000000	      0.01000000	      0.01000000
      0.05862216	      0.01000000	      0.01000000	      0.01000000	      0.01000000
      0.05932694	      0.01000000	      0.01000000	      0.01000000	      0.01000000
      0.06003172	      0.01000000	      0.01000000	      0.01000000	      0.01000000
      0.06073650	      0.01000000	      0.01000000	      0.01000000	      0.01000000
      0.06144128	      0.01000000	      0.01000000	      0.01000000	      0.01000000
      0.06214606	      0.01000000	      0.01000000	      0.01000000	      0.01000000
      0.06285084	      0.01000000	      0.01000000	      0.01000000	      0.01000000
      0.06355562	      0.01000000	      0.01000000	      0.01000000	      0.01000000
      0.06426040	      0.01000000	      0.01000000	      0.01000000	      0.01000000
      0.06496518	      0.01000000	      0.01000000	      0.01000000	      0.01000000
      0.06566996	      0.01000000	      0.01000000	      0.01000000	      0.01000000
      0.06637474	      0.01000000	      0.01000000	      0.01000000	      0.01000000
      0.06707952	      0.01000000	      0.01000000	      0.01000000	      0.01000000
      0.06778430	      0.01000000	      0.01000000	      0.01000000	      0.01000000
      0.06848908	      0.01000000	      0.01000000	      0.01000000	      0.01000000
      0.06919386	      0.01000000	      0.01000000	      0.01000000	      0.01000000
      0.06989864	      0.01000000	      0.01000000	      0.01000000	      0.01000000
      0.07060343	      0.01000000	      0.01000000	      0.01000000	      0.01000000
      0.07130821	      0.01000000	      0.01000000	      0.01000000	      0.01000000
      0.07201299	      0.01000000	      0.01000000	      0.01000000	      0.01000000
      0.07271777	      0.01000000	      0.01000000	      0.01000000	      0.01000000
      0.07342255	      0.01000000	      0.01000000	      0.01000000	      0.01000000
      0.07412733	      0.01000000	      0.01000000	      0.01000000	      0.01000000
      0.07483211	      0.01000000	      0.01000000	      0.01000000	      0.01000000
      0.07553689	      0.01000000	      0.01000000	      0.01000000	      0.01000000
      0.07624167	      0.01000000	      0.01000000	      0.01000000	      0.01000000
      0.07694645	      0.01000000	      0.01000000	      0.01000000	      0.01000000
      0.07765123	      0.01000000	      0.01000000	      0.01000000	      0.01000000
      0.07835601	      0.01000000	      0.01000000	      0.01000000	      0.01000000
      0.07906079	      0.01000000	      0.01000000	      0.01000000	      0.01000000
      0.07976557	      0.01000000	      0.01000000	      0.01000000	      0.01000000
      0.08047035	      0.01000000	      0.01000000	      0.01000000	      0.01000000
      0.08117513	      0.01000000	      0.01000000	      0.01000000	      0.01000000
      0.08187991	      0.01000000	      0.01000000	      0.01000000	      0.01000000
      0.08258469	      0.01000000	      0.01000000	      0.01000000	      0.01000000
      0.08328947	      0.01000000	      0.01000000	      0.01000000	      0.01000000
      0.08399425	      0.01000000	      0.01000000	      0.01000000	      0.01000000
      0.08469903	      0.01000000	      0.01000000	      0.01000000	      0.01000000
      0.08540381	      0.01000000	      0.01000000	      0.01000000	      0.01000000
      0.08610859	      0.01000000	      0.01000000	      0.01000000	      0.01000000
      0.08681337	      0.01000000	      0.01000000	      0.01000000	      0.01000000
      0.08751815	      0.01000000	      0.01000000	      0.01000000	      0.01000000
      0.08822293	      0.01000000	      0.01000000	      0.01000000	      0.01000000
      0.08892771	      0.01000000	      0.01000000	      0.01000000	      0.01000000
      0.08963249	      0.01000000	      0.01000000	      0.01000000	      0.01000000
      0.09033727	      0.01000000	      0.01000000	      0.01000000	      0.01000000
      0.09104205	      0.01000000	      0.01000000	      0.01000000	      0.01000000
      0.09174684	      0.01000000	      0.01000000	      0.01000000	      0.01000000
      0.09245162	      0.01000000	      0.01000000	      0.01000000	      0.01000000
      0.09315640	      0.01000000	      0.01000000	      0.01000000	      0.01000000
      0.09386118	      0.01000000	      0.01000000	      0.01000000	      0.01000000
      0.09456596	      0.01000000	      0.01000000	      0.01000000	      0.01000000
      0.09527074	      0.01000000	      0.01000000	      0.01000000	      0.01000000
      0.09597552	      0.01000000	      0.01000000	      0.01000000	      0.01000000
      0.09668030	      0.01000000	      0.01000000	      0.01000000	      0.01000000
      0.09738508	      0.01000000	      0.01000000	      0.01000000	      0.01000000
      0.09808986	      0.01000000	      0.01000000	      0.01000000	      0.01000000
      0.09879464	      0.01000000	      0.01000000	      0.01000000	      0.01000000
      0.09949942	      0.01000000	      0.01000000	      0.01000000	      0.01000000
      0.10020420	      0.01000000	      0.01000000	      0.01000000	      0.01000000
      0.10090898	      0.01000000	      0.01000000	      0.01000000	      0.01000000
      0.10161376	      0.01000000	      0.01000000	      0.01000000	      0.01000000
      0.10231854	      0.01000000	      0.01000000	      0.01000000	      0.01000000
      0.10302332	      0.01000000	      0.01000000	      0.01000000	      0.01000000
      0.10372810	      0.01000000	      0.01000000	      0.01000000	      0.01000000
      0.10443288	      0.01000000	      0.01000000	      0.01000000	      0.01000000
      0.10513766	      0.01000000	      0.01000000	      0.01000000	      0.01000000
      0.10584244	      0.01000000	      0.01000000	      0.01000000	      0.01000000
      0.10654722	      0.01000000	      0.01000000	      0.01000000	      0.01000000
      0.10725200	      0.01000000	      0.01000000	      0.01000000	      0.01000000
      0.10795678	      0.01000000	      0.01000000	      0.01000000	      0.01000000
      0.10866156	      0.01000000	      0.01000000	      0.01000000	      0.01000000
      0.10936634	      0.01000000	      0.01000000	      0.01000000	      0.01000000
      0.11007112	      0.01000000	      0.01000000	      0.01000000	      0.01000000
      0.11077590	      0.01000000	      0.01000000	      0.01000000	      0.01000000
      0.11148068	      0.01000000	      0.01000000	      0.01000000	      0.01000000
      0.11218546	      0.01000000	      0.01000000	      0.01000000	      0.01000000
      0.11289024	      0.01000000	      0.01000000	      0.01000000	      0.01000000
      0.11359503	      0.01000000	      0.01000000	      0.01000000	      0.01000000
      0.11429981	      0.01000000	      0.01000000	      0.01000000	      0.01000000
      0.11500459	      0.01000000	      0.01000000	      0.01000000	      0.01000000
      0.11570937	      0.01000000	      0.01000000	      0.01000000	      0.01000000
      0.11641415	      0.01000000	      0.01000000	      0.01000000	      0.01000000
      0.11711893	      0.01000000	      0.01000000	      0.01000000	      0.01000000
      0.11782371	      0.01000000	      0.01000000	      0.01000000	      0.01000000
      0.11852849	      0.01000000	      0.01000000	      0.01000000	      0.01000000
      0.11923327	      0.01000000	      0.01000000	      0.01000000	      0.01000000
      0.11993805	      0.01000000	      0.01000000	      0.01000000	      0.01000000
      0.12064283	      0.01000000	      0.01000000	      0.01000000	      0.01000000
      0.12134761	      0.01000000	      0.01000000	      0.01000000	      0.01000000
      0.12205239	      0.01000000	      0.01000000	      0.01000000	      0.01000000
      0.12275717	      0.01000000	      0.01000000	      0.01000000	      0.01000000
      0.12346195	      0.01000000	      0.01000000	      0.01000000	      0.01000000
      0.12416673	      0.01000000	      0.01000000	      0.01000000	      0.01000000
      0.12487151	      0.01000000	      0.01000000	      0.01000000	      0.01000000
      0.12557629	      0.01000000	      0.01000000	      0.01000000	      0.01000000
      0.12628107	      0.01000000	      0.01000000	      0.01000000	      0.01000000
      0.12698585	      0.01000000	      0.01000000	      0.01000000	      0.01000000
      0.12769063	      0.01000000	      0.01000000	      0.01000000	      0.01000000
      0.12839541	      0.01000000	      0.01000000	      0.01000000	      0.01000000
      0.12910019	      0.01000000	      0.01000000	      0.01000000	      0.01000000
      0.12980497	      0.01000000	      0.01000000	      0.01000000	      0.01000000
      0.13050975	      0.01000000	      0.01000000	      0.01000000	      0.01000000
      0.13121453	      0.01000000	      0.01000000	      0.01000000	      0.01000000
      0.13191931	      0.01000000	      0.01000000	      0.01000000	      0.01000000
      0.13262409	      0.01000000	      0.01000000	      0.01000000	      0.01000000
      0.13332887	      0.01000000	      0.01000000	      0.01000000	      0.01000000
      0.13403365	      0.01000000	      0.01000000	      0.01000000	      0.01000000
      0.13473844	      0.01000000	      0.01000000	      0.01000000	      0.01000000
      0.13544322	      0.01000000	      0.01000000	      0.01000000	      0.01000000
      0.13614800	      0.01000000	      0.01000000	      0.01000000	      0.01000000
      0.13685278	      0.01000000	      0.01000000	      0.01000000	      0.01000000
      0.13755756	      0.01000000	      0.01000000	      0.01000000	      0.01000000
      0.13826234	      0.01000000	      0.01000000	      0.01000000	      0.01000000
      0.13896712	      0.01000000	      0.01000000	      0.01000000	      0.01000000
      0.13967190	      0.01000000	      0.01000000	      0.01000000	      0.01000000
      0.14037668	      0.01000000	      0.01000000	      0.01000000	      0.01000000
      0.14108146	      0.01000000	      0.01000000	      0.01000000	      0.01000000
      0.14178624	      0.01000000	      0.01000000	      0.01000000	      0.01000000
      0.14249102	      0.01000000	      0.01000000	      0.01000000	      0.01000000
      0.14319580	      0.01000000	      0.01000000	      0.01000000	      0.01000000
      0.14390058	      0.01000000	      0.01000000	      0.01000000	      0.01000000
      0.14460536	      0.01000000	      0.01000000	      0.01000000	      0.01000000
      0.14531014	      0.01000000	      0.01000000	      0.01000000	      0.01000000
      0.14601492	      0.01000000	      0.01000000	      0.01000000	      0.01000000
      0.14671970	      0.01000000	      0.01000000	      0.01000000	      0.01000000
      0.14742448	      0.01000000	      0.01000000	      0.01000000	      0.01000000
      0.14812926	      0.01000000	      0.01000000	      0.01000000	      0.01000000
      0.14883404	      0.01000000	      0.01000000	      0.01000000	      0.01000000
      0.14953882	      0.01000000	      0.01000000	      0.01000000	      0.01000000
      0.15024360	      0.01000000	      0.01000000	      0.01000000	      0.01000000
      0.15094838	      0.01000000	      0.01000000	      0.01000000	      0.01000000
      0.15165316	      0.01000000	      0.01000000	      0.01000000	      0.01000000
      0.15235794	      0.01000000	      0.01000000	      0.01000000	      0.01000000
      0.15306272	      0.01000000	      0.01000000	      0.01000000	      0.01000000
      0.15376750	      0.01000000	      0.01000000	      0.01000000	      0.01000000
      0.15447228	      0.01000000	      0.01000000	      0.01000000	      0.01000000
      0.15517706	      0.01000000	      0.01000000	      0.01000000	      0.01000000
      0.15588185	      0.01000000	      0.01000000	      0.01000000	      0.01000000
      0.15658663	      0.01000000	      0.01000000	      0.01000000	      0.01000000
      0.15729141	      0.01000000	      0.01000000	      0.01000000	      0.01000000
      0.15799619	      0.01000000	      0.01000000	      0.01000000	      0.01000000
      0.15870097	      0.01000000	      0.01000000	      0.01000000	      0.01000000
      0.15940575	      0.01000000	      0.01000000	      0.01000000	      0.01000000
      0.16011053	      0.01000000	      0.01000000	      0.01000000	      0.01000000
      0.16081531	      0.01000000	      0.01000000	      0.01000000	      0.01000000
      0.16152009	      0.01000000	      0.01000000	      0.01000000	      0.01000000
      0.16222487	      0.01000000	      0.01000000	      0.01000000	      0.01000000
      0.16292965	      0.01000000	      0.01000000	      0.01000000	      0.01000000
      0.16363443	      0.01000000	      0.01000000	      0.01000000	      0.01000000
      0.16433921	      0.01000000	      0.01000000	      0.01000000	      0.01000000
      0.16504399	      0.01000000	      0.01000000	      0.01000000	      0.01000000
      0.16574877	      0.01000000	      0.01000000	      0.01000000	      0.01000000
      0.16645355	      0.01000000	      0.01000000	      0.01000000	      0.01000000
      0.16715833	      0.01000000	      0.01000000	      0.01000000	      0.01000000
      0.16786311	      0.01000000	      0.01000000	      0.01000000	      0.01000000
      0.16856789	      0.01000000	      0.01000000	      0.01000000	      0.01000000
      0.16927267	      0.01000000	      0.01000000	      0.01000000	      0.01000000
      0.16997745	      0.01000000	      0.01000000	      0.01000000	      0.01000000
      0.17068223	      0.01000000	      0.01000000	      0.01000000	      0.01000000
      0.17138701	      0.01000000	      0.01000000	      0.01000000	      0.01000000
      0.17209179	      0.01000000	      0.01000000	      0.01000000	      0.01000000
      0.17279657	      0.01000000	      0.01000000	      0.01000000	      0.01000000
      0.17350135	      0.01000000	      0.01000000	      0.01000000	      0.01000000
      0.17420613	      0.01000000	      0.01000000	      0.01000000	      0.01000000
      0.17491091	      0.01000000	      0.01000000	      0.01000000	      0.01000000
      0.17561569	      0.01000000	      0.01000000	      0.01000000	      0.01000000
      0.17632047	      0.01000000	      0.01000000	      0.01000000	      0.01000000
      0.17702526	      0.01000000	      0.01000000	      0.01000000	      0.01000000
      0.17773004	      0.01000000	      0.01000000	      0.01000000	      0.01000000
      0.17843482	      0.01000000	      0.01000000	      0.01000000	      0.01000000
      0.17913960	      0.01000000	      0.01000000	      0.01000000	      0.01000000
      0.17984438	      0.01000000	      0.01000000	      0.01000000	      0.01000000
      0.18054916	      0.01000000	      0.01000000	      0.01000000	      0.01000000
      0.18125394	      0.01000000	      0.01000000	      0.01000000	      0.01000000
      0.18195872	      0.01000000	      0.01000000	      0.01000000	      0.01000000
      0.18266350	      0.01000000	      0.01000000	      0.01000000	      0.01000000
      0.18336828	      0.01000000	      0.01000000	      0.01000000	      0.01000000
      0.18407306	      0.01000000	      0.01000000	      0.01000000	      0.01000000
      0.18477784	      0.01000000	      0.01000000	      0.01000000	      0.01000000
      0.18548262	      0.01000000	      0.01000000	      0.01000000	      0.01000000
      0.18618740	      0.01000000	      0.01000000	      0.01000000	      0.01000000
      0.18689218	      0.01000000	      0.01000000	      0.01000000	      0.01000000
      0.18759696	      0.01000000	      0.01003726	      0.01000000	      0.01000000
      0.18830174	      0.01000000	      0.01707622	      0.01000000	      0.01000000
      0.18900652	      0.01000000	      0.02411517	      0.01000000	      0.01000000
      0.18971130	      0.01000000	      0.03115412	      0.01000000	      0.01000000
      0.19041608	      0.01000000	      0.03819308	      0.01000000	      0.01000000
      0.19112086	      0.01000000	      0.04523203	      0.01000000	      0.01000000
      0.19182564	      0.01000000	      0.05227098	      0.01000000	      0.01000000
      0.19253042	      0.01000000	      0.05930994	      0.01000000	      0.01000000
      0.19323520	      0.01000000	      0.06634889	      0.01000000	      0.01000000
      0.19393998	      0.01000000	      0.07338784	      0.01000000	      0.01000000
      0.19464476	      0.01000000	      0.08042680	      0.01000000	      0.01000000
      0.19534954	      0.01000000	      0.08746575	      0.01000000	      0.01000000
      0.19605432	      0.01000000	      0.09450471	      0.01000000	      0.01000000
      0.19675910	      0.01000000	      0.10154366	      0.01000000	      0.01000000
      0.19746388	      0.01000000	      0.10858261	      0.01000000	      0.01000000
      0.19816866	      0.01000000	      0.11562157	      0.01000000	      0.01000000
      0.19887345	      0.01000000	      0.12266052	      0.01000000	      0.01000000
      0.19957823	      0.01000000	      0.12969947	      0.01000000	      0.01000000
      0.20028301	      0.01000000	      0.13673843	      0.01000000	      0.01000000
      0.20098779	      0.01000000	      0.14377738	      0.01000000	      0.01000000
      0.20169257	      0.01000000	      0.15081634	      0.01000000	      0.01000000
      0.20239735	      0.01000000	      0.15785529	      0.01000000	      0.01000000
      0.20310213	      0.01000000	      0.16489424	      0.01000000	      0.01000000
      0.20380691	      0.01000000	      0.17193320	      0.01000000	      0.01000000
      0.20451169	      0.01000000	      0.17897215	      0.01000000	      0.01000000
      0.20521647	      0.01000000	      0.18601110	      0.01000000	      0.01000000
      0.20592125	      0.01000000	      0.19305006	      0.01000000	      0.01000000
      0.20662603	      0.01000000	      0.20008901	      0.01000000	      0.01000000
      0.20733081	      0.01000000	      0.20712797	      0.01000000	      0.01000000
      0.20803559	      0.01000000	      0.21416692	      0.01000000	      0.01000000
      0.20874037	      0.01000000	      0.22120587	      0.01000000	      0.01000000
      0.20944515	      0.01000000	      0.22824483	      0.01000000	      0.01000000
      0.21014993	      0.01000000	      0.23528378	      0.01000000	      0.01000000
      0.21085471	      0.01000000	      0.24232273	      0.01000000	      0.01000000
      0.21155949	      0.01000000	      0.24936169	      0.01000000	      0.01000000
      0.21226427	      0.01000000	      0.25640064	      0.01000000	      0.01000000
      0.21296905	      0.01000000	      0.26343960	      0.01000000	      0.01000000
      0.21367383	      0.01000000	      0.27047855	      0.01000000	      0.01000000
      0.21437861	      0.01000000	      0.27751750	      0.01000000	      0.01000000
      0.21508339	      0.01000000	      0.28455646	      0.01000000	      0.01000000
      0.21578817	      0.01000000	      0.29159541	      0.01000000	      0.01000000
      0.21649295	      0.01000000	      0.29863436	      0.01000000	      0.01000000
      0.21719773	      0.01000000	      0.30567332	      0.01000000	      0.01000000
      0.21790251	      0.01000000	      0.31271227	      0.01000000	      0.01000000
      0.21860729	      0.01000000	      0.31975123	      0.01000000	      0.01000000
      0.21931207	      0.01000000	      0.32679018	      0.01000000	      0.01000000
      0.22001686	      0.01000000	      0.33382913	      0.01000000	      0.01000000
      0.22072164	      0.01000000	      0.34086809	      0.01000000	      0.01000000
      0.22142642	      0.01000000	      0.34790704	      0.01000000	      0.01000000
      0.22213120	      0.01000000	      0.35494599	      0.01000000	      0.01000000
      0.22283598	      0.01000000	      0.36198495	      0.01000000	      0.01000000
      0.22354076	      0.01000000	      0.36902390	      0.01000000	      0.01000000
      0.22424554	      0.01000000	      0.37606286	      0.01000000	      0.01000000
      0.22495032	      0.01000000	      0.38310181	      0.01000000	      0.01000000
      0.22565510	      0.01000000	      0.39014076	      0.01000000	      0.01000000
      0.22635988	      0.01000000	      0.39717972	      0.01000000	      0.01000000
      0.22706466	      0.01000000	      0.40421867	      0.01000000	      0.01000000
      0.22776944	      0.01000000	      0.41125762	      0.01000000	      0.01000000
      0.22847422	      0.01000000	      0.41829658	      0.01000000	      0.01000000
      0.22917900	      0.01000000	      0.42533553	      0.01000000	      0.01000000
      0.22988378	      0.01000000	      0.43237449	      0.01000000	      0.01000000
      0.23058856	      0.01000000	      0.43941344	      0.01000000	      0.01000000
      0.23129334	      0.01000000	      0.44645239	      0.01000000	      0.01000000
      0.23199812	      0.01000000	      0.45349135	      0.01000000	      0.01000000
      0.23270290	      0.01000000	      0.46053030	      0.01000000	      0.01000000
      0.23340768	      0.01000000	      0.46756925	      0.01000000	      0.01000000
      0.23411246	      0.01000000	      0.47460821	      0.01000000	      0.01000000
      0.23481724	      0.01000000	      0.48164716	      0.01000000	      0.01000000
      0.23552202	      0.01000000	      0.48868611	      0.01000000	      0.01000000
      0.23622680	      0.01000000	      0.49572507	      0.01000000	      0.01000000
      0.23693158	      0.01000000	      0.50276402	      0.01000000	      0.01000000
      0.23763636	      0.01000000	      0.50980298	      0.01000000	      0.01000000
      0.23834114	      0.01000000	      0.51684193	      0.01000000	      0.01000000
      0.23904592	      0.01000000	      0.52388088	      0.01000000	      0.01000000
      0.23975070	      0.01000000	      0.53091984	      0.01000000	      0.01000000
      0.24045548	      0.01000000	      0.53795879	      0.01000000	      0.01000000
      0.24116027	      0.01000000	      0.54499774	      0.01000000	      0.01000000
      0.24186505	      0.01000000	      0.55203670	      0.01000000	      0.01000000
      0.24256983	      0.01000000	      0.55907565	      0.01000000	      0.01000000
      0.24327461	      0.01000000	      0.56611461	      0.01000000	      0.01000000
      0.24397939	      0.01000000	      0.57315356	      0.01000000	      0.01000000
      0.24468417	      0.01000000	      0.58019251	      0.01000000	      0.01000000
      0.24538895	      0.01000000	      0.58723147	      0.01000000	      0.01000000
      0.24609373	      0.01000000	      0.59427042	      0.01000000	      0.01000000
      0.24679851	      0.01000000	      0.60130937	      0.01000000	      0.01000000
      0.24750329	      0.01000000	      0.60834833	      0.01000000	      0.01000000
      0.24820807	      0.01000000	      0.61538728	      0.01000000	      0.01000000
      0.24891285	      0.01000000	      0.62242624	      0.01000000	      0.01000000
      0.24961763	      0.01000000	      0.62946519	      0.01000000	      0.01000000
      0.25032241	      0.01000000	      0.63650414	      0.01000000	      0.01000000
      0.25102719	      0.01000000	      0.64354310	      0.01000000	      0.01000000
      0.25173197	      0.01000000	      0.65058205	      0.01000000	      0.01000000
      0.25243675	      0.01000000	      0.65762100	      0.01000000	      0.01000000
      0.25314153	      0.01000000	      0.66465996	      0.01000000	      0.01000000
      0.25384631	      0.01000000	      0.67169891	      0.01000000	      0.01000000
      0.25447979	      0.01000000	      0.67802571	      0.01000000	      0.01000000
      0.25511326	      0.01000000	      0.68435250	      0.01000000	      0.01000000
      0.25574674	      0.01000000	      0.69067930	      0.01000000	      0.01000000
      0.25638021	      0.01000000	      0.69700609	      0.01000000	      0.01000000
      0.25701369	      0.01000000	      0.70333289	      0.01000000	      0.01000000
      0.25764716	      0.01000000	      0.70965968	      0.01000000	      0.01000000
      0.25828064	      0.01000000	      0.71598648	      0.01000000	      0.01000000
      0.25891411	      0.01000000	      0.72231327	      0.01000000	      0.01000000
      0.25954759	      0.01000000	      0.72864006	      0.01000000	      0.01000000
      0.26018106	      0.01000000	      0.73496686	      0.01000000	      0.01000000
      0.26081453	      0.01000000	      0.74129365	      0.01000000	      0.01000000
      0.26144801	      0.01000000	      0.74762045	      0.01000000	      0.01000000
      0.26208148	      0.01000000	      0.75394724	      0.01000000	      0.01000000
      0.26271496	      0.01000000	      0.76027404	      0.01000000	      0.01000000
      0.26334843	      0.01000000	      0.76660083	      0.01000000	      0.01000000
      0.26398191	      0.01000000	      0.77292763	      0.01000000	      0.01000000
      0.26461538	      0.01000000	      0.77925442	      0.01000000	      0.01000000
      0.26524886	      0.01000000	      0.78558122	      0.01000000	      0.01000000
      0.26588233	      0.01000000	      0.79190801	      0.01000000	      0.01000000
      0.26651581	      0.01000000	      0.79823481	      0.01000000	      0.01000000
      0.26714928	      0.01000000	      0.80456160	      0.01000000	      0.01000000
      0.26778276	      0.01000000	      0.81088840	      0.01000000	      0.01000000
      0.26841623	      0.01000000	      0.81721519	      0.01000000	      0.01000000
      0.26904971	      0.01000000	      0.82354199	      0.01000000	      0.01000000
      0.26968318	      0.01000000	      0.82986878	      0.01000000	      0.01000000
      0.27031666	      0.01000000	      0.83619558	      0.01000000	      0.01000000
      0.27095013	      0.01000000	      0.84252237	      0.01000000	      0.01000000
      0.27158361	      0.01000000	      0.84884916	      0.01000000	      0.01000000
      0.27221708	      0.01000000	      0.85517596	      0.01000000	      0.01000000
      0.27285056	      0.01000000	      0.86150275	      0.01000000	      0.01000000
      0.27348403	      0.01000000	      0.86782955	      0.01000000	      0.01000000
      0.27411751	      0.01000000	      0.87415634	      0.01000000	      0.01000000
      0.27475098	      0.01000000	      0.88048314	      0.01000000	      0.01000000
      0.27538446	      0.01000000	      0.88680993	      0.01000000	      0.01000000
      0.27601793	      0.01000000	      0.89313673	      0.01000000	      0.01000000
      0.27665141	      0.01000000	      0.89946352	      0.01000000	      0.01000000
      0.27728488	      0.01000000	      0.90579032	      0.01000000	      0.01000000
      0.27791836	      0.01000000	      0.91211711	      0.01000000	      0.01000000
      0.27855183	      0.01000000	      0.91844391	      0.01000000	      0.01000000
      0.27918531	      0.01000000	      0.92477070	      0.01000000	      0.01000000
      0.27981878	      0.01000000	      0.93109750	      0.01000000	      0.01000000
      0.28045226	      0.01000000	      0.93742429	      0.01000000	      0.01000000
      0.28070004	      0.01000000	      0.93989899	      0.01000000	      0.01000000
      0.28085910	      0.01000000	      0.94148765	      0.01000000	      0.01000000
      0.28107682	      0.01207281	      0.94366211	      0.01000000	      0.01000000
      0.28129454	      0.01424788	      0.94583658	      0.01000000	      0.01000000
      0.28186415	      0.01993840	      0.95152554	      0.01000000	      0.01000000
      0.28243377	      0.02562893	      0.95721450	      0.01000000	      0.01000000
      0.28300338	      0.03131946	      0.96290346	      0.01000000	      0.01000000
      0.28357299	      0.03700999	      0.96859242	      0.01000000	      0.01000000
      0.28414260	      0.04270051	      0.97428138	      0.01000000	      0.01000000
      0.28471221	      0.04839104	      0.97997034	      0.01000000	      0.01000000
      0.28528182	      0.05408157	      0.98565930	      0.01000000	      0.01000000
      0.28585143	      0.05977210	      0.99134826	      0.01000000	      0.01000000
      0.28642104	      0.06546262	      0.99703722	      0.01000000	      0.01000000
      0.28671502	      0.06839947	      0.99997325	      0.01000000	      0.01000000
      0.28727262	      0.07397004	      1.00000000	      0.01000000	      0.01000000
      0.28783023	      0.07954062	      1.00000000	      0.01000000	      0.01000000
      0.28838783	      0.08511119	      1.00000000	      0.01000000	      0.01000000
      0.28894543	      0.09068177	      1.00000000	      0.01000000	      0.01000000
      0.28950304	      0.09625234	      1.00000000	      0.01000000	      0.01000000
      0.29006064	      0.10182292	      1.00000000	      0.01000000	      0.01000000
      0.29061825	      0.10739349	      1.00000000	      0.01000000	      0.01000000
      0.29117585	      0.11296407	      1.00000000	      0.01000000	      0.01000000
      0.29173345	      0.11853464	      1.00000000	      0.01000000	      0.01000000
      0.29229106	      0.12410522	      1.00000000	      0.01000000	      0.01000000
      0.29279034	      0.12909315	      1.00000000	      0.01000000	      0.01000000
      0.29328962	      0.13408108	      1.00000000	      0.01000000	      0.01000000
      0.29378891	      0.13906900	      1.00000000	      0.01000000	      0.01000000
      0.29428819	      0.14405693	      1.00000000	      0.01000000	      0.01000000
      0.29478747	      0.14904486	      1.00000000	      0.01000000	      0.01000000
      0.29528675	      0.15403279	      1.00000000	      0.01000000	      0.01000000
      0.29578604	      0.15902072	      1.00000000	      0.01000000	      0.01000000
      0.29628532	      0.16400865	      1.00000000	      0.01000000	      0.01000000
      0.29678460	      0.16899657	      1.00000000	      0.01000000	      0.01000000
      0.29728388	      0.17398450	      1.00000000	      0.01000000	      0.01000000
      0.29778316	      0.17897243	      1.00000000	      0.01000000	      0.01000000
      0.29828245	      0.18396036	      1.00000000	      0.01000000	      0.01000000
      0.29878173	      0.18894829	      1.00000000	      0.01000000	      0.01000000
      0.29928101	      0.19393621	      1.00000000	      0.01000000	      0.01000000
      0.29978029	      0.19892414	      1.00000000	      0.01000000	      0.01000000
      0.30027958	      0.20391207	      1.00000000	      0.01000000	      0.01000000
      0.30077886	      0.20890000	      1.00000000	      0.01000000	      0.01000000
      0.30127814	      0.21388793	      1.00000000	      0.01000000	      0.01000000
      0.30177742	      0.21887585	      1.00000000	      0.01000000	      0.01000000
      0.30227671	      0.22386378	      1.00000000	      0.01000000	      0.01000000
      0.30277599	      0.22885171	      1.00000000	      0.01000000	      0.01000000
      0.30327527	      0.23383964	      1.00000000	      0.01000000	      0.01000000
      0.30377455	      0.23882757	      1.00000000	      0.01000000	      0.01000000
      0.30427384	      0.24381550	      1.00000000	      0.01000000	      0.01000000
      0.30477312	      0.24880342	      1.00000000	      0.01000000	      0.01000000
      0.30527240	      0.25379135	      1.00000000	      0.01000000	      0.01000000
      0.30577168	      0.25877928	      1.00000000	      0.01000000	      0.01000000
      0.30627096	      0.26376721	      1.00000000	      0.01000000	      0.01000000
      0.30677025	      0.26875514	      1.00000000	      0.01000000	      0.01000000
      0.30726953	      0.27374306	      1.00000000	      0.01000000	      0.01000000
      0.30776881	      0.27873099	      1.00000000	      0.01000000	      0.01000000
      0.30826809	      0.28371892	      1.00000000	      0.01000000	      0.01000000
      0.30876738	      0.28870685	      1.00000000	      0.01000000	      0.01000000
      0.30926666	      0.29369478	      1.00000000	      0.01000000	      0.01000000
      0.30976594	      0.29868270	      1.00000000	      0.01000000	      0.01000000
      0.31026522	      0.30367063	      1.00000000	      0.01000000	      0.01000000
      0.31076451	      0.30865856	      1.00000000	      0.01000000	      0.01000000
      0.31126379	      0.31364649	      1.00000000	      0.01000000	      0.01000000
      0.31176307	      0.31863442	      1.00000000	      0.01000000	      0.01000000
      0.31226235	      0.32362234	      1.00000000	      0.01000000	      0.01000000
      0.31276164	      0.32861027	      1.00000000	      0.01000000	      0.01000000
      0.31326092	      0.33359820	      1.00000000	      0.01000000	      0.01000000
      0.31376020	      0.33858613	      1.00000000	      0.01000000	      0.01000000
      0.31425948	      0.34357406	      1.00000000	      0.01000000	      0.01000000
      0.31475876	      0.34856199	      1.00000000	      0.01000000	      0.01000000
      0.31525805	      0.35354991	      1.00000000	      0.01000000	      0.01000000
      0.31575733	      0.35853784	      1.00000000	      0.01000000	      0.01000000
      0.31625661	      0.36352577	      1.00000000	      0.01000000	      0.01000000
      0.31675589	      0.36851370	      1.00000000	      0.01000000	      0.01000000
      0.31725518	      0.37350163	      1.00000000	      0.01000000	      0.01000000
      0.31747634	      0.37571110	      1.00000000	      0.01000000	      0.01000000
      0.31758865	      0.37683310	      1.00000000	      0.01055367	      0.01000000
      0.31770096	      0.37795510	      1.00000000	      0.01130814	      0.01000000
      0.31826251	      0.38356508	      1.00000000	      0.01508053	      0.01000000
      0.31882406	      0.38917506	      1.00000000	      0.01885292	      0.01000000
      0.31938561	      0.39478505	      1.00000000	      0.02262531	      0.01000000
      0.31994716	      0.40039503	      1.00000000	      0.02639770	      0.01000000
      0.32050870	      0.40600501	      1.00000000	      0.03017009	      0.01000000
      0.32107025	      0.41161500	      1.00000000	      0.03394248	      0.01000000
      0.32163180	      0.41722498	      1.00000000	      0.03771487	      0.01000000
      0.32219335	      0.42283496	      1.00000000	      0.04148726	      0.01000000
      0.32275490	      0.42844495	      1.00000000	      0.04525965	      0.01000000
      0.32331645	      0.43405493	      1.00000000	      0.04903204	      0.01000000
      0.32387800	      0.43966491	      1.00000000	      0.05280443	      0.01000000
      0.32443955	      0.44527490	      1.00000000	      0.05657681	      0.01000000
      0.32500110	      0.45088488	      1.00000000	      0.06034920	      0.01000000
      0.32556265	      0.45649486	      1.00000000	      0.06412159	      0.01000000
      0.32612419	      0.46210485	      1.00000000	      0.06789398	      0.01000000
      0.32668574	      0.46771483	      1.00000000	      0.07166637	      0.01000000
      0.32724729	      0.47332481	      1.00000000	      0.07543876	      0.01000000
      0.32780884	      0.47893480	      1.00000000	      0.07921115	      0.01000000
      0.32837039	      0.48454478	      1.00000000	      0.08298354	      0.01000000
      0.32893194	      0.49015476	      1.00000000	      0.08675593	      0.01000000
      0.32949349	      0.49576475	      1.00000000	      0.09052832	      0.01000000
      0.33005504	      0.50137473	      1.00000000	      0.09430071	      0.01000000
      0.33061659	      0.50698471	      1.00000000	      0.09807310	      0.01000000
      0.33117813	      0.51259470	      1.00000000	      0.10184549	      0.01000000
      0.33173968	      0.51820468	      1.00000000	      0.10561787	      0.01000000
      0.33230123	      0.52381466	      1.00000000	      0.10939026	      0.01000000
      0.33286278	      0.52942465	      1.00000000	      0.11316265	      0.01000000
      0.33342433	      0.53503463	      1.00000000	      0.11693504	      0.01000000
      0.33398588	      0.54064461	      1.00000000	      0.12070743	      0.01000000
      0.33454743	      0.54625460	      1.00000000	      0.12447982	      0.01000000
      0.33510898	      0.55186458	      1.00000000	      0.12825221	      0.01000000
      0.33567053	      0.55747456	      1.00000000	      0.13202460	      0.01000000
      0.33623207	      0.56308455	      1.00000000	      0.13579699	      0.01000000
      0.33679362	      0.56869453	      1.00000000	      0.13956938	      0.01000000
      0.33735517	      0.57430452	      1.00000000	      0.14334177	      0.01000000
      0.33791672	      0.57991450	      1.00000000	      0.14711416	      0.01000000
      0.33847827	      0.58552448	      1.00000000	      0.15088655	      0.01000000
      0.33903982	      0.59113447	      1.00000000	      0.15465894	      0.01000000
      0.33960137	      0.59674445	      1.00000000	      0.15843132	      0.01000000
      0.34016292	      0.60235443	      1.00000000	      0.16220371	      0.01000000
      0.34072447	      0.60796442	      1.00000000	      0.16597610	      0.01000000
      0.34128602	      0.61357440	      1.00000000	      0.16974849	      0.01000000
      0.34184756	      0.61918438	      1.00000000	      0.17352088	      0.01000000
      0.34240911	      0.62479437	      1.00000000	      0.17729327	      0.01000000
      0.34297066	      0.63040435	      1.00000000	      0.18106566	      0.01000000
      0.34353221	      0.63601433	      1.00000000	      0.18483805	      0.01000000
      0.34409376	      0.64162432	      1.00000000	      0.18861044	      0.01000000
      0.34477146	      0.64839465	      1.00000000	      0.19316310	      0.01000000
      0.34537573	      0.65443148	      1.00000000	      0.19722251	      0.01000000
      0.34585227	      0.65919220	      1.00000000	      0.20042383	      0.01000000
      0.34632881	      0.66395293	      1.00000000	      0.20362514	      0.01000000
      0.34684282	      0.66908794	      1.00000000	      0.20707814	      0.01000000
      0.34748049	      0.67545841	      1.00000000	      0.21136191	      0.01000000
      0.34825717	      0.68321763	      1.00000000	      0.21657954	      0.01000000
      0.34870059	      0.68764744	      1.00000000	      0.21955833	      0.01000000
      0.34940683	      0.69470288	      1.00000000	      0.22430271	      0.01000000
      0.34986741	      0.69930418	      1.00000000	      0.22739681	      0.01000000
      0.35032799	      0.70390548	      1.00000000	      0.23049092	      0.01000000
      0.35090636	      0.70968353	      1.00000000	      0.23437632	      0.01000000
      0.35136418	      0.71425726	      1.00000000	      0.23745189	      0.01000000
      0.35212544	      0.72186238	      1.00000000	      0.24256590	      0.01000000
      0.35258525	      0.72645594	      1.00000000	      0.24565480	      0.01000000
      0.35304505	      0.73104950	      1.00000000	      0.24874370	      0.01000000
      0.35364646	      0.73705765	      1.00000000	      0.25278383	      0.01000000
      0.35420179	      0.74260555	      1.00000000	      0.25651448	      0.01000000
      0.35475713	      0.74815345	      1.00000000	      0.26024512	      0.01000000
      0.35523349	      0.75291242	      1.00000000	      0.26344525	      0.01000000
      0.35570986	      0.75767139	      1.00000000	      0.26664538	      0.01000000
      0.35618622	      0.76243036	      1.00000000	      0.26984552	      0.01000000
      0.35680585	      0.76862053	      1.00000000	      0.27400805	      0.01000000
      0.35724968	      0.77305453	      1.00000000	      0.27698965	      0.01000000
      0.35769351	      0.77748852	      1.00000000	      0.27997126	      0.01000000
      0.35825196	      0.78306749	      1.00000000	      0.28372279	      0.01000000
      0.35876866	      0.78822945	      1.00000000	      0.28719391	      0.01000000
      0.35928536	      0.79339141	      1.00000000	      0.29066503	      0.01000000
      0.35980207	      0.79855336	      1.00000000	      0.29413614	      0.01000000
      0.36031877	      0.80371532	      1.00000000	      0.29760726	      0.01000000
      0.36073701	      0.80789364	      1.00000000	      0.30041694	      0.01000000
      0.36115525	      0.81207196	      1.00000000	      0.30322662	      0.01000000
      0.36169285	      0.81744267	      1.00000000	      0.30683811	      0.01000000
      0.36223045	      0.82281338	      1.00000000	      0.31044960	      0.01000000
      0.36265555	      0.82706026	      1.00000000	      0.31330538	      0.01000000
      0.36308066	      0.83130713	      1.00000000	      0.31616116	      0.01000000
      0.36357874	      0.83628310	      1.00000000	      0.31950721	      0.01000000
      0.36407683	      0.84125907	      1.00000000	      0.32285326	      0.01000000
      0.36452790	      0.84576541	      1.00000000	      0.32588351	      0.01000000
      0.36497898	      0.85027176	      1.00000000	      0.32891377	      0.01000000
      0.36543788	      0.85485623	      1.00000000	      0.33199656	      0.01000000
      0.36589678	      0.85944070	      1.00000000	      0.33507936	      0.01000000
      0.36630098	      0.86347882	      1.00000000	      0.33779476	      0.01000000
      0.36685382	      0.86900176	      1.00000000	      0.34150861	      0.01000000
      0.36740666	      0.87452470	      1.00000000	      0.34522247	      0.01000000
      0.36777643	      0.87821884	      1.00000000	      0.34770657	      0.01000000
      0.36814621	      0.88191298	      1.00000000	      0.35019066	      0.01000000
      0.36860420	      0.88648844	      1.00000000	      0.35326740	      0.01000000
      0.36906220	      0.89106391	      1.00000000	      0.35634413	      0.01000000
      0.36946856	      0.89512354	      1.00000000	      0.35907400	      0.01000000
      0.36999560	      0.90038877	      1.00000000	      0.36261456	      0.01000000
      0.37052264	      0.90565401	      1.00000000	      0.36615513	      0.01000000
      0.37090835	      0.90950733	      1.00000000	      0.36874626	      0.01000000
      0.37129406	      0.91336064	      1.00000000	      0.37133740	      0.01000000
      0.37172029	      0.91761876	      1.00000000	      0.37420073	      0.01000000
      0.37214652	      0.92187687	      1.00000000	      0.37706407	      0.01000000
      0.37260308	      0.92643801	      1.00000000	      0.38013117	      0.01000000
      0.37305964	      0.93099915	      1.00000000	      0.38319827	      0.01000000
      0.37345145	      0.93491333	      1.00000000	      0.38583033	      0.01000000
      0.37394561	      0.93985010	      1.00000000	      0.38915002	      0.01000000
      0.37443977	      0.94478687	      1.00000000	      0.39246971	      0.01000000
      0.37481075	      0.94849302	      1.00000000	      0.39496189	      0.01000000
      0.37518173	      0.95219917	      1.00000000	      0.39745406	      0.01000000
      0.37562148	      0.95659239	      1.00000000	      0.40040825	      0.01000000
      0.37606123	      0.96098561	      1.00000000	      0.40336244	      0.01000000
      0.37643692	      0.96473880	      1.00000000	      0.40588624	      0.01000000
      0.37690935	      0.96945845	      1.00000000	      0.40905993	      0.01000000
      0.37738178	      0.97417810	      1.00000000	      0.41223362	      0.01000000
      0.37774155	      0.97777229	      1.00000000	      0.41465050	      0.01000000
      0.37810132	      0.98136647	      1.00000000	      0.41706738	      0.01000000
      0.37853371	      0.98568615	      1.00000000	      0.41997211	      0.01000000
      0.37896610	      0.99000582	      1.00000000	      0.42287684	      0.01000000
      0.37932718	      0.99361303	      1.00000000	      0.42530248	      0.01000000
      0.37978256	      0.99816239	      1.00000000	      0.42836166	      0.01000000
      0.38001152	      1.00000000	      1.00000000	      0.42989981	      0.01000000
      0.38024049	      1.00000000	      1.00000000	      0.43143795	      0.01000000
      0.38064143	      1.00000000	      1.00000000	      0.43413142	      0.01000000
      0.38104238	      1.00000000	      1.00000000	      0.43682490	      0.01000000
      0.38142924	      1.00000000	      1.00000000	      0.43942376	      0.01000000
      0.38181610	      1.00000000	      1.00000000	      0.44202263	      0.01000000
      0.38224289	      1.00000000	      1.00000000	      0.44488974	      0.01000000
      0.38266968	      1.00000000	      1.00000000	      0.44775684	      0.01000000
      0.38303998	      1.00000000	      1.00000000	      0.45024447	      0.01000000
      0.38341028	      1.00000000	      1.00000000	      0.45273209	      0.01000000
      0.38383655	      1.00000000	      1.00000000	      0.45559570	      0.01000000
      0.38426282	      1.00000000	      1.00000000	      0.45845930	      0.01000000
      0.38460328	      1.00000000	      1.00000000	      0.46074643	      0.01000000
      0.38503700	      1.00000000	      1.00000000	      0.46366008	      0.01000000
      0.38547072	      1.00000000	      1.00000000	      0.46657373	      0.01000000
      0.38580423	      1.00000000	      1.00000000	      0.46881421	      0.01000000
      0.38620640	      1.00000000	      1.00000000	      0.47151593	      0.01000000
      0.38660857	      1.00000000	      1.00000000	      0.47421764	      0.01000000
      0.38701561	      1.00000000	      1.00000000	      0.47695209	      0.01000000
      0.38742266	      1.00000000	      1.00000000	      0.47968654	      0.01000000
      0.38781231	      1.00000000	      1.00000000	      0.48230413	      0.01000000
      0.38820195	      1.00000000	      1.00000000	      0.48492172	      0.01000000
      0.38860772	      1.00000000	      1.00000000	      0.48764757	      0.01000000
      0.38901348	      1.00000000	      1.00000000	      0.49037342	      0.01000000
      0.38939013	      1.00000000	      1.00000000	      0.49290365	      0.01000000
      0.38976677	      1.00000000	      1.00000000	      0.49543388	      0.01000000
      0.39017406	      1.00000000	      1.00000000	      0.49816999	      0.01000000
      0.39058135	      1.00000000	      1.00000000	      0.50090611	      0.01000000
      0.39093698	      1.00000000	      1.00000000	      0.50329515	      0.01000000
      0.39129261	      1.00000000	      1.00000000	      0.50568420	      0.01000000
      0.39169949	      1.00000000	      1.00000000	      0.50841755	      0.01000000
      0.39210637	      1.00000000	      1.00000000	      0.51115090	      0.01000000
      0.39242982	      1.00000000	      1.00000000	      0.51332381	      0.01000000
      0.39284453	      1.00000000	      1.00000000	      0.51610972	      0.01000000
      0.39325923	      1.00000000	      1.00000000	      0.51889563	      0.01000000
      0.39358064	      1.00000000	      1.00000000	      0.52105481	      0.01000000
      0.39390205	      1.00000000	      1.00000000	      0.52321399	      0.01000000
      0.39429038	      1.00000000	      1.00000000	      0.52582269	      0.01000000
      0.39467870	      1.00000000	      1.00000000	      0.52843139	      0.01000000
      0.39501629	      1.00000000	      1.00000000	      0.53069924	      0.01000000
      0.39542471	      1.00000000	      1.00000000	      0.53344294	      0.01000000
      0.39583313	      1.00000000	      1.00000000	      0.53618663	      0.01000000
      0.39613566	      1.00000000	      1.00000000	      0.53821900	      0.01000000
      0.39654422	      1.00000000	      1.00000000	      0.54096364	      0.01000000
      0.39695278	      1.00000000	      1.00000000	      0.54370828	      0.01000000
      0.39727010	      1.00000000	      1.00000000	      0.54583995	      0.01000000
      0.39758741	      1.00000000	      1.00000000	      0.54797163	      0.01000000
      0.39796215	      1.00000000	      1.00000000	      0.55048907	      0.01000000
      0.39833689	      1.00000000	      1.00000000	      0.55300651	      0.01000000
      0.39868695	      1.00000000	      1.00000000	      0.55535812	      0.01000000
      0.39903700	      1.00000000	      1.00000000	      0.55770973	      0.01000000
      0.39942547	      1.00000000	      1.00000000	      0.56031934	      0.01000000
      0.39981393	      1.00000000	      1.00000000	      0.56292896	      0.01000000
      0.40014416	      1.00000000	      1.00000000	      0.56514743	      0.01000000
      0.40054423	      1.00000000	      1.00000000	      0.56783501	      0.01000000
      0.40094430	      1.00000000	      1.00000000	      0.57052259	      0.01000000
      0.40121378	      1.00000000	      1.00000000	      0.57233295	      0.01000000
      0.40161651	      1.00000000	      1.00000000	      0.57503844	      0.01000000
      0.40201925	      1.00000000	      1.00000000	      0.57774392	      0.01000000
      0.40232380	      1.00000000	      1.00000000	      0.57978987	      0.01000000
      0.40262836	      1.00000000	      1.00000000	      0.58183583	      0.01000000
      0.40298674	      1.00000000	      1.00000000	      0.58424338	      0.01000000
      0.40334512	      1.00000000	      1.00000000	      0.58665093	      0.01000000
      0.40370007	      1.00000000	      1.00000000	      0.58903539	      0.01000000
      0.40405501	      1.00000000	      1.00000000	      0.59141985	      0.01000000
      0.40442750	      1.00000000	      1.00000000	      0.59392213	      0.01000000
      0.40479998	      1.00000000	      1.00000000	      0.59642440	      0.01000000
      0.40514908	      1.00000000	      1.00000000	      0.59876957	      0.01000000
      0.40549817	      1.00000000	      1.00000000	      0.60111474	      0.01000000
      0.40587463	      1.00000000	      1.00000000	      0.60364369	      0.01000000
      0.40625108	      1.00000000	      1.00000000	      0.60617264	      0.01000000
      0.40658336	      1.00000000	      1.00000000	      0.60840487	      0.01000000
      0.40691565	      1.00000000	      1.00000000	      0.61063709	      0.01000000
      0.40729357	      1.00000000	      1.00000000	      0.61317591	      0.01000000
      0.40767149	      1.00000000	      1.00000000	      0.61571473	      0.01000000
      0.40797617	      1.00000000	      1.00000000	      0.61776152	      0.01000000
      0.40836201	      1.00000000	      1.00000000	      0.62035349	      0.01000000
      0.40874784	      1.00000000	      1.00000000	      0.62294546	      0.01000000
      0.40904423	      1.00000000	      1.00000000	      0.62493656	      0.01000000
      0.40940558	      1.00000000	      1.00000000	      0.62736407	      0.01000000
      0.40976694	      1.00000000	      1.00000000	      0.62979157	      0.01000000
      0.41012252	      1.00000000	      1.00000000	      0.63218030	      0.01000000
      0.41047810	      1.00000000	      1.00000000	      0.63456902	      0.01000000
      0.41083748	      1.00000000	      1.00000000	      0.63698327	      0.01000000
      0.41119686	      1.00000000	      1.00000000	      0.63939753	      0.01000000
      0.41154798	      1.00000000	      1.00000000	      0.64175629	      0.01000000
      0.41189910	      1.00000000	      1.00000000	      0.64411505	      0.01000000
      0.41225882	      1.00000000	      1.00000000	      0.64653163	      0.01000000
      0.41261855	      1.00000000	      1.00000000	      0.64894820	      0.01000000
      0.41296356	      1.00000000	      1.00000000	      0.65126592	      0.01000000
      0.41330857	      1.00000000	      1.00000000	      0.65358363	      0.01000000
      0.41367031	      1.00000000	      1.00000000	      0.65601375	      0.01000000
      0.41403205	      1.00000000	      1.00000000	      0.65844387	      0.01000000
      0.41436668	      1.00000000	      1.00000000	      0.66069185	      0.01000000
      0.41470131	      1.00000000	      1.00000000	      0.66293984	      0.01000000
      0.41506619	      1.00000000	      1.00000000	      0.66539105	      0.01000000
      0.41543107	      1.00000000	      1.00000000	      0.66784227	      0.01000000
      0.41574709	      1.00000000	      1.00000000	      0.66996520	      0.01000000
      0.41606310	      1.00000000	      1.00000000	      0.67208814	      0.01000000
      0.41642836	      1.00000000	      1.00000000	      0.67454187	      0.01000000
      0.41679362	      1.00000000	      1.00000000	      0.67699560	      0.01000000
      0.41708161	      1.00000000	      1.00000000	      0.67893032	      0.01000000
      0.41745492	      1.00000000	      1.00000000	      0.68143811	      0.01000000
      0.41782822	      1.00000000	      1.00000000	      0.68394591	      0.01000000
      0.41811976	      1.00000000	      1.00000000	      0.68590437	      0.01000000
      0.41841129	      1.00000000	      1.00000000	      0.68786284	      0.01000000
      0.41876158	      1.00000000	      1.00000000	      0.69021604	      0.01000000
      0.41911187	      1.00000000	      1.00000000	      0.69256924	      0.01000000
      0.41942124	      1.00000000	      1.00000000	      0.69464751	      0.01000000
      0.41973061	      1.00000000	      1.00000000	      0.69672579	      0.01000000
      0.42009053	      1.00000000	      1.00000000	      0.69914371	      0.01000000
      0.42045046	      1.00000000	      1.00000000	      0.70156163	      0.01000000
      0.42073494	      1.00000000	      1.00000000	      0.70347270	      0.01000000
      0.42110400	      1.00000000	      1.00000000	      0.70595202	      0.01000000
      0.42147307	      1.00000000	      1.00000000	      0.70843133	      0.01000000
      0.42176156	      1.00000000	      1.00000000	      0.71036938	      0.01000000
      0.42205005	      1.00000000	      1.00000000	      0.71230744	      0.01000000
      0.42239641	      1.00000000	      1.00000000	      0.71463423	      0.01000000
      0.42274277	      1.00000000	      1.00000000	      0.71696102	      0.01000000
      0.42304843	      1.00000000	      1.00000000	      0.71901439	      0.01000000
      0.42335409	      1.00000000	      1.00000000	      0.72106776	      0.01000000
      0.42371026	      1.00000000	      1.00000000	      0.72346043	      0.01000000
      0.42406643	      1.00000000	      1.00000000	      0.72585311	      0.01000000
      0.42434496	      1.00000000	      1.00000000	      0.72772421	      0.01000000
      0.42471055	      1.00000000	      1.00000000	      0.73018021	      0.01000000
      0.42507615	      1.00000000	      1.00000000	      0.73263622	      0.01000000
      0.42536265	      1.00000000	      1.00000000	      0.73456087	      0.01000000
      0.42564914	      1.00000000	      1.00000000	      0.73648552	      0.01000000
      0.42599054	      1.00000000	      1.00000000	      0.73877897	      0.01000000
      0.42633194	      1.00000000	      1.00000000	      0.74107242	      0.01000000
      0.42663858	      1.00000000	      1.00000000	      0.74313235	      0.01000000
      0.42694521	      1.00000000	      1.00000000	      0.74519229	      0.01000000
      0.42729811	      1.00000000	      1.00000000	      0.74756298	      0.01000000
      0.42765101	      1.00000000	      1.00000000	      0.74993368	      0.01000000
      0.42792962	      1.00000000	      1.00000000	      0.75180537	      0.01000000
      0.42829195	      1.00000000	      1.00000000	      0.75423946	      0.01000000
      0.42865429	      1.00000000	      1.00000000	      0.75667356	      0.01000000
      0.42893788	      1.00000000	      1.00000000	      0.75857869	      0.01000000
      0.42922148	      1.00000000	      1.00000000	      0.76048382	      0.01000000
      0.42956054	      1.00000000	      1.00000000	      0.76276158	      0.01000000
      0.42989960	      1.00000000	      1.00000000	      0.76503933	      0.01000000
      0.43019968	      1.00000000	      1.00000000	      0.76705521	      0.01000000
      0.43049976	      1.00000000	      1.00000000	      0.76907110	      0.01000000
      0.43084965	      1.00000000	      1.00000000	      0.77142163	      0.01000000
      0.43119955	      1.00000000	      1.00000000	      0.77377217	      0.01000000
      0.43146393	      1.00000000	      1.00000000	      0.77554823	      0.01000000
      0.43182449	      1.00000000	      1.00000000	      0.77797045	      0.01000000
      0.43218506	      1.00000000	      1.00000000	      0.78039266	      0.01000000
      0.43247921	      1.00000000	      1.00000000	      0.78236869	      0.01000000
      0.43277335	      1.00000000	      1.00000000	      0.78434473	      0.01000000
      0.43309074	      1.00000000	      1.00000000	      0.78647686	      0.01000000
      0.43340812	      1.00000000	      1.00000000	      0.78860899	      0.01000000
      0.43374324	      1.00000000	      1.00000000	      0.79086025	      0.01000000
      0.43407835	      1.00000000	      1.00000000	      0.79311150	      0.01000000
      0.43439742	      1.00000000	      1.00000000	      0.79525492	      0.01000000
      0.43471648	      1.00000000	      1.00000000	      0.79739834	      0.01000000
      0.43505845	      1.00000000	      1.00000000	      0.79969564	      0.01000000
      0.43540042	      1.00000000	      1.00000000	      0.80199294	      0.01000000
      0.43570371	      1.00000000	      1.00000000	      0.80403039	      0.01000000
      0.43600700	      1.00000000	      1.00000000	      0.80606784	      0.01000000
      0.43635367	      1.00000000	      1.00000000	      0.80839671	      0.01000000
      0.43670034	      1.00000000	      1.00000000	      0.81072558	      0.01000000
      0.43695988	      1.00000000	      1.00000000	      0.81246913	      0.01000000
      0.43731723	      1.00000000	      1.00000000	      0.81486973	      0.01000000
      0.43767458	      1.00000000	      1.00000000	      0.81727034	      0.01000000
      0.43796082	      1.00000000	      1.00000000	      0.81919327	      0.01000000
      0.43824707	      1.00000000	      1.00000000	      0.82111620	      0.01000000
      0.43856198	      1.00000000	      1.00000000	      0.82323173	      0.01000000
      0.43887689	      1.00000000	      1.00000000	      0.82534727	      0.01000000
      0.43920537	      1.00000000	      1.00000000	      0.82755394	      0.01000000
      0.43953385	      1.00000000	      1.00000000	      0.82976061	      0.01000000
      0.43985281	      1.00000000	      1.00000000	      0.83190333	      0.01000000
      0.44017178	      1.00000000	      1.00000000	      0.83404606	      0.01000000
      0.44050626	      1.00000000	      1.00000000	      0.83629309	      0.01000000
      0.44084075	      1.00000000	      1.00000000	      0.83854012	      0.01000000
      0.44114878	      1.00000000	      1.00000000	      0.84060942	      0.01000000
      0.44145681	      1.00000000	      1.00000000	      0.84267871	      0.01000000
      0.44179783	      1.00000000	      1.00000000	      0.84496959	      0.01000000
      0.44213884	      1.00000000	      1.00000000	      0.84726047	      0.01000000
      0.44241355	      1.00000000	      1.00000000	      0.84910594	      0.01000000
      0.44276679	      1.00000000	      1.00000000	      0.85147895	      0.01000000
      0.44312004	      1.00000000	      1.00000000	      0.85385196	      0.01000000
      0.44339561	      1.00000000	      1.00000000	      0.85570325	      0.01000000
      0.44367119	      1.00000000	      1.00000000	      0.85755454	      0.01000000
      0.44399978	      1.00000000	      1.00000000	      0.85976197	      0.01000000
      0.44432838	      1.00000000	      1.00000000	      0.86196940	      0.01000000
      0.44461220	      1.00000000	      1.00000000	      0.86387610	      0.01000000
      0.44496335	      1.00000000	      1.00000000	      0.86623503	      0.01000000
      0.44531449	      1.00000000	      1.00000000	      0.86859396	      0.01000000
      0.44557757	      1.00000000	      1.00000000	      0.87036125	      0.01000000
      0.44591534	      1.00000000	      1.00000000	      0.87263035	      0.01000000
      0.44625311	      1.00000000	      1.00000000	      0.87489945	      0.01000000
      0.44648145	      1.00000000	      1.00000000	      0.87643334	      0.01000000
      0.44683994	      1.00000000	      1.00000000	      0.87884166	      0.01000000
      0.44719844	      1.00000000	      1.00000000	      0.88124998	      0.01000000
      0.44744831	      1.00000000	      1.00000000	      0.88292856	      0.01000000
      0.44769818	      1.00000000	      1.00000000	      0.88460713	      0.01000000
      0.44801719	      1.00000000	      1.00000000	      0.88675019	      0.01000000
      0.44833620	      1.00000000	      1.00000000	      0.88889325	      0.01000000
      0.44862669	      1.00000000	      1.00000000	      0.89084475	      0.01000000
      0.44897604	      1.00000000	      1.00000000	      0.89319163	      0.01000000
      0.44932540	      1.00000000	      1.00000000	      0.89553851	      0.01000000
      0.44959388	      1.00000000	      1.00000000	      0.89734216	      0.01000000
      0.44994636	      1.00000000	      1.00000000	      0.89971004	      0.01000000
      0.45029884	      1.00000000	      1.00000000	      0.90207792	      0.01000000
      0.45058179	      1.00000000	      1.00000000	      0.90397876	      0.01000000
      0.45086475	      1.00000000	      1.00000000	      0.90587961	      0.01000000
      0.45116752	      1.00000000	      1.00000000	      0.90791361	      0.01000000
      0.45147030	      1.00000000	      1.00000000	      0.90994761	      0.01000000
      0.45179693	      1.00000000	      1.00000000	      0.91214187	      0.01000000
      0.45212356	      1.00000000	      1.00000000	      0.91433612	      0.01000000
      0.45241510	      1.00000000	      1.00000000	      0.91629460	      0.01000000
      0.45276560	      1.00000000	      1.00000000	      0.91864918	      0.01000000
      0.45311609	      1.00000000	      1.00000000	      0.92100377	      0.01000000
      0.45336563	      1.00000000	      1.00000000	      0.92268008	      0.01000000
      0.45371899	      1.00000000	      1.00000000	      0.92505394	      0.01000000
      0.45407236	      1.00000000	      1.00000000	      0.92742781	      0.01000000
      0.45433289	      1.00000000	      1.00000000	      0.92917800	      0.01000000
      0.45459342	      1.00000000	      1.00000000	      0.93092819	      0.01000000
      0.45490551	      1.00000000	      1.00000000	      0.93302475	      0.01000000
      0.45521760	      1.00000000	      1.00000000	      0.93512132	      0.01000000
      0.45551866	      1.00000000	      1.00000000	      0.93714379	      0.01000000
      0.45581972	      1.00000000	      1.00000000	      0.93916627	      0.01000000
      0.45615020	      1.00000000	      1.00000000	      0.94138637	      0.01000000
      0.45648068	      1.00000000	      1.00000000	      0.94360648	      0.01000000
      0.45673907	      1.00000000	      1.00000000	      0.94534230	      0.01000000
      0.45708962	      1.00000000	      1.00000000	      0.94769720	      0.01000000
      0.45744016	      1.00000000	      1.00000000	      0.95005211	      0.01000000
      0.45771033	      1.00000000	      1.00000000	      0.95186703	      0.01000000
      0.45798049	      1.00000000	      1.00000000	      0.95368195	      0.01000000
      0.45828467	      1.00000000	      1.00000000	      0.95572535	      0.01000000
      0.45858884	      1.00000000	      1.00000000	      0.95776875	      0.01000000
      0.45890424	      1.00000000	      1.00000000	      0.95988752	      0.01000000
      0.45921963	      1.00000000	      1.00000000	      0.96200629	      0.01000000
      0.45952605	      1.00000000	      1.00000000	      0.96406473	      0.01000000
      0.45983246	      1.00000000	      1.00000000	      0.96612316	      0.01000000
      0.46015621	      1.00000000	      1.00000000	      0.96829803	      0.01000000
      0.46047995	      1.00000000	      1.00000000	      0.97047291	      0.01000000
      0.46076367	      1.00000000	      1.00000000	      0.97237889	      0.01000000
      0.46111347	      1.00000000	      1.00000000	      0.97472877	      0.01000000
      0.46146327	      1.00000000	      1.00000000	      0.97707865	      0.01000000
      0.46172939	      1.00000000	      1.00000000	      0.97886642	      0.01000000
      0.46205625	      1.00000000	      1.00000000	      0.98106219	      0.01000000
      0.46238311	      1.00000000	      1.00000000	      0.98325797	      0.01000000
      0.46269749	      1.00000000	      1.00000000	      0.98536994	      0.01000000
      0.46301187	      1.00000000	      1.00000000	      0.98748191	      0.01000000
      0.46332667	      1.00000000	      1.00000000	      0.98959666	      0.01000000
      0.46364147	      1.00000000	      1.00000000	      0.99171142	      0.01000000
      0.46394821	      1.00000000	      1.00000000	      0.99377206	      0.01000000
      0.46425495	      1.00000000	      1.00000000	      0.99583269	      0.01000000
      0.46457446	      1.00000000	      1.00000000	      0.99797909	      0.01000000
      0.46489397	      1.00000000	      1.00000000	      1.00000000	      0.01000000
      0.46521143	      1.00000000	      1.00000000	      1.00000000	      0.01000000
      0.46552889	      1.00000000	      1.00000000	      1.00000000	      0.01000000
      0.46575076	      1.00000000	      1.00000000	      1.00000000	      0.01000000
      0.46610986	      1.00000000	      1.00000000	      1.00000000	      0.01000000
      0.46640723	      1.00000000	      1.00000000	      1.00000000	      0.01000000
      0.46670460	      1.00000000	      1.00000000	      1.00000000	      0.01000000
      0.46700196	      1.00000000	      1.00000000	      1.00000000	      0.01000000
      0.46728826	      1.00000000	      1.00000000	      1.00000000	      0.01000000
      0.46757457	      1.00000000	      1.00000000	      1.00000000	      0.01000000
      0.46786169	      1.00000000	      1.00000000	      1.00000000	      0.01000000
      0.46820847	      1.00000000	      1.00000000	      1.00000000	      0.01000000
      0.46855525	      1.00000000	      1.00000000	      1.00000000	      0.01000000
      0.46884147	      1.00000000	      1.00000000	      1.00000000	      0.01000000
      0.46920122	      1.00000000	      1.00000000	      1.00000000	      0.01000000
      0.46956098	      1.00000000	      1.00000000	      1.00000000	      0.01000000
      0.46982834	      1.00000000	      1.00000000	      1.00000000	      0.01000000
      0.47009570	      1.00000000	      1.00000000	      1.00000000	      0.01000000
      0.47040767	      1.00000000	      1.00000000	      1.00000000	      0.01000000
      0.47071965	      1.00000000	      1.00000000	      1.00000000	      0.01000000
      0.47098309	      1.00000000	      1.00000000	      1.00000000	      0.01000000
      0.47134613	      1.00000000	      1.00000000	      1.00000000	      0.01000000
      0.47170917	      1.00000000	      1.00000000	      1.00000000	      0.01000000
      0.47195404	      1.00000000	      1.00000000	      1.00000000	      0.01000000
      0.47219890	      1.00000000	      1.00000000	      1.00000000	      0.01000000
      0.47251330	      1.00000000	      1.00000000	      1.00000000	      0.01000000
      0.47282770	      1.00000000	      1.00000000	      1.00000000	      0.01000000
      0.47310285	      1.00000000	      1.00000000	      1.00000000	      0.01000000
      0.47346042	      1.00000000	      1.00000000	      1.00000000	      0.01000000
      0.47381798	      1.00000000	      1.00000000	      1.00000000	      0.01000000
      0.47409867	      1.00000000	      1.00000000	      1.00000000	      0.01000000
      0.47437936	      1.00000000	      1.00000000	      1.00000000	      0.01000000
      0.47466150	      1.00000000	      1.00000000	      1.00000000	      0.01000000
      0.47503731	      1.00000000	      1.00000000	      1.00000000	      0.01000000
      0.47541312	      1.00000000	      1.00000000	      1.00000000	      0.01000000
      0.47567552	      1.00000000	      1.00000000	      1.00000000	      0.01000000
      0.47593792	      1.00000000	      1.00000000	      1.00000000	      0.01000000
      0.47623364	      1.00000000	      1.00000000	      1.00000000	      0.01000000
      0.47660724	      1.00000000	      1.00000000	      1.00000000	      0.01000000
      0.47699214	      1.00000000	      1.00000000	      1.00000000	      0.01000000
      0.47737705	      1.00000000	      1.00000000	      1.00000000	      0.01000000
      0.47763152	      1.00000000	      1.00000000	      1.00000000	      0.01000000
      0.47788599	      1.00000000	      1.00000000	      1.00000000	      0.01000000
      0.47819384	      1.00000000	      1.00000000	      1.00000000	      0.01000000
      0.47857813	      1.00000000	      1.00000000	      1.00000000	      0.01000000
      0.47886805	      1.00000000	      1.00000000	      1.00000000	      0.01000000
      0.47923562	      1.00000000	      1.00000000	      1.00000000	      0.01000000
      0.47948908	      1.00000000	      1.00000000	      1.00000000	      0.01000000
      0.47990560	      1.00000000	      1.00000000	      1.00000000	      0.01000000
      0.48016984	      1.00000000	      1.00000000	      1.00000000	      0.01000000
      0.48043407	      1.00000000	      1.00000000	      1.00000000	      0.01000000
      0.48076833	      1.00000000	      1.00000000	      1.00000000	      0.01000000
      0.48103332	      1.00000000	      1.00000000	      1.00000000	      0.01000000
      0.48146181	      1.00000000	      1.00000000	      1.00000000	      0.01000000
      0.48173406	      1.00000000	      1.00000000	      1.00000000	      0.01000000
      0.48200631	      1.00000000	      1.00000000	      1.00000000	      0.01000000
      0.48233874	      1.00000000	      1.00000000	      1.00000000	      0.01000000
      0.48266262	      1.00000000	      1.00000000	      1.00000000	      0.01000000
      0.48298651	      1.00000000	      1.00000000	      1.00000000	      0.01000000
      0.48331040	      1.00000000	      1.00000000	      1.00000000	      0.01000000
      0.48360012	      1.00000000	      1.00000000	      1.00000000	      0.01000000
      0.48388983	      1.00000000	      1.00000000	      1.00000000	      0.01000000
      0.48417954	      1.00000000	      1.00000000	      1.00000000	      0.01000000
      0.48453263	      1.00000000	      1.00000000	      1.00000000	      0.01000000
      0.48480248	      1.00000000	      1.00000000	      1.00000000	      0.01000000
      0.48507233	      1.00000000	      1.00000000	      1.00000000	      0.01000000
      0.48540431	      1.00000000	      1.00000000	      1.00000000	      0.01000000
      0.48573074	      1.00000000	      1.00000000	      1.00000000	      0.01000000
      0.48605718	      1.00000000	      1.00000000	      1.00000000	      0.01000000
      0.48634041	      1.00000000	      1.00000000	      1.00000000	      0.01000000
      0.48662365	      1.00000000	      1.00000000	      1.00000000	      0.01000000
      0.48690689	      1.00000000	      1.00000000	      1.00000000	      0.01000000
      0.48726663	      1.00000000	      1.00000000	      1.00000000	      0.01000000
      0.48757073	      1.00000000	      1.00000000	      1.00000000	      0.01000000
      0.48787483	      1.00000000	      1.00000000	      1.00000000	      0.01000000
      0.48817892	      1.00000000	      1.00000000	      1.00000000	      0.01000000
      0.48848302	      1.00000000	      1.00000000	      1.00000000	      0.01000000
      0.48878712	      1.00000000	      1.00000000	      1.00000000	      0.01000000
      0.48909122	      1.00000000	      1.00000000	      1.00000000	      0.01000000
      0.48939532	      1.00000000	      1.00000000	      1.00000000	      0.01000000
      0.48969942	      1.00000000	      1.00000000	      1.00000000	      0.01000000
      0.49000351	      1.00000000	      1.00000000	      1.00000000	      0.01000000
      0.49030761	      1.00000000	      1.00000000	      1.00000000	      0.01000000
      0.49061171	      1.00000000	      1.00000000	      1.00000000	      0.01000000
      0.49091581	      1.00000000	      1.00000000	      1.00000000	      0.01000000
      0.49121991	      1.00000000	      1.00000000	      1.00000000	      0.01000000
      0.49149310	      1.00000000	      1.00000000	      1.00000000	      0.01000000
      0.49176629	      1.00000000	      1.00000000	      1.00000000	      0.01000000
      0.49210098	      1.00000000	      1.00000000	      1.00000000	      0.01000000
      0.49243567	      1.00000000	      1.00000000	      1.00000000	      0.01000000
      0.49269753	      1.00000000	      1.00000000	      1.00000000	      0.01000000
      0.49295939	      1.00000000	      1.00000000	      1.00000000	      0.01000000
      0.49332375	      1.00000000	      1.00000000	      1.00000000	      0.01000000
      0.49362121	      1.00000000	      1.00000000	      1.00000000	      0.01000000
      0.49391867	      1.00000000	      1.00000000	      1.00000000	      0.01000000
      0.49421612	      1.00000000	      1.00000000	      1.00000000	      0.01000000
      0.49451358	      1.00000000	      1.00000000	      1.00000000	      0.01000000
      0.49481104	      1.00000000	      1.00000000	      1.00000000	      0.01000000
      0.49510850	      1.00000000	      1.00000000	      1.00000000	      0.01000000
      0.49540595	      1.00000000	      1.00000000	      1.00000000	      0.01000000
      0.49570341	      1.00000000	      1.00000000	      1.00000000	      0.01000000
      0.49600087	      1.00000000	      1.00000000	      1.00000000	      0.01000000
      0.49632388	      1.00000000	      1.00000000	      1.00000000	      0.01000000
      0.49664688	      1.00000000	      1.00000000	      1.00000000	      0.01000000
      0.49691418	      1.00000000	      1.00000000	      1.00000000	      0.01000000
      0.49718148	      1.00000000	      1.00000000	      1.00000000	      0.01000000
      0.49754954	      1.00000000	      1.00000000	      1.00000000	      0.01000000
      0.49781541	      1.00000000	      1.00000000	      1.00000000	      0.01000000
      0.49808128	      1.00000000	      1.00000000	      1.00000000	      0.01000000
      0.49840733	      1.00000000	      1.00000000	      1.00000000	      0.01000000
      0.49872654	      1.00000000	      1.00000000	      1.00000000	      0.01000000
      0.49904575	      1.00000000	      1.00000000	      1.00000000	      0.01000000
      0.49936495	      1.00000000	      1.00000000	      1.00000000	      0.01000000
      0.49964732	      1.00000000	      1.00000000	      1.00000000	      0.01000000
      0.49992969	      1.00000000	      1.00000000	      1.00000000	      0.01000000
      0.50021206	      1.00000000	      1.00000000	      1.00000000	      0.01000000
      0.50053491	      1.00000000	      1.00000000	      1.00000000	      0.01000000
      0.50085776	      1.00000000	      1.00000000	      1.00000000	      0.01000000
      0.50112659	      1.00000000	      1.00000000	      1.00000000	      0.01000000
      0.50139542	      1.00000000	      1.00000000	      1.00000000	      0.01000000
      0.50172773	      1.00000000	      1.00000000	      1.00000000	      0.01000000
      0.50206004	      1.00000000	      1.00000000	      1.00000000	      0.01000000
      0.50231722	      1.00000000	      1.00000000	      1.00000000	      0.01000000
      0.50257440	      1.00000000	      1.00000000	      1.00000000	      0.01000000
      0.50290911	      1.00000000	      1.00000000	      1.00000000	      0.01000000
      0.50324382	      1.00000000	      1.00000000	      1.00000000	      0.01000000
      0.50350808	      1.00000000	      1.00000000	      1.00000000	      0.01000000
      0.50377233	      1.00000000	      1.00000000	      1.00000000	      0.01000000
      0.50409850	      1.00000000	      1.00000000	      1.00000000	      0.01000000
      0.50442467	      1.00000000	      1.00000000	      1.00000000	      0.01000000
      0.50470088	      1.00000000	      1.00000000	      1.00000000	      0.01000000
      0.50497710	      1.00000000	      1.00000000	      1.00000000	      0.01000000
      0.50529133	      1.00000000	      1.00000000	      1.00000000	      0.01000000
      0.50560556	      1.00000000	      1.00000000	      1.00000000	      0.01000000
      0.50591979	      1.00000000	      1.00000000	      1.00000000	      0.01000000
      0.50623402	      1.00000000	      1.00000000	      1.00000000	      0.01000000
      0.50648283	      1.00000000	      1.00000000	      1.00000000	      0.01000000
      0.50673164	      1.00000000	      1.00000000	      1.00000000	      0.01000000
      0.50704143	      1.00000000	      1.00000000	      1.00000000	      0.01000000
      0.50735123	      1.00000000	      1.00000000	      1.00000000	      0.01000000
      0.50764505	      1.00000000	      1.00000000	      1.00000000	      0.01000000
      0.50793886	      1.00000000	      1.00000000	      1.00000000	      0.01000000
      0.50823662	      1.00000000	      1.00000000	      1.00000000	      0.01000000
      0.50853438	      1.00000000	      1.00000000	      1.00000000	      0.01000000
      0.50882889	      1.00000000	      1.00000000	      1.00000000	      0.01000000
      0.50912341	      1.00000000	      1.00000000	      1.00000000	      0.01000000
      0.50941475	      1.00000000	      1.00000000	      1.00000000	      0.01000000
      0.50970610	      1.00000000	      1.00000000	      1.00000000	      0.01000000
      0.50997541	      1.00000000	      1.00000000	      1.00000000	      0.01000000
      0.51033471	      1.00000000	      1.00000000	      1.00000000	      0.01000000
      0.51069400	      1.00000000	      1.00000000	      1.00000000	      0.01000000
      0.51096009	      1.00000000	      1.00000000	      1.00000000	      0.01000000
      0.51122618	      1.00000000	      1.00000000	      1.00000000	      0.01000000
      0.51151421	      1.00000000	      1.00000000	      1.00000000	      0.01000000
      0.51180224	      1.00000000	      1.00000000	      1.00000000	      0.01000000
      0.51208540	      1.00000000	      1.00000000	      1.00000000	      0.01000000
      0.51244544	      1.00000000	      1.00000000	      1.00000000	      0.01000000
      0.51287778	      1.00000000	      1.00000000	      1.00000000	      0.01000000
      0.51312486	      1.00000000	      1.00000000	      1.00000000	      0.01000000
      0.51343665	      1.00000000	      1.00000000	      1.00000000	      0.01000000
      0.51384049	      1.00000000	      1.00000000	      1.00000000	      0.01000000
      0.51413802	      1.00000000	      1.00000000	      1.00000000	      0.01000000
      0.51443554	      1.00000000	      1.00000000	      1.00000000	      0.01000000
      0.51473307	      1.00000000	      1.00000000	      1.00000000	      0.01000000
      0.51503059	      1.00000000	      1.00000000	      1.00000000	      0.01000000
      0.51532812	      1.00000000	      1.00000000	      1.00000000	      0.01000000
      0.51562565	      1.00000000	      1.00000000	      1.00000000	      0.01000000
      0.51592317	      1.00000000	      1.00000000	      1.00000000	      0.01000000
      0.51618700	      1.00000000	      1.00000000	      1.00000000	      0.01000000
      0.51645082	      1.00000000	      1.00000000	      1.00000000	      0.01000000
      0.51672883	      1.00000000	      1.00000000	      1.00000000	      0.01000000
      0.51700685	      1.00000000	      1.00000000	      1.00000000	      0.01000000
      0.51731330	      1.00000000	      1.00000000	      1.00000000	      0.01000000
      0.51761975	      1.00000000	      1.00000000	      1.00000000	      0.01000000
      0.51784184	      1.00000000	      1.00000000	      1.00000000	      0.01000000
      0.51819424	      1.00000000	      1.00000000	      1.00000000	      0.01000000
      0.51847425	      1.00000000	      1.00000000	      1.00000000	      0.01000000
      0.51875426	      1.00000000	      1.00000000	      1.00000000	      0.01000000
      0.51903427	      1.00000000	      1.00000000	      1.00000000	      0.01000000
      0.51931517	      1.00000000	      1.00000000	      1.00000000	      0.01000000
      0.51959607	      1.00000000	      1.00000000	      1.00000000	      0.01000000
      0.51984281	      1.00000000	      1.00000000	      1.00000000	      0.01000000
      0.52018601	      1.00000000	      1.00000000	      1.00000000	      0.01000000
      0.52052921	      1.00000000	      1.00000000	      1.00000000	      0.01000000
      0.52076468	      1.00000000	      1.00000000	      1.00000000	      0.01000000
      0.52100015	      1.00000000	      1.00000000	      1.00000000	      0.01000000
      0.52129814	      1.00000000	      1.00000000	      1.00000000	      0.01000000
      0.52159614	      1.00000000	      1.00000000	      1.00000000	      0.01000000
      0.52184168	      1.00000000	      1.00000000	      1.00000000	      0.01000000
      0.52218169	      1.00000000	      1.00000000	      1.00000000	      0.01000000
      0.52252171	      1.00000000	      1.00000000	      1.00000000	      0.01000000
      0.52275980	      1.00000000	      1.00000000	      1.00000000	      0.01000000
      0.52299789	      1.00000000	      1.00000000	      1.00000000	      0.01000000
      0.52329322	      1.00000000	      1.00000000	      1.00000000	      0.01000000
      0.52358855	      1.00000000	      1.00000000	      1.00000000	      0.01000000
      0.52385440	      1.00000000	      1.00000000	      1.00000000	      0.01000000
      0.52418860	      1.00000000	      1.00000000	      1.00000000	      0.01000000
      0.52452280	      1.00000000	      1.00000000	      1.00000000	      0.01000000
      0.52477886	      1.00000000	      1.00000000	      1.00000000	      0.01000000
      0.52503491	      1.00000000	      1.00000000	      1.00000000	      0.01000000
      0.52533923	      1.00000000	      1.00000000	      1.00000000	      0.01000000
      0.52564355	      1.00000000	      1.00000000	      1.00000000	      0.01000000
      0.52581853	      1.00000000	      1.00000000	      1.00000000	      0.01000000
      0.52611639	      1.00000000	      1.00000000	      1.00000000	      0.01000000
      0.52641425	      1.00000000	      1.00000000	      1.00000000	      0.01000000
      0.52666488	      1.00000000	      1.00000000	      1.00000000	      0.01000000
      0.52698307	      1.00000000	      1.00000000	      1.00000000	      0.01000000
      0.52730127	      1.00000000	      1.00000000	      1.00000000	      0.01000000
      0.52753384	      1.00000000	      1.00000000	      1.00000000	      0.01000000
      0.52785903	      1.00000000	      1.00000000	      1.00000000	      0.01000000
      0.52818421	      1.00000000	      1.00000000	      1.00000000	      0.01000000
      0.52844131	      1.00000000	      1.00000000	      1.00000000	      0.01000000
      0.52869841	      1.00000000	      1.00000000	      1.00000000	      0.01000000
      0.52897817	      1.00000000	      1.00000000	      1.00000000	      0.01000000
      0.52925793	      1.00000000	      1.00000000	      1.00000000	      0.01000000
      0.52956106	      1.00000000	      1.00000000	      1.00000000	      0.01000000
      0.52986420	      1.00000000	      1.00000000	      1.00000000	      0.01000000
      0.53013058	      1.00000000	      1.00000000	      1.00000000	      0.01000000
      0.53045707	      1.00000000	      1.00000000	      1.00000000	      0.01000000
      0.53078355	      1.00000000	      1.00000000	      1.00000000	      0.01000000
      0.53102509	      1.00000000	      1.00000000	      1.00000000	      0.01000000
      0.53134017	      1.00000000	      1.00000000	      1.00000000	      0.01000000
      0.53165525	      1.00000000	      1.00000000	      1.00000000	      0.01000000
      0.53190549	      1.00000000	      1.00000000	      1.00000000	      0.01000000
      0.53221522	      1.00000000	      1.00000000	      1.00000000	      0.01000000
      0.53252495	      1.00000000	      1.00000000	      1.00000000	      0.01000000
      0.53280585	      1.00000000	      1.00000000	      1.00000000	      0.01000000
      0.53308674	      1.00000000	      1.00000000	      1.00000000	      0.01000000
      0.53339972	      1.00000000	      1.00000000	      1.00000000	      0.01000000
      0.53371269	      1.00000000	      1.00000000	      1.00000000	      0.01000000
      0.53393862	      1.00000000	      1.00000000	      1.00000000	      0.01000000
      0.53426548	      1.00000000	      1.00000000	      1.00000000	      0.01000000
      0.53459235	      1.00000000	      1.00000000	      1.00000000	      0.01000000
      0.53483952	      1.00000000	      1.00000000	      1.00000000	      0.01000000
      0.53508669	      1.00000000	      1.00000000	      1.00000000	      0.01000000
      0.53537419	      1.00000000	      1.00000000	      1.00000000	      0.01000000
      0.53566169	      1.00000000	      1.00000000	      1.00000000	      0.01000000
      0.53595153	      1.00000000	      1.00000000	      1.00000000	      0.01000000
      0.53624137	      1.00000000	      1.00000000	      1.00000000	      0.01000000
      0.53653988	      1.00000000	      1.00000000	      1.00000000	      0.01000000
      0.53683838	      1.00000000	      1.00000000	      1.00000000	      0.01000000
      0.53712205	      1.00000000	      1.00000000	      1.00000000	      0.01000000
      0.53740571	      1.00000000	      1.00000000	      1.00000000	      0.01000000
      0.53771459	      1.00000000	      1.00000000	      1.00000000	      0.01000000
      0.53802347	      1.00000000	      1.00000000	      1.00000000	      0.01000000
      0.53825287	      1.00000000	      1.00000000	      1.00000000	      0.01000000
      0.53858623	      1.00000000	      1.00000000	      1.00000000	      0.01000000
      0.53891958	      1.00000000	      1.00000000	      1.00000000	      0.01000000
      0.53915303	      1.00000000	      1.00000000	      1.00000000	      0.01000000
      0.53938648	      1.00000000	      1.00000000	      1.00000000	      0.01000000
      0.53968151	      1.00000000	      1.00000000	      1.00000000	      0.01000000
      0.53997654	      1.00000000	      1.00000000	      1.00000000	      0.01000000
      0.54023536	      1.00000000	      1.00000000	      1.00000000	      0.01000000
      0.54056485	      1.00000000	      1.00000000	      1.00000000	      0.01000000
      0.54089434	      1.00000000	      1.00000000	      1.00000000	      0.01000000
      0.54114934	      1.00000000	      1.00000000	      1.00000000	      0.01000000
      0.54140435	      1.00000000	      1.00000000	      1.00000000	      0.01000000
      0.54170479	      1.00000000	      1.00000000	      1.00000000	      0.01000000
      0.54200524	      1.00000000	      1.00000000	      1.00000000	      0.01000000
      0.54224857	      1.00000000	      1.00000000	      1.00000000	      0.01000000
      0.54258065	      1.00000000	      1.00000000	      1.00000000	      0.01000000
      0.54291274	      1.00000000	      1.00000000	      1.00000000	      0.01000000
      0.54316073	      1.00000000	      1.00000000	      1.00000000	      0.01000000
      0.54340873	      1.00000000	      1.00000000	      1.00000000	      0.01000000
      0.54369554	      1.00000000	      1.00000000	      1.00000000	      0.01000000
      0.54398235	      1.00000000	      1.00000000	      1.00000000	      0.01000000
      0.54427421	      1.00000000	      1.00000000	      1.00000000	      0.01000000
      0.54456607	      1.00000000	      1.00000000	      1.00000000	      0.01000000
      0.54486085	      1.00000000	      1.00000000	      1.00000000	      0.01000000
      0.54515564	      1.00000000	      1.00000000	      1.00000000	      0.01000000
      0.54544711	      1.00000000	      1.00000000	      1.00000000	      0.01000000
      0.54573859	      1.00000000	      1.00000000	      1.00000000	      0.01000000
      0.54603721	      1.00000000	      1.00000000	      1.00000000	      0.01000000
      0.54633582	      1.00000000	      1.00000000	      1.00000000	      0.01000000
      0.54661843	      1.00000000	      1.00000000	      1.00000000	      0.01000000
      0.54690103	      1.00000000	      1.00000000	      1.00000000	      0.01000000
      0.54721179	      1.00000000	      1.00000000	      1.00000000	      0.01000000
      0.54752255	      1.00000000	      1.00000000	      1.00000000	      0.01000000
      0.54775196	      1.00000000	      1.00000000	      1.00000000	      0.01000000
      0.54808341	      1.00000000	      1.00000000	      1.00000000	      0.01000000
      0.54841486	      1.00000000	      1.00000000	      1.00000000	      0.01000000
      0.54865625	      1.00000000	      1.00000000	      1.00000000	      0.01000000
      0.54889765	      1.00000000	      1.00000000	      1.00000000	      0.01000000
      0.54918865	      1.00000000	      1.00000000	      1.00000000	      0.01000000
      0.54947964	      1.00000000	      1.00000000	      1.00000000	      0.01000000
      0.54975886	      1.00000000	      1.00000000	      1.00000000	      0.01000000
      0.55003808	      1.00000000	      1.00000000	      1.00000000	      0.01000000
      0.55035055	      1.00000000	      1.00000000	      1.00000000	      0.01000000
      0.55066302	      1.00000000	      1.00000000	      1.00000000	      0.01000000
      0.55091068	      1.00000000	      1.00000000	      1.00000000	      0.01000000
      0.55123288	      1.00000000	      1.00000000	      1.00000000	      0.01000000
      0.55155508	      1.00000000	      1.00000000	      1.00000000	      0.01000000
      0.55181349	      1.00000000	      1.00000000	      1.00000000	      0.01000000
      0.55207190	      1.00000000	      1.00000000	      1.00000000	      0.01000000
      0.55237819	      1.00000000	      1.00000000	      1.00000000	      0.01000000
      0.55268448	      1.00000000	      1.00000000	      1.00000000	      0.01000000
      0.55292766	      1.00000000	      1.00000000	      1.00000000	      0.01000000
      0.55325408	      1.00000000	      1.00000000	      1.00000000	      0.01000000
      0.55358049	      1.00000000	      1.00000000	      1.00000000	      0.01000000
      0.55383669	      1.00000000	      1.00000000	      1.00000000	      0.01000000
      0.55409289	      1.00000000	      1.00000000	      1.00000000	      0.01000000
      0.55438642	      1.00000000	      1.00000000	      1.00000000	      0.01000000
      0.55467996	      1.00000000	      1.00000000	      1.00000000	      0.01000000
      0.55495754	      1.00000000	      1.00000000	      1.00000000	      0.01000000
      0.55529154	      1.00000000	      1.00000000	      1.00000000	      0.01000000
      0.55562555	      1.00000000	      1.00000000	      1.00000000	      0.01000000
      0.55589831	      1.00000000	      1.00000000	      1.00000000	      0.01000000
      0.55623964	      1.00000000	      1.00000000	      1.00000000	      0.01000000
      0.55658096	      1.00000000	      1.00000000	      1.00000000	      0.01000000
      0.55683335	      1.00000000	      1.00000000	      1.00000000	      0.01000000
      0.55708573	      1.00000000	      1.00000000	      1.00000000	      0.01000000
      0.55738426	      1.00000000	      1.00000000	      1.00000000	      0.01000000
      0.55768280	      1.00000000	      1.00000000	      1.00000000	      0.01000000
      0.55793376	      1.00000000	      1.00000000	      1.00000000	      0.01000000
      0.55826917	      1.00000000	      1.00000000	      1.00000000	      0.01000000
      0.55860459	      1.00000000	      1.00000000	      1.00000000	      0.01000000
      0.55885618	      1.00000000	      1.00000000	      1.00000000	      0.01000000
      0.55910778	      1.00000000	      1.00000000	      1.00000000	      0.01000000
      0.55939070	      1.00000000	      1.00000000	      1.00000000	      0.01000000
      0.55967361	      1.00000000	      1.00000000	      1.00000000	      0.01000000
      0.55997574	      1.00000000	      1.00000000	      1.00000000	      0.01000000
      0.56027786	      1.00000000	      1.00000000	      1.00000000	      0.01000000
      0.56054136	      1.00000000	      1.00000000	      1.00000000	      0.01000000
      0.56087696	      1.00000000	      1.00000000	      1.00000000	      0.01000000
      0.56121256	      1.00000000	      1.00000000	      1.00000000	      0.01000000
      0.56146799	      1.00000000	      1.00000000	      1.00000000	      0.01000000
      0.56172342	      1.00000000	      1.00000000	      1.00000000	      0.01000000
      0.56202169	      1.00000000	      1.00000000	      1.00000000	      0.01000000
      0.56231995	      1.00000000	      1.00000000	      1.00000000	      0.01000000
      0.56257699	      1.00000000	      1.00000000	      1.00000000	      0.01000000
      0.56291267	      1.00000000	      1.00000000	      1.00000000	      0.01000000
      0.56324836	      1.00000000	      1.00000000	      1.00000000	      0.01000000
      0.56350877	      1.00000000	      1.00000000	      1.00000000	      0.01000000
      0.56376917	      1.00000000	      1.00000000	      1.00000000	      0.01000000
      0.56403951	      1.00000000	      1.00000000	      1.00000000	      0.01000000
      0.56437062	      1.00000000	      1.00000000	      1.00000000	      0.01000000
      0.56470173	      1.00000000	      1.00000000	      1.00000000	      0.01000000
      0.56493492	      1.00000000	      1.00000000	      1.00000000	      0.01000000
      0.56527656	      1.00000000	      1.00000000	      1.00000000	      0.01000000
      0.56557907	      1.00000000	      1.00000000	      1.00000000	      0.01000000
      0.56583725	      1.00000000	      1.00000000	      1.00000000	      0.01000000
      0.56609542	      1.00000000	      1.00000000	      1.00000000	      0.01000000
      0.56634661	      1.00000000	      1.00000000	      1.00000000	      0.01000000
      0.56668097	      1.00000000	      1.00000000	      1.00000000	      0.01000000
      0.56701533	      1.00000000	      1.00000000	      1.00000000	      0.01000000
      0.56727344	      1.00000000	      1.00000000	      1.00000000	      0.01000000
      0.56753154	      1.00000000	      1.00000000	      1.00000000	      0.01000000
      0.56780538	      1.00000000	      1.00000000	      1.00000000	      0.01000000
      0.56813643	      1.00000000	      1.00000000	      1.00000000	      0.01000000
      0.56846748	      1.00000000	      1.00000000	      1.00000000	      0.01000000
      0.56875298	      1.00000000	      1.00000000	      1.00000000	      0.01000000
      0.56909843	      1.00000000	      1.00000000	      1.00000000	      0.01000000
      0.56944388	      1.00000000	      1.00000000	      1.00000000	      0.01000000
      0.56968924	      1.00000000	      1.00000000	      1.00000000	      0.01000000
      0.57001318	      1.00000000	      1.00000000	      1.00000000	      0.01000000
      0.57033713	      1.00000000	      1.00000000	      1.00000000	      0.01000000
      0.57059827	      1.00000000	      1.00000000	      1.00000000	      0.01000000
      0.57085941	      1.00000000	      1.00000000	      1.00000000	      0.01000000
      0.57116202	      1.00000000	      1.00000000	      1.00000000	      0.01000000
      0.57146463	      1.00000000	      1.00000000	      1.00000000	      0.01000000
      0.57169343	      1.00000000	      1.00000000	      1.00000000	      0.01000000
      0.57203504	      1.00000000	      1.00000000	      1.00000000	      0.01000000
      0.57233558	      1.00000000	      1.00000000	      1.00000000	      0.01000000
      0.57259541	      1.00000000	      1.00000000	      1.00000000	      0.01000000
      0.57285523	      1.00000000	      1.00000000	      1.00000000	      0.01000000
      0.57309640	      1.00000000	      1.00000000	      1.00000000	      0.01000000
      0.57343387	      1.00000000	      1.00000000	      1.00000000	      0.01000000
      0.57377134	      1.00000000	      1.00000000	      1.00000000	      0.01000000
      0.57401187	      1.00000000	      1.00000000	      1.00000000	      0.01000000
      0.57425240	      1.00000000	      1.00000000	      1.00000000	      0.01000000
      0.57454651	      1.00000000	      1.00000000	      1.00000000	      0.01000000
      0.57484062	      1.00000000	      1.00000000	      1.00000000	      0.01000000
      0.57511388	      1.00000000	      1.00000000	      1.00000000	      0.01000000
      0.57545002	      1.00000000	      1.00000000	      1.00000000	      0.01000000
      0.57578616	      1.00000000	      1.00000000	      1.00000000	      0.01000000
      0.57603345	      1.00000000	      1.00000000	      1.00000000	      0.01000000
      0.57635808	      1.00000000	      1.00000000	      1.00000000	      0.01000000
      0.57668270	      1.00000000	      1.00000000	      1.00000000	      0.01000000
      0.57694403	      1.00000000	      1.00000000	      1.00000000	      0.01000000
      0.57720536	      1.00000000	      1.00000000	      1.00000000	      0.01000000
      0.57751031	      1.00000000	      1.00000000	      1.00000000	      0.01000000
      0.57781527	      1.00000000	      1.00000000	      1.00000000	      0.01000000
      0.57801893	      1.00000000	      1.00000000	      1.00000000	      0.01000000
      0.57832915	      1.00000000	      1.00000000	      1.00000000	      0.01000000
      0.57863937	      1.00000000	      1.00000000	      1.00000000	      0.01000000
      0.57890540	      1.00000000	      1.00000000	      1.00000000	      0.01000000
      0.57917143	      1.00000000	      1.00000000	      1.00000000	      0.01000000
      0.57946870	      1.00000000	      1.00000000	      1.00000000	      0.01000000
      0.57976597	      1.00000000	      1.00000000	      1.00000000	      0.01000000
      0.58004243	      1.00000000	      1.00000000	      1.00000000	      0.01000000
      0.58037936	      1.00000000	      1.00000000	      1.00000000	      0.01000000
      0.58071629	      1.00000000	      1.00000000	      1.00000000	      0.01000000
      0.58090061	      1.00000000	      1.00000000	      1.00000000	      0.01000000
      0.58120513	      1.00000000	      1.00000000	      1.00000000	      0.01000000
      0.58150965	      1.00000000	      1.00000000	      1.00000000	      0.01000000
      0.58177561	      1.00000000	      1.00000000	      1.00000000	      0.01000000
      0.58204157	      1.00000000	      1.00000000	      1.00000000	      0.01000000
      0.58234791	      1.00000000	      1.00000000	      1.00000000	      0.01000000
      0.58265425	      1.00000000	      1.00000000	      1.00000000	      0.01000000
      0.58285385	      1.00000000	      1.00000000	      1.00000000	      0.01000000
      0.58316268	      1.00000000	      1.00000000	      1.00000000	      0.01000000
      0.58347151	      1.00000000	      1.00000000	      1.00000000	      0.01000000
      0.58373797	      1.00000000	      1.00000000	      1.00000000	      0.01000000
      0.58400443	      1.00000000	      1.00000000	      1.00000000	      0.01000000
      0.58430517	      1.00000000	      1.00000000	      1.00000000	      0.01000000
      0.58460591	      1.00000000	      1.00000000	      1.00000000	      0.01000000
      0.58487080	      1.00000000	      1.00000000	      1.00000000	      0.01000000
      0.58520777	      1.00000000	      1.00000000	      1.00000000	      0.01000000
      0.58554473	      1.00000000	      1.00000000	      1.00000000	      0.01000000
      0.58580231	      1.00000000	      1.00000000	      1.00000000	      0.01000000
      0.58605989	      1.00000000	      1.00000000	      1.00000000	      0.01000000
      0.58636131	      1.00000000	      1.00000000	      1.00000000	      0.01000000
      0.58666274	      1.00000000	      1.00000000	      1.00000000	      0.01000000
      0.58691646	      1.00000000	      1.00000000	      1.00000000	      0.01000000
      0.58725404	      1.00000000	      1.00000000	      1.00000000	      0.01000000
      0.58759162	      1.00000000	      1.00000000	      1.00000000	      0.01000000
      0.58784720	      1.00000000	      1.00000000	      1.00000000	      0.01000000
      0.58810278	      1.00000000	      1.00000000	      1.00000000	      0.01000000
      0.58838639	      1.00000000	      1.00000000	      1.00000000	      0.01000000
      0.58867000	      1.00000000	      1.00000000	      1.00000000	      0.01000000
      0.58897722	      1.00000000	      1.00000000	      1.00000000	      0.01000000
      0.58928444	      1.00000000	      1.00000000	      1.00000000	      0.01000000
      0.58953602	      1.00000000	      1.00000000	      1.00000000	      0.01000000
      0.58987420	      1.00000000	      1.00000000	      1.00000000	      0.01000000
      0.59021238	      1.00000000	      1.00000000	      1.00000000	      0.01000000
      0.59046408	      1.00000000	      1.00000000	      1.00000000	      0.01000000
      0.59071577	      1.00000000	      1.00000000	      1.00000000	      0.01000000
      0.59100427	      1.00000000	      1.00000000	      1.00000000	      0.01000000
      0.59129277	      1.00000000	      1.00000000	      1.00000000	      0.01000000
      0.59159154	      1.00000000	      1.00000000	      1.00000000	      0.01000000
      0.59189031	      1.00000000	      1.00000000	      1.00000000	      0.01000000
      0.59217987	      1.00000000	      1.00000000	      1.00000000	      0.01000000
      0.59246942	      1.00000000	      1.00000000	      1.00000000	      0.01000000
      0.59277905	      1.00000000	      1.00000000	      1.00000000	      0.01000000
      0.59308868	      1.00000000	      1.00000000	      1.00000000	      0.01000000
      0.59333828	      1.00000000	      1.00000000	      1.00000000	      0.01000000
      0.59367658	      1.00000000	      1.00000000	      1.00000000	      0.01000000
      0.59401489	      1.00000000	      1.00000000	      1.00000000	      0.01000000
      0.59426476	      1.00000000	      1.00000000	      1.00000000	      0.01000000
      0.59451463	      1.00000000	      1.00000000	      1.00000000	      0.01000000
      0.59480571	      1.00000000	      1.00000000	      1.00000000	      0.01000000
      0.59509678	      1.00000000	      1.00000000	      1.00000000	      0.01000000
      0.59539076	      1.00000000	      1.00000000	      1.00000000	      0.01000000
      0.59568475	      1.00000000	      1.00000000	      1.00000000	      0.01000000
      0.59598628	      1.00000000	      1.00000000	      1.00000000	      0.01000000
      0.59628781	      1.00000000	      1.00000000	      1.00000000	      0.01000000
      0.59657565	      1.00000000	      1.00000000	      1.00000000	      0.01000000
      0.59686348	      1.00000000	      1.00000000	      1.00000000	      0.01000000
      0.59717655	      1.00000000	      1.00000000	      1.00000000	      0.01000000
      0.59748963	      1.00000000	      1.00000000	      1.00000000	      0.01000000
      0.59769774	      1.00000000	      1.00000000	      1.00000000	      0.01000000
      0.59800834	      1.00000000	      1.00000000	      1.00000000	      0.01000000
      0.59831894	      1.00000000	      1.00000000	      1.00000000	      0.01000000
      0.59858454	      1.00000000	      1.00000000	      1.00000000	      0.01000000
      0.59885015	      1.00000000	      1.00000000	      1.00000000	      0.01000000
      0.59915655	      1.00000000	      1.00000000	      1.00000000	      0.01000000
      0.59946295	      1.00000000	      1.00000000	      1.00000000	      0.01000000
      0.59970546	      1.00000000	      1.00000000	      1.00000000	      0.01000000
      0.60004376	      1.00000000	      1.00000000	      1.00000000	      0.01000000
      0.60038207	      1.00000000	      1.00000000	      1.00000000	      0.01000000
      0.60062691	      1.00000000	      1.00000000	      1.00000000	      0.01000000
      0.60087174	      1.00000000	      1.00000000	      1.00000000	      0.01000000
      0.60116758	      1.00000000	      1.00000000	      1.00000000	      0.01000000
      0.60146342	      1.00000000	      1.00000000	      1.00000000	      0.01000000
      0.60174559	      1.00000000	      1.00000000	      1.00000000	      0.01000000
      0.60202776	      1.00000000	      1.00000000	      1.00000000	      0.01000000
      0.60234504	      1.00000000	      1.00000000	      1.00000000	      0.01000000
      0.60266232	      1.00000000	      1.00000000	      1.00000000	      0.01000000
      0.60290811	      1.00000000	      1.00000000	      1.00000000	      0.01000000
      0.60323554	      1.00000000	      1.00000000	      1.00000000	      0.01000000
      0.60356296	      1.00000000	      1.00000000	      1.00000000	      0.01000000
      0.60382418	      1.00000000	      1.00000000	      1.00000000	      0.01000000
      0.60408540	      1.00000000	      1.00000000	      1.00000000	      0.01000000
      0.60438868	      1.00000000	      1.00000000	      1.00000000	      0.01000000
      0.60469195	      1.00000000	      1.00000000	      1.00000000	      0.01000000
      0.60495710	      1.00000000	      1.00000000	      1.00000000	      0.01000000
      0.60529236	      1.00000000	      1.00000000	      1.00000000	      0.01000000
      0.60562762	      1.00000000	      1.00000000	      1.00000000	      0.01000000
      0.60588673	      1.00000000	      1.00000000	      1.00000000	      0.01000000
      0.60614585	      1.00000000	      1.00000000	      1.00000000	      0.01000000
      0.60645328	      1.00000000	      1.00000000	      1.00000000	      0.01000000
      0.60676071	      1.00000000	      1.00000000	      1.00000000	      0.01000000
      0.60699489	      1.00000000	      1.00000000	      1.00000000	      0.01000000
      0.60733364	      1.00000000	      1.00000000	      1.00000000	      0.01000000
      0.60767239	      1.00000000	      1.00000000	      1.00000000	      0.01000000
      0.60791193	      1.00000000	      1.00000000	      1.00000000	      0.01000000
      0.60815147	      1.00000000	      1.00000000	      1.00000000	      0.01000000
      0.60845094	      1.00000000	      1.00000000	      1.00000000	      0.01000000
      0.60875041	      1.00000000	      1.00000000	      1.00000000	      0.01000000
      0.60902144	      1.00000000	      1.00000000	      1.00000000	      0.01000000
      0.60935557	      1.00000000	      1.00000000	      1.00000000	      0.01000000
      0.60968970	      1.00000000	      1.00000000	      1.00000000	      0.01000000
      0.60994029	      1.00000000	      1.00000000	      1.00000000	      0.01000000
      0.61026044	      1.00000000	      1.00000000	      1.00000000	      0.01000000
      0.61058060	      1.00000000	      1.00000000	      1.00000000	      0.01000000
      0.61078732	      1.00000000	      1.00000000	      1.00000000	      0.01000000
      0.61109623	      1.00000000	      1.00000000	      1.00000000	      0.01000000
      0.61140513	      1.00000000	      1.00000000	      1.00000000	      0.01000000
      0.61166658	      1.00000000	      1.00000000	      1.00000000	      0.01000000
      0.61198088	      1.00000000	      1.00000000	      1.00000000	      0.01000000
      0.61229518	      1.00000000	      1.00000000	      1.00000000	      0.01000000
      0.61261570	      1.00000000	      1.00000000	      1.00000000	      0.01000000
      0.61293621	      1.00000000	      1.00000000	      1.00000000	      0.01000000
      0.61319531	      1.00000000	      1.00000000	      1.00000000	      0.01000000
      0.61353117	      1.00000000	      1.00000000	      1.00000000	      0.01000000
      0.61386703	      1.00000000	      1.00000000	      1.00000000	      0.01000000
      0.61413671	      1.00000000	      1.00000000	      1.00000000	      0.01000000
      0.61440639	      1.00000000	      1.00000000	      1.00000000	      0.01000000
      0.61468650	      1.00000000	      1.00000000	      1.00000000	      0.01000000
      0.61496661	      1.00000000	      1.00000000	      1.00000000	      0.01000000
      0.61528245	      1.00000000	      1.00000000	      1.00000000	      0.01000000
      0.61559828	      1.00000000	      1.00000000	      1.00000000	      0.01000000
      0.61580832	      1.00000000	      1.00000000	      1.00000000	      0.01000000
      0.61611710	      1.00000000	      1.00000000	      1.00000000	      0.01000000
      0.61642588	      1.00000000	      1.00000000	      1.00000000	      0.01000000
      0.61668347	      1.00000000	      1.00000000	      1.00000000	      0.01000000
      0.61700084	      1.00000000	      1.00000000	      1.00000000	      0.01000000
      0.61731821	      1.00000000	      1.00000000	      1.00000000	      0.01000000
      0.61760639	      1.00000000	      1.00000000	      1.00000000	      0.01000000
      0.61789457	      1.00000000	      1.00000000	      1.00000000	      0.01000000
      0.61821369	      1.00000000	      1.00000000	      1.00000000	      0.01000000
      0.61853281	      1.00000000	      1.00000000	      1.00000000	      0.01000000
      0.61874099	      1.00000000	      1.00000000	      1.00000000	      0.01000000
      0.61904859	      1.00000000	      1.00000000	      1.00000000	      0.01000000
      0.61935620	      1.00000000	      1.00000000	      1.00000000	      0.01000000
      0.61960862	      1.00000000	      1.00000000	      1.00000000	      0.01000000
      0.61992960	      1.00000000	      1.00000000	      1.00000000	      0.01000000
      0.62025057	      1.00000000	      1.00000000	      1.00000000	      0.01000000
      0.62043893	      1.00000000	      1.00000000	      1.00000000	      0.01000000
      0.62074095	      1.00000000	      1.00000000	      1.00000000	      0.01000000
      0.62104296	      1.00000000	      1.00000000	      1.00000000	      0.01000000
      0.62124551	      1.00000000	      1.00000000	      1.00000000	      0.01000000
      0.62155121	      1.00000000	      1.00000000	      1.00000000	      0.01000000
      0.62185690	      1.00000000	      1.00000000	      1.00000000	      0.01000000
      0.62209969	      1.00000000	      1.00000000	      1.00000000	      0.01000000
      0.62242587	      1.00000000	      1.00000000	      1.00000000	      0.01000000
      0.62275204	      1.00000000	      1.00000000	      1.00000000	      0.01000000
      0.62301297	      1.00000000	      1.00000000	      1.00000000	      0.01000000
      0.62327390	      1.00000000	      1.00000000	      1.00000000	      0.01000000
      0.62358099	      1.00000000	      1.00000000	      1.00000000	      0.01000000
      0.62388808	      1.00000000	      1.00000000	      1.00000000	      0.01000000
      0.62415613	      1.00000000	      1.00000000	      1.00000000	      0.01000000
      0.62448784	      1.00000000	      1.00000000	      1.00000000	      0.01000000
      0.62481954	      1.00000000	      1.00000000	      1.00000000	      0.01000000
      0.62506926	      1.00000000	      1.00000000	      1.00000000	      0.01000000
      0.62538702	      1.00000000	      1.00000000	      1.00000000	      0.01000000
      0.62570478	      1.00000000	      1.00000000	      1.00000000	      0.01000000
      0.62595488	      1.00000000	      1.00000000	      1.00000000	      0.01000000
      0.62628762	      1.00000000	      1.00000000	      1.00000000	      0.01000000
      0.62662037	      1.00000000	      1.00000000	      1.00000000	      0.01000000
      0.62689008	      1.00000000	      1.00000000	      1.00000000	      0.01000000
      0.62715979	      1.00000000	      1.00000000	      1.00000000	      0.01000000
      0.62744681	      1.00000000	      1.00000000	      1.00000000	      0.01000000
      0.62773383	      1.00000000	      1.00000000	      1.00000000	      0.01000000
      0.62804515	      1.00000000	      1.00000000	      1.00000000	      0.01000000
      0.62835647	      1.00000000	      1.00000000	      1.00000000	      0.01000000
      0.62863537	      1.00000000	      1.00000000	      1.00000000	      0.01000000
      0.62891427	      1.00000000	      1.00000000	      1.00000000	      0.01000000
      0.62923509	      1.00000000	      1.00000000	      1.00000000	      0.01000000
      0.62955592	      1.00000000	      1.00000000	      1.00000000	      0.01000000
      0.62974903	      1.00000000	      1.00000000	      1.00000000	      0.01000000
      0.63005033	      1.00000000	      1.00000000	      1.00000000	      0.01000000
      0.63035163	      1.00000000	      1.00000000	      1.00000000	      0.01000000
      0.63060117	      1.00000000	      1.00000000	      1.00000000	      0.01000000
      0.63093129	      1.00000000	      1.00000000	      1.00000000	      0.01000000
      0.63126141	      1.00000000	      1.00000000	      1.00000000	      0.01000000
      0.63152051	      1.00000000	      1.00000000	      1.00000000	      0.01000000
      0.63177961	      1.00000000	      1.00000000	      1.00000000	      0.01000000
      0.63208581	      1.00000000	      1.00000000	      1.00000000	      0.01000000
      0.63239201	      1.00000000	      1.00000000	      1.00000000	      0.01000000
      0.63266957	      1.00000000	      1.00000000	      1.00000000	      0.01000000
      0.63294712	      1.00000000	      1.00000000	      1.00000000	      0.01000000
      0.63326714	      1.00000000	      1.00000000	      1.00000000	      0.01000000
      0.63358716	      1.00000000	      1.00000000	      1.00000000	      0.01000000
      0.63382130	      1.00000000	      1.00000000	      1.00000000	      0.01000000
      0.63415389	      1.00000000	      1.00000000	      1.00000000	      0.01000000
      0.63448647	      1.00000000	      1.00000000	      1.00000000	      0.01000000
      0.63474631	      1.00000000	      1.00000000	      1.00000000	      0.01000000
      0.63500614	      1.00000000	      1.00000000	      1.00000000	      0.01000000
      0.63530144	      1.00000000	      1.00000000	      1.00000000	      0.01000000
      0.63559673	      1.00000000	      1.00000000	      1.00000000	      0.01000000
      0.63589813	      1.00000000	      1.00000000	      1.00000000	      0.01000000
      0.63619952	      1.00000000	      1.00000000	      1.00000000	      0.01000000
      0.63650454	      1.00000000	      1.00000000	      1.00000000	      0.01000000
      0.63680956	      1.00000000	      1.00000000	      1.00000000	      0.01000000
      0.63711294	      1.00000000	      1.00000000	      1.00000000	      0.01000000
      0.63741633	      1.00000000	      1.00000000	      1.00000000	      0.01000000
      0.63772328	      1.00000000	      1.00000000	      1.00000000	      0.01000000
      0.63803023	      1.00000000	      1.00000000	      1.00000000	      0.01000000
      0.63833257	      1.00000000	      1.00000000	      1.00000000	      0.01000000
      0.63863492	      1.00000000	      1.00000000	      1.00000000	      0.01000000
      0.63894399	      1.00000000	      1.00000000	      1.00000000	      0.01000000
      0.63925305	      1.00000000	      1.00000000	      1.00000000	      0.01000000
      0.63955262	      1.00000000	      1.00000000	      1.00000000	      0.01000000
      0.63985219	      1.00000000	      1.00000000	      1.00000000	      0.01000000
      0.64016455	      1.00000000	      1.00000000	      1.00000000	      0.01000000
      0.64047692	      1.00000000	      1.00000000	      1.00000000	      0.01000000
      0.64077061	      1.00000000	      1.00000000	      1.00000000	      0.01000000
      0.64106429	      1.00000000	      1.00000000	      1.00000000	      0.01000000
      0.64138105	      1.00000000	      1.00000000	      1.00000000	      0.01000000
      0.64169781	      1.00000000	      1.00000000	      1.00000000	      0.01000000
      0.64198000	      1.00000000	      1.00000000	      1.00000000	      0.01000000
      0.64226219	      1.00000000	      1.00000000	      1.00000000	      0.01000000
      0.64258209	      1.00000000	      1.00000000	      1.00000000	      0.01000000
      0.64290198	      1.00000000	      1.00000000	      1.00000000	      0.01000000
      0.64316632	      1.00000000	      1.00000000	      1.00000000	      0.01000000
      0.64349401	      1.00000000	      1.00000000	      1.00000000	      0.01000000
      0.64382170	      1.00000000	      1.00000000	      1.00000000	      0.01000000
      0.64405100	      1.00000000	      1.00000000	      1.00000000	      0.01000000
      0.64437562	      1.00000000	      1.00000000	      1.00000000	      0.01000000
      0.64470024	      1.00000000	      1.00000000	      1.00000000	      0.01000000
      0.64495959	      1.00000000	      1.00000000	      1.00000000	      0.01000000
      0.64521895	      1.00000000	      1.00000000	      1.00000000	      0.01000000
      0.64552546	      1.00000000	      1.00000000	      1.00000000	      0.01000000
      0.64583197	      1.00000000	      1.00000000	      1.00000000	      0.01000000
      0.64611809	      1.00000000	      1.00000000	      1.00000000	      0.01000000
      0.64640421	      1.00000000	      1.00000000	      1.00000000	      0.01000000
      0.64672192	      1.00000000	      1.00000000	      1.00000000	      0.01000000
      0.64703963	      1.00000000	      1.00000000	      1.00000000	      0.01000000
      0.64731876	      1.00000000	      1.00000000	      1.00000000	      0.01000000
      0.64759789	      1.00000000	      1.00000000	      1.00000000	      0.01000000
      0.64791705	      1.00000000	      1.00000000	      1.00000000	      0.01000000
      0.64823621	      1.00000000	      1.00000000	      1.00000000	      0.01000000
      0.64850693	      1.00000000	      1.00000000	      1.00000000	      0.01000000
      0.64883339	      1.00000000	      1.00000000	      1.00000000	      0.01000000
      0.64915985	      1.00000000	      1.00000000	      1.00000000	      0.01000000
      0.64942058	      1.00000000	      1.00000000	      1.00000000	      0.01000000
      0.64974684	      1.00000000	      1.00000000	      1.00000000	      0.01000000
      0.65007309	      1.00000000	      1.00000000	      1.00000000	      0.01000000
      0.65030195	      1.00000000	      1.00000000	      1.00000000	      0.01000000
      0.65062454	      1.00000000	      1.00000000	      1.00000000	      0.01000000
      0.65094713	      1.00000000	      1.00000000	      1.00000000	      0.01000000
      0.65120471	      1.00000000	      1.00000000	      1.00000000	      0.01000000
      0.65146229	      1.00000000	      1.00000000	      1.00000000	      0.01000000
      0.65177030	      1.00000000	      1.00000000	      1.00000000	      0.01000000
      0.65207830	      1.00000000	      1.00000000	      1.00000000	      0.01000000
      0.65236421	      1.00000000	      1.00000000	      1.00000000	      0.01000000
      0.65265012	      1.00000000	      1.00000000	      1.00000000	      0.01000000
      0.65296749	      1.00000000	      1.00000000	      1.00000000	      0.01000000
      0.65328486	      1.00000000	      1.00000000	      1.00000000	      0.01000000
      0.65357006	      1.00000000	      1.00000000	      1.00000000	      0.01000000
      0.65385526	      1.00000000	      1.00000000	      1.00000000	      0.01000000
      0.65417377	      1.00000000	      1.00000000	      1.00000000	      0.01000000
      0.65449228	      1.00000000	      1.00000000	      1.00000000	      0.01000000
      0.65477580	      1.00000000	      1.00000000	      1.00000000	      0.01000000
      0.65505931	      1.00000000	      1.00000000	      1.00000000	      0.01000000
      0.65537769	      1.00000000	      1.00000000	      1.00000000	      0.01000000
      0.65569606	      1.00000000	      1.00000000	      1.00000000	      0.01000000
      0.65597970	      1.00000000	      1.00000000	      1.00000000	      0.01000000
      0.65626335	      1.00000000	      1.00000000	      1.00000000	      0.01000000
      0.65658152	      1.00000000	      1.00000000	      1.00000000	      0.01000000
      0.65689969	      1.00000000	      1.00000000	      1.00000000	      0.01000000
      0.65718481	      1.00000000	      1.00000000	      1.00000000	      0.01000000
      0.65746994	      1.00000000	      1.00000000	      1.00000000	      0.01000000
      0.65778802	      1.00000000	      1.00000000	      1.00000000	      0.01000000
      0.65810610	      1.00000000	      1.00000000	      1.00000000	      0.01000000
      0.65839333	      1.00000000	      1.00000000	      1.00000000	      0.01000000
      0.65868056	      1.00000000	      1.00000000	      1.00000000	      0.01000000
      0.65899858	      1.00000000	      1.00000000	      1.00000000	      0.01000000
      0.65931661	      1.00000000	      1.00000000	      1.00000000	      0.01000000
      0.65960618	      1.00000000	      1.00000000	      1.00000000	      0.01000000
      0.65989574	      1.00000000	      1.00000000	      1.00000000	      0.01000000
      0.66021370	      1.00000000	      1.00000000	      1.00000000	      0.01000000
      0.66053166	      1.00000000	      1.00000000	      1.00000000	      0.01000000
      0.66082362	      1.00000000	      1.00000000	      1.00000000	      0.01000000
      0.66111558	      1.00000000	      1.00000000	      1.00000000	      0.01000000
      0.66143343	      1.00000000	      1.00000000	      1.00000000	      0.01000000
      0.66175128	      1.00000000	      1.00000000	      1.00000000	      0.01000000
      0.66204562	      1.00000000	      1.00000000	      1.00000000	      0.01000000
      0.66233996	      1.00000000	      1.00000000	      1.00000000	      0.01000000
      0.66265764	      1.00000000	      1.00000000	      1.00000000	      0.01000000
      0.66297533	      1.00000000	      1.00000000	      1.00000000	      0.01000000
      0.66327201	      1.00000000	      1.00000000	      1.00000000	      0.01000000
      0.66356870	      1.00000000	      1.00000000	      1.00000000	      0.01000000
      0.66388615	      1.00000000	      1.00000000	      1.00000000	      0.01000000
      0.66420361	      1.00000000	      1.00000000	      1.00000000	      0.01000000
      0.66450257	      1.00000000	      1.00000000	      1.00000000	      0.01000000
      0.66480153	      1.00000000	      1.00000000	      1.00000000	      0.01000000
      0.66511871	      1.00000000	      1.00000000	      1.00000000	      0.01000000
      0.66543589	      1.00000000	      1.00000000	      1.00000000	      0.01000000
      0.66573704	      1.00000000	      1.00000000	      1.00000000	      0.01000000
      0.66603818	      1.00000000	      1.00000000	      1.00000000	      0.01000000
      0.66635504	      1.00000000	      1.00000000	      1.00000000	      0.01000000
      0.66667189	      1.00000000	      1.00000000	      1.00000000	      0.01000000
      0.66697510	      1.00000000	      1.00000000	      1.00000000	      0.01000000
      0.66727832	      1.00000000	      1.00000000	      1.00000000	      0.01000000
      0.66759481	      1.00000000	      1.00000000	      1.00000000	      0.01000000
      0.66791129	      1.00000000	      1.00000000	      1.00000000	      0.01000000
      0.66821644	      1.00000000	      1.00000000	      1.00000000	      0.01000000
      0.66852159	      1.00000000	      1.00000000	      1.00000000	      0.01000000
      0.66883769	      1.00000000	      1.00000000	      1.00000000	      0.01000000
      0.66915380	      1.00000000	      1.00000000	      1.00000000	      0.01000000
      0.66946071	      1.00000000	      1.00000000	      1.00000000	      0.01000000
      0.66976763	      1.00000000	      1.00000000	      1.00000000	      0.01000000
      0.67008335	      1.00000000	      1.00000000	      1.00000000	      0.01000000
      0.67039907	      1.00000000	      1.00000000	      1.00000000	      0.01000000
      0.67070757	      1.00000000	      1.00000000	      1.00000000	      0.01000000
      0.67101607	      1.00000000	      1.00000000	      1.00000000	      0.01000000
      0.67133144	      1.00000000	      1.00000000	      1.00000000	      0.01000000
      0.67164681	      1.00000000	      1.00000000	      1.00000000	      0.01000000
      0.67195669	      1.00000000	      1.00000000	      1.00000000	      0.01000000
      0.67226658	      1.00000000	      1.00000000	      1.00000000	      0.01000000
      0.67258165	      1.00000000	      1.00000000	      1.00000000	      0.01000000
      0.67289672	      1.00000000	      1.00000000	      1.00000000	      0.01000000
      0.67320779	      1.00000000	      1.00000000	      1.00000000	      0.01000000
      0.67351887	      1.00000000	      1.00000000	      1.00000000	      0.01000000
      0.67382994	      1.00000000	      1.00000000	      1.00000000	      0.01000000
      0.67414102	      1.00000000	      1.00000000	      1.00000000	      0.01000000
      0.67445209	      1.00000000	      1.00000000	      1.00000000	      0.01000000
      0.67476316	      1.00000000	      1.00000000	      1.00000000	      0.01000000
      0.67507424	      1.00000000	      1.00000000	      1.00000000	      0.01000000
      0.67538531	      1.00000000	      1.00000000	      1.00000000	      0.01000000
      0.67569638	      1.00000000	      1.00000000	      1.00000000	      0.01000000
      0.67600746	      1.00000000	      1.00000000	      1.00000000	      0.01000000
      0.67631853	      1.00000000	      1.00000000	      1.00000000	      0.01000000
      0.67662960	      1.00000000	      1.00000000	      1.00000000	      0.01000000
      0.67694068	      1.00000000	      1.00000000	      1.00000000	      0.01000000
      0.67725175	      1.00000000	      1.00000000	      1.00000000	      0.01000000
      0.67756282	      1.00000000	      1.00000000	      1.00000000	      0.01000000
      0.67787390	      1.00000000	      1.00000000	      1.00000000	      0.01000000
      0.67818497	      1.00000000	      1.00000000	      1.00000000	      0.01000000
      0.67849605	      1.00000000	      1.00000000	      1.00000000	      0.01000000
      0.67880712	      1.00000000	      1.00000000	      1.00000000	      0.01000000
      0.67911819	      1.00000000	      1.00000000	      1.00000000	      0.01000000
      0.67942927	      1.00000000	      1.00000000	      1.00000000	      0.01000000
      0.67974034	      1.00000000	      1.00000000	      1.00000000	      0.01000000
      0.68005141	      1.00000000	      1.00000000	      1.00000000	      0.01000000
      0.68036249	      1.00000000	      1.00000000	      1.00000000	      0.01000000
      0.68067356	      1.00000000	      1.00000000	      1.00000000	      0.01000000
      0.68098463	      1.00000000	      1.00000000	      1.00000000	      0.01000000
      0.68129571	      1.00000000	      1.00000000	      1.00000000	      0.01000000
      0.68160678	      1.00000000	      1.00000000	      1.00000000	      0.01000000
      0.68191785	      1.00000000	      1.00000000	      1.00000000	      0.01000000
      0.68222893	      1.00000000	      1.00000000	      1.00000000	      0.01000000
      0.68254000	      1.00000000	      1.00000000	      1.00000000	      0.01000000
      0.68285108	      1.00000000	      1.00000000	      1.00000000	      0.01000000
      0.68316215	      1.00000000	      1.00000000	      1.00000000	      0.01000000
      0.68347322	      1.00000000	      1.00000000	      1.00000000	      0.01000000
      0.68378430	      1.00000000	      1.00000000	      1.00000000	      0.01000000
      0.68409537	      1.00000000	      1.00000000	      1.00000000	      0.01000000
      0.68440644	      1.00000000	      1.00000000	      1.00000000	      0.01000000
      0.68471752	      1.00000000	      1.00000000	      1.00000000	      0.01000000
      0.68502859	      1.00000000	      1.00000000	      1.00000000	      0.01000000
      0.68533966	      1.00000000	      1.00000000	      1.00000000	      0.01000000
      0.68565074	      1.00000000	      1.00000000	      1.00000000	      0.01000000
      0.68596181	      1.00000000	      1.00000000	      1.00000000	      0.01000000
      0.68627289	      1.00000000	      1.00000000	      1.00000000	      0.01000000
      0.68658396	      1.00000000	      1.00000000	      1.00000000	      0.01000000
      0.68689503	      1.00000000	      1.00000000	      1.00000000	      0.01000000
      0.68720611	      1.00000000	      1.00000000	      1.00000000	      0.01000000
      0.68751718	      1.00000000	      1.00000000	      1.00000000	      0.01000000
      0.68782825	      1.00000000	      1.00000000	      1.00000000	      0.01000000
      0.68813933	      1.00000000	      1.00000000	      1.00000000	      0.01000000
      0.68845040	      1.00000000	      1.00000000	      1.00000000	      0.01000000
      0.68876147	      1.00000000	      1.00000000	      1.00000000	      0.01000000
      0.68907255	      1.00000000	      1.00000000	      1.00000000	      0.01000000
      0.68938362	      1.00000000	      1.00000000	      1.00000000	      0.01000000
      0.68969469	      1.00000000	      1.00000000	      1.00000000	      0.01000000
      0.69000577	      1.00000000	      1.00000000	      1.00000000	      0.01000000
      0.69031684	      1.00000000	      1.00000000	      1.00000000	      0.01000000
      0.69062792	      1.00000000	      1.00000000	      1.00000000	      0.01000000
      0.69093899	      1.00000000	      1.00000000	      1.00000000	      0.01000000
      0.69125006	      1.00000000	      1.00000000	      1.00000000	      0.01000000
      0.69156114	      1.00000000	      1.00000000	      1.00000000	      0.01000000
      0.69187221	      1.00000000	      1.00000000	      1.00000000	      0.01000000
      0.69218328	      1.00000000	      1.00000000	      1.00000000	      0.01000000
      0.69249436	      1.00000000	      1.00000000	      1.00000000	      0.01000000
      0.69280543	      1.00000000	      1.00000000	      1.00000000	      0.01000000
      0.69311650	      1.00000000	      1.00000000	      1.00000000	      0.01000000
      0.69342758	      1.00000000	      1.00000000	      1.00000000	      0.01000000
      0.69373865	      1.00000000	      1.00000000	      1.00000000	      0.01000000
      0.69404972	      1.00000000	      1.00000000	      1.00000000	      0.01000000
      0.69436080	      1.00000000	      1.00000000	      1.00000000	      0.01000000
      0.69467187	      1.00000000	      1.00000000	      1.00000000	      0.01000000
      0.69498295	      1.00000000	      1.00000000	      1.00000000	      0.01000000
      0.69529402	      1.00000000	      1.00000000	      1.00000000	      0.01000000
      0.69560509	      1.00000000	      1.00000000	      1.00000000	      0.01000000
      0.69591617	      1.00000000	      1.00000000	      1.00000000	      0.01000000
      0.69622724	      1.00000000	      1.00000000	      1.00000000	      0.01000000
      0.69653831	      1.00000000	      1.00000000	      1.00000000	      0.01000000
      0.69684939	      1.00000000	      1.00000000	      1.00000000	      0.01000000
      0.69716046	      1.00000000	      1.00000000	      1.00000000	      0.01000000
      0.69747153	      1.00000000	      1.00000000	      1.00000000	      0.01000000
      0.69778261	      1.00000000	      1.00000000	      1.00000000	      0.01000000
      0.69809368	      1.00000000	      1.00000000	      1.00000000	      0.01000000
      0.69840475	      1.00000000	      1.00000000	      1.00000000	      0.01000000
      0.69871583	      1.00000000	      1.00000000	      1.00000000	      0.01000000
      0.69902690	      1.00000000	      1.00000000	      1.00000000	      0.01000000
      0.69933798	      1.00000000	      1.00000000	      1.00000000	      0.01000000
      0.69964905	      1.00000000	      1.00000000	      1.00000000	      0.01000000
      0.69996012	      1.00000000	      1.00000000	      1.00000000	      0.01000000
      0.70027120	      1.00000000	      1.00000000	      1.00000000	      0.01000000
      0.70058227	      1.00000000	      1.00000000	      1.00000000	      0.01000000
      0.70089334	      1.00000000	      1.00000000	      1.00000000	      0.01000000
      0.70120442	      1.00000000	      1.00000000	      1.00000000	      0.01000000
      0.70151549	      1.00000000	      1.00000000	      1.00000000	      0.01000000
      0.70182656	      1.00000000	      1.00000000	      1.00000000	      0.01000000
      0.70213764	      1.00000000	      1.00000000	      1.00000000	      0.01000000
      0.70244871	      1.00000000	      1.00000000	      1.00000000	      0.01000000
      0.70275978	      1.00000000	      1.00000000	      1.00000000	      0.01000000
      0.70307086	      1.00000000	      1.00000000	      1.00000000	      0.01000000
      0.70338193	      1.00000000	      1.00000000	      1.00000000	      0.01000000
      0.70369301	      1.00000000	      1.00000000	      1.00000000	      0.01000000
      0.70400408	      1.00000000	      1.00000000	      1.00000000	      0.01000000
      0.70431515	      1.00000000	      1.00000000	      1.00000000	      0.01000000
      0.70462623	      1.00000000	      1.00000000	      1.00000000	      0.01000000
      0.70493730	      1.00000000	      1.00000000	      1.00000000	      0.01000000
      0.70524837	      1.00000000	      1.00000000	      1.00000000	      0.01000000
      0.70555945	      1.00000000	      1.00000000	      1.00000000	      0.01000000
      0.70587052	      1.00000000	      1.00000000	      1.00000000	      0.01000000
      0.70618159	      1.00000000	      1.00000000	      1.00000000	      0.01000000
      0.70649267	      1.00000000	      1.00000000	      1.00000000	      0.01000000
      0.70680374	      1.00000000	      1.00000000	      1.00000000	      0.01000000
      0.70711481	      1.00000000	      1.00000000	      1.00000000	      0.01000000
      0.70742589	      1.00000000	      1.00000000	      1.00000000	      0.01000000
      0.70773696	      1.00000000	      1.00000000	      1.00000000	      0.01000000
      0.70804804	      1.00000000	      1.00000000	      1.00000000	      0.01000000
      0.70835911	      1.00000000	      1.00000000	      1.00000000	      0.01000000
      0.70867018	      1.00000000	      1.00000000	      1.00000000	      0.01000000
      0.70898126	      1.00000000	      1.00000000	      1.00000000	      0.01000000
      0.70929233	      1.00000000	      1.00000000	      1.00000000	      0.01000000
      0.70960340	      1.00000000	      1.00000000	      1.00000000	      0.01000000
      0.70991448	      1.00000000	      1.00000000	      1.00000000	      0.01000000
      0.71022555	      1.00000000	      1.00000000	      1.00000000	      0.01000000
      0.71053662	      1.00000000	      1.00000000	      1.00000000	      0.01000000
      0.71084770	      1.00000000	      1.00000000	      1.00000000	      0.01000000
      0.71115877	      1.00000000	      1.00000000	      1.00000000	      0.01000000
      0.71146984	      1.00000000	      1.00000000	      1.00000000	      0.01000000
      0.71178092	      1.00000000	      1.00000000	      1.00000000	      0.01000000
      0.71209199	      1.00000000	      1.00000000	      1.00000000	      0.01000000
      0.71240307	      1.00000000	      1.00000000	      1.00000000	      0.01000000
      0.71271414	      1.00000000	      1.00000000	      1.00000000	      0.01000000
      0.71302521	      1.00000000	      1.00000000	      1.00000000	      0.01000000
      0.71333629	      1.00000000	      1.00000000	      1.00000000	      0.01000000
      0.71364736	      1.00000000	      1.00000000	      1.00000000	      0.01000000
      0.71395843	      1.00000000	      1.00000000	      1.00000000	      0.01000000
      0.71426951	      1.00000000	      1.00000000	      1.00000000	      0.01000000
      0.71458058	      1.00000000	      1.00000000	      1.00000000	      0.01000000
      0.71489165	      1.00000000	      1.00000000	      1.00000000	      0.01000000
      0.71520273	      1.00000000	      1.00000000	      1.00000000	      0.01000000
      0.71551380	      1.00000000	      1.00000000	      1.00000000	      0.01000000
      0.71582488	      1.00000000	      1.00000000	      1.00000000	      0.01000000
      0.71613595	      1.00000000	      1.00000000	      1.00000000	      0.01000000
      0.71644702	      1.00000000	      1.00000000	      1.00000000	      0.01000000
      0.71675810	      1.00000000	      1.00000000	      1.00000000	      0.01000000
      0.71706917	      1.00000000	      1.00000000	      1.00000000	      0.01000000
      0.71738024	      1.00000000	      1.00000000	      1.00000000	      0.01000000
      0.71769132	      1.00000000	      1.00000000	      1.00000000	      0.01000000
      0.71800239	      1.00000000	      1.00000000	      1.00000000	      0.01000000
      0.71831346	      1.00000000	      1.00000000	      1.00000000	      0.01000000
      0.71862454	      1.00000000	      1.00000000	      1.00000000	      0.01000000
      0.71893561	      1.00000000	      1.00000000	      1.00000000	      0.01000000
      0.71924668	      1.00000000	      1.00000000	      1.00000000	      0.01000000
      0.71955776	      1.00000000	      1.00000000	      1.00000000	      0.01000000
      0.71986883	      1.00000000	      1.00000000	      1.00000000	      0.01000000
      0.72017991	      1.00000000	      1.00000000	      1.00000000	      0.01000000
      0.72049098	      1.00000000	      1.00000000	      1.00000000	      0.01000000
      0.72080205	      1.00000000	      1.00000000	      1.00000000	      0.01000000
      0.72111313	      1.00000000	      1.00000000	      1.00000000	      0.01000000
      0.72142420	      1.00000000	      1.00000000	      1.00000000	      0.01000000
      0.72173527	      1.00000000	      1.00000000	      1.00000000	      0.01000000
      0.72204635	      1.00000000	      1.00000000	      1.00000000	      0.01000000
      0.72235742	      1.00000000	      1.00000000	      1.00000000	      0.01000000
      0.72266849	      1.00000000	      1.00000000	      1.00000000	      0.01000000
      0.72297957	      1.00000000	      1.00000000	      1.00000000	      0.01000000
      0.72329064	      1.00000000	      1.00000000	      1.00000000	      0.01000000
      0.72360171	      1.00000000	      1.00000000	      1.00000000	      0.01000000
      0.72391279	      1.00000000	      1.00000000	      1.00000000	      0.01000000
      0.72422386	      1.00000000	      1.00000000	      1.00000000	      0.01000000
      0.72453494	      1.00000000	      1.00000000	      1.00000000	      0.01000000
      0.72484601	      1.00000000	      1.00000000	      1.00000000	      0.01000000
      0.72515708	      1.00000000	      1.00000000	      1.00000000	      0.01000000
      0.72546816	      1.00000000	      1.00000000	      1.00000000	      0.01000000
      0.72577923	      1.00000000	      1.00000000	      1.00000000	      0.01000000
      0.72609030	      1.00000000	      1.00000000	      1.00000000	      0.01000000
      0.72640138	      1.00000000	      1.00000000	      1.00000000	      0.01000000
      0.72671245	      1.00000000	      1.00000000	      1.00000000	      0.01000000
      0.72702352	      1.00000000	      1.00000000	      1.00000000	      0.01000000
      0.72733460	      1.00000000	      1.00000000	      1.00000000	      0.01000000
      0.72764567	      1.00000000	      1.00000000	      1.00000000	      0.01000000
      0.72795674	      1.00000000	      1.00000000	      1.00000000	      0.01000000
      0.72826782	      1.00000000	      1.00000000	      1.00000000	      0.01000000
      0.72857889	      1.00000000	      1.00000000	      1.00000000	      0.01000000
      0.72888997	      1.00000000	      1.00000000	      1.00000000	      0.01000000
      0.72920104	      1.00000000	      1.00000000	      1.00000000	      0.01000000
      0.72951211	      1.00000000	      1.00000000	      1.00000000	      0.01000000
      0.72982319	      1.00000000	      1.00000000	      1.00000000	      0.01000000
      0.73013426	      1.00000000	      1.00000000	      1.00000000	      0.01000000
      0.73044533	      1.00000000	      1.00000000	      1.00000000	      0.01000000
      0.73075641	      1.00000000	      1.00000000	      1.00000000	      0.01000000
      0.73106748	      1.00000000	      1.00000000	      1.00000000	      0.01000000
      0.73137855	      1.00000000	      1.00000000	      1.00000000	      0.01000000
      0.73168963	      1.00000000	      1.00000000	      1.00000000	      0.01000000
      0.73200070	      1.00000000	      1.00000000	      1.00000000	      0.01000000
      0.73231177	      1.00000000	      1.00000000	      1.00000000	      0.01000000
      0.73262285	      1.00000000	      1.00000000	      1.00000000	      0.01000000
      0.73293392	      1.00000000	      1.00000000	      1.00000000	      0.01000000
      0.73324500	      1.00000000	      1.00000000	      1.00000000	      0.01000000
      0.73355607	      1.00000000	      1.00000000	      1.00000000	      0.01000000
      0.73386714	      1.00000000	      1.00000000	      1.00000000	      0.01000000
      0.73417822	      1.00000000	      1.00000000	      1.00000000	      0.01000000
      0.73448929	      1.00000000	      1.00000000	      1.00000000	      0.01000000
      0.73480036	      1.00000000	      1.00000000	      1.00000000	      0.01000000
      0.73511144	      1.00000000	      1.00000000	      1.00000000	      0.01000000
      0.73542251	      1.00000000	      1.00000000	      1.00000000	      0.01000000
      0.73573358	      1.00000000	      1.00000000	      1.00000000	      0.01000000
      0.73604466	      1.00000000	      1.00000000	      1.00000000	      0.01000000
      0.73635573	      1.00000000	      1.00000000	      1.00000000	      0.01000000
      0.73666680	      1.00000000	      1.00000000	      1.00000000	      0.01000000
      0.73697788	      1.00000000	      1.00000000	      1.00000000	      0.01000000
      0.73728895	      1.00000000	      1.00000000	      1.00000000	      0.01000000
      0.73760003	      1.00000000	      1.00000000	      1.00000000	      0.01000000
      0.73791110	      1.00000000	      1.00000000	      1.00000000	      0.01000000
      0.73822217	      1.00000000	      1.00000000	      1.00000000	      0.01000000
      0.73853325	      1.00000000	      1.00000000	      1.00000000	      0.01000000
      0.73884432	      1.00000000	      1.00000000	      1.00000000	      0.01000000
      0.73915539	      1.00000000	      1.00000000	      1.00000000	      0.01000000
      0.73946647	      1.00000000	      1.00000000	      1.00000000	      0.01000000
      0.73977754	      1.00000000	      1.00000000	      1.00000000	      0.01000000
      0.74008861	      1.00000000	      1.00000000	      1.00000000	      0.01000000
      0.74039969	      1.00000000	      1.00000000	      1.00000000	      0.01000000
      0.74071076	      1.00000000	      1.00000000	      1.00000000	      0.01000000
      0.74102183	      1.00000000	      1.00000000	      1.00000000	      0.01000000
      0.74133291	      1.00000000	      1.00000000	      1.00000000	      0.01000000
      0.74164398	      1.00000000	      1.00000000	      1.00000000	      0.01000000
      0.74195506	      1.00000000	      1.00000000	      1.00000000	      0.01000000
      0.74226613	      1.00000000	      1.00000000	      1.00000000	      0.01000000
      0.74257720	      1.00000000	      1.00000000	      1.00000000	      0.01000000
      0.74288828	      1.00000000	      1.00000000	      1.00000000	      0.01000000
      0.74319935	      1.00000000	      1.00000000	      1.00000000	      0.01000000
      0.74351042	      1.00000000	      1.00000000	      1.00000000	      0.01000000
      0.74382150	      1.00000000	      1.00000000	      1.00000000	      0.01000000
      0.74413257	      1.00000000	      1.00000000	      1.00000000	      0.01000000
      0.74444364	      1.00000000	      1.00000000	      1.00000000	      0.01000000
      0.74475472	      1.00000000	      1.00000000	      1.00000000	      0.01000000
      0.74506579	      1.00000000	      1.00000000	      1.00000000	      0.01000000
      0.74537687	      1.00000000	      1.00000000	      1.00000000	      0.01000000
      0.74568794	      1.00000000	      1.00000000	      1.00000000	      0.01000000
      0.74599901	      1.00000000	      1.00000000	      1.00000000	      0.01000000
      0.74631009	      1.00000000	      1.00000000	      1.00000000	      0.01000000
      0.74662116	      1.00000000	      1.00000000	      1.00000000	      0.01000000
      0.74693223	      1.00000000	      1.00000000	      1.00000000	      0.01000000
      0.74724331	      1.00000000	      1.00000000	      1.00000000	      0.01000000
      0.74755438	      1.00000000	      1.00000000	      1.00000000	      0.01000000
      0.74786545	      1.00000000	      1.00000000	      1.00000000	      0.01000000
      0.74817653	      1.00000000	      1.00000000	      1.00000000	      0.01000000
      0.74848760	      1.00000000	      1.00000000	      1.00000000	      0.01000000
      0.74879867	      1.00000000	      1.00000000	      1.00000000	      0.01000000
      0.74910975	      1.00000000	      1.00000000	      1.00000000	      0.01000000
      0.74942082	      1.00000000	      1.00000000	      1.00000000	      0.01000000
      0.74973190	      1.00000000	      1.00000000	      1.00000000	      0.01000000
      0.75004297	      1.00000000	      1.00000000	      1.00000000	      0.01000000
      0.75035404	      1.00000000	      1.00000000	      1.00000000	      0.01000000
      0.75066512	      1.00000000	      1.00000000	      1.00000000	      0.01000000
      0.75097619	      1.00000000	      1.00000000	      1.00000000	      0.01000000
      0.75128726	      1.00000000	      1.00000000	      1.00000000	      0.01000000
      0.75159834	      1.00000000	      1.00000000	      1.00000000	      0.01000000
      0.75190941	      1.00000000	      1.00000000	      1.00000000	      0.01000000
      0.75222048	      1.00000000	      1.00000000	      1.00000000	      0.01000000
      0.75253156	      1.00000000	      1.00000000	      1.00000000	      0.01000000
      0.75284263	      1.00000000	      1.00000000	      1.00000000	      0.01000000
      0.75328755	      1.00000000	      1.00000000	      1.00000000	      0.01000000
      0.75360129	      1.00000000	      1.00000000	      1.00000000	      0.01000000
      0.75391503	      1.00000000	      1.00000000	      1.00000000	      0.01000000
      0.75415525	      1.00000000	      1.00000000	      1.00000000	      0.01000000
      0.75445913	      1.00000000	      1.00000000	      1.00000000	      0.01000000
      0.75476300	      1.00000000	      1.00000000	      1.00000000	      0.01000000
      0.75506688	      1.00000000	      1.00000000	      1.00000000	      0.01000000
      0.75537075	      1.00000000	      1.00000000	      1.00000000	      0.01000000
      0.75567463	      1.00000000	      1.00000000	      1.00000000	      0.01000000
      0.75597850	      1.00000000	      1.00000000	      1.00000000	      0.01000000
      0.75628238	      1.00000000	      1.00000000	      1.00000000	      0.01000000
      0.75658625	      1.00000000	      1.00000000	      1.00000000	      0.01000000
      0.75689013	      1.00000000	      1.00000000	      1.00000000	      0.01000000
      0.75719400	      1.00000000	      1.00000000	      1.00000000	      0.01000000
      0.75749788	      1.00000000	      1.00000000	      1.00000000	      0.01000000
      0.75780175	      1.00000000	      1.00000000	      1.00000000	      0.01000000
      0.75810563	      1.00000000	      1.00000000	      1.00000000	      0.01000000
      0.75840950	      1.00000000	      1.00000000	      1.00000000	      0.01000000
      0.75871338	      1.00000000	      1.00000000	      1.00000000	      0.01000000
      0.75901725	      1.00000000	      1.00000000	      1.00000000	      0.01000000
      0.75932113	      1.00000000	      1.00000000	      1.00000000	      0.01000000
      0.75962500	      1.00000000	      1.00000000	      1.00000000	      0.01000000
      0.75992887	      1.00000000	      1.00000000	      1.00000000	      0.01000000
      0.76023275	      1.00000000	      1.00000000	      1.00000000	      0.01000000
      0.76053662	      1.00000000	      1.00000000	      1.00000000	      0.01000000
      0.76084050	      1.00000000	      1.00000000	      1.00000000	      0.01000000
      0.76114437	      1.00000000	      1.00000000	      1.00000000	      0.01000000
      0.76144825	      1.00000000	      1.00000000	      1.00000000	      0.01000000
      0.76175212	      1.00000000	      1.00000000	      1.00000000	      0.01000000
      0.76205600	      1.00000000	      1.00000000	      1.00000000	      0.01000000
      0.76235987	      1.00000000	      1.00000000	      1.00000000	      0.01000000
      0.76266375	      1.00000000	      1.00000000	      1.00000000	      0.01000000
      0.76296762	      1.00000000	      1.00000000	      1.00000000	      0.01000000
      0.76327150	      1.00000000	      1.00000000	      1.00000000	      0.01000000
      0.76357537	      1.00000000	      1.00000000	      1.00000000	      0.01000000
      0.76387925	      1.00000000	      1.00000000	      1.00000000	      0.01000000
      0.76418312	      1.00000000	      1.00000000	      1.00000000	      0.01000000
      0.76448700	      1.00000000	      1.00000000	      1.00000000	      0.01000000
      0.76479087	      1.00000000	      1.00000000	      1.00000000	      0.01000000
      0.76509475	      1.00000000	      1.00000000	      1.00000000	      0.01000000
      0.76539862	      1.00000000	      1.00000000	      1.00000000	      0.01000000
      0.76570250	      1.00000000	      1.00000000	      1.00000000	      0.01000000
      0.76600637	      1.00000000	      1.00000000	      1.00000000	      0.01000000
      0.76627959	      1.00000000	      1.00000000	      1.00000000	      0.01000000
      0.76655282	      1.00000000	      1.00000000	      1.00000000	      0.01000000
      0.76682604	      1.00000000	      1.00000000	      1.00000000	      0.01000000
      0.76709926	      1.00000000	      1.00000000	      1.00000000	      0.01000000
      0.76737248	      1.00000000	      1.00000000	      1.00000000	      0.01000000
      0.76764571	      1.00000000	      1.00000000	      1.00000000	      0.01000000
      0.76791893	      1.00000000	      1.00000000	      1.00000000	      0.01000000
      0.76819215	      1.00000000	      1.00000000	      1.00000000	      0.01000000
      0.76846537	      1.00000000	      1.00000000	      1.00000000	      0.01000000
      0.76873860	      1.00000000	      1.00000000	      1.00000000	      0.01000000
      0.76901182	      1.00000000	      1.00000000	      1.00000000	      0.01000000
      0.76928504	      1.00000000	      1.00000000	      1.00000000	      0.01000000
      0.76955826	      1.00000000	      1.00000000	      1.00000000	      0.01000000
      0.76983149	      1.00000000	      1.00000000	      1.00000000	      0.01000000
      0.77010471	      1.00000000	      1.00000000	      1.00000000	      0.01000000
      0.77037793	      1.00000000	      1.00000000	      1.00000000	      0.01000000
      0.77065115	      1.00000000	      1.00000000	      1.00000000	      0.01000000
      0.77092438	      1.00000000	      1.00000000	      1.00000000	      0.01000000
      0.77119760	      1.00000000	      1.00000000	      1.00000000	      0.01000000
      0.77147082	      1.00000000	      1.00000000	      1.00000000	      0.01000000
      0.77174404	      1.00000000	      1.00000000	      1.00000000	      0.01000000
      0.77201727	      1.00000000	      1.00000000	      1.00000000	      0.01000000
      0.77229049	      1.00000000	      1.00000000	      1.00000000	      0.01000000
      0.77256371	      1.00000000	      1.00000000	      1.00000000	      0.01000000
      0.77283693	      1.00000000	      1.00000000	      1.00000000	      0.01000000
      0.77311016	      1.00000000	      1.00000000	      1.00000000	      0.01000000
      0.77338338	      1.00000000	      1.00000000	      1.00000000	      0.01000000
      0.77365660	      1.00000000	      1.00000000	      1.00000000	      0.01000000
      0.77392982	      1.00000000	      1.00000000	      1.00000000	      0.01000000
      0.77420305	      1.00000000	      1.00000000	      1.00000000	      0.01000000
      0.77447627	      1.00000000	      1.00000000	      1.00000000	      0.01000000
      0.77474949	      1.00000000	      1.00000000	      1.00000000	      0.01000000
      0.77502271	      1.00000000	      1.00000000	      1.00000000	      0.01000000
      0.77529594	      1.00000000	      1.00000000	      1.00000000	      0.01000000
      0.77556916	      1.00000000	      1.00000000	      1.00000000	      0.01000000
      0.77584238	      1.00000000	      1.00000000	      1.00000000	      0.01000000
      0.77611560	      1.00000000	      1.00000000	      1.00000000	      0.01000000
      0.77638883	      1.00000000	      1.00000000	      1.00000000	      0.01000000
      0.77666205	      1.00000000	      1.00000000	      1.00000000	      0.01000000
      0.77693527	      1.00000000	      1.00000000	      1.00000000	      0.01000000
      0.77720849	      1.00000000	      1.00000000	      1.00000000	      0.01000000
      0.77748172	      1.00000000	      1.00000000	      1.00000000	      0.01000000
      0.77775494	      1.00000000	      1.00000000	      1.00000000	      0.01000000
      0.77802816	      1.00000000	      1.00000000	      1.00000000	      0.01000000
      0.77830138	      1.00000000	      1.00000000	      1.00000000	      0.01000000
      0.77857461	      1.00000000	      1.00000000	      1.00000000	      0.01000000
      0.77884783	      1.00000000	      1.00000000	      1.00000000	      0.01000000
      0.77912105	      1.00000000	      1.00000000	      1.00000000	      0.01000000
      0.77939427	      1.00000000	      1.00000000	      1.00000000	      0.01000000
      0.77966750	      1.00000000	      1.00000000	      1.00000000	      0.01000000
      0.77994072	      1.00000000	      1.00000000	      1.00000000	      0.01000000
      0.78021394	      1.00000000	      1.00000000	      1.00000000	      0.01000000
      0.78048717	      1.00000000	      1.00000000	      1.00000000	      0.01000000
      0.78076039	      1.00000000	      1.00000000	      1.00000000	      0.01000000
      0.78103361	      1.00000000	      1.00000000	      1.00000000	      0.01000000
      0.78130683	      1.00000000	      1.00000000	      1.00000000	      0.01000000
      0.78158006	      1.00000000	      1.00000000	      1.00000000	      0.01000000
      0.78185328	      1.00000000	      1.00000000	      1.00000000	      0.01000000
      0.78212650	      1.00000000	      1.00000000	      1.00000000	      0.01000000
      0.78239972	      1.00000000	      1.00000000	      1.00000000	      0.01000000
      0.78267295	      1.00000000	      1.00000000	      1.00000000	      0.01000000
      0.78294617	      1.00000000	      1.00000000	      1.00000000	      0.01000000
      0.78321939	      1.00000000	      1.00000000	      1.00000000	      0.01000000
      0.78349261	      1.00000000	      1.00000000	      1.00000000	      0.01000000
      0.78376584	      1.00000000	      1.00000000	      1.00000000	      0.01000000
      0.78403906	      1.00000000	      1.00000000	      1.00000000	      0.01000000
      0.78431228	      1.00000000	      1.00000000	      1.00000000	      0.01000000
      0.78458550	      1.00000000	      1.00000000	      1.00000000	      0.01000000
      0.78485873	      1.00000000	      1.00000000	      1.00000000	      0.01000000
      0.78513195	      1.00000000	      1.00000000	      1.00000000	      0.01000000
      0.78540517	      1.00000000	      1.00000000	      1.00000000	      0.01000000
      0.78567839	      1.00000000	      1.00000000	      1.00000000	      0.01000000
      0.78595162	      1.00000000	      1.00000000	      1.00000000	      0.01000000
      0.78622484	      1.00000000	      1.00000000	      1.00000000	      0.01000000
      0.78649806	      1.00000000	      1.00000000	      1.00000000	      0.01000000
      0.78677128	      1.00000000	      1.00000000	      1.00000000	      0.01000000
      0.78704451	      1.00000000	      1.00000000	      1.00000000	      0.01000000
      0.78731773	      1.00000000	      1.00000000	      1.00000000	      0.01000000
      0.78759095	      1.00000000	      1.00000000	      1.00000000	      0.01000000
      0.78786417	      1.00000000	      1.00000000	      1.00000000	      0.01000000
      0.78813740	      1.00000000	      1.00000000	      1.00000000	      0.01000000
      0.78841062	      1.00000000	      1.00000000	      1.00000000	      0.01000000
      0.78868384	      1.00000000	      1.00000000	      1.00000000	      0.01000000
      0.78895706	      1.00000000	      1.00000000	      1.00000000	      0.01000000
      0.78923029	      1.00000000	      1.00000000	      1.00000000	      0.01000000
      0.78950351	      1.00000000	      1.00000000	      1.00000000	      0.01000000
      0.78977673	      1.00000000	      1.00000000	      1.00000000	      0.01000000
      0.79004995	      1.00000000	      1.00000000	      1.00000000	      0.01000000
      0.79032318	      1.00000000	      1.00000000	      1.00000000	      0.01000000
      0.79059640	      1.00000000	      1.00000000	      1.00000000	      0.01000000
      0.79086962	      1.00000000	      1.00000000	      1.00000000	      0.01000000
      0.79114284	      1.00000000	      1.00000000	      1.00000000	      0.01000000
      0.79141607	      1.00000000	      1.00000000	      1.00000000	      0.01000000
      0.79166189	      1.00000000	      1.00000000	      1.00000000	      0.01000000
      0.79190772	      1.00000000	      1.00000000	      1.00000000	      0.01000000
      0.79215355	      1.00000000	      1.00000000	      1.00000000	      0.01000000
      0.79239938	      1.00000000	      1.00000000	      1.00000000	      0.01000000
      0.79264521	      1.00000000	      1.00000000	      1.00000000	      0.01000000
      0.79289104	      1.00000000	      1.00000000	      1.00000000	      0.01000000
      0.79313687	      1.00000000	      1.00000000	      1.00000000	      0.01000000
      0.79338269	      1.00000000	      1.00000000	      1.00000000	      0.01000000
      0.79362852	      1.00000000	      1.00000000	      1.00000000	      0.01000000
      0.79387435	      1.00000000	      1.00000000	      1.00000000	      0.01000000
      0.79412018	      1.00000000	      1.00000000	      1.00000000	      0.01000000
      0.79436601	      1.00000000	      1.00000000	      1.00000000	      0.01000000
      0.79461184	      1.00000000	      1.00000000	      1.00000000	      0.01000000
      0.79485767	      1.00000000	      1.00000000	      1.00000000	      0.01000000
      0.79510350	      1.00000000	      1.00000000	      1.00000000	      0.01000000
      0.79534932	      1.00000000	      1.00000000	      1.00000000	      0.01000000
      0.79559515	      1.00000000	      1.00000000	      1.00000000	      0.01000000
      0.79584098	      1.00000000	      1.00000000	      1.00000000	      0.01000000
      0.79608681	      1.00000000	      1.00000000	      1.00000000	      0.01000000
      0.79633264	      1.00000000	      1.00000000	      1.00000000	      0.01000000
      0.79657847	      1.00000000	      1.00000000	      1.00000000	      0.01000000
      0.79682430	      1.00000000	      1.00000000	      1.00000000	      0.01000000
      0.79707012	      1.00000000	      1.00000000	      1.00000000	      0.01000000
      0.79731595	      1.00000000	      1.00000000	      1.00000000	      0.01000000
      0.79756178	      1.00000000	      1.00000000	      1.00000000	      0.01000000
      0.79780761	      1.00000000	      1.00000000	      1.00000000	      0.01000000
      0.79805344	      1.00000000	      1.00000000	      1.00000000	      0.01000000
      0.79829927	      1.00000000	      1.00000000	      1.00000000	      0.01000000
      0.79854510	      1.00000000	      1.00000000	      1.00000000	      0.01000000
      0.79879092	      1.00000000	      1.00000000	      1.00000000	      0.01000000
      0.79903675	      1.00000000	      1.00000000	      1.00000000	      0.01000000
      0.79928258	      1.00000000	      1.00000000	      1.00000000	      0.01000000
      0.79952841	      1.00000000	      1.00000000	      1.00000000	      0.01000000
      0.79977424	      1.00000000	      1.00000000	      1.00000000	      0.01000000
      0.80002007	      1.00000000	      1.00000000	      1.00000000	      0.01000000
      0.80026590	      1.00000000	      1.00000000	      1.00000000	      0.01000000
      0.80051172	      1.00000000	      1.00000000	      1.00000000	      0.01000000
      0.80075755	      1.00000000	      1.00000000	      1.00000000	      0.01000000
      0.80100338	      1.00000000	      1.00000000	      1.00000000	      0.01000000
      0.80124921	      1.00000000	      1.00000000	      1.00000000	      0.01000000
      0.80149504	      1.00000000	      1.00000000	      1.00000000	      0.01000000
      0.80174087	      1.00000000	      1.00000000	      1.00000000	      0.01000000
      0.80198670	      1.00000000	      1.00000000	      1.00000000	      0.01000000
      0.80223253	      1.00000000	      1.00000000	      1.00000000	      0.01000000
      0.80247835	      1.00000000	      1.00000000	      1.00000000	      0.01000000
      0.80272418	      1.00000000	      1.00000000	      1.00000000	      0.01000000
      0.80297001	      1.00000000	      1.00000000	      1.00000000	      0.01000000
      0.80321584	      1.00000000	      1.00000000	      1.00000000	      0.01000000
      0.80346167	      1.00000000	      1.00000000	      1.00000000	      0.01000000
      0.80370750	      1.00000000	      1.00000000	      1.00000000	      0.01000000
      0.80395333	      1.00000000	      1.00000000	      1.00000000	      0.01000000
      0.80419915	      1.00000000	      1.00000000	      1.00000000	      0.01000000
      0.80444498	      1.00000000	      1.00000000	      1.00000000	      0.01000000
      0.80469081	      1.00000000	      1.00000000	      1.00000000	      0.01000000
      0.80493664	      1.00000000	      1.00000000	      1.00000000	      0.01000000
      0.80518247	      1.00000000	      1.00000000	      1.00000000	      0.01000000
      0.80542830	      1.00000000	      1.00000000	      1.00000000	      0.01000000
      0.80567413	      1.00000000	      1.00000000	      1.00000000	      0.01000000
      0.80591995	      1.00000000	      1.00000000	      1.00000000	      0.01000000
      0.80616578	      1.00000000	      1.00000000	      1.00000000	      0.01000000
      0.80641161	      1.00000000	      1.00000000	      1.00000000	      0.01000000
      0.80665744	      1.00000000	      1.00000000	      1.00000000	      0.01000000
      0.80690327	      1.00000000	      1.00000000	      1.00000000	      0.01000000
      0.80714910	      1.00000000	      1.00000000	      1.00000000	      0.01000000
      0.80739493	      1.00000000	      1.00000000	      1.00000000	      0.01000000
      0.80764075	      1.00000000	      1.00000000	      1.00000000	      0.01000000
      0.80788658	      1.00000000	      1.00000000	      1.00000000	      0.01000000
      0.80813241	      1.00000000	      1.00000000	      1.00000000	      0.01000000
      0.80837824	      1.00000000	      1.00000000	      1.00000000	      0.01000000
      0.80862407	      1.00000000	      1.00000000	      1.00000000	      0.01000000
      0.80886990	      1.00000000	      1.00000000	      1.00000000	      0.01000000
      0.80911573	      1.00000000	      1.00000000	      1.00000000	      0.01000000
      0.80936156	      1.00000000	      1.00000000	      1.00000000	      0.01000000
      0.80960738	      1.00000000	      1.00000000	      1.00000000	      0.01000000
      0.80985321	      1.00000000	      1.00000000	      1.00000000	      0.01000000
      0.81009904	      1.00000000	      1.00000000	      1.00000000	      0.01000000
      0.81034487	      1.00000000	      1.00000000	      1.00000000	      0.01000000
      0.81059070	      1.00000000	      1.00000000	      1.00000000	      0.01000000
      0.81083653	      1.00000000	      1.00000000	      1.00000000	      0.01000000
      0.81108236	      1.00000000	      1.00000000	      1.00000000	      0.01000000
      0.81132818	      1.00000000	      1.00000000	      1.00000000	      0.01000000
      0.81157401	      1.00000000	      1.00000000	      1.00000000	      0.01000000
      0.81181984	      1.00000000	      1.00000000	      1.00000000	      0.01000000
      0.81206567	      1.00000000	      1.00000000	      1.00000000	      0.01000000
      0.81231150	      1.00000000	      1.00000000	      1.00000000	      0.01000000
      0.81255733	      1.00000000	      1.00000000	      1.00000000	      0.01000000
      0.81280316	      1.00000000	      1.00000000	      1.00000000	      0.01000000
      0.81304898	      1.00000000	      1.00000000	      1.00000000	      0.01000000
      0.81329481	      1.00000000	      1.00000000	      1.00000000	      0.01000000
      0.81354064	      1.00000000	      1.00000000	      1.00000000	      0.01000000
      0.81378647	      1.00000000	      1.00000000	      1.00000000	      0.01000000
      0.81403230	      1.00000000	      1.00000000	      1.00000000	      0.01000000
      0.81427813	      1.00000000	      1.00000000	      1.00000000	      0.01000000
      0.81452396	      1.00000000	      1.00000000	      1.00000000	      0.01000000
      0.81476978	      1.00000000	      1.00000000	      1.00000000	      0.01000000
      0.81501561	      1.00000000	      1.00000000	      1.00000000	      0.01000000
      0.81526144	      1.00000000	      1.00000000	      1.00000000	      0.01000000
      0.81550727	      1.00000000	      1.00000000	      1.00000000	      0.01000000
      0.81572831	      1.00000000	      1.00000000	      1.00000000	      0.01000000
      0.81594934	      1.00000000	      1.00000000	      1.00000000	      0.01000000
      0.81617038	      1.00000000	      1.00000000	      1.00000000	      0.01000000
      0.81639142	      1.00000000	      1.00000000	      1.00000000	      0.01000000
      0.81661246	      1.00000000	      1.00000000	      1.00000000	      0.01000000
      0.81683349	      1.00000000	      1.00000000	      1.00000000	      0.01000000
      0.81705453	      1.00000000	      1.00000000	      1.00000000	      0.01000000
      0.81727557	      1.00000000	      1.00000000	      1.00000000	      0.01000000
      0.81749660	      1.00000000	      1.00000000	      1.00000000	      0.01000000
      0.81771764	      1.00000000	      1.00000000	      1.00000000	      0.01000000
      0.81793868	      1.00000000	      1.00000000	      1.00000000	      0.01000000
      0.81815971	      1.00000000	      1.00000000	      1.00000000	      0.01000000
      0.81838075	      1.00000000	      1.00000000	      1.00000000	      0.01000000
      0.81860179	      1.00000000	      1.00000000	      1.00000000	      0.01000000
      0.81882283	      1.00000000	      1.00000000	      1.00000000	      0.01000000
      0.81904386	      1.00000000	      1.00000000	      1.00000000	      0.01000000
      0.81926490	      1.00000000	      1.00000000	      1.00000000	      0.01000000
      0.81948594	      1.00000000	      1.00000000	      1.00000000	      0.01000000
      0.81970697	      1.00000000	      1.00000000	      1.00000000	      0.01000000
      0.81992801	      1.00000000	      1.00000000	      1.00000000	      0.01000000
      0.82014905	      1.00000000	      1.00000000	      1.00000000	      0.01000000
      0.82037008	      1.00000000	      1.00000000	      1.00000000	      0.01000000
      0.82059112	      1.00000000	      1.00000000	      1.00000000	      0.01000000
      0.82081216	      1.00000000	      1.00000000	      1.00000000	      0.01000000
      0.82103320	      1.00000000	      1.00000000	      1.00000000	      0.01000000
      0.82125423	      1.00000000	      1.00000000	      1.00000000	      0.01000000
      0.82147527	      1.00000000	      1.00000000	      1.00000000	      0.01000000
      0.82169631	      1.00000000	      1.00000000	      1.00000000	      0.01000000
      0.82191734	      1.00000000	      1.00000000	      1.00000000	      0.01000000
      0.82213838	      1.00000000	      1.00000000	      1.00000000	      0.01000000
      0.82235942	      1.00000000	      1.00000000	      1.00000000	      0.01000000
      0.82258045	      1.00000000	      1.00000000	      1.00000000	      0.01000000
      0.82280149	      1.00000000	      1.00000000	      1.00000000	      0.01000000
      0.82302253	      1.00000000	      1.00000000	      1.00000000	      0.01000000
      0.82324357	      1.00000000	      1.00000000	      1.00000000	      0.01000000
      0.82346460	      1.00000000	      1.00000000	      1.00000000	      0.01000000
      0.82368564	      1.00000000	      1.00000000	      1.00000000	      0.01000000
      0.82390668	      1.00000000	      1.00000000	      1.00000000	      0.01000000
      0.82412771	      1.00000000	      1.00000000	      1.00000000	      0.01000000
      0.82434875	      1.00000000	      1.00000000	      1.00000000	      0.01000000
      0.82456979	      1.00000000	      1.00000000	      1.00000000	      0.01000000
      0.82479082	      1.00000000	      1.00000000	      1.00000000	      0.01000000
      0.82501186	      1.00000000	      1.00000000	      1.00000000	      0.01000000
      0.82523290	      1.00000000	      1.00000000	      1.00000000	      0.01000000
      0.82545394	      1.00000000	      1.00000000	      1.00000000	      0.01000000
      0.82567497	      1.00000000	      1.00000000	      1.00000000	      0.01000000
      0.82589601	      1.00000000	      1.00000000	      1.00000000	      0.01000000
      0.82611705	      1.00000000	      1.00000000	      1.00000000	      0.01000000
      0.82633808	      1.00000000	      1.00000000	      1.00000000	      0.01000000
      0.82655912	      1.00000000	      1.00000000	      1.00000000	      0.01000000
      0.82678016	      1.00000000	      1.00000000	      1.00000000	      0.01000000
      0.82700119	      1.00000000	      1.00000000	      1.00000000	      0.01000000
      0.82722223	      1.00000000	      1.00000000	      1.00000000	      0.01000000
      0.82744327	      1.00000000	      1.00000000	      1.00000000	      0.01000000
      0.82766431	      1.00000000	      1.00000000	      1.00000000	      0.01000000
      0.82788534	      1.00000000	      1.00000000	      1.00000000	      0.01000000
      0.82810638	      1.00000000	      1.00000000	      1.00000000	      0.01000000
      0.82832742	      1.00000000	      1.00000000	      1.00000000	      0.01000000
      0.82854845	      1.00000000	      1.00000000	      1.00000000	      0.01000000
      0.82876949	      1.00000000	      1.00000000	      1.00000000	      0.01000000
      0.82899053	      1.00000000	      1.00000000	      1.00000000	      0.01000000
      0.82921156	      1.00000000	      1.00000000	      1.00000000	      0.01000000
      0.82943260	      1.00000000	      1.00000000	      1.00000000	      0.01000000
      0.82965364	      1.00000000	      1.00000000	      1.00000000	      0.01000000
      0.82987468	      1.00000000	      1.00000000	      1.00000000	      0.01000000
      0.83009571	      1.00000000	      1.00000000	      1.00000000	      0.01000000
      0.83031675	      1.00000000	      1.00000000	      1.00000000	      0.01000000
      0.83053779	      1.00000000	      1.00000000	      1.00000000	      0.01000000
      0.83075882	      1.00000000	      1.00000000	      1.00000000	      0.01000000
      0.83097986	      1.00000000	      1.00000000	      1.00000000	      0.01000000
      0.83120090	      1.00000000	      1.00000000	      1.00000000	      0.01000000
      0.83142193	      1.00000000	      1.00000000	      1.00000000	      0.01000000
      0.83164297	      1.00000000	      1.00000000	      1.00000000	      0.01000000
      0.83186401	      1.00000000	      1.00000000	      1.00000000	      0.01000000
      0.83208505	      1.00000000	      1.00000000	      1.00000000	      0.01000000
      0.83230608	      1.00000000	      1.00000000	      1.00000000	      0.01000000
      0.83250464	      1.00000000	      1.00000000	      1.00000000	      0.01000000
      0.83270321	      1.00000000	      1.00000000	      1.00000000	      0.01000000
      0.83290177	      1.00000000	      1.00000000	      1.00000000	      0.01000000
      0.83310033	      1.00000000	      1.00000000	      1.00000000	      0.01000000
      0.83329889	      1.00000000	      1.00000000	      1.00000000	      0.01000000
      0.83349745	      1.00000000	      1.00000000	      1.00000000	      0.01000000
      0.83369602	      1.00000000	      1.00000000	      1.00000000	      0.01000000
      0.83389458	      1.00000000	      1.00000000	      1.00000000	      0.01000000
      0.83409314	      1.00000000	      1.00000000	      1.00000000	      0.01000000
      0.83429170	      1.00000000	      1.00000000	      1.00000000	      0.01000000
      0.83449026	      1.00000000	      1.00000000	      1.00000000	      0.01000000
      0.83468882	      1.00000000	      1.00000000	      1.00000000	      0.01000000
      0.83488739	      1.00000000	      1.00000000	      1.00000000	      0.01000000
      0.83508595	      1.00000000	      1.00000000	      1.00000000	      0.01000000
      0.83528451	      1.00000000	      1.00000000	      1.00000000	      0.01000000
      0.83548307	      1.00000000	      1.00000000	      1.00000000	      0.01000000
      0.83568163	      1.00000000	      1.00000000	      1.00000000	      0.01000000
      0.83588020	      1.00000000	      1.00000000	      1.00000000	      0.01000000
      0.83607876	      1.00000000	      1.00000000	      1.00000000	      0.01000000
      0.83627732	      1.00000000	      1.00000000	      1.00000000	      0.01000000
      0.83647588	      1.00000000	      1.00000000	      1.00000000	      0.01000000
      0.83667444	      1.00000000	      1.00000000	      1.00000000	      0.01000000
      0.83687301	      1.00000000	      1.00000000	      1.00000000	      0.01000000
      0.83707157	      1.00000000	      1.00000000	      1.00000000	      0.01000000
      0.83727013	      1.00000000	      1.00000000	      1.00000000	      0.01000000
      0.83746869	      1.00000000	      1.00000000	      1.00000000	      0.01000000
      0.83766725	      1.00000000	      1.00000000	      1.00000000	      0.01000000
      0.83786581	      1.00000000	      1.00000000	      1.00000000	      0.01000000
      0.83806438	      1.00000000	      1.00000000	      1.00000000	      0.01000000
      0.83826294	      1.00000000	      1.00000000	      1.00000000	      0.01000000
      0.83846150	      1.00000000	      1.00000000	      1.00000000	      0.01000000
      0.83866006	      1.00000000	      1.00000000	      1.00000000	      0.01000000
      0.83885862	      1.00000000	      1.00000000	      1.00000000	      0.01000000
      0.83905719	      1.00000000	      1.00000000	      1.00000000	      0.01000000
      0.83925575	      1.00000000	      1.00000000	      1.00000000	      0.01000000
      0.83945431	      1.00000000	      1.00000000	      1.00000000	      0.01000000
      0.83965287	      1.00000000	      1.00000000	      1.00000000	      0.01000000
      0.83985143	      1.00000000	      1.00000000	      1.00000000	      0.01000000
      0.84005000	      1.00000000	      1.00000000	      1.00000000	      0.01000000
      0.84024856	      1.00000000	      1.00000000	      1.00000000	      0.01000000
      0.84044712	      1.00000000	      1.00000000	      1.00000000	      0.01000000
      0.84064568	      1.00000000	      1.00000000	      1.00000000	      0.01000000
      0.84084424	      1.00000000	      1.00000000	      1.00000000	      0.01000000
      0.84104280	      1.00000000	      1.00000000	      1.00000000	      0.01000000
      0.84124137	      1.00000000	      1.00000000	      1.00000000	      0.01000000
      0.84141998	      1.00000000	      1.00000000	      1.00000000	      0.01000000
      0.84159859	      1.00000000	      1.00000000	      1.00000000	      0.01000000
      0.84177720	      1.00000000	      1.00000000	      1.00000000	      0.01000000
      0.84195581	      1.00000000	      1.00000000	      1.00000000	      0.01000000
      0.84213442	      1.00000000	      1.00000000	      1.00000000	      0.01000000
      0.84231303	      1.00000000	      1.00000000	      1.00000000	      0.01000000
      0.84249164	      1.00000000	      1.00000000	      1.00000000	      0.01000000
      0.84267026	      1.00000000	      1.00000000	      1.00000000	      0.01000000
      0.84284887	      1.00000000	      1.00000000	      1.00000000	      0.01000000
      0.84302748	      1.00000000	      1.00000000	      1.00000000	      0.01000000
      0.84320609	      1.00000000	      1.00000000	      1.00000000	      0.01000000
      0.84338470	      1.00000000	      1.00000000	      1.00000000	      0.01000000
      0.84356331	      1.00000000	      1.00000000	      1.00000000	      0.01000000
      0.84374192	      1.00000000	      1.00000000	      1.00000000	      0.01000000
      0.84392053	      1.00000000	      1.00000000	      1.00000000	      0.01000000
      0.84409915	      1.00000000	      1.00000000	      1.00000000	      0.01000000
      0.84427776	      1.00000000	      1.00000000	      1.00000000	      0.01000000
      0.84445637	      1.00000000	      1.00000000	      1.00000000	      0.01000000
      0.84463498	      1.00000000	      1.00000000	      1.00000000	      0.01000000
      0.84481359	      1.00000000	      1.00000000	      1.00000000	      0.01000000
      0.84499220	      1.00000000	      1.00000000	      1.00000000	      0.01000000
      0.84517081	      1.00000000	      1.00000000	      1.00000000	      0.01000000
      0.84534942	      1.00000000	      1.00000000	      1.00000000	      0.01000000
      0.84552804	      1.00000000	      1.00000000	      1.00000000	      0.01000000
      0.84570665	      1.00000000	      1.00000000	      1.00000000	      0.01000000
      0.84588526	      1.00000000	      1.00000000	      1.00000000	      0.01000000
      0.84606387	      1.00000000	      1.00000000	      1.00000000	      0.01000000
      0.84622392	      1.00000000	      1.00000000	      1.00000000	      0.01000000
      0.84638398	      1.00000000	      1.00000000	      1.00000000	      0.01000000
      0.84654403	      1.00000000	      1.00000000	      1.00000000	      0.01000000
      0.84670408	      1.00000000	      1.00000000	      1.00000000	      0.01000000
      0.84686413	      1.00000000	      1.00000000	      1.00000000	      0.01000000
      0.84702419	      1.00000000	      1.00000000	      1.00000000	      0.01000000
      0.84718424	      1.00000000	      1.00000000	      1.00000000	      0.01000000
      0.84734429	      1.00000000	      1.00000000	      1.00000000	      0.01000000
      0.84750435	      1.00000000	      1.00000000	      1.00000000	      0.01000000
      0.84766440	      1.00000000	      1.00000000	      1.00000000	      0.01000000
      0.84782445	      1.00000000	      1.00000000	      1.00000000	      0.01000000
      0.84798451	      1.00000000	      1.00000000	      1.00000000	      0.01000000
      0.84814456	      1.00000000	      1.00000000	      1.00000000	      0.01000000
      0.84830461	      1.00000000	      1.00000000	      1.00000000	      0.01000000
      0.84846467	      1.00000000	      1.00000000	      1.00000000	      0.01000000
      0.84862472	      1.00000000	      1.00000000	      1.00000000	      0.01000000
      0.84878477	      1.00000000	      1.00000000	      1.00000000	      0.01000000
      0.84894482	      1.00000000	      1.00000000	      1.00000000	      0.01000000
      0.84910488	      1.00000000	      1.00000000	      1.00000000	      0.01000000
      0.84924832	      1.00000000	      1.00000000	      1.00000000	      0.01000000
      0.84939176	      1.00000000	      1.00000000	      1.00000000	      0.01000000
      0.84953520	      1.00000000	      1.00000000	      1.00000000	      0.01000000
      0.84967864	      1.00000000	      1.00000000	      1.00000000	      0.01000000
      0.84982208	      1.00000000	      1.00000000	      1.00000000	      0.01000000
      0.84996552	      1.00000000	      1.00000000	      1.00000000	      0.01000000
      0.85010896	      1.00000000	      1.00000000	      1.00000000	      0.01000000
      0.85025240	      1.00000000	      1.00000000	      1.00000000	      0.01000000
      0.85039584	      1.00000000	      1.00000000	      1.00000000	      0.01000000
      0.85053928	      1.00000000	      1.00000000	      1.00000000	      0.01000000
      0.85068272	      1.00000000	      1.00000000	      1.00000000	      0.01000000
      0.85082615	      1.00000000	      1.00000000	      1.00000000	      0.01000000
      0.85096959	      1.00000000	      1.00000000	      1.00000000	      0.01000000
      0.85111303	      1.00000000	      1.00000000	      1.00000000	      0.01000000
      0.85125647	      1.00000000	      1.00000000	      1.00000000	      0.01000000
      0.85139991	      1.00000000	      1.00000000	      1.00000000	      0.01000000
      0.85152897	      1.00000000	      1.00000000	      1.00000000	      0.01000000
      0.85165802	      1.00000000	      1.00000000	      1.00000000	      0.01000000
      0.85178707	      1.00000000	      1.00000000	      1.00000000	      0.01000000
      0.85191612	      1.00000000	      1.00000000	      1.00000000	      0.01000000
      0.85204517	      1.00000000	      1.00000000	      1.00000000	      0.01000000
      0.85217422	      1.00000000	      1.00000000	      1.00000000	      0.01000000
      0.85230328	      1.00000000	      1.00000000	      1.00000000	      0.01000000
      0.85243233	      1.00000000	      1.00000000	      1.00000000	      0.01000000
      0.85256138	      1.00000000	      1.00000000	      1.00000000	      0.01000000
      0.85269043	      1.00000000	      1.00000000	      1.00000000	      0.01000000
      0.85281948	      1.00000000	      1.00000000	      1.00000000	      0.01000000
      0.85294854	      1.00000000	      1.00000000	      1.00000000	      0.01000000
      0.85307759	      1.00000000	      1.00000000	      1.00000000	      0.01000000
      0.85320664	      1.00000000	      1.00000000	      1.00000000	      0.01000000
      0.85333569	      1.00000000	      1.00000000	      1.00000000	      0.01000000
      0.85346474	      1.00000000	      1.00000000	      1.00000000	      0.01000000
      0.85359379	      1.00000000	      1.00000000	      1.00000000	      0.01000000
      0.85372285	      1.00000000	      1.00000000	      1.00000000	      0.01000000
      0.85383826	      1.00000000	      1.00000000	      1.00000000	      0.01000000
      0.85395368	      1.00000000	      1.00000000	      1.00000000	      0.01000000
      0.85406909	      1.00000000	      1.00000000	      1.00000000	      0.01000000
      0.85418451	      1.00000000	      1.00000000	      1.00000000	      0.01000000
      0.85429992	      1.00000000	      1.00000000	      1.00000000	      0.01000000
      0.85441534	      1.00000000	      1.00000000	      1.00000000	      0.01000000
      0.85453075	      1.00000000	      1.00000000	      1.00000000	      0.01000000
      0.85464617	      1.00000000	      1.00000000	      1.00000000	      0.01000000
      0.85476158	      1.00000000	      1.00000000	      1.00000000	      0.01000000
      0.85487700	      1.00000000	      1.00000000	      1.00000000	      0.01000000
      0.85499241	      1.00000000	      1.00000000	      1.00000000	      0.01000000
      0.85510783	      1.00000000	      1.00000000	      1.00000000	      0.01000000
      0.85522324	      1.00000000	      1.00000000	      1.00000000	      0.01000000
      0.85533866	      1.00000000	      1.00000000	      1.00000000	      0.01000000
      0.85545407	      1.00000000	      1.00000000	      1.00000000	      0.01000000
      0.85553803	      1.00000000	      1.00000000	      1.00000000	      0.01000000
      0.85562198	      1.00000000	      1.00000000	      1.00000000	      0.01000000
      0.85572780	      1.00000000	      1.00000000	      1.00000000	      0.01000000
      0.85583362	      1.00000000	      1.00000000	      1.00000000	      0.01000000
      0.85593944	      1.00000000	      1.00000000	      1.00000000	      0.01000000
      0.85604527	      1.00000000	      1.00000000	      1.00000000	      0.01000000
      0.85615109	      1.00000000	      1.00000000	      1.00000000	      0.01000000
      0.85625691	      1.00000000	      1.00000000	      1.00000000	      0.01000000
      0.85636273	      1.00000000	      1.00000000	      1.00000000	      0.01000000
      0.85646855	      1.00000000	      1.00000000	      1.00000000	      0.01000000
      0.85657437	      1.00000000	      1.00000000	      1.00000000	      0.01000000
      0.85668019	      1.00000000	      1.00000000	      1.00000000	      0.01000000
      0.85678601	      1.00000000	      1.00000000	      1.00000000	      0.01000000
      0.85689183	      1.00000000	      1.00000000	      1.00000000	      0.01000000
      0.85699765	      1.00000000	      1.00000000	      1.00000000	      0.01000000
      0.85710347	      1.00000000	      1.00000000	      1.00000000	      0.01000000
      0.85720929	      1.00000000	      1.00000000	      1.00000000	      0.01000000
      0.85731511	      1.00000000	      1.00000000	      1.00000000	      0.01000000
      0.85742093	      1.00000000	      1.00000000	      1.00000000	      0.01000000
      0.85752675	      1.00000000	      1.00000000	      1.00000000	      0.01000000
      0.85763257	      1.00000000	      1.00000000	      1.00000000	      0.01000000
      0.85773839	      1.00000000	      1.00000000	      1.00000000	      0.01000000
      0.85784421	      1.00000000	      1.00000000	      1.00000000	      0.01000000
      0.85795003	      1.00000000	      1.00000000	      1.00000000	      0.01000000
      0.85805585	      1.00000000	      1.00000000	      1.00000000	      0.01000000
      0.85816167	      1.00000000	      1.00000000	      1.00000000	      0.01000000
      0.85826749	      1.00000000	      1.00000000	      1.00000000	      0.01000000
      0.85837331	      1.00000000	      1.00000000	      1.00000000	      0.01000000
      0.85847913	      1.00000000	      1.00000000	      1.00000000	      0.01000000
      0.85858496	      1.00000000	      1.00000000	      1.00000000	      0.01000000
      0.85871214	      1.00000000	      1.00000000	      1.00000000	      0.01000000
      0.85883932	      1.00000000	      1.00000000	      1.00000000	      0.01000000
      0.85896650	      1.00000000	      1.00000000	      1.00000000	      0.01000000
      0.85909368	      1.00000000	      1.00000000	      1.00000000	      0.01000000
      0.85922086	      1.00000000	      1.00000000	      1.00000000	      0.01000000
      0.85934804	      1.00000000	      1.00000000	      1.00000000	      0.01000000
      0.85947522	      1.00000000	      1.00000000	      1.00000000	      0.01000000
      0.85960240	      1.00000000	      1.00000000	      1.00000000	      0.01000000
      0.85972958	      1.00000000	      1.00000000	      1.00000000	      0.01000000
      0.85985676	      1.00000000	      1.00000000	      1.00000000	      0.01000000
      0.85998394	      1.00000000	      1.00000000	      1.00000000	      0.01000000
      0.86011112	      1.00000000	      1.00000000	      1.00000000	      0.01000000
      0.86023829	      1.00000000	      1.00000000	      1.00000000	      0.01000000
      0.86036547	      1.00000000	      1.00000000	      1.00000000	      0.01000000
      0.86049265	      1.00000000	      1.00000000	      1.00000000	      0.01000000
      0.86054091	      1.00000000	      1.00000000	      1.00000000	      0.01000000
      0.86061671	      1.00000000	      1.00000000	      1.00000000	      0.01000000
      0.86099571	      1.00000000	      1.00000000	      1.00000000	      0.01000000
      0.86237498	      1.00000000	      1.00000000	      1.00000000	      0.01000000
      0.86375425	      1.00000000	      1.00000000	      1.00000000	      0.01000000
      0.86513352	      1.00000000	      1.00000000	      1.00000000	      0.01000000
      0.86636486	      1.00000000	      1.00000000	      1.00000000	      0.01000000
      0.86759620	      1.00000000	      1.00000000	      1.00000000	      0.01000000
      0.86882753	      1.00000000	      1.00000000	      1.00000000	      0.01000000
      0.87005887	      1.00000000	      1.00000000	      1.00000000	      0.01000000
      0.87129021	      1.00000000	      1.00000000	      1.00000000	      0.01000000
      0.87252155	      1.00000000	      1.00000000	      1.00000000	      0.01000000
      0.87375288	      1.00000000	      1.00000000	      1.00000000	      0.01000000
      0.87498422	      1.00000000	      1.00000000	      1.00000000	      0.01000000
      0.87621556	      1.00000000	      1.00000000	      1.00000000	      0.01000000
      0.87744690	      1.00000000	      1.00000000	      1.00000000	      0.01000000
      0.87757003	      1.00000000	      1.00000000	      1.00000000	      0.01000000
      0.87818570	      1.00000000	      1.00000000	      1.00000000	      0.01000000
      0.87820051	      1.00000000	      1.00000000	      1.00000000	      0.01000000
      0.87821051	      1.00000000	      1.00000000	      1.00000000	      0.01000000
      0.87822161	      1.00000000	      1.00000000	      1.00000000	      0.01000000
      0.87823161	      1.00000000	      1.00000000	      1.00000000	      0.01000000
      0.87824161	      1.00000000	      1.00000000	      1.00000000	      0.01000000
      0.87825161	      1.00000000	      1.00000000	      1.00000000	      0.01000000
      0.87826161	      1.00000000	      1.00000000	      1.00000000	      0.01000000
      0.87827161	      1.00000000	      1.00000000	      1.00000000	      0.01000000
      0.87828161	      1.00000000	      1.00000000	      1.00000000	      0.01000000
      0.87829161	      1.00000000	      1.00000000	      1.00000000	      0.01000000
      0.87830161	      1.00000000	      1.00000000	      1.00000000	      0.01000000
      0.87831161	      1.00000000	      1.00000000	      1.00000000	      0.01000000
      0.87832161	      1.00000000	      1.00000000	      1.00000000	      0.01000000
      0.87833161	      1.00000000	      1.00000000	      1.00000000	      0.01000000
      0.87834161	      1.00000000	      1.00000000	      1.00000000	      0.01000000
      0.87835161	      1.00000000	      1.00000000	      1.00000000	      0.01000000
      0.87836161	      1.00000000	      1.00000000	      1.00000000	      0.01000000
      0.87837161	      1.00000000	      1.00000000	      1.00000000	      0.01000000
      0.87838161	      1.00000000	      1.00000000	      1.00000000	      0.01000000
      0.87839161	      1.00000000	      1.00000000	      1.00000000	      0.01000000
      0.87840235	      1.00000000	      1.00000000	      1.00000000	      0.01000000
      0.87841235	      1.00000000	      1.00000000	      1.00000000	      0.01000000
      0.87842235	      1.00000000	      1.00000000	      1.00000000	      0.01000000
      0.87843235	      1.00000000	      1.00000000	      1.00000000	      0.01000000
      0.87844235	      1.00000000	      1.00000000	      1.00000000	      0.01000000
      0.87845235	      1.00000000	      1.00000000	      1.00000000	      0.01000000
      0.87846235	      1.00000000	      1.00000000	      1.00000000	      0.01000000
      0.87847235	      1.00000000	      1.00000000	      1.00000000	      0.01000000
      0.87848235	      1.00000000	      1.00000000	      1.00000000	      0.01000000
      0.87849235	      1.00000000	      1.00000000	      1.00000000	      0.01000000
      0.87850235	      1.00000000	      1.00000000	      1.00000000	      0.01000000
      0.87851235	      1.00000000	      1.00000000	      1.00000000	      0.01000000
      0.87852235	      1.00000000	      1.00000000	      1.00000000	      0.01000000
      0.87853235	      1.00000000	      1.00000000	      1.00000000	      0.01000000
      0.87854235	      1.00000000	      1.00000000	      1.00000000	      0.01000000
      0.87855235	      1.00000000	      1.00000000	      1.00000000	      0.01000000
      0.87856235	      1.00000000	      1.00000000	      1.00000000	      0.01000000
      0.87857235	      1.00000000	      1.00000000	      1.00000000	      0.01000000
      0.87858465	      1.00000000	      1.00000000	      1.00000000	      0.01000000
      0.87859694	      1.00000000	      1.00000000	      1.00000000	      0.01000000
      0.87861211	      1.00000000	      1.00000000	      1.00000000	      0.01000000
      0.87863063	      1.00000000	      1.00000000	      1.00000000	      0.01000000
      0.87864676	      1.00000000	      1.00000000	      1.00000000	      0.01000000
      0.87866290	      1.00000000	      1.00000000	      1.00000000	      0.01000000
      0.87867739	      1.00000000	      1.00000000	      1.00000000	      0.01000000
      0.87869187	      1.00000000	      1.00000000	      1.00000000	      0.01000000
      0.87870636	      1.00000000	      1.00000000	      1.00000000	      0.01000000
      0.87872085	      1.00000000	      1.00000000	      1.00000000	      0.01000000
      0.87873534	      1.00000000	      1.00000000	      1.00000000	      0.01000000
      0.87874983	      1.00000000	      1.00000000	      1.00000000	      0.01000000
      0.87876432	      1.00000000	      1.00000000	      1.00000000	      0.01000000
      0.87877880	      1.00000000	      1.00000000	      1.00000000	      0.01000000
      0.87879329	      1.00000000	      1.00000000	      1.00000000	      0.01000000
      0.87880778	      1.00000000	      1.00000000	      1.00000000	      0.01000000
      0.87882227	      1.00000000	      1.00000000	      1.00000000	      0.01000000
      0.87883676	      1.00000000	      1.00000000	      1.00000000	      0.01000000
      0.87885125	      1.00000000	      1.00000000	      1.00000000	      0.01000000
      0.87886573	      1.00000000	      1.00000000	      1.00000000	      0.01000000
      0.87888022	      1.00000000	      1.00000000	      1.00000000	      0.01000000
      0.87889471	      1.00000000	      1.00000000	      1.00000000	      0.01000000
      0.87890920	      1.00000000	      1.00000000	      1.00000000	      0.01000000
      0.87892369	      1.00000000	      1.00000000	      1.00000000	      0.01000000
      0.87893818	      1.00000000	      1.00000000	      1.00000000	      0.01000000
      0.87895266	      1.00000000	      1.00000000	      1.00000000	      0.01000000
      0.87896715	      1.00000000	      1.00000000	      1.00000000	      0.01000000
      0.87898164	      1.00000000	      1.00000000	      1.00000000	      0.01000000
      0.87899613	      1.00000000	      1.00000000	      1.00000000	      0.01000000
      0.87901062	      1.00000000	      1.00000000	      1.00000000	      0.01000000
      0.87902510	      1.00000000	      1.00000000	      1.00000000	      0.01000000
      0.87903959	      1.00000000	      1.00000000	      1.00000000	      0.01000000
      0.87905408	      1.00000000	      1.00000000	      1.00000000	      0.01000000
      0.87907172	      1.00000000	      1.00000000	      1.00000000	      0.01000000
      0.87908935	      1.00000000	      1.00000000	      1.00000000	      0.01000000
      0.87910699	      1.00000000	      1.00000000	      1.00000000	      0.01000000
      0.87912462	      1.00000000	      1.00000000	      1.00000000	      0.01000000
      0.87914226	      1.00000000	      1.00000000	      1.00000000	      0.01000000
      0.87915989	      1.00000000	      1.00000000	      1.00000000	      0.01000000
      0.87917752	      1.00000000	      1.00000000	      1.00000000	      0.01000000
      0.87919516	      1.00000000	      1.00000000	      1.00000000	      0.01000000
      0.87921279	      1.00000000	      1.00000000	      1.00000000	      0.01000000
      0.87923479	      1.00000000	      1.00000000	      1.00000000	      0.01000000
      0.87925678	      1.00000000	      1.00000000	      1.00000000	      0.01000000
      0.87927877	      1.00000000	      1.00000000	      1.00000000	      0.01000000
      0.87930076	      1.00000000	      1.00000000	      1.00000000	      0.01000000
      0.87932734	      1.00000000	      1.00000000	      1.00000000	      0.01000000
      0.87935392	      1.00000000	      1.00000000	      1.00000000	      0.01000000
      0.87938050	      1.00000000	      1.00000000	      1.00000000	      0.01000000
      0.87940707	      1.00000000	      1.00000000	      1.00000000	      0.01000000
      0.87943941	      1.00000000	      1.00000000	      1.00000000	      0.01000000
      0.87947174	      1.00000000	      1.00000000	      1.00000000	      0.01000000
      0.87950407	      1.00000000	      1.00000000	      1.00000000	      0.01000000
      0.87953640	      1.00000000	      1.00000000	      1.00000000	      0.01000000
      0.87957600	      1.00000000	      1.00000000	      1.00000000	      0.01000000
      0.87961559	      1.00000000	      1.00000000	      1.00000000	      0.01000000
      0.87965518	      1.00000000	      1.00000000	      1.00000000	      0.01000000
      0.87969478	      1.00000000	      1.00000000	      1.00000000	      0.01000000
      0.87974453	      1.00000000	      1.00000000	      1.00000000	      0.01000000
      0.87979429	      1.00000000	      1.00000000	      1.00000000	      0.01000000
      0.87984404	      1.00000000	      1.00000000	      1.00000000	      0.01000000
      0.87990418	      1.00000000	      1.00000000	      1.00000000	      0.01000000
      0.87996431	      1.00000000	      1.00000000	      1.00000000	      0.01000000
      0.88002445	      1.00000000	      1.00000000	      1.00000000	      0.01000000
      0.88010100	      1.00000000	      1.00000000	      1.00000000	      0.01000000
      0.88017755	      1.00000000	      1.00000000	      1.00000000	      0.01000000
      0.88025410	      1.00000000	      1.00000000	      1.00000000	      0.01000000
      0.88035348	      1.00000000	      1.00000000	      1.00000000	      0.01000000
      0.88045285	      1.00000000	      1.00000000	      1.00000000	      0.01000000
      0.88055223	      1.00000000	      1.00000000	      1.00000000	      0.01000000
      0.88067308	      1.00000000	      1.00000000	      1.00000000	      0.01000000
      0.88079394	      1.00000000	      1.00000000	      1.00000000	      0.01000000
      0.88091479	      1.00000000	      1.00000000	      1.00000000	      0.01000000
      0.88103565	      1.00000000	      1.00000000	      1.00000000	      0.01000000
      0.88115650	      1.00000000	      1.00000000	      1.00000000	      0.01000000
      0.88127735	      1.00000000	      1.00000000	      1.00000000	      0.01000000
      0.88142334	      1.00000000	      1.00000000	      1.00000000	      0.01000000
      0.88156933	      1.00000000	      1.00000000	      1.00000000	      0.01000000
      0.88171532	      1.00000000	      1.00000000	      1.00000000	      0.01000000
      0.88192158	      1.00000000	      1.00000000	      1.00000000	      0.01000000
      0.88210499	      1.00000000	      1.00000000	      1.00000000	      0.01000000
      0.88228839	      1.00000000	      1.00000000	      1.00000000	      0.01000000
      0.88247180	      1.00000000	      1.00000000	      1.00000000	      0.01000000
      0.88265520	      1.00000000	      1.00000000	      1.00000000	      0.01000000
      0.88283861	      1.00000000	      1.00000000	      1.00000000	      0.01000000
      0.88302201	      1.00000000	      1.00000000	      1.00000000	      0.01000000
      0.88323584	      1.00000000	      1.00000000	      1.00000000	      0.01000000
      0.88342459	      1.00000000	      1.00000000	      1.00000000	      0.01000000
      0.88361334	      1.00000000	      1.00000000	      1.00000000	      0.01000000
      0.88380209	      1.00000000	      1.00000000	      1.00000000	      0.01000000
      0.88397170	      1.00000000	      1.00000000	      1.00000000	      0.01000000
      0.88414130	      1.00000000	      1.00000000	      1.00000000	      0.01000000
      0.88431090	      1.00000000	      1.00000000	      1.00000000	      0.01000000
      0.88448050	      1.00000000	      1.00000000	      1.00000000	      0.01000000
      0.88465011	      1.00000000	      1.00000000	      1.00000000	      0.01000000
      0.88481971	      1.00000000	      1.00000000	      1.00000000	      0.01000000
      0.88498931	      1.00000000	      1.00000000	      1.00000000	      0.01000000
      0.88520599	      1.00000000	      1.00000000	      1.00000000	      0.01000000
      0.88542267	      1.00000000	      1.00000000	      1.00000000	      0.01000000
      0.88569970	      1.00000000	      1.00000000	      1.00000000	      0.01000000
      0.88593230	      1.00000000	      1.00000000	      1.00000000	      0.01000000
      0.88617283	      1.00000000	      1.00000000	      1.00000000	      0.01000000
      0.88641335	      1.00000000	      1.00000000	      1.00000000	      0.01000000
      0.88665387	      1.00000000	      1.00000000	      1.00000000	      0.01000000
      0.88689440	      1.00000000	      1.00000000	      1.00000000	      0.01000000
      0.88713492	      1.00000000	      1.00000000	      1.00000000	      0.01000000
      0.88737544	      1.00000000	      1.00000000	      1.00000000	      0.01000000
      0.88761596	      1.00000000	      1.00000000	      1.00000000	      0.01000000
      0.88785649	      1.00000000	      1.00000000	      1.00000000	      0.01000000
      0.88809701	      1.00000000	      1.00000000	      1.00000000	      0.01000000
      0.88833753	      1.00000000	      1.00000000	      1.00000000	      0.01000000
      0.88857806	      1.00000000	      1.00000000	      1.00000000	      0.01000000
      0.88881858	      1.00000000	      1.00000000	      1.00000000	      0.01000000
      0.88905910	      1.00000000	      1.00000000	      1.00000000	      0.01000000
      0.88915092	      1.00000000	      1.00000000	      1.00000000	      0.01000000
      0.88923905	      1.00000000	      1.00000000	      1.00000000	      0.01000000
      0.88932718	      1.00000000	      1.00000000	      1.00000000	      0.01000000
      0.88940354	      1.00000000	      1.00000000	      1.00000000	      0.01000000
      0.88947989	      1.00000000	      1.00000000	      1.00000000	      0.01000000
      0.88954461	      1.00000000	      1.00000000	      1.00000000	      0.01000000
      0.88960933	      1.00000000	      1.00000000	      1.00000000	      0.01000000
      0.88967404	      1.00000000	      1.00000000	      1.00000000	      0.01000000
      0.88973219	      1.00000000	      1.00000000	      1.00000000	      0.01000000
      0.88979033	      1.00000000	      1.00000000	      1.00000000	      0.01000000
      0.88984848	      1.00000000	      1.00000000	      1.00000000	      0.01000000
      0.88990662	      1.00000000	      1.00000000	      1.00000000	      0.01000000
      0.88996476	      1.00000000	      1.00000000	      1.00000000	      0.01000000
      0.89002291	      1.00000000	      1.00000000	      1.00000000	      0.01000000
      0.89007509	      1.00000000	      1.00000000	      1.00000000	      0.01000000
      0.89012727	      1.00000000	      1.00000000	      1.00000000	      0.01000000
      0.89017945	      1.00000000	      1.00000000	      1.00000000	      0.01000000
      0.89023163	      1.00000000	      1.00000000	      1.00000000	      0.01000000
      0.89028381	      1.00000000	      1.00000000	      1.00000000	      0.01000000
      0.89033599	      1.00000000	      1.00000000	      1.00000000	      0.01000000
      0.89038817	      1.00000000	      1.00000000	      1.00000000	      0.01000000
      0.89044035	      1.00000000	      1.00000000	      1.00000000	      0.01000000
      0.89049253	      1.00000000	      1.00000000	      1.00000000	      0.01000000
      0.89054471	      1.00000000	      1.00000000	      1.00000000	      0.01000000
      0.89059689	      1.00000000	      1.00000000	      1.00000000	      0.01000000
      0.89064907	      1.00000000	      1.00000000	      1.00000000	      0.01000000
      0.89070125	      1.00000000	      1.00000000	      1.00000000	      0.01000000
      0.89075343	      1.00000000	      1.00000000	      1.00000000	      0.01000000
      0.89080561	      1.00000000	      1.00000000	      1.00000000	      0.01000000
      0.89085779	      1.00000000	      1.00000000	      1.00000000	      0.01000000
      0.89090997	      1.00000000	      1.00000000	      1.00000000	      0.01000000
      0.89096215	      1.00000000	      1.00000000	      1.00000000	      0.01000000
      0.89101433	      1.00000000	      1.00000000	      1.00000000	      0.01000000
      0.89106651	      1.00000000	      1.00000000	      1.00000000	      0.01000000
      0.89111869	      1.00000000	      1.00000000	      1.00000000	      0.01000000
      0.89117087	      1.00000000	      1.00000000	      1.00000000	      0.01000000
      0.89122305	      1.00000000	      1.00000000	      1.00000000	      0.01000000
      0.89127523	      1.00000000	      1.00000000	      1.00000000	      0.01000000
      0.89132741	      1.00000000	      1.00000000	      1.00000000	      0.01000000
      0.89137959	      1.00000000	      1.00000000	      1.00000000	      0.01000000
      0.89143178	      1.00000000	      1.00000000	      1.00000000	      0.01000000
      0.89148396	      1.00000000	      1.00000000	      1.00000000	      0.01000000
      0.89153614	      1.00000000	      1.00000000	      1.00000000	      0.01000000
      0.89158832	      1.00000000	      1.00000000	      1.00000000	      0.01000000
      0.89164050	      1.00000000	      1.00000000	      1.00000000	      0.01000000
      0.89169268	      1.00000000	      1.00000000	      1.00000000	      0.01000000
      0.89174486	      1.00000000	      1.00000000	      1.00000000	      0.01000000
      0.89179704	      1.00000000	      1.00000000	      1.00000000	      0.01000000
      0.89184922	      1.00000000	      1.00000000	      1.00000000	      0.01000000
      0.89190140	      1.00000000	      1.00000000	      1.00000000	      0.01000000
      0.89195358	      1.00000000	      1.00000000	      1.00000000	      0.01000000
      0.89200576	      1.00000000	      1.00000000	      1.00000000	      0.01000000
      0.89205794	      1.00000000	      1.00000000	      1.00000000	      0.01000000
      0.89211012	      1.00000000	      1.00000000	      1.00000000	      0.01000000
      0.89216230	      1.00000000	      1.00000000	      1.00000000	      0.01000000
      0.89221448	      1.00000000	      1.00000000	      1.00000000	      0.01000000
      0.89226666	      1.00000000	      1.00000000	      1.00000000	      0.01000000
      0.89231884	      1.00000000	      1.00000000	      1.00000000	      0.01000000
      0.89237102	      1.00000000	      1.00000000	      1.00000000	      0.01000000
      0.89242320	      1.00000000	      1.00000000	      1.00000000	      0.01000000
      0.89247538	      1.00000000	      1.00000000	      1.00000000	      0.01000000
      0.89252756	      1.00000000	      1.00000000	      1.00000000	      0.01000000
      0.89259197	      1.00000000	      1.00000000	      1.00000000	      0.01000000
      0.89265639	      1.00000000	      1.00000000	      1.00000000	      0.01000000
      0.89272080	      1.00000000	      1.00000000	      1.00000000	      0.01000000
      0.89278521	      1.00000000	      1.00000000	      1.00000000	      0.01000000
      0.89286922	      1.00000000	      1.00000000	      1.00000000	      0.01000000
      0.89295322	      1.00000000	      1.00000000	      1.00000000	      0.01000000
      0.89303481	      1.00000000	      1.00000000	      1.00000000	      0.01000000
      0.89311641	      1.00000000	      1.00000000	      1.00000000	      0.01000000
      0.89318491	      1.00000000	      1.00000000	      1.00000000	      0.01000000
      0.89325341	      1.00000000	      1.00000000	      1.00000000	      0.01000000
      0.89332191	      1.00000000	      1.00000000	      1.00000000	      0.01000000
      0.89338307	      1.00000000	      1.00000000	      1.00000000	      0.01000000
      0.89344424	      1.00000000	      1.00000000	      1.00000000	      0.01000000
      0.89350541	      1.00000000	      1.00000000	      1.00000000	      0.01000000
      0.89356658	      1.00000000	      1.00000000	      1.00000000	      0.01000000
      0.89362775	      1.00000000	      1.00000000	      1.00000000	      0.01000000
      0.89368892	      1.00000000	      1.00000000	      1.00000000	      0.01000000
      0.89375009	      1.00000000	      1.00000000	      1.00000000	      0.01000000
      0.89380459	      1.00000000	      1.00000000	      1.00000000	      0.01000000
      0.89385910	      1.00000000	      1.00000000	      1.00000000	      0.01000000
      0.89391361	      1.00000000	      1.00000000	      1.00000000	      0.01000000
      0.89396812	      1.00000000	      1.00000000	      1.00000000	      0.01000000
      0.89402263	      1.00000000	      1.00000000	      1.00000000	      0.01000000
      0.89407713	      1.00000000	      1.00000000	      1.00000000	      0.01000000
      0.89413164	      1.00000000	      1.00000000	      1.00000000	      0.01000000
      0.89418615	      1.00000000	      1.00000000	      1.00000000	      0.01000000
      0.89424066	      1.00000000	      1.00000000	      1.00000000	      0.01000000
      0.89429517	      1.00000000	      1.00000000	      1.00000000	      0.01000000
      0.89434967	      1.00000000	      1.00000000	      1.00000000	      0.01000000
      0.89440418	      1.00000000	      1.00000000	      1.00000000	      0.01000000
      0.89445869	      1.00000000	      1.00000000	      1.00000000	      0.01000000
      0.89451320	      1.00000000	      1.00000000	      1.00000000	      0.01000000
      0.89456771	      1.00000000	      1.00000000	      1.00000000	      0.01000000
      0.89462221	      1.00000000	      1.00000000	      1.00000000	      0.01000000
      0.89467672	      1.00000000	      1.00000000	      1.00000000	      0.01000000
      0.89473123	      1.00000000	      1.00000000	      1.00000000	      0.01000000
      0.89478574	      1.00000000	      1.00000000	      1.00000000	      0.01000000
      0.89484024	      1.00000000	      1.00000000	      1.00000000	      0.01000000
      0.89489475	      1.00000000	      1.00000000	      1.00000000	      0.01000000
      0.89494926	      1.00000000	      1.00000000	      1.00000000	      0.01000000
      0.89500377	      1.00000000	      1.00000000	      1.00000000	      0.01000000
      0.89505828	      1.00000000	      1.00000000	      1.00000000	      0.01000000
      0.89511278	      1.00000000	      1.00000000	      1.00000000	      0.01000000
      0.89516729	      1.00000000	      1.00000000	      1.00000000	      0.01000000
      0.89522180	      1.00000000	      1.00000000	      1.00000000	      0.01000000
      0.89527631	      1.00000000	      1.00000000	      1.00000000	      0.01000000
      0.89533082	      1.00000000	      1.00000000	      1.00000000	      0.01000000
      0.89538532	      1.00000000	      1.00000000	      1.00000000	      0.01000000
      0.89543983	      1.00000000	      1.00000000	      1.00000000	      0.01000000
      0.89549434	      1.00000000	      1.00000000	      1.00000000	      0.01000000
      0.89554885	      1.00000000	      1.00000000	      1.00000000	      0.01000000
      0.89560336	      1.00000000	      1.00000000	      1.00000000	      0.01000000
      0.89565786	      1.00000000	      1.00000000	      1.00000000	      0.01000000
      0.89571237	      1.00000000	      1.00000000	      1.00000000	      0.01000000
      0.89576688	      1.00000000	      1.00000000	      1.00000000	      0.01000000
      0.89582139	      1.00000000	      1.00000000	      1.00000000	      0.01000000
      0.89587590	      1.00000000	      1.00000000	      1.00000000	      0.01000000
      0.89593040	      1.00000000	      1.00000000	      1.00000000	      0.01000000
      0.89598491	      1.00000000	      1.00000000	      1.00000000	      0.01000000
      0.89603942	      1.00000000	      1.00000000	      1.00000000	      0.01000000
      0.89609393	      1.00000000	      1.00000000	      1.00000000	      0.01000000
      0.89614844	      1.00000000	      1.00000000	      1.00000000	      0.01000000
      0.89620294	      1.00000000	      1.00000000	      1.00000000	      0.01000000
      0.89625745	      1.00000000	      1.00000000	      1.00000000	      0.01000000
      0.89631196	      1.00000000	      1.00000000	      1.00000000	      0.01000000
      0.89636647	      1.00000000	      1.00000000	      1.00000000	      0.01000000
      0.89642098	      1.00000000	      1.00000000	      1.00000000	      0.01000000
      0.89647548	      1.00000000	      1.00000000	      1.00000000	      0.01000000
      0.89652999	      1.00000000	      1.00000000	      1.00000000	      0.01000000
      0.89658450	      1.00000000	      1.00000000	      1.00000000	      0.01000000
      0.89663901	      1.00000000	      1.00000000	      1.00000000	      0.01000000
      0.89669352	      1.00000000	      1.00000000	      1.00000000	      0.01000000
      0.89674802	      1.00000000	      1.00000000	      1.00000000	      0.01000000
      0.89680253	      1.00000000	      1.00000000	      1.00000000	      0.01000000
      0.89685704	      1.00000000	      1.00000000	      1.00000000	      0.01000000
      0.89692262	      1.00000000	      1.00000000	      1.00000000	      0.01000000
      0.89698820	      1.00000000	      1.00000000	      1.00000000	      0.01000000
      0.89705378	      1.00000000	      1.00000000	      1.00000000	      0.01000000
      0.89711936	      1.00000000	      1.00000000	      1.00000000	      0.01000000
      0.89718494	      1.00000000	      1.00000000	      1.00000000	      0.01000000
      0.89725052	      1.00000000	      1.00000000	      1.00000000	      0.01000000
      0.89731610	      1.00000000	      1.00000000	      1.00000000	      0.01000000
      0.89738168	      1.00000000	      1.00000000	      1.00000000	      0.01000000
      0.89744726	      1.00000000	      1.00000000	      1.00000000	      0.01000000
      0.89751284	      1.00000000	      1.00000000	      1.00000000	      0.01000000
      0.89757842	      1.00000000	      1.00000000	      1.00000000	      0.01000000
      0.89764401	      1.00000000	      1.00000000	      1.00000000	      0.01000000
      0.89770959	      1.00000000	      1.00000000	      1.00000000	      0.01000000
      0.89777517	      1.00000000	      1.00000000	      1.00000000	      0.01000000
      0.89785437	      1.00000000	      1.00000000	      1.00000000	      0.01000000
      0.89793356	      1.00000000	      1.00000000	      1.00000000	      0.01000000
      0.89801276	      1.00000000	      1.00000000	      1.00000000	      0.01000000
      0.89809196	      1.00000000	      1.00000000	      1.00000000	      0.01000000
      0.89817116	      1.00000000	      1.00000000	      1.00000000	      0.01000000
      0.89825036	      1.00000000	      1.00000000	      1.00000000	      0.01000000
      0.89832956	      1.00000000	      1.00000000	      1.00000000	      0.01000000
      0.89840876	      1.00000000	      1.00000000	      1.00000000	      0.01000000
      0.89848796	      1.00000000	      1.00000000	      1.00000000	      0.01000000
      0.89858409	      1.00000000	      1.00000000	      1.00000000	      0.01000000
      0.89868023	      1.00000000	      1.00000000	      1.00000000	      0.01000000
      0.89877637	      1.00000000	      1.00000000	      1.00000000	      0.01000000
      0.89887251	      1.00000000	      1.00000000	      1.00000000	      0.01000000
      0.89896865	      1.00000000	      1.00000000	      1.00000000	      0.01000000
      0.89906478	      1.00000000	      1.00000000	      1.00000000	      0.01000000
      0.89918482	      1.00000000	      1.00000000	      1.00000000	      0.01000000
      0.89930486	      1.00000000	      1.00000000	      1.00000000	      0.01000000
      0.89942490	      1.00000000	      1.00000000	      1.00000000	      0.01000000
      0.89957396	      1.00000000	      1.00000000	      1.00000000	      0.01000000
      0.89972302	      1.00000000	      1.00000000	      1.00000000	      0.01000000
      0.89990429	      1.00000000	      1.00000000	      1.00000000	      0.01000000
      0.90006030	      1.00000000	      1.00000000	      1.00000000	      0.01000000
      0.90021630	      1.00000000	      1.00000000	      1.00000000	      0.01000000
      0.90035610	      1.00000000	      1.00000000	      1.00000000	      0.01000000
      0.90049590	      1.00000000	      1.00000000	      1.00000000	      0.01000000
      0.90063570	      1.00000000	      1.00000000	      1.00000000	      0.01000000
      0.90077551	      1.00000000	      1.00000000	      1.00000000	      0.01000000
      0.90091531	      1.00000000	      1.00000000	      1.00000000	      0.01000000
      0.90105511	      1.00000000	      1.00000000	      1.00000000	      0.01000000
      0.90119491	      1.00000000	      1.00000000	      1.00000000	      0.01000000
      0.90133471	      1.00000000	      1.00000000	      1.00000000	      0.01000000
      0.90147452	      1.00000000	      1.00000000	      1.00000000	      0.01000000
      0.90161432	      1.00000000	      1.00000000	      1.00000000	      0.01000000
      0.90175412	      1.00000000	      1.00000000	      1.00000000	      0.01000000
      0.90189392	      1.00000000	      1.00000000	      1.00000000	      0.01000000
      0.90203372	      1.00000000	      1.00000000	      1.00000000	      0.01000000
      0.90217353	      1.00000000	      1.00000000	      1.00000000	      0.01000000
      0.90231333	      1.00000000	      1.00000000	      1.00000000	      0.01000000
      0.90245313	      1.00000000	      1.00000000	      1.00000000	      0.01000000
      0.90259293	      1.00000000	      1.00000000	      1.00000000	      0.01000000
      0.90273273	      1.00000000	      1.00000000	      1.00000000	      0.01000000
      0.90287254	      1.00000000	      1.00000000	      1.00000000	      0.01000000
      0.90301234	      1.00000000	      1.00000000	      1.00000000	      0.01000000
      0.90315214	      1.00000000	      1.00000000	      1.00000000	      0.01000000
      0.90329194	      1.00000000	      1.00000000	      1.00000000	      0.01000000
      0.90343175	      1.00000000	      1.00000000	      1.00000000	      0.01000000
      0.90357155	      1.00000000	      1.00000000	      1.00000000	      0.01000000
      0.90374048	      1.00000000	      1.00000000	      1.00000000	      0.01000000
      0.90390941	      1.00000000	      1.00000000	      1.00000000	      0.01000000
      0.90407834	      1.00000000	      1.00000000	      1.00000000	      0.01000000
      0.90424726	      1.00000000	      1.00000000	      1.00000000	      0.01000000
      0.90441619	      1.00000000	      1.00000000	      1.00000000	      0.01000000
      0.90462115	      1.00000000	      1.00000000	      1.00000000	      0.01000000
      0.90482610	      1.00000000	      1.00000000	      1.00000000	      0.01000000
      0.90503106	      1.00000000	      1.00000000	      1.00000000	      0.01000000
      0.90531553	      1.00000000	      1.00000000	      1.00000000	      0.01000000
      0.90553927	      1.00000000	      1.00000000	      1.00000000	      0.01000000
      0.90576946	      1.00000000	      1.00000000	      1.00000000	      0.01000000
      0.90599965	      1.00000000	      1.00000000	      1.00000000	      0.01000000
      0.90622985	      1.00000000	      1.00000000	      1.00000000	      0.01000000
      0.90642964	      1.00000000	      1.00000000	      1.00000000	      0.01000000
      0.90662944	      1.00000000	      1.00000000	      1.00000000	      0.01000000
      0.90682923	      1.00000000	      1.00000000	      1.00000000	      0.01000000
      0.90702903	      1.00000000	      1.00000000	      1.00000000	      0.01000000
      0.90722882	      1.00000000	      1.00000000	      1.00000000	      0.01000000
      0.90742861	      1.00000000	      1.00000000	      1.00000000	      0.01000000
      0.90762841	      1.00000000	      1.00000000	      1.00000000	      0.01000000
      0.90780709	      1.00000000	      1.00000000	      1.00000000	      0.01000000
      0.90798576	      1.00000000	      1.00000000	      1.00000000	      0.01000000
      0.90816444	      1.00000000	      1.00000000	      1.00000000	      0.01000000
      0.90834312	      1.00000000	      1.00000000	      1.00000000	      0.01000000
      0.90852179	      1.00000000	      1.00000000	      1.00000000	      0.01000000
      0.90870047	      1.00000000	      1.00000000	      1.00000000	      0.01000000
      0.90887915	      1.00000000	      1.00000000	      1.00000000	      0.01000000
      0.90905782	      1.00000000	      1.00000000	      1.00000000	      0.01000000
      0.90923650	      1.00000000	      1.00000000	      1.00000000	      0.01000000
      0.90941518	      1.00000000	      1.00000000	      1.00000000	      0.01000000
      0.90959385	      1.00000000	      1.00000000	      1.00000000	      0.01000000
      0.90977253	      1.00000000	      1.00000000	      1.00000000	      0.01000000
      0.90995121	      1.00000000	      1.00000000	      1.00000000	      0.01000000
      0.91012989	      1.00000000	      1.00000000	      1.00000000	      0.01000000
      0.91030856	      1.00000000	      1.00000000	      1.00000000	      0.01000000
      0.91048724	      1.00000000	      1.00000000	      1.00000000	      0.01000000
      0.91066592	      1.00000000	      1.00000000	      1.00000000	      0.01000000
      0.91084459	      1.00000000	      1.00000000	      1.00000000	      0.01000000
      0.91102327	      1.00000000	      1.00000000	      1.00000000	      0.01000000
      0.91120195	      1.00000000	      1.00000000	      1.00000000	      0.01000000
      0.91138062	      1.00000000	      1.00000000	      1.00000000	      0.01000000
      0.91155930	      1.00000000	      1.00000000	      1.00000000	      0.01000000
      0.91173798	      1.00000000	      1.00000000	      1.00000000	      0.01000000
      0.91191665	      1.00000000	      1.00000000	      1.00000000	      0.01000000
      0.91209533	      1.00000000	      1.00000000	      1.00000000	      0.01000000
      0.91227401	      1.00000000	      1.00000000	      1.00000000	      0.01000000
      0.91245269	      1.00000000	      1.00000000	      1.00000000	      0.01000000
      0.91263136	      1.00000000	      1.00000000	      1.00000000	      0.01000000
      0.91281004	      1.00000000	      1.00000000	      1.00000000	      0.01000000
      0.91298872	      1.00000000	      1.00000000	      1.00000000	      0.01000000
      0.91316739	      1.00000000	      1.00000000	      1.00000000	      0.01000000
      0.91334607	      1.00000000	      1.00000000	      1.00000000	      0.01000000
      0.91352475	      1.00000000	      1.00000000	      1.00000000	      0.01000000
      0.91370342	      1.00000000	      1.00000000	      1.00000000	      0.01000000
      0.91388210	      1.00000000	      1.00000000	      1.00000000	      0.01000000
      0.91406078	      1.00000000	      1.00000000	      1.00000000	      0.01000000
      0.91423945	      1.00000000	      1.00000000	      1.00000000	      0.01000000
      0.91441813	      1.00000000	      1.00000000	      1.00000000	      0.01000000
      0.91459681	      1.00000000	      1.00000000	      1.00000000	      0.01000000
      0.91477549	      1.00000000	      1.00000000	      1.00000000	      0.01000000
      0.91495416	      1.00000000	      1.00000000	      1.00000000	      0.01000000
      0.91513284	      1.00000000	      1.00000000	      1.00000000	      0.01000000
      0.91531152	      1.00000000	      1.00000000	      1.00000000	      0.01000000
      0.91549019	      1.00000000	      1.00000000	      1.00000000	      0.01000000
      0.91566887	      1.00000000	      1.00000000	      1.00000000	      0.01000000
      0.91584755	      1.00000000	      1.00000000	      1.00000000	      0.01000000
      0.91602622	      1.00000000	      1.00000000	      1.00000000	      0.01000000
      0.91620490	      1.00000000	      1.00000000	      1.00000000	      0.01000000
      0.91638358	      1.00000000	      1.00000000	      1.00000000	      0.01000000
      0.91656226	      1.00000000	      1.00000000	      1.00000000	      0.01000000
      0.91674093	      1.00000000	      1.00000000	      1.00000000	      0.01000000
      0.91691961	      1.00000000	      1.00000000	      1.00000000	      0.01000000
      0.91709829	      1.00000000	      1.00000000	      1.00000000	      0.01000000
      0.91727696	      1.00000000	      1.00000000	      1.00000000	      0.01000000
      0.91745564	      1.00000000	      1.00000000	      1.00000000	      0.01000000
      0.91763432	      1.00000000	      1.00000000	      1.00000000	      0.01000000
      0.91781299	      1.00000000	      1.00000000	      1.00000000	      0.01000000
      0.91799167	      1.00000000	      1.00000000	      1.00000000	      0.01000000
      0.91817035	      1.00000000	      1.00000000	      1.00000000	      0.01000000
      0.91834902	      1.00000000	      1.00000000	      1.00000000	      0.01000000
      0.91852770	      1.00000000	      1.00000000	      1.00000000	      0.01000000
      0.91870638	      1.00000000	      1.00000000	      1.00000000	      0.01000000
      0.91888506	      1.00000000	      1.00000000	      1.00000000	      0.01000000
      0.91906373	      1.00000000	      1.00000000	      1.00000000	      0.01000000
      0.91924241	      1.00000000	      1.00000000	      1.00000000	      0.01000000
      0.91942109	      1.00000000	      1.00000000	      1.00000000	      0.01000000
      0.91959976	      1.00000000	      1.00000000	      1.00000000	      0.01000000
      0.91977844	      1.00000000	      1.00000000	      1.00000000	      0.01000000
      0.91995712	      1.00000000	      1.00000000	      1.00000000	      0.01000000
      0.92013579	      1.00000000	      1.00000000	      1.00000000	      0.01000000
      0.92031447	      1.00000000	      1.00000000	      1.00000000	      0.01000000
      0.92049315	      1.00000000	      1.00000000	      1.00000000	      0.01000000
      0.92067182	      1.00000000	      1.00000000	      1.00000000	      0.01000000
      0.92085050	      1.00000000	      1.00000000	      1.00000000	      0.01000000
      0.92102918	      1.00000000	      1.00000000	      1.00000000	      0.01000000
      0.92120786	      1.00000000	      1.00000000	      1.00000000	      0.01000000
      0.92138653	      1.00000000	      1.00000000	      1.00000000	      0.01000000
      0.92156521	      1.00000000	      1.00000000	      1.00000000	      0.01000000
      0.92174389	      1.00000000	      1.00000000	      1.00000000	      0.01000000
      0.92192256	      1.00000000	      1.00000000	      1.00000000	      0.01000000
      0.92210124	      1.00000000	      1.00000000	      1.00000000	      0.01000000
      0.92227992	      1.00000000	      1.00000000	      1.00000000	      0.01000000
      0.92245859	      1.00000000	      1.00000000	      1.00000000	      0.01000000
      0.92263727	      1.00000000	      1.00000000	      1.00000000	      0.01000000
      0.92281595	      1.00000000	      1.00000000	      1.00000000	      0.01000000
      0.92299462	      1.00000000	      1.00000000	      1.00000000	      0.01000000
      0.92317330	      1.00000000	      1.00000000	      1.00000000	      0.01000000
      0.92335198	      1.00000000	      1.00000000	      1.00000000	      0.01000000
      0.92353066	      1.00000000	      1.00000000	      1.00000000	      0.01000000
      0.92370933	      1.00000000	      1.00000000	      1.00000000	      0.01000000
      0.92388801	      1.00000000	      1.00000000	      1.00000000	      0.01000000
      0.92406669	      1.00000000	      1.00000000	      1.00000000	      0.01000000
      0.92424536	      1.00000000	      1.00000000	      1.00000000	      0.01000000
      0.92442404	      1.00000000	      1.00000000	      1.00000000	      0.01000000
      0.92460272	      1.00000000	      1.00000000	      1.00000000	      0.01000000
      0.92478139	      1.00000000	      1.00000000	      1.00000000	      0.01000000
      0.92496007	      1.00000000	      1.00000000	      1.00000000	      0.01000000
      0.92513875	      1.00000000	      1.00000000	      1.00000000	      0.01000000
      0.92531743	      1.00000000	      1.00000000	      1.00000000	      0.01000000
      0.92549610	      1.00000000	      1.00000000	      1.00000000	      0.01000000
      0.92567478	      1.00000000	      1.00000000	      1.00000000	      0.01000000
      0.92585346	      1.00000000	      1.00000000	      1.00000000	      0.01000000
      0.92603213	      1.00000000	      1.00000000	      1.00000000	      0.01000000
      0.92621081	      1.00000000	      1.00000000	      1.00000000	      0.01000000
      0.92638949	      1.00000000	      1.00000000	      1.00000000	      0.01000000
      0.92656816	      1.00000000	      1.00000000	      1.00000000	      0.01000000
      0.92674684	      1.00000000	      1.00000000	      1.00000000	      0.01000000
      0.92692552	      1.00000000	      1.00000000	      1.00000000	      0.01000000
      0.92710419	      1.00000000	      1.00000000	      1.00000000	      0.01000000
      0.92728287	      1.00000000	      1.00000000	      1.00000000	      0.01000000
      0.92746155	      1.00000000	      1.00000000	      1.00000000	      0.01000000
      0.92764023	      1.00000000	      1.00000000	      1.00000000	      0.01000000
      0.92781890	      1.00000000	      1.00000000	      1.00000000	      0.01000000
      0.92799758	      1.00000000	      1.00000000	      1.00000000	      0.01000000
      0.92817626	      1.00000000	      1.00000000	      1.00000000	      0.01000000
      0.92835493	      1.00000000	      1.00000000	      1.00000000	      0.01000000
      0.92853361	      1.00000000	      1.00000000	      1.00000000	      0.01000000
      0.92871229	      1.00000000	      1.00000000	      1.00000000	      0.01000000
      0.92889096	      1.00000000	      1.00000000	      1.00000000	      0.01000000
      0.92906964	      1.00000000	      1.00000000	      1.00000000	      0.01000000
      0.92924832	      1.00000000	      1.00000000	      1.00000000	      0.01000000
      0.92942699	      1.00000000	      1.00000000	      1.00000000	      0.01000000
      0.92960567	      1.00000000	      1.00000000	      1.00000000	      0.01000000
      0.92978435	      1.00000000	      1.00000000	      1.00000000	      0.01000000
      0.92996303	      1.00000000	      1.00000000	      1.00000000	      0.01000000
      0.93014170	      1.00000000	      1.00000000	      1.00000000	      0.01000000
      0.93032038	      1.00000000	      1.00000000	      1.00000000	      0.01000000
      0.93049906	      1.00000000	      1.00000000	      1.00000000	      0.01000000
      0.93067773	      1.00000000	      1.00000000	      1.00000000	      0.01000000
      0.93085641	      1.00000000	      1.00000000	      1.00000000	      0.01000000
      0.93103509	      1.00000000	      1.00000000	      1.00000000	      0.01000000
      0.93121376	      1.00000000	      1.00000000	      1.00000000	      0.01000000
      0.93139244	      1.00000000	      1.00000000	      1.00000000	      0.01000000
      0.93157112	      1.00000000	      1.00000000	      1.00000000	      0.01000000
      0.93174979	      1.00000000	      1.00000000	      1.00000000	      0.01000000
      0.93192847	      1.00000000	      1.00000000	      1.00000000	      0.01000000
      0.93210715	      1.00000000	      1.00000000	      1.00000000	      0.01000000
      0.93228583	      1.00000000	      1.00000000	      1.00000000	      0.01000000
      0.93246450	      1.00000000	      1.00000000	      1.00000000	      0.01000000
      0.93264318	      1.00000000	      1.00000000	      1.00000000	      0.01000000
      0.93282186	      1.00000000	      1.00000000	      1.00000000	      0.01000000
      0.93300053	      1.00000000	      1.00000000	      1.00000000	      0.01000000
      0.93317921	      1.00000000	      1.00000000	      1.00000000	      0.01000000
      0.93335789	      1.00000000	      1.00000000	      1.00000000	      0.01000000
      0.93357253	      1.00000000	      1.00000000	      1.00000000	      0.01000000
      0.93378717	      1.00000000	      1.00000000	      1.00000000	      0.01000000
      0.93394474	      1.00000000	      1.00000000	      1.00000000	      0.01000000
      0.93413914	      1.00000000	      1.00000000	      1.00000000	      0.01000000
      0.93433354	      1.00000000	      1.00000000	      1.00000000	      0.01000000
      0.93452554	      1.00000000	      1.00000000	      1.00000000	      0.01000000
      0.93471754	      1.00000000	      1.00000000	      1.00000000	      0.01000000
      0.93491646	      1.00000000	      1.00000000	      1.00000000	      0.01000000
      0.93511538	      1.00000000	      1.00000000	      1.00000000	      0.01000000
      0.93530572	      1.00000000	      1.00000000	      1.00000000	      0.01000000
      0.93549606	      1.00000000	      1.00000000	      1.00000000	      0.01000000
      0.93569548	      1.00000000	      1.00000000	      1.00000000	      0.01000000
      0.93589490	      1.00000000	      1.00000000	      1.00000000	      0.01000000
      0.93607864	      1.00000000	      1.00000000	      1.00000000	      0.01000000
      0.93626237	      1.00000000	      1.00000000	      1.00000000	      0.01000000
      0.93646337	      1.00000000	      1.00000000	      1.00000000	      0.01000000
      0.93666438	      1.00000000	      1.00000000	      1.00000000	      0.01000000
      0.93683107	      1.00000000	      1.00000000	      1.00000000	      0.01000000
      0.93703878	      1.00000000	      1.00000000	      1.00000000	      0.01000000
      0.93724650	      1.00000000	      1.00000000	      1.00000000	      0.01000000
      0.93740657	      1.00000000	      1.00000000	      1.00000000	      0.01000000
      0.93760049	      1.00000000	      1.00000000	      1.00000000	      0.01000000
      0.93779440	      1.00000000	      1.00000000	      1.00000000	      0.01000000
      0.93798962	      1.00000000	      1.00000000	      1.00000000	      0.01000000
      0.93818484	      1.00000000	      1.00000000	      1.00000000	      0.01000000
      0.93836234	      1.00000000	      1.00000000	      1.00000000	      0.01000000
      0.93853985	      1.00000000	      1.00000000	      1.00000000	      0.01000000
      0.93873937	      1.00000000	      1.00000000	      1.00000000	      0.01000000
      0.93893890	      1.00000000	      1.00000000	      1.00000000	      0.01000000
      0.93909528	      1.00000000	      1.00000000	      1.00000000	      0.01000000
      0.93929605	      1.00000000	      1.00000000	      1.00000000	      0.01000000
      0.93949683	      1.00000000	      1.00000000	      1.00000000	      0.01000000
      0.93965558	      1.00000000	      1.00000000	      1.00000000	      0.01000000
      0.93985404	      1.00000000	      1.00000000	      1.00000000	      0.01000000
      0.94005250	      1.00000000	      1.00000000	      1.00000000	      0.01000000
      0.94021411	      1.00000000	      1.00000000	      1.00000000	      0.01000000
      0.94042542	      1.00000000	      1.00000000	      1.00000000	      0.01000000
      0.94063672	      1.00000000	      1.00000000	      1.00000000	      0.01000000
      0.94079261	      1.00000000	      1.00000000	      1.00000000	      0.01000000
      0.94094850	      1.00000000	      1.00000000	      1.00000000	      0.01000000
      0.94112193	      1.00000000	      1.00000000	      1.00000000	      0.01000000
      0.94129535	      1.00000000	      1.00000000	      1.00000000	      0.01000000
      0.94148522	      1.00000000	      1.00000000	      1.00000000	      0.01000000
      0.94167508	      1.00000000	      1.00000000	      1.00000000	      0.01000000
      0.94183086	      1.00000000	      1.00000000	      1.00000000	      0.01000000
      0.94203502	      1.00000000	      1.00000000	      1.00000000	      0.01000000
      0.94223919	      1.00000000	      1.00000000	      1.00000000	      0.01000000
      0.94239879	      1.00000000	      1.00000000	      1.00000000	      0.01000000
      0.94255839	      1.00000000	      1.00000000	      1.00000000	      0.01000000
      0.94273271	      1.00000000	      1.00000000	      1.00000000	      0.01000000
      0.94290702	      1.00000000	      1.00000000	      1.00000000	      0.01000000
      0.94308839	      1.00000000	      1.00000000	      1.00000000	      0.01000000
      0.94326977	      1.00000000	      1.00000000	      1.00000000	      0.01000000
      0.94342452	      1.00000000	      1.00000000	      1.00000000	      0.01000000
      0.94363789	      1.00000000	      1.00000000	      1.00000000	      0.01000000
      0.94385126	      1.00000000	      1.00000000	      1.00000000	      0.01000000
      0.94398554	      1.00000000	      1.00000000	      1.00000000	      0.01000000
      0.94411983	      1.00000000	      1.00000000	      1.00000000	      0.01000000
      0.94430474	      1.00000000	      1.00000000	      1.00000000	      0.01000000
      0.94448966	      1.00000000	      1.00000000	      1.00000000	      0.01000000
      0.94465552	      1.00000000	      1.00000000	      1.00000000	      0.01000000
      0.94482138	      1.00000000	      1.00000000	      1.00000000	      0.01000000
      0.94497594	      1.00000000	      1.00000000	      1.00000000	      0.01000000
      0.94518539	      1.00000000	      1.00000000	      1.00000000	      0.01000000
      0.94539483	      1.00000000	      1.00000000	      1.00000000	      0.01000000
      0.94554036	      1.00000000	      1.00000000	      1.00000000	      0.01000000
      0.94568589	      1.00000000	      1.00000000	      1.00000000	      0.01000000
      0.94582241	      1.00000000	      1.00000000	      1.00000000	      0.01000000
      0.94604103	      1.00000000	      1.00000000	      1.00000000	      0.01000000
      0.94619421	      1.00000000	      1.00000000	      1.00000000	      0.01000000
      0.94634740	      1.00000000	      1.00000000	      1.00000000	      0.01000000
      0.94650059	      1.00000000	      1.00000000	      1.00000000	      0.01000000
      0.94665659	      1.00000000	      1.00000000	      1.00000000	      0.01000000
      0.94686760	      1.00000000	      1.00000000	      1.00000000	      0.01000000
      0.94707860	      1.00000000	      1.00000000	      1.00000000	      0.01000000
      0.94722277	      1.00000000	      1.00000000	      1.00000000	      0.01000000
      0.94736694	      1.00000000	      1.00000000	      1.00000000	      0.01000000
      0.94753239	      1.00000000	      1.00000000	      1.00000000	      0.01000000
      0.94774052	      1.00000000	      1.00000000	      1.00000000	      0.01000000
      0.94792882	      1.00000000	      1.00000000	      1.00000000	      0.01000000
      0.94816156	      1.00000000	      1.00000000	      1.00000000	      0.01000000
      0.94830967	      1.00000000	      1.00000000	      1.00000000	      0.01000000
      0.94849029	      1.00000000	      1.00000000	      1.00000000	      0.01000000
      0.94866271	      1.00000000	      1.00000000	      1.00000000	      0.01000000
      0.94888166	      1.00000000	      1.00000000	      1.00000000	      0.01000000
      0.94902423	      1.00000000	      1.00000000	      1.00000000	      0.01000000
      0.94924940	      1.00000000	      1.00000000	      1.00000000	      0.01000000
      0.94939209	      1.00000000	      1.00000000	      1.00000000	      0.01000000
      0.94953477	      1.00000000	      1.00000000	      1.00000000	      0.01000000
      0.94971387	      1.00000000	      1.00000000	      1.00000000	      0.01000000
      0.94990293	      1.00000000	      1.00000000	      1.00000000	      0.01000000
      0.95009199	      1.00000000	      1.00000000	      1.00000000	      0.01000000
      0.95024750	      1.00000000	      1.00000000	      1.00000000	      0.01000000
      0.95040301	      1.00000000	      1.00000000	      1.00000000	      0.01000000
      0.95057789	      1.00000000	      1.00000000	      1.00000000	      0.01000000
      0.95075276	      1.00000000	      1.00000000	      1.00000000	      0.01000000
      0.95092764	      1.00000000	      1.00000000	      1.00000000	      0.01000000
      0.95108328	      1.00000000	      1.00000000	      1.00000000	      0.01000000
      0.95123892	      1.00000000	      1.00000000	      1.00000000	      0.01000000
      0.95139456	      1.00000000	      1.00000000	      1.00000000	      0.01000000
      0.95156366	      1.00000000	      1.00000000	      1.00000000	      0.01000000
      0.95173276	      1.00000000	      1.00000000	      1.00000000	      0.01000000
      0.95190186	      1.00000000	      1.00000000	      1.00000000	      0.01000000
      0.95207096	      1.00000000	      1.00000000	      1.00000000	      0.01000000
      0.95221085	      1.00000000	      1.00000000	      1.00000000	      0.01000000
      0.95235074	      1.00000000	      1.00000000	      1.00000000	      0.01000000
      0.95253303	      1.00000000	      1.00000000	      1.00000000	      0.01000000
      0.95271532	      1.00000000	      1.00000000	      1.00000000	      0.01000000
      0.95285305	      1.00000000	      1.00000000	      1.00000000	      0.01000000
      0.95299078	      1.00000000	      1.00000000	      1.00000000	      0.01000000
      0.95317360	      1.00000000	      1.00000000	      1.00000000	      0.01000000
      0.95335641	      1.00000000	      1.00000000	      1.00000000	      0.01000000
      0.95349308	      1.00000000	      1.00000000	      1.00000000	      0.01000000
      0.95362974	      1.00000000	      1.00000000	      1.00000000	      0.01000000
      0.95381300	      1.00000000	      1.00000000	      1.00000000	      0.01000000
      0.95399626	      1.00000000	      1.00000000	      1.00000000	      0.01000000
      0.95412931	      1.00000000	      1.00000000	      1.00000000	      0.01000000
      0.95426237	      1.00000000	      1.00000000	      1.00000000	      0.01000000
      0.95444662	      1.00000000	      1.00000000	      1.00000000	      0.01000000
      0.95463087	      1.00000000	      1.00000000	      1.00000000	      0.01000000
      0.95476180	      1.00000000	      1.00000000	      1.00000000	      0.01000000
      0.95489273	      1.00000000	      1.00000000	      1.00000000	      0.01000000
      0.95507746	      1.00000000	      1.00000000	      1.00000000	      0.01000000
      0.95526219	      1.00000000	      1.00000000	      1.00000000	      0.01000000
      0.95539084	      1.00000000	      1.00000000	      1.00000000	      0.01000000
      0.95551949	      1.00000000	      1.00000000	      1.00000000	      0.01000000
      0.95570454	      1.00000000	      1.00000000	      1.00000000	      0.01000000
      0.95588959	      1.00000000	      1.00000000	      1.00000000	      0.01000000
      0.95601650	      1.00000000	      1.00000000	      1.00000000	      0.01000000
      0.95614342	      1.00000000	      1.00000000	      1.00000000	      0.01000000
      0.95632880	      1.00000000	      1.00000000	      1.00000000	      0.01000000
      0.95651418	      1.00000000	      1.00000000	      1.00000000	      0.01000000
      0.95663892	      1.00000000	      1.00000000	      1.00000000	      0.01000000
      0.95676366	      1.00000000	      1.00000000	      1.00000000	      0.01000000
      0.95694899	      1.00000000	      1.00000000	      1.00000000	      0.01000000
      0.95713433	      1.00000000	      1.00000000	      1.00000000	      0.01000000
      0.95725823	      1.00000000	      1.00000000	      1.00000000	      0.01000000
      0.95738213	      1.00000000	      1.00000000	      1.00000000	      0.01000000
      0.95756817	      1.00000000	      1.00000000	      1.00000000	      0.01000000
      0.95773384	      1.00000000	      1.00000000	      1.00000000	      0.01000000
      0.95787780	      1.00000000	      1.00000000	      1.00000000	      0.01000000
      0.95802175	      1.00000000	      1.00000000	      1.00000000	      0.01000000
      0.95820280	      1.00000000	      1.00000000	      1.00000000	      0.01000000
      0.95833754	      1.00000000	      1.00000000	      1.00000000	      0.01000000
      0.95847228	      1.00000000	      1.00000000	      1.00000000	      0.01000000
      0.95863854	      1.00000000	      1.00000000	      1.00000000	      0.01000000
      0.95880330	      1.00000000	      1.00000000	      1.00000000	      0.01000000
      0.95896806	      1.00000000	      1.00000000	      1.00000000	      0.01000000
      0.95913282	      1.00000000	      1.00000000	      1.00000000	      0.01000000
      0.95926978	      1.00000000	      1.00000000	      1.00000000	      0.01000000
      0.95940674	      1.00000000	      1.00000000	      1.00000000	      0.01000000
      0.95954370	      1.00000000	      1.00000000	      1.00000000	      0.01000000
      0.95972395	      1.00000000	      1.00000000	      1.00000000	      0.01000000
      0.95987848	      1.00000000	      1.00000000	      1.00000000	      0.01000000
      0.96003302	      1.00000000	      1.00000000	      1.00000000	      0.01000000
      0.96018755	      1.00000000	      1.00000000	      1.00000000	      0.01000000
      0.96032478	      1.00000000	      1.00000000	      1.00000000	      0.01000000
      0.96046201	      1.00000000	      1.00000000	      1.00000000	      0.01000000
      0.96064008	      1.00000000	      1.00000000	      1.00000000	      0.01000000
      0.96077667	      1.00000000	      1.00000000	      1.00000000	      0.01000000
      0.96091325	      1.00000000	      1.00000000	      1.00000000	      0.01000000
      0.96104984	      1.00000000	      1.00000000	      1.00000000	      0.01000000
      0.96122877	      1.00000000	      1.00000000	      1.00000000	      0.01000000
      0.96137889	      1.00000000	      1.00000000	      1.00000000	      0.01000000
      0.96152900	      1.00000000	      1.00000000	      1.00000000	      0.01000000
      0.96167912	      1.00000000	      1.00000000	      1.00000000	      0.01000000
      0.96182924	      1.00000000	      1.00000000	      1.00000000	      0.01000000
      0.96197935	      1.00000000	      1.00000000	      1.00000000	      0.01000000
      0.96212947	      1.00000000	      1.00000000	      1.00000000	      0.01000000
      0.96227958	      1.00000000	      1.00000000	      1.00000000	      0.01000000
      0.96242970	      1.00000000	      1.00000000	      1.00000000	      0.01000000
      0.96257981	      1.00000000	      1.00000000	      1.00000000	      0.01000000
      0.96271064	      1.00000000	      1.00000000	      1.00000000	      0.01000000
      0.96284147	      1.00000000	      1.00000000	      1.00000000	      0.01000000
      0.96302013	      1.00000000	      1.00000000	      1.00000000	      0.01000000
      0.96315556	      1.00000000	      1.00000000	      1.00000000	      0.01000000
      0.96329100	      1.00000000	      1.00000000	      1.00000000	      0.01000000
      0.96342643	      1.00000000	      1.00000000	      1.00000000	      0.01000000
      0.96360240	      1.00000000	      1.00000000	      1.00000000	      0.01000000
      0.96374631	      1.00000000	      1.00000000	      1.00000000	      0.01000000
      0.96389023	      1.00000000	      1.00000000	      1.00000000	      0.01000000
      0.96403414	      1.00000000	      1.00000000	      1.00000000	      0.01000000
      0.96417805	      1.00000000	      1.00000000	      1.00000000	      0.01000000
      0.96432197	      1.00000000	      1.00000000	      1.00000000	      0.01000000
      0.96446588	      1.00000000	      1.00000000	      1.00000000	      0.01000000
      0.96460979	      1.00000000	      1.00000000	      1.00000000	      0.01000000
      0.96476914	      1.00000000	      1.00000000	      1.00000000	      0.01000000
      0.96492849	      1.00000000	      1.00000000	      1.00000000	      0.01000000
      0.96505409	      1.00000000	      1.00000000	      1.00000000	      0.01000000
      0.96517969	      1.00000000	      1.00000000	      1.00000000	      0.01000000
      0.96536358	      1.00000000	      1.00000000	      1.00000000	      0.01000000
      0.96549277	      1.00000000	      1.00000000	      1.00000000	      0.01000000
      0.96562196	      1.00000000	      1.00000000	      1.00000000	      0.01000000
      0.96578281	      1.00000000	      1.00000000	      1.00000000	      0.01000000
      0.96593622	      1.00000000	      1.00000000	      1.00000000	      0.01000000
      0.96608963	      1.00000000	      1.00000000	      1.00000000	      0.01000000
      0.96624304	      1.00000000	      1.00000000	      1.00000000	      0.01000000
      0.96637216	      1.00000000	      1.00000000	      1.00000000	      0.01000000
      0.96650129	      1.00000000	      1.00000000	      1.00000000	      0.01000000
      0.96663041	      1.00000000	      1.00000000	      1.00000000	      0.01000000
      0.96681034	      1.00000000	      1.00000000	      1.00000000	      0.01000000
      0.96694623	      1.00000000	      1.00000000	      1.00000000	      0.01000000
      0.96708213	      1.00000000	      1.00000000	      1.00000000	      0.01000000
      0.96721802	      1.00000000	      1.00000000	      1.00000000	      0.01000000
      0.96739386	      1.00000000	      1.00000000	      1.00000000	      0.01000000
      0.96751493	      1.00000000	      1.00000000	      1.00000000	      0.01000000
      0.96763599	      1.00000000	      1.00000000	      1.00000000	      0.01000000
      0.96780186	      1.00000000	      1.00000000	      1.00000000	      0.01000000
      0.96796179	      1.00000000	      1.00000000	      1.00000000	      0.01000000
      0.96812173	      1.00000000	      1.00000000	      1.00000000	      0.01000000
      0.96825231	      1.00000000	      1.00000000	      1.00000000	      0.01000000
      0.96838288	      1.00000000	      1.00000000	      1.00000000	      0.01000000
      0.96854858	      1.00000000	      1.00000000	      1.00000000	      0.01000000
      0.96868079	      1.00000000	      1.00000000	      1.00000000	      0.01000000
      0.96881300	      1.00000000	      1.00000000	      1.00000000	      0.01000000
      0.96894522	      1.00000000	      1.00000000	      1.00000000	      0.01000000
      0.96912353	      1.00000000	      1.00000000	      1.00000000	      0.01000000
      0.96924206	      1.00000000	      1.00000000	      1.00000000	      0.01000000
      0.96936059	      1.00000000	      1.00000000	      1.00000000	      0.01000000
      0.96952745	      1.00000000	      1.00000000	      1.00000000	      0.01000000
      0.96968715	      1.00000000	      1.00000000	      1.00000000	      0.01000000
      0.96984685	      1.00000000	      1.00000000	      1.00000000	      0.01000000
      0.96997478	      1.00000000	      1.00000000	      1.00000000	      0.01000000
      0.97010270	      1.00000000	      1.00000000	      1.00000000	      0.01000000
      0.97026769	      1.00000000	      1.00000000	      1.00000000	      0.01000000
      0.97039894	      1.00000000	      1.00000000	      1.00000000	      0.01000000
      0.97053020	      1.00000000	      1.00000000	      1.00000000	      0.01000000
      0.97066145	      1.00000000	      1.00000000	      1.00000000	      0.01000000
      0.97083493	      1.00000000	      1.00000000	      1.00000000	      0.01000000
      0.97095409	      1.00000000	      1.00000000	      1.00000000	      0.01000000
      0.97107324	      1.00000000	      1.00000000	      1.00000000	      0.01000000
      0.97123544	      1.00000000	      1.00000000	      1.00000000	      0.01000000
      0.97138905	      1.00000000	      1.00000000	      1.00000000	      0.01000000
      0.97154265	      1.00000000	      1.00000000	      1.00000000	      0.01000000
      0.97167005	      1.00000000	      1.00000000	      1.00000000	      0.01000000
      0.97179744	      1.00000000	      1.00000000	      1.00000000	      0.01000000
      0.97195714	      1.00000000	      1.00000000	      1.00000000	      0.01000000
      0.97208920	      1.00000000	      1.00000000	      1.00000000	      0.01000000
      0.97222125	      1.00000000	      1.00000000	      1.00000000	      0.01000000
      0.97235331	      1.00000000	      1.00000000	      1.00000000	      0.01000000
      0.97251477	      1.00000000	      1.00000000	      1.00000000	      0.01000000
      0.97263830	      1.00000000	      1.00000000	      1.00000000	      0.01000000
      0.97276184	      1.00000000	      1.00000000	      1.00000000	      0.01000000
      0.97291374	      1.00000000	      1.00000000	      1.00000000	      0.01000000
      0.97305816	      1.00000000	      1.00000000	      1.00000000	      0.01000000
      0.97320259	      1.00000000	      1.00000000	      1.00000000	      0.01000000
      0.97334701	      1.00000000	      1.00000000	      1.00000000	      0.01000000
      0.97347046	      1.00000000	      1.00000000	      1.00000000	      0.01000000
      0.97359390	      1.00000000	      1.00000000	      1.00000000	      0.01000000
      0.97371734	      1.00000000	      1.00000000	      1.00000000	      0.01000000
      0.97390437	      1.00000000	      1.00000000	      1.00000000	      0.01000000
      0.97401454	      1.00000000	      1.00000000	      1.00000000	      0.01000000
      0.97412472	      1.00000000	      1.00000000	      1.00000000	      0.01000000
      0.97429827	      1.00000000	      1.00000000	      1.00000000	      0.01000000
      0.97442104	      1.00000000	      1.00000000	      1.00000000	      0.01000000
      0.97466987	      1.00000000	      1.00000000	      1.00000000	      0.01000000
      0.97476656	      1.00000000	      1.00000000	      1.00000000	      0.01000000
      0.97488895	      1.00000000	      1.00000000	      1.00000000	      0.01000000
      0.97510182	      1.00000000	      1.00000000	      1.00000000	      0.01000000
      0.97533057	      1.00000000	      1.00000000	      1.00000000	      0.01000000
      0.97543466	      1.00000000	      1.00000000	      1.00000000	      0.01000000
      0.97556158	      1.00000000	      1.00000000	      1.00000000	      0.01000000
      0.97574051	      1.00000000	      1.00000000	      1.00000000	      0.01000000
      0.97586752	      1.00000000	      1.00000000	      1.00000000	      0.01000000
      0.97599453	      1.00000000	      1.00000000	      1.00000000	      0.01000000
      0.97612155	      1.00000000	      1.00000000	      1.00000000	      0.01000000
      0.97629122	      1.00000000	      1.00000000	      1.00000000	      0.01000000
      0.97640544	      1.00000000	      1.00000000	      1.00000000	      0.01000000
      0.97651965	      1.00000000	      1.00000000	      1.00000000	      0.01000000
      0.97667915	      1.00000000	      1.00000000	      1.00000000	      0.01000000
      0.97682671	      1.00000000	      1.00000000	      1.00000000	      0.01000000
      0.97697427	      1.00000000	      1.00000000	      1.00000000	      0.01000000
      0.97709720	      1.00000000	      1.00000000	      1.00000000	      0.01000000
      0.97722013	      1.00000000	      1.00000000	      1.00000000	      0.01000000
      0.97737243	      1.00000000	      1.00000000	      1.00000000	      0.01000000
      0.97750255	      1.00000000	      1.00000000	      1.00000000	      0.01000000
      0.97763267	      1.00000000	      1.00000000	      1.00000000	      0.01000000
      0.97776279	      1.00000000	      1.00000000	      1.00000000	      0.01000000
      0.97789291	      1.00000000	      1.00000000	      1.00000000	      0.01000000
      0.97802303	      1.00000000	      1.00000000	      1.00000000	      0.01000000
      0.97818044	      1.00000000	      1.00000000	      1.00000000	      0.01000000
      0.97829592	      1.00000000	      1.00000000	      1.00000000	      0.01000000
      0.97841141	      1.00000000	      1.00000000	      1.00000000	      0.01000000
      0.97856378	      1.00000000	      1.00000000	      1.00000000	      0.01000000
      0.97870566	      1.00000000	      1.00000000	      1.00000000	      0.01000000
      0.97884755	      1.00000000	      1.00000000	      1.00000000	      0.01000000
      0.97897216	      1.00000000	      1.00000000	      1.00000000	      0.01000000
      0.97909677	      1.00000000	      1.00000000	      1.00000000	      0.01000000
      0.97922138	      1.00000000	      1.00000000	      1.00000000	      0.01000000
      0.97937472	      1.00000000	      1.00000000	      1.00000000	      0.01000000
      0.97950477	      1.00000000	      1.00000000	      1.00000000	      0.01000000
      0.97963482	      1.00000000	      1.00000000	      1.00000000	      0.01000000
      0.97976488	      1.00000000	      1.00000000	      1.00000000	      0.01000000
      0.97989493	      1.00000000	      1.00000000	      1.00000000	      0.01000000
      0.98002498	      1.00000000	      1.00000000	      1.00000000	      0.01000000
      0.98015503	      1.00000000	      1.00000000	      1.00000000	      0.01000000
      0.98028508	      1.00000000	      1.00000000	      1.00000000	      0.01000000
      0.98041513	      1.00000000	      1.00000000	      1.00000000	      0.01000000
      0.98054519	      1.00000000	      1.00000000	      1.00000000	      0.01000000
      0.98067524	      1.00000000	      1.00000000	      1.00000000	      0.01000000
      0.98083228	      1.00000000	      1.00000000	      1.00000000	      0.01000000
      0.98094258	      1.00000000	      1.00000000	      1.00000000	      0.01000000
      0.98105288	      1.00000000	      1.00000000	      1.00000000	      0.01000000
      0.98120848	      1.00000000	      1.00000000	      1.00000000	      0.01000000
      0.98135198	      1.00000000	      1.00000000	      1.00000000	      0.01000000
      0.98149549	      1.00000000	      1.00000000	      1.00000000	      0.01000000
      0.98161404	      1.00000000	      1.00000000	      1.00000000	      0.01000000
      0.98173259	      1.00000000	      1.00000000	      1.00000000	      0.01000000
      0.98188108	      1.00000000	      1.00000000	      1.00000000	      0.01000000
      0.98200942	      1.00000000	      1.00000000	      1.00000000	      0.01000000
      0.98213776	      1.00000000	      1.00000000	      1.00000000	      0.01000000
      0.98226610	      1.00000000	      1.00000000	      1.00000000	      0.01000000
      0.98239444	      1.00000000	      1.00000000	      1.00000000	      0.01000000
      0.98252278	      1.00000000	      1.00000000	      1.00000000	      0.01000000
      0.98265112	      1.00000000	      1.00000000	      1.00000000	      0.01000000
      0.98277947	      1.00000000	      1.00000000	      1.00000000	      0.01000000
      0.98290781	      1.00000000	      1.00000000	      1.00000000	      0.01000000
      0.98303615	      1.00000000	      1.00000000	      1.00000000	      0.01000000
      0.98316449	      1.00000000	      1.00000000	      1.00000000	      0.01000000
      0.98329283	      1.00000000	      1.00000000	      1.00000000	      0.01000000
      0.98342117	      1.00000000	      1.00000000	      1.00000000	      0.01000000
      0.98354951	      1.00000000	      1.00000000	      1.00000000	      0.01000000
      0.98367785	      1.00000000	      1.00000000	      1.00000000	      0.01000000
      0.98380619	      1.00000000	      1.00000000	      1.00000000	      0.01000000
      0.98393454	      1.00000000	      1.00000000	      1.00000000	      0.01000000
      0.98406288	      1.00000000	      1.00000000	      1.00000000	      0.01000000
      0.98419122	      1.00000000	      1.00000000	      1.00000000	      0.01000000
      0.98431956	      1.00000000	      1.00000000	      1.00000000	      0.01000000
      0.98444790	      1.00000000	      1.00000000	      1.00000000	      0.01000000
      0.98457624	      1.00000000	      1.00000000	      1.00000000	      0.01000000
      0.98470458	      1.00000000	      1.00000000	      1.00000000	      0.01000000
      0.98483292	      1.00000000	      1.00000000	      1.00000000	      0.01000000
      0.98496126	      1.00000000	      1.00000000	      1.00000000	      0.01000000
      0.98508961	      1.00000000	      1.00000000	      1.00000000	      0.01000000
      0.98521795	      1.00000000	      1.00000000	      1.00000000	      0.01000000
      0.98534629	      1.00000000	      1.00000000	      1.00000000	      0.01000000
      0.98547463	      1.00000000	      1.00000000	      1.00000000	      0.01000000
      0.98560297	      1.00000000	      1.00000000	      1.00000000	      0.01000000
      0.98573131	      1.00000000	      1.00000000	      1.00000000	      0.01000000
      0.98585965	      1.00000000	      1.00000000	      1.00000000	      0.01000000
      0.98598799	      1.00000000	      1.00000000	      1.00000000	      0.01000000
      0.98611633	      1.00000000	      1.00000000	      1.00000000	      0.01000000
      0.98622958	      1.00000000	      1.00000000	      1.00000000	      0.01000000
      0.98634283	      1.00000000	      1.00000000	      1.00000000	      0.01000000
      0.98648619	      1.00000000	      1.00000000	      1.00000000	      0.01000000
      0.98662955	      1.00000000	      1.00000000	      1.00000000	      0.01000000
      0.98673504	      1.00000000	      1.00000000	      1.00000000	      0.01000000
      0.98684052	      1.00000000	      1.00000000	      1.00000000	      0.01000000
      0.98700062	      1.00000000	      1.00000000	      1.00000000	      0.01000000
      0.98712696	      1.00000000	      1.00000000	      1.00000000	      0.01000000
      0.98725331	      1.00000000	      1.00000000	      1.00000000	      0.01000000
      0.98737965	      1.00000000	      1.00000000	      1.00000000	      0.01000000
      0.98750600	      1.00000000	      1.00000000	      1.00000000	      0.01000000
      0.98763234	      1.00000000	      1.00000000	      1.00000000	      0.01000000
      0.98775869	      1.00000000	      1.00000000	      1.00000000	      0.01000000
      0.98788503	      1.00000000	      1.00000000	      1.00000000	      0.01000000
      0.98801138	      1.00000000	      1.00000000	      1.00000000	      0.01000000
      0.98813772	      1.00000000	      1.00000000	      1.00000000	      0.01000000
      0.98826406	      1.00000000	      1.00000000	      1.00000000	      0.01000000
      0.98839041	      1.00000000	      1.00000000	      1.00000000	      0.01000000
      0.98851675	      1.00000000	      1.00000000	      1.00000000	      0.01000000
      0.98862995	      1.00000000	      1.00000000	      1.00000000	      0.01000000
      0.98874315	      1.00000000	      1.00000000	      1.00000000	      0.01000000
      0.98885636	      1.00000000	      1.00000000	      1.00000000	      0.01000000
      0.98901926	      1.00000000	      1.00000000	      1.00000000	      0.01000000
      0.98912918	      1.00000000	      1.00000000	      1.00000000	      0.01000000
      0.98923910	      1.00000000	      1.00000000	      1.00000000	      0.01000000
      0.98938503	      1.00000000	      1.00000000	      1.00000000	      0.01000000
      0.98951335	      1.00000000	      1.00000000	      1.00000000	      0.01000000
      0.98964168	      1.00000000	      1.00000000	      1.00000000	      0.01000000
      0.98977001	      1.00000000	      1.00000000	      1.00000000	      0.01000000
      0.98989833	      1.00000000	      1.00000000	      1.00000000	      0.01000000
      0.99001075	      1.00000000	      1.00000000	      1.00000000	      0.01000000
      0.99012317	      1.00000000	      1.00000000	      1.00000000	      0.01000000
      0.99026188	      1.00000000	      1.00000000	      1.00000000	      0.01000000
      0.99040060	      1.00000000	      1.00000000	      1.00000000	      0.01000000
      0.99050550	      1.00000000	      1.00000000	      1.00000000	      0.01000000
      0.99061040	      1.00000000	      1.00000000	      1.00000000	      0.01000000
      0.99076290	      1.00000000	      1.00000000	      1.00000000	      0.01000000
      0.99087170	      1.00000000	      1.00000000	      1.00000000	      0.01031919
      0.99098050	      1.00000000	      1.00000000	      1.00000000	      0.01119510
      0.99114380	      1.00000000	      1.00000000	      1.00000000	      0.01250974
      0.99126453	      1.00000000	      1.00000000	      1.00000000	      0.01348174
      0.99138527	      1.00000000	      1.00000000	      1.00000000	      0.01445374
      0.99150600	      1.00000000	      1.00000000	      1.00000000	      0.01542574
      0.99162674	      1.00000000	      1.00000000	      1.00000000	      0.01639774
      0.99177948	      1.00000000	      1.00000000	      1.00000000	      0.01762741
      0.99188260	      1.00000000	      1.00000000	      1.00000000	      0.01845758
      0.99198572	      1.00000000	      1.00000000	      1.00000000	      0.01928775
      0.99213580	      1.00000000	      1.00000000	      1.00000000	      0.02049596
      0.99226828	      1.00000000	      1.00000000	      1.00000000	      0.02156256
      0.99240077	      1.00000000	      1.00000000	      1.00000000	      0.02262915
      0.99251594	      1.00000000	      1.00000000	      1.00000000	      0.02355633
      0.99263111	      1.00000000	      1.00000000	      1.00000000	      0.02448351
      0.99274628	      1.00000000	      1.00000000	      1.00000000	      0.02541069
      0.99288969	      1.00000000	      1.00000000	      1.00000000	      0.02656523
      0.99300791	      1.00000000	      1.00000000	      1.00000000	      0.02751702
      0.99312614	      1.00000000	      1.00000000	      1.00000000	      0.02846881
      0.99324436	      1.00000000	      1.00000000	      1.00000000	      0.02942059
      0.99336259	      1.00000000	      1.00000000	      1.00000000	      0.03037238
      0.99350820	      1.00000000	      1.00000000	      1.00000000	      0.03154468
      0.99361568	      1.00000000	      1.00000000	      1.00000000	      0.03240994
      0.99372316	      1.00000000	      1.00000000	      1.00000000	      0.03327520
      0.99386313	      1.00000000	      1.00000000	      1.00000000	      0.03440209
      0.99400311	      1.00000000	      1.00000000	      1.00000000	      0.03552899
      0.99410908	      1.00000000	      1.00000000	      1.00000000	      0.03638207
      0.99421504	      1.00000000	      1.00000000	      1.00000000	      0.03723515
      0.99435520	      1.00000000	      1.00000000	      1.00000000	      0.03836349
      0.99448221	      1.00000000	      1.00000000	      1.00000000	      0.03938607
      0.99460923	      1.00000000	      1.00000000	      1.00000000	      0.04040865
      0.99473625	      1.00000000	      1.00000000	      1.00000000	      0.04143123
      0.99484525	      1.00000000	      1.00000000	      1.00000000	      0.04230872
      0.99495424	      1.00000000	      1.00000000	      1.00000000	      0.04318621
      0.99508669	      1.00000000	      1.00000000	      1.00000000	      0.04425248
      0.99521914	      1.00000000	      1.00000000	      1.00000000	      0.04531876
      0.99533216	      1.00000000	      1.00000000	      1.00000000	      0.04622869
      0.99544519	      1.00000000	      1.00000000	      1.00000000	      0.04713862
      0.99555822	      1.00000000	      1.00000000	      1.00000000	      0.04804855
      0.99570339	      1.00000000	      1.00000000	      1.00000000	      0.04921731
      0.99581403	      1.00000000	      1.00000000	      1.00000000	      0.05010800
      0.99592467	      1.00000000	      1.00000000	      1.00000000	      0.05099870
      0.99605848	      1.00000000	      1.00000000	      1.00000000	      0.05207600
      0.99619230	      1.00000000	      1.00000000	      1.00000000	      0.05315330
      0.99629747	      1.00000000	      1.00000000	      1.00000000	      0.05399999
      0.99640264	      1.00000000	      1.00000000	      1.00000000	      0.05484668
      0.99654000	      1.00000000	      1.00000000	      1.00000000	      0.05595249
      0.99666541	      1.00000000	      1.00000000	      1.00000000	      0.05696217
      0.99679083	      1.00000000	      1.00000000	      1.00000000	      0.05797185
      0.99691625	      1.00000000	      1.00000000	      1.00000000	      0.05898153
      0.99702395	      1.00000000	      1.00000000	      1.00000000	      0.05984865
      0.99713166	      1.00000000	      1.00000000	      1.00000000	      0.06071577
      0.99726294	      1.00000000	      1.00000000	      1.00000000	      0.06177264
      0.99739422	      1.00000000	      1.00000000	      1.00000000	      0.06282951
      0.99750539	      1.00000000	      1.00000000	      1.00000000	      0.06372450
      0.99761656	      1.00000000	      1.00000000	      1.00000000	      0.06461949
      0.99772773	      1.00000000	      1.00000000	      1.00000000	      0.06551449
      0.99787360	      1.00000000	      1.00000000	      1.00000000	      0.06668886
      0.99798257	      1.00000000	      1.00000000	      1.00000000	      0.06756609
      0.99809153	      1.00000000	      1.00000000	      1.00000000	      0.06844333
      0.99822504	      1.00000000	      1.00000000	      1.00000000	      0.06951817
      0.99835855	      1.00000000	      1.00000000	      1.00000000	      0.07059301
      0.99846128	      1.00000000	      1.00000000	      1.00000000	      0.07142001
      0.99856401	      1.00000000	      1.00000000	      1.00000000	      0.07224701
      0.99870203	      1.00000000	      1.00000000	      1.00000000	      0.07335818
      0.99882700	      1.00000000	      1.00000000	      1.00000000	      0.07436425
      0.99895197	      1.00000000	      1.00000000	      1.00000000	      0.07537033
      0.99907693	      1.00000000	      1.00000000	      1.00000000	      0.07637641
      0.99918160	      1.00000000	      1.00000000	      1.00000000	      0.07721904
      0.99928627	      1.00000000	      1.00000000	      1.00000000	      0.07806167
      0.99941865	      1.00000000	      1.00000000	      1.00000000	      0.07912743
      0.99955103	      1.00000000	      1.00000000	      1.00000000	      0.08019319
      0.99965976	      1.00000000	      1.00000000	      1.00000000	      0.08106855
      0.99976850	      1.00000000	      1.00000000	      1.00000000	      0.08194391
      0.99987723	      1.00000000	      1.00000000	      1.00000000	      0.08281927
      1.00002720	      1.00000000	      1.00000000	      1.00000000	      0.08402662
      1.00013291	      1.00000000	      1.00000000	      1.00000000	      0.08487769
      1.00023863	      1.00000000	      1.00000000	      1.00000000	      0.08572877
      1.00037431	      1.00000000	      1.00000000	      1.00000000	      0.08682109
      1.00050999	      1.00000000	      1.00000000	      1.00000000	      0.08791342
      1.00060922	      1.00000000	      1.00000000	      1.00000000	      0.08871222
      1.00070844	      1.00000000	      1.00000000	      1.00000000	      0.08951102
      1.00084939	      1.00000000	      1.00000000	      1.00000000	      0.09064580
      1.00097539	      1.00000000	      1.00000000	      1.00000000	      0.09166019
      1.00110140	      1.00000000	      1.00000000	      1.00000000	      0.09267457
      1.00121171	      1.00000000	      1.00000000	      1.00000000	      0.09356266
      1.00132202	      1.00000000	      1.00000000	      1.00000000	      0.09445075
      1.00143233	      1.00000000	      1.00000000	      1.00000000	      0.09533884
      1.00156948	      1.00000000	      1.00000000	      1.00000000	      0.09644293
      1.00168249	      1.00000000	      1.00000000	      1.00000000	      0.09735276
      1.00179551	      1.00000000	      1.00000000	      1.00000000	      0.09826259
      1.00190852	      1.00000000	      1.00000000	      1.00000000	      0.09917242
      1.00202153	      1.00000000	      1.00000000	      1.00000000	      0.10008225
      1.00216207	      1.00000000	      1.00000000	      1.00000000	      0.10121362
      1.00226490	      1.00000000	      1.00000000	      1.00000000	      0.10204151
      1.00236774	      1.00000000	      1.00000000	      1.00000000	      0.10286939
      1.00250244	      1.00000000	      1.00000000	      1.00000000	      0.10395382
      1.00263714	      1.00000000	      1.00000000	      1.00000000	      0.10503825
      1.00273806	      1.00000000	      1.00000000	      1.00000000	      0.10585073
      1.00283898	      1.00000000	      1.00000000	      1.00000000	      0.10666322
      1.00297437	      1.00000000	      1.00000000	      1.00000000	      0.10775319
      1.00309674	      1.00000000	      1.00000000	      1.00000000	      0.10873831
      1.00321910	      1.00000000	      1.00000000	      1.00000000	      0.10972342
      1.00334147	      1.00000000	      1.00000000	      1.00000000	      0.11070853
      1.00344480	      1.00000000	      1.00000000	      1.00000000	      0.11154043
      1.00354813	      1.00000000	      1.00000000	      1.00000000	      0.11237233
      1.00367660	      1.00000000	      1.00000000	      1.00000000	      0.11340654
      1.00380506	      1.00000000	      1.00000000	      1.00000000	      0.11444076
      1.00391325	      1.00000000	      1.00000000	      1.00000000	      0.11531175
      1.00402144	      1.00000000	      1.00000000	      1.00000000	      0.11618275
      1.00412963	      1.00000000	      1.00000000	      1.00000000	      0.11705374
      1.00427048	      1.00000000	      1.00000000	      1.00000000	      0.11818763
      1.00437567	      1.00000000	      1.00000000	      1.00000000	      0.11903454
      1.00448087	      1.00000000	      1.00000000	      1.00000000	      0.11988144
      1.00461041	      1.00000000	      1.00000000	      1.00000000	      0.12092434
      1.00473996	      1.00000000	      1.00000000	      1.00000000	      0.12196724
      1.00484104	      1.00000000	      1.00000000	      1.00000000	      0.12278102
      1.00494212	      1.00000000	      1.00000000	      1.00000000	      0.12359480
      1.00507368	      1.00000000	      1.00000000	      1.00000000	      0.12465395
      1.00519450	      1.00000000	      1.00000000	      1.00000000	      0.12562659
      1.00531532	      1.00000000	      1.00000000	      1.00000000	      0.12659923
      1.00543613	      1.00000000	      1.00000000	      1.00000000	      0.12757187
      1.00553885	      1.00000000	      1.00000000	      1.00000000	      0.12839882
      1.00564157	      1.00000000	      1.00000000	      1.00000000	      0.12922577
      1.00576824	      1.00000000	      1.00000000	      1.00000000	      0.13024559
      1.00589492	      1.00000000	      1.00000000	      1.00000000	      0.13126541
      1.00600265	      1.00000000	      1.00000000	      1.00000000	      0.13213271
      1.00611038	      1.00000000	      1.00000000	      1.00000000	      0.13300001
      1.00621811	      1.00000000	      1.00000000	      1.00000000	      0.13386731
      1.00635553	      1.00000000	      1.00000000	      1.00000000	      0.13497363
      1.00646046	      1.00000000	      1.00000000	      1.00000000	      0.13581839
      1.00656539	      1.00000000	      1.00000000	      1.00000000	      0.13666314
      1.00669247	      1.00000000	      1.00000000	      1.00000000	      0.13768619
      1.00681955	      1.00000000	      1.00000000	      1.00000000	      0.13870925
      1.00692086	      1.00000000	      1.00000000	      1.00000000	      0.13952483
      1.00702216	      1.00000000	      1.00000000	      1.00000000	      0.14034041
      1.00715074	      1.00000000	      1.00000000	      1.00000000	      0.14137557
      1.00727933	      1.00000000	      1.00000000	      1.00000000	      0.14241074
      1.00738289	      1.00000000	      1.00000000	      1.00000000	      0.14324445
      1.00748644	      1.00000000	      1.00000000	      1.00000000	      0.14407816
      1.00761226	      1.00000000	      1.00000000	      1.00000000	      0.14509102
      1.00773807	      1.00000000	      1.00000000	      1.00000000	      0.14610389
      1.00784181	      1.00000000	      1.00000000	      1.00000000	      0.14693907
      1.00794555	      1.00000000	      1.00000000	      1.00000000	      0.14777425
      1.00807011	      1.00000000	      1.00000000	      1.00000000	      0.14877701
      1.00819466	      1.00000000	      1.00000000	      1.00000000	      0.14977976
      1.00829944	      1.00000000	      1.00000000	      1.00000000	      0.15062327
      1.00840421	      1.00000000	      1.00000000	      1.00000000	      0.15146678
      1.00850899	      1.00000000	      1.00000000	      1.00000000	      0.15231029
      1.00865171	      1.00000000	      1.00000000	      1.00000000	      0.15345924
      1.00875367	      1.00000000	      1.00000000	      1.00000000	      0.15428008
      1.00885563	      1.00000000	      1.00000000	      1.00000000	      0.15510093
      1.00898521	      1.00000000	      1.00000000	      1.00000000	      0.15614415
      1.00911479	      1.00000000	      1.00000000	      1.00000000	      0.15718737
      1.00921163	      1.00000000	      1.00000000	      1.00000000	      0.15796701
      1.00930848	      1.00000000	      1.00000000	      1.00000000	      0.15874665
      1.00944154	      1.00000000	      1.00000000	      1.00000000	      0.15981788
      1.00956177	      1.00000000	      1.00000000	      1.00000000	      0.16078579
      1.00968200	      1.00000000	      1.00000000	      1.00000000	      0.16175370
      1.00978909	      1.00000000	      1.00000000	      1.00000000	      0.16261587
      1.00989618	      1.00000000	      1.00000000	      1.00000000	      0.16347803
      1.01000327	      1.00000000	      1.00000000	      1.00000000	      0.16434019
      1.01013228	      1.00000000	      1.00000000	      1.00000000	      0.16537875
      1.01024137	      1.00000000	      1.00000000	      1.00000000	      0.16625700
      1.01035046	      1.00000000	      1.00000000	      1.00000000	      0.16713526
      1.01045955	      1.00000000	      1.00000000	      1.00000000	      0.16801351
      1.01056864	      1.00000000	      1.00000000	      1.00000000	      0.16889176
      1.01070164	      1.00000000	      1.00000000	      1.00000000	      0.16996244
      1.01080194	      1.00000000	      1.00000000	      1.00000000	      0.17076994
      1.01090224	      1.00000000	      1.00000000	      1.00000000	      0.17157744
      1.01102997	      1.00000000	      1.00000000	      1.00000000	      0.17260573
      1.01115770	      1.00000000	      1.00000000	      1.00000000	      0.17363403
      1.01125601	      1.00000000	      1.00000000	      1.00000000	      0.17442550
      1.01135432	      1.00000000	      1.00000000	      1.00000000	      0.17521697
      1.01148301	      1.00000000	      1.00000000	      1.00000000	      0.17625302
      1.01160005	      1.00000000	      1.00000000	      1.00000000	      0.17719522
      1.01171708	      1.00000000	      1.00000000	      1.00000000	      0.17813741
      1.01183412	      1.00000000	      1.00000000	      1.00000000	      0.17907961
      1.01193563	      1.00000000	      1.00000000	      1.00000000	      0.17989686
      1.01203714	      1.00000000	      1.00000000	      1.00000000	      0.18071411
      1.01213866	      1.00000000	      1.00000000	      1.00000000	      0.18153136
      1.01228399	      1.00000000	      1.00000000	      1.00000000	      0.18270139
      1.01238398	      1.00000000	      1.00000000	      1.00000000	      0.18350638
      1.01248397	      1.00000000	      1.00000000	      1.00000000	      0.18431137
      1.01261348	      1.00000000	      1.00000000	      1.00000000	      0.18535393
      1.01274298	      1.00000000	      1.00000000	      1.00000000	      0.18639650
      1.01283574	      1.00000000	      1.00000000	      1.00000000	      0.18714328
      1.01292850	      1.00000000	      1.00000000	      1.00000000	      0.18789006
      1.01306467	      1.00000000	      1.00000000	      1.00000000	      0.18898635
      1.01318525	      1.00000000	      1.00000000	      1.00000000	      0.18995708
      1.01330583	      1.00000000	      1.00000000	      1.00000000	      0.19092781
      1.01340932	      1.00000000	      1.00000000	      1.00000000	      0.19176097
      1.01351281	      1.00000000	      1.00000000	      1.00000000	      0.19259414
      1.01361630	      1.00000000	      1.00000000	      1.00000000	      0.19342730
      1.01375035	      1.00000000	      1.00000000	      1.00000000	      0.19450650
      1.01385703	      1.00000000	      1.00000000	      1.00000000	      0.19536530
      1.01396370	      1.00000000	      1.00000000	      1.00000000	      0.19622411
      1.01407038	      1.00000000	      1.00000000	      1.00000000	      0.19708292
      1.01417706	      1.00000000	      1.00000000	      1.00000000	      0.19794172
      1.01431404	      1.00000000	      1.00000000	      1.00000000	      0.19904453
      1.01441049	      1.00000000	      1.00000000	      1.00000000	      0.19982098
      1.01450693	      1.00000000	      1.00000000	      1.00000000	      0.20059744
      1.01463769	      1.00000000	      1.00000000	      1.00000000	      0.20165013
      1.01475205	      1.00000000	      1.00000000	      1.00000000	      0.20257081
      1.01486642	      1.00000000	      1.00000000	      1.00000000	      0.20349150
      1.01498078	      1.00000000	      1.00000000	      1.00000000	      0.20441218
      1.01509514	      1.00000000	      1.00000000	      1.00000000	      0.20533287
      1.01519376	      1.00000000	      1.00000000	      1.00000000	      0.20612685
      1.01529239	      1.00000000	      1.00000000	      1.00000000	      0.20692084
      1.01541675	      1.00000000	      1.00000000	      1.00000000	      0.20792200
      1.01554111	      1.00000000	      1.00000000	      1.00000000	      0.20892316
      1.01563578	      1.00000000	      1.00000000	      1.00000000	      0.20968537
      1.01573046	      1.00000000	      1.00000000	      1.00000000	      0.21044757
      1.01586300	      1.00000000	      1.00000000	      1.00000000	      0.21151461
      1.01597791	      1.00000000	      1.00000000	      1.00000000	      0.21243970
      1.01609282	      1.00000000	      1.00000000	      1.00000000	      0.21336479
      1.01619562	      1.00000000	      1.00000000	      1.00000000	      0.21419245
      1.01629843	      1.00000000	      1.00000000	      1.00000000	      0.21502011
      1.01640124	      1.00000000	      1.00000000	      1.00000000	      0.21584778
      1.01653247	      1.00000000	      1.00000000	      1.00000000	      0.21690423
      1.01663485	      1.00000000	      1.00000000	      1.00000000	      0.21772848
      1.01673723	      1.00000000	      1.00000000	      1.00000000	      0.21855273
      1.01683962	      1.00000000	      1.00000000	      1.00000000	      0.21937699
      1.01697607	      1.00000000	      1.00000000	      1.00000000	      0.22047553
      1.01707518	      1.00000000	      1.00000000	      1.00000000	      0.22127341
      1.01717429	      1.00000000	      1.00000000	      1.00000000	      0.22207129
      1.01729935	      1.00000000	      1.00000000	      1.00000000	      0.22307810
      1.01742441	      1.00000000	      1.00000000	      1.00000000	      0.22408492
      1.01751686	      1.00000000	      1.00000000	      1.00000000	      0.22482919
      1.01760931	      1.00000000	      1.00000000	      1.00000000	      0.22557345
      1.01774065	      1.00000000	      1.00000000	      1.00000000	      0.22663084
      1.01785688	      1.00000000	      1.00000000	      1.00000000	      0.22756654
      1.01797310	      1.00000000	      1.00000000	      1.00000000	      0.22850225
      1.01807729	      1.00000000	      1.00000000	      1.00000000	      0.22934101
      1.01818148	      1.00000000	      1.00000000	      1.00000000	      0.23017978
      1.01828566	      1.00000000	      1.00000000	      1.00000000	      0.23101855
      1.01838985	      1.00000000	      1.00000000	      1.00000000	      0.23185732
      1.01852399	      1.00000000	      1.00000000	      1.00000000	      0.23293719
      1.01862048	      1.00000000	      1.00000000	      1.00000000	      0.23371402
      1.01871697	      1.00000000	      1.00000000	      1.00000000	      0.23449085
      1.01884360	      1.00000000	      1.00000000	      1.00000000	      0.23551029
      1.01897023	      1.00000000	      1.00000000	      1.00000000	      0.23652973
      1.01906147	      1.00000000	      1.00000000	      1.00000000	      0.23726429
      1.01915271	      1.00000000	      1.00000000	      1.00000000	      0.23799885
      1.01928504	      1.00000000	      1.00000000	      1.00000000	      0.23906413
      1.01940088	      1.00000000	      1.00000000	      1.00000000	      0.23999674
      1.01951672	      1.00000000	      1.00000000	      1.00000000	      0.24092935
      1.01962039	      1.00000000	      1.00000000	      1.00000000	      0.24176390
      1.01972405	      1.00000000	      1.00000000	      1.00000000	      0.24259846
      1.01982771	      1.00000000	      1.00000000	      1.00000000	      0.24343301
      1.01993138	      1.00000000	      1.00000000	      1.00000000	      0.24426757
      1.02006439	      1.00000000	      1.00000000	      1.00000000	      0.24533843
      1.02016046	      1.00000000	      1.00000000	      1.00000000	      0.24611183
      1.02025653	      1.00000000	      1.00000000	      1.00000000	      0.24688524
      1.02038218	      1.00000000	      1.00000000	      1.00000000	      0.24789684
      1.02050784	      1.00000000	      1.00000000	      1.00000000	      0.24890844
      1.02059879	      1.00000000	      1.00000000	      1.00000000	      0.24964062
      1.02068973	      1.00000000	      1.00000000	      1.00000000	      0.25037280
      1.02082083	      1.00000000	      1.00000000	      1.00000000	      0.25142825
      1.02093589	      1.00000000	      1.00000000	      1.00000000	      0.25235454
      1.02105095	      1.00000000	      1.00000000	      1.00000000	      0.25328083
      1.02115412	      1.00000000	      1.00000000	      1.00000000	      0.25411144
      1.02125730	      1.00000000	      1.00000000	      1.00000000	      0.25494205
      1.02136047	      1.00000000	      1.00000000	      1.00000000	      0.25577265
      1.02146364	      1.00000000	      1.00000000	      1.00000000	      0.25660326
      1.02159544	      1.00000000	      1.00000000	      1.00000000	      0.25766426
      1.02169109	      1.00000000	      1.00000000	      1.00000000	      0.25843438
      1.02178675	      1.00000000	      1.00000000	      1.00000000	      0.25920449
      1.02191137	      1.00000000	      1.00000000	      1.00000000	      0.26020771
      1.02203598	      1.00000000	      1.00000000	      1.00000000	      0.26121092
      1.02212687	      1.00000000	      1.00000000	      1.00000000	      0.26194265
      1.02221776	      1.00000000	      1.00000000	      1.00000000	      0.26267438
      1.02234722	      1.00000000	      1.00000000	      1.00000000	      0.26371658
      1.02246142	      1.00000000	      1.00000000	      1.00000000	      0.26463598
      1.02257562	      1.00000000	      1.00000000	      1.00000000	      0.26555539
      1.02267836	      1.00000000	      1.00000000	      1.00000000	      0.26638249
      1.02278110	      1.00000000	      1.00000000	      1.00000000	      0.26720960
      1.02288384	      1.00000000	      1.00000000	      1.00000000	      0.26803670
      1.02298658	      1.00000000	      1.00000000	      1.00000000	      0.26886381
      1.02311698	      1.00000000	      1.00000000	      1.00000000	      0.26991364
      1.02321228	      1.00000000	      1.00000000	      1.00000000	      0.27068087
      1.02330758	      1.00000000	      1.00000000	      1.00000000	      0.27144810
      1.02343106	      1.00000000	      1.00000000	      1.00000000	      0.27244214
      1.02355453	      1.00000000	      1.00000000	      1.00000000	      0.27343618
      1.02364556	      1.00000000	      1.00000000	      1.00000000	      0.27416906
      1.02373660	      1.00000000	      1.00000000	      1.00000000	      0.27490194
      1.02386410	      1.00000000	      1.00000000	      1.00000000	      0.27592845
      1.02397736	      1.00000000	      1.00000000	      1.00000000	      0.27684023
      1.02409061	      1.00000000	      1.00000000	      1.00000000	      0.27775200
      1.02420387	      1.00000000	      1.00000000	      1.00000000	      0.27866377
      1.02429727	      1.00000000	      1.00000000	      1.00000000	      0.27941569
      1.02439067	      1.00000000	      1.00000000	      1.00000000	      0.28016760
      1.02451163	      1.00000000	      1.00000000	      1.00000000	      0.28114140
      1.02462387	      1.00000000	      1.00000000	      1.00000000	      0.28204505
      1.02473612	      1.00000000	      1.00000000	      1.00000000	      0.28294870
      1.02484836	      1.00000000	      1.00000000	      1.00000000	      0.28385236
      1.02494170	      1.00000000	      1.00000000	      1.00000000	      0.28460377
      1.02503504	      1.00000000	      1.00000000	      1.00000000	      0.28535519
      1.02515530	      1.00000000	      1.00000000	      1.00000000	      0.28632335
      1.02526734	      1.00000000	      1.00000000	      1.00000000	      0.28722538
      1.02537939	      1.00000000	      1.00000000	      1.00000000	      0.28812742
      1.02548021	      1.00000000	      1.00000000	      1.00000000	      0.28893908
      1.02558103	      1.00000000	      1.00000000	      1.00000000	      0.28975074
      1.02568185	      1.00000000	      1.00000000	      1.00000000	      0.29056240
      1.02580335	      1.00000000	      1.00000000	      1.00000000	      0.29154054
      1.02590604	      1.00000000	      1.00000000	      1.00000000	      0.29236731
      1.02600874	      1.00000000	      1.00000000	      1.00000000	      0.29319408
      1.02611143	      1.00000000	      1.00000000	      1.00000000	      0.29402084
      1.02621413	      1.00000000	      1.00000000	      1.00000000	      0.29484761
      1.02633979	      1.00000000	      1.00000000	      1.00000000	      0.29585924
      1.02643456	      1.00000000	      1.00000000	      1.00000000	      0.29662220
      1.02652933	      1.00000000	      1.00000000	      1.00000000	      0.29738516
      1.02664981	      1.00000000	      1.00000000	      1.00000000	      0.29835512
      1.02677030	      1.00000000	      1.00000000	      1.00000000	      0.29932509
      1.02686241	      1.00000000	      1.00000000	      1.00000000	      0.30006669
      1.02695453	      1.00000000	      1.00000000	      1.00000000	      0.30080830
      1.02707695	      1.00000000	      1.00000000	      1.00000000	      0.30179384
      1.02718766	      1.00000000	      1.00000000	      1.00000000	      0.30268511
      1.02729837	      1.00000000	      1.00000000	      1.00000000	      0.30357638
      1.02740907	      1.00000000	      1.00000000	      1.00000000	      0.30446765
      1.02750429	      1.00000000	      1.00000000	      1.00000000	      0.30523423
      1.02759951	      1.00000000	      1.00000000	      1.00000000	      0.30600081
      1.02771512	      1.00000000	      1.00000000	      1.00000000	      0.30693152
      1.02783073	      1.00000000	      1.00000000	      1.00000000	      0.30786222
      1.02792928	      1.00000000	      1.00000000	      1.00000000	      0.30865564
      1.02802783	      1.00000000	      1.00000000	      1.00000000	      0.30944905
      1.02812639	      1.00000000	      1.00000000	      1.00000000	      0.31024247
      1.02825393	      1.00000000	      1.00000000	      1.00000000	      0.31126927
      1.02835067	      1.00000000	      1.00000000	      1.00000000	      0.31204808
      1.02844741	      1.00000000	      1.00000000	      1.00000000	      0.31282689
      1.02856462	      1.00000000	      1.00000000	      1.00000000	      0.31377049
      1.02868183	      1.00000000	      1.00000000	      1.00000000	      0.31471410
      1.02877377	      1.00000000	      1.00000000	      1.00000000	      0.31545429
      1.02886571	      1.00000000	      1.00000000	      1.00000000	      0.31619448
      1.02898613	      1.00000000	      1.00000000	      1.00000000	      0.31716391
      1.02909619	      1.00000000	      1.00000000	      1.00000000	      0.31804999
      1.02920625	      1.00000000	      1.00000000	      1.00000000	      0.31893606
      1.02931632	      1.00000000	      1.00000000	      1.00000000	      0.31982213
      1.02941036	      1.00000000	      1.00000000	      1.00000000	      0.32057927
      1.02950441	      1.00000000	      1.00000000	      1.00000000	      0.32133641
      1.02961995	      1.00000000	      1.00000000	      1.00000000	      0.32226656
      1.02973549	      1.00000000	      1.00000000	      1.00000000	      0.32319671
      1.02983315	      1.00000000	      1.00000000	      1.00000000	      0.32398294
      1.02993081	      1.00000000	      1.00000000	      1.00000000	      0.32476917
      1.03002847	      1.00000000	      1.00000000	      1.00000000	      0.32555541
      1.03015639	      1.00000000	      1.00000000	      1.00000000	      0.32658523
      1.03025209	      1.00000000	      1.00000000	      1.00000000	      0.32735571
      1.03034780	      1.00000000	      1.00000000	      1.00000000	      0.32812619
      1.03046500	      1.00000000	      1.00000000	      1.00000000	      0.32906978
      1.03058221	      1.00000000	      1.00000000	      1.00000000	      0.33001338
      1.03067297	      1.00000000	      1.00000000	      1.00000000	      0.33074401
      1.03076372	      1.00000000	      1.00000000	      1.00000000	      0.33147465
      1.03088441	      1.00000000	      1.00000000	      1.00000000	      0.33244627
      1.03099420	      1.00000000	      1.00000000	      1.00000000	      0.33333015
      1.03110399	      1.00000000	      1.00000000	      1.00000000	      0.33421402
      1.03121378	      1.00000000	      1.00000000	      1.00000000	      0.33509789
      1.03130637	      1.00000000	      1.00000000	      1.00000000	      0.33584327
      1.03139895	      1.00000000	      1.00000000	      1.00000000	      0.33658865
      1.03151497	      1.00000000	      1.00000000	      1.00000000	      0.33752265
      1.03163099	      1.00000000	      1.00000000	      1.00000000	      0.33845666
      1.03172732	      1.00000000	      1.00000000	      1.00000000	      0.33923218
      1.03182365	      1.00000000	      1.00000000	      1.00000000	      0.34000771
      1.03191998	      1.00000000	      1.00000000	      1.00000000	      0.34078323
      1.03205015	      1.00000000	      1.00000000	      1.00000000	      0.34183122
      1.03214430	      1.00000000	      1.00000000	      1.00000000	      0.34258916
      1.03223845	      1.00000000	      1.00000000	      1.00000000	      0.34334711
      1.03235676	      1.00000000	      1.00000000	      1.00000000	      0.34429961
      1.03247508	      1.00000000	      1.00000000	      1.00000000	      0.34525210
      1.03256366	      1.00000000	      1.00000000	      1.00000000	      0.34596522
      1.03265224	      1.00000000	      1.00000000	      1.00000000	      0.34667834
      1.03277509	      1.00000000	      1.00000000	      1.00000000	      0.34766741
      1.03288533	      1.00000000	      1.00000000	      1.00000000	      0.34855493
      1.03299558	      1.00000000	      1.00000000	      1.00000000	      0.34944246
      1.03309425	      1.00000000	      1.00000000	      1.00000000	      0.35023682
      1.03319292	      1.00000000	      1.00000000	      1.00000000	      0.35103119
      1.03329159	      1.00000000	      1.00000000	      1.00000000	      0.35182555
      1.03339026	      1.00000000	      1.00000000	      1.00000000	      0.35261991
      1.03351943	      1.00000000	      1.00000000	      1.00000000	      0.35365982
      1.03361012	      1.00000000	      1.00000000	      1.00000000	      0.35438992
      1.03370081	      1.00000000	      1.00000000	      1.00000000	      0.35512001
      1.03382257	      1.00000000	      1.00000000	      1.00000000	      0.35610027
      1.03394433	      1.00000000	      1.00000000	      1.00000000	      0.35708052
      1.03403067	      1.00000000	      1.00000000	      1.00000000	      0.35777556
      1.03411700	      1.00000000	      1.00000000	      1.00000000	      0.35847059
      1.03424353	      1.00000000	      1.00000000	      1.00000000	      0.35948927
      1.03435427	      1.00000000	      1.00000000	      1.00000000	      0.36038074
      1.03446500	      1.00000000	      1.00000000	      1.00000000	      0.36127221
      1.03456282	      1.00000000	      1.00000000	      1.00000000	      0.36205976
      1.03466065	      1.00000000	      1.00000000	      1.00000000	      0.36284732
      1.03475847	      1.00000000	      1.00000000	      1.00000000	      0.36363487
      1.03487719	      1.00000000	      1.00000000	      1.00000000	      0.36459061
      1.03497635	      1.00000000	      1.00000000	      1.00000000	      0.36538887
      1.03507550	      1.00000000	      1.00000000	      1.00000000	      0.36618713
      1.03517466	      1.00000000	      1.00000000	      1.00000000	      0.36698538
      1.03527381	      1.00000000	      1.00000000	      1.00000000	      0.36778364
      1.03539861	      1.00000000	      1.00000000	      1.00000000	      0.36878838
      1.03548994	      1.00000000	      1.00000000	      1.00000000	      0.36952363
      1.03558127	      1.00000000	      1.00000000	      1.00000000	      0.37025887
      1.03570026	      1.00000000	      1.00000000	      1.00000000	      0.37121681
      1.03581925	      1.00000000	      1.00000000	      1.00000000	      0.37217475
      1.03590602	      1.00000000	      1.00000000	      1.00000000	      0.37287328
      1.03599278	      1.00000000	      1.00000000	      1.00000000	      0.37357181
      1.03611687	      1.00000000	      1.00000000	      1.00000000	      0.37457076
      1.03622557	      1.00000000	      1.00000000	      1.00000000	      0.37544593
      1.03633428	      1.00000000	      1.00000000	      1.00000000	      0.37632110
      1.03644299	      1.00000000	      1.00000000	      1.00000000	      0.37719627
      1.03653319	      1.00000000	      1.00000000	      1.00000000	      0.37792245
      1.03662340	      1.00000000	      1.00000000	      1.00000000	      0.37864863
      1.03673946	      1.00000000	      1.00000000	      1.00000000	      0.37958299
      1.03685552	      1.00000000	      1.00000000	      1.00000000	      0.38051734
      1.03694743	      1.00000000	      1.00000000	      1.00000000	      0.38125733
      1.03703935	      1.00000000	      1.00000000	      1.00000000	      0.38199732
      1.03715485	      1.00000000	      1.00000000	      1.00000000	      0.38292721
      1.03727036	      1.00000000	      1.00000000	      1.00000000	      0.38385710
      1.03735988	      1.00000000	      1.00000000	      1.00000000	      0.38457780
      1.03744940	      1.00000000	      1.00000000	      1.00000000	      0.38529849
      1.03756772	      1.00000000	      1.00000000	      1.00000000	      0.38625105
      1.03768604	      1.00000000	      1.00000000	      1.00000000	      0.38720361
      1.03777393	      1.00000000	      1.00000000	      1.00000000	      0.38791114
      1.03786181	      1.00000000	      1.00000000	      1.00000000	      0.38861868
      1.03798301	      1.00000000	      1.00000000	      1.00000000	      0.38959440
      1.03808926	      1.00000000	      1.00000000	      1.00000000	      0.39044974
      1.03819550	      1.00000000	      1.00000000	      1.00000000	      0.39130508
      1.03830175	      1.00000000	      1.00000000	      1.00000000	      0.39216041
      1.03839618	      1.00000000	      1.00000000	      1.00000000	      0.39292067
      1.03849062	      1.00000000	      1.00000000	      1.00000000	      0.39368092
      1.03858505	      1.00000000	      1.00000000	      1.00000000	      0.39444118
      1.03870960	      1.00000000	      1.00000000	      1.00000000	      0.39544390
      1.03880490	      1.00000000	      1.00000000	      1.00000000	      0.39621110
      1.03890020	      1.00000000	      1.00000000	      1.00000000	      0.39697829
      1.03899549	      1.00000000	      1.00000000	      1.00000000	      0.39774548
      1.03912147	      1.00000000	      1.00000000	      1.00000000	      0.39875969
      1.03921444	      1.00000000	      1.00000000	      1.00000000	      0.39950813
      1.03930740	      1.00000000	      1.00000000	      1.00000000	      0.40025657
      1.03942294	      1.00000000	      1.00000000	      1.00000000	      0.40118669
      1.03952665	      1.00000000	      1.00000000	      1.00000000	      0.40202161
      1.03963036	      1.00000000	      1.00000000	      1.00000000	      0.40285653
      1.03973407	      1.00000000	      1.00000000	      1.00000000	      0.40369145
      1.03983777	      1.00000000	      1.00000000	      1.00000000	      0.40452637
      1.03992997	      1.00000000	      1.00000000	      1.00000000	      0.40526860
      1.04002216	      1.00000000	      1.00000000	      1.00000000	      0.40601083
      1.04013345	      1.00000000	      1.00000000	      1.00000000	      0.40690676
      1.04024474	      1.00000000	      1.00000000	      1.00000000	      0.40780268
      1.04033656	      1.00000000	      1.00000000	      1.00000000	      0.40854192
      1.04042839	      1.00000000	      1.00000000	      1.00000000	      0.40928117
      1.04054185	      1.00000000	      1.00000000	      1.00000000	      0.41019465
      1.04065532	      1.00000000	      1.00000000	      1.00000000	      0.41110812
      1.04074315	      1.00000000	      1.00000000	      1.00000000	      0.41181518
      1.04083097	      1.00000000	      1.00000000	      1.00000000	      0.41252225
      1.04095014	      1.00000000	      1.00000000	      1.00000000	      0.41348164
      1.04106931	      1.00000000	      1.00000000	      1.00000000	      0.41444102
      1.04115279	      1.00000000	      1.00000000	      1.00000000	      0.41511304
      1.04123626	      1.00000000	      1.00000000	      1.00000000	      0.41578506
      1.04136419	      1.00000000	      1.00000000	      1.00000000	      0.41681493
      1.04146906	      1.00000000	      1.00000000	      1.00000000	      0.41765923
      1.04157393	      1.00000000	      1.00000000	      1.00000000	      0.41850354
      1.04167881	      1.00000000	      1.00000000	      1.00000000	      0.41934785
      1.04178368	      1.00000000	      1.00000000	      1.00000000	      0.42019215
      1.04187413	      1.00000000	      1.00000000	      1.00000000	      0.42092028
      1.04196457	      1.00000000	      1.00000000	      1.00000000	      0.42164841
      1.04207676	      1.00000000	      1.00000000	      1.00000000	      0.42255158
      1.04218894	      1.00000000	      1.00000000	      1.00000000	      0.42345475
      1.04227974	      1.00000000	      1.00000000	      1.00000000	      0.42418571
      1.04237054	      1.00000000	      1.00000000	      1.00000000	      0.42491667
      1.04248397	      1.00000000	      1.00000000	      1.00000000	      0.42582989
      1.04259740	      1.00000000	      1.00000000	      1.00000000	      0.42674311
      1.04268488	      1.00000000	      1.00000000	      1.00000000	      0.42744736
      1.04277236	      1.00000000	      1.00000000	      1.00000000	      0.42815161
      1.04289038	      1.00000000	      1.00000000	      1.00000000	      0.42910174
      1.04300840	      1.00000000	      1.00000000	      1.00000000	      0.43005187
      1.04309260	      1.00000000	      1.00000000	      1.00000000	      0.43072973
      1.04317680	      1.00000000	      1.00000000	      1.00000000	      0.43140758
      1.04330112	      1.00000000	      1.00000000	      1.00000000	      0.43240845
      1.04340585	      1.00000000	      1.00000000	      1.00000000	      0.43325159
      1.04351058	      1.00000000	      1.00000000	      1.00000000	      0.43409472
      1.04361531	      1.00000000	      1.00000000	      1.00000000	      0.43493786
      1.04370909	      1.00000000	      1.00000000	      1.00000000	      0.43569284
      1.04380287	      1.00000000	      1.00000000	      1.00000000	      0.43644781
      1.04389664	      1.00000000	      1.00000000	      1.00000000	      0.43720279
      1.04401642	      1.00000000	      1.00000000	      1.00000000	      0.43816704
      1.04411146	      1.00000000	      1.00000000	      1.00000000	      0.43893220
      1.04420651	      1.00000000	      1.00000000	      1.00000000	      0.43969736
      1.04430155	      1.00000000	      1.00000000	      1.00000000	      0.44046252
      1.04442073	      1.00000000	      1.00000000	      1.00000000	      0.44142197
      1.04451401	      1.00000000	      1.00000000	      1.00000000	      0.44217298
      1.04460730	      1.00000000	      1.00000000	      1.00000000	      0.44292400
      1.04470059	      1.00000000	      1.00000000	      1.00000000	      0.44367501
      1.04482507	      1.00000000	      1.00000000	      1.00000000	      0.44467717
      1.04491743	      1.00000000	      1.00000000	      1.00000000	      0.44542077
      1.04500980	      1.00000000	      1.00000000	      1.00000000	      0.44616437
      1.04512291	      1.00000000	      1.00000000	      1.00000000	      0.44707501
      1.04522355	      1.00000000	      1.00000000	      1.00000000	      0.44788520
      1.04532419	      1.00000000	      1.00000000	      1.00000000	      0.44869538
      1.04542482	      1.00000000	      1.00000000	      1.00000000	      0.44950557
      1.04552546	      1.00000000	      1.00000000	      1.00000000	      0.45031576
      1.04562610	      1.00000000	      1.00000000	      1.00000000	      0.45112595
      1.04572673	      1.00000000	      1.00000000	      1.00000000	      0.45193613
      1.04582737	      1.00000000	      1.00000000	      1.00000000	      0.45274632
      1.04592801	      1.00000000	      1.00000000	      1.00000000	      0.45355651
      1.04602864	      1.00000000	      1.00000000	      1.00000000	      0.45436670
      1.04611893	      1.00000000	      1.00000000	      1.00000000	      0.45509356
      1.04620922	      1.00000000	      1.00000000	      1.00000000	      0.45582042
      1.04631825	      1.00000000	      1.00000000	      1.00000000	      0.45669822
      1.04642729	      1.00000000	      1.00000000	      1.00000000	      0.45757601
      1.04651904	      1.00000000	      1.00000000	      1.00000000	      0.45831472
      1.04661080	      1.00000000	      1.00000000	      1.00000000	      0.45905343
      1.04670256	      1.00000000	      1.00000000	      1.00000000	      0.45979214
      1.04682740	      1.00000000	      1.00000000	      1.00000000	      0.46079716
      1.04692013	      1.00000000	      1.00000000	      1.00000000	      0.46154373
      1.04701287	      1.00000000	      1.00000000	      1.00000000	      0.46229030
      1.04712458	      1.00000000	      1.00000000	      1.00000000	      0.46318967
      1.04722385	      1.00000000	      1.00000000	      1.00000000	      0.46398888
      1.04732313	      1.00000000	      1.00000000	      1.00000000	      0.46478809
      1.04742240	      1.00000000	      1.00000000	      1.00000000	      0.46558730
      1.04752167	      1.00000000	      1.00000000	      1.00000000	      0.46638651
      1.04762095	      1.00000000	      1.00000000	      1.00000000	      0.46718572
      1.04772022	      1.00000000	      1.00000000	      1.00000000	      0.46798493
      1.04781949	      1.00000000	      1.00000000	      1.00000000	      0.46878414
      1.04791877	      1.00000000	      1.00000000	      1.00000000	      0.46958335
      1.04801804	      1.00000000	      1.00000000	      1.00000000	      0.47038256
      1.04811731	      1.00000000	      1.00000000	      1.00000000	      0.47118177
      1.04821659	      1.00000000	      1.00000000	      1.00000000	      0.47198098
      1.04831586	      1.00000000	      1.00000000	      1.00000000	      0.47278019
      1.04841513	      1.00000000	      1.00000000	      1.00000000	      0.47357940
      1.04851440	      1.00000000	      1.00000000	      1.00000000	      0.47437861
      1.04861368	      1.00000000	      1.00000000	      1.00000000	      0.47517782
      1.04871295	      1.00000000	      1.00000000	      1.00000000	      0.47597703
      1.04881222	      1.00000000	      1.00000000	      1.00000000	      0.47677624
      1.04891150	      1.00000000	      1.00000000	      1.00000000	      0.47757545
      1.04901077	      1.00000000	      1.00000000	      1.00000000	      0.47837466
      1.04911004	      1.00000000	      1.00000000	      1.00000000	      0.47917387
      1.04920932	      1.00000000	      1.00000000	      1.00000000	      0.47997309
      1.04930859	      1.00000000	      1.00000000	      1.00000000	      0.48077230
      1.04940786	      1.00000000	      1.00000000	      1.00000000	      0.48157151
      1.04950714	      1.00000000	      1.00000000	      1.00000000	      0.48237072
      1.04960641	      1.00000000	      1.00000000	      1.00000000	      0.48316993
      1.04969536	      1.00000000	      1.00000000	      1.00000000	      0.48388605
      1.04978432	      1.00000000	      1.00000000	      1.00000000	      0.48460218
      1.04989272	      1.00000000	      1.00000000	      1.00000000	      0.48547489
      1.05000112	      1.00000000	      1.00000000	      1.00000000	      0.48634761
      1.05009201	      1.00000000	      1.00000000	      1.00000000	      0.48707931
      1.05018290	      1.00000000	      1.00000000	      1.00000000	      0.48781101
      1.05027378	      1.00000000	      1.00000000	      1.00000000	      0.48854271
      1.05039760	      1.00000000	      1.00000000	      1.00000000	      0.48953953
      1.05048927	      1.00000000	      1.00000000	      1.00000000	      0.49027753
      1.05058094	      1.00000000	      1.00000000	      1.00000000	      0.49101552
      1.05069179	      1.00000000	      1.00000000	      1.00000000	      0.49190791
      1.05079035	      1.00000000	      1.00000000	      1.00000000	      0.49270136
      1.05088891	      1.00000000	      1.00000000	      1.00000000	      0.49349481
      1.05098746	      1.00000000	      1.00000000	      1.00000000	      0.49428826
      1.05108602	      1.00000000	      1.00000000	      1.00000000	      0.49508171
      1.05118458	      1.00000000	      1.00000000	      1.00000000	      0.49587516
      1.05128314	      1.00000000	      1.00000000	      1.00000000	      0.49666861
      1.05138169	      1.00000000	      1.00000000	      1.00000000	      0.49746206
      1.05148025	      1.00000000	      1.00000000	      1.00000000	      0.49825551
      1.05157881	      1.00000000	      1.00000000	      1.00000000	      0.49904896
      1.05167737	      1.00000000	      1.00000000	      1.00000000	      0.49984241
      1.05177592	      1.00000000	      1.00000000	      1.00000000	      0.50063586
      1.05187448	      1.00000000	      1.00000000	      1.00000000	      0.50142931
      1.05197304	      1.00000000	      1.00000000	      1.00000000	      0.50222276
      1.05207160	      1.00000000	      1.00000000	      1.00000000	      0.50301621
      1.05217016	      1.00000000	      1.00000000	      1.00000000	      0.50380966
      1.05226871	      1.00000000	      1.00000000	      1.00000000	      0.50460311
      1.05236727	      1.00000000	      1.00000000	      1.00000000	      0.50539656
      1.05246583	      1.00000000	      1.00000000	      1.00000000	      0.50619001
      1.05256439	      1.00000000	      1.00000000	      1.00000000	      0.50698346
      1.05265217	      1.00000000	      1.00000000	      1.00000000	      0.50769020
      1.05273996	      1.00000000	      1.00000000	      1.00000000	      0.50839693
      1.05284812	      1.00000000	      1.00000000	      1.00000000	      0.50926767
      1.05295628	      1.00000000	      1.00000000	      1.00000000	      0.51013842
      1.05304615	      1.00000000	      1.00000000	      1.00000000	      0.51086200
      1.05313603	      1.00000000	      1.00000000	      1.00000000	      0.51158558
      1.05324400	      1.00000000	      1.00000000	      1.00000000	      0.51245477
      1.05335197	      1.00000000	      1.00000000	      1.00000000	      0.51332397
      1.05343867	      1.00000000	      1.00000000	      1.00000000	      0.51402199
      1.05352537	      1.00000000	      1.00000000	      1.00000000	      0.51472001
      1.05363702	      1.00000000	      1.00000000	      1.00000000	      0.51561886
      1.05374867	      1.00000000	      1.00000000	      1.00000000	      0.51651770
      1.05383303	      1.00000000	      1.00000000	      1.00000000	      0.51719682
      1.05391738	      1.00000000	      1.00000000	      1.00000000	      0.51787595
      1.05403311	      1.00000000	      1.00000000	      1.00000000	      0.51880762
      1.05414884	      1.00000000	      1.00000000	      1.00000000	      0.51973930
      1.05422971	      1.00000000	      1.00000000	      1.00000000	      0.52039034
      1.05431058	      1.00000000	      1.00000000	      1.00000000	      0.52104138
      1.05443311	      1.00000000	      1.00000000	      1.00000000	      0.52202786
      1.05453542	      1.00000000	      1.00000000	      1.00000000	      0.52285148
      1.05463772	      1.00000000	      1.00000000	      1.00000000	      0.52367511
      1.05474003	      1.00000000	      1.00000000	      1.00000000	      0.52449873
      1.05482977	      1.00000000	      1.00000000	      1.00000000	      0.52522122
      1.05491952	      1.00000000	      1.00000000	      1.00000000	      0.52594372
      1.05500926	      1.00000000	      1.00000000	      1.00000000	      0.52666621
      1.05513040	      1.00000000	      1.00000000	      1.00000000	      0.52764148
      1.05522168	      1.00000000	      1.00000000	      1.00000000	      0.52837633
      1.05531296	      1.00000000	      1.00000000	      1.00000000	      0.52911118
      1.05540424	      1.00000000	      1.00000000	      1.00000000	      0.52984603
      1.05552467	      1.00000000	      1.00000000	      1.00000000	      0.53081560
      1.05561389	      1.00000000	      1.00000000	      1.00000000	      0.53153388
      1.05570311	      1.00000000	      1.00000000	      1.00000000	      0.53225217
      1.05581357	      1.00000000	      1.00000000	      1.00000000	      0.53314140
      1.05591219	      1.00000000	      1.00000000	      1.00000000	      0.53393534
      1.05601081	      1.00000000	      1.00000000	      1.00000000	      0.53472928
      1.05610942	      1.00000000	      1.00000000	      1.00000000	      0.53552322
      1.05620804	      1.00000000	      1.00000000	      1.00000000	      0.53631716
      1.05630666	      1.00000000	      1.00000000	      1.00000000	      0.53711110
      1.05640528	      1.00000000	      1.00000000	      1.00000000	      0.53790504
      1.05649179	      1.00000000	      1.00000000	      1.00000000	      0.53860152
      1.05657830	      1.00000000	      1.00000000	      1.00000000	      0.53929799
      1.05668655	      1.00000000	      1.00000000	      1.00000000	      0.54016941
      1.05679479	      1.00000000	      1.00000000	      1.00000000	      0.54104082
      1.05688201	      1.00000000	      1.00000000	      1.00000000	      0.54174301
      1.05696923	      1.00000000	      1.00000000	      1.00000000	      0.54244519
      1.05707893	      1.00000000	      1.00000000	      1.00000000	      0.54332835
      1.05718863	      1.00000000	      1.00000000	      1.00000000	      0.54421152
      1.05727178	      1.00000000	      1.00000000	      1.00000000	      0.54488093
      1.05735494	      1.00000000	      1.00000000	      1.00000000	      0.54555035
      1.05747057	      1.00000000	      1.00000000	      1.00000000	      0.54648131
      1.05758621	      1.00000000	      1.00000000	      1.00000000	      0.54741228
      1.05766520	      1.00000000	      1.00000000	      1.00000000	      0.54804817
      1.05774419	      1.00000000	      1.00000000	      1.00000000	      0.54868406
      1.05786891	      1.00000000	      1.00000000	      1.00000000	      0.54968819
      1.05796981	      1.00000000	      1.00000000	      1.00000000	      0.55050045
      1.05807070	      1.00000000	      1.00000000	      1.00000000	      0.55131272
      1.05817160	      1.00000000	      1.00000000	      1.00000000	      0.55212498
      1.05827249	      1.00000000	      1.00000000	      1.00000000	      0.55293725
      1.05835771	      1.00000000	      1.00000000	      1.00000000	      0.55362330
      1.05844293	      1.00000000	      1.00000000	      1.00000000	      0.55430935
      1.05855233	      1.00000000	      1.00000000	      1.00000000	      0.55519014
      1.05866174	      1.00000000	      1.00000000	      1.00000000	      0.55607092
      1.05874732	      1.00000000	      1.00000000	      1.00000000	      0.55675987
      1.05883289	      1.00000000	      1.00000000	      1.00000000	      0.55744882
      1.05894386	      1.00000000	      1.00000000	      1.00000000	      0.55834214
      1.05905482	      1.00000000	      1.00000000	      1.00000000	      0.55923547
      1.05913676	      1.00000000	      1.00000000	      1.00000000	      0.55989514
      1.05921870	      1.00000000	      1.00000000	      1.00000000	      0.56055481
      1.05933529	      1.00000000	      1.00000000	      1.00000000	      0.56149344
      1.05943549	      1.00000000	      1.00000000	      1.00000000	      0.56230011
      1.05953569	      1.00000000	      1.00000000	      1.00000000	      0.56310678
      1.05963589	      1.00000000	      1.00000000	      1.00000000	      0.56391344
      1.05972598	      1.00000000	      1.00000000	      1.00000000	      0.56463874
      1.05981607	      1.00000000	      1.00000000	      1.00000000	      0.56536404
      1.05990617	      1.00000000	      1.00000000	      1.00000000	      0.56608934
      1.06002070	      1.00000000	      1.00000000	      1.00000000	      0.56701140
      1.06011199	      1.00000000	      1.00000000	      1.00000000	      0.56774634
      1.06020328	      1.00000000	      1.00000000	      1.00000000	      0.56848128
      1.06029457	      1.00000000	      1.00000000	      1.00000000	      0.56921623
      1.06040865	      1.00000000	      1.00000000	      1.00000000	      0.57013468
      1.06049827	      1.00000000	      1.00000000	      1.00000000	      0.57085616
      1.06058789	      1.00000000	      1.00000000	      1.00000000	      0.57157764
      1.06067751	      1.00000000	      1.00000000	      1.00000000	      0.57229913
      1.06079674	      1.00000000	      1.00000000	      1.00000000	      0.57325898
      1.06088545	      1.00000000	      1.00000000	      1.00000000	      0.57397317
      1.06097416	      1.00000000	      1.00000000	      1.00000000	      0.57468737
      1.06108264	      1.00000000	      1.00000000	      1.00000000	      0.57556066
      1.06117938	      1.00000000	      1.00000000	      1.00000000	      0.57633950
      1.06127612	      1.00000000	      1.00000000	      1.00000000	      0.57711833
      1.06137286	      1.00000000	      1.00000000	      1.00000000	      0.57789716
      1.06146961	      1.00000000	      1.00000000	      1.00000000	      0.57867599
      1.06156635	      1.00000000	      1.00000000	      1.00000000	      0.57945482
      1.06166309	      1.00000000	      1.00000000	      1.00000000	      0.58023366
      1.06175983	      1.00000000	      1.00000000	      1.00000000	      0.58101249
      1.06185657	      1.00000000	      1.00000000	      1.00000000	      0.58179132
      1.06195332	      1.00000000	      1.00000000	      1.00000000	      0.58257015
      1.06203910	      1.00000000	      1.00000000	      1.00000000	      0.58326078
      1.06212489	      1.00000000	      1.00000000	      1.00000000	      0.58395141
      1.06223082	      1.00000000	      1.00000000	      1.00000000	      0.58480423
      1.06233675	      1.00000000	      1.00000000	      1.00000000	      0.58565705
      1.06242417	      1.00000000	      1.00000000	      1.00000000	      0.58636082
      1.06251159	      1.00000000	      1.00000000	      1.00000000	      0.58706460
      1.06261778	      1.00000000	      1.00000000	      1.00000000	      0.58791953
      1.06272398	      1.00000000	      1.00000000	      1.00000000	      0.58877447
      1.06280811	      1.00000000	      1.00000000	      1.00000000	      0.58945178
      1.06289224	      1.00000000	      1.00000000	      1.00000000	      0.59012908
      1.06300253	      1.00000000	      1.00000000	      1.00000000	      0.59101700
      1.06311283	      1.00000000	      1.00000000	      1.00000000	      0.59190492
      1.06319422	      1.00000000	      1.00000000	      1.00000000	      0.59256024
      1.06327562	      1.00000000	      1.00000000	      1.00000000	      0.59321555
      1.06339092	      1.00000000	      1.00000000	      1.00000000	      0.59414374
      1.06348984	      1.00000000	      1.00000000	      1.00000000	      0.59494013
      1.06358876	      1.00000000	      1.00000000	      1.00000000	      0.59573651
      1.06368768	      1.00000000	      1.00000000	      1.00000000	      0.59653289
      1.06378661	      1.00000000	      1.00000000	      1.00000000	      0.59732927
      1.06387157	      1.00000000	      1.00000000	      1.00000000	      0.59801327
      1.06395653	      1.00000000	      1.00000000	      1.00000000	      0.59869727
      1.06406343	      1.00000000	      1.00000000	      1.00000000	      0.59955785
      1.06417032	      1.00000000	      1.00000000	      1.00000000	      0.60041844
      1.06425531	      1.00000000	      1.00000000	      1.00000000	      0.60110262
      1.06434029	      1.00000000	      1.00000000	      1.00000000	      0.60178680
      1.06444908	      1.00000000	      1.00000000	      1.00000000	      0.60266261
      1.06455787	      1.00000000	      1.00000000	      1.00000000	      0.60353841
      1.06463912	      1.00000000	      1.00000000	      1.00000000	      0.60419257
      1.06472038	      1.00000000	      1.00000000	      1.00000000	      0.60484674
      1.06483491	      1.00000000	      1.00000000	      1.00000000	      0.60576881
      1.06493342	      1.00000000	      1.00000000	      1.00000000	      0.60656185
      1.06503193	      1.00000000	      1.00000000	      1.00000000	      0.60735489
      1.06513043	      1.00000000	      1.00000000	      1.00000000	      0.60814793
      1.06522894	      1.00000000	      1.00000000	      1.00000000	      0.60894097
      1.06531387	      1.00000000	      1.00000000	      1.00000000	      0.60962472
      1.06539881	      1.00000000	      1.00000000	      1.00000000	      0.61030848
      1.06550495	      1.00000000	      1.00000000	      1.00000000	      0.61116301
      1.06561109	      1.00000000	      1.00000000	      1.00000000	      0.61201754
      1.06569626	      1.00000000	      1.00000000	      1.00000000	      0.61270314
      1.06578142	      1.00000000	      1.00000000	      1.00000000	      0.61338874
      1.06588911	      1.00000000	      1.00000000	      1.00000000	      0.61425574
      1.06599680	      1.00000000	      1.00000000	      1.00000000	      0.61512274
      1.06607849	      1.00000000	      1.00000000	      1.00000000	      0.61578037
      1.06616018	      1.00000000	      1.00000000	      1.00000000	      0.61643799
      1.06627300	      1.00000000	      1.00000000	      1.00000000	      0.61734625
      1.06638581	      1.00000000	      1.00000000	      1.00000000	      0.61825451
      1.06646391	      1.00000000	      1.00000000	      1.00000000	      0.61888323
      1.06654201	      1.00000000	      1.00000000	      1.00000000	      0.61951194
      1.06666236	      1.00000000	      1.00000000	      1.00000000	      0.62048091
      1.06676147	      1.00000000	      1.00000000	      1.00000000	      0.62127876
      1.06686057	      1.00000000	      1.00000000	      1.00000000	      0.62207661
      1.06695968	      1.00000000	      1.00000000	      1.00000000	      0.62287446
      1.06704809	      1.00000000	      1.00000000	      1.00000000	      0.62358621
      1.06713650	      1.00000000	      1.00000000	      1.00000000	      0.62429796
      1.06722490	      1.00000000	      1.00000000	      1.00000000	      0.62500971
      1.06733828	      1.00000000	      1.00000000	      1.00000000	      0.62592242
      1.06742804	      1.00000000	      1.00000000	      1.00000000	      0.62664506
      1.06751780	      1.00000000	      1.00000000	      1.00000000	      0.62736770
      1.06760756	      1.00000000	      1.00000000	      1.00000000	      0.62809035
      1.06771997	      1.00000000	      1.00000000	      1.00000000	      0.62899528
      1.06780815	      1.00000000	      1.00000000	      1.00000000	      0.62970522
      1.06789634	      1.00000000	      1.00000000	      1.00000000	      0.63041517
      1.06798452	      1.00000000	      1.00000000	      1.00000000	      0.63112511
      1.06810164	      1.00000000	      1.00000000	      1.00000000	      0.63206793
      1.06818912	      1.00000000	      1.00000000	      1.00000000	      0.63277224
      1.06827660	      1.00000000	      1.00000000	      1.00000000	      0.63347654
      1.06838314	      1.00000000	      1.00000000	      1.00000000	      0.63433424
      1.06847797	      1.00000000	      1.00000000	      1.00000000	      0.63509766
      1.06857280	      1.00000000	      1.00000000	      1.00000000	      0.63586107
      1.06866762	      1.00000000	      1.00000000	      1.00000000	      0.63662449
      1.06876245	      1.00000000	      1.00000000	      1.00000000	      0.63738791
      1.06885728	      1.00000000	      1.00000000	      1.00000000	      0.63815132
      1.06895211	      1.00000000	      1.00000000	      1.00000000	      0.63891474
      1.06904693	      1.00000000	      1.00000000	      1.00000000	      0.63967816
      1.06914176	      1.00000000	      1.00000000	      1.00000000	      0.64044157
      1.06923659	      1.00000000	      1.00000000	      1.00000000	      0.64120499
      1.06933141	      1.00000000	      1.00000000	      1.00000000	      0.64196841
      1.06942624	      1.00000000	      1.00000000	      1.00000000	      0.64273182
      1.06952107	      1.00000000	      1.00000000	      1.00000000	      0.64349524
      1.06960634	      1.00000000	      1.00000000	      1.00000000	      0.64418172
      1.06969161	      1.00000000	      1.00000000	      1.00000000	      0.64486821
      1.06979459	      1.00000000	      1.00000000	      1.00000000	      0.64569724
      1.06989756	      1.00000000	      1.00000000	      1.00000000	      0.64652627
      1.06998439	      1.00000000	      1.00000000	      1.00000000	      0.64722528
      1.07007122	      1.00000000	      1.00000000	      1.00000000	      0.64792429
      1.07015804	      1.00000000	      1.00000000	      1.00000000	      0.64862329
      1.07027558	      1.00000000	      1.00000000	      1.00000000	      0.64956951
      1.07036334	      1.00000000	      1.00000000	      1.00000000	      0.65027609
      1.07045111	      1.00000000	      1.00000000	      1.00000000	      0.65098266
      1.07055649	      1.00000000	      1.00000000	      1.00000000	      0.65183101
      1.07065033	      1.00000000	      1.00000000	      1.00000000	      0.65258652
      1.07074418	      1.00000000	      1.00000000	      1.00000000	      0.65334202
      1.07083802	      1.00000000	      1.00000000	      1.00000000	      0.65409753
      1.07093187	      1.00000000	      1.00000000	      1.00000000	      0.65485303
      1.07102571	      1.00000000	      1.00000000	      1.00000000	      0.65560854
      1.07111955	      1.00000000	      1.00000000	      1.00000000	      0.65636404
      1.07121340	      1.00000000	      1.00000000	      1.00000000	      0.65711955
      1.07130724	      1.00000000	      1.00000000	      1.00000000	      0.65787505
      1.07140109	      1.00000000	      1.00000000	      1.00000000	      0.65863056
      1.07149493	      1.00000000	      1.00000000	      1.00000000	      0.65938607
      1.07158878	      1.00000000	      1.00000000	      1.00000000	      0.66014157
      1.07168262	      1.00000000	      1.00000000	      1.00000000	      0.66089708
      1.07177646	      1.00000000	      1.00000000	      1.00000000	      0.66165258
      1.07187031	      1.00000000	      1.00000000	      1.00000000	      0.66240809
      1.07196415	      1.00000000	      1.00000000	      1.00000000	      0.66316359
      1.07205800	      1.00000000	      1.00000000	      1.00000000	      0.66391910
      1.07215184	      1.00000000	      1.00000000	      1.00000000	      0.66467460
      1.07224569	      1.00000000	      1.00000000	      1.00000000	      0.66543011
      1.07233953	      1.00000000	      1.00000000	      1.00000000	      0.66618562
      1.07243338	      1.00000000	      1.00000000	      1.00000000	      0.66694112
      1.07252722	      1.00000000	      1.00000000	      1.00000000	      0.66769663
      1.07262106	      1.00000000	      1.00000000	      1.00000000	      0.66845213
      1.07271491	      1.00000000	      1.00000000	      1.00000000	      0.66920764
      1.07280875	      1.00000000	      1.00000000	      1.00000000	      0.66996314
      1.07290260	      1.00000000	      1.00000000	      1.00000000	      0.67071865
      1.07299644	      1.00000000	      1.00000000	      1.00000000	      0.67147415
      1.07309029	      1.00000000	      1.00000000	      1.00000000	      0.67222966
      1.07318413	      1.00000000	      1.00000000	      1.00000000	      0.67298516
      1.07327798	      1.00000000	      1.00000000	      1.00000000	      0.67374067
      1.07336227	      1.00000000	      1.00000000	      1.00000000	      0.67441926
      1.07344656	      1.00000000	      1.00000000	      1.00000000	      0.67509786
      1.07354898	      1.00000000	      1.00000000	      1.00000000	      0.67592241
      1.07365140	      1.00000000	      1.00000000	      1.00000000	      0.67674697
      1.07373757	      1.00000000	      1.00000000	      1.00000000	      0.67744072
      1.07382375	      1.00000000	      1.00000000	      1.00000000	      0.67813448
      1.07390992	      1.00000000	      1.00000000	      1.00000000	      0.67882823
      1.07402654	      1.00000000	      1.00000000	      1.00000000	      0.67976704
      1.07411348	      1.00000000	      1.00000000	      1.00000000	      0.68046704
      1.07420043	      1.00000000	      1.00000000	      1.00000000	      0.68116703
      1.07430508	      1.00000000	      1.00000000	      1.00000000	      0.68200948
      1.07439837	      1.00000000	      1.00000000	      1.00000000	      0.68276053
      1.07449166	      1.00000000	      1.00000000	      1.00000000	      0.68351158
      1.07458495	      1.00000000	      1.00000000	      1.00000000	      0.68426263
      1.07467824	      1.00000000	      1.00000000	      1.00000000	      0.68501368
      1.07477153	      1.00000000	      1.00000000	      1.00000000	      0.68576473
      1.07486482	      1.00000000	      1.00000000	      1.00000000	      0.68651579
      1.07495812	      1.00000000	      1.00000000	      1.00000000	      0.68726684
      1.07505141	      1.00000000	      1.00000000	      1.00000000	      0.68801789
      1.07514470	      1.00000000	      1.00000000	      1.00000000	      0.68876894
      1.07523799	      1.00000000	      1.00000000	      1.00000000	      0.68951999
      1.07533128	      1.00000000	      1.00000000	      1.00000000	      0.69027104
      1.07542457	      1.00000000	      1.00000000	      1.00000000	      0.69102209
      1.07551786	      1.00000000	      1.00000000	      1.00000000	      0.69177314
      1.07561115	      1.00000000	      1.00000000	      1.00000000	      0.69252419
      1.07570444	      1.00000000	      1.00000000	      1.00000000	      0.69327525
      1.07579774	      1.00000000	      1.00000000	      1.00000000	      0.69402630
      1.07589103	      1.00000000	      1.00000000	      1.00000000	      0.69477735
      1.07598432	      1.00000000	      1.00000000	      1.00000000	      0.69552840
      1.07607761	      1.00000000	      1.00000000	      1.00000000	      0.69627945
      1.07617090	      1.00000000	      1.00000000	      1.00000000	      0.69703050
      1.07626419	      1.00000000	      1.00000000	      1.00000000	      0.69778155
      1.07635748	      1.00000000	      1.00000000	      1.00000000	      0.69853260
      1.07644062	      1.00000000	      1.00000000	      1.00000000	      0.69920195
      1.07652377	      1.00000000	      1.00000000	      1.00000000	      0.69987129
      1.07662654	      1.00000000	      1.00000000	      1.00000000	      0.70069872
      1.07672932	      1.00000000	      1.00000000	      1.00000000	      0.70152614
      1.07681370	      1.00000000	      1.00000000	      1.00000000	      0.70220542
      1.07689807	      1.00000000	      1.00000000	      1.00000000	      0.70288471
      1.07700171	      1.00000000	      1.00000000	      1.00000000	      0.70371905
      1.07710535	      1.00000000	      1.00000000	      1.00000000	      0.70455340
      1.07718602	      1.00000000	      1.00000000	      1.00000000	      0.70520287
      1.07726670	      1.00000000	      1.00000000	      1.00000000	      0.70585233
      1.07737535	      1.00000000	      1.00000000	      1.00000000	      0.70672711
      1.07748401	      1.00000000	      1.00000000	      1.00000000	      0.70760188
      1.07756117	      1.00000000	      1.00000000	      1.00000000	      0.70822307
      1.07763834	      1.00000000	      1.00000000	      1.00000000	      0.70884427
      1.07775405	      1.00000000	      1.00000000	      1.00000000	      0.70977583
      1.07785012	      1.00000000	      1.00000000	      1.00000000	      0.71054925
      1.07794619	      1.00000000	      1.00000000	      1.00000000	      0.71132267
      1.07804226	      1.00000000	      1.00000000	      1.00000000	      0.71209609
      1.07813833	      1.00000000	      1.00000000	      1.00000000	      0.71286951
      1.07822123	      1.00000000	      1.00000000	      1.00000000	      0.71353696
      1.07830414	      1.00000000	      1.00000000	      1.00000000	      0.71420441
      1.07840704	      1.00000000	      1.00000000	      1.00000000	      0.71503282
      1.07850994	      1.00000000	      1.00000000	      1.00000000	      0.71586123
      1.07859337	      1.00000000	      1.00000000	      1.00000000	      0.71653289
      1.07867680	      1.00000000	      1.00000000	      1.00000000	      0.71720454
      1.07878068	      1.00000000	      1.00000000	      1.00000000	      0.71804084
      1.07888456	      1.00000000	      1.00000000	      1.00000000	      0.71887713
      1.07896513	      1.00000000	      1.00000000	      1.00000000	      0.71952581
      1.07904571	      1.00000000	      1.00000000	      1.00000000	      0.72017449
      1.07915350	      1.00000000	      1.00000000	      1.00000000	      0.72104226
      1.07926129	      1.00000000	      1.00000000	      1.00000000	      0.72191002
      1.07933921	      1.00000000	      1.00000000	      1.00000000	      0.72253738
      1.07941714	      1.00000000	      1.00000000	      1.00000000	      0.72316474
      1.07952995	      1.00000000	      1.00000000	      1.00000000	      0.72407295
      1.07962611	      1.00000000	      1.00000000	      1.00000000	      0.72484705
      1.07972226	      1.00000000	      1.00000000	      1.00000000	      0.72562115
      1.07981841	      1.00000000	      1.00000000	      1.00000000	      0.72639524
      1.07990442	      1.00000000	      1.00000000	      1.00000000	      0.72708768
      1.07999044	      1.00000000	      1.00000000	      1.00000000	      0.72778012
      1.08007645	      1.00000000	      1.00000000	      1.00000000	      0.72847256
      1.08018709	      1.00000000	      1.00000000	      1.00000000	      0.72936333
      1.08027424	      1.00000000	      1.00000000	      1.00000000	      0.73006495
      1.08036139	      1.00000000	      1.00000000	      1.00000000	      0.73076657
      1.08044854	      1.00000000	      1.00000000	      1.00000000	      0.73146819
      1.08055901	      1.00000000	      1.00000000	      1.00000000	      0.73235749
      1.08064446	      1.00000000	      1.00000000	      1.00000000	      0.73304547
      1.08072992	      1.00000000	      1.00000000	      1.00000000	      0.73373344
      1.08083250	      1.00000000	      1.00000000	      1.00000000	      0.73455928
      1.08093508	      1.00000000	      1.00000000	      1.00000000	      0.73538512
      1.08101363	      1.00000000	      1.00000000	      1.00000000	      0.73601744
      1.08109217	      1.00000000	      1.00000000	      1.00000000	      0.73664976
      1.08120188	      1.00000000	      1.00000000	      1.00000000	      0.73753297
      1.08129795	      1.00000000	      1.00000000	      1.00000000	      0.73830643
      1.08139402	      1.00000000	      1.00000000	      1.00000000	      0.73907988
      1.08149010	      1.00000000	      1.00000000	      1.00000000	      0.73985333
      1.08157422	      1.00000000	      1.00000000	      1.00000000	      0.74053058
      1.08165835	      1.00000000	      1.00000000	      1.00000000	      0.74120783
      1.08174247	      1.00000000	      1.00000000	      1.00000000	      0.74188508
      1.08185857	      1.00000000	      1.00000000	      1.00000000	      0.74281976
      1.08194437	      1.00000000	      1.00000000	      1.00000000	      0.74351049
      1.08203017	      1.00000000	      1.00000000	      1.00000000	      0.74420122
      1.08213319	      1.00000000	      1.00000000	      1.00000000	      0.74503062
      1.08222482	      1.00000000	      1.00000000	      1.00000000	      0.74576831
      1.08231645	      1.00000000	      1.00000000	      1.00000000	      0.74650599
      1.08240808	      1.00000000	      1.00000000	      1.00000000	      0.74724368
      1.08249971	      1.00000000	      1.00000000	      1.00000000	      0.74798137
      1.08259134	      1.00000000	      1.00000000	      1.00000000	      0.74871905
      1.08268298	      1.00000000	      1.00000000	      1.00000000	      0.74945674
      1.08277461	      1.00000000	      1.00000000	      1.00000000	      0.75019443
      1.08286624	      1.00000000	      1.00000000	      1.00000000	      0.75093211
      1.08295787	      1.00000000	      1.00000000	      1.00000000	      0.75166980
      1.08304950	      1.00000000	      1.00000000	      1.00000000	      0.75240748
      1.08314113	      1.00000000	      1.00000000	      1.00000000	      0.75314517
      1.08323276	      1.00000000	      1.00000000	      1.00000000	      0.75388286
      1.08332439	      1.00000000	      1.00000000	      1.00000000	      0.75462054
      1.08341602	      1.00000000	      1.00000000	      1.00000000	      0.75535823
      1.08350765	      1.00000000	      1.00000000	      1.00000000	      0.75609592
      1.08359929	      1.00000000	      1.00000000	      1.00000000	      0.75683360
      1.08369092	      1.00000000	      1.00000000	      1.00000000	      0.75757129
      1.08378255	      1.00000000	      1.00000000	      1.00000000	      0.75830897
      1.08387418	      1.00000000	      1.00000000	      1.00000000	      0.75904666
      1.08396581	      1.00000000	      1.00000000	      1.00000000	      0.75978435
      1.08405744	      1.00000000	      1.00000000	      1.00000000	      0.76052203
      1.08414907	      1.00000000	      1.00000000	      1.00000000	      0.76125972
      1.08424070	      1.00000000	      1.00000000	      1.00000000	      0.76199741
      1.08433233	      1.00000000	      1.00000000	      1.00000000	      0.76273509
      1.08442396	      1.00000000	      1.00000000	      1.00000000	      0.76347278
      1.08451560	      1.00000000	      1.00000000	      1.00000000	      0.76421046
      1.08460723	      1.00000000	      1.00000000	      1.00000000	      0.76494815
      1.08469886	      1.00000000	      1.00000000	      1.00000000	      0.76568584
      1.08479049	      1.00000000	      1.00000000	      1.00000000	      0.76642352
      1.08488212	      1.00000000	      1.00000000	      1.00000000	      0.76716121
      1.08497375	      1.00000000	      1.00000000	      1.00000000	      0.76789890
      1.08506538	      1.00000000	      1.00000000	      1.00000000	      0.76863658
      1.08515701	      1.00000000	      1.00000000	      1.00000000	      0.76937427
      1.08524864	      1.00000000	      1.00000000	      1.00000000	      0.77011195
      1.08534028	      1.00000000	      1.00000000	      1.00000000	      0.77084964
      1.08542211	      1.00000000	      1.00000000	      1.00000000	      0.77150848
      1.08550395	      1.00000000	      1.00000000	      1.00000000	      0.77216732
      1.08560447	      1.00000000	      1.00000000	      1.00000000	      0.77297656
      1.08570499	      1.00000000	      1.00000000	      1.00000000	      0.77378580
      1.08578910	      1.00000000	      1.00000000	      1.00000000	      0.77446294
      1.08587321	      1.00000000	      1.00000000	      1.00000000	      0.77514009
      1.08595732	      1.00000000	      1.00000000	      1.00000000	      0.77581723
      1.08607165	      1.00000000	      1.00000000	      1.00000000	      0.77673769
      1.08615626	      1.00000000	      1.00000000	      1.00000000	      0.77741886
      1.08624087	      1.00000000	      1.00000000	      1.00000000	      0.77810002
      1.08634345	      1.00000000	      1.00000000	      1.00000000	      0.77892580
      1.08643494	      1.00000000	      1.00000000	      1.00000000	      0.77966235
      1.08652643	      1.00000000	      1.00000000	      1.00000000	      0.78039891
      1.08661792	      1.00000000	      1.00000000	      1.00000000	      0.78113546
      1.08670941	      1.00000000	      1.00000000	      1.00000000	      0.78187201
      1.08680090	      1.00000000	      1.00000000	      1.00000000	      0.78260857
      1.08689239	      1.00000000	      1.00000000	      1.00000000	      0.78334512
      1.08698388	      1.00000000	      1.00000000	      1.00000000	      0.78408168
      1.08707537	      1.00000000	      1.00000000	      1.00000000	      0.78481823
      1.08716686	      1.00000000	      1.00000000	      1.00000000	      0.78555478
      1.08725835	      1.00000000	      1.00000000	      1.00000000	      0.78629134
      1.08734984	      1.00000000	      1.00000000	      1.00000000	      0.78702789
      1.08744133	      1.00000000	      1.00000000	      1.00000000	      0.78776444
      1.08753282	      1.00000000	      1.00000000	      1.00000000	      0.78850100
      1.08761440	      1.00000000	      1.00000000	      1.00000000	      0.78915774
      1.08769598	      1.00000000	      1.00000000	      1.00000000	      0.78981448
      1.08779606	      1.00000000	      1.00000000	      1.00000000	      0.79062022
      1.08789614	      1.00000000	      1.00000000	      1.00000000	      0.79142595
      1.08797989	      1.00000000	      1.00000000	      1.00000000	      0.79210018
      1.08806364	      1.00000000	      1.00000000	      1.00000000	      0.79277442
      1.08814739	      1.00000000	      1.00000000	      1.00000000	      0.79344865
      1.08826136	      1.00000000	      1.00000000	      1.00000000	      0.79436619
      1.08834560	      1.00000000	      1.00000000	      1.00000000	      0.79504436
      1.08842984	      1.00000000	      1.00000000	      1.00000000	      0.79572254
      1.08853205	      1.00000000	      1.00000000	      1.00000000	      0.79654541
      1.08862321	      1.00000000	      1.00000000	      1.00000000	      0.79727932
      1.08871437	      1.00000000	      1.00000000	      1.00000000	      0.79801322
      1.08880554	      1.00000000	      1.00000000	      1.00000000	      0.79874713
      1.08889670	      1.00000000	      1.00000000	      1.00000000	      0.79948104
      1.08898786	      1.00000000	      1.00000000	      1.00000000	      0.80021494
      1.08907902	      1.00000000	      1.00000000	      1.00000000	      0.80094885
      1.08917018	      1.00000000	      1.00000000	      1.00000000	      0.80168275
      1.08926134	      1.00000000	      1.00000000	      1.00000000	      0.80241666
      1.08935250	      1.00000000	      1.00000000	      1.00000000	      0.80315056
      1.08944367	      1.00000000	      1.00000000	      1.00000000	      0.80388447
      1.08953483	      1.00000000	      1.00000000	      1.00000000	      0.80461838
      1.08962599	      1.00000000	      1.00000000	      1.00000000	      0.80535228
      1.08970769	      1.00000000	      1.00000000	      1.00000000	      0.80601003
      1.08978939	      1.00000000	      1.00000000	      1.00000000	      0.80666778
      1.08988899	      1.00000000	      1.00000000	      1.00000000	      0.80746959
      1.08998858	      1.00000000	      1.00000000	      1.00000000	      0.80827140
      1.09007106	      1.00000000	      1.00000000	      1.00000000	      0.80893538
      1.09015354	      1.00000000	      1.00000000	      1.00000000	      0.80959937
      1.09025432	      1.00000000	      1.00000000	      1.00000000	      0.81041074
      1.09035510	      1.00000000	      1.00000000	      1.00000000	      0.81122212
      1.09043398	      1.00000000	      1.00000000	      1.00000000	      0.81185714
      1.09051286	      1.00000000	      1.00000000	      1.00000000	      0.81249216
      1.09061860	      1.00000000	      1.00000000	      1.00000000	      0.81334339
      1.09072433	      1.00000000	      1.00000000	      1.00000000	      0.81419462
      1.09079959	      1.00000000	      1.00000000	      1.00000000	      0.81480053
      1.09087485	      1.00000000	      1.00000000	      1.00000000	      0.81540643
      1.09098782	      1.00000000	      1.00000000	      1.00000000	      0.81631587
      1.09108131	      1.00000000	      1.00000000	      1.00000000	      0.81706852
      1.09117480	      1.00000000	      1.00000000	      1.00000000	      0.81782118
      1.09126829	      1.00000000	      1.00000000	      1.00000000	      0.81857383
      1.09136178	      1.00000000	      1.00000000	      1.00000000	      0.81932648
      1.09144371	      1.00000000	      1.00000000	      1.00000000	      0.81998606
      1.09152564	      1.00000000	      1.00000000	      1.00000000	      0.82064564
      1.09162463	      1.00000000	      1.00000000	      1.00000000	      0.82144259
      1.09172362	      1.00000000	      1.00000000	      1.00000000	      0.82223953
      1.09180623	      1.00000000	      1.00000000	      1.00000000	      0.82290455
      1.09188883	      1.00000000	      1.00000000	      1.00000000	      0.82356956
      1.09198833	      1.00000000	      1.00000000	      1.00000000	      0.82437059
      1.09208783	      1.00000000	      1.00000000	      1.00000000	      0.82517162
      1.09216823	      1.00000000	      1.00000000	      1.00000000	      0.82581886
      1.09224862	      1.00000000	      1.00000000	      1.00000000	      0.82646610
      1.09235083	      1.00000000	      1.00000000	      1.00000000	      0.82728897
      1.09245304	      1.00000000	      1.00000000	      1.00000000	      0.82811183
      1.09253156	      1.00000000	      1.00000000	      1.00000000	      0.82874394
      1.09261008	      1.00000000	      1.00000000	      1.00000000	      0.82937605
      1.09271543	      1.00000000	      1.00000000	      1.00000000	      0.83022417
      1.09282077	      1.00000000	      1.00000000	      1.00000000	      0.83107228
      1.09289667	      1.00000000	      1.00000000	      1.00000000	      0.83168328
      1.09297256	      1.00000000	      1.00000000	      1.00000000	      0.83229428
      1.09308273	      1.00000000	      1.00000000	      1.00000000	      0.83318118
      1.09317678	      1.00000000	      1.00000000	      1.00000000	      0.83393839
      1.09327084	      1.00000000	      1.00000000	      1.00000000	      0.83469560
      1.09336490	      1.00000000	      1.00000000	      1.00000000	      0.83545281
      1.09344808	      1.00000000	      1.00000000	      1.00000000	      0.83612252
      1.09353127	      1.00000000	      1.00000000	      1.00000000	      0.83679223
      1.09361446	      1.00000000	      1.00000000	      1.00000000	      0.83746194
      1.09372501	      1.00000000	      1.00000000	      1.00000000	      0.83835198
      1.09380941	      1.00000000	      1.00000000	      1.00000000	      0.83903141
      1.09389380	      1.00000000	      1.00000000	      1.00000000	      0.83971084
      1.09397820	      1.00000000	      1.00000000	      1.00000000	      0.84039027
      1.09408879	      1.00000000	      1.00000000	      1.00000000	      0.84128057
      1.09417130	      1.00000000	      1.00000000	      1.00000000	      0.84194483
      1.09425381	      1.00000000	      1.00000000	      1.00000000	      0.84260908
      1.09435546	      1.00000000	      1.00000000	      1.00000000	      0.84342746
      1.09444680	      1.00000000	      1.00000000	      1.00000000	      0.84416281
      1.09453814	      1.00000000	      1.00000000	      1.00000000	      0.84489817
      1.09462948	      1.00000000	      1.00000000	      1.00000000	      0.84563352
      1.09472083	      1.00000000	      1.00000000	      1.00000000	      0.84636887
      1.09481217	      1.00000000	      1.00000000	      1.00000000	      0.84710423
      1.09489307	      1.00000000	      1.00000000	      1.00000000	      0.84775555
      1.09497397	      1.00000000	      1.00000000	      1.00000000	      0.84840688
      1.09507259	      1.00000000	      1.00000000	      1.00000000	      0.84920078
      1.09517120	      1.00000000	      1.00000000	      1.00000000	      0.84999469
      1.09525377	      1.00000000	      1.00000000	      1.00000000	      0.85065937
      1.09533633	      1.00000000	      1.00000000	      1.00000000	      0.85132405
      1.09541889	      1.00000000	      1.00000000	      1.00000000	      0.85198873
      1.09553187	      1.00000000	      1.00000000	      1.00000000	      0.85289825
      1.09561492	      1.00000000	      1.00000000	      1.00000000	      0.85356692
      1.09569798	      1.00000000	      1.00000000	      1.00000000	      0.85423558
      1.09579911	      1.00000000	      1.00000000	      1.00000000	      0.85504971
      1.09588922	      1.00000000	      1.00000000	      1.00000000	      0.85577513
      1.09597932	      1.00000000	      1.00000000	      1.00000000	      0.85650056
      1.09606943	      1.00000000	      1.00000000	      1.00000000	      0.85722598
      1.09615954	      1.00000000	      1.00000000	      1.00000000	      0.85795140
      1.09624965	      1.00000000	      1.00000000	      1.00000000	      0.85867683
      1.09633975	      1.00000000	      1.00000000	      1.00000000	      0.85940225
      1.09642986	      1.00000000	      1.00000000	      1.00000000	      0.86012768
      1.09651997	      1.00000000	      1.00000000	      1.00000000	      0.86085310
      1.09661008	      1.00000000	      1.00000000	      1.00000000	      0.86157852
      1.09670019	      1.00000000	      1.00000000	      1.00000000	      0.86230395
      1.09679029	      1.00000000	      1.00000000	      1.00000000	      0.86302937
      1.09687090	      1.00000000	      1.00000000	      1.00000000	      0.86367831
      1.09695151	      1.00000000	      1.00000000	      1.00000000	      0.86432725
      1.09704957	      1.00000000	      1.00000000	      1.00000000	      0.86511673
      1.09714764	      1.00000000	      1.00000000	      1.00000000	      0.86590620
      1.09723042	      1.00000000	      1.00000000	      1.00000000	      0.86657263
      1.09731320	      1.00000000	      1.00000000	      1.00000000	      0.86723907
      1.09739598	      1.00000000	      1.00000000	      1.00000000	      0.86790550
      1.09750674	      1.00000000	      1.00000000	      1.00000000	      0.86879721
      1.09758987	      1.00000000	      1.00000000	      1.00000000	      0.86946644
      1.09767300	      1.00000000	      1.00000000	      1.00000000	      0.87013567
      1.09777298	      1.00000000	      1.00000000	      1.00000000	      0.87094063
      1.09786281	      1.00000000	      1.00000000	      1.00000000	      0.87166376
      1.09795263	      1.00000000	      1.00000000	      1.00000000	      0.87238689
      1.09804245	      1.00000000	      1.00000000	      1.00000000	      0.87311003
      1.09813228	      1.00000000	      1.00000000	      1.00000000	      0.87383316
      1.09822210	      1.00000000	      1.00000000	      1.00000000	      0.87455629
      1.09831192	      1.00000000	      1.00000000	      1.00000000	      0.87527942
      1.09840175	      1.00000000	      1.00000000	      1.00000000	      0.87600255
      1.09849157	      1.00000000	      1.00000000	      1.00000000	      0.87672569
      1.09858139	      1.00000000	      1.00000000	      1.00000000	      0.87744882
      1.09867121	      1.00000000	      1.00000000	      1.00000000	      0.87817195
      1.09876104	      1.00000000	      1.00000000	      1.00000000	      0.87889508
      1.09884109	      1.00000000	      1.00000000	      1.00000000	      0.87953953
      1.09892114	      1.00000000	      1.00000000	      1.00000000	      0.88018398
      1.09901924	      1.00000000	      1.00000000	      1.00000000	      0.88097376
      1.09911734	      1.00000000	      1.00000000	      1.00000000	      0.88176354
      1.09919964	      1.00000000	      1.00000000	      1.00000000	      0.88242608
      1.09928193	      1.00000000	      1.00000000	      1.00000000	      0.88308862
      1.09936423	      1.00000000	      1.00000000	      1.00000000	      0.88375116
      1.09947552	      1.00000000	      1.00000000	      1.00000000	      0.88464713
      1.09955817	      1.00000000	      1.00000000	      1.00000000	      0.88531248
      1.09964081	      1.00000000	      1.00000000	      1.00000000	      0.88597782
      1.09974091	      1.00000000	      1.00000000	      1.00000000	      0.88678367
      1.09983050	      1.00000000	      1.00000000	      1.00000000	      0.88750491
      1.09992009	      1.00000000	      1.00000000	      1.00000000	      0.88822615
      1.10000968	      1.00000000	      1.00000000	      1.00000000	      0.88894739
      1.10009926	      1.00000000	      1.00000000	      1.00000000	      0.88966863
      1.10018885	      1.00000000	      1.00000000	      1.00000000	      0.89038986
      1.10027844	      1.00000000	      1.00000000	      1.00000000	      0.89111110
      1.10036803	      1.00000000	      1.00000000	      1.00000000	      0.89183234
      1.10045762	      1.00000000	      1.00000000	      1.00000000	      0.89255358
      1.10054720	      1.00000000	      1.00000000	      1.00000000	      0.89327482
      1.10063679	      1.00000000	      1.00000000	      1.00000000	      0.89399606
      1.10071701	      1.00000000	      1.00000000	      1.00000000	      0.89464190
      1.10079724	      1.00000000	      1.00000000	      1.00000000	      0.89528774
      1.10089504	      1.00000000	      1.00000000	      1.00000000	      0.89607509
      1.10099284	      1.00000000	      1.00000000	      1.00000000	      0.89686244
      1.10107364	      1.00000000	      1.00000000	      1.00000000	      0.89751296
      1.10115444	      1.00000000	      1.00000000	      1.00000000	      0.89816348
      1.10125362	      1.00000000	      1.00000000	      1.00000000	      0.89896193
      1.10135280	      1.00000000	      1.00000000	      1.00000000	      0.89976038
      1.10142998	      1.00000000	      1.00000000	      1.00000000	      0.90038168
      1.10150715	      1.00000000	      1.00000000	      1.00000000	      0.90100297
      1.10161146	      1.00000000	      1.00000000	      1.00000000	      0.90184271
      1.10171576	      1.00000000	      1.00000000	      1.00000000	      0.90268244
      1.10178915	      1.00000000	      1.00000000	      1.00000000	      0.90327329
      1.10186255	      1.00000000	      1.00000000	      1.00000000	      0.90386414
      1.10197464	      1.00000000	      1.00000000	      1.00000000	      0.90476656
      1.10206642	      1.00000000	      1.00000000	      1.00000000	      0.90550548
      1.10215821	      1.00000000	      1.00000000	      1.00000000	      0.90624439
      1.10224999	      1.00000000	      1.00000000	      1.00000000	      0.90698331
      1.10234177	      1.00000000	      1.00000000	      1.00000000	      0.90772222
      1.10242259	      1.00000000	      1.00000000	      1.00000000	      0.90837284
      1.10250341	      1.00000000	      1.00000000	      1.00000000	      0.90902345
      1.10258422	      1.00000000	      1.00000000	      1.00000000	      0.90967407
      1.10269716	      1.00000000	      1.00000000	      1.00000000	      0.91058329
      1.10277963	      1.00000000	      1.00000000	      1.00000000	      0.91124722
      1.10286210	      1.00000000	      1.00000000	      1.00000000	      0.91191115
      1.10296188	      1.00000000	      1.00000000	      1.00000000	      0.91271447
      1.10305049	      1.00000000	      1.00000000	      1.00000000	      0.91342786
      1.10313911	      1.00000000	      1.00000000	      1.00000000	      0.91414126
      1.10322772	      1.00000000	      1.00000000	      1.00000000	      0.91485465
      1.10331634	      1.00000000	      1.00000000	      1.00000000	      0.91556805
      1.10340495	      1.00000000	      1.00000000	      1.00000000	      0.91628144
      1.10349356	      1.00000000	      1.00000000	      1.00000000	      0.91699484
      1.10358218	      1.00000000	      1.00000000	      1.00000000	      0.91770824
      1.10367079	      1.00000000	      1.00000000	      1.00000000	      0.91842163
      1.10375940	      1.00000000	      1.00000000	      1.00000000	      0.91913503
      1.10384802	      1.00000000	      1.00000000	      1.00000000	      0.91984842
      1.10393663	      1.00000000	      1.00000000	      1.00000000	      0.92056182
      1.10402525	      1.00000000	      1.00000000	      1.00000000	      0.92127521
      1.10411386	      1.00000000	      1.00000000	      1.00000000	      0.92198861
      1.10420247	      1.00000000	      1.00000000	      1.00000000	      0.92270200
      1.10429109	      1.00000000	      1.00000000	      1.00000000	      0.92341540
      1.10437970	      1.00000000	      1.00000000	      1.00000000	      0.92412880
      1.10446832	      1.00000000	      1.00000000	      1.00000000	      0.92484219
      1.10455693	      1.00000000	      1.00000000	      1.00000000	      0.92555559
      1.10464554	      1.00000000	      1.00000000	      1.00000000	      0.92626898
      1.10473416	      1.00000000	      1.00000000	      1.00000000	      0.92698238
      1.10482277	      1.00000000	      1.00000000	      1.00000000	      0.92769577
      1.10491138	      1.00000000	      1.00000000	      1.00000000	      0.92840917
      1.10500000	      1.00000000	      1.00000000	      1.00000000	      0.92912257
      1.10507969	      1.00000000	      1.00000000	      1.00000000	      0.92976412
      1.10515938	      1.00000000	      1.00000000	      1.00000000	      0.93040567
      1.10525590	      1.00000000	      1.00000000	      1.00000000	      0.93118272
      1.10535242	      1.00000000	      1.00000000	      1.00000000	      0.93195977
      1.10543446	      1.00000000	      1.00000000	      1.00000000	      0.93262023
      1.10551650	      1.00000000	      1.00000000	      1.00000000	      0.93328069
      1.10559853	      1.00000000	      1.00000000	      1.00000000	      0.93394116
      1.10570661	      1.00000000	      1.00000000	      1.00000000	      0.93481123
      1.10578890	      1.00000000	      1.00000000	      1.00000000	      0.93547371
      1.10587119	      1.00000000	      1.00000000	      1.00000000	      0.93613620
      1.10595348	      1.00000000	      1.00000000	      1.00000000	      0.93679868
      1.10606357	      1.00000000	      1.00000000	      1.00000000	      0.93768496
      1.10614420	      1.00000000	      1.00000000	      1.00000000	      0.93833411
      1.10622483	      1.00000000	      1.00000000	      1.00000000	      0.93898325
      1.10632523	      1.00000000	      1.00000000	      1.00000000	      0.93979151
      1.10641489	      1.00000000	      1.00000000	      1.00000000	      0.94051334
      1.10650455	      1.00000000	      1.00000000	      1.00000000	      0.94123516
      1.10659421	      1.00000000	      1.00000000	      1.00000000	      0.94195698
      1.10668387	      1.00000000	      1.00000000	      1.00000000	      0.94267881
      1.10677353	      1.00000000	      1.00000000	      1.00000000	      0.94340063
      1.10685268	      1.00000000	      1.00000000	      1.00000000	      0.94403781
      1.10693183	      1.00000000	      1.00000000	      1.00000000	      0.94467498
      1.10702883	      1.00000000	      1.00000000	      1.00000000	      0.94545594
      1.10712584	      1.00000000	      1.00000000	      1.00000000	      0.94623690
      1.10720671	      1.00000000	      1.00000000	      1.00000000	      0.94688800
      1.10728759	      1.00000000	      1.00000000	      1.00000000	      0.94753909
      1.10736847	      1.00000000	      1.00000000	      1.00000000	      0.94819019
      1.10747987	      1.00000000	      1.00000000	      1.00000000	      0.94908704
      1.10756120	      1.00000000	      1.00000000	      1.00000000	      0.94974179
      1.10764252	      1.00000000	      1.00000000	      1.00000000	      0.95039654
      1.10774204	      1.00000000	      1.00000000	      1.00000000	      0.95119768
      1.10783054	      1.00000000	      1.00000000	      1.00000000	      0.95191017
      1.10791904	      1.00000000	      1.00000000	      1.00000000	      0.95262265
      1.10800754	      1.00000000	      1.00000000	      1.00000000	      0.95333514
      1.10809604	      1.00000000	      1.00000000	      1.00000000	      0.95404762
      1.10818454	      1.00000000	      1.00000000	      1.00000000	      0.95476011
      1.10827304	      1.00000000	      1.00000000	      1.00000000	      0.95547259
      1.10836154	      1.00000000	      1.00000000	      1.00000000	      0.95618508
      1.10845004	      1.00000000	      1.00000000	      1.00000000	      0.95689756
      1.10853854	      1.00000000	      1.00000000	      1.00000000	      0.95761005
      1.10862704	      1.00000000	      1.00000000	      1.00000000	      0.95832253
      1.10870618	      1.00000000	      1.00000000	      1.00000000	      0.95895963
      1.10878532	      1.00000000	      1.00000000	      1.00000000	      0.95959673
      1.10888204	      1.00000000	      1.00000000	      1.00000000	      0.96037540
      1.10897876	      1.00000000	      1.00000000	      1.00000000	      0.96115408
      1.10905851	      1.00000000	      1.00000000	      1.00000000	      0.96179612
      1.10913826	      1.00000000	      1.00000000	      1.00000000	      0.96243815
      1.10923633	      1.00000000	      1.00000000	      1.00000000	      0.96322766
      1.10933440	      1.00000000	      1.00000000	      1.00000000	      0.96401716
      1.10941056	      1.00000000	      1.00000000	      1.00000000	      0.96463033
      1.10948673	      1.00000000	      1.00000000	      1.00000000	      0.96524351
      1.10958988	      1.00000000	      1.00000000	      1.00000000	      0.96607393
      1.10969303	      1.00000000	      1.00000000	      1.00000000	      0.96690436
      1.10976548	      1.00000000	      1.00000000	      1.00000000	      0.96748766
      1.10983794	      1.00000000	      1.00000000	      1.00000000	      0.96807096
      1.10994877	      1.00000000	      1.00000000	      1.00000000	      0.96896324
      1.11003951	      1.00000000	      1.00000000	      1.00000000	      0.96969377
      1.11013026	      1.00000000	      1.00000000	      1.00000000	      0.97042431
      1.11022100	      1.00000000	      1.00000000	      1.00000000	      0.97115485
      1.11031174	      1.00000000	      1.00000000	      1.00000000	      0.97188539
      1.11039132	      1.00000000	      1.00000000	      1.00000000	      0.97252602
      1.11047089	      1.00000000	      1.00000000	      1.00000000	      0.97316666
      1.11056681	      1.00000000	      1.00000000	      1.00000000	      0.97393883
      1.11066272	      1.00000000	      1.00000000	      1.00000000	      0.97471100
      1.11074298	      1.00000000	      1.00000000	      1.00000000	      0.97535711
      1.11082323	      1.00000000	      1.00000000	      1.00000000	      0.97600322
      1.11091960	      1.00000000	      1.00000000	      1.00000000	      0.97677899
      1.11101596	      1.00000000	      1.00000000	      1.00000000	      0.97755476
      1.11109416	      1.00000000	      1.00000000	      1.00000000	      0.97818431
      1.11117236	      1.00000000	      1.00000000	      1.00000000	      0.97881387
      1.11127124	      1.00000000	      1.00000000	      1.00000000	      0.97960992
      1.11137012	      1.00000000	      1.00000000	      1.00000000	      0.98040597
      1.11144658	      1.00000000	      1.00000000	      1.00000000	      0.98102150
      1.11152303	      1.00000000	      1.00000000	      1.00000000	      0.98163703
      1.11162481	      1.00000000	      1.00000000	      1.00000000	      0.98245640
      1.11172659	      1.00000000	      1.00000000	      1.00000000	      0.98327577
      1.11180060	      1.00000000	      1.00000000	      1.00000000	      0.98387162
      1.11187461	      1.00000000	      1.00000000	      1.00000000	      0.98446746
      1.11198081	      1.00000000	      1.00000000	      1.00000000	      0.98532245
      1.11207194	      1.00000000	      1.00000000	      1.00000000	      0.98605609
      1.11216307	      1.00000000	      1.00000000	      1.00000000	      0.98678973
      1.11225420	      1.00000000	      1.00000000	      1.00000000	      0.98752337
      1.11233525	      1.00000000	      1.00000000	      1.00000000	      0.98817591
      1.11241631	      1.00000000	      1.00000000	      1.00000000	      0.98882844
      1.11249736	      1.00000000	      1.00000000	      1.00000000	      0.98948097
      1.11260357	      1.00000000	      1.00000000	      1.00000000	      0.99033599
      1.11268576	      1.00000000	      1.00000000	      1.00000000	      0.99099769
      1.11276795	      1.00000000	      1.00000000	      1.00000000	      0.99165939
      1.11285014	      1.00000000	      1.00000000	      1.00000000	      0.99232109
      1.11295634	      1.00000000	      1.00000000	      1.00000000	      0.99317605
      1.11303681	      1.00000000	      1.00000000	      1.00000000	      0.99382390
      1.11311728	      1.00000000	      1.00000000	      1.00000000	      0.99447175
      1.11321532	      1.00000000	      1.00000000	      1.00000000	      0.99526102
      1.11331336	      1.00000000	      1.00000000	      1.00000000	      0.99605030
      1.11338703	      1.00000000	      1.00000000	      1.00000000	      0.99664332
      1.11346069	      1.00000000	      1.00000000	      1.00000000	      0.99723635
      1.11356607	      1.00000000	      1.00000000	      1.00000000	      0.99808471
      1.11365758	      1.00000000	      1.00000000	      1.00000000	      0.99882145
      1.11374909	      1.00000000	      1.00000000	      1.00000000	      0.99955819
      1.11384061	      1.00000000	      1.00000000	      1.00000000	      1.00000000
      1.11391940	      1.00000000	      1.00000000	      1.00000000	      1.00000000
      1.11399820	      1.00000000	      1.00000000	      1.00000000	      1.00000000
      1.11409443	      1.00000000	      1.00000000	      1.00000000	      1.00000000
      1.11419067	      1.00000000	      1.00000000	      1.00000000	      1.00000000
      1.11426951	      1.00000000	      1.00000000	      1.00000000	      1.00000000
      1.11434835	      1.00000000	      1.00000000	      1.00000000	      1.00000000
      1.11444566	      1.00000000	      1.00000000	      1.00000000	      1.00000000
      1.11454296	      1.00000000	      1.00000000	      1.00000000	      1.00000000
      1.11461956	      1.00000000	      1.00000000	      1.00000000	      1.00000000
      1.11469617	      1.00000000	      1.00000000	      1.00000000	      1.00000000
      1.11479656	      1.00000000	      1.00000000	      1.00000000	      1.00000000
      1.11489695	      1.00000000	      1.00000000	      1.00000000	      1.00000000
      1.11497135	      1.00000000	      1.00000000	      1.00000000	      1.00000000
      1.11504575	      1.00000000	      1.00000000	      1.00000000	      1.00000000
      1.11515010	      1.00000000	      1.00000000	      1.00000000	      1.00000000
      1.11524041	      1.00000000	      1.00000000	      1.00000000	      1.00000000
      1.11533072	      1.00000000	      1.00000000	      1.00000000	      1.00000000
      1.11542103	      1.00000000	      1.00000000	      1.00000000	      1.00000000
      1.11551134	      1.00000000	      1.00000000	      1.00000000	      1.00000000
      1.11558785	      1.00000000	      1.00000000	      1.00000000	      1.00000000
      1.11566436	      1.00000000	      1.00000000	      1.00000000	      1.00000000
      1.11576320	      1.00000000	      1.00000000	      1.00000000	      1.00000000
      1.11586204	      1.00000000	      1.00000000	      1.00000000	      1.00000000
      1.11593821	      1.00000000	      1.00000000	      1.00000000	      1.00000000
      1.11601438	      1.00000000	      1.00000000	      1.00000000	      1.00000000
      1.11611588	      1.00000000	      1.00000000	      1.00000000	      1.00000000
      1.11621739	      1.00000000	      1.00000000	      1.00000000	      1.00000000
      1.11628937	      1.00000000	      1.00000000	      1.00000000	      1.00000000
      1.11636134	      1.00000000	      1.00000000	      1.00000000	      1.00000000
      1.11647045	      1.00000000	      1.00000000	      1.00000000	      1.00000000
      1.11656065	      1.00000000	      1.00000000	      1.00000000	      1.00000000
      1.11665084	      1.00000000	      1.00000000	      1.00000000	      1.00000000
      1.11674104	      1.00000000	      1.00000000	      1.00000000	      1.00000000
      1.11683124	      1.00000000	      1.00000000	      1.00000000	      1.00000000
      1.11690861	      1.00000000	      1.00000000	      1.00000000	      1.00000000
      1.11698599	      1.00000000	      1.00000000	      1.00000000	      1.00000000
      1.11708297	      1.00000000	      1.00000000	      1.00000000	      1.00000000
      1.11717996	      1.00000000	      1.00000000	      1.00000000	      1.00000000
      1.11725795	      1.00000000	      1.00000000	      1.00000000	      1.00000000
      1.11733594	      1.00000000	      1.00000000	      1.00000000	      1.00000000
      1.11743383	      1.00000000	      1.00000000	      1.00000000	      1.00000000
      1.11753171	      1.00000000	      1.00000000	      1.00000000	      1.00000000
      1.11760697	      1.00000000	      1.00000000	      1.00000000	      1.00000000
      1.11768222	      1.00000000	      1.00000000	      1.00000000	      1.00000000
      1.11778397	      1.00000000	      1.00000000	      1.00000000	      1.00000000
      1.11788573	      1.00000000	      1.00000000	      1.00000000	      1.00000000
      1.11795844	      1.00000000	      1.00000000	      1.00000000	      1.00000000
      1.11803115	      1.00000000	      1.00000000	      1.00000000	      1.00000000
      1.11813794	      1.00000000	      1.00000000	      1.00000000	      1.00000000
      1.11822837	      1.00000000	      1.00000000	      1.00000000	      1.00000000
      1.11831881	      1.00000000	      1.00000000	      1.00000000	      1.00000000
      1.11840924	      1.00000000	      1.00000000	      1.00000000	      1.00000000
      1.11848972	      1.00000000	      1.00000000	      1.00000000	      1.00000000
      1.11857020	      1.00000000	      1.00000000	      1.00000000	      1.00000000
      1.11865067	      1.00000000	      1.00000000	      1.00000000	      1.00000000
      1.11875555	      1.00000000	      1.00000000	      1.00000000	      1.00000000
      1.11883725	      1.00000000	      1.00000000	      1.00000000	      1.00000000
      1.11891896	      1.00000000	      1.00000000	      1.00000000	      1.00000000
      1.11900066	      1.00000000	      1.00000000	      1.00000000	      1.00000000
      1.11910511	      1.00000000	      1.00000000	      1.00000000	      1.00000000
      1.11918522	      1.00000000	      1.00000000	      1.00000000	      1.00000000
      1.11926533	      1.00000000	      1.00000000	      1.00000000	      1.00000000
      1.11936207	      1.00000000	      1.00000000	      1.00000000	      1.00000000
      1.11945881	      1.00000000	      1.00000000	      1.00000000	      1.00000000
      1.11953215	      1.00000000	      1.00000000	      1.00000000	      1.00000000
      1.11960549	      1.00000000	      1.00000000	      1.00000000	      1.00000000
      1.11970948	      1.00000000	      1.00000000	      1.00000000	      1.00000000
      1.11979989	      1.00000000	      1.00000000	      1.00000000	      1.00000000
      1.11989031	      1.00000000	      1.00000000	      1.00000000	      1.00000000
      1.11998073	      1.00000000	      1.00000000	      1.00000000	      1.00000000
      1.12005964	      1.00000000	      1.00000000	      1.00000000	      1.00000000
      1.12013856	      1.00000000	      1.00000000	      1.00000000	      1.00000000
      1.12021747	      1.00000000	      1.00000000	      1.00000000	      1.00000000
      1.12032718	      1.00000000	      1.00000000	      1.00000000	      1.00000000
      1.12040789	      1.00000000	      1.00000000	      1.00000000	      1.00000000
      1.12048861	      1.00000000	      1.00000000	      1.00000000	      1.00000000
      1.12058561	      1.00000000	      1.00000000	      1.00000000	      1.00000000
      1.12067157	      1.00000000	      1.00000000	      1.00000000	      1.00000000
      1.12075753	      1.00000000	      1.00000000	      1.00000000	      1.00000000
      1.12084349	      1.00000000	      1.00000000	      1.00000000	      1.00000000
      1.12092945	      1.00000000	      1.00000000	      1.00000000	      1.00000000
      1.12101541	      1.00000000	      1.00000000	      1.00000000	      1.00000000
      1.12110137	      1.00000000	      1.00000000	      1.00000000	      1.00000000
      1.12118733	      1.00000000	      1.00000000	      1.00000000	      1.00000000
      1.12127329	      1.00000000	      1.00000000	      1.00000000	      1.00000000
      1.12135925	      1.00000000	      1.00000000	      1.00000000	      1.00000000
      1.12144521	      1.00000000	      1.00000000	      1.00000000	      1.00000000
      1.12153117	      1.00000000	      1.00000000	      1.00000000	      1.00000000
      1.12161713	      1.00000000	      1.00000000	      1.00000000	      1.00000000
      1.12170309	      1.00000000	      1.00000000	      1.00000000	      1.00000000
      1.12178905	      1.00000000	      1.00000000	      1.00000000	      1.00000000
      1.12187501	      1.00000000	      1.00000000	      1.00000000	      1.00000000
      1.12196097	      1.00000000	      1.00000000	      1.00000000	      1.00000000
      1.12204693	      1.00000000	      1.00000000	      1.00000000	      1.00000000
      1.12213289	      1.00000000	      1.00000000	      1.00000000	      1.00000000
      1.12221885	      1.00000000	      1.00000000	      1.00000000	      1.00000000
      1.12230481	      1.00000000	      1.00000000	      1.00000000	      1.00000000
      1.12239077	      1.00000000	      1.00000000	      1.00000000	      1.00000000
      1.12247673	      1.00000000	      1.00000000	      1.00000000	      1.00000000
      1.12256269	      1.00000000	      1.00000000	      1.00000000	      1.00000000
      1.12264865	      1.00000000	      1.00000000	      1.00000000	      1.00000000
      1.12273461	      1.00000000	      1.00000000	      1.00000000	      1.00000000
      1.12282057	      1.00000000	      1.00000000	      1.00000000	      1.00000000
      1.12290653	      1.00000000	      1.00000000	      1.00000000	      1.00000000
      1.12299249	      1.00000000	      1.00000000	      1.00000000	      1.00000000
      1.12307845	      1.00000000	      1.00000000	      1.00000000	      1.00000000
      1.12316441	      1.00000000	      1.00000000	      1.00000000	      1.00000000
      1.12325038	      1.00000000	      1.00000000	      1.00000000	      1.00000000
      1.12333634	      1.00000000	      1.00000000	      1.00000000	      1.00000000
      1.12342230	      1.00000000	      1.00000000	      1.00000000	      1.00000000
      1.12350826	      1.00000000	      1.00000000	      1.00000000	      1.00000000
      1.12359422	      1.00000000	      1.00000000	      1.00000000	      1.00000000
      1.12368018	      1.00000000	      1.00000000	      1.00000000	      1.00000000
      1.12376614	      1.00000000	      1.00000000	      1.00000000	      1.00000000
      1.12385210	      1.00000000	      1.00000000	      1.00000000	      1.00000000
      1.12393806	      1.00000000	      1.00000000	      1.00000000	      1.00000000
      1.12402402	      1.00000000	      1.00000000	      1.00000000	      1.00000000
      1.12410998	      1.00000000	      1.00000000	      1.00000000	      1.00000000
      1.12419594	      1.00000000	      1.00000000	      1.00000000	      1.00000000
      1.12428190	      1.00000000	      1.00000000	      1.00000000	      1.00000000
      1.12436786	      1.00000000	      1.00000000	      1.00000000	      1.00000000
      1.12445382	      1.00000000	      1.00000000	      1.00000000	      1.00000000
      1.12453978	      1.00000000	      1.00000000	      1.00000000	      1.00000000
      1.12462574	      1.00000000	      1.00000000	      1.00000000	      1.00000000
      1.12471170	      1.00000000	      1.00000000	      1.00000000	      1.00000000
      1.12479766	      1.00000000	      1.00000000	      1.00000000	      1.00000000
      1.12488362	      1.00000000	      1.00000000	      1.00000000	      1.00000000
      1.12496958	      1.00000000	      1.00000000	      1.00000000	      1.00000000
      1.12505554	      1.00000000	      1.00000000	      1.00000000	      1.00000000
      1.12514150	      1.00000000	      1.00000000	      1.00000000	      1.00000000
      1.12522746	      1.00000000	      1.00000000	      1.00000000	      1.00000000
      1.12531342	      1.00000000	      1.00000000	      1.00000000	      1.00000000
      1.12539938	      1.00000000	      1.00000000	      1.00000000	      1.00000000
      1.12548534	      1.00000000	      1.00000000	      1.00000000	      1.00000000
      1.12557130	      1.00000000	      1.00000000	      1.00000000	      1.00000000
      1.12565726	      1.00000000	      1.00000000	      1.00000000	      1.00000000
      1.12574322	      1.00000000	      1.00000000	      1.00000000	      1.00000000
      1.12582918	      1.00000000	      1.00000000	      1.00000000	      1.00000000
      1.12591514	      1.00000000	      1.00000000	      1.00000000	      1.00000000
      1.12600110	      1.00000000	      1.00000000	      1.00000000	      1.00000000
      1.12608706	      1.00000000	      1.00000000	      1.00000000	      1.00000000
      1.12617302	      1.00000000	      1.00000000	      1.00000000	      1.00000000
      1.12625898	      1.00000000	      1.00000000	      1.00000000	      1.00000000
      1.12634495	      1.00000000	      1.00000000	      1.00000000	      1.00000000
      1.12643091	      1.00000000	      1.00000000	      1.00000000	      1.00000000
      1.12651687	      1.00000000	      1.00000000	      1.00000000	      1.00000000
      1.12660283	      1.00000000	      1.00000000	      1.00000000	      1.00000000
      1.12668879	      1.00000000	      1.00000000	      1.00000000	      1.00000000
      1.12677475	      1.00000000	      1.00000000	      1.00000000	      1.00000000
      1.12686071	      1.00000000	      1.00000000	      1.00000000	      1.00000000
      1.12693745	      1.00000000	      1.00000000	      1.00000000	      1.00000000
      1.12701420	      1.00000000	      1.00000000	      1.00000000	      1.00000000
      1.12710875	      1.00000000	      1.00000000	      1.00000000	      1.00000000
      1.12720330	      1.00000000	      1.00000000	      1.00000000	      1.00000000
      1.12728174	      1.00000000	      1.00000000	      1.00000000	      1.00000000
      1.12736018	      1.00000000	      1.00000000	      1.00000000	      1.00000000
      1.12745488	      1.00000000	      1.00000000	      1.00000000	      1.00000000
      1.12754958	      1.00000000	      1.00000000	      1.00000000	      1.00000000
      1.12762507	      1.00000000	      1.00000000	      1.00000000	      1.00000000
      1.12770057	      1.00000000	      1.00000000	      1.00000000	      1.00000000
      1.12779895	      1.00000000	      1.00000000	      1.00000000	      1.00000000
      1.12789733	      1.00000000	      1.00000000	      1.00000000	      1.00000000
      1.12797043	      1.00000000	      1.00000000	      1.00000000	      1.00000000
      1.12804354	      1.00000000	      1.00000000	      1.00000000	      1.00000000
      1.12814635	      1.00000000	      1.00000000	      1.00000000	      1.00000000
      1.12824917	      1.00000000	      1.00000000	      1.00000000	      1.00000000
      1.12831866	      1.00000000	      1.00000000	      1.00000000	      1.00000000
      1.12838815	      1.00000000	      1.00000000	      1.00000000	      1.00000000
      1.12849890	      1.00000000	      1.00000000	      1.00000000	      1.00000000
      1.12858873	      1.00000000	      1.00000000	      1.00000000	      1.00000000
      1.12867856	      1.00000000	      1.00000000	      1.00000000	      1.00000000
      1.12876840	      1.00000000	      1.00000000	      1.00000000	      1.00000000
      1.12884738	      1.00000000	      1.00000000	      1.00000000	      1.00000000
      1.12892637	      1.00000000	      1.00000000	      1.00000000	      1.00000000
      1.12900536	      1.00000000	      1.00000000	      1.00000000	      1.00000000
      1.12911043	      1.00000000	      1.00000000	      1.00000000	      1.00000000
      1.12919096	      1.00000000	      1.00000000	      1.00000000	      1.00000000
      1.12927149	      1.00000000	      1.00000000	      1.00000000	      1.00000000
      1.12935201	      1.00000000	      1.00000000	      1.00000000	      1.00000000
      1.12945576	      1.00000000	      1.00000000	      1.00000000	      1.00000000
      1.12953474	      1.00000000	      1.00000000	      1.00000000	      1.00000000
      1.12961371	      1.00000000	      1.00000000	      1.00000000	      1.00000000
      1.12970957	      1.00000000	      1.00000000	      1.00000000	      1.00000000
      1.12979573	      1.00000000	      1.00000000	      1.00000000	      1.00000000
      1.12988189	      1.00000000	      1.00000000	      1.00000000	      1.00000000
      1.12996805	      1.00000000	      1.00000000	      1.00000000	      1.00000000
      1.13005422	      1.00000000	      1.00000000	      1.00000000	      1.00000000
      1.13014038	      1.00000000	      1.00000000	      1.00000000	      1.00000000
      1.13022654	      1.00000000	      1.00000000	      1.00000000	      1.00000000
      1.13031270	      1.00000000	      1.00000000	      1.00000000	      1.00000000
      1.13039886	      1.00000000	      1.00000000	      1.00000000	      1.00000000
      1.13047530	      1.00000000	      1.00000000	      1.00000000	      1.00000000
      1.13055175	      1.00000000	      1.00000000	      1.00000000	      1.00000000
      1.13064602	      1.00000000	      1.00000000	      1.00000000	      1.00000000
      1.13074030	      1.00000000	      1.00000000	      1.00000000	      1.00000000
      1.13081809	      1.00000000	      1.00000000	      1.00000000	      1.00000000
      1.13089588	      1.00000000	      1.00000000	      1.00000000	      1.00000000
      1.13099057	      1.00000000	      1.00000000	      1.00000000	      1.00000000
      1.13108527	      1.00000000	      1.00000000	      1.00000000	      1.00000000
      1.13116014	      1.00000000	      1.00000000	      1.00000000	      1.00000000
      1.13123501	      1.00000000	      1.00000000	      1.00000000	      1.00000000
      1.13133348	      1.00000000	      1.00000000	      1.00000000	      1.00000000
      1.13143196	      1.00000000	      1.00000000	      1.00000000	      1.00000000
      1.13150434	      1.00000000	      1.00000000	      1.00000000	      1.00000000
      1.13157672	      1.00000000	      1.00000000	      1.00000000	      1.00000000
      1.13167990	      1.00000000	      1.00000000	      1.00000000	      1.00000000
      1.13176814	      1.00000000	      1.00000000	      1.00000000	      1.00000000
      1.13185638	      1.00000000	      1.00000000	      1.00000000	      1.00000000
      1.13194463	      1.00000000	      1.00000000	      1.00000000	      1.00000000
      1.13203287	      1.00000000	      1.00000000	      1.00000000	      1.00000000
      1.13210873	      1.00000000	      1.00000000	      1.00000000	      1.00000000
      1.13218459	      1.00000000	      1.00000000	      1.00000000	      1.00000000
      1.13227988	      1.00000000	      1.00000000	      1.00000000	      1.00000000
      1.13237516	      1.00000000	      1.00000000	      1.00000000	      1.00000000
      1.13245119	      1.00000000	      1.00000000	      1.00000000	      1.00000000
      1.13252722	      1.00000000	      1.00000000	      1.00000000	      1.00000000
      1.13262407	      1.00000000	      1.00000000	      1.00000000	      1.00000000
      1.13272091	      1.00000000	      1.00000000	      1.00000000	      1.00000000
      1.13279376	      1.00000000	      1.00000000	      1.00000000	      1.00000000
      1.13286660	      1.00000000	      1.00000000	      1.00000000	      1.00000000
      1.13296836	      1.00000000	      1.00000000	      1.00000000	      1.00000000
      1.13307011	      1.00000000	      1.00000000	      1.00000000	      1.00000000
      1.13313959	      1.00000000	      1.00000000	      1.00000000	      1.00000000
      1.13320907	      1.00000000	      1.00000000	      1.00000000	      1.00000000
      1.13331826	      1.00000000	      1.00000000	      1.00000000	      1.00000000
      1.13340726	      1.00000000	      1.00000000	      1.00000000	      1.00000000
      1.13349626	      1.00000000	      1.00000000	      1.00000000	      1.00000000
      1.13358525	      1.00000000	      1.00000000	      1.00000000	      1.00000000
      1.13366450	      1.00000000	      1.00000000	      1.00000000	      1.00000000
      1.13374374	      1.00000000	      1.00000000	      1.00000000	      1.00000000
      1.13382298	      1.00000000	      1.00000000	      1.00000000	      1.00000000
      1.13392491	      1.00000000	      1.00000000	      1.00000000	      1.00000000
      1.13400546	      1.00000000	      1.00000000	      1.00000000	      1.00000000
      1.13408601	      1.00000000	      1.00000000	      1.00000000	      1.00000000
      1.13416657	      1.00000000	      1.00000000	      1.00000000	      1.00000000
      1.13426748	      1.00000000	      1.00000000	      1.00000000	      1.00000000
      1.13434667	      1.00000000	      1.00000000	      1.00000000	      1.00000000
      1.13442585	      1.00000000	      1.00000000	      1.00000000	      1.00000000
      1.13450504	      1.00000000	      1.00000000	      1.00000000	      1.00000000
      1.13461013	      1.00000000	      1.00000000	      1.00000000	      1.00000000
      1.13468876	      1.00000000	      1.00000000	      1.00000000	      1.00000000
      1.13476738	      1.00000000	      1.00000000	      1.00000000	      1.00000000
      1.13486299	      1.00000000	      1.00000000	      1.00000000	      1.00000000
      1.13494817	      1.00000000	      1.00000000	      1.00000000	      1.00000000
      1.13503335	      1.00000000	      1.00000000	      1.00000000	      1.00000000
      1.13511853	      1.00000000	      1.00000000	      1.00000000	      1.00000000
      1.13520371	      1.00000000	      1.00000000	      1.00000000	      1.00000000
      1.13528888	      1.00000000	      1.00000000	      1.00000000	      1.00000000
      1.13537406	      1.00000000	      1.00000000	      1.00000000	      1.00000000
      1.13545924	      1.00000000	      1.00000000	      1.00000000	      1.00000000
      1.13554442	      1.00000000	      1.00000000	      1.00000000	      1.00000000
      1.13562959	      1.00000000	      1.00000000	      1.00000000	      1.00000000
      1.13571477	      1.00000000	      1.00000000	      1.00000000	      1.00000000
      1.13579995	      1.00000000	      1.00000000	      1.00000000	      1.00000000
[truncated: 753,016 more chars]
