# Supplementary material for: Musculoskeletal simulations to examine the effects of accentuated eccentric loading (AEL) on jump height
Source: PeerJ. 2023 Jan 23;11:e14687. doi: 10.7717/peerj.14687 (PMC9879160; doi:10.7717/peerj.14687)
Supplement: Supplemental Information 1 [file peerj-11-14687-s001.zip › Supplementary Simulation code and output results BW/Optimized_for_J_Results/TwoSegment_states.sto]

TwoSegment_states
version=1
nRows=13563
nColumns=29
inDegrees=no
endheader
time	/jointset/BoxCenter/BoxCenter_coord_0/value	/jointset/BoxCenter/BoxCenter_coord_0/speed	/jointset/BoxCenter/BoxCenter_coord_1/value	/jointset/BoxCenter/BoxCenter_coord_1/speed	/jointset/BoxCenter/BoxCenter_coord_2/value	/jointset/BoxCenter/BoxCenter_coord_2/speed	/jointset/BoxCenter/BoxCenter_coord_3/value	/jointset/BoxCenter/BoxCenter_coord_3/speed	/jointset/BoxCenter/BoxCenter_coord_4/value	/jointset/BoxCenter/BoxCenter_coord_4/speed	/jointset/BoxCenter/BoxCenter_coord_5/value	/jointset/BoxCenter/BoxCenter_coord_5/speed	/jointset/hip/hip_coordinate/value	/jointset/hip/hip_coordinate/speed	/jointset/knee/knee_coordinate/value	/jointset/knee/knee_coordinate/speed	/jointset/PlatformToGround/PlatformToGround_coord_0/value	/jointset/PlatformToGround/PlatformToGround_coord_0/speed	/forceset/vastus/activation	/forceset/vastus/fiber_length	/forceset/recfem/activation	/forceset/recfem/fiber_length	/forceset/glut/activation	/forceset/glut/fiber_length	/forceset/ham/activation	/forceset/ham/fiber_length	/forceset/hipLimitTorque/dissipatedEnergy	/forceset/kneeLimitTorque/dissipatedEnergy
      0.00000000	      0.00000000	      0.00000000	      0.00000000	      0.00000000	      0.00000000	      0.00000000	      0.00000000	      0.00000000	      0.88500000	      0.00000000	      0.00000000	      0.00000000	     -0.08726646	      0.00000000	      0.17453293	      0.00000000	      0.00000000	      0.00000000	      0.01000000	      0.12085176	      0.01000000	      0.15073687	      0.01000000	      0.03007345	      0.01000000	      0.11108101	      0.00000000	      0.00000000
      0.00010000	     -0.00000000	     -0.00000000	      0.00000000	      0.00000000	     -0.00000000	     -0.00000000	     -0.00000000	     -0.00000000	      0.88499998	     -0.00049274	      0.00000000	      0.00000000	     -0.08726658	     -0.00230820	      0.17453339	      0.00901981	      0.00000000	      0.00000000	      0.01000000	      0.12085176	      0.01000000	      0.15073687	      0.01000000	      0.03007345	      0.01000000	      0.11108101	      0.00000000	      0.00000000
      0.00023578	     -0.00000000	     -0.00000000	      0.00000000	      0.00000000	     -0.00000000	     -0.00000000	      0.00000000	      0.00000000	      0.88499986	     -0.00115109	      0.00000000	     -0.00000000	     -0.08726709	     -0.00515197	      0.17453533	      0.01914729	      0.00000000	      0.00000000	      0.01000000	      0.12085176	      0.01000000	      0.15073687	      0.01000000	      0.03007345	      0.01000000	      0.11108101	      0.00000000	      0.00000000
      0.00037157	     -0.00000000	     -0.00000000	      0.00000000	     -0.00000000	     -0.00000000	     -0.00000000	      0.00000000	      0.00000000	      0.88499966	     -0.00179775	     -0.00000000	     -0.00000000	     -0.08726797	     -0.00775832	      0.17453851	      0.02749449	      0.00000000	      0.00000000	      0.01000000	      0.12085177	      0.01000000	      0.15073688	      0.01000000	      0.03007345	      0.01000000	      0.11108100	      0.00000000	      0.00000000
      0.00050735	     -0.00000000	     -0.00000000	     -0.00000000	     -0.00000000	     -0.00000000	      0.00000000	      0.00000000	      0.00000000	      0.88499938	     -0.00243327	     -0.00000000	     -0.00000000	     -0.08726919	     -0.01020449	      0.17454274	      0.03458869	      0.00000000	      0.00000000	      0.01000000	      0.12085179	      0.01000000	      0.15073689	      0.01000000	      0.03007345	      0.01000000	      0.11108100	      0.00000000	      0.00000000
      0.00064313	     -0.00000000	     -0.00000000	     -0.00000000	     -0.00000000	     -0.00000000	     -0.00000000	      0.00000000	      0.00000000	      0.88499900	     -0.00305812	     -0.00000000	     -0.00000000	     -0.08727073	     -0.01254545	      0.17454786	      0.04080632	      0.00000000	      0.00000000	      0.01000000	      0.12085182	      0.01000000	      0.15073690	      0.01000000	      0.03007345	      0.01000000	      0.11108099	      0.00000000	      0.00000000
      0.00077892	     -0.00000000	     -0.00000000	     -0.00000000	     -0.00000000	     -0.00000000	     -0.00000000	      0.00000000	      0.00000000	      0.88499855	     -0.00367271	     -0.00000000	     -0.00000000	     -0.08727259	     -0.01482039	      0.17455379	      0.04641684	      0.00000000	      0.00000000	      0.01000000	      0.12085186	      0.01000000	      0.15073692	      0.01000000	      0.03007345	      0.01000000	      0.11108098	      0.00000000	      0.00000000
      0.00095179	     -0.00000000	     -0.00000000	     -0.00000000	     -0.00000000	     -0.00000000	     -0.00000000	      0.00000000	      0.00000000	      0.88499784	     -0.00444088	     -0.00000000	     -0.00000000	     -0.08727540	     -0.01766433	      0.17456239	      0.05297975	      0.00000000	      0.00000000	      0.01000000	      0.12085194	      0.01000000	      0.15073696	      0.01000000	      0.03007345	      0.01000000	      0.11108096	      0.00000000	      0.00000000
      0.00112467	     -0.00000000	      0.00000000	     -0.00000000	     -0.00000000	     -0.00000000	     -0.00000000	      0.00000000	      0.00000000	      0.88499701	     -0.00519362	     -0.00000000	     -0.00000000	     -0.08727870	     -0.02048504	      0.17457208	      0.05914061	      0.00000000	      0.00000000	      0.01000000	      0.12085204	      0.01000000	      0.15073700	      0.01000000	      0.03007345	      0.01000000	      0.11108093	      0.00000000	      0.00000000
      0.00129754	     -0.00000000	      0.00000000	     -0.00000000	     -0.00000000	     -0.00000000	     -0.00000000	      0.00000000	      0.00000000	      0.88499605	     -0.00593151	     -0.00000000	     -0.00000000	     -0.08728248	     -0.02330754	      0.17458282	      0.06507674	      0.00000000	      0.00000000	      0.01000000	      0.12085216	      0.01000000	      0.15073706	      0.01000000	      0.03007345	      0.01000000	      0.11108090	      0.00000000	      0.00000000
      0.00151861	     -0.00000000	      0.00000000	     -0.00000000	     -0.00000000	     -0.00000000	     -0.00000000	      0.00000000	      0.00000000	      0.88499464	     -0.00685433	     -0.00000000	     -0.00000000	     -0.08728804	     -0.02694389	      0.17459803	      0.07251678	      0.00000000	      0.00000000	      0.01000000	      0.12085236	      0.01000000	      0.15073715	      0.01000000	      0.03007345	      0.01000000	      0.11108085	      0.00000000	      0.00000000
      0.00173969	     -0.00000000	     -0.00000000	     -0.00000000	     -0.00000000	     -0.00000000	      0.00000000	      0.00000000	      0.00000000	      0.88499302	     -0.00775469	     -0.00000000	     -0.00000000	     -0.08729440	     -0.03062729	      0.17461488	      0.07991546	      0.00000000	      0.00000000	      0.01000000	      0.12085260	      0.01000000	      0.15073726	      0.01000000	      0.03007345	      0.01000000	      0.11108078	      0.00000000	      0.00000000
      0.00201011	     -0.00000000	      0.00000000	     -0.00000000	     -0.00000000	     -0.00000000	      0.00000000	      0.00000000	      0.00000000	      0.88499078	     -0.00882681	     -0.00000000	     -0.00000000	     -0.08730330	     -0.03521009	      0.17463772	      0.08902031	      0.00000000	      0.00000000	      0.01000000	      0.12085297	      0.01000000	      0.15073742	      0.01000000	      0.03007345	      0.01000000	      0.11108068	      0.00000000	      0.00000000
      0.00228052	     -0.00000000	     -0.00000000	     -0.00000000	     -0.00000000	     -0.00000000	     -0.00000000	      0.00000000	      0.00000000	      0.88498825	     -0.00986826	     -0.00000000	     -0.00000000	     -0.08731345	     -0.03988394	      0.17466304	      0.09824952	      0.00000000	      0.00000000	      0.01000000	      0.12085341	      0.01000000	      0.15073762	      0.01000000	      0.03007345	      0.01000000	      0.11108056	      0.00000000	      0.00000000
      0.00263639	     -0.00000000	     -0.00000000	     -0.00000000	     -0.00000000	     -0.00000000	      0.00000000	      0.00000000	      0.00000000	      0.88498450	     -0.01119443	     -0.00000000	     -0.00000000	     -0.08732876	     -0.04617435	      0.17470020	      0.11063113	      0.00000000	      0.00000000	      0.01000000	      0.12085411	      0.01000000	      0.15073793	      0.01000000	      0.03007345	      0.01000000	      0.11108037	      0.00000000	      0.00000000
      0.00299225	     -0.00000000	     -0.00000000	     -0.00000000	      0.00000000	     -0.00000000	      0.00000000	      0.00000000	      0.00000000	      0.88498029	     -0.01247303	     -0.00000000	     -0.00000000	     -0.08734633	     -0.05261888	      0.17474181	      0.12329568	      0.00000000	      0.00000000	      0.01000000	      0.12085495	      0.01000000	      0.15073830	      0.01000000	      0.03007345	      0.01000000	      0.11108014	      0.00000000	      0.00000000
      0.00349305	     -0.00000000	      0.00000000	     -0.00000000	     -0.00000000	      0.00000000	      0.00000000	      0.00000000	      0.00000000	      0.88497361	     -0.01419726	     -0.00000000	     -0.00000000	     -0.08737501	     -0.06193422	      0.17480812	      0.14158677	      0.00000000	      0.00000000	      0.01000000	      0.12085639	      0.01000000	      0.15073892	      0.01000000	      0.03007346	      0.01000000	      0.11107975	      0.00000000	      0.00000000
      0.00399385	      0.00000000	      0.00000000	     -0.00000000	     -0.00000000	      0.00000000	      0.00000000	      0.00000000	      0.00000000	      0.88496608	     -0.01584030	     -0.00000000	     -0.00000000	     -0.08740841	     -0.07151607	      0.17488371	      0.16039196	      0.00000000	      0.00000000	      0.01000000	      0.12085814	      0.01000000	      0.15073968	      0.01000000	      0.03007347	      0.01000000	      0.11107927	      0.00000000	      0.00000000
      0.00475543	      0.00000000	     -0.00000000	     -0.00000000	     -0.00000000	      0.00000000	     -0.00000000	      0.00000000	     -0.00000000	      0.88495311	     -0.01819831	     -0.00000000	     -0.00000000	     -0.08746857	     -0.08654783	      0.17501703	      0.18988246	      0.00000000	      0.00000000	      0.01000000	      0.12086143	      0.01000000	      0.15074109	      0.01000000	      0.03007349	      0.01000000	      0.11107836	      0.00000000	      0.00000000
      0.00551701	     -0.00000000	     -0.00000000	     -0.00000000	      0.00000000	      0.00000000	     -0.00000000	      0.00000000	     -0.00000000	      0.88493840	     -0.02040543	     -0.00000000	     -0.00000000	     -0.08754036	     -0.10207189	      0.17517318	      0.22032974	      0.00000000	      0.00000000	      0.01000000	      0.12086553	      0.01000000	      0.15074283	      0.01000000	      0.03007355	      0.01000000	      0.11107721	      0.00000000	      0.00000000
      0.00644774	     -0.00000000	     -0.00000000	     -0.00000000	      0.00000000	     -0.00000000	     -0.00000000	      0.00000000	      0.00000000	      0.88491822	     -0.02292512	     -0.00000000	     -0.00000000	     -0.08764442	     -0.12162047	      0.17539599	      0.25866198	      0.00000000	      0.00000000	      0.01000000	      0.12087168	      0.01000000	      0.15074543	      0.01000000	      0.03007369	      0.01000000	      0.11107548	      0.00000000	      0.00000000
      0.00737847	     -0.00000000	     -0.00000000	      0.00000000	      0.00000000	      0.00000000	      0.00000000	      0.00000000	      0.00000000	      0.88489578	     -0.02527719	     -0.00000000	     -0.00000000	     -0.08776692	     -0.14170905	      0.17565499	      0.29804705	      0.00000000	      0.00000000	      0.01000000	      0.12087917	      0.01000000	      0.15074859	      0.01000000	      0.03007399	      0.01000000	      0.11107334	      0.00000000	      0.00000000
      0.00830920	     -0.00000000	     -0.00000000	      0.00000000	      0.00000000	      0.00000000	      0.00000000	      0.00000000	      0.00000000	      0.88487121	     -0.02748725	     -0.00000000	     -0.00000000	     -0.08790834	     -0.16225072	      0.17595107	      0.33831641	      0.00000000	      0.00000000	      0.01000000	      0.12088803	      0.01000000	      0.15075232	      0.01000000	      0.03007457	      0.01000000	      0.11107078	      0.00000000	      0.00000000
      0.00923993	     -0.00000000	     -0.00000000	      0.00000000	      0.00000000	      0.00000000	      0.00000000	      0.00000000	      0.00000000	      0.88484465	     -0.02957728	     -0.00000000	      0.00000000	     -0.08806906	     -0.18317018	      0.17628498	      0.37932389	      0.00000000	      0.00000000	      0.01000000	      0.12089833	      0.01000000	      0.15075665	      0.01000000	      0.03007563	      0.01000000	      0.11106776	      0.00000000	      0.00000000
      0.01047305	     -0.00000000	     -0.00000000	      0.00000000	      0.00000000	      0.00000000	      0.00000000	      0.00000000	     -0.00000000	      0.88480655	     -0.03219346	     -0.00000000	      0.00000000	     -0.08831226	     -0.21135746	      0.17678671	      0.43457581	      0.00000000	      0.00000000	      0.01000000	      0.12091425	      0.01000000	      0.15076334	      0.01000000	      0.03007819	      0.01000000	      0.11106303	      0.00000000	      0.00000000
      0.01125060	     -0.00000000	     -0.00000000	      0.00000000	      0.00000000	      0.00000000	      0.00000000	      0.00000000	     -0.00000000	      0.88478090	     -0.03376877	     -0.00000000	      0.00000000	     -0.08848359	     -0.22935441	      0.17713831	      0.46985307	      0.00000000	      0.00000000	      0.01000000	      0.12092566	      0.01000000	      0.15076814	      0.01000000	      0.03008073	      0.01000000	      0.11105959	      0.00000000	      0.00000000
      0.01202816	     -0.00000000	     -0.00000000	      0.00000000	      0.00000000	      0.00000000	      0.00000000	      0.00000000	     -0.00000000	      0.88475405	     -0.03529624	     -0.00000000	      0.00000000	     -0.08866897	     -0.24749095	      0.17751745	      0.50540392	      0.00000000	      0.00000000	      0.01000000	      0.12093814	      0.01000000	      0.15077339	      0.01000000	      0.03008416	      0.01000000	      0.11105580	      0.00000000	      0.00000000
      0.01316609	     -0.00000000	     -0.00000000	      0.00000000	      0.00000000	      0.00000000	      0.00000000	      0.00000000	     -0.00000000	      0.88471264	     -0.03745991	     -0.00000000	      0.00000000	     -0.08896579	     -0.27423824	      0.17812235	      0.55783570	      0.00000000	      0.00000000	      0.01000000	      0.12095837	      0.01000000	      0.15078192	      0.01000000	      0.03009097	      0.01000000	      0.11104957	      0.00000000	      0.00000000
      0.01396261	     -0.00000000	     -0.00000000	      0.00000000	      0.00000000	      0.00000000	      0.00000000	      0.00000000	     -0.00000000	      0.88468222	     -0.03893276	     -0.00000000	      0.00000000	     -0.08919173	     -0.29307775	      0.17858138	      0.59476771	      0.00000000	      0.00000000	      0.01000000	      0.12097395	      0.01000000	      0.15078849	      0.01000000	      0.03009709	      0.01000000	      0.11104472	      0.00000000	      0.00000000
      0.01475914	     -0.00000000	     -0.00000000	      0.00000000	      0.00000000	      0.00000000	      0.00000000	      0.00000000	     -0.00000000	      0.88465063	     -0.04037790	     -0.00000000	      0.00000000	     -0.08943270	     -0.31199523	      0.17906989	      0.63185532	      0.00000000	      0.00000000	      0.01000000	      0.12099069	      0.01000000	      0.15079557	      0.01000000	      0.03010432	      0.01000000	      0.11103947	      0.00000000	      0.00000000
      0.01571545	     -0.00000000	     -0.00000000	      0.00000000	      0.00000000	      0.00000000	      0.00000000	      0.00000000	     -0.00000000	      0.88461120	     -0.04208350	      0.00000000	      0.00000000	     -0.08974196	     -0.33479206	      0.17969550	      0.67655136	      0.00000000	      0.00000000	      0.01000000	      0.12101235	      0.01000000	      0.15080473	      0.01000000	      0.03011443	      0.01000000	      0.11103260	      0.00000000	      0.00000000
      0.01658307	     -0.00000000	     -0.00000000	      0.00000000	      0.00000000	      0.00000000	      0.00000000	      0.00000000	     -0.00000000	      0.88457402	     -0.04360930	      0.00000000	      0.00000000	     -0.09004143	     -0.35553971	      0.18030013	      0.71723358	      0.00000000	      0.00000000	      0.01000000	      0.12103348	      0.01000000	      0.15081368	      0.01000000	      0.03012489	      0.01000000	      0.11102584	      0.00000000	      0.00000000
      0.01745069	     -0.00000000	     -0.00000000	      0.00000000	      0.00000000	      0.00000000	      0.00000000	     -0.00000000	     -0.00000000	      0.88453553	     -0.04511989	      0.00000000	      0.00000000	     -0.09035892	     -0.37633721	      0.18094010	      0.75801662	      0.00000000	      0.00000000	      0.01000000	      0.12105604	      0.01000000	      0.15082325	      0.01000000	      0.03013650	      0.01000000	      0.11101856	      0.00000000	      0.00000000
      0.01830614	     -0.00000000	     -0.00000000	      0.00000000	      0.00000000	      0.00000000	      0.00000000	     -0.00000000	     -0.00000000	      0.88449630	     -0.04659891	      0.00000000	      0.00000000	     -0.09068965	     -0.39688245	      0.18160577	      0.79830889	      0.00000000	      0.00000000	      0.01000000	      0.12107966	      0.01000000	      0.15083329	      0.01000000	      0.03014902	      0.01000000	      0.11101088	      0.00000000	      0.00000000
      0.01916159	     -0.00000000	     -0.00000000	      0.00000000	      0.00000000	      0.00000000	      0.00000000	     -0.00000000	     -0.00000000	      0.88445580	     -0.04807160	      0.00000000	      0.00000000	     -0.09103796	     -0.41745897	      0.18230594	      0.83866566	      0.00000000	      0.00000000	      0.01000000	      0.12110468	      0.01000000	      0.15084392	      0.01000000	      0.03016254	      0.01000000	      0.11100267	      0.00000000	      0.00000000
      0.01997595	     -0.00000000	     -0.00000000	      0.00000000	      0.00000000	      0.00000000	      0.00000000	     -0.00000000	     -0.00000000	      0.88441609	     -0.04947096	      0.00000000	      0.00000000	     -0.09138590	     -0.43707043	      0.18300458	      0.87713331	      0.00000000	      0.00000000	      0.01000000	      0.12112979	      0.01000000	      0.15085461	      0.01000000	      0.03017631	      0.01000000	      0.11099438	      0.00000000	      0.00000000
      0.02079031	     -0.00000000	     -0.00000000	      0.00000000	      0.00000000	      0.00000000	      0.00000000	     -0.00000000	     -0.00000000	      0.88437523	     -0.05087059	      0.00000000	      0.00000000	     -0.09174983	     -0.45669934	      0.18373456	      0.91563818	      0.00000000	      0.00000000	      0.01000000	      0.12115617	      0.01000000	      0.15086585	      0.01000000	      0.03019092	      0.01000000	      0.11098561	      0.00000000	      0.00000000
      0.02156845	     -0.00000000	     -0.00000000	      0.00000000	      0.00000000	      0.00000000	      0.00000000	     -0.00000000	     -0.00000000	      0.88433512	     -0.05221054	      0.00000000	      0.00000000	     -0.09211250	     -0.47546756	      0.18446137	      0.95245786	      0.00000000	      0.00000000	      0.01000000	      0.12118256	      0.01000000	      0.15087710	      0.01000000	      0.03020565	      0.01000000	      0.11097677	      0.00000000	      0.00000000
      0.02250334	     -0.00000000	     -0.00000000	      0.00000000	      0.00000000	      0.00000000	      0.00000000	     -0.00000000	     -0.00000000	      0.88428556	     -0.05382665	      0.00000000	      0.00000000	     -0.09256756	     -0.49802836	      0.18537251	      0.99672182	      0.00000000	      0.00000000	      0.01000000	      0.12121579	      0.01000000	      0.15089129	      0.01000000	      0.03022431	      0.01000000	      0.11096557	      0.00000000	      0.00000000
      0.02343823	     -0.00000000	     -0.00000000	      0.00000000	      0.00000000	      0.00000000	      0.00000000	     -0.00000000	     -0.00000000	      0.88423448	     -0.05545254	      0.00000000	      0.00000000	     -0.09304371	     -0.52059761	      0.18632503	      1.04100645	      0.00000000	      0.00000000	      0.01000000	      0.12125070	      0.01000000	      0.15090620	      0.01000000	      0.03024401	      0.01000000	      0.11095372	      0.00000000	      0.00000000
      0.02422430	     -0.00000000	     -0.00000000	      0.00000000	      0.00000000	      0.00000000	      0.00000000	     -0.00000000	     -0.00000000	      0.88419035	     -0.05682933	      0.00000000	      0.00000000	     -0.09346040	     -0.53957814	      0.18715798	      1.07825285	      0.00000000	      0.00000000	      0.01000000	      0.12128135	      0.01000000	      0.15091931	      0.01000000	      0.03026137	      0.01000000	      0.11094325	      0.00000000	      0.00000000
      0.02501038	     -0.00000000	     -0.00000000	      0.00000000	      0.00000000	      0.00000000	      0.00000000	     -0.00000000	     -0.00000000	      0.88414513	     -0.05821665	      0.00000000	      0.00000000	     -0.09389201	     -0.55856017	      0.18802021	      1.11550516	      0.00000000	      0.00000000	      0.01000000	      0.12131319	      0.01000000	      0.15093294	      0.01000000	      0.03027944	      0.01000000	      0.11093231	      0.00000000	      0.00000000
      0.02579645	     -0.00000000	     -0.00000000	      0.00000000	      0.00000000	      0.00000000	      0.00000000	     -0.00000000	     -0.00000000	      0.88409882	     -0.05961599	      0.00000000	      0.00000000	     -0.09433854	     -0.57754217	      0.18891172	      1.15276042	      0.00000000	      0.00000000	      0.01000000	      0.12134622	      0.01000000	      0.15094708	      0.01000000	      0.03029822	      0.01000000	      0.11092090	      0.00000000	      0.00000000
      0.02658253	     -0.00000000	     -0.00000000	      0.00000000	      0.00000000	      0.00000000	      0.00000000	     -0.00000000	     -0.00000000	      0.88405140	     -0.06102871	      0.00000000	      0.00000000	     -0.09479999	     -0.59652286	      0.18983252	      1.19001607	      0.00000000	      0.00000000	      0.01000000	      0.12138043	      0.01000000	      0.15096174	      0.01000000	      0.03031770	      0.01000000	      0.11090902	      0.00000000	      0.00000000
      0.02736860	     -0.00000000	     -0.00000000	      0.00000000	      0.00000000	      0.00000000	      0.00000000	     -0.00000000	     -0.00000000	      0.88400287	     -0.06245609	      0.00000000	      0.00000000	     -0.09527636	     -0.61550118	      0.19078261	      1.22727002	      0.00000000	      0.00000000	      0.01000000	      0.12141582	      0.01000000	      0.15097692	      0.01000000	      0.03033788	      0.01000000	      0.11089666	      0.00000000	      0.00000000
      0.02815468	     -0.00000000	     -0.00000000	      0.00000000	      0.00000000	      0.00000000	      0.00000000	     -0.00000000	     -0.00000000	      0.88395321	     -0.06389935	      0.00000000	      0.00000000	     -0.09576765	     -0.63447626	      0.19176198	      1.26452054	      0.00000000	      0.00000000	      0.01000000	      0.12145240	      0.01000000	      0.15099261	      0.01000000	      0.03035877	      0.01000000	      0.11088382	      0.00000000	      0.00000000
      0.02894076	     -0.00000000	     -0.00000000	      0.00000000	      0.00000000	      0.00000000	      0.00000000	     -0.00000000	     -0.00000000	      0.88390240	     -0.06535962	      0.00000000	      0.00000000	     -0.09627385	     -0.65344740	      0.19277062	      1.30176621	      0.00000000	      0.00000000	      0.01000000	      0.12149017	      0.01000000	      0.15100883	      0.01000000	      0.03038035	      0.01000000	      0.11087049	      0.00000000	      0.00000000
      0.02972683	     -0.00000000	      0.00000000	      0.00000000	     -0.00000000	      0.00000000	      0.00000000	     -0.00000000	     -0.00000000	      0.88385045	     -0.06683798	      0.00000000	      0.00000000	     -0.09679497	     -0.67241402	      0.19380855	      1.33900585	      0.00000000	      0.00000000	      0.01000000	      0.12152913	      0.01000000	      0.15102556	      0.01000000	      0.03040262	      0.01000000	      0.11085667	      0.00000000	      0.00000000
      0.03051291	     -0.00000000	      0.00000000	      0.00000000	     -0.00000000	      0.00000000	      0.00000000	     -0.00000000	     -0.00000000	      0.88379732	     -0.06833545	      0.00000000	     -0.00000000	     -0.09733099	     -0.69137564	      0.19487574	      1.37623849	      0.00000000	      0.00000000	      0.01000000	      0.12156927	      0.01000000	      0.15104281	      0.01000000	      0.03042558	      0.01000000	      0.11084236	      0.00000000	      0.00000000
      0.03129898	     -0.00000000	      0.00000000	      0.00000000	     -0.00000000	      0.00000000	      0.00000000	     -0.00000000	     -0.00000000	      0.88374301	     -0.06985303	      0.00000000	     -0.00000000	     -0.09788191	     -0.71033188	      0.19597220	      1.41346332	      0.00000000	      0.00000000	      0.01000000	      0.12161060	      0.01000000	      0.15106058	      0.01000000	      0.03044923	      0.01000000	      0.11082756	      0.00000000	      0.00000000
      0.03208506	     -0.00000000	      0.00000000	      0.00000000	     -0.00000000	      0.00000000	      0.00000000	     -0.00000000	     -0.00000000	      0.88368749	     -0.07139164	      0.00000000	     -0.00000000	     -0.09844774	     -0.72928241	      0.19709792	      1.45067965	      0.00000000	      0.00000000	      0.01000000	      0.12165311	      0.01000000	      0.15107887	      0.01000000	      0.03047356	      0.01000000	      0.11081226	      0.00000000	      0.00000000
      0.03287113	     -0.00000000	      0.00000000	      0.00000000	     -0.00000000	      0.00000000	      0.00000000	     -0.00000000	     -0.00000000	      0.88363076	     -0.07295219	      0.00000000	     -0.00000000	     -0.09902845	     -0.74822695	      0.19825288	      1.48788689	      0.00000000	      0.00000000	      0.01000000	      0.12169680	      0.01000000	      0.15109768	      0.01000000	      0.03049858	      0.01000000	      0.11079646	      0.00000000	      0.00000000
      0.03365721	     -0.00000000	      0.00000000	      0.00000000	     -0.00000000	      0.00000000	      0.00000000	     -0.00000000	     -0.00000000	      0.88357280	     -0.07453555	      0.00000000	     -0.00000000	     -0.09962406	     -0.76716525	      0.19943710	      1.52508448	      0.00000000	      0.00000000	      0.01000000	      0.12174168	      0.01000000	      0.15111701	      0.01000000	      0.03052429	      0.01000000	      0.11078015	      0.00000000	      0.00000000
      0.03444328	     -0.00000000	      0.00000000	      0.00000000	     -0.00000000	      0.00000000	      0.00000000	     -0.00000000	     -0.00000000	      0.88351358	     -0.07614255	      0.00000000	     -0.00000000	     -0.10023455	     -0.78609707	      0.20065054	      1.56227191	      0.00000000	      0.00000000	      0.01000000	      0.12178774	      0.01000000	      0.15113685	      0.01000000	      0.03055067	      0.01000000	      0.11076333	      0.00000000	      0.00000000
      0.03522936	     -0.00000000	     -0.00000000	      0.00000000	      0.00000000	      0.00000000	      0.00000000	     -0.00000000	     -0.00000000	      0.88345308	     -0.07777401	      0.00000000	      0.00000000	     -0.10085992	     -0.80502220	      0.20189322	      1.59944868	      0.00000000	      0.00000000	      0.01000000	      0.12183499	      0.01000000	      0.15115721	      0.01000000	      0.03057774	      0.01000000	      0.11074600	      0.00000000	      0.00000000
      0.03601544	     -0.00000000	     -0.00000000	      0.00000000	      0.00000000	      0.00000000	      0.00000000	     -0.00000000	     -0.00000000	      0.88339130	     -0.07943071	      0.00000000	     -0.00000000	     -0.10150017	     -0.82394039	      0.20316512	      1.63661427	      0.00000000	      0.00000000	      0.01000000	      0.12188341	      0.01000000	      0.15117809	      0.01000000	      0.03060548	      0.01000000	      0.11072816	      0.00000000	      0.00000000
      0.03680151	     -0.00000000	     -0.00000000	      0.00000000	      0.00000000	      0.00000000	      0.00000000	     -0.00000000	     -0.00000000	      0.88332820	     -0.08111342	      0.00000000	      0.00000000	     -0.10215528	     -0.84285140	      0.20446622	      1.67376813	      0.00000000	      0.00000000	      0.01000000	      0.12193302	      0.01000000	      0.15119949	      0.01000000	      0.03063390	      0.01000000	      0.11070979	      0.00000000	      0.00000000
      0.03758759	     -0.00000000	     -0.00000000	      0.00000000	     -0.00000000	      0.00000000	      0.00000000	     -0.00000000	      0.00000000	      0.88326377	     -0.08282288	      0.00000000	     -0.00000000	     -0.10282525	     -0.86175496	      0.20579653	      1.71090966	      0.00000000	      0.00000000	      0.01000000	      0.12198380	      0.01000000	      0.15122140	      0.01000000	      0.03066299	      0.01000000	      0.11069090	      0.00000000	      0.00000000
      0.03837366	     -0.00000000	      0.00000000	      0.00000000	     -0.00000000	      0.00000000	      0.00000000	     -0.00000000	      0.00000000	      0.88319798	     -0.08455982	      0.00000000	     -0.00000000	     -0.10351009	     -0.88065077	      0.20715603	      1.74803821	      0.00000000	      0.00000000	      0.01000000	      0.12203577	      0.01000000	      0.15124383	      0.01000000	      0.03069276	      0.01000000	      0.11067148	      0.00000000	      0.00000000
      0.03915974	     -0.00000000	      0.00000000	      0.00000000	     -0.00000000	      0.00000000	      0.00000000	     -0.00000000	      0.00000000	      0.88313082	     -0.08632495	      0.00000000	     -0.00000000	     -0.10420977	     -0.89953850	      0.20854470	      1.78515305	      0.00000000	      0.00000000	      0.01000000	      0.12208892	      0.01000000	      0.15126678	      0.01000000	      0.03072320	      0.01000000	      0.11065154	      0.00000000	      0.00000000
      0.03994581	     -0.00000000	      0.00000000	      0.00000000	     -0.00000000	      0.00000000	      0.00000000	     -0.00000000	     -0.00000000	      0.88306226	     -0.08811897	      0.00000000	     -0.00000000	     -0.10492429	     -0.91841776	      0.20996255	      1.82225338	      0.00000000	      0.00000000	      0.01000000	      0.12214324	      0.01000000	      0.15129024	      0.01000000	      0.03075430	      0.01000000	      0.11063105	      0.00000000	      0.00000000
      0.04073189	     -0.00000000	     -0.00000000	      0.00000000	     -0.00000000	      0.00000000	      0.00000000	     -0.00000000	     -0.00000000	      0.88299228	     -0.08994254	      0.00000000	     -0.00000000	     -0.10565366	     -0.93728815	      0.21140956	      1.85933829	      0.00000000	      0.00000000	      0.01000000	      0.12219874	      0.01000000	      0.15131422	      0.01000000	      0.03078608	      0.01000000	      0.11061003	      0.00000000	      0.00000000
      0.04151796	     -0.00000000	      0.00000000	      0.00000000	     -0.00000000	      0.00000000	      0.00000000	     -0.00000000	     -0.00000000	      0.88292085	     -0.09179633	      0.00000000	     -0.00000000	     -0.10639785	     -0.95614918	      0.21288571	      1.89640679	      0.00000000	      0.00000000	      0.01000000	      0.12225542	      0.01000000	      0.15133872	      0.01000000	      0.03081852	      0.01000000	      0.11058846	      0.00000000	      0.00000000
      0.04230404	     -0.00000000	      0.00000000	      0.00000000	     -0.00000000	      0.00000000	      0.00000000	     -0.00000000	     -0.00000000	      0.88284795	     -0.09368100	      0.00000000	     -0.00000000	     -0.10715687	     -0.97500035	      0.21439099	      1.93345777	      0.00000000	      0.00000000	      0.01000000	      0.12231327	      0.01000000	      0.15136373	      0.01000000	      0.03085163	      0.01000000	      0.11056635	      0.00000000	      0.00000000
      0.04309012	     -0.00000000	      0.00000000	      0.00000000	     -0.00000000	      0.00000000	      0.00000000	     -0.00000000	     -0.00000000	      0.88277356	     -0.09559718	      0.00000000	      0.00000000	     -0.10793070	     -0.99384105	      0.21592539	      1.97049003	      0.00000000	      0.00000000	      0.01000000	      0.12237230	      0.01000000	      0.15138925	      0.01000000	      0.03088541	      0.01000000	      0.11054368	      0.00000000	      0.00000000
      0.04387619	     -0.00000000	      0.00000000	      0.00000000	     -0.00000000	      0.00000000	      0.00000000	     -0.00000000	     -0.00000000	      0.88269765	     -0.09754549	      0.00000000	      0.00000000	     -0.10871933	     -1.01267067	      0.21748889	      2.00750224	      0.00000000	      0.00000000	      0.01000000	      0.12243250	      0.01000000	      0.15141529	      0.01000000	      0.03091984	      0.01000000	      0.11052046	      0.00000000	      0.00000000
      0.04466227	     -0.00000000	      0.00000000	      0.00000000	      0.00000000	      0.00000000	      0.00000000	     -0.00000000	     -0.00000000	      0.88262019	     -0.09952655	      0.00000000	      0.00000000	     -0.10952276	     -1.03148851	      0.21908148	      2.04449296	      0.00000000	      0.00000000	      0.01000000	      0.12249388	      0.01000000	      0.15144185	      0.01000000	      0.03095494	      0.01000000	      0.11049668	      0.00000000	      0.00000000
      0.04544834	     -0.00000000	     -0.00000000	      0.00000000	      0.00000000	      0.00000000	      0.00000000	     -0.00000000	     -0.00000000	      0.88254117	     -0.10154094	      0.00000000	      0.00000000	     -0.11034098	     -1.05029381	      0.22070314	      2.08146061	      0.00000000	      0.00000000	      0.01000000	      0.12255642	      0.01000000	      0.15146891	      0.01000000	      0.03099069	      0.01000000	      0.11047233	      0.00000000	      0.00000000
      0.04623442	     -0.00000000	      0.00000000	      0.00000000	      0.00000000	      0.00000000	      0.00000000	     -0.00000000	     -0.00000000	      0.88246055	     -0.10358927	      0.00000000	      0.00000000	     -0.11117398	     -1.06908575	      0.22235384	      2.11840352	      0.00000000	      0.00000000	      0.01000000	      0.12262014	      0.01000000	      0.15149649	      0.01000000	      0.03102710	      0.01000000	      0.11044742	      0.00000000	      0.00000000
      0.04702049	     -0.00000000	      0.00000000	      0.00000000	     -0.00000000	      0.00000000	      0.00000000	     -0.00000000	     -0.00000000	      0.88237830	     -0.10567210	      0.00000000	      0.00000000	     -0.11202174	     -1.08786346	      0.22403358	      2.15531987	      0.00000000	      0.00000000	      0.01000000	      0.12268503	      0.01000000	      0.15152459	      0.01000000	      0.03106417	      0.01000000	      0.11042193	      0.00000000	      0.00000000
      0.04780657	     -0.00000000	      0.00000000	      0.00000000	     -0.00000000	      0.00000000	      0.00000000	     -0.00000000	     -0.00000000	      0.88229441	     -0.10778999	      0.00000000	      0.00000000	     -0.11288426	     -1.10662597	      0.22574232	      2.19220772	      0.00000000	      0.00000000	      0.01000000	      0.12275109	      0.01000000	      0.15155319	      0.01000000	      0.03110188	      0.01000000	      0.11039586	      0.00000000	      0.00000000
      0.04859264	     -0.00000000	      0.00000000	      0.00000000	     -0.00000000	      0.00000000	      0.00000000	     -0.00000000	     -0.00000000	      0.88220883	     -0.10994350	      0.00000000	      0.00000000	     -0.11376152	     -1.12537230	      0.22748005	      2.22906500	      0.00000000	      0.00000000	      0.01000000	      0.12281832	      0.01000000	      0.15158231	      0.01000000	      0.03114025	      0.01000000	      0.11036922	      0.00000000	      0.00000000
      0.04937872	     -0.00000000	      0.00000000	      0.00000000	     -0.00000000	      0.00000000	      0.00000000	     -0.00000000	     -0.00000000	      0.88212155	     -0.11213317	      0.00000000	      0.00000000	     -0.11465351	     -1.14410136	      0.22924674	      2.26588953	      0.00000000	      0.00000000	      0.01000000	      0.12288672	      0.01000000	      0.15161194	      0.01000000	      0.03117927	      0.01000000	      0.11034199	      0.00000000	      0.00000000
      0.05016480	     -0.00000000	      0.00000000	      0.00000000	     -0.00000000	      0.00000000	      0.00000000	     -0.00000000	     -0.00000000	      0.88203253	     -0.11435951	      0.00000000	      0.00000000	     -0.11556022	     -1.16281201	      0.23104236	      2.30267897	      0.00000000	      0.00000000	      0.01000000	      0.12295629	      0.01000000	      0.15164208	      0.01000000	      0.03121894	      0.01000000	      0.11031416	      0.00000000	      0.00000000
      0.05086958	     -0.00000000	      0.00000000	      0.00000000	     -0.00000000	      0.00000000	      0.00000000	     -0.00000000	     -0.00000000	      0.88195122	     -0.11638721	      0.00000000	      0.00000000	     -0.11638565	     -1.17957095	      0.23267686	      2.33563153	      0.00000000	      0.00000000	      0.01000000	      0.12301965	      0.01000000	      0.15166953	      0.01000000	      0.03125505	      0.01000000	      0.11028871	      0.00000000	      0.00000000
      0.05157436	     -0.00000000	      0.00000000	      0.00000000	     -0.00000000	      0.00000000	      0.00000000	     -0.00000000	     -0.00000000	      0.88186847	     -0.11844518	      0.00000000	      0.00000000	     -0.11722289	     -1.19631327	      0.23433457	      2.36855241	      0.00000000	      0.00000000	      0.01000000	      0.12308394	      0.01000000	      0.15169739	      0.01000000	      0.03129168	      0.01000000	      0.11026278	      0.00000000	      0.00000000
      0.05227914	     -0.00000000	      0.00000000	      0.00000000	     -0.00000000	      0.00000000	      0.00000000	     -0.00000000	     -0.00000000	      0.88178426	     -0.12053375	      0.00000000	      0.00000000	     -0.11807192	     -1.21303797	      0.23601547	      2.40143933	      0.00000000	      0.00000000	      0.01000000	      0.12314917	      0.01000000	      0.15172567	      0.01000000	      0.03132883	      0.01000000	      0.11023636	      0.00000000	      0.00000000
      0.05298392	     -0.00000000	      0.00000000	      0.00000000	     -0.00000000	      0.00000000	      0.00000000	     -0.00000000	     -0.00000000	      0.88169856	     -0.12265327	      0.00000000	      0.00000000	     -0.11893274	     -1.22974407	      0.23771953	      2.43429031	      0.00000000	      0.00000000	      0.01000000	      0.12321534	      0.01000000	      0.15175435	      0.01000000	      0.03136649	      0.01000000	      0.11020945	      0.00000000	      0.00000000
      0.05368870	     -0.00000000	      0.00000000	      0.00000000	     -0.00000000	      0.00000000	      0.00000000	     -0.00000000	     -0.00000000	      0.88161136	     -0.12480409	      0.00000000	      0.00000000	     -0.11980532	     -1.24643053	      0.23944674	      2.46710327	      0.00000000	      0.00000000	      0.01000000	      0.12328244	      0.01000000	      0.15178343	      0.01000000	      0.03140466	      0.01000000	      0.11018206	      0.00000000	      0.00000000
      0.05439348	     -0.00000000	      0.00000000	      0.00000000	     -0.00000000	      0.00000000	      0.00000000	     -0.00000000	     -0.00000000	      0.88152263	     -0.12698652	      0.00000000	      0.00000000	     -0.12068965	     -1.26309631	      0.24119705	      2.49987604	      0.00000000	      0.00000000	      0.01000000	      0.12335047	      0.01000000	      0.15181293	      0.01000000	      0.03144334	      0.01000000	      0.11015416	      0.00000000	      0.00000000
      0.05509826	     -0.00000000	      0.00000000	      0.00000000	     -0.00000000	      0.00000000	      0.00000000	     -0.00000000	     -0.00000000	      0.88143236	     -0.12920089	      0.00000000	      0.00000000	     -0.12158572	     -1.27974028	      0.24297045	      2.53260640	      0.00000000	      0.00000000	      0.01000000	      0.12341943	      0.01000000	      0.15184283	      0.01000000	      0.03148253	      0.01000000	      0.11012577	      0.00000000	      0.00000000
      0.05580304	     -0.00000000	      0.00000000	      0.00000000	     -0.00000000	      0.00000000	      0.00000000	     -0.00000000	     -0.00000000	      0.88134051	     -0.13144750	      0.00000000	      0.00000000	     -0.12249352	     -1.29636133	      0.24476691	      2.56529206	      0.00000000	      0.00000000	      0.01000000	      0.12348932	      0.01000000	      0.15187314	      0.01000000	      0.03152222	      0.01000000	      0.11009688	      0.00000000	      0.00000000
      0.05650782	     -0.00000000	      0.00000000	      0.00000000	     -0.00000000	      0.00000000	      0.00000000	     -0.00000000	     -0.00000000	      0.88124707	     -0.13372665	      0.00000000	      0.00000000	     -0.12341302	     -1.31295827	      0.24658638	      2.59793063	      0.00000000	      0.00000000	      0.01000000	      0.12356013	      0.01000000	      0.15190385	      0.01000000	      0.03156243	      0.01000000	      0.11006749	      0.00000000	      0.00000000
      0.05721260	     -0.00000000	      0.00000000	      0.00000000	     -0.00000000	      0.00000000	      0.00000000	     -0.00000000	     -0.00000000	      0.88115201	     -0.13603863	      0.00000000	      0.00000000	     -0.12434421	     -1.32952991	      0.24842883	      2.63051970	      0.00000000	      0.00000000	      0.01000000	      0.12363188	      0.01000000	      0.15193497	      0.01000000	      0.03160313	      0.01000000	      0.11003759	      0.00000000	      0.00000000
      0.05791738	     -0.00000000	      0.00000000	      0.00000000	     -0.00000000	      0.00000000	      0.00000000	     -0.00000000	     -0.00000000	      0.88105531	     -0.13838372	      0.00000000	      0.00000000	     -0.12528706	     -1.34607500	      0.25029424	      2.66305676	      0.00000000	      0.00000000	      0.01000000	      0.12370455	      0.01000000	      0.15196649	      0.01000000	      0.03164433	      0.01000000	      0.11000718	      0.00000000	      0.00000000
      0.05862216	     -0.00000000	      0.00000000	      0.00000000	     -0.00000000	      0.00000000	      0.00000000	     -0.00000000	     -0.00000000	      0.88095694	     -0.14076219	      0.00000000	      0.00000000	     -0.12624157	     -1.36259229	      0.25218256	      2.69553928	      0.00000000	      0.00000000	      0.01000000	      0.12377815	      0.01000000	      0.15199841	      0.01000000	      0.03168604	      0.01000000	      0.10997625	      0.00000000	      0.00000000
      0.05932694	     -0.00000000	      0.00000000	      0.00000000	     -0.00000000	      0.00000000	      0.00000000	     -0.00000000	     -0.00000000	      0.88085688	     -0.14317431	      0.00000000	      0.00000000	     -0.12720771	     -1.37908048	      0.25409375	      2.72796464	      0.00000000	      0.00000000	      0.01000000	      0.12385266	      0.01000000	      0.15203073	      0.01000000	      0.03172824	      0.01000000	      0.10994481	      0.00000000	      0.00000000
      0.06003172	      0.00000000	      0.00000000	      0.00000000	     -0.00000000	      0.00000000	      0.00000000	     -0.00000000	     -0.00000000	      0.88075512	     -0.14562032	      0.00000000	      0.00000000	     -0.12818546	     -1.39553826	      0.25602778	      2.76033019	      0.00000000	      0.00000000	      0.01000000	      0.12392810	      0.01000000	      0.15206346	      0.01000000	      0.03177094	      0.01000000	      0.10991285	      0.00000000	      0.00000000
      0.06073650	      0.00000000	      0.00000000	      0.00000000	     -0.00000000	      0.00000000	      0.00000000	     -0.00000000	     -0.00000000	      0.88065162	     -0.14810046	      0.00000000	      0.00000000	     -0.12917480	     -1.41196429	      0.25798459	      2.79263324	      0.00000000	      0.00000000	      0.01000000	      0.12400446	      0.01000000	      0.15209658	      0.01000000	      0.03181413	      0.01000000	      0.10988037	      0.00000000	      0.00000000
      0.06144128	      0.00000000	      0.00000000	     -0.00000000	     -0.00000000	      0.00000000	      0.00000000	     -0.00000000	     -0.00000000	      0.88054635	     -0.15061496	      0.00000000	      0.00000000	     -0.13017571	     -1.42835721	      0.25996415	      2.82487104	      0.00000000	      0.00000000	      0.01000000	      0.12408173	      0.01000000	      0.15213011	      0.01000000	      0.03185782	      0.01000000	      0.10984736	      0.00000000	      0.00000000
      0.06214606	      0.00000000	      0.00000000	     -0.00000000	     -0.00000000	      0.00000000	      0.00000000	     -0.00000000	     -0.00000000	      0.88043931	     -0.15316405	      0.00000000	      0.00000000	     -0.13118815	     -1.44471564	      0.26196640	      2.85704081	      0.00000000	      0.00000000	      0.01000000	      0.12415992	      0.01000000	      0.15216403	      0.01000000	      0.03190199	      0.01000000	      0.10981382	      0.00000000	      0.00000000
      0.06285084	      0.00000000	      0.00000000	     -0.00000000	     -0.00000000	      0.00000000	      0.00000000	     -0.00000000	     -0.00000000	      0.88033045	     -0.15574793	      0.00000000	      0.00000000	     -0.13221211	     -1.46103818	      0.26399130	      2.88913975	      0.00000000	      0.00000000	      0.01000000	      0.12423903	      0.01000000	      0.15219835	      0.01000000	      0.03194665	      0.01000000	      0.10977975	      0.00000000	      0.00000000
      0.06355562	      0.00000000	      0.00000000	     -0.00000000	     -0.00000000	      0.00000000	      0.00000000	     -0.00000000	     -0.00000000	      0.88021976	     -0.15836680	      0.00000000	      0.00000000	     -0.13324756	     -1.47732342	      0.26603880	      2.92116501	      0.00000000	      0.00000000	      0.01000000	      0.12431904	      0.01000000	      0.15223307	      0.01000000	      0.03199180	      0.01000000	      0.10974516	      0.00000000	      0.00000000
      0.06426040	      0.00000000	      0.00000000	     -0.00000000	     -0.00000000	      0.00000000	      0.00000000	     -0.00000000	     -0.00000000	      0.88010722	     -0.16102086	      0.00000000	      0.00000000	     -0.13429448	     -1.49356993	      0.26810884	      2.95311374	      0.00000000	      0.00000000	      0.01000000	      0.12439997	      0.01000000	      0.15226818	      0.01000000	      0.03203744	      0.01000000	      0.10971002	      0.00000000	      0.00000000
      0.06496518	      0.00000000	      0.00000000	     -0.00000000	     -0.00000000	      0.00000000	      0.00000000	     -0.00000000	     -0.00000000	      0.87999279	     -0.16371027	      0.00000000	      0.00000000	     -0.13535283	     -1.50977629	      0.27020137	      2.98498303	      0.00000000	      0.00000000	      0.01000000	      0.12448180	      0.01000000	      0.15230368	      0.01000000	      0.03208356	      0.01000000	      0.10967435	      0.00000000	      0.00000000
      0.06566996	      0.00000000	      0.00000000	     -0.00000000	     -0.00000000	      0.00000000	      0.00000000	     -0.00000000	     -0.00000000	      0.87987645	     -0.16643520	      0.00000000	      0.00000000	     -0.13642259	     -1.52594104	      0.27231634	      3.01677000	      0.00000000	      0.00000000	      0.01000000	      0.12456454	      0.01000000	      0.15233958	      0.01000000	      0.03213015	      0.01000000	      0.10963813	      0.00000000	      0.00000000
      0.06637474	      0.00000000	      0.00000000	     -0.00000000	     -0.00000000	      0.00000000	      0.00000000	     -0.00000000	     -0.00000000	      0.87975818	     -0.16919582	      0.00000000	      0.00000000	     -0.13750373	     -1.54206275	      0.27445367	      3.04847172	      0.00000000	      0.00000000	      0.01000000	      0.12464818	      0.01000000	      0.15237587	      0.01000000	      0.03217723	      0.01000000	      0.10960138	      0.00000000	      0.00000000
      0.06707952	      0.00000000	      0.00000000	     -0.00000000	     -0.00000000	      0.00000000	      0.00000000	     -0.00000000	     -0.00000000	      0.87963795	     -0.17199227	      0.00000000	      0.00000000	     -0.13859621	     -1.55813994	      0.27661332	      3.08008526	      0.00000000	      0.00000000	      0.01000000	      0.12473272	      0.01000000	      0.15241255	      0.01000000	      0.03222479	      0.01000000	      0.10956408	      0.00000000	      0.00000000
      0.06778430	      0.00000000	      0.00000000	     -0.00000000	     -0.00000000	      0.00000000	      0.00000000	     -0.00000000	     -0.00000000	      0.87951573	     -0.17482468	      0.00000000	      0.00000000	     -0.13970001	     -1.57417116	      0.27879522	      3.11160770	      0.00000000	      0.00000000	      0.01000000	      0.12481817	      0.01000000	      0.15244962	      0.01000000	      0.03227282	      0.01000000	      0.10952623	      0.00000000	      0.00000000
      0.06848908	      0.00000000	      0.00000000	     -0.00000000	     -0.00000000	      0.00000000	      0.00000000	     -0.00000000	     -0.00000000	      0.87939151	     -0.17769317	      0.00000000	      0.00000000	     -0.14081509	     -1.59015495	      0.28099930	      3.14303610	      0.00000000	      0.00000000	      0.01000000	      0.12490450	      0.01000000	      0.15248708	      0.01000000	      0.03232132	      0.01000000	      0.10948784	      0.00000000	      0.00000000
      0.06919386	      0.00000000	      0.00000000	     -0.00000000	     -0.00000000	      0.00000000	      0.00000000	     -0.00000000	     -0.00000000	      0.87926526	     -0.18059787	      0.00000000	      0.00000000	     -0.14194142	     -1.60608986	      0.28322549	      3.17436753	      0.00000000	      0.00000000	      0.01000000	      0.12499173	      0.01000000	      0.15252493	      0.01000000	      0.03237030	      0.01000000	      0.10944889	      0.00000000	      0.00000000
      0.06989864	      0.00000000	      0.00000000	     -0.00000000	     -0.00000000	      0.00000000	      0.00000000	     -0.00000000	     -0.00000000	      0.87913694	     -0.18353887	      0.00000000	      0.00000000	     -0.14307896	     -1.62197441	      0.28547374	      3.20559905	      0.00000000	      0.00000000	      0.01000000	      0.12507985	      0.01000000	      0.15256316	      0.01000000	      0.03241974	      0.01000000	      0.10940940	      0.00000000	      0.00000000
      0.07060343	      0.00000000	      0.00000000	     -0.00000000	     -0.00000000	      0.00000000	      0.00000000	     -0.00000000	     -0.00000000	      0.87900654	     -0.18651626	      0.00000000	      0.00000000	     -0.14422768	     -1.63780716	      0.28774396	      3.23672775	      0.00000000	      0.00000000	      0.01000000	      0.12516886	      0.01000000	      0.15260177	      0.01000000	      0.03246965	      0.01000000	      0.10936935	      0.00000000	      0.00000000
      0.07130821	      0.00000000	      0.00000000	     -0.00000000	     -0.00000000	      0.00000000	      0.00000000	     -0.00000000	     -0.00000000	      0.87887403	     -0.18953013	      0.00000000	      0.00000000	     -0.14538753	     -1.65358666	      0.29003608	      3.26775072	      0.00000000	      0.00000000	      0.01000000	      0.12525875	      0.01000000	      0.15264077	      0.01000000	      0.03252003	      0.01000000	      0.10932875	      0.00000000	      0.00000000
      0.07201299	      0.00000000	      0.00000000	     -0.00000000	     -0.00000000	      0.00000000	      0.00000000	     -0.00000000	     -0.00000000	      0.87873938	     -0.19258054	      0.00000000	      0.00000000	     -0.14655849	     -1.66931147	      0.29235002	      3.29866506	      0.00000000	      0.00000000	      0.01000000	      0.12534953	      0.01000000	      0.15268015	      0.01000000	      0.03257087	      0.01000000	      0.10928760	      0.00000000	      0.00000000
      0.07271777	      0.00000000	      0.00000000	     -0.00000000	     -0.00000000	      0.00000000	      0.00000000	     -0.00000000	     -0.00000000	      0.87860256	     -0.19566755	      0.00000000	      0.00000000	     -0.14774052	     -1.68498014	      0.29468572	      3.32946790	      0.00000000	      0.00000000	      0.01000000	      0.12544118	      0.01000000	      0.15271991	      0.01000000	      0.03262216	      0.01000000	      0.10924589	      0.00000000	      0.00000000
      0.07342255	      0.00000000	      0.00000000	     -0.00000000	     -0.00000000	      0.00000000	      0.00000000	     -0.00000000	     -0.00000000	      0.87846356	     -0.19879121	      0.00000000	      0.00000000	     -0.14893356	     -1.70059127	      0.29704308	      3.36015640	      0.00000000	      0.00000000	      0.01000000	      0.12553371	      0.01000000	      0.15276005	      0.01000000	      0.03267392	      0.01000000	      0.10920363	      0.00000000	      0.00000000
      0.07412733	      0.00000000	      0.00000000	     -0.00000000	     -0.00000000	      0.00000000	      0.00000000	     -0.00000000	     -0.00000000	      0.87832235	     -0.20195156	      0.00000000	      0.00000000	     -0.15013759	     -1.71614345	      0.29942203	      3.39072772	      0.00000000	      0.00000000	      0.01000000	      0.12562711	      0.01000000	      0.15280056	      0.01000000	      0.03272612	      0.01000000	      0.10916082	      0.00000000	      0.00000000
      0.07483211	      0.00000000	      0.00000000	     -0.00000000	     -0.00000000	      0.00000000	      0.00000000	     -0.00000000	     -0.00000000	      0.87817889	     -0.20514863	      0.00000000	      0.00000000	     -0.15135256	     -1.73163527	      0.30182249	      3.42117909	      0.00000000	      0.00000000	      0.01000000	      0.12572138	      0.01000000	      0.15284145	      0.01000000	      0.03277878	      0.01000000	      0.10911745	      0.00000000	      0.00000000
      0.07553689	      0.00000000	      0.00000000	     -0.00000000	     -0.00000000	      0.00000000	      0.00000000	     -0.00000000	     -0.00000000	      0.87803317	     -0.20838243	      0.00000000	      0.00000000	     -0.15257842	     -1.74706537	      0.30424436	      3.45150773	      0.00000000	      0.00000000	      0.01000000	      0.12581652	      0.01000000	      0.15288271	      0.01000000	      0.03283189	      0.01000000	      0.10907353	      0.00000000	      0.00000000
      0.07624167	      0.00000000	      0.00000000	     -0.00000000	     -0.00000000	      0.00000000	      0.00000000	     -0.00000000	     -0.00000000	      0.87788515	     -0.21165297	      0.00000000	      0.00000000	     -0.15381514	     -1.76243239	      0.30668757	      3.48171095	      0.00000000	      0.00000000	      0.01000000	      0.12591252	      0.01000000	      0.15292434	      0.01000000	      0.03288545	      0.01000000	      0.10902906	      0.00000000	      0.00000000
      0.07694645	      0.00000000	      0.00000000	     -0.00000000	     -0.00000000	      0.00000000	      0.00000000	     -0.00000000	     -0.00000000	      0.87773482	     -0.21496024	      0.00000000	      0.00000000	     -0.15506266	     -1.77773498	      0.30915201	      3.51178606	      0.00000000	      0.00000000	      0.01000000	      0.12600937	      0.01000000	      0.15296635	      0.01000000	      0.03293944	      0.01000000	      0.10898403	      0.00000000	      0.00000000
      0.07765123	      0.00000000	      0.00000000	     -0.00000000	     -0.00000000	      0.00000000	      0.00000000	     -0.00000000	     -0.00000000	      0.87758215	     -0.21830423	      0.00000000	      0.00000000	     -0.15632095	     -1.79297184	      0.31163761	      3.54173044	      0.00000000	      0.00000000	      0.01000000	      0.12610709	      0.01000000	      0.15300872	      0.01000000	      0.03299388	      0.01000000	      0.10893846	      0.00000000	      0.00000000
      0.07835601	      0.00000000	      0.00000000	     -0.00000000	     -0.00000000	      0.00000000	      0.00000000	     -0.00000000	     -0.00000000	      0.87742710	     -0.22168491	      0.00000000	      0.00000000	     -0.15758995	     -1.80814168	      0.31414427	      3.57154152	      0.00000000	      0.00000000	      0.01000000	      0.12620565	      0.01000000	      0.15305146	      0.01000000	      0.03304876	      0.01000000	      0.10889235	      0.00000000	      0.00000000
      0.07906079	      0.00000000	      0.00000000	     -0.00000000	     -0.00000000	      0.00000000	      0.00000000	     -0.00000000	     -0.00000000	      0.87726966	     -0.22510225	      0.00000000	      0.00000000	     -0.15886961	     -1.82324323	      0.31667188	      3.60121678	      0.00000000	      0.00000000	      0.01000000	      0.12630507	      0.01000000	      0.15309456	      0.01000000	      0.03310407	      0.01000000	      0.10884569	      0.00000000	      0.00000000
      0.07976557	      0.00000000	      0.00000000	     -0.00000000	     -0.00000000	      0.00000000	      0.00000000	     -0.00000000	     -0.00000000	      0.87710980	     -0.22855621	      0.00000000	      0.00000000	     -0.16015990	     -1.83827526	      0.31922037	      3.63075377	      0.00000000	      0.00000000	      0.01000000	      0.12640532	      0.01000000	      0.15313803	      0.01000000	      0.03315981	      0.01000000	      0.10879850	      0.00000000	      0.00000000
      0.08047035	      0.00000000	      0.00000000	     -0.00000000	     -0.00000000	      0.00000000	      0.00000000	     -0.00000000	     -0.00000000	      0.87694749	     -0.23204674	      0.00000000	      0.00000000	     -0.16146076	     -1.85323657	      0.32178962	      3.66015009	      0.00000000	      0.00000000	      0.01000000	      0.12650642	      0.01000000	      0.15318186	      0.01000000	      0.03321598	      0.01000000	      0.10875077	      0.00000000	      0.00000000
      0.08117513	      0.00000000	      0.00000000	     -0.00000000	     -0.00000000	      0.00000000	      0.00000000	     -0.00000000	     -0.00000000	      0.87678270	     -0.23557376	      0.00000000	      0.00000000	     -0.16277213	     -1.86812599	      0.32437954	      3.68940342	      0.00000000	      0.00000000	      0.01000000	      0.12660835	      0.01000000	      0.15322604	      0.01000000	      0.03327258	      0.01000000	      0.10870251	      0.00000000	      0.00000000
      0.08187991	      0.00000000	      0.00000000	     -0.00000000	     -0.00000000	      0.00000000	      0.00000000	     -0.00000000	     -0.00000000	      0.87661542	     -0.23913721	      0.00000000	      0.00000000	     -0.16409398	     -1.88294237	      0.32699002	      3.71851153	      0.00000000	      0.00000000	      0.01000000	      0.12671112	      0.01000000	      0.15327059	      0.01000000	      0.03332960	      0.01000000	      0.10865373	      0.00000000	      0.00000000
      0.08258469	      0.00000000	      0.00000000	     -0.00000000	     -0.00000000	      0.00000000	      0.00000000	     -0.00000000	     -0.00000000	      0.87644562	     -0.24273701	      0.00000000	      0.00000000	     -0.16542624	     -1.89768463	      0.32962097	      3.74747224	      0.00000000	      0.00000000	      0.01000000	      0.12681471	      0.01000000	      0.15331549	      0.01000000	      0.03338704	      0.01000000	      0.10860443	      0.00000000	      0.00000000
      0.08328947	      0.00000000	      0.00000000	     -0.00000000	     -0.00000000	      0.00000000	      0.00000000	     -0.00000000	     -0.00000000	      0.87627326	     -0.24637308	      0.00000000	      0.00000000	     -0.16676886	     -1.91235171	      0.33227227	      3.77628346	      0.00000000	      0.00000000	      0.01000000	      0.12691913	      0.01000000	      0.15336074	      0.01000000	      0.03344489	      0.01000000	      0.10855462	      0.00000000	      0.00000000
      0.08399425	      0.00000000	      0.00000000	     -0.00000000	     -0.00000000	      0.00000000	      0.00000000	     -0.00000000	     -0.00000000	      0.87609833	     -0.25004531	      0.00000000	      0.00000000	     -0.16812180	     -1.92694258	      0.33494383	      3.80494321	      0.00000000	      0.00000000	      0.01000000	      0.12702437	      0.01000000	      0.15340635	      0.01000000	      0.03350316	      0.01000000	      0.10850432	      0.00000000	      0.00000000
      0.08469903	      0.00000000	      0.00000000	     -0.00000000	     -0.00000000	      0.00000000	      0.00000000	     -0.00000000	     -0.00000000	      0.87592080	     -0.25375360	      0.00000000	      0.00000000	     -0.16948499	     -1.94145628	      0.33763553	      3.83344957	      0.00000000	      0.00000000	      0.01000000	      0.12713042	      0.01000000	      0.15345230	      0.01000000	      0.03356183	      0.01000000	      0.10845352	      0.00000000	      0.00000000
      0.08540381	      0.00000000	      0.00000000	     -0.00000000	     -0.00000000	      0.00000000	      0.00000000	     -0.00000000	     -0.00000000	      0.87574064	     -0.25749784	      0.00000000	      0.00000000	     -0.17085838	     -1.95589187	      0.34034727	      3.86180075	      0.00000000	      0.00000000	      0.01000000	      0.12723729	      0.01000000	      0.15349861	      0.01000000	      0.03362092	      0.01000000	      0.10840224	      0.00000000	      0.00000000
      0.08610859	      0.00000000	      0.00000000	     -0.00000000	     -0.00000000	      0.00000000	      0.00000000	     -0.00000000	     -0.00000000	      0.87555783	     -0.26127792	      0.00000000	      0.00000000	     -0.17224192	     -1.97024847	      0.34307894	      3.88999505	      0.00000000	      0.00000000	      0.01000000	      0.12734496	      0.01000000	      0.15354525	      0.01000000	      0.03368040	      0.01000000	      0.10835049	      0.00000000	      0.00000000
      0.08681337	      0.00000000	      0.00000000	     -0.00000000	     -0.00000000	      0.00000000	      0.00000000	     -0.00000000	      0.00000000	      0.87537235	     -0.26509371	      0.00000000	      0.00000000	     -0.17363554	     -1.98452525	      0.34583042	      3.91803085	      0.00000000	      0.00000000	      0.01000000	      0.12745343	      0.01000000	      0.15359224	      0.01000000	      0.03374028	      0.01000000	      0.10829828	      0.00000000	      0.00000000
      0.08751815	      0.00000000	      0.00000000	     -0.00000000	     -0.00000000	      0.00000000	      0.00000000	     -0.00000000	      0.00000000	      0.87518416	     -0.26894508	      0.00000000	      0.00000000	     -0.17503921	     -1.99872143	      0.34860160	      3.94590668	      0.00000000	      0.00000000	      0.01000000	      0.12756270	      0.01000000	      0.15363958	      0.01000000	      0.03380056	      0.01000000	      0.10824563	      0.00000000	      0.00000000
      0.08822293	      0.00000000	      0.00000000	     -0.00000000	     -0.00000000	      0.00000000	      0.00000000	     -0.00000000	      0.00000000	      0.87499324	     -0.27283190	      0.00000000	      0.00000000	     -0.17645284	     -2.01283628	      0.35139238	      3.97362116	      0.00000000	      0.00000000	      0.01000000	      0.12767277	      0.01000000	      0.15368725	      0.01000000	      0.03386123	      0.01000000	      0.10819255	      0.00000000	      0.00000000
      0.08892771	      0.00000000	      0.00000000	     -0.00000000	     -0.00000000	      0.00000000	      0.00000000	     -0.00000000	      0.00000000	      0.87479958	     -0.27675402	      0.00000000	      0.00000000	     -0.17787640	     -2.02686912	      0.35420262	      4.00117303	      0.00000000	      0.00000000	      0.01000000	      0.12778362	      0.01000000	      0.15373526	      0.01000000	      0.03392229	      0.01000000	      0.10813907	      0.00000000	      0.00000000
      0.08963249	      0.00000000	      0.00000000	     -0.00000000	     -0.00000000	      0.00000000	      0.00000000	     -0.00000000	      0.00000000	      0.87460313	     -0.28071131	      0.00000000	      0.00000000	     -0.17930982	     -2.04081934	      0.35703223	      4.02856117	      0.00000000	      0.00000000	      0.01000000	      0.12789526	      0.01000000	      0.15378360	      0.01000000	      0.03398374	      0.01000000	      0.10808519	      0.00000000	      0.00000000
      0.09033727	      0.00000000	      0.00000000	     -0.00000000	     -0.00000000	      0.00000000	      0.00000000	     -0.00000000	      0.00000000	      0.87440389	     -0.28470361	      0.00000000	      0.00000000	     -0.18075304	     -2.05468637	      0.35988109	      4.05578453	      0.00000000	      0.00000000	      0.01000000	      0.12800768	      0.01000000	      0.15383228	      0.01000000	      0.03404556	      0.01000000	      0.10803094	      0.00000000	      0.00000000
      0.09104205	      0.00000000	      0.00000000	     -0.00000000	     -0.00000000	      0.00000000	      0.00000000	     -0.00000000	      0.00000000	      0.87420182	     -0.28873078	      0.00000000	      0.00000000	     -0.18220600	     -2.06846970	      0.36274907	      4.08284223	      0.00000000	      0.00000000	      0.01000000	      0.12812087	      0.01000000	      0.15388129	      0.01000000	      0.03410777	      0.01000000	      0.10797635	      0.00000000	      0.00000000
      0.09174684	      0.00000000	      0.00000000	     -0.00000000	     -0.00000000	      0.00000000	      0.00000000	     -0.00000000	      0.00000000	      0.87399690	     -0.29279265	      0.00000000	      0.00000000	     -0.18366865	     -2.08216888	      0.36563606	      4.10973347	      0.00000000	      0.00000000	      0.01000000	      0.12823484	      0.01000000	      0.15393063	      0.01000000	      0.03417035	      0.01000000	      0.10792142	      0.00000000	      0.00000000
      0.09245162	      0.00000000	      0.00000000	     -0.00000000	     -0.00000000	      0.00000000	      0.00000000	     -0.00000000	      0.00000000	      0.87378910	     -0.29688907	      0.00000000	      0.00000000	     -0.18514093	     -2.09578352	      0.36854195	      4.13645758	      0.00000000	      0.00000000	      0.01000000	      0.12834957	      0.01000000	      0.15398029	      0.01000000	      0.03423330	      0.01000000	      0.10786620	      0.00000000	      0.00000000
      0.09315640	      0.00000000	      0.00000000	     -0.00000000	     -0.00000000	      0.00000000	      0.00000000	     -0.00000000	      0.00000000	      0.87357841	     -0.30101988	      0.00000000	      0.00000000	     -0.18662277	     -2.10931325	      0.37146661	      4.16301397	      0.00000000	      0.00000000	      0.01000000	      0.12846506	      0.01000000	      0.15403028	      0.01000000	      0.03429661	      0.01000000	      0.10781071	      0.00000000	      0.00000000
      0.09386118	      0.00000000	      0.00000000	     -0.00000000	     -0.00000000	      0.00000000	      0.00000000	     -0.00000000	      0.00000000	      0.87336479	     -0.30518491	      0.00000000	      0.00000000	     -0.18811411	     -2.12275779	      0.37440993	      4.18940216	      0.00000000	      0.00000000	      0.01000000	      0.12858130	      0.01000000	      0.15408059	      0.01000000	      0.03436029	      0.01000000	      0.10775497	      0.00000000	      0.00000000
      0.09456596	      0.00000000	      0.00000000	     -0.00000000	     -0.00000000	      0.00000000	      0.00000000	     -0.00000000	      0.00000000	      0.87314822	     -0.30938401	      0.00000000	      0.00000000	     -0.18961490	     -2.13611687	      0.37737178	      4.21562172	      0.00000000	      0.00000000	      0.01000000	      0.12869830	      0.01000000	      0.15413122	      0.01000000	      0.03442433	      0.01000000	      0.10769902	      0.00000000	      0.00000000
      0.09527074	      0.00000000	      0.00000000	     -0.00000000	     -0.00000000	      0.00000000	      0.00000000	     -0.00000000	      0.00000000	      0.87292868	     -0.31361699	      0.00000000	      0.00000000	     -0.19112508	     -2.14939004	      0.38035206	      4.24167174	      0.00000000	      0.00000000	      0.01000000	      0.12881604	      0.01000000	      0.15418217	      0.01000000	      0.03448873	      0.01000000	      0.10764288	      0.00000000	      0.00000000
      0.09597552	      0.00000000	      0.00000000	     -0.00000000	     -0.00000000	      0.00000000	      0.00000000	     -0.00000000	      0.00000000	      0.87270615	     -0.31788367	      0.00000000	      0.00000000	     -0.19264458	     -2.16257687	      0.38335064	      4.26755145	      0.00000000	      0.00000000	      0.01000000	      0.12893453	      0.01000000	      0.15423344	      0.01000000	      0.03455349	      0.01000000	      0.10758660	      0.00000000	      0.00000000
      0.09668030	      0.00000000	      0.00000000	     -0.00000000	     -0.00000000	      0.00000000	      0.00000000	     -0.00000000	      0.00000000	      0.87248060	     -0.32218388	      0.00000000	      0.00000000	     -0.19417334	     -2.17567715	      0.38636739	      4.29326046	      0.00000000	      0.00000000	      0.01000000	      0.12905375	      0.01000000	      0.15428502	      0.01000000	      0.03461861	      0.01000000	      0.10753019	      0.00000000	      0.00000000
      0.09738508	      0.00000000	      0.00000000	     -0.00000000	     -0.00000000	      0.00000000	      0.00000000	     -0.00000000	      0.00000000	      0.87225201	     -0.32651742	      0.00000000	      0.00000000	     -0.19571131	     -2.18869068	      0.38940221	      4.31879836	      0.00000000	      0.00000000	      0.01000000	      0.12917371	      0.01000000	      0.15433691	      0.01000000	      0.03468409	      0.01000000	      0.10747369	      0.00000000	      0.00000000
      0.09808986	      0.00000000	      0.00000000	     -0.00000000	     -0.00000000	      0.00000000	      0.00000000	     -0.00000000	      0.00000000	      0.87202035	     -0.33088409	      0.00000000	      0.00000000	     -0.19725841	     -2.20161724	      0.39245496	      4.34416464	      0.00000000	      0.00000000	      0.01000000	      0.12929439	      0.01000000	      0.15438911	      0.01000000	      0.03474992	      0.01000000	      0.10741712	      0.00000000	      0.00000000
      0.09879464	      0.00000000	      0.00000000	     -0.00000000	     -0.00000000	      0.00000000	      0.00000000	     -0.00000000	      0.00000000	      0.87178560	     -0.33528372	      0.00000000	      0.00000000	     -0.19881460	     -2.21445661	      0.39552553	      4.36935862	      0.00000000	      0.00000000	      0.01000000	      0.12941579	      0.01000000	      0.15444161	      0.01000000	      0.03481611	      0.01000000	      0.10736052	      0.00000000	      0.00000000
      0.09949942	      0.00000000	      0.00000000	     -0.00000000	     -0.00000000	      0.00000000	      0.00000000	     -0.00000000	      0.00000000	      0.87154774	     -0.33971607	      0.00000000	      0.00000000	     -0.20037980	     -2.22720850	      0.39861379	      4.39437944	      0.00000000	      0.00000000	      0.01000000	      0.12953791	      0.01000000	      0.15449442	      0.01000000	      0.03488266	      0.01000000	      0.10730391	      0.00000000	      0.00000000
      0.10020420	      0.00000000	      0.00000000	     -0.00000000	     -0.00000000	      0.00000000	      0.00000000	     -0.00000000	      0.00000000	      0.87130674	     -0.34418094	      0.00000000	      0.00000000	     -0.20195396	     -2.23987252	      0.40171963	      4.41922599	      0.00000000	      0.00000000	      0.01000000	      0.12966075	      0.01000000	      0.15454754	      0.01000000	      0.03494955	      0.01000000	      0.10724730	      0.00000000	      0.00000000
      0.10090898	      0.00000000	      0.00000000	     -0.00000000	     -0.00000000	      0.00000000	      0.00000000	     -0.00000000	      0.00000000	      0.87106258	     -0.34867808	      0.00000000	      0.00000000	     -0.20353702	     -2.25244824	      0.40484292	      4.44389685	      0.00000000	      0.00000000	      0.01000000	      0.12978429	      0.01000000	      0.15460095	      0.01000000	      0.03501678	      0.01000000	      0.10719070	      0.00000000	      0.00000000
      0.10161376	      0.00000000	      0.00000000	     -0.00000000	     -0.00000000	      0.00000000	      0.00000000	     -0.00000000	      0.00000000	      0.87081525	     -0.35320724	      0.00000000	      0.00000000	     -0.20512891	     -2.26493509	      0.40798353	      4.46839039	      0.00000000	      0.00000000	      0.01000000	      0.12990853	      0.01000000	      0.15465467	      0.01000000	      0.03508436	      0.01000000	      0.10713412	      0.00000000	      0.00000000
      0.10231854	      0.00000000	      0.00000000	     -0.00000000	     -0.00000000	      0.00000000	      0.00000000	     -0.00000000	      0.00000000	      0.87056471	     -0.35776816	      0.00000000	      0.00000000	     -0.20672956	     -2.27733257	      0.41114134	      4.49270524	      0.00000000	      0.00000000	      0.01000000	      0.13003348	      0.01000000	      0.15470868	      0.01000000	      0.03515228	      0.01000000	      0.10707756	      0.00000000	      0.00000000
      0.10302332	      0.00000000	      0.00000000	     -0.00000000	     -0.00000000	      0.00000000	      0.00000000	     -0.00000000	      0.00000000	      0.87031095	     -0.36236056	      0.00000000	      0.00000000	     -0.20833892	     -2.28964027	      0.41431623	      4.51684051	      0.00000000	      0.00000000	      0.01000000	      0.13015911	      0.01000000	      0.15476298	      0.01000000	      0.03522053	      0.01000000	      0.10702101	      0.00000000	      0.00000000
      0.10372810	      0.00000000	      0.00000000	     -0.00000000	     -0.00000000	      0.00000000	      0.00000000	     -0.00000000	      0.00000000	      0.87005393	     -0.36698417	      0.00000000	      0.00000000	     -0.20995693	     -2.30185785	      0.41750806	      4.54079550	      0.00000000	      0.00000000	      0.01000000	      0.13028543	      0.01000000	      0.15481758	      0.01000000	      0.03528911	      0.01000000	      0.10696449	      0.00000000	      0.00000000
      0.10443288	      0.00000000	      0.00000000	     -0.00000000	     -0.00000000	      0.00000000	      0.00000000	     -0.00000000	      0.00000000	      0.86979365	     -0.37163871	      0.00000000	      0.00000000	     -0.21158351	     -2.31398502	      0.42071671	      4.56456960	      0.00000000	      0.00000000	      0.01000000	      0.13041244	      0.01000000	      0.15487247	      0.01000000	      0.03535802	      0.01000000	      0.10690798	      0.00000000	      0.00000000
      0.10513766	      0.00000000	      0.00000000	     -0.00000000	     -0.00000000	      0.00000000	      0.00000000	     -0.00000000	      0.00000000	      0.86953008	     -0.37632389	      0.00000000	      0.00000000	     -0.21321861	     -2.32602154	      0.42394206	      4.58816233	      0.00000000	      0.00000000	      0.01000000	      0.13054012	      0.01000000	      0.15492764	      0.01000000	      0.03542725	      0.01000000	      0.10685149	      0.00000000	      0.00000000
      0.10584244	      0.00000000	      0.00000000	     -0.00000000	     -0.00000000	      0.00000000	      0.00000000	     -0.00000000	      0.00000000	      0.86926319	     -0.38103943	      0.00000000	      0.00000000	     -0.21486216	     -2.33796721	      0.42718396	      4.61157324	      0.00000000	      0.00000000	      0.01000000	      0.13066847	      0.01000000	      0.15498310	      0.01000000	      0.03549681	      0.01000000	      0.10679501	      0.00000000	      0.00000000
      0.10654722	      0.00000000	      0.00000000	     -0.00000000	     -0.00000000	      0.00000000	      0.00000000	     -0.00000000	      0.00000000	      0.86899297	     -0.38578503	      0.00000000	      0.00000000	     -0.21651409	     -2.34982185	      0.43044230	      4.63480201	      0.00000000	      0.00000000	      0.01000000	      0.13079749	      0.01000000	      0.15503884	      0.01000000	      0.03556668	      0.01000000	      0.10673856	      0.00000000	      0.00000000
      0.10725200	      0.00000000	      0.00000000	     -0.00000000	     -0.00000000	      0.00000000	      0.00000000	     -0.00000000	      0.00000000	      0.86871940	     -0.39056040	      0.00000000	      0.00000000	     -0.21817435	     -2.36158535	      0.43371695	      4.65784837	      0.00000000	      0.00000000	      0.01000000	      0.13092718	      0.01000000	      0.15509486	      0.01000000	      0.03563687	      0.01000000	      0.10668212	      0.00000000	      0.00000000
      0.10795678	      0.00000000	      0.00000000	     -0.00000000	     -0.00000000	      0.00000000	      0.00000000	     -0.00000000	      0.00000000	      0.86844245	     -0.39536524	      0.00000000	      0.00000000	     -0.21984287	     -2.37325762	      0.43700778	      4.68071213	      0.00000000	      0.00000000	      0.01000000	      0.13105752	      0.01000000	      0.15515116	      0.01000000	      0.03570736	      0.01000000	      0.10662571	      0.00000000	      0.00000000
      0.10866156	      0.00000000	      0.00000000	     -0.00000000	     -0.00000000	      0.00000000	      0.00000000	     -0.00000000	      0.00000000	      0.86816210	     -0.40019925	      0.00000000	      0.00000000	     -0.22151958	     -2.38483861	      0.44031466	      4.70339318	      0.00000000	      0.00000000	      0.01000000	      0.13118851	      0.01000000	      0.15520774	      0.01000000	      0.03577817	      0.01000000	      0.10656931	      0.00000000	      0.00000000
      0.10936634	      0.00000000	      0.00000000	     -0.00000000	     -0.00000000	      0.00000000	      0.00000000	     -0.00000000	      0.00000000	      0.86787834	     -0.40506214	      0.00000000	      0.00000000	     -0.22320442	     -2.39632831	      0.44363745	      4.72589146	      0.00000000	      0.00000000	      0.01000000	      0.13132014	      0.01000000	      0.15526459	      0.01000000	      0.03584927	      0.01000000	      0.10651292	      0.00000000	      0.00000000
      0.11007112	      0.00000000	      0.00000000	     -0.00000000	     -0.00000000	      0.00000000	      0.00000000	     -0.00000000	      0.00000000	      0.86759113	     -0.40995360	      0.00000000	      0.00000000	     -0.22489733	     -2.40772674	      0.44697604	      4.74820701	      0.00000000	      0.00000000	      0.01000000	      0.13145242	      0.01000000	      0.15532172	      0.01000000	      0.03592068	      0.01000000	      0.10645656	      0.00000000	      0.00000000
      0.11077590	      0.00000000	      0.00000000	     -0.00000000	     -0.00000000	      0.00000000	      0.00000000	     -0.00000000	      0.00000000	      0.86730047	     -0.41487332	      0.00000000	      0.00000000	     -0.22659824	     -2.41903394	      0.45033030	      4.77033991	      0.00000000	      0.00000000	      0.01000000	      0.13158534	      0.01000000	      0.15537911	      0.01000000	      0.03599239	      0.01000000	      0.10640022	      0.00000000	      0.00000000
      0.11148068	      0.00000000	      0.00000000	     -0.00000000	     -0.00000000	      0.00000000	      0.00000000	     -0.00000000	      0.00000000	      0.86700634	     -0.41982101	      0.00000000	      0.00000000	     -0.22830708	     -2.43025002	      0.45370008	      4.79229031	      0.00000000	      0.00000000	      0.01000000	      0.13171888	      0.01000000	      0.15543677	      0.01000000	      0.03606438	      0.01000000	      0.10634389	      0.00000000	      0.00000000
      0.11218546	      0.00000000	      0.00000000	     -0.00000000	     -0.00000000	      0.00000000	      0.00000000	     -0.00000000	      0.00000000	      0.86670871	     -0.42479636	      0.00000000	      0.00000000	     -0.23002380	     -2.44137508	      0.45708528	      4.81405843	      0.00000000	      0.00000000	      0.01000000	      0.13185305	      0.01000000	      0.15549470	      0.01000000	      0.03613667	      0.01000000	      0.10628758	      0.00000000	      0.00000000
      0.11289024	      0.00000000	      0.00000000	     -0.00000000	     -0.00000000	      0.00000000	      0.00000000	     -0.00000000	      0.00000000	      0.86640756	     -0.42979905	      0.00000000	      0.00000000	     -0.23174833	     -2.45240927	      0.46048575	      4.83564454	      0.00000000	      0.00000000	      0.01000000	      0.13198784	      0.01000000	      0.15555289	      0.01000000	      0.03620925	      0.01000000	      0.10623129	      0.00000000	      0.00000000
      0.11359503	      0.00000000	      0.00000000	     -0.00000000	     -0.00000000	      0.00000000	      0.00000000	     -0.00000000	      0.00000000	      0.86610287	     -0.43482880	      0.00000000	      0.00000000	     -0.23348060	     -2.46335277	      0.46390137	      4.85704899	      0.00000000	      0.00000000	      0.01000000	      0.13212325	      0.01000000	      0.15561134	      0.01000000	      0.03628210	      0.01000000	      0.10617502	      0.00000000	      0.00000000
      0.11429981	      0.00000000	      0.00000000	     -0.00000000	     -0.00000000	      0.00000000	      0.00000000	     -0.00000000	      0.00000000	      0.86579463	     -0.43988528	      0.00000000	      0.00000000	     -0.23522055	     -2.47420578	      0.46733201	      4.87827216	      0.00000000	      0.00000000	      0.01000000	      0.13225927	      0.01000000	      0.15567005	      0.01000000	      0.03635524	      0.01000000	      0.10611876	      0.00000000	      0.00000000
      0.11500459	      0.00000000	      0.00000000	     -0.00000000	     -0.00000000	      0.00000000	      0.00000000	     -0.00000000	      0.00000000	      0.86548282	     -0.44496820	      0.00000000	      0.00000000	     -0.23696812	     -2.48496855	      0.47077755	      4.89931450	      0.00000000	      0.00000000	      0.01000000	      0.13239589	      0.01000000	      0.15572901	      0.01000000	      0.03642865	      0.01000000	      0.10606252	      0.00000000	      0.00000000
      0.11570937	      0.00000000	      0.00000000	     -0.00000000	     -0.00000000	      0.00000000	      0.00000000	     -0.00000000	      0.00000000	      0.86516742	     -0.45007724	      0.00000000	      0.00000000	     -0.23872324	     -2.49564132	      0.47423785	      4.92017652	      0.00000000	      0.00000000	      0.01000000	      0.13253311	      0.01000000	      0.15578823	      0.01000000	      0.03650234	      0.01000000	      0.10600631	      0.00000000	      0.00000000
      0.11641415	      0.00000000	      0.00000000	     -0.00000000	     -0.00000000	      0.00000000	      0.00000000	     -0.00000000	      0.00000000	      0.86484840	     -0.45521210	      0.00000000	      0.00000000	     -0.24048586	     -2.50622439	      0.47771279	      4.94085877	      0.00000000	      0.00000000	      0.01000000	      0.13267093	      0.01000000	      0.15584770	      0.01000000	      0.03657629	      0.01000000	      0.10595011	      0.00000000	      0.00000000
      0.11711893	      0.00000000	      0.00000000	     -0.00000000	     -0.00000000	      0.00000000	      0.00000000	     -0.00000000	      0.00000000	      0.86452576	     -0.46037248	      0.00000000	      0.00000000	     -0.24225590	     -2.51671807	      0.48120225	      4.96136186	      0.00000000	      0.00000000	      0.01000000	      0.13280933	      0.01000000	      0.15590743	      0.01000000	      0.03665052	      0.01000000	      0.10589393	      0.00000000	      0.00000000
      0.11782371	      0.00000000	      0.00000000	     -0.00000000	     -0.00000000	      0.00000000	      0.00000000	     -0.00000000	      0.00000000	      0.86419947	     -0.46555807	      0.00000000	      0.00000000	     -0.24403330	     -2.52712269	      0.48470609	      4.98168644	      0.00000000	      0.00000000	      0.01000000	      0.13294832	      0.01000000	      0.15596740	      0.01000000	      0.03672500	      0.01000000	      0.10583776	      0.00000000	      0.00000000
      0.11852849	      0.00000000	      0.00000000	     -0.00000000	     -0.00000000	      0.00000000	      0.00000000	     -0.00000000	      0.00000000	      0.86386952	     -0.47076856	      0.00000000	      0.00000000	     -0.24581801	     -2.53743862	      0.48822419	      5.00183321	      0.00000000	      0.00000000	      0.01000000	      0.13308789	      0.01000000	      0.15602761	      0.01000000	      0.03679974	      0.01000000	      0.10578162	      0.00000000	      0.00000000
      0.11923327	      0.00000000	      0.00000000	     -0.00000000	     -0.00000000	      0.00000000	      0.00000000	     -0.00000000	      0.00000000	      0.86353589	     -0.47600366	      0.00000000	      0.00000000	     -0.24760996	     -2.54766624	      0.49175643	      5.02180292	      0.00000000	      0.00000000	      0.01000000	      0.13322804	      0.01000000	      0.15608807	      0.01000000	      0.03687474	      0.01000000	      0.10572549	      0.00000000	      0.00000000
      0.11993805	      0.00000000	      0.00000000	     -0.00000000	     -0.00000000	      0.00000000	      0.00000000	     -0.00000000	      0.00000000	      0.86319856	     -0.48126306	      0.00000000	      0.00000000	     -0.24940908	     -2.55780595	      0.49530269	      5.04159636	      0.00000000	      0.00000000	      0.01000000	      0.13336875	      0.01000000	      0.15614877	      0.01000000	      0.03694999	      0.01000000	      0.10566938	      0.00000000	      0.00000000
      0.12064283	      0.00000000	      0.00000000	     -0.00000000	     -0.00000000	      0.00000000	      0.00000000	     -0.00000000	      0.00000000	      0.86285752	     -0.48654646	      0.00000000	      0.00000000	     -0.25121532	     -2.56785818	      0.49886283	      5.06121437	      0.00000000	      0.00000000	      0.01000000	      0.13351003	      0.01000000	      0.15620971	      0.01000000	      0.03702549	      0.01000000	      0.10561329	      0.00000000	      0.00000000
      0.12134761	      0.00000000	      0.00000000	     -0.00000000	     -0.00000000	      0.00000000	      0.00000000	     -0.00000000	      0.00000000	      0.86251274	     -0.49185357	      0.00000000	      0.00000000	     -0.25302861	     -2.57782337	      0.50243673	      5.08065782	      0.00000000	      0.00000000	      0.01000000	      0.13365187	      0.01000000	      0.15627089	      0.01000000	      0.03710124	      0.01000000	      0.10555722	      0.00000000	      0.00000000
      0.12205239	      0.00000000	      0.00000000	     -0.00000000	     -0.00000000	      0.00000000	      0.00000000	     -0.00000000	      0.00000000	      0.86216421	     -0.49718407	      0.00000000	      0.00000000	     -0.25484890	     -2.58770200	      0.50602428	      5.09992761	      0.00000000	      0.00000000	      0.01000000	      0.13379426	      0.01000000	      0.15633230	      0.01000000	      0.03717723	      0.01000000	      0.10550117	      0.00000000	      0.00000000
      0.12275717	      0.00000000	      0.00000000	     -0.00000000	     -0.00000000	      0.00000000	      0.00000000	     -0.00000000	      0.00000000	      0.86181192	     -0.50253769	      0.00000000	      0.00000000	     -0.25667611	     -2.59749454	      0.50962535	      5.11902471	      0.00000000	      0.00000000	      0.01000000	      0.13393720	      0.01000000	      0.15639395	      0.01000000	      0.03725346	      0.01000000	      0.10544513	      0.00000000	      0.00000000
      0.12346195	      0.00000000	      0.00000000	     -0.00000000	     -0.00000000	      0.00000000	      0.00000000	     -0.00000000	      0.00000000	      0.86145585	     -0.50791412	      0.00000000	      0.00000000	     -0.25851020	     -2.60720149	      0.51323982	      5.13795010	      0.00000000	      0.00000000	      0.01000000	      0.13408069	      0.01000000	      0.15645583	      0.01000000	      0.03732992	      0.01000000	      0.10538912	      0.00000000	      0.00000000
      0.12416673	      0.00000000	      0.00000000	     -0.00000000	     -0.00000000	      0.00000000	      0.00000000	     -0.00000000	      0.00000000	      0.86109598	     -0.51331308	      0.00000000	      0.00000000	     -0.26035110	     -2.61682338	      0.51686756	      5.15670480	      0.00000000	      0.00000000	      0.01000000	      0.13422471	      0.01000000	      0.15651794	      0.01000000	      0.03740662	      0.01000000	      0.10533312	      0.00000000	      0.00000000
      0.12487151	      0.00000000	      0.00000000	     -0.00000000	     -0.00000000	      0.00000000	      0.00000000	     -0.00000000	      0.00000000	      0.86073230	     -0.51873426	      0.00000000	      0.00000000	     -0.26219875	     -2.62636074	      0.52050846	      5.17528987	      0.00000000	      0.00000000	      0.01000000	      0.13436927	      0.01000000	      0.15658027	      0.01000000	      0.03748355	      0.01000000	      0.10527714	      0.00000000	      0.00000000
      0.12557629	      0.00000000	      0.00000000	     -0.00000000	     -0.00000000	      0.00000000	      0.00000000	     -0.00000000	      0.00000000	      0.86036479	     -0.52417739	      0.00000000	      0.00000000	     -0.26405310	     -2.63581412	      0.52416241	      5.19370638	      0.00000000	      0.00000000	      0.01000000	      0.13451436	      0.01000000	      0.15664283	      0.01000000	      0.03756070	      0.01000000	      0.10522117	      0.00000000	      0.00000000
      0.12628107	      0.00000000	      0.00000000	     -0.00000000	     -0.00000000	      0.00000000	      0.00000000	     -0.00000000	      0.00000000	      0.85999343	     -0.52964218	      0.00000000	      0.00000000	     -0.26591407	     -2.64518408	      0.52782927	      5.21195545	      0.00000000	      0.00000000	      0.01000000	      0.13465997	      0.01000000	      0.15670562	      0.01000000	      0.03763808	      0.01000000	      0.10516523	      0.00000000	      0.00000000
      0.12698585	      0.00000000	      0.00000000	     -0.00000000	     -0.00000000	      0.00000000	      0.00000000	     -0.00000000	      0.00000000	      0.85961822	     -0.53512833	      0.00000000	      0.00000000	     -0.26778162	     -2.65447122	      0.53150893	      5.23003823	      0.00000000	      0.00000000	      0.01000000	      0.13480611	      0.01000000	      0.15676862	      0.01000000	      0.03771568	      0.01000000	      0.10510931	      0.00000000	      0.00000000
      0.12769063	      0.00000000	      0.00000000	     -0.00000000	     -0.00000000	      0.00000000	      0.00000000	     -0.00000000	      0.00000000	      0.85923913	     -0.54063558	      0.00000000	      0.00000000	     -0.26965569	     -2.66367611	      0.53520128	      5.24795588	      0.00000000	      0.00000000	      0.01000000	      0.13495276	      0.01000000	      0.15683185	      0.01000000	      0.03779350	      0.01000000	      0.10505340	      0.00000000	      0.00000000
      0.12839541	      0.00000000	      0.00000000	     -0.00000000	     -0.00000000	      0.00000000	      0.00000000	     -0.00000000	      0.00000000	      0.85885616	     -0.54616364	      0.00000000	      0.00000000	     -0.27153622	     -2.67279936	      0.53890621	      5.26570959	      0.00000000	      0.00000000	      0.01000000	      0.13509992	      0.01000000	      0.15689529	      0.01000000	      0.03787153	      0.01000000	      0.10499751	      0.00000000	      0.00000000
      0.12910019	      0.00000000	      0.00000000	     -0.00000000	     -0.00000000	      0.00000000	      0.00000000	     -0.00000000	      0.00000000	      0.85846928	     -0.55171223	      0.00000000	      0.00000000	     -0.27342315	     -2.68184160	      0.54262358	      5.28330060	      0.00000000	      0.00000000	      0.01000000	      0.13524759	      0.01000000	      0.15695895	      0.01000000	      0.03794977	      0.01000000	      0.10494164	      0.00000000	      0.00000000
      0.12980497	      0.00000000	      0.00000000	     -0.00000000	     -0.00000000	      0.00000000	      0.00000000	     -0.00000000	      0.00000000	      0.85807848	     -0.55728109	      0.00000000	      0.00000000	     -0.27531642	     -2.69080345	      0.54635330	      5.30073013	      0.00000000	      0.00000000	      0.01000000	      0.13539576	      0.01000000	      0.15702283	      0.01000000	      0.03802822	      0.01000000	      0.10488579	      0.00000000	      0.00000000
      0.13050975	      0.00000000	      0.00000000	     -0.00000000	     -0.00000000	      0.00000000	      0.00000000	     -0.00000000	      0.00000000	      0.85768375	     -0.56286993	      0.00000000	      0.00000000	     -0.27721598	     -2.69968555	      0.55009525	      5.31799945	      0.00000000	      0.00000000	      0.01000000	      0.13554442	      0.01000000	      0.15708692	      0.01000000	      0.03810687	      0.01000000	      0.10482996	      0.00000000	      0.00000000
      0.13121453	      0.00000000	      0.00000000	     -0.00000000	     -0.00000000	      0.00000000	      0.00000000	     -0.00000000	      0.00000000	      0.85728508	     -0.56847848	      0.00000000	      0.00000000	     -0.27912177	     -2.70848855	      0.55384931	      5.33510983	      0.00000000	      0.00000000	      0.01000000	      0.13569358	      0.01000000	      0.15715121	      0.01000000	      0.03818572	      0.01000000	      0.10477414	      0.00000000	      0.00000000
      0.13191931	      0.00000000	      0.00000000	     -0.00000000	     -0.00000000	      0.00000000	      0.00000000	     -0.00000000	      0.00000000	      0.85688244	     -0.57410649	      0.00000000	      0.00000000	     -0.28103374	     -2.71721311	      0.55761537	      5.35206259	      0.00000000	      0.00000000	      0.01000000	      0.13584323	      0.01000000	      0.15721572	      0.01000000	      0.03826478	      0.01000000	      0.10471834	      0.00000000	      0.00000000
      0.13262409	      0.00000000	      0.00000000	     -0.00000000	     -0.00000000	      0.00000000	      0.00000000	     -0.00000000	      0.00000000	      0.85647583	     -0.57975368	      0.00000000	      0.00000000	     -0.28295183	     -2.72585988	      0.56139332	      5.36885903	      0.00000000	      0.00000000	      0.01000000	      0.13599336	      0.01000000	      0.15728043	      0.01000000	      0.03834403	      0.01000000	      0.10466257	      0.00000000	      0.00000000
      0.13332887	      0.00000000	      0.00000000	     -0.00000000	     -0.00000000	      0.00000000	      0.00000000	     -0.00000000	      0.00000000	      0.85606524	     -0.58541980	      0.00000000	      0.00000000	     -0.28487598	     -2.73442956	      0.56518306	      5.38550050	      0.00000000	      0.00000000	      0.01000000	      0.13614397	      0.01000000	      0.15734535	      0.01000000	      0.03842348	      0.01000000	      0.10460681	      0.00000000	      0.00000000
      0.13403365	      0.00000000	      0.00000000	     -0.00000000	     -0.00000000	      0.00000000	      0.00000000	      0.00000000	      0.00000000	      0.85565065	     -0.59110459	      0.00000000	      0.00000000	     -0.28680615	     -2.74292282	      0.56898448	      5.40198833	      0.00000000	      0.00000000	      0.01000000	      0.13629505	      0.01000000	      0.15741048	      0.01000000	      0.03850311	      0.01000000	      0.10455106	      0.00000000	      0.00000000
      0.13473844	      0.00000000	      0.00000000	     -0.00000000	     -0.00000000	      0.00000000	      0.00000000	      0.00000000	      0.00000000	      0.85523204	     -0.59680778	      0.00000000	      0.00000000	     -0.28874228	     -2.75134034	      0.57279746	      5.41832388	      0.00000000	      0.00000000	      0.01000000	      0.13644660	      0.01000000	      0.15747580	      0.01000000	      0.03858293	      0.01000000	      0.10449534	      0.00000000	      0.00000000
      0.13544322	      0.00000000	      0.00000000	     -0.00000000	     -0.00000000	      0.00000000	      0.00000000	      0.00000000	      0.00000000	      0.85480940	     -0.60252913	      0.00000000	      0.00000000	     -0.29068432	     -2.75968283	      0.57662190	      5.43450854	      0.00000000	      0.00000000	      0.01000000	      0.13659862	      0.01000000	      0.15754133	      0.01000000	      0.03866294	      0.01000000	      0.10443964	      0.00000000	      0.00000000
      0.13614800	      0.00000000	      0.00000000	     -0.00000000	     -0.00000000	      0.00000000	      0.00000000	      0.00000000	      0.00000000	      0.85438273	     -0.60826839	      0.00000000	      0.00000000	     -0.29263221	     -2.76795098	      0.58045769	      5.45054369	      0.00000000	      0.00000000	      0.01000000	      0.13675110	      0.01000000	      0.15760705	      0.01000000	      0.03874313	      0.01000000	      0.10438395	      0.00000000	      0.00000000
      0.13685278	      0.00000000	      0.00000000	     -0.00000000	     -0.00000000	      0.00000000	      0.00000000	      0.00000000	      0.00000000	      0.85395201	     -0.61402531	      0.00000000	      0.00000000	     -0.29458589	     -2.77614550	      0.58430473	      5.46643072	      0.00000000	      0.00000000	      0.01000000	      0.13690404	      0.01000000	      0.15767298	      0.01000000	      0.03882349	      0.01000000	      0.10432828	      0.00000000	      0.00000000
      0.13755756	      0.00000000	      0.00000000	     -0.00000000	     -0.00000000	      0.00000000	      0.00000000	      0.00000000	      0.00000000	      0.85351722	     -0.61979964	      0.00000000	      0.00000000	     -0.29654533	     -2.78426710	      0.58816292	      5.48217103	      0.00000000	      0.00000000	      0.01000000	      0.13705743	      0.01000000	      0.15773909	      0.01000000	      0.03890404	      0.01000000	      0.10427263	      0.00000000	      0.00000000
      0.13826234	      0.00000000	      0.00000000	     -0.00000000	     -0.00000000	      0.00000000	      0.00000000	      0.00000000	      0.00000000	      0.85307836	     -0.62559114	      0.00000000	      0.00000000	     -0.29851047	     -2.79231650	      0.59203215	      5.49776604	      0.00000000	      0.00000000	      0.01000000	      0.13721126	      0.01000000	      0.15780541	      0.01000000	      0.03898475	      0.01000000	      0.10421700	      0.00000000	      0.00000000
      0.13896712	      0.00000000	      0.00000000	     -0.00000000	     -0.00000000	      0.00000000	      0.00000000	      0.00000000	      0.00000000	      0.85263541	     -0.63139958	      0.00000000	      0.00000000	     -0.30048126	     -2.80029441	      0.59591232	      5.51321717	      0.00000000	      0.00000000	      0.01000000	      0.13736555	      0.01000000	      0.15787191	      0.01000000	      0.03906564	      0.01000000	      0.10416139	      0.00000000	      0.00000000
      0.13967190	      0.00000000	      0.00000000	     -0.00000000	     -0.00000000	      0.00000000	      0.00000000	      0.00000000	      0.00000000	      0.85218836	     -0.63722472	      0.00000000	      0.00000000	     -0.30245764	     -2.80820155	      0.59980333	      5.52852584	      0.00000000	      0.00000000	      0.01000000	      0.13752027	      0.01000000	      0.15793861	      0.01000000	      0.03914669	      0.01000000	      0.10410579	      0.00000000	      0.00000000
      0.14037668	      0.00000000	      0.00000000	     -0.00000000	     -0.00000000	      0.00000000	      0.00000000	      0.00000000	      0.00000000	      0.85173720	     -0.64306632	      0.00000000	      0.00000000	     -0.30443957	     -2.81603866	      0.60370508	      5.54369349	      0.00000000	      0.00000000	      0.01000000	      0.13767543	      0.01000000	      0.15800549	      0.01000000	      0.03922791	      0.01000000	      0.10405022	      0.00000000	      0.00000000
      0.14108146	      0.00000000	      0.00000000	     -0.00000000	     -0.00000000	      0.00000000	      0.00000000	      0.00000000	      0.00000000	      0.85128191	     -0.64892415	      0.00000000	      0.00000000	     -0.30642700	     -2.82380644	      0.60761747	      5.55872155	      0.00000000	      0.00000000	      0.01000000	      0.13783102	      0.01000000	      0.15807257	      0.01000000	      0.03930930	      0.01000000	      0.10399466	      0.00000000	      0.00000000
      0.14178624	      0.00000000	      0.00000000	     -0.00000000	     -0.00000000	      0.00000000	      0.00000000	      0.00000000	      0.00000000	      0.85082250	     -0.65479799	      0.00000000	      0.00000000	     -0.30841988	     -2.83150564	      0.61154040	      5.57361146	      0.00000000	      0.00000000	      0.01000000	      0.13798704	      0.01000000	      0.15813983	      0.01000000	      0.03939084	      0.01000000	      0.10393912	      0.00000000	      0.00000000
      0.14249102	      0.00000000	      0.00000000	     -0.00000000	     -0.00000000	      0.00000000	      0.00000000	      0.00000000	      0.00000000	      0.85035893	     -0.66068762	      0.00000000	      0.00000000	     -0.31041816	     -2.83913697	      0.61547378	      5.58836465	      0.00000000	      0.00000000	      0.01000000	      0.13814349	      0.01000000	      0.15820727	      0.01000000	      0.03947254	      0.01000000	      0.10388360	      0.00000000	      0.00000000
      0.14319580	      0.00000000	      0.00000000	     -0.00000000	     -0.00000000	      0.00000000	      0.00000000	      0.00000000	      0.00000000	      0.84989121	     -0.66659280	      0.00000000	      0.00000000	     -0.31242180	     -2.84670118	      0.61941751	      5.60298258	      0.00000000	      0.00000000	      0.01000000	      0.13830035	      0.01000000	      0.15827490	      0.01000000	      0.03955440	      0.01000000	      0.10382809	      0.00000000	      0.00000000
      0.14390058	      0.00000000	      0.00000000	     -0.00000000	     -0.00000000	      0.00000000	      0.00000000	      0.00000000	      0.00000000	      0.84941933	     -0.67251333	      0.00000000	      0.00000000	     -0.31443074	     -2.85419899	      0.62337149	      5.61746670	      0.00000000	      0.00000000	      0.01000000	      0.13845763	      0.01000000	      0.15834272	      0.01000000	      0.03963640	      0.01000000	      0.10377261	      0.00000000	      0.00000000
      0.14460536	      0.00000000	      0.00000000	     -0.00000000	     -0.00000000	      0.00000000	      0.00000000	      0.00000000	      0.00000000	      0.84894326	     -0.67844899	      0.00000000	      0.00000000	     -0.31644495	     -2.86163113	      0.62733564	      5.63181843	      0.00000000	      0.00000000	      0.01000000	      0.13861533	      0.01000000	      0.15841071	      0.01000000	      0.03971856	      0.01000000	      0.10371714	      0.00000000	      0.00000000
      0.14531014	      0.00000000	      0.00000000	     -0.00000000	     -0.00000000	      0.00000000	      0.00000000	      0.00000000	      0.00000000	      0.84846301	     -0.68439957	      0.00000000	      0.00000000	     -0.31846437	     -2.86899834	      0.63130985	      5.64603923	      0.00000000	      0.00000000	      0.01000000	      0.13877343	      0.01000000	      0.15847888	      0.01000000	      0.03980086	      0.01000000	      0.10366170	      0.00000000	      0.00000000
      0.14601492	      0.00000000	      0.00000000	     -0.00000000	     -0.00000000	      0.00000000	      0.00000000	      0.00000000	      0.00000000	      0.84797856	     -0.69036485	      0.00000000	      0.00000000	     -0.32048896	     -2.87630134	      0.63529404	      5.66013055	      0.00000000	      0.00000000	      0.01000000	      0.13893194	      0.01000000	      0.15854723	      0.01000000	      0.03988331	      0.01000000	      0.10360627	      0.00000000	      0.00000000
      0.14671970	      0.00000000	      0.00000000	     -0.00000000	     -0.00000000	      0.00000000	      0.00000000	      0.00000000	      0.00000000	      0.84748989	     -0.69634463	      0.00000000	      0.00000000	     -0.32251868	     -2.88354087	      0.63928812	      5.67409382	      0.00000000	      0.00000000	      0.01000000	      0.13909085	      0.01000000	      0.15861576	      0.01000000	      0.03996591	      0.01000000	      0.10355086	      0.00000000	      0.00000000
      0.14742448	      0.00000000	      0.00000000	     -0.00000000	     -0.00000000	      0.00000000	      0.00000000	      0.00000000	      0.00000000	      0.84699701	     -0.70233870	      0.00000000	      0.00000000	     -0.32455347	     -2.89071765	      0.64329199	      5.68793049	      0.00000000	      0.00000000	      0.01000000	      0.13925016	      0.01000000	      0.15868447	      0.01000000	      0.04004864	      0.01000000	      0.10349546	      0.00000000	      0.00000000
      0.14812926	      0.00000000	      0.00000000	     -0.00000000	     -0.00000000	      0.00000000	      0.00000000	      0.00000000	      0.00000000	      0.84649990	     -0.70834687	      0.00000000	      0.00000000	     -0.32659331	     -2.89783241	      0.64730557	      5.70164198	      0.00000000	      0.00000000	      0.01000000	      0.13940986	      0.01000000	      0.15875335	      0.01000000	      0.04013151	      0.01000000	      0.10344009	      0.00000000	      0.00000000
      0.14883404	      0.00000000	      0.00000000	     -0.00000000	     -0.00000000	      0.00000000	      0.00000000	      0.00000000	      0.00000000	      0.84599855	     -0.71436893	      0.00000000	      0.00000000	     -0.32863813	     -2.90488589	      0.65132877	      5.71522975	      0.00000000	      0.00000000	      0.01000000	      0.13956995	      0.01000000	      0.15882241	      0.01000000	      0.04021451	      0.01000000	      0.10338473	      0.00000000	      0.00000000
      0.14953882	      0.00000000	      0.00000000	     -0.00000000	     -0.00000000	      0.00000000	      0.00000000	      0.00000000	      0.00000000	      0.84549295	     -0.72040469	      0.00000000	      0.00000000	     -0.33068790	     -2.91187879	      0.65536151	      5.72869521	      0.00000000	      0.00000000	      0.01000000	      0.13973043	      0.01000000	      0.15889163	      0.01000000	      0.04029765	      0.01000000	      0.10332940	      0.00000000	      0.00000000
      0.15024360	      0.00000000	      0.00000000	     -0.00000000	     -0.00000000	      0.00000000	      0.00000000	      0.00000000	      0.00000000	      0.84498309	     -0.72645396	      0.00000000	      0.00000000	     -0.33274259	     -2.91881185	      0.65940369	      5.74203979	      0.00000000	      0.00000000	      0.01000000	      0.13989129	      0.01000000	      0.15896103	      0.01000000	      0.04038092	      0.01000000	      0.10327408	      0.00000000	      0.00000000
      0.15094838	      0.00000000	      0.00000000	     -0.00000000	     -0.00000000	      0.00000000	      0.00000000	      0.00000000	      0.00000000	      0.84446897	     -0.73251655	      0.00000000	      0.00000000	     -0.33480213	     -2.92568579	      0.66345523	      5.75526492	      0.00000000	      0.00000000	      0.01000000	      0.14005254	      0.01000000	      0.15903060	      0.01000000	      0.04046431	      0.01000000	      0.10321878	      0.00000000	      0.00000000
      0.15165316	      0.00000000	      0.00000000	     -0.00000000	     -0.00000000	      0.00000000	      0.00000000	      0.00000000	      0.00000000	      0.84395056	     -0.73859227	      0.00000000	      0.00000000	     -0.33686650	     -2.93250131	      0.66751605	      5.76837200	      0.00000000	      0.00000000	      0.01000000	      0.14021416	      0.01000000	      0.15910034	      0.01000000	      0.04054784	      0.01000000	      0.10316350	      0.00000000	      0.00000000
      0.15235794	      0.00000000	      0.00000000	     -0.00000000	     -0.00000000	      0.00000000	      0.00000000	      0.00000000	      0.00000000	      0.84342787	     -0.74468093	      0.00000000	      0.00000000	     -0.33893566	     -2.93925915	      0.67158607	      5.78136245	      0.00000000	      0.00000000	      0.01000000	      0.14037615	      0.01000000	      0.15917024	      0.01000000	      0.04063148	      0.01000000	      0.10310823	      0.00000000	      0.00000000
      0.15306272	      0.00000000	      0.00000000	     -0.00000000	     -0.00000000	      0.00000000	      0.00000000	      0.00000000	      0.00000000	      0.84290089	     -0.75078236	      0.00000000	      0.00000000	     -0.34100955	     -2.94596000	      0.67566521	      5.79423767	      0.00000000	      0.00000000	      0.01000000	      0.14053851	      0.01000000	      0.15924032	      0.01000000	      0.04071525	      0.01000000	      0.10305299	      0.00000000	      0.00000000
      0.15376750	      0.00000000	      0.00000000	     -0.00000000	     -0.00000000	      0.00000000	      0.00000000	      0.00000000	      0.00000000	      0.84236960	     -0.75689638	      0.00000000	      0.00000000	     -0.34308815	     -2.95260457	      0.67975338	      5.80699905	      0.00000000	      0.00000000	      0.01000000	      0.14070124	      0.01000000	      0.15931055	      0.01000000	      0.04079914	      0.01000000	      0.10299776	      0.00000000	      0.00000000
      0.15447228	      0.00000000	      0.00000000	     -0.00000000	     -0.00000000	      0.00000000	      0.00000000	      0.00000000	      0.00000000	      0.84183399	     -0.76302280	      0.00000000	      0.00000000	     -0.34517142	     -2.95919358	      0.68385050	      5.81964799	      0.00000000	      0.00000000	      0.01000000	      0.14086434	      0.01000000	      0.15938096	      0.01000000	      0.04088314	      0.01000000	      0.10294255	      0.00000000	      0.00000000
      0.15517706	      0.00000000	      0.00000000	     -0.00000000	     -0.00000000	      0.00000000	      0.00000000	      0.00000000	      0.00000000	      0.84129407	     -0.76916146	      0.00000000	      0.00000000	     -0.34725930	     -2.96572772	      0.68795650	      5.83218587	      0.00000000	      0.00000000	      0.01000000	      0.14102779	      0.01000000	      0.15945153	      0.01000000	      0.04096726	      0.01000000	      0.10288736	      0.00000000	      0.00000000
      0.15588185	      0.00000000	      0.00000000	     -0.00000000	     -0.00000000	      0.00000000	      0.00000000	      0.00000000	      0.00000000	      0.84074981	     -0.77531218	      0.00000000	      0.00000000	     -0.34935178	     -2.97220769	      0.69207129	      5.84461406	      0.00000000	      0.00000000	      0.01000000	      0.14119160	      0.01000000	      0.15952226	      0.01000000	      0.04105150	      0.01000000	      0.10283219	      0.00000000	      0.00000000
      0.15658663	      0.00000000	      0.00000000	     -0.00000000	     -0.00000000	      0.00000000	      0.00000000	      0.00000000	      0.00000000	      0.84020122	     -0.78147480	      0.00000000	      0.00000000	     -0.35144880	     -2.97863419	      0.69619481	      5.85693392	      0.00000000	      0.00000000	      0.01000000	      0.14135576	      0.01000000	      0.15959315	      0.01000000	      0.04113584	      0.01000000	      0.10277704	      0.00000000	      0.00000000
      0.15729141	      0.00000000	      0.00000000	     -0.00000000	     -0.00000000	      0.00000000	      0.00000000	      0.00000000	      0.00000000	      0.83964827	     -0.78764914	      0.00000000	      0.00000000	     -0.35355033	     -2.98500789	      0.70032697	      5.86914682	      0.00000000	      0.00000000	      0.01000000	      0.14152028	      0.01000000	      0.15966420	      0.01000000	      0.04122029	      0.01000000	      0.10272190	      0.00000000	      0.00000000
      0.15799619	      0.00000000	      0.00000000	     -0.00000000	     -0.00000000	      0.00000000	      0.00000000	      0.00000000	      0.00000000	      0.83909097	     -0.79383506	      0.00000000	      0.00000000	     -0.35565634	     -2.99132950	      0.70446770	      5.88125410	      0.00000000	      0.00000000	      0.01000000	      0.14168514	      0.01000000	      0.15973542	      0.01000000	      0.04130485	      0.01000000	      0.10266678	      0.00000000	      0.00000000
      0.15870097	      0.00000000	      0.00000000	     -0.00000000	     -0.00000000	      0.00000000	      0.00000000	      0.00000000	      0.00000000	      0.83852931	     -0.80003237	      0.00000000	      0.00000000	     -0.35776678	     -2.99759968	      0.70861693	      5.89325711	      0.00000000	      0.00000000	      0.01000000	      0.14185035	      0.01000000	      0.15980679	      0.01000000	      0.04138952	      0.01000000	      0.10261169	      0.00000000	      0.00000000
      0.15940575	      0.00000000	      0.00000000	     -0.00000000	     -0.00000000	      0.00000000	      0.00000000	      0.00000000	      0.00000000	      0.83796328	     -0.80624094	      0.00000000	      0.00000000	     -0.35988162	     -3.00381913	      0.71277458	      5.90515717	      0.00000000	      0.00000000	      0.01000000	      0.14201590	      0.01000000	      0.15987832	      0.01000000	      0.04147428	      0.01000000	      0.10255661	      0.00000000	      0.00000000
      0.16011053	      0.00000000	      0.00000000	     -0.00000000	     -0.00000000	      0.00000000	      0.00000000	      0.00000000	      0.00000000	      0.83739286	     -0.81246059	      0.00000000	      0.00000000	     -0.36200083	     -3.00998850	      0.71694058	      5.91695561	      0.00000000	      0.00000000	      0.01000000	      0.14218179	      0.01000000	      0.15995001	      0.01000000	      0.04155915	      0.01000000	      0.10250154	      0.00000000	      0.00000000
      0.16081531	      0.00000000	      0.00000000	     -0.00000000	     -0.00000000	      0.00000000	      0.00000000	      0.00000000	      0.00000000	      0.83681806	     -0.81869119	      0.00000000	      0.00000000	     -0.36412437	     -3.01610846	      0.72111486	      5.92865373	      0.00000000	      0.00000000	      0.01000000	      0.14234801	      0.01000000	      0.16002186	      0.01000000	      0.04164412	      0.01000000	      0.10244650	      0.00000000	      0.00000000
      0.16152009	      0.00000000	      0.00000000	     -0.00000000	     -0.00000000	      0.00000000	      0.00000000	      0.00000000	      0.00000000	      0.83623887	     -0.82493257	      0.00000000	      0.00000000	     -0.36625221	     -3.02217969	      0.72529736	      5.94025284	      0.00000000	      0.00000000	      0.01000000	      0.14251457	      0.01000000	      0.16009386	      0.01000000	      0.04172919	      0.01000000	      0.10239148	      0.00000000	      0.00000000
      0.16222487	      0.00000000	      0.00000000	     -0.00000000	     -0.00000000	      0.00000000	      0.00000000	      0.00000000	      0.00000000	      0.83565527	     -0.83118458	      0.00000000	      0.00000000	     -0.36838431	     -3.02820284	      0.72948799	      5.95175424	      0.00000000	      0.00000000	      0.01000000	      0.14268145	      0.01000000	      0.16016602	      0.01000000	      0.04181435	      0.01000000	      0.10233647	      0.00000000	      0.00000000
      0.16292965	      0.00000000	      0.00000000	     -0.00000000	     -0.00000000	      0.00000000	      0.00000000	      0.00000000	      0.00000000	      0.83506726	     -0.83744709	      0.00000000	      0.00000000	     -0.37052063	     -3.03417855	      0.73368669	      5.96315920	      0.00000000	      0.00000000	      0.01000000	      0.14284867	      0.01000000	      0.16023833	      0.01000000	      0.04189960	      0.01000000	      0.10228148	      0.00000000	      0.00000000
      0.16363443	      0.00000000	      0.00000000	     -0.00000000	     -0.00000000	      0.00000000	      0.00000000	      0.00000000	      0.00000000	      0.83447483	     -0.84371994	      0.00000000	      0.00000000	     -0.37266115	     -3.04010749	      0.73789340	      5.97446900	      0.00000000	      0.00000000	      0.01000000	      0.14301621	      0.01000000	      0.16031080	      0.01000000	      0.04198494	      0.01000000	      0.10222651	      0.00000000	      0.00000000
      0.16433921	      0.00000000	      0.00000000	     -0.00000000	     -0.00000000	      0.00000000	      0.00000000	      0.00000000	      0.00000000	      0.83387798	     -0.85000299	      0.00000000	      0.00000000	     -0.37480584	     -3.04599028	      0.74210804	      5.98568489	      0.00000000	      0.00000000	      0.01000000	      0.14318407	      0.01000000	      0.16038341	      0.01000000	      0.04207038	      0.01000000	      0.10217156	      0.00000000	      0.00000000
      0.16504399	      0.00000000	      0.00000000	     -0.00000000	     -0.00000000	      0.00000000	      0.00000000	      0.00000000	      0.00000000	      0.83327670	     -0.85629611	      0.00000000	      0.00000000	     -0.37695465	     -3.05182758	      0.74633056	      5.99680813	      0.00000000	      0.00000000	      0.01000000	      0.14335225	      0.01000000	      0.16045619	      0.01000000	      0.04215590	      0.01000000	      0.10211663	      0.00000000	      0.00000000
      0.16574877	      0.00000000	      0.00000000	     -0.00000000	     -0.00000000	      0.00000000	      0.00000000	      0.00000000	      0.00000000	      0.83267098	     -0.86259916	      0.00000000	      0.00000000	     -0.37910756	     -3.05762001	      0.75056089	      6.00783996	      0.00000000	      0.00000000	      0.01000000	      0.14352074	      0.01000000	      0.16052911	      0.01000000	      0.04224151	      0.01000000	      0.10206171	      0.00000000	      0.00000000
      0.16645355	      0.00000000	      0.00000000	     -0.00000000	     -0.00000000	      0.00000000	      0.00000000	      0.00000000	      0.00000000	      0.83206081	     -0.86891199	      0.00000000	      0.00000000	     -0.38126454	     -3.06336821	      0.75479896	      6.01878161	      0.00000000	      0.00000000	      0.01000000	      0.14368955	      0.01000000	      0.16060218	      0.01000000	      0.04232720	      0.01000000	      0.10200682	      0.00000000	      0.00000000
      0.16715833	      0.00000000	      0.00000000	     -0.00000000	     -0.00000000	      0.00000000	      0.00000000	      0.00000000	      0.00000000	      0.83144619	     -0.87523449	      0.00000000	      0.00000000	     -0.38342556	     -3.06907278	      0.75904470	      6.02963429	      0.00000000	      0.00000000	      0.01000000	      0.14385867	      0.01000000	      0.16067541	      0.01000000	      0.04241298	      0.01000000	      0.10195194	      0.00000000	      0.00000000
      0.16786311	      0.00000000	      0.00000000	     -0.00000000	     -0.00000000	      0.00000000	      0.00000000	      0.00000000	      0.00000000	      0.83082711	     -0.88156651	      0.00000000	      0.00000000	     -0.38559057	     -3.07473436	      0.76329807	      6.04039922	      0.00000000	      0.00000000	      0.01000000	      0.14402810	      0.01000000	      0.16074878	      0.01000000	      0.04249884	      0.01000000	      0.10189708	      0.00000000	      0.00000000
      0.16856789	      0.00000000	      0.00000000	     -0.00000000	     -0.00000000	      0.00000000	      0.00000000	      0.00000000	      0.00000000	      0.83020357	     -0.88790793	      0.00000000	      0.00000000	     -0.38775957	     -3.08035356	      0.76755899	      6.05107758	      0.00000000	      0.00000000	      0.01000000	      0.14419784	      0.01000000	      0.16082231	      0.01000000	      0.04258477	      0.01000000	      0.10184224	      0.00000000	      0.00000000
      0.16927267	      0.00000000	      0.00000000	     -0.00000000	     -0.00000000	      0.00000000	      0.00000000	      0.00000000	      0.00000000	      0.82957555	     -0.89425862	      0.00000000	      0.00000000	     -0.38993251	     -3.08593097	      0.77182741	      6.06167057	      0.00000000	      0.00000000	      0.01000000	      0.14436788	      0.01000000	      0.16089598	      0.01000000	      0.04267079	      0.01000000	      0.10178742	      0.00000000	      0.00000000
      0.16997745	      0.00000000	      0.00000000	     -0.00000000	     -0.00000000	      0.00000000	      0.00000000	      0.00000000	      0.00000000	      0.82894305	     -0.90061845	      0.00000000	      0.00000000	     -0.39210937	     -3.09146720	      0.77610326	      6.07217936	      0.00000000	      0.00000000	      0.01000000	      0.14453822	      0.01000000	      0.16096980	      0.01000000	      0.04275688	      0.01000000	      0.10173261	      0.00000000	      0.00000000
      0.17068223	      0.00000000	      0.00000000	     -0.00000000	     -0.00000000	      0.00000000	      0.00000000	      0.00000000	      0.00000000	      0.82830607	     -0.90698731	      0.00000000	      0.00000000	     -0.39429011	     -3.09696286	      0.78038650	      6.08260512	      0.00000000	      0.00000000	      0.01000000	      0.14470886	      0.01000000	      0.16104376	      0.01000000	      0.04284304	      0.01000000	      0.10167782	      0.00000000	      0.00000000
      0.17138701	      0.00000000	      0.00000000	     -0.00000000	     -0.00000000	      0.00000000	      0.00000000	      0.00000000	      0.00000000	      0.82766460	     -0.91336507	      0.00000000	      0.00000000	     -0.39647471	     -3.10241852	      0.78467705	      6.09294899	      0.00000000	      0.00000000	      0.01000000	      0.14487980	      0.01000000	      0.16111788	      0.01000000	      0.04292928	      0.01000000	      0.10162306	      0.00000000	      0.00000000
      0.17209179	      0.00000000	      0.00000000	     -0.00000000	     -0.00000000	      0.00000000	      0.00000000	      0.00000000	      0.00000000	      0.82701863	     -0.91975161	      0.00000000	      0.00000000	     -0.39866315	     -3.10783478	      0.78897486	      6.10321212	      0.00000000	      0.00000000	      0.01000000	      0.14505103	      0.01000000	      0.16119214	      0.01000000	      0.04301559	      0.01000000	      0.10156831	      0.00000000	      0.00000000
      0.17279657	      0.00000000	      0.00000000	     -0.00000000	     -0.00000000	      0.00000000	      0.00000000	      0.00000000	      0.00000000	      0.82636815	     -0.92614682	      0.00000000	      0.00000000	     -0.40085539	     -3.11321221	      0.79327987	      6.11339563	      0.00000000	      0.00000000	      0.01000000	      0.14522255	      0.01000000	      0.16126655	      0.01000000	      0.04310196	      0.01000000	      0.10151358	      0.00000000	      0.00000000
      0.17350135	      0.00000000	      0.00000000	     -0.00000000	     -0.00000000	      0.00000000	      0.00000000	      0.00000000	      0.00000000	      0.82571316	     -0.93255057	      0.00000000	      0.00000000	     -0.40305140	     -3.11855139	      0.79759204	      6.12350065	      0.00000000	      0.00000000	      0.01000000	      0.14539436	      0.01000000	      0.16134110	      0.01000000	      0.04318841	      0.01000000	      0.10145886	      0.00000000	      0.00000000
      0.17420613	      0.00000000	      0.00000000	     -0.00000000	     -0.00000000	      0.00000000	      0.00000000	      0.00000000	      0.00000000	      0.82505366	     -0.93896277	      0.00000000	      0.00000000	     -0.40525117	     -3.12385289	      0.80191130	      6.13352829	      0.00000000	      0.00000000	      0.01000000	      0.14556646	      0.01000000	      0.16141580	      0.01000000	      0.04327492	      0.01000000	      0.10140417	      0.00000000	      0.00000000
      0.17491091	      0.00000000	      0.00000000	     -0.00000000	     -0.00000000	      0.00000000	      0.00000000	      0.00000000	      0.00000000	      0.82438964	     -0.94538329	      0.00000000	      0.00000000	     -0.40745465	     -3.12911727	      0.80623760	      6.14347963	      0.00000000	      0.00000000	      0.01000000	      0.14573884	      0.01000000	      0.16149064	      0.01000000	      0.04336150	      0.01000000	      0.10134949	      0.00000000	      0.00000000
      0.17561569	      0.00000000	      0.00000000	     -0.00000000	     -0.00000000	      0.00000000	      0.00000000	      0.00000000	      0.00000000	      0.82372108	     -0.95181202	      0.00000000	      0.00000000	     -0.40966184	     -3.13434510	      0.81057089	      6.15335577	      0.00000000	      0.00000000	      0.01000000	      0.14591151	      0.01000000	      0.16156563	      0.01000000	      0.04344814	      0.01000000	      0.10129483	      0.00000000	      0.00000000
      0.17632047	      0.00000000	      0.00000000	     -0.00000000	     -0.00000000	      0.00000000	      0.00000000	      0.00000000	      0.00000000	      0.82304800	     -0.95824886	      0.00000000	      0.00000000	     -0.41187269	     -3.13953692	      0.81491111	      6.16315778	      0.00000000	      0.00000000	      0.01000000	      0.14608446	      0.01000000	      0.16164076	      0.01000000	      0.04353485	      0.01000000	      0.10124019	      0.00000000	      0.00000000
      0.17702526	      0.00000000	      0.00000000	     -0.00000000	     -0.00000000	      0.00000000	      0.00000000	      0.00000000	      0.00000000	      0.82237037	     -0.96469370	      0.00000000	      0.00000000	     -0.41408720	     -3.14469328	      0.81925822	      6.17288672	      0.00000000	      0.00000000	      0.01000000	      0.14625768	      0.01000000	      0.16171604	      0.01000000	      0.04362161	      0.01000000	      0.10118557	      0.00000000	      0.00000000
      0.17773004	      0.00000000	      0.00000000	     -0.00000000	     -0.00000000	      0.00000000	      0.00000000	      0.00000000	      0.00000000	      0.82168820	     -0.97114644	      0.00000000	      0.00000000	     -0.41630532	     -3.14981474	      0.82361215	      6.18254364	      0.00000000	      0.00000000	      0.01000000	      0.14643119	      0.01000000	      0.16179145	      0.01000000	      0.04370844	      0.01000000	      0.10113097	      0.00000000	      0.00000000
      0.17843482	      0.00000000	      0.00000000	     -0.00000000	     -0.00000000	      0.00000000	      0.00000000	      0.00000000	      0.00000000	      0.82100148	     -0.97760698	      0.00000000	      0.00000000	     -0.41852704	     -3.15490181	      0.82797287	      6.19212960	      0.00000000	      0.00000000	      0.01000000	      0.14660496	      0.01000000	      0.16186702	      0.01000000	      0.04379532	      0.01000000	      0.10107639	      0.00000000	      0.00000000
      0.17913960	      0.00000000	      0.00000000	     -0.00000000	     -0.00000000	      0.00000000	      0.00000000	      0.00000000	      0.00000000	      0.82031020	     -0.98407520	      0.00000000	      0.00000000	     -0.42075234	     -3.15995505	      0.83234032	      6.20164561	      0.00000000	      0.00000000	      0.01000000	      0.14677901	      0.01000000	      0.16194272	      0.01000000	      0.04388226	      0.01000000	      0.10102182	      0.00000000	      0.00000000
      0.17984438	      0.00000000	      0.00000000	     -0.00000000	     -0.00000000	      0.00000000	      0.00000000	      0.00000000	      0.00000000	      0.81961437	     -0.99055102	      0.00000000	      0.00000000	     -0.42298118	     -3.16497497	      0.83671445	      6.21109270	      0.00000000	      0.00000000	      0.01000000	      0.14695333	      0.01000000	      0.16201857	      0.01000000	      0.04396926	      0.01000000	      0.10096727	      0.00000000	      0.00000000
      0.18054916	      0.00000000	      0.00000000	     -0.00000000	     -0.00000000	      0.00000000	      0.00000000	      0.00000000	      0.00000000	      0.81891396	     -0.99703434	      0.00000000	      0.00000000	     -0.42521355	     -3.16996210	      0.84109521	      6.22047187	      0.00000000	      0.00000000	      0.01000000	      0.14712792	      0.01000000	      0.16209455	      0.01000000	      0.04405631	      0.01000000	      0.10091274	      0.00000000	      0.00000000
      0.18125394	      0.00000000	      0.00000000	     -0.00000000	     -0.00000000	      0.00000000	      0.00000000	      0.00000000	      0.00000000	      0.81820898	     -1.00352505	      0.00000000	      0.00000000	     -0.42744943	     -3.17491695	      0.84548257	      6.22978413	      0.00000000	      0.00000000	      0.01000000	      0.14730278	      0.01000000	      0.16217068	      0.01000000	      0.04414341	      0.01000000	      0.10085823	      0.00000000	      0.00000000
      0.18195872	      0.00000000	      0.00000000	     -0.00000000	     -0.00000000	      0.00000000	      0.00000000	      0.00000000	      0.00000000	      0.81749943	     -1.01002308	      0.00000000	      0.00000000	     -0.42968879	     -3.17984005	      0.84987646	      6.23903047	      0.00000000	      0.00000000	      0.01000000	      0.14747789	      0.01000000	      0.16224695	      0.01000000	      0.04423057	      0.01000000	      0.10080374	      0.00000000	      0.00000000
      0.18266350	      0.00000000	      0.00000000	     -0.00000000	     -0.00000000	      0.00000000	      0.00000000	      0.00000000	      0.00000000	      0.81678529	     -1.01652831	      0.00000000	      0.00000000	     -0.43193160	     -3.18473189	      0.85427684	      6.24821185	      0.00000000	      0.00000000	      0.01000000	      0.14765328	      0.01000000	      0.16232337	      0.01000000	      0.04431777	      0.01000000	      0.10074926	      0.00000000	      0.00000000
      0.18336828	      0.00000000	      0.00000000	     -0.00000000	     -0.00000000	      0.00000000	      0.00000000	      0.00000000	      0.00000000	      0.81606657	     -1.02304066	      0.00000000	      0.00000000	     -0.43417785	     -3.18959298	      0.85868368	      6.25732925	      0.00000000	      0.00000000	      0.01000000	      0.14782892	      0.01000000	      0.16239992	      0.01000000	      0.04440503	      0.01000000	      0.10069481	      0.00000000	      0.00000000
      0.18407306	      0.00000000	      0.00000000	     -0.00000000	     -0.00000000	      0.00000000	      0.00000000	      0.00000000	      0.00000000	      0.81534325	     -1.02956005	      0.00000000	      0.00000000	     -0.43642752	     -3.19442382	      0.86309691	      6.26638363	      0.00000000	      0.00000000	      0.01000000	      0.14800482	      0.01000000	      0.16247662	      0.01000000	      0.04449233	      0.01000000	      0.10064037	      0.00000000	      0.00000000
      0.18477784	      0.00000000	      0.00000000	     -0.00000000	     -0.00000000	      0.00000000	      0.00000000	      0.00000000	      0.00000000	      0.81461534	     -1.03608637	      0.00000000	      0.00000000	     -0.43868058	     -3.19922490	      0.86751651	      6.27537594	      0.00000000	      0.00000000	      0.01000000	      0.14818098	      0.01000000	      0.16255345	      0.01000000	      0.04457968	      0.01000000	      0.10058595	      0.00000000	      0.00000000
      0.18548262	      0.00000000	      0.00000000	     -0.00000000	     -0.00000000	      0.00000000	      0.00000000	      0.00000000	      0.00000000	      0.81388283	     -1.04261955	      0.00000000	      0.00000000	     -0.44093701	     -3.20399671	      0.87194242	      6.28430710	      0.00000000	      0.00000000	      0.01000000	      0.14835739	      0.01000000	      0.16263043	      0.01000000	      0.04466708	      0.01000000	      0.10053155	      0.00000000	      0.00000000
      0.18618740	      0.00000000	      0.00000000	     -0.00000000	     -0.00000000	      0.00000000	      0.00000000	      0.00000000	      0.00000000	      0.81314570	     -1.04915951	      0.00000000	      0.00000000	     -0.44319680	     -3.20873974	      0.87637461	      6.29317805	      0.00000000	      0.00000000	      0.01000000	      0.14853406	      0.01000000	      0.16270754	      0.01000000	      0.04475452	      0.01000000	      0.10047716	      0.00000000	      0.00000000
      0.18689218	      0.00000000	      0.00000000	     -0.00000000	     -0.00000000	      0.00000000	      0.00000000	      0.00000000	      0.00000000	      0.81240397	     -1.05570615	      0.00000000	      0.00000000	     -0.44545992	     -3.21345447	      0.88081302	      6.30198970	      0.00000000	      0.00000000	      0.01000000	      0.14871098	      0.01000000	      0.16278480	      0.01000000	      0.04484201	      0.01000000	      0.10042280	      0.00000000	      0.00000000
      0.18759696	      0.00000000	      0.00000000	     -0.00000000	     -0.00000000	      0.00000000	      0.00000000	      0.00000000	      0.00000000	      0.81165762	     -1.06225939	      0.00000000	      0.00000000	     -0.44772635	     -3.21814137	      0.88525763	      6.31074296	      0.00000000	      0.00000000	      0.01000000	      0.14888815	      0.01000085	      0.16286220	      0.01000000	      0.04492953	      0.01000000	      0.10036845	      0.00000000	      0.00000000
      0.18830174	      0.00000000	      0.00000000	     -0.00000000	     -0.00000000	      0.00000000	      0.00000000	      0.00000000	      0.00000000	      0.81090665	     -1.06881910	      0.00000000	      0.00000000	     -0.44999608	     -3.22280039	      0.88970838	      6.31943519	      0.00000000	      0.00000000	      0.01000000	      0.14906557	      0.01046561	      0.16293788	      0.01000000	      0.04501711	      0.01000000	      0.10031412	      0.00000000	      0.00000000
      0.18900652	      0.00000000	      0.00000000	     -0.00000000	     -0.00000000	      0.00000000	      0.00000000	      0.00000000	      0.00000000	      0.81015105	     -1.07538456	      0.00000000	      0.00000000	     -0.45226908	     -3.22742781	      0.89416523	      6.32803638	      0.00000000	      0.00000000	      0.01000000	      0.14924323	      0.01176747	      0.16300456	      0.01000000	      0.04510472	      0.01000000	      0.10025981	      0.00000000	      0.00000000
      0.18971130	      0.00000000	      0.00000000	     -0.00000000	     -0.00000000	      0.00000000	      0.00000000	      0.00000000	      0.00000000	      0.80939083	     -1.08195436	      0.00000000	      0.00000000	     -0.45454532	     -3.23201962	      0.89862810	      6.33650355	      0.00000000	      0.00000000	      0.01000000	      0.14942114	      0.01379164	      0.16305758	      0.01000000	      0.04519237	      0.01000000	      0.10020552	      0.00000000	      0.00000000
      0.19041608	      0.00000000	      0.00000000	     -0.00000000	     -0.00000000	      0.00000000	      0.00000000	      0.00000000	      0.00000000	      0.80862597	     -1.08852689	      0.00000000	      0.00000000	     -0.45682480	     -3.23657552	      0.90309688	      6.34480959	      0.00000000	      0.00000000	      0.01000000	      0.14959929	      0.01643559	      0.16309602	      0.01000000	      0.04528006	      0.01000000	      0.10015125	      0.00000000	      0.00000000
      0.19112086	      0.00000000	      0.00000000	     -0.00000000	     -0.00000000	      0.00000000	      0.00000000	      0.00000000	      0.00000000	      0.80785648	     -1.09510064	      0.00000000	      0.00000000	     -0.45910747	     -3.24109840	      0.90757146	      6.35294719	      0.00000000	      0.00000000	      0.01000000	      0.14977768	      0.01960903	      0.16312127	      0.01000000	      0.04536779	      0.01000000	      0.10009699	      0.00000000	      0.00000000
      0.19182564	      0.00000000	      0.00000000	     -0.00000000	     -0.00000000	      0.00000000	      0.00000000	      0.00000000	      0.00000000	      0.80708236	     -1.10167435	      0.00000000	      0.00000000	     -0.46139331	     -3.24559237	      0.91205171	      6.36092232	      0.00000000	      0.00000000	      0.01000000	      0.14995630	      0.02323337	      0.16313546	      0.01000000	      0.04545556	      0.01000000	      0.10004276	      0.00000000	      0.00000000
      0.19253042	      0.00000000	      0.00000000	     -0.00000000	     -0.00000000	      0.00000000	      0.00000000	      0.00000000	      0.00000000	      0.80630361	     -1.10824700	      0.00000000	      0.00000000	     -0.46368232	     -3.25006112	      0.91653753	      6.36874571	      0.00000000	      0.00000000	      0.01000000	      0.15013516	      0.02724079	      0.16314045	      0.01000000	      0.04554336	      0.01000000	      0.09998854	      0.00000000	      0.00000000
      0.19323520	      0.00000000	      0.00000000	     -0.00000000	     -0.00000000	      0.00000000	      0.00000000	      0.00000000	      0.00000000	      0.80552022	     -1.11481775	      0.00000000	      0.00000000	     -0.46597447	     -3.25450721	      0.92102881	      6.37642785	      0.00000000	      0.00000000	      0.01000000	      0.15031423	      0.03157318	      0.16313774	      0.01000000	      0.04563119	      0.01000000	      0.09993434	      0.00000000	      0.00000000
      0.19393998	      0.00000000	      0.00000000	     -0.00000000	     -0.00000000	      0.00000000	      0.00000000	      0.00000000	      0.00000000	      0.80473220	     -1.12138591	      0.00000000	      0.00000000	     -0.46826974	     -3.25893212	      0.92552546	      6.38397778	      0.00000000	      0.00000000	      0.01000000	      0.15049353	      0.03618104	      0.16312854	      0.01000000	      0.04571907	      0.01000000	      0.09988015	      0.00000000	      0.00000000
      0.19464476	      0.00000000	      0.00000000	     -0.00000000	     -0.00000000	      0.00000000	      0.00000000	      0.00000000	      0.00000000	      0.80393956	     -1.12795090	      0.00000000	      0.00000000	     -0.47056812	     -3.26333651	      0.93002738	      6.39140334	      0.00000000	      0.00000000	      0.01000000	      0.15067305	      0.04102233	      0.16311393	      0.01000000	      0.04580697	      0.01000000	      0.09982599	      0.00000000	      0.00000000
      0.19534954	      0.00000000	      0.00000000	     -0.00000000	     -0.00000000	      0.00000000	      0.00000000	      0.00000000	      0.00000000	      0.80314229	     -1.13451224	      0.00000000	      0.00000000	     -0.47286961	     -3.26772040	      0.93453450	      6.39871131	      0.00000000	      0.00000000	      0.01000000	      0.15085278	      0.04606147	      0.16309480	      0.01000000	      0.04589491	      0.01000000	      0.09977184	      0.00000000	      0.00000000
      0.19605432	      0.00000000	      0.00000000	     -0.00000000	     -0.00000000	      0.00000000	      0.00000000	      0.00000000	      0.00000000	      0.80234040	     -1.14106954	      0.00000000	      0.00000000	     -0.47517417	     -3.27208337	      0.93904673	      6.40590744	      0.00000000	      0.00000000	      0.01000000	      0.15103272	      0.05126840	      0.16307191	      0.01000000	      0.04598288	      0.01000000	      0.09971772	      0.00000000	      0.00000000
      0.19675910	      0.00000000	      0.00000000	     -0.00000000	     -0.00000000	      0.00000000	      0.00000000	      0.00000000	      0.00000000	      0.80153388	     -1.14762247	      0.00000000	      0.00000000	     -0.47748180	     -3.27642462	      0.94356399	      6.41299654	      0.00000000	      0.00000000	      0.01000000	      0.15121286	      0.05661776	      0.16304589	      0.01000000	      0.04607088	      0.01000000	      0.09966361	      0.00000000	      0.00000000
      0.19746388	      0.00000000	      0.00000000	     -0.00000000	     -0.00000000	      0.00000000	      0.00000000	      0.00000000	      0.00000000	      0.80072275	     -1.15417073	      0.00000000	      0.00000000	     -0.47979248	     -3.28074318	      0.94808621	      6.41998250	      0.00000000	      0.00000000	      0.01000000	      0.15139321	      0.06208814	      0.16301728	      0.01000000	      0.04615892	      0.01000000	      0.09960952	      0.00000000	      0.00000000
      0.19816866	      0.00000000	      0.00000000	     -0.00000000	     -0.00000000	      0.00000000	      0.00000000	      0.00000000	      0.00000000	      0.79990701	     -1.16071408	      0.00000000	      0.00000000	     -0.48210620	     -3.28503793	      0.95261332	      6.42686850	      0.00000000	      0.00000000	      0.01000000	      0.15157376	      0.06766151	      0.16298653	      0.01000000	      0.04624698	      0.01000000	      0.09955544	      0.00000000	      0.00000000
      0.19887345	      0.00000000	      0.00000000	     -0.00000000	     -0.00000000	      0.00000000	      0.00000000	      0.00000000	      0.00000000	      0.79908666	     -1.16725229	      0.00000000	      0.00000000	     -0.48442294	     -3.28930769	      0.95714525	      6.43365705	      0.00000000	      0.00000000	      0.01000000	      0.15175451	      0.07332264	      0.16295403	      0.01000000	      0.04633507	      0.01000000	      0.09950139	      0.00000000	      0.00000000
      0.19957823	      0.00000000	      0.00000000	     -0.00000000	     -0.00000000	      0.00000000	      0.00000000	      0.00000000	      0.00000000	      0.79826170	     -1.17378517	      0.00000000	      0.00000000	     -0.48674267	     -3.29355134	      0.96168193	      6.44035013	      0.00000000	      0.00000000	      0.01000000	      0.15193545	      0.07905866	      0.16292013	      0.01000000	      0.04642319	      0.01000000	      0.09944735	      0.00000000	      0.00000000
      0.20028301	      0.00000000	      0.00000000	     -0.00000000	     -0.00000000	      0.00000000	      0.00000000	      0.00000000	      0.00000000	      0.79743214	     -1.18031252	      0.00000000	      0.00000000	     -0.48906539	     -3.29776774	      0.96622329	      6.44694926	      0.00000000	      0.00000000	      0.01000000	      0.15211658	      0.08485871	      0.16288510	      0.01000000	      0.04651134	      0.01000000	      0.09939333	      0.00000000	      0.00000000
      0.20098779	      0.00000000	      0.00000000	     -0.00000000	     -0.00000000	      0.00000000	      0.00000000	      0.00000000	      0.00000000	      0.79659798	     -1.18683415	      0.00000000	      0.00000000	     -0.49139107	     -3.30195588	      0.97076927	      6.45345559	      0.00000000	      0.00000000	      0.01000000	      0.15229790	      0.09071358	      0.16284922	      0.01000000	      0.04659952	      0.01000000	      0.09933933	      0.00000000	      0.00000000
      0.20169257	      0.00000000	      0.00000000	     -0.00000000	     -0.00000000	      0.00000000	      0.00000000	      0.00000000	      0.00000000	      0.79575923	     -1.19334988	      0.00000000	      0.00000000	     -0.49371969	     -3.30611483	      0.97531980	      6.45986998	      0.00000000	      0.00000000	      0.01000000	      0.15247941	      0.09661550	      0.16281272	      0.01000000	      0.04668772	      0.01000000	      0.09928535	      0.00000000	      0.00000000
      0.20239735	      0.00000000	      0.00000000	     -0.00000000	     -0.00000000	      0.00000000	      0.00000000	      0.00000000	      0.00000000	      0.79491588	     -1.19985952	      0.00000000	      0.00000000	     -0.49605123	     -3.31024374	      0.97987483	      6.46619307	      0.00000000	      0.00000000	      0.01000000	      0.15266110	      0.10255783	      0.16277580	      0.01000000	      0.04677594	      0.01000000	      0.09923139	      0.00000000	      0.00000000
      0.20310213	      0.00000000	      0.00000000	     -0.00000000	     -0.00000000	      0.00000000	      0.00000000	      0.00000000	      0.00000000	      0.79406795	     -1.20636289	      0.00000000	      0.00000000	     -0.49838567	     -3.31434190	      0.98443427	      6.47242539	      0.00000000	      0.00000000	      0.01000000	      0.15284298	      0.10853496	      0.16273866	      0.01000000	      0.04686419	      0.01000000	      0.09917744	      0.00000000	      0.00000000
      0.20380691	      0.00000000	      0.00000000	     -0.00000000	     -0.00000000	      0.00000000	      0.00000000	      0.00000000	      0.00000000	      0.79321544	     -1.21285979	      0.00000000	      0.00000000	     -0.50072299	     -3.31840870	      0.98899808	      6.47856746	      0.00000000	      0.00000000	      0.01000000	      0.15302503	      0.11454211	      0.16270147	      0.01000000	      0.04695246	      0.01000000	      0.09912352	      0.00000000	      0.00000000
      0.20451169	      0.00000000	      0.00000000	     -0.00000000	     -0.00000000	      0.00000000	      0.00000000	      0.00000000	      0.00000000	      0.79235835	     -1.21935005	      0.00000000	      0.00000000	     -0.50306316	     -3.32244364	      0.99356618	      6.48461993	      0.00000000	      0.00000000	      0.01000000	      0.15320725	      0.12057518	      0.16266438	      0.01000000	      0.04704075	      0.01000000	      0.09906961	      0.00000000	      0.00000000
      0.20521647	      0.00000000	      0.00000000	     -0.00000000	     -0.00000000	      0.00000000	      0.00000000	      0.00000000	      0.00000000	      0.79149670	     -1.22583348	      0.00000000	      0.00000000	     -0.50540617	     -3.32644636	      0.99813852	      6.49058369	      0.00000000	      0.00000000	      0.01000000	      0.15338965	      0.12663071	      0.16262752	      0.01000000	      0.04712906	      0.01000000	      0.09901572	      0.00000000	      0.00000000
      0.20592125	      0.00000000	      0.00000000	     -0.00000000	     -0.00000000	      0.00000000	      0.00000000	      0.00000000	      0.00000000	      0.79063047	     -1.23230990	      0.00000000	      0.00000000	     -0.50775198	     -3.33041658	      1.00271503	      6.49645999	      0.00000000	      0.00000000	      0.01000000	      0.15357222	      0.13270569	      0.16259102	      0.01000000	      0.04721738	      0.01000000	      0.09896184	      0.00000000	      0.00000000
      0.20662603	      0.00000000	      0.00000000	     -0.00000000	     -0.00000000	      0.00000000	      0.00000000	      0.00000000	      0.00000000	      0.78975968	     -1.23877918	      0.00000000	      0.00000000	     -0.51010059	     -3.33435414	      1.00729566	      6.50225055	      0.00000000	      0.00000000	      0.01000000	      0.15375496	      0.13879758	      0.16255496	      0.01000000	      0.04730572	      0.01000000	      0.09890799	      0.00000000	      0.00000000
      0.20733081	      0.00000000	      0.00000000	     -0.00000000	     -0.00000000	      0.00000000	      0.00000000	      0.00000000	      0.00000000	      0.78888434	     -1.24524117	      0.00000000	      0.00000000	     -0.51245195	     -3.33825897	      1.01188033	      6.50795755	      0.00000000	      0.00000000	      0.01000000	      0.15393787	      0.14490417	      0.16251941	      0.01000000	      0.04739407	      0.01000000	      0.09885415	      0.00000000	      0.00000000
      0.20803559	      0.00000000	      0.00000000	     -0.00000000	     -0.00000000	      0.00000000	      0.00000000	      0.00000000	      0.00000000	      0.78800444	     -1.25169579	      0.00000000	      0.00000000	     -0.51480606	     -3.34213104	      1.01646900	      6.51358357	      0.00000000	      0.00000000	      0.01000000	      0.15412094	      0.15102358	      0.16248443	      0.01000000	      0.04748244	      0.01000000	      0.09880034	      0.00000000	      0.00000000
      0.20874037	      0.00000000	      0.00000000	     -0.00000000	     -0.00000000	      0.00000000	      0.00000000	      0.00000000	      0.00000000	      0.78712000	     -1.25814295	      0.00000000	      0.00000000	     -0.51716288	     -3.34597040	      1.02106160	      6.51913144	      0.00000000	      0.00000000	      0.01000000	      0.15430417	      0.15715419	      0.16245003	      0.01000000	      0.04757082	      0.01000000	      0.09874654	      0.00000000	      0.00000000
      0.20944515	      0.00000000	      0.00000000	     -0.00000000	     -0.00000000	      0.00000000	      0.00000000	      0.00000000	      0.00000000	      0.78623101	     -1.26458263	      0.00000000	      0.00000000	     -0.51952240	     -3.34977711	      1.02565809	      6.52460414	      0.00000000	      0.00000000	      0.01000000	      0.15448756	      0.16329458	      0.16241623	      0.01000000	      0.04765920	      0.01000000	      0.09869276	      0.00000000	      0.00000000
      0.21014993	      0.00000000	      0.00000000	     -0.00000000	     -0.00000000	      0.00000000	      0.00000000	      0.00000000	      0.00000000	      0.78533749	     -1.27101480	      0.00000000	      0.00000000	     -0.52188459	     -3.35355124	      1.03025841	      6.53000458	      0.00000000	      0.00000000	      0.01000000	      0.15467110	      0.16944354	      0.16238300	      0.01000000	      0.04774759	      0.01000000	      0.09863899	      0.00000000	      0.00000000
      0.21085471	      0.00000000	      0.00000000	     -0.00000000	     -0.00000000	      0.00000000	      0.00000000	      0.00000000	      0.00000000	      0.78443944	     -1.27743947	      0.00000000	      0.00000000	     -0.52424942	     -3.35729291	      1.03486251	      6.53533547	      0.00000000	      0.00000000	      0.01000000	      0.15485480	      0.17560002	      0.16235033	      0.01000000	      0.04783599	      0.01000000	      0.09858525	      0.00000000	      0.00000000
      0.21155949	      0.00000000	      0.00000000	     -0.00000000	     -0.00000000	      0.00000000	      0.00000000	      0.00000000	      0.00000000	      0.78353687	     -1.28385668	      0.00000000	      0.00000000	     -0.52661689	     -3.36100221	      1.03947035	      6.54059929	      0.00000000	      0.00000000	      0.01000000	      0.15503866	      0.18176310	      0.16231818	      0.01000000	      0.04792439	      0.01000000	      0.09853152	      0.00000000	      0.00000000
      0.21226427	      0.00000000	      0.00000000	     -0.00000000	     -0.00000000	      0.00000000	      0.00000000	      0.00000000	      0.00000000	      0.78262977	     -1.29026644	      0.00000000	      0.00000000	     -0.52898695	     -3.36467931	      1.04408187	      6.54579826	      0.00000000	      0.00000000	      0.01000000	      0.15522266	      0.18793200	      0.16228651	      0.01000000	      0.04801280	      0.01000000	      0.09847781	      0.00000000	      0.00000000
      0.21296905	      0.00000000	      0.00000000	     -0.00000000	     -0.00000000	      0.00000000	      0.00000000	      0.00000000	      0.00000000	      0.78171816	     -1.29666881	      0.00000000	      0.00000000	     -0.53135960	     -3.36832439	      1.04869703	      6.55093431	      0.00000000	      0.00000000	      0.01000000	      0.15540681	      0.19410602	      0.16225529	      0.01000000	      0.04810121	      0.01000000	      0.09842412	      0.00000000	      0.00000000
      0.21367383	      0.00000000	      0.00000000	     -0.00000000	     -0.00000000	      0.00000000	      0.00000000	      0.00000000	      0.00000000	      0.78080204	     -1.30306383	      0.00000000	      0.00000000	     -0.53373480	     -3.37193769	      1.05331579	      6.55600912	      0.00000000	      0.00000000	      0.01000000	      0.15559111	      0.20028456	      0.16222446	      0.01000000	      0.04818962	      0.01000000	      0.09837045	      0.00000000	      0.00000000
      0.21437861	      0.00000000	      0.00000000	     -0.00000000	     -0.00000000	      0.00000000	      0.00000000	      0.00000000	      0.00000000	      0.77988141	     -1.30945154	      0.00000000	      0.00000000	     -0.53611254	     -3.37551943	      1.05793811	      6.56102382	      0.00000000	      0.00000000	      0.01000000	      0.15577555	      0.20646710	      0.16219400	      0.01000000	      0.04827802	      0.01000000	      0.09831679	      0.00000000	      0.00000000
      0.21508339	      0.00000000	      0.00000000	     -0.00000000	     -0.00000000	      0.00000000	      0.00000000	      0.00000000	      0.00000000	      0.77895629	     -1.31583195	      0.00000000	      0.00000000	     -0.53849279	     -3.37906977	      1.06256394	      6.56597797	      0.00000000	      0.00000000	      0.01000000	      0.15596014	      0.21265317	      0.16216387	      0.01000000	      0.04836643	      0.01000000	      0.09826316	      0.00000000	      0.00000000
      0.21578817	      0.00000000	      0.00000000	     -0.00000000	     -0.00000000	      0.00000000	      0.00000000	      0.00000000	      0.00000000	      0.77802667	     -1.32220501	      0.00000000	      0.00000000	     -0.54087554	     -3.38258884	      1.06719324	      6.57087023	      0.00000000	      0.00000000	      0.01000000	      0.15614487	      0.21884237	      0.16213407	      0.01000000	      0.04845483	      0.01000000	      0.09820954	      0.00000000	      0.00000000
      0.21649295	      0.00000000	      0.00000000	     -0.00000000	     -0.00000000	      0.00000000	      0.00000000	      0.00000000	      0.00000000	      0.77709256	     -1.32857065	      0.00000000	      0.00000000	     -0.54326075	     -3.38607685	      1.07182596	      6.57569891	      0.00000000	      0.00000000	      0.01000000	      0.15632974	      0.22503436	      0.16210462	      0.01000000	      0.04854322	      0.01000000	      0.09815594	      0.00000000	      0.00000000
      0.21719773	      0.00000000	      0.00000000	     -0.00000000	     -0.00000000	      0.00000000	      0.00000000	      0.00000000	      0.00000000	      0.77615397	     -1.33492873	      0.00000000	      0.00000000	     -0.54564841	     -3.38953407	      1.07646207	      6.58046213	      0.00000000	      0.00000000	      0.01000000	      0.15651474	      0.23122882	      0.16207555	      0.01000000	      0.04863161	      0.01000000	      0.09810236	      0.00000000	      0.00000000
      0.21790251	      0.00000000	      0.00000000	     -0.00000000	     -0.00000000	      0.00000000	      0.00000000	      0.00000000	      0.00000000	      0.77521090	     -1.34127910	      0.00000000	      0.00000000	     -0.54803850	     -3.39296083	      1.08110151	      6.58515803	      0.00000000	      0.00000000	      0.01000000	      0.15669988	      0.23742548	      0.16204690	      0.01000000	      0.04871999	      0.01000000	      0.09804880	      0.00000000	      0.00000000
      0.21860729	      0.00000000	      0.00000000	     -0.00000000	     -0.00000000	      0.00000000	      0.00000000	      0.00000000	      0.00000000	      0.77426336	     -1.34762156	      0.00000000	      0.00000000	     -0.55043099	     -3.39635752	      1.08574423	      6.58978496	      0.00000000	      0.00000000	      0.01000000	      0.15688516	      0.24362409	      0.16201873	      0.01000000	      0.04880836	      0.01000000	      0.09799525	      0.00000000	      0.00000000
      0.21931207	      0.00000000	      0.00000000	     -0.00000000	     -0.00000000	      0.00000000	      0.00000000	      0.00000000	      0.00000000	      0.77331135	     -1.35395589	      0.00000000	      0.00000000	     -0.55282586	     -3.39972457	      1.09039019	      6.59434170	      0.00000000	      0.00000000	      0.01000000	      0.15707057	      0.24982445	      0.16199112	      0.01000000	      0.04889672	      0.01000000	      0.09794172	      0.00000000	      0.00000000
      0.22001686	      0.00000000	      0.00000000	     -0.00000000	     -0.00000000	      0.00000000	     -0.00000000	      0.00000000	      0.00000000	      0.77235488	     -1.36028187	      0.00000000	      0.00000000	     -0.55522310	     -3.40306249	      1.09503934	      6.59882768	      0.00000000	      0.00000000	      0.01000000	      0.15725611	      0.25602638	      0.16196412	      0.01000000	      0.04898507	      0.01000000	      0.09788821	      0.00000000	      0.00000000
      0.22072164	      0.00000000	      0.00000000	     -0.00000000	     -0.00000000	      0.00000000	     -0.00000000	      0.00000000	      0.00000000	      0.77139395	     -1.36659927	      0.00000000	      0.00000000	     -0.55762268	     -3.40637178	      1.09969162	      6.60324302	      0.00000000	      0.00000000	      0.01000000	      0.15744178	      0.26222970	      0.16193780	      0.01000000	      0.04907341	      0.01000000	      0.09783472	      0.00000000	      0.00000000
      0.22142642	      0.00000000	      0.00000000	     -0.00000000	     -0.00000000	      0.00000000	     -0.00000000	      0.00000000	      0.00000000	      0.77042858	     -1.37290787	      0.00000000	      0.00000000	     -0.56002458	     -3.40965300	      1.10434699	      6.60758858	      0.00000000	      0.00000000	      0.01000000	      0.15762757	      0.26843426	      0.16191222	      0.01000000	      0.04916173	      0.01000000	      0.09778125	      0.00000000	      0.00000000
      0.22213120	      0.00000000	      0.00000000	     -0.00000000	     -0.00000000	      0.00000000	      0.00000000	      0.00000000	      0.00000000	      0.76945876	     -1.37920749	      0.00000000	      0.00000000	     -0.56242878	     -3.41290667	      1.10900540	      6.61186582	      0.00000000	      0.00000000	      0.01000000	      0.15781349	      0.27463995	      0.16188744	      0.01000000	      0.04925003	      0.01000000	      0.09772780	      0.00000000	      0.00000000
      0.22283598	      0.00000000	      0.00000000	     -0.00000000	     -0.00000000	      0.00000000	      0.00000000	      0.00000000	      0.00000000	      0.76848450	     -1.38549796	      0.00000000	      0.00000000	     -0.56483527	     -3.41613331	      1.11366680	      6.61607665	      0.00000000	      0.00000000	      0.01000000	      0.15799954	      0.28084664	      0.16186349	      0.01000000	      0.04933833	      0.01000000	      0.09767436	      0.00000000	      0.00000000
      0.22354076	      0.00000000	      0.00000000	     -0.00000000	     -0.00000000	      0.00000000	      0.00000000	      0.00000000	      0.00000000	      0.76750582	     -1.39177914	      0.00000000	      0.00000000	     -0.56724402	     -3.41933340	      1.11833114	      6.62022326	      0.00000000	      0.00000000	      0.01000000	      0.15818570	      0.28705423	      0.16184040	      0.01000000	      0.04942660	      0.01000000	      0.09762094	      0.00000000	      0.00000000
      0.22424554	      0.00000000	      0.00000000	     -0.00000000	     -0.00000000	      0.00000000	      0.00000000	      0.00000000	      0.00000000	      0.76652271	     -1.39805093	      0.00000000	      0.00000000	     -0.56965502	     -3.42250737	      1.12299839	      6.62430793	      0.00000000	      0.00000000	      0.01000000	      0.15837198	      0.29326264	      0.16181818	      0.01000000	      0.04951485	      0.01000000	      0.09756754	      0.00000000	      0.00000000
      0.22495032	      0.00000000	      0.00000000	     -0.00000000	     -0.00000000	      0.00000000	      0.00000000	      0.00000000	      0.00000000	      0.76553518	     -1.40431323	      0.00000000	      0.00000000	     -0.57206825	     -3.42565561	      1.12766849	      6.62833295	      0.00000000	      0.00000000	      0.01000000	      0.15855838	      0.29947177	      0.16179685	      0.01000000	      0.04960309	      0.01000000	      0.09751416	      0.00000000	      0.00000000
      0.22565510	      0.00000000	      0.00000000	     -0.00000000	     -0.00000000	      0.00000000	      0.00000000	      0.00000000	      0.00000000	      0.76454324	     -1.41056599	      0.00000000	      0.00000000	     -0.57448369	     -3.42877848	      1.13234141	      6.63230050	      0.00000000	      0.00000000	      0.01000000	      0.15874490	      0.30568156	      0.16177639	      0.01000000	      0.04969130	      0.01000000	      0.09746079	      0.00000000	      0.00000000
      0.22635988	      0.00000000	      0.00000000	     -0.00000000	      0.00000000	      0.00000000	      0.00000000	      0.00000000	      0.00000000	      0.76354690	     -1.41680916	      0.00000000	      0.00000000	     -0.57690132	     -3.43187633	      1.13701711	      6.63621263	      0.00000000	      0.00000000	      0.01000000	      0.15893153	      0.31189195	      0.16175679	      0.01000000	      0.04977950	      0.01000000	      0.09740745	      0.00000000	      0.00000000
      0.22706466	      0.00000000	      0.00000000	     -0.00000000	      0.00000000	      0.00000000	      0.00000000	      0.00000000	      0.00000000	      0.76254617	     -1.42304270	      0.00000000	      0.00000000	     -0.57932112	     -3.43494949	      1.14169554	      6.64007123	      0.00000000	      0.00000000	      0.01000000	      0.15911827	      0.31810287	      0.16173806	      0.01000000	      0.04986767	      0.01000000	      0.09735412	      0.00000000	      0.00000000
      0.22776944	      0.00000000	      0.00000000	     -0.00000000	     -0.00000000	      0.00000000	      0.00000000	      0.00000000	      0.00000000	      0.76154104	     -1.42926662	      0.00000000	      0.00000000	     -0.58174308	     -3.43799828	      1.14637668	      6.64387802	      0.00000000	      0.00000000	      0.01000000	      0.15930512	      0.32431427	      0.16172015	      0.01000000	      0.04995582	      0.01000000	      0.09730081	      0.00000000	      0.00000000
      0.22847422	      0.00000000	      0.00000000	     -0.00000000	     -0.00000000	      0.00000000	      0.00000000	      0.00000000	      0.00000000	      0.76053153	     -1.43548089	      0.00000000	      0.00000000	     -0.58416718	     -3.44102304	      1.15106048	      6.64763457	      0.00000000	      0.00000000	      0.01000000	      0.15949208	      0.33052612	      0.16170306	      0.01000000	      0.05004394	      0.01000000	      0.09724752	      0.00000000	      0.00000000
      0.22917900	      0.00000000	      0.00000000	     -0.00000000	     -0.00000000	      0.00000000	      0.00000000	      0.00000000	      0.00000000	      0.75951765	     -1.44168552	      0.00000000	      0.00000000	     -0.58659340	     -3.44402413	      1.15574691	      6.65134232	      0.00000000	      0.00000000	      0.01000000	      0.15967915	      0.33673836	      0.16168675	      0.01000000	      0.05013204	      0.01000000	      0.09719424	      0.00000000	      0.00000000
      0.22988378	      0.00000000	      0.00000000	     -0.00000000	     -0.00000000	      0.00000000	      0.00000000	      0.00000000	      0.00000000	      0.75849939	     -1.44788053	      0.00000000	      0.00000000	     -0.58902173	     -3.44700190	      1.16043594	      6.65500260	      0.00000000	      0.00000000	      0.01000000	      0.15986632	      0.34295095	      0.16167120	      0.01000000	      0.05022011	      0.01000000	      0.09714099	      0.00000000	      0.00000000
      0.23058856	      0.00000000	      0.00000000	     -0.00000000	     -0.00000000	      0.00000000	      0.00000000	      0.00000000	      0.00000000	      0.75747677	     -1.45406591	      0.00000000	      0.00000000	     -0.59145216	     -3.44995677	      1.16512753	      6.65861663	      0.00000000	      0.00000000	      0.01000000	      0.16005360	      0.34916388	      0.16165639	      0.01000000	      0.05030815	      0.01000000	      0.09708775	      0.00000000	      0.00000000
      0.23129334	      0.00000000	      0.00000000	     -0.00000000	     -0.00000000	      0.00000000	      0.00000000	      0.00000000	      0.00000000	      0.75644980	     -1.46024169	      0.00000000	      0.00000000	     -0.59388465	     -3.45288912	      1.16982165	      6.66218554	      0.00000000	      0.00000000	      0.01000000	      0.16024099	      0.35537710	      0.16164229	      0.01000000	      0.05039616	      0.01000000	      0.09703453	      0.00000000	      0.00000000
      0.23199812	      0.00000000	      0.00000000	     -0.00000000	     -0.00000000	      0.00000000	      0.00000000	      0.00000000	      0.00000000	      0.75541848	     -1.46640789	      0.00000000	      0.00000000	     -0.59631921	     -3.45579939	      1.17451827	      6.66571039	      0.00000000	      0.00000000	      0.01000000	      0.16042847	      0.36159059	      0.16162887	      0.01000000	      0.05048415	      0.01000000	      0.09698133	      0.00000000	      0.00000000
      0.23270290	      0.00000000	      0.00000000	     -0.00000000	     -0.00000000	      0.00000000	      0.00000000	      0.00000000	      0.00000000	      0.75438281	     -1.47256452	      0.00000000	      0.00000000	     -0.59875581	     -3.45868804	      1.17921736	      6.66919218	      0.00000000	      0.00000000	      0.01000000	      0.16061606	      0.36780432	      0.16161610	      0.01000000	      0.05057211	      0.01000000	      0.09692815	      0.00000000	      0.00000000
      0.23340768	      0.00000000	      0.00000000	     -0.00000000	     -0.00000000	      0.00000000	      0.00000000	      0.00000000	      0.00000000	      0.75334281	     -1.47871160	      0.00000000	      0.00000000	     -0.60119443	     -3.46155553	      1.18391889	      6.67263184	      0.00000000	      0.00000000	      0.01000000	      0.16080374	      0.37401828	      0.16160397	      0.01000000	      0.05066003	      0.01000000	      0.09687498	      0.00000000	      0.00000000
      0.23411246	      0.00000000	      0.00000000	     -0.00000000	      0.00000000	      0.00000000	      0.00000000	      0.00000000	      0.00000000	      0.75229848	     -1.48484915	      0.00000000	      0.00000000	     -0.60363507	     -3.46440234	      1.18862283	      6.67603027	      0.00000000	      0.00000000	      0.01000000	      0.16099153	      0.38023244	      0.16159245	      0.01000000	      0.05074792	      0.01000000	      0.09682184	      0.00000000	      0.00000000
      0.23481724	      0.00000000	      0.00000000	     -0.00000000	      0.00000000	      0.00000000	      0.00000000	      0.00000000	      0.00000000	      0.75124983	     -1.49097718	      0.00000000	      0.00000000	     -0.60607771	     -3.46722895	      1.19332915	      6.67938831	      0.00000000	      0.00000000	      0.01000000	      0.16117941	      0.38644678	      0.16158151	      0.01000000	      0.05083579	      0.01000000	      0.09676871	      0.00000000	      0.00000000
      0.23552202	      0.00000000	      0.00000000	     -0.00000000	      0.00000000	      0.00000000	      0.00000000	      0.00000000	      0.00000000	      0.75019686	     -1.49709572	      0.00000000	      0.00000000	     -0.60852234	     -3.47003589	      1.19803782	      6.68270679	      0.00000000	      0.00000000	      0.01000000	      0.16136739	      0.39266129	      0.16157114	      0.01000000	      0.05092361	      0.01000000	      0.09671560	      0.00000000	      0.00000000
      0.23622680	      0.00000000	      0.00000000	     -0.00000000	      0.00000000	      0.00000000	      0.00000000	      0.00000000	      0.00000000	      0.74913958	     -1.50320478	      0.00000000	      0.00000000	     -0.61096894	     -3.47282365	      1.20274882	      6.68598648	      0.00000000	      0.00000000	      0.01000000	      0.16155546	      0.39887596	      0.16156131	      0.01000000	      0.05101141	      0.01000000	      0.09666250	      0.00000000	      0.00000000
      0.23693158	      0.00000000	      0.00000000	     -0.00000000	      0.00000000	      0.00000000	      0.00000000	      0.00000000	      0.00000000	      0.74807800	     -1.50930437	      0.00000000	      0.00000000	     -0.61341749	     -3.47559274	      1.20746211	      6.68922811	      0.00000000	      0.00000000	      0.01000000	      0.16174363	      0.40509077	      0.16155201	      0.01000000	      0.05109916	      0.01000000	      0.09660943	      0.00000000	      0.00000000
      0.23763636	      0.00000000	      0.00000000	     -0.00000000	      0.00000000	      0.00000000	      0.00000000	      0.00000000	      0.00000000	      0.74701213	     -1.51539451	      0.00000000	      0.00000000	     -0.61586799	     -3.47834370	      1.21217768	      6.69243240	      0.00000000	      0.00000000	      0.01000000	      0.16193189	      0.41130570	      0.16154322	      0.01000000	      0.05118689	      0.01000000	      0.09655637	      0.00000000	      0.00000000
      0.23834114	      0.00000000	      0.00000000	     -0.00000000	      0.00000000	      0.00000000	      0.00000000	      0.00000000	      0.00000000	      0.74594196	     -1.52147519	      0.00000000	      0.00000000	     -0.61832042	     -3.48107702	      1.21689549	      6.69560004	      0.00000000	      0.00000000	      0.01000000	      0.16212024	      0.41752076	      0.16153492	      0.01000000	      0.05127457	      0.01000000	      0.09650333	      0.00000000	      0.00000000
      0.23904592	      0.00000000	      0.00000000	     -0.00000000	      0.00000000	      0.00000000	      0.00000000	      0.00000000	      0.00000000	      0.74486752	     -1.52754644	      0.00000000	      0.00000000	     -0.62077477	     -3.48379323	      1.22161553	      6.69873167	      0.00000000	      0.00000000	      0.01000000	      0.16230869	      0.42373592	      0.16152710	      0.01000000	      0.05136222	      0.01000000	      0.09645031	      0.00000000	      0.00000000
      0.23975070	      0.00000000	      0.00000000	     -0.00000000	      0.00000000	      0.00000000	      0.00000000	      0.00000000	      0.00000000	      0.74378880	     -1.53360824	      0.00000000	      0.00000000	     -0.62323104	     -3.48649283	      1.22633775	      6.70182791	      0.00000000	      0.00000000	      0.01000000	      0.16249722	      0.42995118	      0.16151974	      0.01000000	      0.05144983	      0.01000000	      0.09639731	      0.00000000	      0.00000000
      0.24045548	      0.00000000	      0.00000000	     -0.00000000	      0.00000000	      0.00000000	      0.00000000	      0.00000000	      0.00000000	      0.74270581	     -1.53966062	      0.00000000	      0.00000000	     -0.62568919	     -3.48917634	      1.23106215	      6.70488936	      0.00000000	      0.00000000	      0.01000000	      0.16268584	      0.43616653	      0.16151283	      0.01000000	      0.05153740	      0.01000000	      0.09634432	      0.00000000	      0.00000000
      0.24116027	      0.00000000	      0.00000000	     -0.00000000	      0.00000000	      0.00000000	      0.00000000	      0.00000000	      0.00000000	      0.74161855	     -1.54570356	      0.00000000	      0.00000000	     -0.62814924	     -3.49184425	      1.23578869	      6.70791658	      0.00000000	      0.00000000	      0.01000000	      0.16287455	      0.44238197	      0.16150636	      0.01000000	      0.05162493	      0.01000000	      0.09629136	      0.00000000	      0.00000000
      0.24186505	      0.00000000	      0.00000000	     -0.00000000	      0.00000000	      0.00000000	      0.00000000	      0.00000000	      0.00000000	      0.74052705	     -1.55173705	      0.00000000	      0.00000000	     -0.63061116	     -3.49449705	      1.24051735	      6.71091010	      0.00000000	      0.00000000	      0.01000000	      0.16306335	      0.44859748	      0.16150032	      0.01000000	      0.05171243	      0.01000000	      0.09623841	      0.00000000	      0.00000000
      0.24256983	      0.00000000	     -0.00000000	     -0.00000000	      0.00000000	      0.00000000	      0.00000000	      0.00000000	      0.00000000	      0.73943129	     -1.55776110	      0.00000000	      0.00000000	     -0.63307494	     -3.49713523	      1.24524812	      6.71387041	      0.00000000	      0.00000000	      0.01000000	      0.16325223	      0.45481306	      0.16149470	      0.01000000	      0.05179988	      0.01000000	      0.09618548	      0.00000000	      0.00000000
      0.24327461	      0.00000000	     -0.00000000	     -0.00000000	      0.00000000	      0.00000000	      0.00000000	      0.00000000	      0.00000000	      0.73833129	     -1.56377569	      0.00000000	      0.00000000	     -0.63554058	     -3.49975926	      1.24998095	      6.71679799	      0.00000000	      0.00000000	      0.01000000	      0.16344120	      0.46102871	      0.16148949	      0.01000000	      0.05188729	      0.01000000	      0.09613257	      0.00000000	      0.00000000
      0.24397939	      0.00000000	     -0.00000000	     -0.00000000	      0.00000000	      0.00000000	      0.00000000	      0.00000000	      0.00000000	      0.73722705	     -1.56978081	      0.00000000	      0.00000000	     -0.63800806	     -3.50236961	      1.25471584	      6.71969327	      0.00000000	      0.00000000	      0.01000000	      0.16363025	      0.46724442	      0.16148469	      0.01000000	      0.05197466	      0.01000000	      0.09607967	      0.00000000	      0.00000000
      0.24468417	      0.00000000	     -0.00000000	     -0.00000000	      0.00000000	      0.00000000	      0.00000000	      0.00000000	      0.00000000	      0.73611859	     -1.57577643	      0.00000000	      0.00000000	     -0.64047738	     -3.50496672	      1.25945276	      6.72255665	      0.00000000	      0.00000000	      0.01000000	      0.16381939	      0.47346018	      0.16148029	      0.01000000	      0.05206198	      0.01000000	      0.09602680	      0.00000000	      0.00000000
      0.24538895	      0.00000000	     -0.00000000	     -0.00000000	      0.00000000	      0.00000000	      0.00000000	      0.00000000	      0.00000000	      0.73500590	     -1.58176254	      0.00000000	      0.00000000	     -0.64294852	     -3.50755103	      1.26419168	      6.72538850	      0.00000000	      0.00000000	      0.01000000	      0.16400861	      0.47967599	      0.16147629	      0.01000000	      0.05214926	      0.01000000	      0.09597394	      0.00000000	      0.00000000
      0.24609373	      0.00000000	     -0.00000000	     -0.00000000	      0.00000000	      0.00000000	      0.00000000	      0.00000000	      0.00000000	      0.73388900	     -1.58773910	      0.00000000	      0.00000000	     -0.64542148	     -3.51012298	      1.26893259	      6.72818914	      0.00000000	      0.00000000	      0.01000000	      0.16419791	      0.48589185	      0.16147268	      0.01000000	      0.05223650	      0.01000000	      0.09592110	      0.00000000	      0.00000000
      0.24679851	      0.00000000	     -0.00000000	     -0.00000000	      0.00000000	      0.00000000	      0.00000000	      0.00000000	      0.00000000	      0.73276789	     -1.59370609	      0.00000000	      0.00000000	     -0.64789625	     -3.51268297	      1.27367546	      6.73095889	      0.00000000	      0.00000000	      0.01000000	      0.16438730	      0.49210775	      0.16146947	      0.01000000	      0.05232370	      0.01000000	      0.09586827	      0.00000000	      0.00000000
      0.24750329	      0.00000000	     -0.00000000	     -0.00000000	      0.00000000	      0.00000000	      0.00000000	      0.00000000	      0.00000000	      0.73164258	     -1.59966347	      0.00000000	      0.00000000	     -0.65037282	     -3.51523140	      1.27842028	      6.73369799	      0.00000000	      0.00000000	      0.01000000	      0.16457676	      0.49832369	      0.16146665	      0.01000000	      0.05241084	      0.01000000	      0.09581547	      0.00000000	      0.00000000
      0.24820807	      0.00000000	     -0.00000000	     -0.00000000	      0.00000000	      0.00000000	      0.00000000	      0.00000000	      0.00000000	      0.73051307	     -1.60561120	      0.00000000	      0.00000000	     -0.65285118	     -3.51776867	      1.28316701	      6.73640668	      0.00000000	      0.00000000	      0.01000000	      0.16476630	      0.50453967	      0.16146422	      0.01000000	      0.05249795	      0.01000000	      0.09576268	      0.00000000	      0.00000000
      0.24891285	      0.00000000	     -0.00000000	     -0.00000000	      0.00000000	      0.00000000	      0.00000000	      0.00000000	      0.00000000	      0.72937938	     -1.61154923	      0.00000000	      0.00000000	     -0.65533132	     -3.52029513	      1.28791564	      6.73908517	      0.00000000	      0.00000000	      0.01000000	      0.16495592	      0.51075568	      0.16146218	      0.01000000	      0.05258501	      0.01000000	      0.09570992	      0.00000000	      0.00000000
      0.24961763	      0.00000000	     -0.00000000	     -0.00000000	      0.00000000	      0.00000000	      0.00000000	      0.00000000	      0.00000000	      0.72824150	     -1.61747751	      0.00000000	      0.00000000	     -0.65781324	     -3.52281117	      1.29266615	      6.74173361	      0.00000000	      0.00000000	      0.01000000	      0.16514562	      0.51697172	      0.16146054	      0.01000000	      0.05267202	      0.01000000	      0.09565717	      0.00000000	      0.00000000
      0.25032241	      0.00000000	     -0.00000000	     -0.00000000	      0.00000000	      0.00000000	      0.00000000	      0.00000000	      0.00000000	      0.72709945	     -1.62339598	      0.00000000	      0.00000000	     -0.66029693	     -3.52531710	      1.29741852	      6.74435216	      0.00000000	      0.00000000	      0.01000000	      0.16533540	      0.52318779	      0.16145931	      0.01000000	      0.05275898	      0.01000000	      0.09560443	      0.00000000	      0.00000000
      0.25102719	      0.00000000	     -0.00000000	     -0.00000000	      0.00000000	      0.00000000	      0.00000000	      0.00000000	      0.00000000	      0.72595322	     -1.62930459	      0.00000000	      0.00000000	     -0.66278239	     -3.52781328	      1.30217272	      6.74694095	      0.00000000	      0.00000000	      0.01000000	      0.16552526	      0.52940389	      0.16145848	      0.01000000	      0.05284590	      0.01000000	      0.09555172	      0.00000000	      0.00000000
      0.25173197	      0.00000000	     -0.00000000	     -0.00000000	      0.00000000	      0.00000000	      0.00000000	      0.00000000	      0.00000000	      0.72480284	     -1.63520327	      0.00000000	      0.00000000	     -0.66526960	     -3.53030003	      1.30692873	      6.74950012	      0.00000000	      0.00000000	      0.01000000	      0.16571519	      0.53562002	      0.16145807	      0.01000000	      0.05293276	      0.01000000	      0.09549902	      0.00000000	      0.00000000
      0.25243675	      0.00000000	     -0.00000000	     -0.00000000	      0.00000000	      0.00000000	      0.00000000	      0.00000000	      0.00000000	      0.72364831	     -1.64109194	      0.00000000	      0.00000000	     -0.66775856	     -3.53277764	      1.31168654	      6.75202980	      0.00000000	      0.00000000	      0.01000000	      0.16590520	      0.54183616	      0.16145807	      0.01000000	      0.05301958	      0.01000000	      0.09544634	      0.00000000	      0.00000000
      0.25314153	      0.00000000	     -0.00000000	     -0.00000000	      0.00000000	      0.00000000	      0.00000000	      0.00000000	      0.00000000	      0.72248963	     -1.64697055	      0.00000000	      0.00000000	     -0.67024926	     -3.53524643	      1.31644612	      6.75453015	      0.00000000	      0.00000000	      0.01000000	      0.16609528	      0.54805233	      0.16145851	      0.01000000	      0.05310635	      0.01000000	      0.09539368	      0.00000000	      0.00000000
      0.25384631	      0.00000000	     -0.00000000	     -0.00000000	      0.00000000	      0.00000000	      0.00000000	      0.00000000	      0.00000000	      0.72132681	     -1.65283900	      0.00000000	      0.00000000	     -0.67274170	     -3.53770669	      1.32120745	      6.75700135	      0.00000000	      0.00000000	      0.01000000	      0.16628544	      0.55426852	      0.16145937	      0.01000000	      0.05319307	      0.01000000	      0.09534104	      0.00000000	      0.00000000
      0.25447979	      0.00000000	     -0.00000000	     -0.00000000	      0.00000000	      0.00000000	      0.00000000	      0.00000000	      0.00000000	      0.72027811	     -1.65810500	      0.00000000	      0.00000000	     -0.67498345	     -3.53991093	      1.32548853	      6.75919728	      0.00000000	      0.00000000	      0.01000000	      0.16645643	      0.55985581	      0.16146053	      0.01000000	      0.05327098	      0.01000000	      0.09529374	      0.00000000	      0.00000000
      0.25511326	      0.00000000	     -0.00000000	     -0.00000000	      0.00000000	      0.00000000	      0.00000000	      0.00000000	      0.00000000	      0.71922607	     -1.66336269	      0.00000000	      0.00000000	     -0.67722659	     -3.54210877	      1.32977101	      6.76137060	      0.00000000	      0.00000000	      0.01000000	      0.16662747	      0.56544311	      0.16146206	      0.01000000	      0.05334884	      0.01000000	      0.09524645	      0.00000000	      0.00000000
      0.25574674	      0.00000000	     -0.00000000	     -0.00000000	      0.00000000	      0.00000000	      0.00000000	      0.00000000	      0.00000000	      0.71817071	     -1.66861202	      0.00000000	      0.00000000	     -0.67947112	     -3.54430038	      1.33405485	      6.76352118	      0.00000000	      0.00000000	      0.01000000	      0.16679858	      0.57103042	      0.16146395	      0.01000000	      0.05342666	      0.01000000	      0.09519918	      0.00000000	      0.00000000
      0.25638021	      0.00000000	     -0.00000000	     -0.00000000	      0.00000000	      0.00000000	      0.00000000	      0.00000000	      0.00000000	      0.71711203	     -1.67385293	      0.00000000	      0.00000000	     -0.68171704	     -3.54648596	      1.33834004	      6.76564933	      0.00000000	      0.00000000	      0.01000000	      0.16696974	      0.57661775	      0.16146622	      0.01000000	      0.05350444	      0.01000000	      0.09515193	      0.00000000	      0.00000000
      0.25701369	      0.00000000	     -0.00000000	     -0.00000000	      0.00000000	      0.00000000	      0.00000000	      0.00000000	      0.00000000	      0.71605002	     -1.67908538	      0.00000000	      0.00000000	     -0.68396434	     -3.54866573	      1.34262658	      6.76775546	      0.00000000	      0.00000000	      0.01000000	      0.16714097	      0.58220509	      0.16146886	      0.01000000	      0.05358218	      0.01000000	      0.09510468	      0.00000000	      0.00000000
      0.25764716	      0.00000000	     -0.00000000	      0.00000000	      0.00000000	      0.00000000	      0.00000000	      0.00000000	      0.00000000	      0.71498471	     -1.68430933	      0.00000000	      0.00000000	     -0.68621302	     -3.55083991	      1.34691444	      6.76984006	      0.00000000	      0.00000000	      0.01000000	      0.16731225	      0.58779244	      0.16147189	      0.01000000	      0.05365988	      0.01000000	      0.09505745	      0.00000000	      0.00000000
      0.25828064	      0.00000000	     -0.00000000	      0.00000000	      0.00000000	      0.00000000	      0.00000000	      0.00000000	      0.00000000	      0.71391609	     -1.68952475	      0.00000000	      0.00000000	     -0.68846307	     -3.55300872	      1.35120362	      6.77190371	      0.00000000	      0.00000000	      0.01000000	      0.16748359	      0.59337980	      0.16147530	      0.01000000	      0.05373753	      0.01000000	      0.09501024	      0.00000000	      0.00000000
      0.25891411	      0.00000000	     -0.00000000	      0.00000000	      0.00000000	      0.00000000	      0.00000000	      0.00000000	      0.00000000	      0.71284417	     -1.69473161	      0.00000000	      0.00000000	     -0.69071450	     -3.55517239	      1.35549410	      6.77394704	      0.00000000	      0.00000000	      0.01000000	      0.16765499	      0.59896717	      0.16147910	      0.01000000	      0.05381515	      0.01000000	      0.09496304	      0.00000000	      0.00000000
      0.25954759	      0.00000000	     -0.00000000	      0.00000000	      0.00000000	      0.00000000	      0.00000000	      0.00000000	      0.00000000	      0.71176895	     -1.69992988	      0.00000000	      0.00000000	     -0.69296730	     -3.55733117	      1.35978587	      6.77597074	      0.00000000	      0.00000000	      0.01000000	      0.16782645	      0.60455454	      0.16148327	      0.01000000	      0.05389272	      0.01000000	      0.09491586	      0.00000000	      0.00000000
      0.26018106	      0.00000000	     -0.00000000	      0.00000000	      0.00000000	      0.00000000	      0.00000000	      0.00000000	      0.00000000	      0.71069045	     -1.70511955	      0.00000000	      0.00000000	     -0.69522146	     -3.55948529	      1.36407891	      6.77797553	      0.00000000	      0.00000000	      0.01000000	      0.16799797	      0.61014193	      0.16148784	      0.01000000	      0.05397024	      0.01000000	      0.09486869	      0.00000000	      0.00000000
      0.26081453	      0.00000000	     -0.00000000	      0.00000000	      0.00000000	      0.00000000	      0.00000000	      0.00000000	      0.00000000	      0.70960865	     -1.71030062	      0.00000000	      0.00000000	     -0.69747698	     -3.56163503	      1.36837321	      6.77996217	      0.00000000	      0.00000000	      0.01000000	      0.16816955	      0.61572932	      0.16149278	      0.01000000	      0.05404773	      0.01000000	      0.09482153	      0.00000000	      0.00000000
      0.26144801	      0.00000000	     -0.00000000	      0.00000000	      0.00000000	      0.00000000	      0.00000000	      0.00000000	      0.00000000	      0.70852358	     -1.71547309	      0.00000000	      0.00000000	     -0.69973387	     -3.56378062	      1.37266877	      6.78193141	      0.00000000	      0.00000000	      0.01000000	      0.16834118	      0.62131672	      0.16149809	      0.01000000	      0.05412516	      0.01000000	      0.09477439	      0.00000000	      0.00000000
      0.26208148	      0.00000000	     -0.00000000	      0.00000000	      0.00000000	      0.00000000	      0.00000000	      0.00000000	      0.00000000	      0.70743524	     -1.72063696	      0.00000000	      0.00000000	     -0.70199212	     -3.56592235	      1.37696558	      6.78388400	      0.00000000	      0.00000000	      0.01000000	      0.16851288	      0.62690413	      0.16150378	      0.01000000	      0.05420256	      0.01000000	      0.09472726	      0.00000000	      0.00000000
      0.26271496	      0.00000000	     -0.00000000	      0.00000000	      0.00000000	      0.00000000	      0.00000000	      0.00000000	      0.00000000	      0.70634362	     -1.72579225	      0.00000000	      0.00000000	     -0.70425171	     -3.56806047	      1.38126361	      6.78582067	      0.00000000	      0.00000000	      0.01000000	      0.16868462	      0.63249155	      0.16150982	      0.01000000	      0.05427991	      0.01000000	      0.09468015	      0.00000000	      0.00000000
      0.26334843	      0.00000000	     -0.00000000	      0.00000000	      0.00000000	      0.00000000	      0.00000000	      0.00000000	      0.00000000	      0.70524875	     -1.73093898	      0.00000000	      0.00000000	     -0.70651267	     -3.57019526	      1.38556287	      6.78774215	      0.00000000	      0.00000000	      0.01000000	      0.16885643	      0.63807897	      0.16151622	      0.01000000	      0.05435722	      0.01000000	      0.09463305	      0.00000000	      0.00000000
      0.26398191	      0.00000000	     -0.00000000	      0.00000000	      0.00000000	      0.00000000	      0.00000000	      0.00000000	      0.00000000	      0.70415061	     -1.73607717	      0.00000000	      0.00000000	     -0.70877497	     -3.57232701	      1.38986333	      6.78964909	      0.00000000	      0.00000000	      0.01000000	      0.16902829	      0.64366639	      0.16152296	      0.01000000	      0.05443448	      0.01000000	      0.09458597	      0.00000000	      0.00000000
      0.26461538	      0.00000000	     -0.00000000	      0.00000000	      0.00000000	      0.00000000	      0.00000000	      0.00000000	      0.00000000	      0.70304923	     -1.74120684	      0.00000000	      0.00000000	     -0.71103863	     -3.57445598	      1.39416501	      6.79154213	      0.00000000	      0.00000000	      0.01000000	      0.16920020	      0.64925382	      0.16153004	      0.01000000	      0.05451169	      0.01000000	      0.09453890	      0.00000000	      0.00000000
      0.26524886	      0.00000000	     -0.00000000	      0.00000000	      0.00000000	      0.00000000	      0.00000000	      0.00000000	      0.00000000	      0.70194459	     -1.74632804	      0.00000000	      0.00000000	     -0.71330363	     -3.57658246	      1.39846787	      6.79342186	      0.00000000	      0.00000000	      0.01000000	      0.16937217	      0.65484126	      0.16153744	      0.01000000	      0.05458887	      0.01000000	      0.09449185	      0.00000000	      0.00000000
      0.26588233	      0.00000000	     -0.00000000	      0.00000000	      0.00000000	      0.00000000	      0.00000000	      0.00000000	      0.00000000	      0.70083672	     -1.75144079	      0.00000000	      0.00000000	     -0.71556998	     -3.57870674	      1.40277193	      6.79528884	      0.00000000	      0.00000000	      0.01000000	      0.16954419	      0.66042870	      0.16154516	      0.01000000	      0.05466599	      0.01000000	      0.09444481	      0.00000000	      0.00000000
      0.26651581	      0.00000000	     -0.00000000	      0.00000000	      0.00000000	      0.00000000	      0.00000000	      0.00000000	      0.00000000	      0.69972561	     -1.75654513	      0.00000000	      0.00000000	     -0.71783767	     -3.58082909	      1.40707716	      6.79714357	      0.00000000	      0.00000000	      0.01000000	      0.16971627	      0.66601615	      0.16155317	      0.01000000	      0.05474307	      0.01000000	      0.09439779	      0.00000000	      0.00000000
      0.26714928	      0.00000000	     -0.00000000	      0.00000000	      0.00000000	      0.00000000	     -0.00000000	      0.00000000	      0.00000000	      0.69861127	     -1.76164108	      0.00000000	      0.00000000	     -0.72010671	     -3.58294980	      1.41138356	      6.79898649	      0.00000000	      0.00000000	      0.01000000	      0.16988839	      0.67160360	      0.16156148	      0.01000000	      0.05482011	      0.01000000	      0.09435078	      0.00000000	      0.00000000
      0.26778276	      0.00000000	     -0.00000000	      0.00000000	      0.00000000	      0.00000000	     -0.00000000	      0.00000000	      0.00000000	      0.69749370	     -1.76672870	      0.00000000	      0.00000000	     -0.72237709	     -3.58506915	      1.41569113	      6.80081791	      0.00000000	      0.00000000	      0.01000000	      0.17006057	      0.67719105	      0.16157008	      0.01000000	      0.05489709	      0.01000000	      0.09430378	      0.00000000	      0.00000000
      0.26841623	      0.00000000	     -0.00000000	      0.00000000	      0.00000000	      0.00000000	      0.00000000	      0.00000000	      0.00000000	      0.69637291	     -1.77180799	      0.00000000	      0.00000000	     -0.72464881	     -3.58718739	      1.41999985	      6.80263806	      0.00000000	      0.00000000	      0.01000000	      0.17023280	      0.68277851	      0.16157894	      0.01000000	      0.05497404	      0.01000000	      0.09425680	      0.00000000	      0.00000000
      0.26904971	      0.00000000	     -0.00000000	      0.00000000	      0.00000000	      0.00000000	      0.00000000	      0.00000000	      0.00000000	      0.69524891	     -1.77687900	      0.00000000	      0.00000000	     -0.72692187	     -3.58930480	      1.42430973	      6.80444720	      0.00000000	      0.00000000	      0.01000000	      0.17040508	      0.68836597	      0.16158807	      0.01000000	      0.05505093	      0.01000000	      0.09420983	      0.00000000	      0.00000000
      0.26968318	      0.00000000	     -0.00000000	      0.00000000	      0.00000000	      0.00000000	      0.00000000	      0.00000000	      0.00000000	      0.69412170	     -1.78194174	      0.00000000	      0.00000000	     -0.72919628	     -3.59142164	      1.42862074	      6.80624555	      0.00000000	      0.00000000	      0.01000000	      0.17057741	      0.69395344	      0.16159745	      0.01000000	      0.05512778	      0.01000000	      0.09416288	      0.00000000	      0.00000000
      0.27031666	      0.00000000	     -0.00000000	      0.00000000	      0.00000000	      0.00000000	     -0.00000000	      0.00000000	      0.00000000	      0.69299128	     -1.78699624	      0.00000000	      0.00000000	     -0.73147202	     -3.59353817	      1.43293290	      6.80803334	      0.00000000	      0.00000000	      0.01000000	      0.17074979	      0.69954091	      0.16160707	      0.01000000	      0.05520458	      0.01000000	      0.09411594	      0.00000000	      0.00000000
      0.27095013	      0.00000000	     -0.00000000	      0.00000000	      0.00000000	      0.00000000	     -0.00000000	      0.00000000	      0.00000000	      0.69185766	     -1.79204252	      0.00000000	      0.00000000	     -0.73374911	     -3.59565466	      1.43724618	      6.80981081	      0.00000000	      0.00000000	      0.01000000	      0.17092221	      0.70512838	      0.16161694	      0.01000000	      0.05528134	      0.01000000	      0.09406902	      0.00000000	      0.00000000
      0.27158361	      0.00000000	     -0.00000000	      0.00000000	      0.00000000	      0.00000000	     -0.00000000	      0.00000000	      0.00000000	      0.69072085	     -1.79708061	      0.00000000	      0.00000000	     -0.73602754	     -3.59777137	      1.44156058	      6.81157818	      0.00000000	      0.00000000	      0.01000000	      0.17109469	      0.71071585	      0.16162703	      0.01000000	      0.05535804	      0.01000000	      0.09402211	      0.00000000	      0.00000000
      0.27221708	      0.00000000	     -0.00000000	      0.00000000	      0.00000000	      0.00000000	     -0.00000000	      0.00000000	      0.00000000	      0.68958085	     -1.80211052	      0.00000000	      0.00000000	     -0.73830731	     -3.59988854	      1.44587610	      6.81333566	      0.00000000	      0.00000000	      0.01000000	      0.17126721	      0.71630333	      0.16163734	      0.01000000	      0.05543471	      0.01000000	      0.09397522	      0.00000000	      0.00000000
      0.27285056	      0.00000000	     -0.00000000	      0.00000000	      0.00000000	      0.00000000	     -0.00000000	      0.00000000	      0.00000000	      0.68843767	     -1.80713226	      0.00000000	      0.00000000	     -0.74058842	     -3.60200644	      1.45019273	      6.81508347	      0.00000000	      0.00000000	      0.01000000	      0.17143977	      0.72189081	      0.16164788	      0.01000000	      0.05551132	      0.01000000	      0.09392834	      0.00000000	      0.00000000
      0.27348403	      0.00000000	     -0.00000000	      0.00000000	      0.00000000	      0.00000000	     -0.00000000	      0.00000000	      0.00000000	      0.68729131	     -1.81214586	      0.00000000	      0.00000000	     -0.74287087	     -3.60412530	      1.45451047	      6.81682182	      0.00000000	      0.00000000	      0.01000000	      0.17161239	      0.72747829	      0.16165862	      0.01000000	      0.05558788	      0.01000000	      0.09388147	      0.00000000	      0.00000000
      0.27411751	      0.00000000	     -0.00000000	      0.00000000	      0.00000000	      0.00000000	     -0.00000000	      0.00000000	      0.00000000	      0.68614178	     -1.81715132	      0.00000000	      0.00000000	     -0.74515466	     -3.60624538	      1.45882930	      6.81855091	      0.00000000	      0.00000000	      0.01000000	      0.17178505	      0.73306577	      0.16166956	      0.01000000	      0.05566440	      0.01000000	      0.09383462	      0.00000000	      0.00000000
      0.27475098	      0.00000000	     -0.00000000	      0.00000000	      0.00000000	      0.00000000	      0.00000000	      0.00000000	      0.00000000	      0.68498907	     -1.82214866	      0.00000000	      0.00000000	     -0.74743980	     -3.60836692	      1.46314922	      6.82027096	      0.00000000	      0.00000000	      0.01000000	      0.17195776	      0.73865326	      0.16168070	      0.01000000	      0.05574087	      0.01000000	      0.09378778	      0.00000000	      0.00000000
      0.27538446	      0.00000000	     -0.00000000	      0.00000000	      0.00000000	      0.00000000	      0.00000000	      0.00000000	      0.00000000	      0.68383321	     -1.82713790	      0.00000000	      0.00000000	     -0.74972628	     -3.61049016	      1.46747024	      6.82198215	      0.00000000	      0.00000000	      0.01000000	      0.17213051	      0.74424075	      0.16169204	      0.01000000	      0.05581729	      0.01000000	      0.09374096	      0.00000000	      0.00000000
      0.27601793	      0.00000000	     -0.00000000	      0.00000000	      0.00000000	      0.00000000	      0.00000000	      0.00000000	      0.00000000	      0.68267418	     -1.83211903	      0.00000000	      0.00000000	     -0.75201411	     -3.61261534	      1.47179233	      6.82368467	      0.00000000	      0.00000000	      0.01000000	      0.17230330	      0.74982824	      0.16170356	      0.01000000	      0.05589366	      0.01000000	      0.09369416	      0.00000000	      0.00000000
      0.27665141	      0.00000000	     -0.00000000	      0.00000000	      0.00000000	      0.00000000	     -0.00000000	      0.00000000	      0.00000000	      0.68151201	     -1.83709208	      0.00000000	      0.00000000	     -0.75430328	     -3.61474268	      1.47611550	      6.82537873	      0.00000000	      0.00000000	      0.01000000	      0.17247614	      0.75541573	      0.16171526	      0.01000000	      0.05596999	      0.01000000	      0.09364736	      0.00000000	      0.00000000
      0.27728488	      0.00000000	     -0.00000000	      0.00000000	      0.00000000	      0.00000000	     -0.00000000	      0.00000000	      0.00000000	      0.68034668	     -1.84205705	      0.00000000	      0.00000000	     -0.75659381	     -3.61687243	      1.48043974	      6.82706449	      0.00000000	      0.00000000	      0.01000000	      0.17264903	      0.76100322	      0.16172714	      0.01000000	      0.05604626	      0.01000000	      0.09360058	      0.00000000	      0.00000000
      0.27791836	      0.00000000	     -0.00000000	      0.00000000	      0.00000000	      0.00000000	     -0.00000000	      0.00000000	      0.00000000	      0.67917821	     -1.84701394	      0.00000000	      0.00000000	     -0.75888568	     -3.61900480	      1.48476504	      6.82874215	      0.00000000	      0.00000000	      0.01000000	      0.17282196	      0.76659072	      0.16173919	      0.01000000	      0.05612249	      0.01000000	      0.09355382	      0.00000000	      0.00000000
      0.27855183	      0.00000000	     -0.00000000	      0.00000000	      0.00000000	      0.00000000	     -0.00000000	      0.00000000	      0.00000000	      0.67800661	     -1.85196276	      0.00000000	      0.00000000	     -0.76117890	     -3.62114003	      1.48909141	      6.83041188	      0.00000000	      0.00000000	      0.01000000	      0.17299493	      0.77217821	      0.16175141	      0.01000000	      0.05619867	      0.01000000	      0.09350707	      0.00000000	      0.00000000
      0.27918531	      0.00000000	     -0.00000000	      0.00000000	      0.00000000	      0.00000000	      0.00000000	      0.00000000	      0.00000000	      0.67683187	     -1.85690352	      0.00000000	      0.00000000	     -0.76347348	     -3.62327833	      1.49341883	      6.83207385	      0.00000000	      0.00000000	      0.01000000	      0.17316795	      0.77776571	      0.16176379	      0.01000000	      0.05627480	      0.01000000	      0.09346034	      0.00000000	      0.00000000
      0.27981878	      0.00000000	     -0.00000000	      0.00000000	      0.00000000	      0.00000000	      0.00000000	      0.00000000	      0.00000000	      0.67565401	     -1.86183622	      0.00000000	      0.00000000	     -0.76576942	     -3.62541993	      1.49774730	      6.83372823	      0.00000000	      0.00000000	      0.01000000	      0.17334100	      0.78335321	      0.16177633	      0.01000000	      0.05635088	      0.01000000	      0.09341362	      0.00000000	      0.00000000
      0.28045226	      0.00000000	     -0.00000000	      0.00000000	      0.00000000	      0.00000000	      0.00000000	      0.00000000	      0.00000000	      0.67447302	     -1.86676086	      0.00000000	      0.00000000	     -0.76806671	     -3.62756505	      1.50207682	      6.83537519	      0.00000000	      0.00000000	      0.01000000	      0.17351411	      0.78894071	      0.16178903	      0.01000000	      0.05642691	      0.01000000	      0.09336691	      0.00000000	      0.00000000
      0.28070004	      0.00000000	     -0.00000000	      0.00000000	      0.00000000	      0.00000000	      0.00000000	      0.00000000	      0.00000000	      0.67401023	     -1.86868491	      0.00000000	      0.00000000	     -0.76896565	     -3.62840507	      1.50377057	      6.83601672	      0.00000000	      0.00000000	      0.01000000	      0.17358183	      0.79112624	      0.16179403	      0.01000000	      0.05645664	      0.01000000	      0.09334865	      0.00000000	      0.00000000
      0.28085910	      0.00000000	     -0.00000000	      0.00000000	      0.00000000	      0.00000000	      0.00000000	      0.00000000	      0.00000000	      0.67371289	     -1.86991944	      0.00000000	      0.00000000	     -0.76954285	     -3.62894465	      1.50485798	      6.83642819	      0.00000000	      0.00000000	      0.01000000	      0.17362530	      0.79252926	      0.16179726	      0.01000000	      0.05647572	      0.01000000	      0.09333692	      0.00000000	      0.00000000
      0.28107682	      0.00000000	     -0.00000000	      0.00000000	      0.00000000	      0.00000000	      0.00000000	      0.00000000	      0.00000000	      0.67330559	     -1.87160835	      0.00000000	      0.00000000	     -0.77033303	     -3.62968356	      1.50634647	      6.83699057	      0.00000000	      0.00000000	      0.01004179	      0.17368475	      0.79444964	      0.16180169	      0.01000000	      0.05650183	      0.01000000	      0.09332088	      0.00000000	      0.00000000
      0.28129454	      0.00000000	     -0.00000000	      0.00000000	      0.00000000	      0.00000000	      0.00000000	      0.00000000	      0.00000000	      0.67289792	     -1.87329624	      0.00000000	      0.00000000	     -0.77112336	     -3.63042233	      1.50783508	      6.83754951	      0.00000000	      0.00000000	      0.01017116	      0.17374386	      0.79637001	      0.16180615	      0.01000000	      0.05652793	      0.01000000	      0.09330483	      0.00000000	      0.00000000
      0.28186415	      0.00000000	     -0.00000000	      0.00000000	      0.00000000	      0.00000000	      0.00000000	      0.00000000	      0.00000000	      0.67182961	     -1.87770589	      0.00000000	      0.00000000	     -0.77319184	     -3.63234298	      1.51173023	      6.83895553	      0.00000000	      0.00000000	      0.01090033	      0.17389484	      0.80139422	      0.16181787	      0.01000000	      0.05659619	      0.01000000	      0.09326287	      0.00000000	      0.00000000
      0.28243377	      0.00000000	     -0.00000000	      0.00000000	      0.00000000	      0.00000000	      0.00000000	      0.00000000	      0.00000000	      0.67075880	     -1.88210222	      0.00000000	      0.00000000	     -0.77526140	     -3.63421303	      1.51562614	      6.84019485	      0.00000000	      0.00000000	      0.01214481	      0.17403818	      0.80641842	      0.16182971	      0.01000000	      0.05666442	      0.01000000	      0.09322091	      0.00000000	      0.00000000
      0.28300338	      0.00000000	     -0.00000000	      0.00000000	      0.00000000	      0.00000000	     -0.00000000	      0.00000000	      0.00000000	      0.66968548	     -1.88647892	      0.00000000	      0.00000000	     -0.77733200	     -3.63598536	      1.51952268	      6.84118598	      0.00000000	      0.00000000	      0.01384594	      0.17417248	      0.81144262	      0.16184167	      0.01000000	      0.05673261	      0.01000000	      0.09317897	      0.00000000	      0.00000000
      0.28357299	      0.00000000	     -0.00000000	      0.00000000	      0.00000000	      0.00000000	     -0.00000000	      0.00000000	      0.00000000	      0.66860968	     -1.89082936	      0.00000000	      0.00000000	     -0.77940357	     -3.63761381	      1.52341971	      6.84187569	      0.00000000	      0.00000000	      0.01595037	      0.17429753	      0.81646682	      0.16185374	      0.01000000	      0.05680075	      0.01000000	      0.09313703	      0.00000000	      0.00000000
      0.28414260	      0.00000000	     -0.00000000	      0.00000000	      0.00000000	      0.00000000	      0.00000000	      0.00000000	      0.00000000	      0.66753141	     -1.89514709	      0.00000000	      0.00000000	     -0.78147601	     -3.63905760	      1.52731704	      6.84223216	      0.00000000	      0.00000000	      0.01840996	      0.17441380	      0.82149103	      0.16186592	      0.01000000	      0.05686885	      0.01000000	      0.09309511	      0.00000000	      0.00000000
      0.28471221	      0.00000000	     -0.00000000	      0.00000000	      0.00000000	      0.00000000	      0.00000000	      0.00000000	      0.00000000	      0.66645070	     -1.89942613	      0.00000000	      0.00000000	     -0.78354922	     -3.64028319	      1.53121447	      6.84223822	      0.00000000	      0.00000000	      0.02118163	      0.17452208	      0.82651523	      0.16187821	      0.01000000	      0.05693690	      0.01000000	      0.09305321	      0.00000000	      0.00000000
      0.28528182	      0.00000000	     -0.00000000	      0.00000000	      0.00000000	      0.00000000	     -0.00000000	      0.00000000	      0.00000000	      0.66536755	     -1.90366105	      0.00000000	      0.00000000	     -0.78562306	     -3.64126481	      1.53511180	      6.84188653	      0.00000000	      0.00000000	      0.02422705	      0.17462333	      0.83153944	      0.16189061	      0.01000000	      0.05700490	      0.01000000	      0.09301131	      0.00000000	      0.00000000
      0.28585143	      0.00000000	     -0.00000000	      0.00000000	      0.00000000	      0.00000000	      0.00000000	      0.00000000	      0.00000000	      0.66428201	     -1.90784703	      0.00000000	      0.00000000	     -0.78769738	     -3.64198418	      1.53900883	      6.84117615	      0.00000000	      0.00000000	      0.02751231	      0.17471850	      0.83656364	      0.16190311	      0.01000000	      0.05707285	      0.01000000	      0.09296942	      0.00000000	      0.00000000
      0.28642104	      0.00000000	     -0.00000000	      0.00000000	      0.00000000	      0.00000000	      0.00000000	      0.00000000	      0.00000000	      0.66319410	     -1.91197986	      0.00000000	      0.00000000	     -0.78977204	     -3.64242985	      1.54290535	      6.84011022	      0.00000000	      0.00000000	      0.03100752	      0.17480850	      0.84158785	      0.16191571	      0.01000000	      0.05714074	      0.01000000	      0.09292755	      0.00000000	      0.00000000
      0.28671502	      0.00000000	     -0.00000000	      0.00000000	      0.00000000	      0.00000000	      0.00000000	      0.00000000	      0.00000000	      0.66263172	     -1.91409077	      0.00000000	      0.00000000	     -0.79084283	     -3.64255073	      1.54491606	      6.83942217	      0.00000000	      0.00000000	      0.03288476	      0.17485321	      0.84418081	      0.16192225	      0.01000000	      0.05717576	      0.01000000	      0.09290595	      0.00000000	      0.00000000
      0.28727262	      0.00000000	     -0.00000000	      0.00000000	      0.00000000	      0.00000000	      0.00000000	      0.00000000	      0.00000000	      0.66156331	     -1.91805155	      0.00000000	      0.00000000	     -0.79287395	     -3.64257505	      1.54872933	      6.83786588	      0.00000000	      0.00000000	      0.03656829	      0.17493519	      0.84901317	      0.16193474	      0.01000000	      0.05724212	      0.01000000	      0.09286497	      0.00000000	      0.00000000
      0.28783023	      0.00000000	     -0.00000000	      0.00000000	      0.00000000	      0.00000000	      0.00000000	      0.00000000	      0.00000000	      0.66049270	     -1.92195352	      0.00000000	      0.00000000	     -0.79490501	     -3.64233253	      1.55254164	      6.83598425	      0.00000000	      0.00000000	      0.04039592	      0.17501402	      0.85367732	      0.16194737	      0.01000000	      0.05730842	      0.01000000	      0.09282401	      0.00000000	      0.00000000
      0.28838783	      0.00000000	     -0.00000000	      0.00000000	      0.00000000	      0.00000000	      0.00000000	      0.00000000	      0.00000000	      0.65941994	     -1.92579429	      0.00000000	      0.00000000	     -0.79693586	     -3.64182803	      1.55635282	      6.83378513	      0.00000000	      0.00000000	      0.04434998	      0.17509026	      0.85818025	      0.16196017	      0.01000000	      0.05737464	      0.01000000	      0.09278306	      0.00000000	      0.00000000
      0.28894543	      0.00000000	     -0.00000000	      0.00000000	      0.00000000	      0.00000000	      0.00000000	      0.00000000	      0.00000000	      0.65834505	     -1.92957179	      0.00000000	      0.00000000	     -0.79896636	     -3.64106899	      1.56016268	      6.83127623	      0.00000000	      0.00000000	      0.04841498	      0.17516442	      0.86252867	      0.16197319	      0.01000000	      0.05744079	      0.01000000	      0.09274212	      0.00000000	      0.00000000
      0.28950304	      0.00000000	     -0.00000000	      0.00000000	      0.00000000	      0.00000000	      0.00000000	      0.00000000	     -0.00000000	      0.65726808	     -1.93328423	      0.00000000	      0.00000000	     -0.80099637	     -3.64006470	      1.56397106	      6.82846515	      0.00000000	      0.00000000	      0.05257742	      0.17523692	      0.86672896	      0.16198645	      0.01000000	      0.05750686	      0.01000000	      0.09270119	      0.00000000	      0.00000000
      0.29006064	      0.00000000	     -0.00000000	      0.00000000	      0.00000000	      0.00000000	      0.00000000	      0.00000000	     -0.00000000	      0.65618905	     -1.93693002	      0.00000000	      0.00000000	     -0.80302575	     -3.63882581	      1.56777779	      6.82535938	      0.00000000	      0.00000000	      0.05682545	      0.17530816	      0.87078715	      0.16199999	      0.01000000	      0.05757284	      0.01000000	      0.09266027	      0.00000000	      0.00000000
      0.29061825	      0.00000000	     -0.00000000	      0.00000000	      0.00000000	      0.00000000	      0.00000000	      0.00000000	     -0.00000000	      0.65510801	     -1.94050779	      0.00000000	      0.00000000	     -0.80505438	     -3.63736381	      1.57158270	      6.82196634	      0.00000000	      0.00000000	      0.06114875	      0.17537849	      0.87470894	      0.16201384	      0.01000000	      0.05763873	      0.01000000	      0.09261937	      0.00000000	      0.00000000
      0.29117585	      0.00000000	     -0.00000000	      0.00000000	      0.00000000	      0.00000000	      0.00000000	      0.00000000	     -0.00000000	      0.65402499	     -1.94401630	      0.00000000	      0.00000000	     -0.80708213	     -3.63569072	      1.57538565	      6.81829346	      0.00000000	      0.00000000	      0.06553829	      0.17544824	      0.87849977	      0.16202802	      0.01000000	      0.05770452	      0.01000000	      0.09257847	      0.00000000	      0.00000000
      0.29173345	      0.00000000	     -0.00000000	      0.00000000	      0.00000000	      0.00000000	      0.00000000	      0.00000000	     -0.00000000	      0.65294004	     -1.94745448	      0.00000000	      0.00000000	     -0.80910889	     -3.63381884	      1.57918647	      6.81434846	      0.00000000	      0.00000000	      0.06998617	      0.17551768	      0.88216478	      0.16204257	      0.01000000	      0.05777022	      0.01000000	      0.09253759	      0.00000000	      0.00000000
      0.29229106	      0.00000000	     -0.00000000	      0.00000000	      0.00000000	      0.00000000	      0.00000000	      0.00000000	     -0.00000000	      0.65185319	     -1.95082140	      0.00000000	      0.00000000	     -0.81113456	     -3.63176060	      1.58298502	      6.81013953	      0.00000000	      0.00000000	      0.07448549	      0.17558708	      0.88570887	      0.16205750	      0.01000000	      0.05783582	      0.01000000	      0.09249672	      0.00000000	      0.00000000
      0.29279034	      0.00000000	     -0.00000000	      0.00000000	      0.00000000	      0.00000000	      0.00000000	      0.00000000	     -0.00000000	      0.65087844	     -1.95377505	      0.00000000	      0.00000000	     -0.81294734	     -3.62976976	      1.58638421	      6.80615358	      0.00000000	      0.00000000	      0.07855288	      0.17564936	      0.88878349	      0.16207122	      0.01000000	      0.05789446	      0.01000000	      0.09246013	      0.00000000	      0.00000000
      0.29328962	      0.00000000	     -0.00000000	      0.00000000	      0.00000000	      0.00000000	      0.00000000	      0.00000000	     -0.00000000	      0.64990223	     -1.95667050	      0.00000000	      0.00000000	     -0.81475910	     -3.62764865	      1.58978137	      6.80197087	      0.00000000	      0.00000000	      0.08265284	      0.17571189	      0.89176808	      0.16208527	      0.01000000	      0.05795302	      0.01000000	      0.09242355	      0.00000000	      0.00000000
      0.29378891	      0.00000000	     -0.00000000	      0.00000000	      0.00000000	      0.00000000	      0.00000000	      0.00000000	     -0.00000000	      0.64892459	     -1.95950740	      0.00000000	      0.00000000	     -0.81656976	     -3.62540644	      1.59317639	      6.79759886	      0.00000000	      0.00000000	      0.08678197	      0.17577478	      0.89466572	      0.16209969	      0.01000000	      0.05801149	      0.01000000	      0.09238698	      0.00000000	      0.00000000
      0.29428819	      0.00000000	     -0.00000000	      0.00000000	      0.00000000	      0.00000000	      0.00000000	      0.00000000	     -0.00000000	      0.64794554	     -1.96228554	      0.00000000	      0.00000000	     -0.81837928	     -3.62305237	      1.59656918	      6.79304599	      0.00000000	      0.00000000	      0.09093724	      0.17583809	      0.89747931	      0.16211448	      0.01000000	      0.05806986	      0.01000000	      0.09235042	      0.00000000	      0.00000000
      0.29478747	      0.00000000	     -0.00000000	      0.00000000	      0.00000000	      0.00000000	      0.00000000	      0.00000000	     -0.00000000	      0.64696513	     -1.96500481	      0.00000000	      0.00000000	     -0.82018760	     -3.62059573	      1.59995965	      6.78832123	      0.00000000	      0.00000000	      0.09511597	      0.17590184	      0.90021167	      0.16212965	      0.01000000	      0.05812814	      0.01000000	      0.09231387	      0.00000000	      0.00000000
      0.29528675	      0.00000000	     -0.00000000	      0.00000000	      0.00000000	      0.00000000	     -0.00000000	      0.00000000	     -0.00000000	      0.64598337	     -1.96766522	      0.00000000	      0.00000000	     -0.82199467	     -3.61804570	      1.60334773	      6.78343379	      0.00000000	      0.00000000	      0.09931577	      0.17596603	      0.90286548	      0.16214523	      0.01000000	      0.05818633	      0.01000000	      0.09227733	      0.00000000	      0.00000000
      0.29578604	      0.00000000	     -0.00000000	      0.00000000	      0.00000000	      0.00000000	     -0.00000000	      0.00000000	     -0.00000000	      0.64500030	     -1.97026688	      0.00000000	      0.00000000	     -0.82380044	     -3.61541122	      1.60673332	      6.77839276	      0.00000000	      0.00000000	      0.10353451	      0.17603062	      0.90544334	      0.16216121	      0.01000000	      0.05824442	      0.01000000	      0.09224079	      0.00000000	      0.00000000
      0.29628532	      0.00000000	     -0.00000000	      0.00000000	      0.00000000	      0.00000000	     -0.00000000	      0.00000000	     -0.00000000	      0.64401594	     -1.97280996	      0.00000000	      0.00000000	     -0.82560488	     -3.61270084	      1.61011637	      6.77320687	      0.00000000	      0.00000000	      0.10777030	      0.17609557	      0.90794770	      0.16217762	      0.01000000	      0.05830242	      0.01000000	      0.09220427	      0.00000000	      0.00000000
      0.29678460	      0.00000000	     -0.00000000	      0.00000000	      0.00000000	      0.00000000	     -0.00000000	      0.00000000	     -0.00000000	      0.64303033	     -1.97529469	      0.00000000	      0.00000000	     -0.82740794	     -3.60992254	      1.61349679	      6.76788423	      0.00000000	      0.00000000	      0.11202142	      0.17616082	      0.91038096	      0.16219446	      0.01000000	      0.05836031	      0.01000000	      0.09216776	      0.00000000	      0.00000000
      0.29728388	      0.00000000	     -0.00000000	      0.00000000	      0.00000000	      0.00000000	     -0.00000000	      0.00000000	     -0.00000000	      0.64204349	     -1.97772135	      0.00000000	      0.00000000	     -0.82920961	     -3.60708361	      1.61687451	      6.76243225	      0.00000000	      0.00000000	      0.11628638	      0.17622629	      0.91274539	      0.16221175	      0.01000000	      0.05841810	      0.01000000	      0.09213125	      0.00000000	      0.00000000
      0.29778316	      0.00000000	     -0.00000000	      0.00000000	      0.00000000	      0.00000000	     -0.00000000	      0.00000000	     -0.00000000	      0.64105545	     -1.98009023	      0.00000000	      0.00000000	     -0.83100984	     -3.60419053	      1.62024949	      6.75685754	      0.00000000	      0.00000000	      0.12056382	      0.17629191	      0.91504320	      0.16222949	      0.01000000	      0.05847579	      0.01000000	      0.09209475	      0.00000000	      0.00000000
      0.29828245	      0.00000000	     -0.00000000	      0.00000000	      0.00000000	      0.00000000	     -0.00000000	      0.00000000	     -0.00000000	      0.64006625	     -1.98240162	      0.00000000	      0.00000000	     -0.83280862	     -3.60124899	      1.62362165	      6.75116593	      0.00000000	      0.00000000	      0.12485252	      0.17635762	      0.91727649	      0.16224770	      0.01000000	      0.05853338	      0.01000000	      0.09205826	      0.00000000	      0.00000000
      0.29878173	      0.00000000	     -0.00000000	      0.00000000	      0.00000000	      0.00000000	     -0.00000000	      0.00000000	     -0.00000000	      0.63907591	     -1.98465582	      0.00000000	      0.00000000	     -0.83460591	     -3.59826383	      1.62699095	      6.74536255	      0.00000000	      0.00000000	      0.12915140	      0.17642334	      0.91944730	      0.16226639	      0.01000000	      0.05859087	      0.01000000	      0.09202178	      0.00000000	      0.00000000
      0.29928101	      0.00000000	     -0.00000000	      0.00000000	      0.00000000	      0.00000000	     -0.00000000	      0.00000000	     -0.00000000	      0.63808445	     -1.98685313	      0.00000000	      0.00000000	     -0.83640171	     -3.59523911	      1.63035732	      6.73945183	      0.00000000	      0.00000000	      0.13345950	      0.17648903	      0.92155759	      0.16228556	      0.01000000	      0.05864825	      0.01000000	      0.09198531	      0.00000000	      0.00000000
      0.29978029	      0.00000000	     -0.00000000	      0.00000000	      0.00000000	      0.00000000	      0.00000000	      0.00000000	     -0.00000000	      0.63709192	     -1.98899381	      0.00000000	      0.00000000	     -0.83819598	     -3.59217802	      1.63372071	      6.73343706	      0.00000000	      0.00000000	      0.13777593	      0.17655463	      0.92360923	      0.16230523	      0.01000000	      0.05870553	      0.01000000	      0.09194885	      0.00000000	      0.00000000
      0.30027958	      0.00000000	     -0.00000000	      0.00000000	      0.00000000	      0.00000000	      0.00000000	      0.00000000	     -0.00000000	      0.63609832	     -1.99107801	      0.00000000	      0.00000000	     -0.83998872	     -3.58908235	      1.63708107	      6.72731863	      0.00000000	      0.00000000	      0.14209991	      0.17662014	      0.92560404	      0.16232541	      0.01000000	      0.05876270	      0.01000000	      0.09191240	      0.00000000	      0.00000000
      0.30077886	      0.00000000	     -0.00000000	      0.00000000	      0.00000000	      0.00000000	     -0.00000000	      0.00000000	     -0.00000000	      0.63510370	     -1.99310575	      0.00000000	      0.00000000	     -0.84177991	     -3.58595244	      1.64043835	      6.72109509	      0.00000000	      0.00000000	      0.14643075	      0.17668558	      0.92754376	      0.16234610	      0.01000000	      0.05881976	      0.01000000	      0.09187596	      0.00000000	      0.00000000
      0.30127814	      0.00000000	     -0.00000000	      0.00000000	      0.00000000	      0.00000000	      0.00000000	      0.00000000	     -0.00000000	      0.63410809	     -1.99507694	      0.00000000	      0.00000000	     -0.84356952	     -3.58278754	      1.64379250	      6.71476421	      0.00000000	      0.00000000	      0.15076780	      0.17675102	      0.92943009	      0.16236731	      0.01000000	      0.05887672	      0.01000000	      0.09183952	      0.00000000	      0.00000000
      0.30177742	      0.00000000	     -0.00000000	      0.00000000	      0.00000000	      0.00000000	     -0.00000000	      0.00000000	     -0.00000000	      0.63311150	     -1.99699139	      0.00000000	      0.00000000	     -0.84535755	     -3.57958606	      1.64714346	      6.70832336	      0.00000000	      0.00000000	      0.15511051	      0.17681654	      0.93126463	      0.16238906	      0.01000000	      0.05893358	      0.01000000	      0.09180310	      0.00000000	      0.00000000
      0.30227671	      0.00000000	     -0.00000000	      0.00000000	      0.00000000	      0.00000000	     -0.00000000	      0.00000000	     -0.00000000	      0.63211397	     -1.99884885	      0.00000000	      0.00000000	     -0.84714397	     -3.57634585	      1.65049118	      6.70176979	      0.00000000	      0.00000000	      0.15945835	      0.17688227	      0.93304897	      0.16241134	      0.01000000	      0.05899032	      0.01000000	      0.09176668	      0.00000000	      0.00000000
      0.30277599	      0.00000000	     -0.00000000	      0.00000000	      0.00000000	      0.00000000	     -0.00000000	      0.00000000	     -0.00000000	      0.63111553	     -2.00064901	      0.00000000	      0.00000000	     -0.84892876	     -3.57306455	      1.65383559	      6.69510109	      0.00000000	      0.00000000	      0.16381086	      0.17694832	      0.93478460	      0.16243418	      0.01000000	      0.05904696	      0.01000000	      0.09173028	      0.00000000	      0.00000000
      0.30327527	      0.00000000	     -0.00000000	      0.00000000	      0.00000000	      0.00000000	     -0.00000000	      0.00000000	     -0.00000000	      0.63011620	     -2.00239155	      0.00000000	      0.00000000	     -0.85071189	     -3.56973986	      1.65717665	      6.68831560	      0.00000000	      0.00000000	      0.16816763	      0.17701482	      0.93647298	      0.16245757	      0.01000000	      0.05910349	      0.01000000	      0.09169388	      0.00000000	      0.00000000
      0.30377455	      0.00000000	     -0.00000000	      0.00000000	      0.00000000	      0.00000000	     -0.00000000	      0.00000000	     -0.00000000	      0.62911602	     -2.00407616	      0.00000000	      0.00000000	     -0.85249336	     -3.56636990	      1.66051429	      6.68141283	      0.00000000	      0.00000000	      0.17252827	      0.17708189	      0.93811553	      0.16248152	      0.01000000	      0.05915992	      0.01000000	      0.09165749	      0.00000000	      0.00000000
      0.30427384	      0.00000000	     -0.00000000	      0.00000000	      0.00000000	      0.00000000	     -0.00000000	      0.00000000	     -0.00000000	      0.62811501	     -2.00570260	      0.00000000	      0.00000000	     -0.85427314	     -3.56295344	      1.66384845	      6.67439362	      0.00000000	      0.00000000	      0.17689245	      0.17714965	      0.93971360	      0.16250604	      0.01000000	      0.05921623	      0.01000000	      0.09162111	      0.00000000	      0.00000000
      0.30477312	      0.00000000	     -0.00000000	      0.00000000	      0.00000000	      0.00000000	      0.00000000	      0.00000000	     -0.00000000	      0.62711321	     -2.00727073	      0.00000000	      0.00000000	     -0.85605120	     -3.55949006	      1.66717908	      6.66726019	      0.00000000	      0.00000000	      0.18125986	      0.17721819	      0.94126850	      0.16253114	      0.01000000	      0.05927244	      0.01000000	      0.09158474	      0.00000000	      0.00000000
      0.30527240	      0.00000000	     -0.00000000	      0.00000000	      0.00000000	      0.00000000	     -0.00000000	      0.00000000	     -0.00000000	      0.62611063	     -2.00878049	      0.00000000	      0.00000000	     -0.85782751	     -3.55598020	      1.67050612	      6.66001589	      0.00000000	      0.00000000	      0.18563022	      0.17728754	      0.94278149	      0.16255682	      0.01000000	      0.05932853	      0.01000000	      0.09154838	      0.00000000	      0.00000000
      0.30577168	      0.00000000	     -0.00000000	      0.00000000	      0.00000000	      0.00000000	     -0.00000000	      0.00000000	     -0.00000000	      0.62510732	     -2.01023194	      0.00000000	      0.00000000	     -0.85960206	     -3.55242502	      1.67382952	      6.65266481	      0.00000000	      0.00000000	      0.19000327	      0.17735776	      0.94425381	      0.16258310	      0.01000000	      0.05938452	      0.01000000	      0.09151202	      0.00000000	      0.00000000
      0.30627096	      0.00000000	     -0.00000000	      0.00000000	      0.00000000	      0.00000000	     -0.00000000	      0.00000000	     -0.00000000	      0.62410330	     -2.01162524	      0.00000000	      0.00000000	     -0.86137483	     -3.54882629	      1.67714922	      6.64521144	      0.00000000	      0.00000000	      0.19437879	      0.17742883	      0.94568663	      0.16260996	      0.01000000	      0.05944039	      0.01000000	      0.09147568	      0.00000000	      0.00000000
      0.30677025	      0.00000000	      0.00000000	      0.00000000	      0.00000000	      0.00000000	     -0.00000000	      0.00000000	     -0.00000000	      0.62309859	     -2.01296061	      0.00000000	      0.00000000	     -0.86314579	     -3.54518611	      1.68046517	      6.63766026	      0.00000000	      0.00000000	      0.19875657	      0.17750073	      0.94708111	      0.16263743	      0.01000000	      0.05949615	      0.01000000	      0.09143935	      0.00000000	      0.00000000
      0.30726953	      0.00000000	      0.00000000	      0.00000000	      0.00000000	      0.00000000	     -0.00000000	      0.00000000	     -0.00000000	      0.62209324	     -2.01423835	      0.00000000	      0.00000000	     -0.86491492	     -3.54150675	      1.68377733	      6.63001547	      0.00000000	      0.00000000	      0.20313641	      0.17757343	      0.94843834	      0.16266551	      0.01000000	      0.05955180	      0.01000000	      0.09140302	      0.00000000	      0.00000000
      0.30776881	      0.00000000	      0.00000000	      0.00000000	      0.00000000	      0.00000000	     -0.00000000	      0.00000000	     -0.00000000	      0.62108726	     -2.01545879	      0.00000000	      0.00000000	     -0.86668221	     -3.53779040	      1.68708566	      6.62228082	      0.00000000	      0.00000000	      0.20751815	      0.17764687	      0.94975940	      0.16269419	      0.01000000	      0.05960734	      0.01000000	      0.09136670	      0.00000000	      0.00000000
      0.30826809	      0.00000000	      0.00000000	      0.00000000	      0.00000000	      0.00000000	     -0.00000000	      0.00000000	     -0.00000000	      0.62008068	     -2.01662229	      0.00000000	      0.00000000	     -0.86844763	     -3.53403906	      1.69039009	      6.61445945	      0.00000000	      0.00000000	      0.21190163	      0.17772099	      0.95104533	      0.16272350	      0.01000000	      0.05966276	      0.01000000	      0.09133040	      0.00000000	      0.00000000
      0.30876738	      0.00000000	      0.00000000	      0.00000000	      0.00000000	      0.00000000	     -0.00000000	      0.00000000	     -0.00000000	      0.61907354	     -2.01772921	      0.00000000	      0.00000000	     -0.87021117	     -3.53025445	      1.69369061	      6.60655398	      0.00000000	      0.00000000	      0.21628671	      0.17779572	      0.95229711	      0.16275342	      0.01000000	      0.05971808	      0.01000000	      0.09129410	      0.00000000	      0.00000000
      0.30926666	      0.00000000	      0.00000000	      0.00000000	      0.00000000	      0.00000000	     -0.00000000	      0.00000000	     -0.00000000	      0.61806586	     -2.01877991	      0.00000000	      0.00000000	     -0.87197281	     -3.52643792	      1.69698715	      6.59856643	      0.00000000	      0.00000000	      0.22067325	      0.17787101	      0.95351574	      0.16278396	      0.01000000	      0.05977327	      0.01000000	      0.09125781	      0.00000000	      0.00000000
      0.30976594	      0.00000000	      0.00000000	      0.00000000	      0.00000000	      0.00000000	     -0.00000000	      0.00000000	     -0.00000000	      0.61705766	     -2.01977475	      0.00000000	      0.00000000	     -0.87373254	     -3.52259051	      1.70027969	      6.59049835	      0.00000000	      0.00000000	      0.22506114	      0.17794677	      0.95470214	      0.16281512	      0.01000000	      0.05982836	      0.01000000	      0.09122153	      0.00000000	      0.00000000
      0.31026522	      0.00000000	      0.00000000	      0.00000000	      0.00000000	      0.00000000	     -0.00000000	      0.00000000	     -0.00000000	      0.61604899	     -2.02071406	      0.00000000	      0.00000000	     -0.87549034	     -3.51871290	      1.70356818	      6.58235083	      0.00000000	      0.00000000	      0.22945027	      0.17802297	      0.95585722	      0.16284692	      0.01000000	      0.05988333	      0.01000000	      0.09118526	      0.00000000	      0.00000000
      0.31076451	      0.00000000	      0.00000000	      0.00000000	      0.00000000	      0.00000000	     -0.00000000	      0.00000000	     -0.00000000	      0.61503986	     -2.02159816	      0.00000000	      0.00000000	     -0.87724620	     -3.51480547	      1.70685258	      6.57412463	      0.00000000	      0.00000000	      0.23384054	      0.17809953	      0.95698186	      0.16287934	      0.01000000	      0.05993818	      0.01000000	      0.09114899	      0.00000000	      0.00000000
      0.31126379	      0.00000000	      0.00000000	      0.00000000	      0.00000000	      0.00000000	     -0.00000000	      0.00000000	     -0.00000000	      0.61403030	     -2.02242735	      0.00000000	      0.00000000	     -0.87900010	     -3.51086836	      1.71013285	      6.56582021	      0.00000000	      0.00000000	      0.23823187	      0.17817642	      0.95807692	      0.16291239	      0.01000000	      0.05999292	      0.01000000	      0.09111274	      0.00000000	      0.00000000
      0.31176307	      0.00000000	      0.00000000	      0.00000000	      0.00000000	      0.00000000	     -0.00000000	      0.00000000	     -0.00000000	      0.61302034	     -2.02320191	      0.00000000	      0.00000000	     -0.88075202	     -3.50690149	      1.71340896	      6.55743781	      0.00000000	      0.00000000	      0.24262416	      0.17825357	      0.95914323	      0.16294607	      0.01000000	      0.06004755	      0.01000000	      0.09107650	      0.00000000	      0.00000000
      0.31226235	      0.00000000	      0.00000000	      0.00000000	      0.00000000	      0.00000000	     -0.00000000	      0.00000000	     -0.00000000	      0.61201001	     -2.02392212	      0.00000000	      0.00000000	     -0.88250196	     -3.50290461	      1.71668086	      6.54897750	      0.00000000	      0.00000000	      0.24701735	      0.17833095	      0.96018158	      0.16298038	      0.01000000	      0.06010206	      0.01000000	      0.09104026	      0.00000000	      0.00000000
      0.31276164	      0.00000000	     -0.00000000	      0.00000000	      0.00000000	      0.00000000	     -0.00000000	      0.00000000	     -0.00000000	      0.61099934	     -2.02458823	      0.00000000	      0.00000000	     -0.88424989	     -3.49887738	      1.71994852	      6.54043921	      0.00000000	      0.00000000	      0.25141136	      0.17840853	      0.96119274	      0.16301532	      0.01000000	      0.06015645	      0.01000000	      0.09100404	      0.00000000	      0.00000000
      0.31326092	      0.00000000	      0.00000000	      0.00000000	      0.00000000	      0.00000000	     -0.00000000	      0.00000000	     -0.00000000	      0.60998834	     -2.02520047	      0.00000000	      0.00000000	     -0.88599581	     -3.49481933	      1.72321190	      6.53182279	      0.00000000	      0.00000000	      0.25580613	      0.17848627	      0.96217749	      0.16305088	      0.01000000	      0.06021073	      0.01000000	      0.09096782	      0.00000000	      0.00000000
      0.31376020	      0.00000000	      0.00000000	      0.00000000	      0.00000000	      0.00000000	     -0.00000000	      0.00000000	     -0.00000000	      0.60897705	     -2.02575908	      0.00000000	      0.00000000	     -0.88773969	     -3.49072997	      1.72647096	      6.52312804	      0.00000000	      0.00000000	      0.26020161	      0.17856414	      0.96313653	      0.16308707	      0.01000000	      0.06026489	      0.01000000	      0.09093161	      0.00000000	      0.00000000
      0.31425948	      0.00000000	      0.00000000	      0.00000000	      0.00000000	      0.00000000	     -0.00000000	      0.00000000	     -0.00000000	      0.60796550	     -2.02626426	      0.00000000	      0.00000000	     -0.88948152	     -3.48660876	      1.72972565	      6.51435471	      0.00000000	      0.00000000	      0.26459774	      0.17864211	      0.96407058	      0.16312389	      0.01000000	      0.06031893	      0.01000000	      0.09089541	      0.00000000	      0.00000000
      0.31475876	      0.00000000	      0.00000000	      0.00000000	      0.00000000	      0.00000000	     -0.00000000	      0.00000000	     -0.00000000	      0.60695370	     -2.02671622	      0.00000000	      0.00000000	     -0.89122129	     -3.48245514	      1.73297595	      6.50550254	      0.00000000	      0.00000000	      0.26899447	      0.17872017	      0.96498032	      0.16316132	      0.01000000	      0.06037286	      0.01000000	      0.09085922	      0.00000000	      0.00000000
      0.31525805	      0.00000000	      0.00000000	      0.00000000	      0.00000000	      0.00000000	     -0.00000000	      0.00000000	     -0.00000000	      0.60594170	     -2.02711516	      0.00000000	      0.00000000	     -0.89295897	     -3.47826858	      1.73622180	      6.49657124	      0.00000000	      0.00000000	      0.27339175	      0.17879829	      0.96586643	      0.16319937	      0.01000000	      0.06042667	      0.01000000	      0.09082304	      0.00000000	      0.00000000
      0.31575733	      0.00000000	      0.00000000	      0.00000000	      0.00000000	      0.00000000	     -0.00000000	      0.00000000	     -0.00000000	      0.60492951	     -2.02746127	      0.00000000	      0.00000000	     -0.89469456	     -3.47404852	      1.73946318	      6.48756055	      0.00000000	      0.00000000	      0.27778955	      0.17887646	      0.96672954	      0.16323802	      0.01000000	      0.06048036	      0.01000000	      0.09078687	      0.00000000	      0.00000000
      0.31625661	      0.00000000	      0.00000000	      0.00000000	      0.00000000	      0.00000000	     -0.00000000	      0.00000000	     -0.00000000	      0.60391716	     -2.02775474	      0.00000000	      0.00000000	     -0.89642803	     -3.46979447	      1.74270004	      6.47847021	      0.00000000	      0.00000000	      0.28218783	      0.17895466	      0.96757028	      0.16327729	      0.01000000	      0.06053393	      0.01000000	      0.09075071	      0.00000000	      0.00000000
      0.31675589	      0.00000000	      0.00000000	      0.00000000	      0.00000000	      0.00000000	     -0.00000000	      0.00000000	     -0.00000000	      0.60290467	     -2.02799573	      0.00000000	      0.00000000	     -0.89815937	     -3.46550591	      1.74593234	      6.46929997	      0.00000000	      0.00000000	      0.28658655	      0.17903288	      0.96838926	      0.16331715	      0.01000000	      0.06058739	      0.01000000	      0.09071456	      0.00000000	      0.00000000
      0.31725518	      0.00000000	      0.00000000	      0.00000000	      0.00000000	      0.00000000	     -0.00000000	      0.00000000	     -0.00000000	      0.60189208	     -2.02818442	      0.00000000	      0.00000000	     -0.89988856	     -3.46118239	      1.74916004	      6.46004958	      0.00000000	      0.00000000	      0.29098568	      0.17911110	      0.96918707	      0.16335761	      0.01000000	      0.06064073	      0.01000000	      0.09067841	      0.00000000	      0.00000000
      0.31747634	      0.00000000	      0.00000000	      0.00000000	      0.00000000	      0.00000000	     -0.00000000	      0.00000000	     -0.00000000	      0.60144351	     -2.02825132	      0.00000000	      0.00000000	     -0.90065384	     -3.45925595	      1.75058831	      6.45592571	      0.00000000	      0.00000000	      0.29293447	      0.17914575	      0.96953385	      0.16337572	      0.01000000	      0.06066432	      0.01000000	      0.09066240	      0.00000000	      0.00000000
      0.31758865	      0.00000000	      0.00000000	      0.00000000	      0.00000000	      0.00000000	     -0.00000000	      0.00000000	     -0.00000000	      0.60121572	     -2.02828139	      0.00000000	      0.00000000	     -0.90104229	     -3.45827500	      1.75131326	      6.45382569	      0.00000000	      0.00000000	      0.29392411	      0.17916335	      0.96970842	      0.16338495	      0.01000455	      0.06067629	      0.01000000	      0.09065428	      0.00000000	      0.00000000
      0.31770096	      0.00000000	      0.00000000	      0.00000000	      0.00000000	      0.00000000	     -0.00000000	      0.00000000	     -0.00000000	      0.60098792	     -2.02830882	      0.00000000	      0.00000000	     -0.90143063	     -3.45729224	      1.75203797	      6.45172164	      0.00000000	      0.00000000	      0.29491377	      0.17918094	      0.96988197	      0.16339422	      0.01002456	      0.06068824	      0.01000000	      0.09064615	      0.00000000	      0.00000000
      0.31826251	      0.00000000	      0.00000000	      0.00000000	      0.00000000	      0.00000000	     -0.00000000	      0.00000000	     -0.00000000	      0.59984889	     -2.02840649	      0.00000000	      0.00000000	     -0.90337068	     -3.45235003	      1.75565796	      6.44114138	      0.00000000	      0.00000000	      0.29986234	      0.17926891	      0.97073456	      0.16344100	      0.01035538	      0.06074739	      0.01000000	      0.09060552	      0.00000000	      0.00000000
      0.31882406	      0.00000000	     -0.00000000	      0.00000000	      0.00000000	      0.00000000	     -0.00000000	      0.00000000	     -0.00000000	      0.59870983	     -2.02843808	      0.00000000	      0.00000000	     -0.90530795	     -3.44735551	      1.75927198	      6.43045118	      0.00000000	      0.00000000	      0.30481132	      0.17935685	      0.97156250	      0.16348851	      0.01104056	      0.06080489	      0.01000000	      0.09056490	      0.00000000	      0.00000000
      0.31938561	      0.00000000	     -0.00000000	      0.00000000	      0.00000000	      0.00000000	     -0.00000000	      0.00000000	     -0.00000000	      0.59757077	     -2.02840313	      0.00000000	      0.00000000	     -0.90724239	     -3.44230060	      1.76287996	      6.41964604	      0.00000000	      0.00000000	      0.30976068	      0.17944475	      0.97236651	      0.16353672	      0.01204171	      0.06086030	      0.01000000	      0.09052429	      0.00000000	      0.00000000
      0.31994716	      0.00000000	     -0.00000000	      0.00000000	      0.00000000	      0.00000000	     -0.00000000	      0.00000000	     -0.00000000	      0.59643175	     -2.02830109	      0.00000000	      0.00000000	     -0.90917398	     -3.43717796	      1.76648185	      6.40871922	      0.00000000	      0.00000000	      0.31471040	      0.17953262	      0.97314733	      0.16358562	      0.01332388	      0.06091351	      0.01000000	      0.09048369	      0.00000000	      0.00000000
      0.32050870	      0.00000000	     -0.00000000	      0.00000000	      0.00000000	      0.00000000	     -0.00000000	      0.00000000	     -0.00000000	      0.59529280	     -2.02813144	      0.00000000	      0.00000000	     -0.91110266	     -3.43198196	      1.77007756	      6.39766553	      0.00000000	      0.00000000	      0.31966044	      0.17962045	      0.97390564	      0.16363521	      0.01485549	      0.06096457	      0.01000000	      0.09044310	      0.00000000	      0.00000000
      0.32107025	      0.00000000	     -0.00000000	      0.00000000	      0.00000000	      0.00000000	     -0.00000000	      0.00000000	     -0.00000000	      0.59415397	     -2.02789372	      0.00000000	      0.00000000	     -0.91302841	     -3.42670886	      1.77366702	      6.38648127	      0.00000000	      0.00000000	      0.32461078	      0.17970822	      0.97464213	      0.16368546	      0.01660812	      0.06101364	      0.01000000	      0.09040253	      0.00000000	      0.00000000
      0.32163180	      0.00000000	     -0.00000000	      0.00000000	      0.00000000	      0.00000000	      0.00000000	      0.00000000	     -0.00000000	      0.59301529	     -2.02758754	      0.00000000	      0.00000000	     -0.91495118	     -3.42135660	      1.77725017	      6.37516416	      0.00000000	      0.00000000	      0.32956140	      0.17979594	      0.97535743	      0.16373636	      0.01855633	      0.06106089	      0.01000000	      0.09036197	      0.00000000	      0.00000000
      0.32219335	      0.00000000	     -0.00000000	      0.00000000	      0.00000000	      0.00000000	      0.00000000	      0.00000000	     -0.00000000	      0.59187681	     -2.02721261	      0.00000000	      0.00000000	     -0.91687092	     -3.41592443	      1.78082693	      6.36371302	      0.00000000	      0.00000000	      0.33451227	      0.17988361	      0.97605219	      0.16378790	      0.02067744	      0.06110654	      0.01000000	      0.09032142	      0.00000000	      0.00000000
      0.32275490	      0.00000000	     -0.00000000	      0.00000000	      0.00000000	      0.00000000	      0.00000000	      0.00000000	     -0.00000000	      0.59073855	     -2.02676867	      0.00000000	      0.00000000	     -0.91878758	     -3.41041262	      1.78439722	      6.35212753	      0.00000000	      0.00000000	      0.33946338	      0.17997122	      0.97672701	      0.16384007	      0.02295127	      0.06115075	      0.01000000	      0.09028088	      0.00000000	      0.00000000
      0.32331645	      0.00000000	     -0.00000000	      0.00000000	      0.00000000	      0.00000000	      0.00000000	      0.00000000	     -0.00000000	      0.58960056	     -2.02625555	      0.00000000	      0.00000000	     -0.92070113	     -3.40482209	      1.78796096	      6.34040796	      0.00000000	      0.00000000	      0.34441471	      0.18005877	      0.97738249	      0.16389283	      0.02535994	      0.06119371	      0.01000000	      0.09024035	      0.00000000	      0.00000000
      0.32387800	      0.00000000	      0.00000000	      0.00000000	      0.00000000	      0.00000000	     -0.00000000	      0.00000000	     -0.00000000	      0.58846288	     -2.02567312	      0.00000000	      0.00000000	     -0.92261152	     -3.39915415	      1.79151809	      6.32855496	      0.00000000	      0.00000000	      0.34936625	      0.18014626	      0.97801920	      0.16394618	      0.02788760	      0.06123558	      0.01000000	      0.09019983	      0.00000000	      0.00000000
      0.32443955	      0.00000000	      0.00000000	      0.00000000	      0.00000000	      0.00000000	     -0.00000000	      0.00000000	     -0.00000000	      0.58732554	     -2.02502129	      0.00000000	      0.00000000	     -0.92451870	     -3.39341035	      1.79506852	      6.31656940	      0.00000000	      0.00000000	      0.35431797	      0.18023370	      0.97863770	      0.16400011	      0.03052027	      0.06127649	      0.01000000	      0.09015933	      0.00000000	      0.00000000
      0.32500110	      0.00000000	      0.00000000	      0.00000000	      0.00000000	      0.00000000	     -0.00000000	      0.00000000	     -0.00000000	      0.58618859	     -2.02430000	      0.00000000	      0.00000000	     -0.92642263	     -3.38759228	      1.79861219	      6.30445226	      0.00000000	      0.00000000	      0.35926986	      0.18032109	      0.97923851	      0.16405458	      0.03324561	      0.06131657	      0.01000000	      0.09011883	      0.00000000	      0.00000000
      0.32556265	      0.00000000	      0.00000000	      0.00000000	      0.00000000	      0.00000000	      0.00000000	      0.00000000	     -0.00000000	      0.58505207	     -2.02350922	      0.00000000	      0.00000000	     -0.92832328	     -3.38170152	      1.80214901	      6.29220453	      0.00000000	      0.00000000	      0.36422191	      0.18040843	      0.97982217	      0.16410959	      0.03605274	      0.06135592	      0.01000000	      0.09007835	      0.00000000	      0.00000000
      0.32612419	      0.00000000	      0.00000000	      0.00000000	      0.00000000	      0.00000000	      0.00000000	      0.00000000	     -0.00000000	      0.58391601	     -2.02264893	      0.00000000	      0.00000000	     -0.93022060	     -3.37573952	      1.80567892	      6.27982712	      0.00000000	      0.00000000	      0.36917412	      0.18049572	      0.98038917	      0.16416512	      0.03893207	      0.06139465	      0.01000000	      0.09003788	      0.00000000	      0.00000000
      0.32668574	      0.00000000	      0.00000000	      0.00000000	      0.00000000	      0.00000000	      0.00000000	      0.00000000	     -0.00000000	      0.58278045	     -2.02171915	      0.00000000	      0.00000000	     -0.93211455	     -3.36970759	      1.80920185	      6.26732090	      0.00000000	      0.00000000	      0.37412646	      0.18058297	      0.98094001	      0.16422116	      0.04187517	      0.06143284	      0.01000000	      0.08999742	      0.00000000	      0.00000000
      0.32724729	      0.00000000	      0.00000000	      0.00000000	      0.00000000	      0.00000000	      0.00000000	      0.00000000	     -0.00000000	      0.58164543	     -2.02071986	      0.00000000	      0.00000000	     -0.93400510	     -3.36360687	      1.81271771	      6.25468660	      0.00000000	      0.00000000	      0.37907893	      0.18067018	      0.98147516	      0.16427767	      0.04487461	      0.06147055	      0.01000000	      0.08995697	      0.00000000	      0.00000000
      0.32780884	      0.00000000	      0.00000000	      0.00000000	      0.00000000	      0.00000000	      0.00000000	      0.00000000	     -0.00000000	      0.58051100	     -2.01965110	      0.00000000	      0.00000000	     -0.93589220	     -3.35743836	      1.81622645	      6.24192487	      0.00000000	      0.00000000	      0.38403152	      0.18075737	      0.98199508	      0.16433466	      0.04792386	      0.06150786	      0.01000000	      0.08991654	      0.00000000	      0.00000000
      0.32837039	      0.00000000	      0.00000000	      0.00000000	      0.00000000	      0.00000000	      0.00000000	      0.00000000	     -0.00000000	      0.57937718	     -2.01851289	      0.00000000	      0.00000000	     -0.93777582	     -3.35120287	      1.81972798	      6.22903623	      0.00000000	      0.00000000	      0.38898422	      0.18084454	      0.98250021	      0.16439209	      0.05101717	      0.06154483	      0.01000000	      0.08987611	      0.00000000	      0.00000000
      0.32893194	      0.00000000	      0.00000000	      0.00000000	      0.00000000	      0.00000000	      0.00000000	      0.00000000	     -0.00000000	      0.57824402	     -2.01730526	      0.00000000	      0.00000000	     -0.93965592	     -3.34490108	      1.82322224	      6.21602113	      0.00000000	      0.00000000	      0.39393703	      0.18093169	      0.98299099	      0.16444996	      0.05414947	      0.06158152	      0.01000000	      0.08983570	      0.00000000	      0.00000000
      0.32949349	      0.00000000	     -0.00000000	      0.00000000	      0.00000000	      0.00000000	      0.00000000	      0.00000000	     -0.00000000	      0.57711156	     -2.01602822	      0.00000000	      0.00000000	     -0.94153246	     -3.33853354	      1.82670915	      6.20287992	      0.00000000	      0.00000000	      0.39888993	      0.18101885	      0.98346783	      0.16450824	      0.05731631	      0.06161796	      0.01000000	      0.08979530	      0.00000000	      0.00000000
      0.33005504	      0.00000000	     -0.00000000	      0.00000000	      0.00000000	      0.00000000	      0.00000000	      0.00000000	     -0.00000000	      0.57597984	     -2.01468182	      0.00000000	      0.00000000	     -0.94340541	     -3.33210067	      1.83018865	      6.18961292	      0.00000000	      0.00000000	      0.40384292	      0.18110602	      0.98393114	      0.16456692	      0.06051377	      0.06165421	      0.01000000	      0.08975491	      0.00000000	      0.00000000
      0.33061659	      0.00000000	     -0.00000000	      0.00000000	      0.00000000	      0.00000000	      0.00000000	      0.00000000	     -0.00000000	      0.57484889	     -2.01326609	      0.00000000	      0.00000000	     -0.94527472	     -3.32560284	      1.83366067	      6.17622037	      0.00000000	      0.00000000	      0.40879600	      0.18119320	      0.98438131	      0.16462599	      0.06373838	      0.06169030	      0.01000000	      0.08971453	      0.00000000	      0.00000000
      0.33117813	      0.00000000	     -0.00000000	      0.00000000	      0.00000000	      0.00000000	      0.00000000	      0.00000000	     -0.00000000	      0.57371876	     -2.01178108	      0.00000000	      0.00000000	     -0.94714037	     -3.31904034	      1.83712513	      6.16270254	      0.00000000	      0.00000000	      0.41374915	      0.18128042	      0.98481872	      0.16468542	      0.06698709	      0.06172627	      0.01000000	      0.08967417	      0.00000000	      0.00000000
      0.33173968	      0.00000000	     -0.00000000	      0.00000000	      0.00000000	      0.00000000	      0.00000000	      0.00000000	     -0.00000000	      0.57258948	     -2.01022682	      0.00000000	      0.00000000	     -0.94900232	     -3.31241342	      1.84058196	      6.14905968	      0.00000000	      0.00000000	      0.41870237	      0.18136767	      0.98524375	      0.16474521	      0.07025721	      0.06176215	      0.01000000	      0.08963381	      0.00000000	      0.00000000
      0.33230123	      0.00000000	     -0.00000000	      0.00000000	      0.00000000	      0.00000000	      0.00000000	      0.00000000	     -0.00000000	      0.57146109	     -2.00860337	      0.00000000	      0.00000000	     -0.95086052	     -3.30572232	      1.84403110	      6.13529208	      0.00000000	      0.00000000	      0.42365566	      0.18145498	      0.98565675	      0.16480534	      0.07354637	      0.06179797	      0.01000000	      0.08959347	      0.00000000	      0.00000000
      0.33286278	      0.00000000	     -0.00000000	      0.00000000	      0.00000000	      0.00000000	      0.00000000	      0.00000000	     -0.00000000	      0.57033363	     -2.00691080	      0.00000000	      0.00000000	     -0.95271495	     -3.29896728	      1.84747247	      6.12140010	      0.00000000	      0.00000000	      0.42860902	      0.18154234	      0.98605807	      0.16486578	      0.07685247	      0.06183376	      0.01000000	      0.08955314	      0.00000000	      0.00000000
      0.33342433	      0.00000000	     -0.00000000	      0.00000000	      0.00000000	      0.00000000	      0.00000000	      0.00000000	     -0.00000000	      0.56920714	     -2.00514917	      0.00000000	      0.00000000	     -0.95456557	     -3.29214857	      1.85090600	      6.10738415	      0.00000000	      0.00000000	      0.43356243	      0.18162977	      0.98644804	      0.16492654	      0.08017366	      0.06186951	      0.01000000	      0.08951282	      0.00000000	      0.00000000
      0.33398588	      0.00000000	     -0.00000000	      0.00000000	      0.00000000	      0.00000000	      0.00000000	      0.00000000	     -0.00000000	      0.56808166	     -2.00331859	      0.00000000	      0.00000000	     -0.95641235	     -3.28526652	      1.85433163	      6.09324477	      0.00000000	      0.00000000	      0.43851590	      0.18171728	      0.98682700	      0.16498759	      0.08350830	      0.06190525	      0.01000000	      0.08947251	      0.00000000	      0.00000000
      0.33454743	      0.00000000	     -0.00000000	      0.00000000	      0.00000000	      0.00000000	      0.00000000	      0.00000000	     -0.00000000	      0.56695723	     -2.00141915	      0.00000000	      0.00000000	     -0.95825524	     -3.27832145	      1.85774929	      6.07898257	      0.00000000	      0.00000000	      0.44346942	      0.18180487	      0.98719526	      0.16504892	      0.08685493	      0.06194098	      0.01000000	      0.08943221	      0.00000000	      0.00000000
      0.33510898	      0.00000000	     -0.00000000	      0.00000000	      0.00000000	      0.00000000	      0.00000000	      0.00000000	     -0.00000000	      0.56583389	     -1.99945100	      0.00000000	      0.00000000	     -0.96009421	     -3.27131379	      1.86115890	      6.06459827	      0.00000000	      0.00000000	      0.44842299	      0.18189253	      0.98755312	      0.16511052	      0.09021226	      0.06197669	      0.01000000	      0.08939192	      0.00000000	      0.00000000
      0.33567053	      0.00000000	     -0.00000000	      0.00000000	      0.00000000	      0.00000000	      0.00000000	      0.00000000	     -0.00000000	      0.56471167	     -1.99741427	      0.00000000	      0.00000000	     -0.96192923	     -3.26424396	      1.86456040	      6.05009268	      0.00000000	      0.00000000	      0.45337660	      0.18198027	      0.98790089	      0.16517236	      0.09357916	      0.06201238	      0.01000000	      0.08935165	      0.00000000	      0.00000000
      0.33623207	      0.00000000	     -0.00000000	      0.00000000	      0.00000000	      0.00000000	      0.00000000	      0.00000000	     -0.00000000	      0.56359061	     -1.99530913	      0.00000000	      0.00000000	     -0.96376027	     -3.25711247	      1.86795372	      6.03546672	      0.00000000	      0.00000000	      0.45833026	      0.18206809	      0.98823886	      0.16523446	      0.09695462	      0.06204805	      0.01000000	      0.08931139	      0.00000000	      0.00000000
      0.33679362	      0.00000000	     -0.00000000	      0.00000000	      0.00000000	      0.00000000	      0.00000000	      0.00000000	     -0.00000000	      0.56247075	     -1.99313578	      0.00000000	      0.00000000	     -0.96558728	     -3.24991981	      1.87133879	      6.02072135	      0.00000000	      0.00000000	      0.46328395	      0.18215597	      0.98856731	      0.16529678	      0.10033773	      0.06208367	      0.01000000	      0.08927114	      0.00000000	      0.00000000
      0.33735517	      0.00000000	     -0.00000000	      0.00000000	      0.00000000	      0.00000000	      0.00000000	      0.00000000	     -0.00000000	      0.56135214	     -1.99089442	      0.00000000	      0.00000000	     -0.96741023	     -3.24266650	      1.87471555	      6.00585758	      0.00000000	      0.00000000	      0.46823768	      0.18224390	      0.98888651	      0.16535931	      0.10372770	      0.06211923	      0.01000000	      0.08923090	      0.00000000	      0.00000000
      0.33791672	      0.00000000	     -0.00000000	      0.00000000	      0.00000000	      0.00000000	      0.00000000	      0.00000000	     -0.00000000	      0.56023480	     -1.98858529	      0.00000000	      0.00000000	     -0.96922910	     -3.23535306	      1.87808394	      5.99087643	      0.00000000	      0.00000000	      0.47319145	      0.18233188	      0.98919672	      0.16542205	      0.10712382	      0.06215472	      0.01000000	      0.08919067	      0.00000000	      0.00000000
      0.33847827	      0.00000000	     -0.00000000	      0.00000000	      0.00000000	      0.00000000	      0.00000000	      0.00000000	     -0.00000000	      0.55911877	     -1.98620863	      0.00000000	      0.00000000	     -0.97104384	     -3.22797998	      1.88144387	      5.97577892	      0.00000000	      0.00000000	      0.47814524	      0.18241988	      0.98949820	      0.16548499	      0.11052545	      0.06219012	      0.01000000	      0.08915046	      0.00000000	      0.00000000
      0.33903982	      0.00000000	     -0.00000000	      0.00000000	      0.00000000	      0.00000000	      0.00000000	      0.00000000	     -0.00000000	      0.55800410	     -1.98376470	      0.00000000	      0.00000000	     -0.97285442	     -3.22054775	      1.88479530	      5.96056605	      0.00000000	      0.00000000	      0.48309907	      0.18250788	      0.98979121	      0.16554811	      0.11393203	      0.06222541	      0.01000000	      0.08911025	      0.00000000	      0.00000000
      0.33960137	      0.00000000	     -0.00000000	      0.00000000	      0.00000000	      0.00000000	      0.00000000	      0.00000000	     -0.00000000	      0.55689082	     -1.98125377	      0.00000000	      0.00000000	     -0.97466082	     -3.21305677	      1.88813815	      5.94523874	      0.00000000	      0.00000000	      0.48805293	      0.18259587	      0.99007598	      0.16561141	      0.11734306	      0.06226058	      0.01000000	      0.08907006	      0.00000000	      0.00000000
      0.34016292	      0.00000000	     -0.00000000	      0.00000000	      0.00000000	      0.00000000	      0.00000000	      0.00000000	     -0.00000000	      0.55577897	     -1.97867613	      0.00000000	      0.00000000	     -0.97646299	     -3.20550744	      1.89147236	      5.92979789	      0.00000000	      0.00000000	      0.49300681	      0.18268382	      0.99035275	      0.16567487	      0.12075809	      0.06229561	      0.01000000	      0.08902988	      0.00000000	      0.00000000
      0.34072447	      0.00000000	     -0.00000000	      0.00000000	      0.00000000	      0.00000000	      0.00000000	      0.00000000	     -0.00000000	      0.55466859	     -1.97603205	      0.00000000	      0.00000000	     -0.97826091	     -3.19790007	      1.89479787	      5.91424427	      0.00000000	      0.00000000	      0.49796072	      0.18277170	      0.99062174	      0.16573848	      0.12417673	      0.06233050	      0.01000000	      0.08898971	      0.00000000	      0.00000000
      0.34128602	      0.00000000	     -0.00000000	      0.00000000	      0.00000000	      0.00000000	      0.00000000	      0.00000000	     -0.00000000	      0.55355971	     -1.97332182	      0.00000000	      0.00000000	     -0.98005453	     -3.19023493	      1.89811461	      5.89857862	      0.00000000	      0.00000000	      0.50291465	      0.18285949	      0.99088319	      0.16580224	      0.12759860	      0.06236523	      0.01000000	      0.08894956	      0.00000000	      0.00000000
      0.34184756	      0.00000000	     -0.00000000	      0.00000000	      0.00000000	      0.00000000	      0.00000000	      0.00000000	     -0.00000000	      0.55245237	     -1.97054574	      0.00000000	      0.00000000	     -0.98184384	     -3.18251224	      1.90142253	      5.88280156	      0.00000000	      0.00000000	      0.50786860	      0.18294716	      0.99113729	      0.16586613	      0.13102340	      0.06239979	      0.01000000	      0.08890941	      0.00000000	      0.00000000
      0.34240911	      0.00000000	     -0.00000000	      0.00000000	      0.00000000	      0.00000000	      0.00000000	      0.00000000	     -0.00000000	      0.55134660	     -1.96770409	      0.00000000	      0.00000000	     -0.98362880	     -3.17473213	      1.90472155	      5.86691365	      0.00000000	      0.00000000	      0.51282258	      0.18303469	      0.99138427	      0.16593015	      0.13445083	      0.06243416	      0.01000000	      0.08886928	      0.00000000	      0.00000000
      0.34297066	      0.00000000	     -0.00000000	      0.00000000	      0.00000000	      0.00000000	      0.00000000	      0.00000000	     -0.00000000	      0.55024246	     -1.96479714	      0.00000000	      0.00000000	     -0.98540937	     -3.16689465	      1.90801162	      5.85091533	      0.00000000	      0.00000000	      0.51777657	      0.18312206	      0.99162432	      0.16599429	      0.13788065	      0.06246836	      0.01000000	      0.08882916	      0.00000000	      0.00000000
      0.34353221	      0.00000000	     -0.00000000	      0.00000000	      0.00000000	      0.00000000	      0.00000000	      0.00000000	     -0.00000000	      0.54913996	     -1.96182516	      0.00000000	      0.00000000	     -0.98718552	     -3.15899969	      1.91129268	      5.83480688	      0.00000000	      0.00000000	      0.52273058	      0.18320925	      0.99185764	      0.16605854	      0.14131261	      0.06250239	      0.01000000	      0.08878905	      0.00000000	      0.00000000
      0.34409376	      0.00000000	     -0.00000000	      0.00000000	      0.00000000	      0.00000000	      0.00000000	      0.00000000	     -0.00000000	      0.54803915	     -1.95878840	      0.00000000	      0.00000000	     -0.98895722	     -3.15104705	      1.91456466	      5.81858849	      0.00000000	      0.00000000	      0.52768461	      0.18329622	      0.99208443	      0.16612289	      0.14474652	      0.06253624	      0.01000000	      0.08874895	      0.00000000	      0.00000000
      0.34477146	      0.00000000	     -0.00000000	      0.00000000	      0.00000000	      0.00000000	      0.00000000	      0.00000000	     -0.00000000	      0.54671294	     -1.95503760	      0.00000000	      0.00000000	     -0.99108941	     -3.14137229	      1.91850123	      5.79887075	      0.00000000	      0.00000000	      0.53366334	      0.18340088	      0.99234967	      0.16620069	      0.14889301	      0.06257690	      0.01000000	      0.08870057	      0.00000000	      0.00000000
      0.34537573	      0.00000000	     -0.00000000	      0.00000000	      0.00000000	      0.00000000	      0.00000000	      0.00000000	     -0.00000000	      0.54553259	     -1.95161419	      0.00000000	      0.00000000	     -0.99298503	     -3.13267447	      1.92200000	      5.78114974	      0.00000000	      0.00000000	      0.53899434	      0.18349390	      0.99257864	      0.16627016	      0.15259219	      0.06261301	      0.01000000	      0.08865745	      0.00000000	      0.00000000
      0.34585227	      0.00000000	     -0.00000000	      0.00000000	      0.00000000	      0.00000000	      0.00000000	      0.00000000	     -0.00000000	      0.54460323	     -1.94886216	      0.00000000	      0.00000000	     -0.99447623	     -3.12576720	      1.92475160	      5.76709022	      0.00000000	      0.00000000	      0.54319845	      0.18356703	      0.99275433	      0.16632501	      0.15551056	      0.06264140	      0.01000000	      0.08862345	      0.00000000	      0.00000000
      0.34632881	      0.00000000	     -0.00000000	      0.00000000	      0.00000000	      0.00000000	      0.00000000	      0.00000000	     -0.00000000	      0.54367518	     -1.94606411	      0.00000000	      0.00000000	     -0.99596413	     -3.11881780	      1.92749648	      5.75294854	      0.00000000	      0.00000000	      0.54740257	      0.18363996	      0.99292584	      0.16637991	      0.15842987	      0.06266973	      0.01000000	      0.08858946	      0.00000000	      0.00000000
      0.34684282	      0.00000000	     -0.00000000	      0.00000000	      0.00000000	      0.00000000	      0.00000000	      0.00000000	     -0.00000000	      0.54267568	     -1.94299465	      0.00000000	      0.00000000	     -0.99756528	     -3.11127429	      1.93044959	      5.73760768	      0.00000000	      0.00000000	      0.55193723	      0.18371839	      0.99310627	      0.16643919	      0.16157965	      0.06270025	      0.01000000	      0.08855281	      0.00000000	      0.00000000
      0.34748049	      0.00000000	     -0.00000000	      0.00000000	      0.00000000	      0.00000000	      0.00000000	      0.00000000	     -0.00000000	      0.54143792	     -1.93911270	      0.00000000	      0.00000000	     -0.99954626	     -3.10184678	      1.93410220	      5.71844739	      0.00000000	      0.00000000	      0.55756292	      0.18381533	      0.99332368	      0.16651281	      0.16548850	      0.06273807	      0.01000000	      0.08850736	      0.00000000	      0.00000000
      0.34825717	      0.00000000	     -0.00000000	      0.00000000	      0.00000000	      0.00000000	      0.00000000	      0.00000000	     -0.00000000	      0.53993371	     -1.93427413	      0.00000000	      0.00000000	     -1.00195092	     -3.09026031	      1.93853450	      5.69491747	      0.00000000	      0.00000000	      0.56441502	      0.18393288	      0.99357921	      0.16660257	      0.17025116	      0.06278412	      0.01000000	      0.08845202	      0.00000000	      0.00000000
      0.34870059	      0.00000000	      0.00000000	      0.00000000	      0.00000000	      0.00000000	      0.00000000	      0.00000000	     -0.00000000	      0.53907665	     -1.93145756	      0.00000000	      0.00000000	     -1.00331971	     -3.08359417	      1.94105672	      5.68139016	      0.00000000	      0.00000000	      0.56832695	      0.18399972	      0.99372067	      0.16665386	      0.17297096	      0.06281041	      0.01000000	      0.08842043	      0.00000000	      0.00000000
      0.34940683	      0.00000000	     -0.00000000	      0.00000000	      0.00000000	      0.00000000	      0.00000000	      0.00000000	     -0.00000000	      0.53771419	     -1.92689047	      0.00000000	      0.00000000	     -1.00549369	     -3.07289966	      1.94506148	      5.65970584	      0.00000000	      0.00000000	      0.57455758	      0.18410576	      0.99393953	      0.16673560	      0.17730383	      0.06285233	      0.01000000	      0.08837014	      0.00000000	      0.00000000
      0.34986741	      0.00000000	     -0.00000000	      0.00000000	      0.00000000	      0.00000000	      0.00000000	      0.00000000	     -0.00000000	      0.53682740	     -1.92385843	      0.00000000	      0.00000000	     -1.00690739	     -3.06587438	      1.94766495	      5.64546600	      0.00000000	      0.00000000	      0.57862097	      0.18417463	      0.99407812	      0.16678895	      0.18013018	      0.06287969	      0.01000000	      0.08833735	      0.00000000	      0.00000000
      0.35032799	      0.00000000	     -0.00000000	      0.00000000	      0.00000000	      0.00000000	      0.00000000	      0.00000000	     -0.00000000	      0.53594201	     -1.92078426	      0.00000000	      0.00000000	     -1.00831785	     -3.05880858	      1.95026186	      5.63115700	      0.00000000	      0.00000000	      0.58268436	      0.18424329	      0.99421352	      0.16684232	      0.18295696	      0.06290707	      0.01000000	      0.08830457	      0.00000000	      0.00000000
      0.35090636	      0.00000000	     -0.00000000	      0.00000000	      0.00000000	      0.00000000	      0.00000000	      0.00000000	     -0.00000000	      0.53483221	     -1.91686432	      0.00000000	      0.00000000	     -1.01008440	     -3.04987893	      1.95351354	      5.61308286	      0.00000000	      0.00000000	      0.58778695	      0.18432919	      0.99437916	      0.16690936	      0.18650725	      0.06294149	      0.01000000	      0.08826342	      0.00000000	      0.00000000
      0.35136418	      0.00000000	     -0.00000000	      0.00000000	      0.00000000	      0.00000000	      0.00000000	      0.00000000	     -0.00000000	      0.53395535	     -1.91371451	      0.00000000	      0.00000000	     -1.01147907	     -3.04276558	      1.95608004	      5.59869463	      0.00000000	      0.00000000	      0.59182602	      0.18439694	      0.99450689	      0.16696245	      0.18931798	      0.06296876	      0.01000000	      0.08823085	      0.00000000	      0.00000000
      0.35212544	      0.00000000	     -0.00000000	      0.00000000	      0.00000000	      0.00000000	      0.00000000	      0.00000000	     -0.00000000	      0.53250054	     -1.90838561	      0.00000000	      0.00000000	     -1.01379088	     -3.03084990	      1.96033294	      5.57461230	      0.00000000	      0.00000000	      0.59854212	      0.18450909	      0.99471286	      0.16705076	      0.19399233	      0.06301413	      0.01000000	      0.08817672	      0.00000000	      0.00000000
      0.35258525	      0.00000000	     -0.00000000	      0.00000000	      0.00000000	      0.00000000	      0.00000000	      0.00000000	     -0.00000000	      0.53162380	     -1.90511172	      0.00000000	      0.00000000	     -1.01518282	     -3.02360003	      1.96289282	      5.55996674	      0.00000000	      0.00000000	      0.60259871	      0.18457653	      0.99483350	      0.16710412	      0.19681609	      0.06304154	      0.01000000	      0.08814403	      0.00000000	      0.00000000
      0.35304505	      0.00000000	     -0.00000000	      0.00000000	      0.00000000	      0.00000000	      0.00000000	      0.00000000	     -0.00000000	      0.53074858	     -1.90179641	      0.00000000	      0.00000000	     -1.01657141	     -3.01631013	      1.96544595	      5.54525269	      0.00000000	      0.00000000	      0.60665530	      0.18464375	      0.99495137	      0.16715748	      0.19964013	      0.06306896	      0.01000000	      0.08811135	      0.00000000	      0.00000000
      0.35364646	      0.00000000	     -0.00000000	      0.00000000	      0.00000000	      0.00000000	      0.00000000	      0.00000000	     -0.00000000	      0.52960615	     -1.89739776	      0.00000000	      0.00000000	     -1.01838256	     -3.00671542	      1.96877508	      5.52589660	      0.00000000	      0.00000000	      0.61196113	      0.18473131	      0.99510147	      0.16722729	      0.20333423	      0.06310481	      0.01000000	      0.08806862	      0.00000000	      0.00000000
      0.35420179	      0.00000000	     -0.00000000	      0.00000000	      0.00000000	      0.00000000	      0.00000000	      0.00000000	     -0.00000000	      0.52855360	     -1.89327346	      0.00000000	      0.00000000	     -1.02004982	     -2.99779518	      1.97183881	      5.50791689	      0.00000000	      0.00000000	      0.61686052	      0.18481182	      0.99523610	      0.16729175	      0.20674571	      0.06313789	      0.01000000	      0.08802918	      0.00000000	      0.00000000
      0.35475713	      0.00000000	     -0.00000000	      0.00000000	      0.00000000	      0.00000000	      0.00000000	      0.00000000	     -0.00000000	      0.52750336	     -1.88908922	      0.00000000	      0.00000000	     -1.02171210	     -2.98881729	      1.97489253	      5.48982867	      0.00000000	      0.00000000	      0.62175991	      0.18489199	      0.99536701	      0.16735622	      0.21015750	      0.06317093	      0.01000000	      0.08798974	      0.00000000	      0.00000000
      0.35523349	      0.00000000	     -0.00000000	      0.00000000	      0.00000000	      0.00000000	      0.00000000	      0.00000000	     -0.00000000	      0.52660433	     -1.88545238	      0.00000000	      0.00000000	     -1.02313403	     -2.98106962	      1.97750398	      5.47423494	      0.00000000	      0.00000000	      0.62596260	      0.18496049	      0.99547643	      0.16741152	      0.21308436	      0.06319925	      0.01000000	      0.08795593	      0.00000000	      0.00000000
      0.35570986	      0.00000000	     -0.00000000	      0.00000000	     -0.00000000	      0.00000000	      0.00000000	      0.00000000	     -0.00000000	      0.52570704	     -1.88177167	      0.00000000	      0.00000000	     -1.02455225	     -2.97327963	      1.98010798	      5.45856051	      0.00000000	      0.00000000	      0.63016529	      0.18502874	      0.99558325	      0.16746681	      0.21601141	      0.06322752	      0.01000000	      0.08792212	      0.00000000	      0.00000000
      0.35618622	      0.00000000	     -0.00000000	      0.00000000	      0.00000000	      0.00000000	      0.00000000	      0.00000000	     -0.00000000	      0.52481152	     -1.87804721	      0.00000000	      0.00000000	     -1.02596675	     -2.96544684	      1.98270449	      5.44281296	      0.00000000	      0.00000000	      0.63436798	      0.18509673	      0.99568755	      0.16752210	      0.21893865	      0.06325575	      0.01000000	      0.08788832	      0.00000000	      0.00000000
      0.35680585	      0.00000000	     -0.00000000	      0.00000000	      0.00000000	      0.00000000	      0.00000000	      0.00000000	     -0.00000000	      0.52364935	     -1.87313735	      0.00000000	      0.00000000	     -1.02780104	     -2.95519492	      1.98607062	      5.42221221	      0.00000000	      0.00000000	      0.63983459	      0.18518480	      0.99581952	      0.16759400	      0.22274647	      0.06329240	      0.01000000	      0.08784437	      0.00000000	      0.00000000
      0.35724968	      0.00000000	     -0.00000000	      0.00000000	      0.00000000	      0.00000000	      0.00000000	      0.00000000	     -0.00000000	      0.52281878	     -1.86957520	      0.00000000	      0.00000000	     -1.02911102	     -2.94780687	      1.98847389	      5.40738176	      0.00000000	      0.00000000	      0.64375030	      0.18524762	      0.99591155	      0.16764550	      0.22547416	      0.06331858	      0.01000000	      0.08781290	      0.00000000	      0.00000000
      0.35769351	      0.00000000	      0.00000000	      0.00000000	      0.00000000	      0.00000000	      0.00000000	      0.00000000	     -0.00000000	      0.52198979	     -1.86597534	      0.00000000	      0.00000000	     -1.03041771	     -2.94038206	      1.99087057	      5.39248187	      0.00000000	      0.00000000	      0.64766602	      0.18531022	      0.99600155	      0.16769698	      0.22820198	      0.06334471	      0.01000000	      0.08778143	      0.00000000	      0.00000000
      0.35825196	      0.00000000	      0.00000000	      0.00000000	      0.00000000	      0.00000000	      0.00000000	      0.00000000	     -0.00000000	      0.52094903	     -1.86139252	      0.00000000	      0.00000000	     -1.03205713	     -2.93098721	      1.99387672	      5.37364410	      0.00000000	      0.00000000	      0.65259288	      0.18538867	      0.99611197	      0.16776174	      0.23163436	      0.06337751	      0.01000000	      0.08774185	      0.00000000	      0.00000000
      0.35876866	      0.00000000	      0.00000000	      0.00000000	      0.00000000	      0.00000000	      0.00000000	      0.00000000	     -0.00000000	      0.51998835	     -1.85709938	      0.00000000	      0.00000000	     -1.03356932	     -2.92224249	      1.99664877	      5.35612030	      0.00000000	      0.00000000	      0.65715147	      0.18546094	      0.99621142	      0.16782163	      0.23481033	      0.06340776	      0.01000000	      0.08770524	      0.00000000	      0.00000000
      0.35928536	      0.00000000	      0.00000000	      0.00000000	      0.00000000	      0.00000000	      0.00000000	      0.00000000	     -0.00000000	      0.51902990	     -1.85275557	      0.00000000	      0.00000000	     -1.03507698	     -2.91344734	      1.99941174	      5.33851168	      0.00000000	      0.00000000	      0.66171007	      0.18553291	      0.99630831	      0.16788151	      0.23798644	      0.06343793	      0.01000000	      0.08766864	      0.00000000	      0.00000000
      0.35980207	      0.00000000	      0.00000000	      0.00000000	      0.00000000	      0.00000000	      0.00000000	      0.00000000	     -0.00000000	      0.51807371	     -1.84836122	      0.00000000	      0.00000000	     -1.03658008	     -2.90460222	      2.00216560	      5.32081085	      0.00000000	      0.00000000	      0.66626867	      0.18560457	      0.99640272	      0.16794136	      0.24116267	      0.06346799	      0.01000000	      0.08763205	      0.00000000	      0.00000000
      0.36031877	      0.00000000	      0.00000000	      0.00000000	      0.00000000	      0.00000000	      0.00000000	      0.00000000	     -0.00000000	      0.51711980	     -1.84391648	      0.00000000	      0.00000000	     -1.03807860	     -2.89570643	      2.00491028	      5.30302856	      0.00000000	      0.00000000	      0.67082727	      0.18567593	      0.99649471	      0.16800118	      0.24433902	      0.06349796	      0.01000000	      0.08759547	      0.00000000	      0.00000000
      0.36073701	      0.00000000	      0.00000000	      0.00000000	      0.00000000	      0.00000000	      0.00000000	      0.00000000	     -0.00000000	      0.51634936	     -1.84028187	      0.00000000	      0.00000000	     -1.03928819	     -2.88846933	      2.00712521	      5.28856522	      0.00000000	      0.00000000	      0.67451721	      0.18573346	      0.99656744	      0.16804958	      0.24691018	      0.06352214	      0.01000000	      0.08756586	      0.00000000	      0.00000000
      0.36115525	      0.00000000	      0.00000000	      0.00000000	      0.00000000	      0.00000000	      0.00000000	      0.00000000	     -0.00000000	      0.51558044	     -1.83661442	      0.00000000	      0.00000000	     -1.04049475	     -2.88119902	      2.00933407	      5.27404842	      0.00000000	      0.00000000	      0.67820715	      0.18579080	      0.99663865	      0.16809796	      0.24948141	      0.06354626	      0.01000000	      0.08753627	      0.00000000	      0.00000000
      0.36169285	      0.00000000	      0.00000000	      0.00000000	      0.00000000	      0.00000000	      0.00000000	      0.00000000	     -0.00000000	      0.51459436	     -1.83185219	      0.00000000	      0.00000000	     -1.04204116	     -2.87180570	      2.01216436	      5.25530265	      0.00000000	      0.00000000	      0.68295012	      0.18586420	      0.99672802	      0.16816012	      0.25278649	      0.06357715	      0.01000000	      0.08749824	      0.00000000	      0.00000000
      0.36223045	      0.00000000	      0.00000000	      0.00000000	      0.00000000	      0.00000000	      0.00000000	      0.00000000	     -0.00000000	      0.51361085	     -1.82703595	      0.00000000	      0.00000000	     -1.04358250	     -2.86235762	      2.01498454	      5.23646681	      0.00000000	      0.00000000	      0.68769308	      0.18593726	      0.99681501	      0.16822223	      0.25609167	      0.06360791	      0.01000000	      0.08746021	      0.00000000	      0.00000000
      0.36265555	      0.00000000	      0.00000000	      0.00000000	      0.00000000	      0.00000000	      0.00000000	      0.00000000	     -0.00000000	      0.51283499	     -1.82318936	      0.00000000	      0.00000000	     -1.04479771	     -2.85484828	      2.01720741	      5.22150191	      0.00000000	      0.00000000	      0.69144357	      0.18599480	      0.99688215	      0.16827132	      0.25870529	      0.06363215	      0.01000000	      0.08743016	      0.00000000	      0.00000000
      0.36308066	      0.00000000	      0.00000000	      0.00000000	      0.00000000	      0.00000000	      0.00000000	      0.00000000	     -0.00000000	      0.51206076	     -1.81930916	      0.00000000	      0.00000000	     -1.04600971	     -2.84730463	      2.01942390	      5.20648178	      0.00000000	      0.00000000	      0.69519406	      0.18605213	      0.99694787	      0.16832038	      0.26131897	      0.06365631	      0.01000000	      0.08740011	      0.00000000	      0.00000000
      0.36357874	      0.00000000	      0.00000000	      0.00000000	      0.00000000	      0.00000000	      0.00000000	      0.00000000	     -0.00000000	      0.51115573	     -1.81472015	      0.00000000	      0.00000000	     -1.04742570	     -2.83842269	      2.02201277	      5.18880666	      0.00000000	      0.00000000	      0.69958843	      0.18611903	      0.99702311	      0.16837783	      0.26438142	      0.06368452	      0.01000000	      0.08736491	      0.00000000	      0.00000000
      0.36407683	      0.00000000	      0.00000000	      0.00000000	      0.00000000	      0.00000000	      0.00000000	      0.00000000	     -0.00000000	      0.51025300	     -1.81008523	      0.00000000	      0.00000000	     -1.04883726	     -2.82949374	      2.02459282	      5.17105425	      0.00000000	      0.00000000	      0.70398280	      0.18618565	      0.99709649	      0.16843523	      0.26744393	      0.06371262	      0.01000000	      0.08732972	      0.00000000	      0.00000000
      0.36452790	      0.00000000	      0.00000000	      0.00000000	      0.00000000	      0.00000000	      0.00000000	      0.00000000	     -0.00000000	      0.50943747	     -1.80584821	      0.00000000	      0.00000000	     -1.05011174	     -2.82136727	      2.02692173	      5.15490595	      0.00000000	      0.00000000	      0.70796244	      0.18624572	      0.99716138	      0.16848718	      0.27021745	      0.06373796	      0.01000000	      0.08729785	      0.00000000	      0.00000000
      0.36497898	      0.00000000	      0.00000000	      0.00000000	      0.00000000	      0.00000000	      0.00000000	      0.00000000	     -0.00000000	      0.50862386	     -1.80157373	      0.00000000	      0.00000000	     -1.05138256	     -2.81320221	      2.02924333	      5.13869482	      0.00000000	      0.00000000	      0.71194208	      0.18630555	      0.99722482	      0.16853909	      0.27299102	      0.06376321	      0.01000000	      0.08726600	      0.00000000	      0.00000000
      0.36543788	      0.00000000	      0.00000000	      0.00000000	      0.00000000	      0.00000000	      0.00000000	      0.00000000	     -0.00000000	      0.50779812	     -1.79718677	      0.00000000	      0.00000000	     -1.05267161	     -2.80485628	      2.03159767	      5.12213409	      0.00000000	      0.00000000	      0.71599071	      0.18636618	      0.99728790	      0.16859187	      0.27581272	      0.06378880	      0.01000000	      0.08723360	      0.00000000	      0.00000000
      0.36589678	      0.00000000	      0.00000000	      0.00000000	      0.00000000	      0.00000000	      0.00000000	      0.00000000	     -0.00000000	      0.50697441	     -1.79276122	      0.00000000	      0.00000000	     -1.05395683	     -2.79647046	      2.03394439	      5.10550787	      0.00000000	      0.00000000	      0.72003935	      0.18642655	      0.99734954	      0.16864460	      0.27863447	      0.06381429	      0.01000000	      0.08720121	      0.00000000	      0.00000000
      0.36630098	      0.00000000	      0.00000000	      0.00000000	      0.00000000	      0.00000000	      0.00000000	      0.00000000	     -0.00000000	      0.50625056	     -1.78883118	      0.00000000	      0.00000000	     -1.05508569	     -2.78905112	      2.03600511	      5.09080665	      0.00000000	      0.00000000	      0.72360550	      0.18647952	      0.99740267	      0.16869101	      0.28111996	      0.06383666	      0.01000000	      0.08717269	      0.00000000	      0.00000000
      0.36685382	      0.00000000	      0.00000000	      0.00000000	      0.00000000	      0.00000000	      0.00000000	      0.00000000	     -0.00000000	      0.50526312	     -1.78340782	      0.00000000	      0.00000000	     -1.05662476	     -2.77885372	      2.03881391	      5.07061532	      0.00000000	      0.00000000	      0.72848292	      0.18655165	      0.99747362	      0.16875442	      0.28451941	      0.06386712	      0.01000000	      0.08713369	      0.00000000	      0.00000000
      0.36740666	      0.00000000	      0.00000000	      0.00000000	      0.00000000	      0.00000000	      0.00000000	      0.00000000	     -0.00000000	      0.50427871	     -1.77792887	      0.00000000	      0.00000000	     -1.05815818	     -2.76859825	      2.04161152	      5.05033138	      0.00000000	      0.00000000	      0.73336034	      0.18662342	      0.99754262	      0.16881777	      0.28791892	      0.06389744	      0.01000000	      0.08709470	      0.00000000	      0.00000000
      0.36777643	      0.00000000	      0.00000000	      0.00000000	      0.00000000	      0.00000000	      0.00000000	      0.00000000	     -0.00000000	      0.50362195	     -1.77423319	      0.00000000	      0.00000000	     -1.05918067	     -2.76170669	      2.04347650	      5.03670593	      0.00000000	      0.00000000	      0.73662271	      0.18667122	      0.99758772	      0.16886010	      0.29019278	      0.06391763	      0.01000000	      0.08706863	      0.00000000	      0.00000000
      0.36814621	      0.00000000	      0.00000000	      0.00000000	      0.00000000	      0.00000000	      0.00000000	      0.00000000	     -0.00000000	      0.50296657	     -1.77051278	      0.00000000	      0.00000000	     -1.06020060	     -2.75478907	      2.04533643	      5.02304015	      0.00000000	      0.00000000	      0.73988508	      0.18671885	      0.99763199	      0.16890240	      0.29246666	      0.06393775	      0.01000000	      0.08704256	      0.00000000	      0.00000000
      0.36860420	      0.00000000	      0.00000000	      0.00000000	      0.00000000	      0.00000000	      0.00000000	      0.00000000	     -0.00000000	      0.50215674	     -1.76587052	      0.00000000	      0.00000000	     -1.06146032	     -2.74618531	      2.04763307	      5.00605327	      0.00000000	      0.00000000	      0.74392577	      0.18677762	      0.99768570	      0.16895474	      0.29528305	      0.06396259	      0.01000000	      0.08701028	      0.00000000	      0.00000000
      0.36906220	      0.00000000	      0.00000000	      0.00000000	      0.00000000	      0.00000000	      0.00000000	      0.00000000	     -0.00000000	      0.50134905	     -1.76119048	      0.00000000	      0.00000000	     -1.06271608	     -2.73754175	      2.04992192	      4.98900200	      0.00000000	      0.00000000	      0.74796647	      0.18683614	      0.99773818	      0.16900703	      0.29809947	      0.06398731	      0.01000000	      0.08697801	      0.00000000	      0.00000000
      0.36946856	      0.00000000	      0.00000000	      0.00000000	      0.00000000	      0.00000000	      0.00000000	      0.00000000	     -0.00000000	      0.50063422	     -1.75700649	      0.00000000	      0.00000000	     -1.06382695	     -2.72983948	      2.05194618	      4.97381728	      0.00000000	      0.00000000	      0.75155161	      0.18688784	      0.99778375	      0.16905337	      0.30059838	      0.06400916	      0.01000000	      0.08694938	      0.00000000	      0.00000000
      0.36999560	      0.00000000	      0.00000000	      0.00000000	      0.00000000	      0.00000000	      0.00000000	      0.00000000	     -0.00000000	      0.49970965	     -1.75153586	      0.00000000	      0.00000000	     -1.06526304	     -2.71980328	      2.05456237	      4.95404586	      0.00000000	      0.00000000	      0.75620146	      0.18695460	      0.99784148	      0.16911342	      0.30383944	      0.06403737	      0.01000000	      0.08691227	      0.00000000	      0.00000000
      0.37052264	      0.00000000	      0.00000000	      0.00000000	      0.00000000	      0.00000000	      0.00000000	      0.00000000	     -0.00000000	      0.49878797	     -1.74601556	      0.00000000	      0.00000000	     -1.06669383	     -2.70971422	      2.05716813	      4.93419114	      0.00000000	      0.00000000	      0.76085130	      0.18702103	      0.99789771	      0.16917338	      0.30708053	      0.06406545	      0.01000000	      0.08687516	      0.00000000	      0.00000000
      0.37090835	      0.00000000	      0.00000000	      0.00000000	      0.00000000	      0.00000000	      0.00000000	      0.00000000	     -0.00000000	      0.49811530	     -1.74194416	      0.00000000	      0.00000000	     -1.06773756	     -2.70229753	      2.05906848	      4.91960263	      0.00000000	      0.00000000	      0.76425425	      0.18706942	      0.99793793	      0.16921721	      0.30945251	      0.06408590	      0.01000000	      0.08684801	      0.00000000	      0.00000000
      0.37129406	      0.00000000	      0.00000000	      0.00000000	      0.00000000	      0.00000000	      0.00000000	      0.00000000	     -0.00000000	      0.49744420	     -1.73784631	      0.00000000	      0.00000000	     -1.06877843	     -2.69485245	      2.06096320	      4.90497035	      0.00000000	      0.00000000	      0.76765720	      0.18711764	      0.99797737	      0.16926100	      0.31182450	      0.06410628	      0.01000000	      0.08682087	      0.00000000	      0.00000000
      0.37172029	      0.00000000	      0.00000000	      0.00000000	      0.00000000	      0.00000000	      0.00000000	      0.00000000	     -0.00000000	      0.49670445	     -1.73328724	      0.00000000	      0.00000000	     -1.06992530	     -2.68659255	      2.06305039	      4.88874624	      0.00000000	      0.00000000	      0.77141764	      0.18717070	      0.99802008	      0.16930933	      0.31444569	      0.06412871	      0.01000000	      0.08679088	      0.00000000	      0.00000000
      0.37214652	      0.00000000	      0.00000000	      0.00000000	      0.00000000	      0.00000000	      0.00000000	      0.00000000	     -0.00000000	      0.49596665	     -1.72869599	      0.00000000	      0.00000000	     -1.07106863	     -2.67829811	      2.06513065	      4.87246702	      0.00000000	      0.00000000	      0.77517808	      0.18722354	      0.99806189	      0.16935761	      0.31706690	      0.06415105	      0.01000000	      0.08676090	      0.00000000	      0.00000000
      0.37260308	      0.00000000	      0.00000000	      0.00000000	      0.00000000	      0.00000000	      0.00000000	      0.00000000	     -0.00000000	      0.49517853	     -1.72374239	      0.00000000	      0.00000000	     -1.07228941	     -2.66937524	      2.06735123	      4.85496622	      0.00000000	      0.00000000	      0.77920612	      0.18727990	      0.99810570	      0.16940926	      0.31987465	      0.06417487	      0.01000000	      0.08672879	      0.00000000	      0.00000000
      0.37305964	      0.00000000	      0.00000000	      0.00000000	      0.00000000	      0.00000000	      0.00000000	      0.00000000	     -0.00000000	      0.49439267	     -1.71875205	      0.00000000	      0.00000000	     -1.07350610	     -2.66041271	      2.06956382	      4.83740279	      0.00000000	      0.00000000	      0.78323417	      0.18733599	      0.99814851	      0.16946084	      0.32268242	      0.06419858	      0.01000000	      0.08669670	      0.00000000	      0.00000000
      0.37345145	      0.00000000	      0.00000000	      0.00000000	      0.00000000	      0.00000000	      0.00000000	      0.00000000	     -0.00000000	      0.49372010	     -1.71444031	      0.00000000	      0.00000000	     -1.07454694	     -2.65268993	      2.07145617	      4.82227870	      0.00000000	      0.00000000	      0.78669088	      0.18738392	      0.99818448	      0.16950504	      0.32509195	      0.06421884	      0.01000000	      0.08666916	      0.00000000	      0.00000000
      0.37394561	      0.00000000	      0.00000000	      0.00000000	      0.00000000	      0.00000000	      0.00000000	      0.00000000	     -0.00000000	      0.49287424	     -1.70896373	      0.00000000	      0.00000000	     -1.07585538	     -2.64290804	      2.07383442	      4.80313607	      0.00000000	      0.00000000	      0.79105065	      0.18744410	      0.99822885	      0.16956072	      0.32813098	      0.06424428	      0.01000000	      0.08663443	      0.00000000	      0.00000000
      0.37443977	      0.00000000	      0.00000000	      0.00000000	      0.00000000	      0.00000000	      0.00000000	      0.00000000	     -0.00000000	      0.49203110	     -1.70344443	      0.00000000	      0.00000000	     -1.07715898	     -2.63307954	      2.07620320	      4.78392149	      0.00000000	      0.00000000	      0.79541043	      0.18750398	      0.99827213	      0.16961631	      0.33117003	      0.06426960	      0.01000000	      0.08659972	      0.00000000	      0.00000000
      0.37481075	      0.00000000	      0.00000000	      0.00000000	      0.00000000	      0.00000000	      0.00000000	      0.00000000	     -0.00000000	      0.49139993	     -1.69927295	      0.00000000	      0.00000000	     -1.07813442	     -2.62567072	      2.07797525	      4.76944550	      0.00000000	      0.00000000	      0.79868342	      0.18754873	      0.99830392	      0.16965798	      0.33345152	      0.06428852	      0.01000000	      0.08657366	      0.00000000	      0.00000000
      0.37518173	      0.00000000	      0.00000000	      0.00000000	      0.00000000	      0.00000000	      0.00000000	      0.00000000	     -0.00000000	      0.49077032	     -1.69507750	      0.00000000	      0.00000000	     -1.07910711	     -2.61823563	      2.07974192	      4.75492905	      0.00000000	      0.00000000	      0.80195640	      0.18759331	      0.99833513	      0.16969960	      0.33573303	      0.06430736	      0.01000000	      0.08654761	      0.00000000	      0.00000000
      0.37562148	      0.00000000	      0.00000000	      0.00000000	      0.00000000	      0.00000000	      0.00000000	      0.00000000	     -0.00000000	      0.49002600	     -1.69007329	      0.00000000	      0.00000000	     -1.08025655	     -2.60938833	      2.08182913	      4.73766625	      0.00000000	      0.00000000	      0.80583617	      0.18764593	      0.99837138	      0.16974887	      0.33843750	      0.06432961	      0.01000000	      0.08651674	      0.00000000	      0.00000000
      0.37606123	      0.00000000	      0.00000000	      0.00000000	      0.00000000	      0.00000000	      0.00000000	      0.00000000	     -0.00000000	      0.48928389	     -1.68503557	      0.00000000	      0.00000000	     -1.08140208	     -2.60050411	      2.08390873	      4.72034652	      0.00000000	      0.00000000	      0.80971593	      0.18769830	      0.99840684	      0.16979807	      0.34114199	      0.06435176	      0.01000000	      0.08648587	      0.00000000	      0.00000000
      0.37643692	      0.00000000	      0.00000000	      0.00000000	      0.00000000	      0.00000000	      0.00000000	      0.00000000	     -0.00000000	      0.48865166	     -1.68070529	      0.00000000	      0.00000000	     -1.08237763	     -2.59288512	      2.08567931	      4.70550284	      0.00000000	      0.00000000	      0.81303046	      0.18774285	      0.99843653	      0.16984003	      0.34345247	      0.06437060	      0.01000000	      0.08645951	      0.00000000	      0.00000000
      0.37690935	      0.00000000	      0.00000000	      0.00000000	      0.00000000	      0.00000000	      0.00000000	      0.00000000	     -0.00000000	      0.48785894	     -1.67522538	      0.00000000	      0.00000000	     -1.08360031	     -2.58326609	      2.08789790	      4.68677599	      0.00000000	      0.00000000	      0.81719850	      0.18779862	      0.99847307	      0.16989273	      0.34635792	      0.06439418	      0.01000000	      0.08642637	      0.00000000	      0.00000000
      0.37738178	      0.00000000	      0.00000000	      0.00000000	      0.00000000	      0.00000000	      0.00000000	      0.00000000	     -0.00000000	      0.48706881	     -1.66970707	      0.00000000	      0.00000000	     -1.08481844	     -2.57360434	      2.09010763	      4.66798444	      0.00000000	      0.00000000	      0.82136654	      0.18785410	      0.99850875	      0.16994533	      0.34926338	      0.06441765	      0.01000000	      0.08639323	      0.00000000	      0.00000000
      0.37774155	      0.00000000	      0.00000000	      0.00000000	      0.00000000	      0.00000000	      0.00000000	      0.00000000	     -0.00000000	      0.48646886	     -1.66547898	      0.00000000	      0.00000000	     -1.08574302	     -2.56621818	      2.09178446	      4.65362714	      0.00000000	      0.00000000	      0.82454065	      0.18789616	      0.99853537	      0.16998532	      0.35147600	      0.06443544	      0.01000000	      0.08636801	      0.00000000	      0.00000000
      0.37810132	      0.00000000	      0.00000000	      0.00000000	      0.00000000	      0.00000000	      0.00000000	      0.00000000	     -0.00000000	      0.48587043	     -1.66122872	      0.00000000	      0.00000000	     -1.08666494	     -2.55880726	      2.09345611	      4.63923209	      0.00000000	      0.00000000	      0.82771476	      0.18793806	      0.99856151	      0.17002526	      0.35368863	      0.06445316	      0.01000000	      0.08634279	      0.00000000	      0.00000000
      0.37853371	      0.00000000	      0.00000000	      0.00000000	      0.00000000	      0.00000000	      0.00000000	      0.00000000	     -0.00000000	      0.48515324	     -1.65609128	      0.00000000	      0.00000000	     -1.08776941	     -2.54986785	      2.09545833	      4.62187916	      0.00000000	      0.00000000	      0.83152957	      0.18798820	      0.99859230	      0.17007318	      0.35634788	      0.06447437	      0.01000000	      0.08631248	      0.00000000	      0.00000000
      0.37896610	      0.00000000	      0.00000000	      0.00000000	      0.00000000	      0.00000000	      0.00000000	      0.00000000	     -0.00000000	      0.48443828	     -1.65092196	      0.00000000	      0.00000000	     -1.08887001	     -2.54089262	      2.09745302	      4.60447212	      0.00000000	      0.00000000	      0.83534438	      0.18803810	      0.99862244	      0.17012102	      0.35900714	      0.06449549	      0.01000000	      0.08628218	      0.00000000	      0.00000000
      0.37932718	      0.00000000	      0.00000000	      0.00000000	      0.00000000	      0.00000000	      0.00000000	      0.00000000	     -0.00000000	      0.48384296	     -1.64658088	      0.00000000	      0.00000000	     -1.08978611	     -2.53337046	      2.09911295	      4.58989250	      0.00000000	      0.00000000	      0.83852999	      0.18807958	      0.99864711	      0.17016091	      0.36122779	      0.06451304	      0.01000000	      0.08625689	      0.00000000	      0.00000000
      0.37978256	      0.00000000	      0.00000000	      0.00000000	      0.00000000	      0.00000000	      0.00000000	      0.00000000	     -0.00000000	      0.48309439	     -1.64107442	      0.00000000	      0.00000000	     -1.09093759	     -2.52384813	      2.10119891	      4.57144907	      0.00000000	      0.00000000	      0.84254765	      0.18813166	      0.99867760	      0.17021112	      0.36402846	      0.06453508	      0.01000000	      0.08622499	      0.00000000	      0.00000000
      0.38001152	      0.00000000	      0.00000000	      0.00000000	      0.00000000	      0.00000000	      0.00000000	      0.00000000	     -0.00000000	      0.48271896	     -1.63829254	      0.00000000	      0.00000000	     -1.09151492	     -2.51904525	      2.10224455	      4.56215412	      0.00000000	      0.00000000	      0.84456674	      0.18815774	      0.99869267	      0.17023634	      0.36543663	      0.06454612	      0.01000000	      0.08620896	      0.00000000	      0.00000000
      0.38024049	      0.00000000	      0.00000000	      0.00000000	      0.00000000	      0.00000000	      0.00000000	      0.00000000	     -0.00000000	      0.48234416	     -1.63550179	      0.00000000	      0.00000000	     -1.09209114	     -2.51423243	      2.10328805	      4.55284270	      0.00000000	      0.00000000	      0.84656630	      0.18818376	      0.99870756	      0.17026152	      0.36684479	      0.06455714	      0.01000000	      0.08619293	      0.00000000	      0.00000000
      0.38064143	      0.00000000	      0.00000000	      0.00000000	      0.00000000	      0.00000000	      0.00000000	      0.00000000	     -0.00000000	      0.48168940	     -1.63059356	      0.00000000	      0.00000000	     -1.09309751	     -2.50578069	      2.10511021	      4.53649940	      0.00000000	      0.00000000	      0.84999817	      0.18822920	      0.99873324	      0.17030557	      0.36931067	      0.06457636	      0.01000000	      0.08616486	      0.00000000	      0.00000000
      0.38104238	      0.00000000	      0.00000000	      0.00000000	      0.00000000	      0.00000000	      0.00000000	      0.00000000	     -0.00000000	      0.48103661	     -1.62565838	      0.00000000	      0.00000000	     -1.09410049	     -2.49729867	      2.10692581	      4.52011219	      0.00000000	      0.00000000	      0.85334380	      0.18827454	      0.99875841	      0.17034954	      0.37177654	      0.06459549	      0.01000000	      0.08613680	      0.00000000	      0.00000000
      0.38142924	      0.00000000	      0.00000000	      0.00000000	      0.00000000	      0.00000000	      0.00000000	      0.00000000	     -0.00000000	      0.48040864	     -1.62087118	      0.00000000	      0.00000000	     -1.09506501	     -2.48908674	      2.10867140	      4.50425790	      0.00000000	      0.00000000	      0.85649263	      0.18831823	      0.99878221	      0.17039189	      0.37415582	      0.06461388	      0.01000000	      0.08610973	      0.00000000	      0.00000000
      0.38181610	      0.00000000	      0.00000000	      0.00000000	      0.00000000	      0.00000000	      0.00000000	      0.00000000	     -0.00000000	      0.47978251	     -1.61605931	      0.00000000	      0.00000000	     -1.09602635	     -2.48084810	      2.11041085	      4.48836492	      0.00000000	      0.00000000	      0.85956590	      0.18836190	      0.99880556	      0.17043417	      0.37653509	      0.06463218	      0.01000000	      0.08608266	      0.00000000	      0.00000000
      0.38224289	      0.00000000	      0.00000000	      0.00000000	      0.00000000	      0.00000000	      0.00000000	      0.00000000	     -0.00000000	      0.47909393	     -1.61072248	      0.00000000	      0.00000000	     -1.09708320	     -2.47172924	      2.11232270	      4.47078687	      0.00000000	      0.00000000	      0.86287132	      0.18841011	      0.99883080	      0.17048072	      0.37915994	      0.06465229	      0.01000000	      0.08605281	      0.00000000	      0.00000000
      0.38266968	      0.00000000	      0.00000000	      0.00000000	      0.00000000	      0.00000000	      0.00000000	      0.00000000	     -0.00000000	      0.47840764	     -1.60535635	      0.00000000	      0.00000000	     -1.09813616	     -2.46257994	      2.11422703	      4.45316616	      0.00000000	      0.00000000	      0.86609025	      0.18845837	      0.99885551	      0.17052717	      0.38178480	      0.06467229	      0.01000000	      0.08602297	      0.00000000	      0.00000000
      0.38303998	      0.00000000	      0.00000000	      0.00000000	      0.00000000	      0.00000000	      0.00000000	      0.00000000	     -0.00000000	      0.47781403	     -1.60067705	      0.00000000	      0.00000000	     -1.09904659	     -2.45461795	      2.11587321	      4.43784253	      0.00000000	      0.00000000	      0.86881517	      0.18850033	      0.99887652	      0.17056741	      0.38406224	      0.06468958	      0.01000000	      0.08599708	      0.00000000	      0.00000000
      0.38341028	      0.00000000	      0.00000000	      0.00000000	      0.00000000	      0.00000000	      0.00000000	      0.00000000	     -0.00000000	      0.47722217	     -1.59597631	      0.00000000	      0.00000000	     -1.09995406	     -2.44663461	      2.11751371	      4.42248887	      0.00000000	      0.00000000	      0.87147872	      0.18854238	      0.99889715	      0.17060757	      0.38633968	      0.06470679	      0.01000000	      0.08597120	      0.00000000	      0.00000000
      0.38383655	      0.00000000	      0.00000000	      0.00000000	      0.00000000	      0.00000000	      0.00000000	      0.00000000	     -0.00000000	      0.47654301	     -1.59053897	      0.00000000	      0.00000000	     -1.10099502	     -2.43741924	      2.11939511	      4.40477764	      0.00000000	      0.00000000	      0.87447100	      0.18859092	      0.99892043	      0.17065371	      0.38896134	      0.06472651	      0.01000000	      0.08594142	      0.00000000	      0.00000000
      0.38426282	      0.00000000	      0.00000000	      0.00000000	      0.00000000	      0.00000000	      0.00000000	      0.00000000	     -0.00000000	      0.47586618	     -1.58507414	      0.00000000	      0.00000000	     -1.10203205	     -2.42817740	      2.12126895	      4.38703100	      0.00000000	      0.00000000	      0.87738655	      0.18863962	      0.99894321	      0.17069975	      0.39158300	      0.06474615	      0.01000000	      0.08591164	      0.00000000	      0.00000000
      0.38460328	      0.00000000	      0.00000000	      0.00000000	      0.00000000	      0.00000000	      0.00000000	      0.00000000	     -0.00000000	      0.47532728	     -1.58069004	      0.00000000	      0.00000000	     -1.10285748	     -2.42077784	      2.12276012	      4.37283060	      0.00000000	      0.00000000	      0.87966162	      0.18867865	      0.99896106	      0.17073645	      0.39367690	      0.06476176	      0.01000000	      0.08588786	      0.00000000	      0.00000000
      0.38503700	      0.00000000	      0.00000000	      0.00000000	      0.00000000	      0.00000000	      0.00000000	      0.00000000	     -0.00000000	      0.47464292	     -1.57508048	      0.00000000	      0.00000000	     -1.10390537	     -2.41132863	      2.12465277	      4.35470822	      0.00000000	      0.00000000	      0.88249298	      0.18872856	      0.99898337	      0.17078312	      0.39634438	      0.06478156	      0.01000000	      0.08585757	      0.00000000	      0.00000000
      0.38547072	      0.00000000	      0.00000000	      0.00000000	      0.00000000	      0.00000000	      0.00000000	      0.00000000	     -0.00000000	      0.47396099	     -1.56944401	      0.00000000	      0.00000000	     -1.10494915	     -2.40185465	      2.12653756	      4.33655474	      0.00000000	      0.00000000	      0.88525144	      0.18877868	      0.99900519	      0.17082968	      0.39901187	      0.06480127	      0.01000000	      0.08582729	      0.00000000	      0.00000000
      0.38580423	      0.00000000	      0.00000000	      0.00000000	      0.00000000	      0.00000000	      0.00000000	      0.00000000	     -0.00000000	      0.47343829	     -1.56509182	      0.00000000	      0.00000000	     -1.10574899	     -2.39455351	      2.12798153	      4.32257198	      0.00000000	      0.00000000	      0.88732440	      0.18881737	      0.99902166	      0.17086540	      0.40106307	      0.06481635	      0.01000000	      0.08580402	      0.00000000	      0.00000000
      0.38620640	      0.00000000	      0.00000000	      0.00000000	      0.00000000	      0.00000000	      0.00000000	      0.00000000	     -0.00000000	      0.47280991	     -1.55982336	      0.00000000	      0.00000000	     -1.10671023	     -2.38573127	      2.12971654	      4.30568703	      0.00000000	      0.00000000	      0.88976987	      0.18886421	      0.99904115	      0.17090841	      0.40353654	      0.06483447	      0.01000000	      0.08577595	      0.00000000	      0.00000000
      0.38660857	      0.00000000	      0.00000000	      0.00000000	      0.00000000	      0.00000000	      0.00000000	      0.00000000	     -0.00000000	      0.47218366	     -1.55453311	      0.00000000	      0.00000000	     -1.10766793	     -2.37688985	      2.13144476	      4.28877775	      0.00000000	      0.00000000	      0.89215759	      0.18891126	      0.99906025	      0.17095131	      0.40601000	      0.06485251	      0.01000000	      0.08574790	      0.00000000	      0.00000000
      0.38701561	      0.00000000	      0.00000000	      0.00000000	      0.00000000	      0.00000000	      0.00000000	      0.00000000	     -0.00000000	      0.47155199	     -1.54915704	      0.00000000	      0.00000000	     -1.10863360	     -2.36792254	      2.13318700	      4.27163839	      0.00000000	      0.00000000	      0.89451707	      0.18895909	      0.99907919	      0.17099464	      0.40851344	      0.06487068	      0.01000000	      0.08571951	      0.00000000	      0.00000000
      0.38742266	      0.00000000	      0.00000000	      0.00000000	      0.00000000	      0.00000000	      0.00000000	      0.00000000	      0.00000000	      0.47092251	     -1.54375963	      0.00000000	      0.00000000	     -1.10959562	     -2.35893687	      2.13492225	      4.25447673	      0.00000000	      0.00000000	      0.89682059	      0.18900714	      0.99909776	      0.17103788	      0.41101688	      0.06488876	      0.01000000	      0.08569112	      0.00000000	      0.00000000
      0.38781231	      0.00000000	      0.00000000	      0.00000000	      0.00000000	      0.00000000	      0.00000000	      0.00000000	      0.00000000	      0.47032200	     -1.53857335	      0.00000000	      0.00000000	     -1.11051310	     -2.35031875	      2.13657680	      4.23802697	      0.00000000	      0.00000000	      0.89897466	      0.18905333	      0.99911518	      0.17107917	      0.41341334	      0.06490600	      0.01000000	      0.08566396	      0.00000000	      0.00000000
      0.38820195	      0.00000000	      0.00000000	      0.00000000	      0.00000000	      0.00000000	      0.00000000	      0.00000000	     -0.00000000	      0.46972351	     -1.53336840	      0.00000000	      0.00000000	     -1.11142721	     -2.34168492	      2.13822493	      4.22155866	      0.00000000	      0.00000000	      0.90108016	      0.18909973	      0.99913226	      0.17112037	      0.41580979	      0.06492316	      0.01000000	      0.08563680	      0.00000000	      0.00000000
      0.38860772	      0.00000000	      0.00000000	      0.00000000	      0.00000000	      0.00000000	      0.00000000	      0.00000000	     -0.00000000	      0.46910243	     -1.52792878	      0.00000000	      0.00000000	     -1.11237556	     -2.33267797	      2.13993440	      4.20438900	      0.00000000	      0.00000000	      0.90322246	      0.18914825	      0.99914970	      0.17116318	      0.41830536	      0.06494095	      0.01000000	      0.08560853	      0.00000000	      0.00000000
      0.38901348	      0.00000000	      0.00000000	      0.00000000	      0.00000000	      0.00000000	      0.00000000	      0.00000000	     -0.00000000	      0.46848356	     -1.52246987	      0.00000000	      0.00000000	     -1.11332024	     -2.32365506	      2.14163690	      4.18720166	      0.00000000	      0.00000000	      0.90531482	      0.18919699	      0.99916679	      0.17120589	      0.42080093	      0.06495866	      0.01000000	      0.08558026	      0.00000000	      0.00000000
      0.38939013	      0.00000000	      0.00000000	      0.00000000	      0.00000000	      0.00000000	      0.00000000	      0.00000000	     -0.00000000	      0.46791109	     -1.51738584	      0.00000000	      0.00000000	     -1.11419385	     -2.31526601	      2.14321098	      4.17123102	      0.00000000	      0.00000000	      0.90721349	      0.18924242	      0.99918234	      0.17124544	      0.42311742	      0.06497502	      0.01000000	      0.08555402	      0.00000000	      0.00000000
      0.38976677	      0.00000000	      0.00000000	      0.00000000	      0.00000000	      0.00000000	      0.00000000	      0.00000000	     -0.00000000	      0.46734053	     -1.51228598	      0.00000000	      0.00000000	     -1.11506430	     -2.30686412	      2.14477904	      4.15524652	      0.00000000	      0.00000000	      0.90907130	      0.18928802	      0.99919760	      0.17128491	      0.42543390	      0.06499131	      0.01000000	      0.08552780	      0.00000000	      0.00000000
      0.39017406	      0.00000000	      0.00000000	      0.00000000	      0.00000000	      0.00000000	      0.00000000	      0.00000000	     -0.00000000	      0.46672572	     -1.50675377	      0.00000000	      0.00000000	     -1.11600202	     -2.29776472	      2.14646791	      4.13794522	      0.00000000	      0.00000000	      0.91103544	      0.18933753	      0.99921379	      0.17132748	      0.42793888	      0.06500886	      0.01000000	      0.08549944	      0.00000000	      0.00000000
      0.39058135	      0.00000000	      0.00000000	      0.00000000	      0.00000000	      0.00000000	      0.00000000	      0.00000000	      0.00000000	      0.46611316	     -1.50120395	      0.00000000	      0.00000000	     -1.11693602	     -2.28865123	      2.14814973	      4.12063017	      0.00000000	      0.00000000	      0.91295420	      0.18938725	      0.99922965	      0.17136995	      0.43044385	      0.06502632	      0.01000000	      0.08547109	      0.00000000	      0.00000000
      0.39093698	      0.00000000	     -0.00000000	      0.00000000	      0.00000000	      0.00000000	      0.00000000	      0.00000000	     -0.00000000	      0.46558015	     -1.49634408	      0.00000000	      0.00000000	     -1.11774851	     -2.28068277	      2.14961245	      4.10549906	      0.00000000	      0.00000000	      0.91459338	      0.18943081	      0.99924323	      0.17140695	      0.43263108	      0.06504149	      0.01000000	      0.08544635	      0.00000000	      0.00000000
      0.39129261	      0.00000000	     -0.00000000	      0.00000000	      0.00000000	      0.00000000	      0.00000000	      0.00000000	     -0.00000000	      0.46504888	     -1.49147144	      0.00000000	      0.00000000	     -1.11855817	     -2.27270429	      2.15106979	      4.09035825	      0.00000000	      0.00000000	      0.91619961	      0.18947452	      0.99925658	      0.17144386	      0.43481831	      0.06505661	      0.01000000	      0.08542161	      0.00000000	      0.00000000
      0.39169949	      0.00000000	     -0.00000000	      0.00000000	      0.00000000	      0.00000000	      0.00000000	      0.00000000	     -0.00000000	      0.46444317	     -1.48588130	      0.00000000	      0.00000000	     -1.11948103	     -2.26356415	      2.15273055	      4.07302291	      0.00000000	      0.00000000	      0.91799790	      0.18952470	      0.99927156	      0.17148600	      0.43732076	      0.06507383	      0.01000000	      0.08539331	      0.00000000	      0.00000000
      0.39210637	      0.00000000	     -0.00000000	      0.00000000	      0.00000000	      0.00000000	      0.00000000	      0.00000000	     -0.00000000	      0.46383973	     -1.48027530	      0.00000000	      0.00000000	     -1.12040016	     -2.25441166	      2.15438426	      4.05567746	      0.00000000	      0.00000000	      0.91975512	      0.18957506	      0.99928623	      0.17152802	      0.43982322	      0.06509097	      0.01000000	      0.08536501	      0.00000000	      0.00000000
      0.39242982	      0.00000000	     -0.00000000	      0.00000000	      0.00000000	      0.00000000	      0.00000000	      0.00000000	     -0.00000000	      0.46336165	     -1.47580772	      0.00000000	      0.00000000	     -1.12112819	     -2.24712740	      2.15569385	      4.04187992	      0.00000000	      0.00000000	      0.92112345	      0.18961521	      0.99929769	      0.17156136	      0.44181257	      0.06510454	      0.01000000	      0.08534252	      0.00000000	      0.00000000
      0.39284453	      0.00000000	     -0.00000000	      0.00000000	      0.00000000	      0.00000000	      0.00000000	      0.00000000	     -0.00000000	      0.46275082	     -1.47006590	      0.00000000	      0.00000000	     -1.12205814	     -2.23777766	      2.15736637	      4.02418005	      0.00000000	      0.00000000	      0.92284162	      0.18966684	      0.99931211	      0.17160399	      0.44436314	      0.06512187	      0.01000000	      0.08531370	      0.00000000	      0.00000000
      0.39325923	      0.00000000	     -0.00000000	      0.00000000	      0.00000000	      0.00000000	      0.00000000	      0.00000000	     -0.00000000	      0.46214237	     -1.46430887	      0.00000000	      0.00000000	     -1.12298421	     -2.22841624	      2.15903154	      4.00647280	      0.00000000	      0.00000000	      0.92452012	      0.18971864	      0.99932623	      0.17164651	      0.44691371	      0.06513911	      0.01000000	      0.08528488	      0.00000000	      0.00000000
      0.39358064	      0.00000000	     -0.00000000	      0.00000000	      0.00000000	      0.00000000	      0.00000000	      0.00000000	      0.00000000	      0.46167244	     -1.45983677	      0.00000000	      0.00000000	     -1.12369928	     -2.22115328	      2.16031705	      3.99274122	      0.00000000	      0.00000000	      0.92579438	      0.18975889	      0.99933698	      0.17167939	      0.44889051	      0.06515242	      0.01000000	      0.08526255	      0.00000000	      0.00000000
      0.39390205	      0.00000000	     -0.00000000	      0.00000000	      0.00000000	      0.00000000	      0.00000000	      0.00000000	      0.00000000	      0.46120396	     -1.45535601	      0.00000000	      0.00000000	     -1.12441202	     -2.21388378	      2.16159816	      3.97900548	      0.00000000	      0.00000000	      0.92704588	      0.18979923	      0.99934756	      0.17171219	      0.45086730	      0.06516567	      0.01000000	      0.08524023	      0.00000000	      0.00000000
      0.39429038	      0.00000000	     -0.00000000	      0.00000000	      0.00000000	      0.00000000	      0.00000000	      0.00000000	      0.00000000	      0.46063986	     -1.44993114	      0.00000000	      0.00000000	     -1.12527002	     -2.20509257	      2.16314008	      3.96240320	      0.00000000	      0.00000000	      0.92852822	      0.18984808	      0.99936011	      0.17175173	      0.45325563	      0.06518163	      0.01000000	      0.08521326	      0.00000000	      0.00000000
      0.39467870	      0.00000000	     -0.00000000	      0.00000000	      0.00000000	      0.00000000	      0.00000000	      0.00000000	      0.00000000	      0.46007787	     -1.44449426	      0.00000000	      0.00000000	     -1.12612460	     -2.19629240	      2.16467556	      3.94579630	      0.00000000	      0.00000000	      0.92997877	      0.18989705	      0.99937242	      0.17179117	      0.45564397	      0.06519750	      0.01000000	      0.08518630	      0.00000000	      0.00000000
      0.39501629	      0.00000000	     -0.00000000	      0.00000000	      0.00000000	      0.00000000	      0.00000000	      0.00000000	      0.00000000	      0.45959103	     -1.43975828	      0.00000000	      0.00000000	     -1.12686475	     -2.18863518	      2.16600516	      3.93135396	      0.00000000	      0.00000000	      0.93121454	      0.18993972	      0.99938293	      0.17182537	      0.45772025	      0.06521125	      0.01000000	      0.08516286	      0.00000000	      0.00000000
      0.39542471	      0.00000000	     -0.00000000	      0.00000000	      0.00000000	      0.00000000	      0.00000000	      0.00000000	      0.00000000	      0.45900417	     -1.43401710	      0.00000000	      0.00000000	     -1.12775674	     -2.17936296	      2.16760724	      3.91387608	      0.00000000	      0.00000000	      0.93267894	      0.18999144	      0.99939541	      0.17186665	      0.46023218	      0.06522781	      0.01000000	      0.08513452	      0.00000000	      0.00000000
      0.39583313	      0.00000000	     -0.00000000	      0.00000000	      0.00000000	      0.00000000	      0.00000000	      0.00000000	      0.00000000	      0.45841967	     -1.42826372	      0.00000000	      0.00000000	     -1.12864494	     -2.17008180	      2.16920218	      3.89639488	      0.00000000	      0.00000000	      0.93411055	      0.19004327	      0.99940763	      0.17190781	      0.46274411	      0.06524429	      0.01000000	      0.08510618	      0.00000000	      0.00000000
      0.39613566	      0.00000000	     -0.00000000	      0.00000000	      0.00000000	      0.00000000	      0.00000000	      0.00000000	      0.00000000	      0.45798821	     -1.42399432	      0.00000000	      0.00000000	     -1.12930042	     -2.16320145	      2.17037901	      3.88344243	      0.00000000	      0.00000000	      0.93515033	      0.19008173	      0.99941653	      0.17193822	      0.46460480	      0.06525644	      0.01000000	      0.08508520	      0.00000000	      0.00000000
      0.39654422	      0.00000000	     -0.00000000	      0.00000000	      0.00000000	      0.00000000	      0.00000000	      0.00000000	      0.00000000	      0.45740760	     -1.41821861	      0.00000000	      0.00000000	     -1.13018232	     -2.15390268	      2.17196206	      3.86594658	      0.00000000	      0.00000000	      0.93652722	      0.19013375	      0.99942833	      0.17197919	      0.46711760	      0.06527279	      0.01000000	      0.08505686	      0.00000000	      0.00000000
      0.39695278	      0.00000000	     -0.00000000	      0.00000000	      0.00000000	      0.00000000	      0.00000000	      0.00000000	      0.00000000	      0.45682936	     -1.41243170	      0.00000000	      0.00000000	     -1.13106042	     -2.14459575	      2.17353796	      3.84845055	      0.00000000	      0.00000000	      0.93787345	      0.19018586	      0.99943990	      0.17202004	      0.46963041	      0.06528906	      0.01000000	      0.08502853	      0.00000000	      0.00000000
      0.39727010	      0.00000000	     -0.00000000	      0.00000000	      0.00000000	      0.00000000	      0.00000000	      0.00000000	      0.00000000	      0.45638189	     -1.40792970	      0.00000000	      0.00000000	     -1.13173978	     -2.13736227	      2.17475697	      3.83485805	      0.00000000	      0.00000000	      0.93889834	      0.19022639	      0.99944872	      0.17205169	      0.47158201	      0.06530164	      0.01000000	      0.08500654	      0.00000000	      0.00000000
      0.39758741	      0.00000000	     -0.00000000	      0.00000000	      0.00000000	      0.00000000	      0.00000000	      0.00000000	      0.00000000	      0.45593584	     -1.40342133	      0.00000000	      0.00000000	     -1.13241686	     -2.13012425	      2.17597168	      3.82126559	      0.00000000	      0.00000000	      0.93990553	      0.19026696	      0.99945740	      0.17208327	      0.47353362	      0.06531417	      0.01000000	      0.08498455	      0.00000000	      0.00000000
      0.39796215	      0.00000000	     -0.00000000	      0.00000000	      0.00000000	      0.00000000	      0.00000000	      0.00000000	      0.00000000	      0.45541092	     -1.39808908	      0.00000000	      0.00000000	     -1.13321350	     -2.12157088	      2.17740065	      3.80521127	      0.00000000	      0.00000000	      0.94107264	      0.19031493	      0.99946747	      0.17212046	      0.47583842	      0.06532890	      0.01000000	      0.08495858	      0.00000000	      0.00000000
      0.39833689	      0.00000000	     -0.00000000	      0.00000000	      0.00000000	      0.00000000	      0.00000000	      0.00000000	      0.00000000	      0.45488800	     -1.39274842	      0.00000000	      0.00000000	     -1.13400693	     -2.11301162	      2.17882361	      3.78915736	      0.00000000	      0.00000000	      0.94221606	      0.19036295	      0.99947736	      0.17215756	      0.47814321	      0.06534357	      0.01000000	      0.08493262	      0.00000000	      0.00000000
      0.39868695	      0.00000000	     -0.00000000	      0.00000000	      0.00000000	      0.00000000	      0.00000000	      0.00000000	      0.00000000	      0.45440134	     -1.38775219	      0.00000000	      0.00000000	     -1.13474520	     -2.10501121	      2.18014740	      3.77415981	      0.00000000	      0.00000000	      0.94326321	      0.19040785	      0.99948644	      0.17219212	      0.48029618	      0.06535721	      0.01000000	      0.08490838	      0.00000000	      0.00000000
      0.39903700	      0.00000000	     -0.00000000	      0.00000000	      0.00000000	      0.00000000	      0.00000000	      0.00000000	      0.00000000	      0.45391642	     -1.38274904	      0.00000000	      0.00000000	     -1.13548067	     -2.09700607	      2.18146594	      3.75916280	      0.00000000	      0.00000000	      0.94429056	      0.19045278	      0.99949535	      0.17222660	      0.48244915	      0.06537080	      0.01000000	      0.08488414	      0.00000000	      0.00000000
      0.39942547	      0.00000000	     -0.00000000	      0.00000000	      0.00000000	      0.00000000	      0.00000000	      0.00000000	      0.00000000	      0.45338036	     -1.37718911	      0.00000000	      0.00000000	     -1.13629355	     -2.08811740	      2.18292299	      3.74252008	      0.00000000	      0.00000000	      0.94540794	      0.19050268	      0.99950506	      0.17226475	      0.48483834	      0.06538580	      0.01000000	      0.08485724	      0.00000000	      0.00000000
      0.39981393	      0.00000000	     -0.00000000	      0.00000000	      0.00000000	      0.00000000	      0.00000000	      0.00000000	      0.00000000	      0.45284646	     -1.37162118	      0.00000000	      0.00000000	     -1.13710297	     -2.07922330	      2.18437359	      3.72587948	      0.00000000	      0.00000000	      0.94650197	      0.19055261	      0.99951458	      0.17230279	      0.48722752	      0.06540073	      0.01000000	      0.08483036	      0.00000000	      0.00000000
      0.40014416	      0.00000000	      0.00000000	      0.00000000	      0.00000000	      0.00000000	      0.00000000	      0.00000000	      0.00000000	      0.45239428	     -1.36688170	      0.00000000	      0.00000000	     -1.13778836	     -2.07165833	      2.18560167	      3.71173332	      0.00000000	      0.00000000	      0.94741405	      0.19059507	      0.99952254	      0.17233505	      0.48925860	      0.06541336	      0.01000000	      0.08480751	      0.00000000	      0.00000000
      0.40054423	      0.00000000	      0.00000000	      0.00000000	      0.00000000	      0.00000000	      0.00000000	      0.00000000	      0.00000000	      0.45184858	     -1.36113276	      0.00000000	      0.00000000	     -1.13861533	     -2.06248895	      2.18708319	      3.69459726	      0.00000000	      0.00000000	      0.94849736	      0.19064654	      0.99953200	      0.17237401	      0.49171917	      0.06542859	      0.01000000	      0.08477983	      0.00000000	      0.00000000
      0.40094430	      0.00000000	      0.00000000	      0.00000000	     -0.00000000	      0.00000000	      0.00000000	      0.00000000	      0.00000000	      0.45130519	     -1.35537610	      0.00000000	      0.00000000	     -1.13943863	     -2.05331445	      2.18855785	      3.67746487	      0.00000000	      0.00000000	      0.94955747	      0.19069802	      0.99954127	      0.17241286	      0.49417973	      0.06544375	      0.01000000	      0.08475216	      0.00000000	      0.00000000
      0.40121378	      0.00000000	      0.00000000	      0.00000000	     -0.00000000	      0.00000000	      0.00000000	      0.00000000	      0.00000000	      0.45094046	     -1.35149418	      0.00000000	      0.00000000	     -1.13999113	     -2.04713183	      2.18954732	      3.66592530	      0.00000000	      0.00000000	      0.95025876	      0.19073271	      0.99954741	      0.17243896	      0.49583717	      0.06545391	      0.01000000	      0.08473353	      0.00000000	      0.00000000
      0.40161651	      0.00000000	      0.00000000	      0.00000000	     -0.00000000	      0.00000000	      0.00000000	      0.00000000	      0.00000000	      0.45039734	     -1.34568676	      0.00000000	      0.00000000	     -1.14081372	     -2.03788847	      2.19102023	      3.64868138	      0.00000000	      0.00000000	      0.95128797	      0.19078454	      0.99955643	      0.17247787	      0.49831413	      0.06546903	      0.01000000	      0.08470568	      0.00000000	      0.00000000
      0.40201925	      0.00000000	     -0.00000000	      0.00000000	     -0.00000000	      0.00000000	      0.00000000	      0.00000000	      0.00000000	      0.44985656	     -1.33987223	      0.00000000	      0.00000000	     -1.14163258	     -2.02864033	      2.19248620	      3.63144455	      0.00000000	      0.00000000	      0.95229510	      0.19083638	      0.99956528	      0.17251666	      0.50079108	      0.06548407	      0.01000000	      0.08467785	      0.00000000	      0.00000000
      0.40232380	      0.00000000	     -0.00000000	      0.00000000	     -0.00000000	      0.00000000	      0.00000000	      0.00000000	      0.00000000	      0.44944916	     -1.33547057	      0.00000000	      0.00000000	     -1.14224935	     -2.02164406	      2.19359019	      3.61840907	      0.00000000	      0.00000000	      0.95304237	      0.19087557	      0.99957185	      0.17254591	      0.50266422	      0.06549539	      0.01000000	      0.08465680	      0.00000000	      0.00000000
      0.40262836	      0.00000000	     -0.00000000	      0.00000000	     -0.00000000	      0.00000000	      0.00000000	      0.00000000	      0.00000000	      0.44904311	     -1.33106510	      0.00000000	      0.00000000	     -1.14286398	     -2.01464530	      2.19469021	      3.60537768	      0.00000000	      0.00000000	      0.95377750	      0.19091476	      0.99957832	      0.17257509	      0.50453736	      0.06550666	      0.01000000	      0.08463576	      0.00000000	      0.00000000
      0.40298674	      0.00000000	     -0.00000000	      0.00000000	     -0.00000000	      0.00000000	      0.00000000	      0.00000000	      0.00000000	      0.44856701	     -1.32587628	      0.00000000	      0.00000000	     -1.14358452	     -2.00640681	      2.19597957	      3.59004551	      0.00000000	      0.00000000	      0.95462732	      0.19096086	      0.99958582	      0.17260934	      0.50674155	      0.06551987	      0.01000000	      0.08461101	      0.00000000	      0.00000000
      0.40334512	      0.00000000	     -0.00000000	      0.00000000	      0.00000000	      0.00000000	      0.00000000	      0.00000000	      0.00000000	      0.44809277	     -1.32068251	      0.00000000	      0.00000000	     -1.14430211	     -1.99816525	      2.19726343	      3.57471815	      0.00000000	      0.00000000	      0.95546098	      0.19100695	      0.99959317	      0.17264350	      0.50894575	      0.06553301	      0.01000000	      0.08458626	      0.00000000	      0.00000000
      0.40370007	      0.00000000	     -0.00000000	      0.00000000	      0.00000000	      0.00000000	      0.00000000	      0.00000000	      0.00000000	      0.44762491	     -1.31553384	      0.00000000	      0.00000000	     -1.14500990	     -1.99000000	      2.19852957	      3.55954104	      0.00000000	      0.00000000	      0.95627102	      0.19105257	      0.99960033	      0.17267723	      0.51112880	      0.06554596	      0.01000000	      0.08456175	      0.00000000	      0.00000000
      0.40405501	      0.00000000	     -0.00000000	      0.00000000	      0.00000000	      0.00000000	      0.00000000	      0.00000000	      0.00000000	      0.44715888	     -1.31038063	      0.00000000	      0.00000000	     -1.14571479	     -1.98183205	      2.19979032	      3.54436883	      0.00000000	      0.00000000	      0.95706585	      0.19109817	      0.99960736	      0.17271086	      0.51331185	      0.06555884	      0.01000000	      0.08453725	      0.00000000	      0.00000000
      0.40442750	      0.00000000	     -0.00000000	      0.00000000	      0.00000000	      0.00000000	      0.00000000	      0.00000000	      0.00000000	      0.44667180	     -1.30496808	      0.00000000	      0.00000000	     -1.14645139	     -1.97325785	      2.20110757	      3.52845109	      0.00000000	      0.00000000	      0.95788391	      0.19114599	      0.99961461	      0.17274605	      0.51560276	      0.06557229	      0.01000000	      0.08451155	      0.00000000	      0.00000000
      0.40479998	      0.00000000	      0.00000000	      0.00000000	      0.00000000	      0.00000000	      0.00000000	      0.00000000	      0.00000000	      0.44618673	     -1.29955088	      0.00000000	      0.00000000	     -1.14718480	     -1.96468095	      2.20241889	      3.51253950	      0.00000000	      0.00000000	      0.95868588	      0.19119378	      0.99962172	      0.17278114	      0.51789368	      0.06558567	      0.01000000	      0.08448585	      0.00000000	      0.00000000
      0.40514908	      0.00000000	      0.00000000	      0.00000000	      0.00000000	      0.00000000	      0.00000000	      0.00000000	      0.00000000	      0.44573395	     -1.29446974	      0.00000000	      0.00000000	     -1.14786926	     -1.95664034	      2.20364251	      3.49763121	      0.00000000	      0.00000000	      0.95942320	      0.19123853	      0.99962827	      0.17281393	      0.52004076	      0.06559814	      0.01000000	      0.08446177	      0.00000000	      0.00000000
      0.40549817	      0.00000000	      0.00000000	      0.00000000	     -0.00000000	      0.00000000	      0.00000000	      0.00000000	      0.00000000	      0.44528294	     -1.28938481	      0.00000000	      0.00000000	     -1.14855091	     -1.94859762	      2.20486091	      3.48272850	      0.00000000	      0.00000000	      0.96014695	      0.19128324	      0.99963471	      0.17284663	      0.52218784	      0.06561055	      0.01000000	      0.08443770	      0.00000000	      0.00000000
      0.40587463	      0.00000000	      0.00000000	      0.00000000	     -0.00000000	      0.00000000	      0.00000000	      0.00000000	      0.00000000	      0.44479858	     -1.28389730	      0.00000000	      0.00000000	     -1.14928283	     -1.93992248	      2.20616898	      3.46666318	      0.00000000	      0.00000000	      0.96091253	      0.19133142	      0.99964152	      0.17288178	      0.52450318	      0.06562385	      0.01000000	      0.08441174	      0.00000000	      0.00000000
      0.40625108	      0.00000000	      0.00000000	      0.00000000	     -0.00000000	      0.00000000	      0.00000000	      0.00000000	      0.00000000	      0.44431628	     -1.27840570	      0.00000000	      0.00000000	     -1.15001149	     -1.93124510	      2.20747099	      3.45060528	      0.00000000	      0.00000000	      0.96166296	      0.19137954	      0.99964820	      0.17291683	      0.52681851	      0.06563709	      0.01000000	      0.08438579	      0.00000000	      0.00000000
      0.40658336	      0.00000000	      0.00000000	      0.00000000	     -0.00000000	      0.00000000	      0.00000000	      0.00000000	      0.00000000	      0.44389230	     -1.27355517	      0.00000000	      0.00000000	     -1.15065194	     -1.92358422	      2.20861522	      3.43643625	      0.00000000	      0.00000000	      0.96231302	      0.19142197	      0.99965400	      0.17294767	      0.52886219	      0.06564870	      0.01000000	      0.08436289	      0.00000000	      0.00000000
      0.40691565	      0.00000000	      0.00000000	      0.00000000	     -0.00000000	      0.00000000	      0.00000000	      0.00000000	      0.00000000	      0.44346992	     -1.26870170	      0.00000000	      0.00000000	     -1.15128984	     -1.91592183	      2.20975474	      3.42227294	      0.00000000	      0.00000000	      0.96295173	      0.19146435	      0.99965971	      0.17297843	      0.53090587	      0.06566026	      0.01000000	      0.08434000	      0.00000000	      0.00000000
      0.40729357	      0.00000000	      0.00000000	      0.00000000	     -0.00000000	      0.00000000	      0.00000000	      0.00000000	      0.00000000	      0.44299149	     -1.26317816	      0.00000000	      0.00000000	     -1.15201226	     -1.90720539	      2.21104505	      3.40617039	      0.00000000	      0.00000000	      0.96366466	      0.19151249	      0.99966608	      0.17301330	      0.53323024	      0.06567333	      0.01000000	      0.08431397	      0.00000000	      0.00000000
      0.40767149	      0.00000000	      0.00000000	      0.00000000	     -0.00000000	      0.00000000	      0.00000000	      0.00000000	      0.00000000	      0.44251515	     -1.25765112	      0.00000000	      0.00000000	     -1.15273139	     -1.89848716	      2.21232927	      3.39007643	      0.00000000	      0.00000000	      0.96436350	      0.19156057	      0.99967233	      0.17304807	      0.53555462	      0.06568633	      0.01000000	      0.08428794	      0.00000000	      0.00000000
      0.40797617	      0.00000000	      0.00000000	      0.00000000	     -0.00000000	      0.00000000	      0.00000000	      0.00000000	      0.00000000	      0.44213265	     -1.25319278	      0.00000000	      0.00000000	     -1.15330875	     -1.89145748	      2.21336019	      3.37710635	      0.00000000	      0.00000000	      0.96491683	      0.19159928	      0.99967728	      0.17307602	      0.53742852	      0.06569675	      0.01000000	      0.08426697	      0.00000000	      0.00000000
      0.40836201	      0.00000000	      0.00000000	      0.00000000	     -0.00000000	      0.00000000	      0.00000000	      0.00000000	      0.00000000	      0.44165022	     -1.24754390	      0.00000000	      0.00000000	     -1.15403682	     -1.88255406	      2.21466002	      3.36068836	      0.00000000	      0.00000000	      0.96560492	      0.19164824	      0.99968345	      0.17311130	      0.53980156	      0.06570988	      0.01000000	      0.08424041	      0.00000000	      0.00000000
      0.40874784	      0.00000000	      0.00000000	      0.00000000	     -0.00000000	      0.00000000	      0.00000000	      0.00000000	      0.00000000	      0.44116996	     -1.24189180	      0.00000000	      0.00000000	     -1.15476146	     -1.87364909	      2.21595353	      3.34428050	      0.00000000	      0.00000000	      0.96627915	      0.19169711	      0.99968950	      0.17314648	      0.54217460	      0.06572292	      0.01000000	      0.08421386	      0.00000000	      0.00000000
      0.40904423	      0.00000000	      0.00000000	      0.00000000	      0.00000000	      0.00000000	      0.00000000	      0.00000000	      0.00000000	      0.44080252	     -1.23754787	      0.00000000	      0.00000000	     -1.15531578	     -1.86680769	      2.21694288	      3.33168088	      0.00000000	      0.00000000	      0.96678787	      0.19173460	      0.99969407	      0.17317342	      0.54399752	      0.06573288	      0.01000000	      0.08419346	      0.00000000	      0.00000000
      0.40940558	      0.00000000	      0.00000000	      0.00000000	      0.00000000	      0.00000000	      0.00000000	      0.00000000	      0.00000000	      0.44035629	     -1.23224951	      0.00000000	      0.00000000	     -1.15598885	     -1.85846588	      2.21814401	      3.31632690	      0.00000000	      0.00000000	      0.96739745	      0.19178024	      0.99969955	      0.17320617	      0.54621998	      0.06574497	      0.01000000	      0.08416861	      0.00000000	      0.00000000
      0.40976694	      0.00000000	      0.00000000	      0.00000000	      0.00000000	      0.00000000	      0.00000000	      0.00000000	      0.00000000	      0.43991197	     -1.22694869	      0.00000000	      0.00000000	     -1.15665890	     -1.85012306	      2.21933960	      3.30098148	      0.00000000	      0.00000000	      0.96799558	      0.19182580	      0.99970493	      0.17323881	      0.54844245	      0.06575698	      0.01000000	      0.08414376	      0.00000000	      0.00000000
      0.41012252	      0.00000000	      0.00000000	      0.00000000	      0.00000000	      0.00000000	      0.00000000	      0.00000000	      0.00000000	      0.43947662	     -1.22173024	      0.00000000	      0.00000000	     -1.15731531	     -1.84191275	      2.22051068	      3.28588838	      0.00000000	      0.00000000	      0.96857317	      0.19187055	      0.99971013	      0.17327084	      0.55062941	      0.06576873	      0.01000000	      0.08411931	      0.00000000	      0.00000000
      0.41047810	      0.00000000	      0.00000000	      0.00000000	      0.00000000	      0.00000000	      0.00000000	      0.00000000	      0.00000000	      0.43904312	     -1.21650963	      0.00000000	      0.00000000	     -1.15796880	     -1.83370165	      2.22167640	      3.27080385	      0.00000000	      0.00000000	      0.96914010	      0.19191523	      0.99971524	      0.17330277	      0.55281637	      0.06578041	      0.01000000	      0.08409487	      0.00000000	      0.00000000
      0.41083748	      0.00000000	      0.00000000	      0.00000000	      0.00000000	      0.00000000	      0.00000000	      0.00000000	      0.00000000	      0.43860688	     -1.21123114	      0.00000000	      0.00000000	     -1.15862630	     -1.82540220	      2.22284912	      3.25556571	      0.00000000	      0.00000000	      0.96970245	      0.19196029	      0.99972031	      0.17333493	      0.55502670	      0.06579214	      0.01000000	      0.08407017	      0.00000000	      0.00000000
      0.41119686	      0.00000000	      0.00000000	      0.00000000	     -0.00000000	      0.00000000	      0.00000000	      0.00000000	      0.00000000	      0.43817254	     -1.20595066	      0.00000000	      0.00000000	     -1.15928082	     -1.81710212	      2.22401637	      3.24033672	      0.00000000	      0.00000000	      0.97025431	      0.19200527	      0.99972529	      0.17336700	      0.55723703	      0.06580380	      0.01000000	      0.08404548	      0.00000000	      0.00000000
      0.41154798	      0.00000000	      0.00000000	      0.00000000	     -0.00000000	      0.00000000	      0.00000000	      0.00000000	      0.00000000	      0.43775001	     -1.20078973	      0.00000000	      0.00000000	     -1.15991742	     -1.80899239	      2.22515150	      3.22546538	      0.00000000	      0.00000000	      0.97078357	      0.19204913	      0.99973008	      0.17339823	      0.55939656	      0.06581513	      0.01000000	      0.08402137	      0.00000000	      0.00000000
      0.41189910	      0.00000000	      0.00000000	      0.00000000	      0.00000000	      0.00000000	      0.00000000	      0.00000000	      0.00000000	      0.43732930	     -1.19562710	      0.00000000	      0.00000000	     -1.16055117	     -1.80088222	      2.22628142	      3.21060297	      0.00000000	      0.00000000	      0.97130320	      0.19209290	      0.99973477	      0.17342936	      0.56155609	      0.06582638	      0.01000000	      0.08399725	      0.00000000	      0.00000000
      0.41225882	      0.00000000	      0.00000000	      0.00000000	      0.00000000	      0.00000000	      0.00000000	      0.00000000	      0.00000000	      0.43690015	     -1.19033626	      0.00000000	      0.00000000	     -1.16119750	     -1.79257299	      2.22743362	      3.19538444	      0.00000000	      0.00000000	      0.97182578	      0.19213765	      0.99973950	      0.17346115	      0.56376854	      0.06583784	      0.01000000	      0.08397256	      0.00000000	      0.00000000
      0.41261855	      0.00000000	      0.00000000	      0.00000000	      0.00000000	      0.00000000	      0.00000000	      0.00000000	      0.00000000	      0.43647291	     -1.18504385	      0.00000000	      0.00000000	     -1.16184084	     -1.78426346	      2.22858035	      3.18017570	      0.00000000	      0.00000000	      0.97233865	      0.19218230	      0.99974415	      0.17349284	      0.56598100	      0.06584923	      0.01000000	      0.08394787	      0.00000000	      0.00000000
      0.41296356	      0.00000000	      0.00000000	      0.00000000	      0.00000000	      0.00000000	      0.00000000	      0.00000000	      0.00000000	      0.43606493	     -1.17996655	      0.00000000	      0.00000000	     -1.16245505	     -1.77629375	      2.22967502	      3.16559710	      0.00000000	      0.00000000	      0.97282157	      0.19222504	      0.99974852	      0.17352314	      0.56810295	      0.06586008	      0.01000000	      0.08392419	      0.00000000	      0.00000000
      0.41330857	      0.00000000	      0.00000000	      0.00000000	      0.00000000	      0.00000000	      0.00000000	      0.00000000	      0.00000000	      0.43565871	     -1.17488798	      0.00000000	      0.00000000	     -1.16306651	     -1.76832391	      2.23076467	      3.15102760	      0.00000000	      0.00000000	      0.97329589	      0.19226768	      0.99975283	      0.17355334	      0.57022490	      0.06587087	      0.01000000	      0.08390052	      0.00000000	      0.00000000
      0.41367031	      0.00000000	      0.00000000	      0.00000000	      0.00000000	      0.00000000	      0.00000000	      0.00000000	      0.00000000	      0.43523467	     -1.16956183	      0.00000000	      0.00000000	     -1.16370468	     -1.75996758	      2.23190176	      3.13576022	      0.00000000	      0.00000000	      0.97378415	      0.19231228	      0.99975726	      0.17358490	      0.57244975	      0.06588211	      0.01000000	      0.08387571	      0.00000000	      0.00000000
      0.41403205	      0.00000000	      0.00000000	      0.00000000	     -0.00000000	      0.00000000	      0.00000000	      0.00000000	      0.00000000	      0.43481255	     -1.16423446	      0.00000000	      0.00000000	     -1.16433982	     -1.75161122	      2.23303334	      3.12050333	      0.00000000	      0.00000000	      0.97426331	      0.19235678	      0.99976161	      0.17361636	      0.57467461	      0.06589328	      0.01000000	      0.08385091	      0.00000000	      0.00000000
      0.41436668	      0.00000000	      0.00000000	      0.00000000	     -0.00000000	      0.00000000	      0.00000000	      0.00000000	      0.00000000	      0.43442379	     -1.15930536	      0.00000000	      0.00000000	     -1.16492467	     -1.74388128	      2.23407519	      3.10639794	      0.00000000	      0.00000000	      0.97469860	      0.19239785	      0.99976556	      0.17364537	      0.57673272	      0.06590354	      0.01000000	      0.08382797	      0.00000000	      0.00000000
      0.41470131	      0.00000000	      0.00000000	      0.00000000	     -0.00000000	      0.00000000	      0.00000000	      0.00000000	      0.00000000	      0.43403667	     -1.15437537	      0.00000000	      0.00000000	     -1.16550693	     -1.73615147	      2.23511233	      3.09230147	      0.00000000	      0.00000000	      0.97512639	      0.19243883	      0.99976945	      0.17367429	      0.57879083	      0.06591374	      0.01000000	      0.08380503	      0.00000000	      0.00000000
      0.41506619	      0.00000000	      0.00000000	      0.00000000	     -0.00000000	      0.00000000	      0.00000000	      0.00000000	      0.00000000	      0.43361644	     -1.14899876	      0.00000000	      0.00000000	     -1.16613888	     -1.72772314	      2.23623785	      3.07693981	      0.00000000	      0.00000000	      0.97558446	      0.19248339	      0.99977362	      0.17370572	      0.58103500	      0.06592479	      0.01000000	      0.08378003	      0.00000000	      0.00000000
      0.41543107	      0.00000000	      0.00000000	      0.00000000	     -0.00000000	      0.00000000	      0.00000000	      0.00000000	      0.00000000	      0.43319818	     -1.14362128	      0.00000000	      0.00000000	     -1.16676776	     -1.71929505	      2.23735777	      3.06158941	      0.00000000	      0.00000000	      0.97603394	      0.19252785	      0.99977772	      0.17373705	      0.58327917	      0.06593577	      0.01000000	      0.08375503	      0.00000000	      0.00000000
      0.41574709	      0.00000000	      0.00000000	      0.00000000	     -0.00000000	      0.00000000	      0.00000000	      0.00000000	      0.00000000	      0.43283751	     -1.13896331	      0.00000000	      0.00000000	     -1.16730993	     -1.71199603	      2.23832318	      3.04830256	      0.00000000	      0.00000000	      0.97641641	      0.19256625	      0.99978120	      0.17376409	      0.58522280	      0.06594522	      0.01000000	      0.08373339	      0.00000000	      0.00000000
      0.41606310	      0.00000000	      0.00000000	      0.00000000	     -0.00000000	      0.00000000	      0.00000000	      0.00000000	      0.00000000	      0.43247832	     -1.13430481	      0.00000000	      0.00000000	     -1.16784979	     -1.70469730	      2.23928439	      3.03502389	      0.00000000	      0.00000000	      0.97679267	      0.19260456	      0.99978463	      0.17379105	      0.58716642	      0.06595461	      0.01000000	      0.08371175	      0.00000000	      0.00000000
      0.41642836	      0.00000000	      0.00000000	      0.00000000	     -0.00000000	      0.00000000	      0.00000000	      0.00000000	      0.00000000	      0.43206499	     -1.12891983	      0.00000000	      0.00000000	     -1.16847090	     -1.69626181	      2.24039015	      3.01968550	      0.00000000	      0.00000000	      0.97721996	      0.19264873	      0.99978853	      0.17382212	      0.58941289	      0.06596539	      0.01000000	      0.08368675	      0.00000000	      0.00000000
      0.41679362	      0.00000000	      0.00000000	      0.00000000	     -0.00000000	      0.00000000	      0.00000000	      0.00000000	      0.00000000	      0.43165363	     -1.12353429	      0.00000000	      0.00000000	     -1.16908893	     -1.68782679	      2.24149031	      3.00435898	      0.00000000	      0.00000000	      0.97763924	      0.19269278	      0.99979236	      0.17385307	      0.59165937	      0.06597610	      0.01000000	      0.08366175	      0.00000000	      0.00000000
      0.41708161	      0.00000000	      0.00000000	      0.00000000	     -0.00000000	      0.00000000	      0.00000000	      0.00000000	      0.00000000	      0.43133066	     -1.11928755	      0.00000000	      0.00000000	     -1.16957407	     -1.68117640	      2.24235382	      2.99228130	      0.00000000	      0.00000000	      0.97796430	      0.19272742	      0.99979533	      0.17387741	      0.59343068	      0.06598449	      0.01000000	      0.08364204	      0.00000000	      0.00000000
      0.41745492	      0.00000000	      0.00000000	      0.00000000	     -0.00000000	      0.00000000	      0.00000000	      0.00000000	      0.00000000	      0.43091385	     -1.11378252	      0.00000000	      0.00000000	     -1.17020005	     -1.67255680	      2.24346793	      2.97663579	      0.00000000	      0.00000000	      0.97837851	      0.19277221	      0.99979911	      0.17390885	      0.59572665	      0.06599530	      0.01000000	      0.08361651	      0.00000000	      0.00000000
      0.41782822	      0.00000000	      0.00000000	      0.00000000	     -0.00000000	      0.00000000	      0.00000000	      0.00000000	      0.00000000	      0.43049910	     -1.10827715	      0.00000000	      0.00000000	     -1.17082281	     -1.66393783	      2.24457620	      2.96100355	      0.00000000	      0.00000000	      0.97878480	      0.19281686	      0.99980283	      0.17394017	      0.59802262	      0.06600604	      0.01000000	      0.08359098	      0.00000000	      0.00000000
      0.41811976	      0.00000000	      0.00000000	      0.00000000	     -0.00000000	      0.00000000	      0.00000000	      0.00000000	      0.00000000	      0.43017663	     -1.10397753	      0.00000000	      0.00000000	     -1.17130692	     -1.65720750	      2.24543765	      2.94880231	      0.00000000	      0.00000000	      0.97909669	      0.19285164	      0.99980568	      0.17396456	      0.59981566	      0.06601437	      0.01000000	      0.08357104	      0.00000000	      0.00000000
      0.41841129	      0.00000000	      0.00000000	      0.00000000	     -0.00000000	      0.00000000	      0.00000000	      0.00000000	      0.00000000	      0.42985541	     -1.09967779	      0.00000000	      0.00000000	     -1.17178907	     -1.65047766	      2.24629555	      2.93660883	      0.00000000	      0.00000000	      0.97940393	      0.19288634	      0.99980849	      0.17398888	      0.60160871	      0.06602265	      0.01000000	      0.08355112	      0.00000000	      0.00000000
      0.41876158	      0.00000000	      0.00000000	      0.00000000	     -0.00000000	      0.00000000	      0.00000000	      0.00000000	      0.00000000	      0.42947111	     -1.09451130	      0.00000000	      0.00000000	     -1.17236580	     -1.64239218	      2.24732165	      2.92196654	      0.00000000	      0.00000000	      0.97976703	      0.19292791	      0.99981182	      0.17401801	      0.60376315	      0.06603254	      0.01000000	      0.08352718	      0.00000000	      0.00000000
      0.41911187	      0.00000000	      0.00000000	      0.00000000	     -0.00000000	      0.00000000	      0.00000000	      0.00000000	      0.00000000	      0.42908862	     -1.08934476	      0.00000000	      0.00000000	     -1.17293971	     -1.63430748	      2.24834263	      2.90733573	      0.00000000	      0.00000000	      0.98012363	      0.19296936	      0.99981509	      0.17404704	      0.60591758	      0.06604236	      0.01000000	      0.08350324	      0.00000000	      0.00000000
      0.41942124	      0.00000000	      0.00000000	      0.00000000	     -0.00000000	      0.00000000	      0.00000000	      0.00000000	      0.00000000	      0.42875231	     -1.08478183	      0.00000000	      0.00000000	     -1.17344420	     -1.62716814	      2.24924007	      2.89442235	      0.00000000	      0.00000000	      0.98043327	      0.19300587	      0.99981793	      0.17407260	      0.60782032	      0.06605097	      0.01000000	      0.08348211	      0.00000000	      0.00000000
      0.41973061	      0.00000000	      0.00000000	      0.00000000	     -0.00000000	      0.00000000	      0.00000000	      0.00000000	      0.00000000	      0.42841742	     -1.08021896	      0.00000000	      0.00000000	     -1.17394649	     -1.62002953	      2.25013351	      2.88151753	      0.00000000	      0.00000000	      0.98073801	      0.19304227	      0.99982072	      0.17409807	      0.60972305	      0.06605954	      0.01000000	      0.08346098	      0.00000000	      0.00000000
      0.42009053	      0.00000000	      0.00000000	      0.00000000	     -0.00000000	      0.00000000	      0.00000000	      0.00000000	      0.00000000	      0.42802958	     -1.07491050	      0.00000000	      0.00000000	     -1.17452809	     -1.61172528	      2.25116794	      2.86651358	      0.00000000	      0.00000000	      0.98108650	      0.19308451	      0.99982392	      0.17412762	      0.61193674	      0.06606944	      0.01000000	      0.08343641	      0.00000000	      0.00000000
      0.42045046	      0.00000000	      0.00000000	      0.00000000	     -0.00000000	      0.00000000	      0.00000000	      0.00000000	      0.00000000	      0.42764365	     -1.06960223	      0.00000000	      0.00000000	     -1.17510669	     -1.60342205	      2.25219698	      2.85152204	      0.00000000	      0.00000000	      0.98142859	      0.19312660	      0.99982706	      0.17415706	      0.61415044	      0.06607927	      0.01000000	      0.08341184	      0.00000000	      0.00000000
      0.42073494	      0.00000000	      0.00000000	      0.00000000	     -0.00000000	      0.00000000	      0.00000000	      0.00000000	      0.00000000	      0.42733997	     -1.06540687	      0.00000000	      0.00000000	     -1.17556190	     -1.59686023	      2.25300649	      2.83968054	      0.00000000	      0.00000000	      0.98169453	      0.19315978	      0.99982950	      0.17418025	      0.61590009	      0.06608698	      0.01000000	      0.08339242	      0.00000000	      0.00000000
      0.42110400	      0.00000000	      0.00000000	      0.00000000	     -0.00000000	      0.00000000	      0.00000000	      0.00000000	      0.00000000	      0.42694777	     -1.05996434	      0.00000000	      0.00000000	     -1.17614967	     -1.58834846	      2.25405168	      2.82432825	      0.00000000	      0.00000000	      0.98203380	      0.19320269	      0.99983262	      0.17421024	      0.61816999	      0.06609693	      0.01000000	      0.08336724	      0.00000000	      0.00000000
      0.42147307	      0.00000000	      0.00000000	      0.00000000	     -0.00000000	      0.00000000	      0.00000000	      0.00000000	      0.00000000	      0.42655757	     -1.05452220	      0.00000000	      0.00000000	     -1.17673431	     -1.57983787	      2.25509121	      2.80898975	      0.00000000	      0.00000000	      0.98236670	      0.19324546	      0.99983568	      0.17424013	      0.62043989	      0.06610680	      0.01000000	      0.08334207	      0.00000000	      0.00000000
      0.42176156	      0.00000000	      0.00000000	      0.00000000	     -0.00000000	      0.00000000	      0.00000000	      0.00000000	      0.00000000	      0.42625397	     -1.05026846	      0.00000000	      0.00000000	     -1.17718912	     -1.57318628	      2.25589986	      2.79700705	      0.00000000	      0.00000000	      0.98262256	      0.19327879	      0.99983803	      0.17426341	      0.62221425	      0.06611447	      0.01000000	      0.08332240	      0.00000000	      0.00000000
      0.42205005	      0.00000000	      0.00000000	      0.00000000	     -0.00000000	      0.00000000	      0.00000000	      0.00000000	      0.00000000	      0.42595158	     -1.04601502	      0.00000000	      0.00000000	     -1.17764201	     -1.56653550	      2.25670505	      2.78503245	      0.00000000	      0.00000000	      0.98287466	      0.19331203	      0.99984035	      0.17428662	      0.62398860	      0.06612209	      0.01000000	      0.08330273	      0.00000000	      0.00000000
      0.42239641	      0.00000000	      0.00000000	      0.00000000	     -0.00000000	      0.00000000	      0.00000000	      0.00000000	      0.00000000	      0.42559017	     -1.04090888	      0.00000000	      0.00000000	     -1.17818322	     -1.55855192	      2.25766719	      2.77066528	      0.00000000	      0.00000000	      0.98317245	      0.19335181	      0.99984310	      0.17431440	      0.62611886	      0.06613118	      0.01000000	      0.08327912	      0.00000000	      0.00000000
      0.42274277	      0.00000000	      0.00000000	      0.00000000	     -0.00000000	      0.00000000	      0.00000000	      0.00000000	      0.00000000	      0.42523052	     -1.03580328	      0.00000000	      0.00000000	     -1.17872166	     -1.55056958	      2.25862435	      2.75630998	      0.00000000	      0.00000000	      0.98346499	      0.19339147	      0.99984579	      0.17434208	      0.62824912	      0.06614021	      0.01000000	      0.08325552	      0.00000000	      0.00000000
      0.42304843	      0.00000000	      0.00000000	      0.00000000	     -0.00000000	      0.00000000	      0.00000000	      0.00000000	      0.00000000	      0.42491461	     -1.03129813	      0.00000000	      0.00000000	     -1.17919453	     -1.54352642	      2.25946491	      2.74365004	      0.00000000	      0.00000000	      0.98371887	      0.19342635	      0.99984813	      0.17436643	      0.63012905	      0.06614812	      0.01000000	      0.08323470	      0.00000000	      0.00000000
      0.42335409	      0.00000000	      0.00000000	      0.00000000	     -0.00000000	      0.00000000	      0.00000000	      0.00000000	      0.00000000	      0.42460007	     -1.02679349	      0.00000000	      0.00000000	     -1.17966524	     -1.53648432	      2.26030160	      2.73099895	      0.00000000	      0.00000000	      0.98396881	      0.19346112	      0.99985043	      0.17439070	      0.63200899	      0.06615598	      0.01000000	      0.08321388	      0.00000000	      0.00000000
      0.42371026	      0.00000000	      0.00000000	      0.00000000	     -0.00000000	      0.00000000	      0.00000000	      0.00000000	      0.00000000	      0.42423529	     -1.02154514	      0.00000000	      0.00000000	     -1.18021103	     -1.52828000	      2.26127167	      2.71626765	      0.00000000	      0.00000000	      0.98425515	      0.19350152	      0.99985307	      0.17441889	      0.63419957	      0.06616508	      0.01000000	      0.08318962	      0.00000000	      0.00000000
      0.42406643	      0.00000000	      0.00000000	      0.00000000	     -0.00000000	      0.00000000	      0.00000000	      0.00000000	      0.00000000	      0.42387239	     -1.01629758	      0.00000000	      0.00000000	     -1.18075389	     -1.52007715	      2.26223650	      2.70154913	      0.00000000	      0.00000000	      0.98453632	      0.19354176	      0.99985567	      0.17444697	      0.63639015	      0.06617411	      0.01000000	      0.08316538	      0.00000000	      0.00000000
      0.42434496	      0.00000000	      0.00000000	      0.00000000	     -0.00000000	      0.00000000	      0.00000000	      0.00000000	      0.00000000	      0.42358989	     -1.01219452	      0.00000000	      0.00000000	     -1.18117638	     -1.51366362	      2.26298735	      2.69004678	      0.00000000	      0.00000000	      0.98475266	      0.19357314	      0.99985766	      0.17446886	      0.63810320	      0.06618112	      0.01000000	      0.08314642	      0.00000000	      0.00000000
      0.42471055	      0.00000000	      0.00000000	      0.00000000	     -0.00000000	      0.00000000	      0.00000000	      0.00000000	      0.00000000	      0.42322082	     -1.00680963	      0.00000000	      0.00000000	     -1.18172823	     -1.50524674	      2.26396806	      2.67495923	      0.00000000	      0.00000000	      0.98503198	      0.19361418	      0.99986024	      0.17449750	      0.64035176	      0.06619026	      0.01000000	      0.08312154	      0.00000000	      0.00000000
      0.42507615	      0.00000000	      0.00000000	      0.00000000	     -0.00000000	      0.00000000	      0.00000000	      0.00000000	      0.00000000	      0.42285372	     -1.00142573	      0.00000000	      0.00000000	     -1.18227701	     -1.49683150	      2.26494326	      2.65988589	      0.00000000	      0.00000000	      0.98530613	      0.19365507	      0.99986277	      0.17452603	      0.64260033	      0.06619934	      0.01000000	      0.08309668	      0.00000000	      0.00000000
      0.42536265	      0.00000000	      0.00000000	      0.00000000	     -0.00000000	      0.00000000	      0.00000000	      0.00000000	      0.00000000	      0.42256742	     -0.99720735	      0.00000000	      0.00000000	     -1.18270490	     -1.49023827	      2.26570362	      2.64808118	      0.00000000	      0.00000000	      0.98551741	      0.19368701	      0.99986473	      0.17454831	      0.64436241	      0.06620640	      0.01000000	      0.08307719	      0.00000000	      0.00000000
      0.42564914	      0.00000000	      0.00000000	      0.00000000	     -0.00000000	      0.00000000	      0.00000000	      0.00000000	      0.00000000	      0.42228232	     -0.99298962	      0.00000000	      0.00000000	     -1.18313091	     -1.48364613	      2.26646060	      2.63628487	      0.00000000	      0.00000000	      0.98572562	      0.19371885	      0.99986665	      0.17457052	      0.64612449	      0.06621342	      0.01000000	      0.08305771	      0.00000000	      0.00000000
      0.42599054	      0.00000000	      0.00000000	      0.00000000	     -0.00000000	      0.00000000	      0.00000000	      0.00000000	      0.00000000	      0.42194418	     -0.98796458	      0.00000000	      0.00000000	     -1.18363608	     -1.47579234	      2.26735822	      2.62223767	      0.00000000	      0.00000000	      0.98596979	      0.19375666	      0.99986891	      0.17459690	      0.64822423	      0.06622172	      0.01000000	      0.08303451	      0.00000000	      0.00000000
      0.42633194	      0.00000000	      0.00000000	      0.00000000	     -0.00000000	      0.00000000	      0.00000000	      0.00000000	      0.00000000	      0.42160775	     -0.98294056	      0.00000000	      0.00000000	     -1.18413857	     -1.46794016	      2.26825106	      2.60820244	      0.00000000	      0.00000000	      0.98620973	      0.19379434	      0.99987113	      0.17462319	      0.65032397	      0.06622997	      0.01000000	      0.08301131	      0.00000000	      0.00000000
      0.42663858	      0.00000000	      0.00000000	      0.00000000	     -0.00000000	      0.00000000	      0.00000000	      0.00000000	      0.00000000	      0.42130703	     -0.97842898	      0.00000000	     -0.00000000	     -1.18458762	     -1.46088900	      2.26904889	      2.59560518	      0.00000000	      0.00000000	      0.98642171	      0.19382807	      0.99987309	      0.17464671	      0.65220991	      0.06623732	      0.01000000	      0.08299047	      0.00000000	      0.00000000
      0.42694521	      0.00000000	      0.00000000	      0.00000000	     -0.00000000	      0.00000000	      0.00000000	      0.00000000	      0.00000000	      0.42100770	     -0.97391828	      0.00000000	     -0.00000000	     -1.18503450	     -1.45383923	      2.26984287	      2.58301722	      0.00000000	      0.00000000	      0.98663039	      0.19386168	      0.99987502	      0.17467017	      0.65409585	      0.06624463	      0.01000000	      0.08296964	      0.00000000	      0.00000000
      0.42729811	      0.00000000	      0.00000000	      0.00000000	     -0.00000000	      0.00000000	      0.00000000	      0.00000000	      0.00000000	      0.42066493	     -0.96872822	      0.00000000	      0.00000000	     -1.18554612	     -1.44572773	      2.27075185	      2.56854086	      0.00000000	      0.00000000	      0.98686655	      0.19390022	      0.99987720	      0.17469706	      0.65626631	      0.06625297	      0.01000000	      0.08294568	      0.00000000	      0.00000000
      0.42765101	      0.00000000	      0.00000000	      0.00000000	     -0.00000000	      0.00000000	      0.00000000	      0.00000000	      0.00000000	      0.42032398	     -0.96353941	      0.00000000	     -0.00000000	     -1.18605488	     -1.43761810	      2.27165573	      2.55407746	      0.00000000	      0.00000000	      0.98709850	      0.19393862	      0.99987935	      0.17472385	      0.65843677	      0.06626125	      0.01000000	      0.08292172	      0.00000000	      0.00000000
      0.42792962	      0.00000000	      0.00000000	      0.00000000	     -0.00000000	      0.00000000	      0.00000000	      0.00000000	      0.00000000	      0.42005609	     -0.95944370	      0.00000000	     -0.00000000	     -1.18645453	     -1.43121690	      2.27236575	      2.54266643	      0.00000000	      0.00000000	      0.98727870	      0.19396882	      0.99988102	      0.17474494	      0.66015037	      0.06626775	      0.01000000	      0.08290281	      0.00000000	      0.00000000
      0.42829195	      0.00000000	      0.00000000	      0.00000000	     -0.00000000	      0.00000000	      0.00000000	      0.00000000	      0.00000000	      0.41970942	     -0.95411857	      0.00000000	     -0.00000000	     -1.18697160	     -1.42289418	      2.27328435	      2.52783746	      0.00000000	      0.00000000	      0.98750925	      0.19400796	      0.99988316	      0.17477226	      0.66237886	      0.06627613	      0.01000000	      0.08287823	      0.00000000	      0.00000000
      0.42865429	      0.00000000	      0.00000000	      0.00000000	     -0.00000000	      0.00000000	      0.00000000	      0.00000000	      0.00000000	      0.41936468	     -0.94879488	      0.00000000	      0.00000000	     -1.18748566	     -1.41457350	      2.27419759	      2.51302277	      0.00000000	      0.00000000	      0.98773559	      0.19404695	      0.99988526	      0.17479947	      0.66460736	      0.06628444	      0.01000000	      0.08285365	      0.00000000	      0.00000000
      0.42893788	      0.00000000	      0.00000000	      0.00000000	     -0.00000000	      0.00000000	      0.00000000	      0.00000000	      0.00000000	      0.41909619	     -0.94462913	      0.00000000	     -0.00000000	     -1.18788590	     -1.40806263	      2.27490862	      2.50143524	      0.00000000	      0.00000000	      0.98790985	      0.19407734	      0.99988687	      0.17482070	      0.66635158	      0.06629090	      0.01000000	      0.08283442	      0.00000000	      0.00000000
      0.42922148	      0.00000000	      0.00000000	      0.00000000	     -0.00000000	      0.00000000	      0.00000000	      0.00000000	      0.00000000	      0.41882889	     -0.94046431	      0.00000000	      0.00000000	     -1.18828429	     -1.40155308	      2.27561637	      2.48985617	      0.00000000	      0.00000000	      0.98808161	      0.19410764	      0.99988846	      0.17484186	      0.66809580	      0.06629732	      0.01000000	      0.08281519	      0.00000000	      0.00000000
      0.42956054	      0.00000000	      0.00000000	      0.00000000	     -0.00000000	      0.00000000	      0.00000000	      0.00000000	      0.00000000	      0.41851086	     -0.93548617	      0.00000000	      0.00000000	     -1.18875818	     -1.39377221	      2.27645824	      2.47602217	      0.00000000	      0.00000000	      0.98828374	      0.19414374	      0.99989034	      0.17486707	      0.67018116	      0.06630494	      0.01000000	      0.08279221	      0.00000000	      0.00000000
      0.42989960	      0.00000000	      0.00000000	      0.00000000	     -0.00000000	      0.00000000	      0.00000000	      0.00000000	      0.00000000	      0.41819452	     -0.93050944	      0.00000000	     -0.00000000	     -1.18922944	     -1.38599330	      2.27729542	      2.46220032	      0.00000000	      0.00000000	      0.98848240	      0.19417970	      0.99989218	      0.17489219	      0.67226653	      0.06631251	      0.01000000	      0.08276923	      0.00000000	      0.00000000
      0.43019968	      0.00000000	      0.00000000	      0.00000000	     -0.00000000	      0.00000000	      0.00000000	      0.00000000	      0.00000000	      0.41791595	     -0.92610607	      0.00000000	     -0.00000000	     -1.18964431	     -1.37911045	      2.27803244	      2.44997642	      0.00000000	      0.00000000	      0.98865540	      0.19421140	      0.99989379	      0.17491434	      0.67411214	      0.06631915	      0.01000000	      0.08274890	      0.00000000	      0.00000000
      0.43049976	      0.00000000	      0.00000000	      0.00000000	     -0.00000000	      0.00000000	      0.00000000	      0.00000000	      0.00000000	      0.41763871	     -0.92170385	      0.00000000	     -0.00000000	     -1.19005713	     -1.37222921	      2.27876579	      2.43776167	      0.00000000	      0.00000000	      0.98882577	      0.19424299	      0.99989537	      0.17493642	      0.67595776	      0.06632575	      0.01000000	      0.08272858	      0.00000000	      0.00000000
      0.43084965	      0.00000000	      0.00000000	      0.00000000	     -0.00000000	      0.00000000	      0.00000000	      0.00000000	      0.00000000	      0.41731711	     -0.91657231	      0.00000000	      0.00000000	     -1.19053586	     -1.36420776	      2.27961627	      2.42352996	      0.00000000	      0.00000000	      0.98902117	      0.19427968	      0.99989718	      0.17496207	      0.67810975	      0.06633338	      0.01000000	      0.08270488	      0.00000000	      0.00000000
      0.43119955	      0.00000000	      0.00000000	      0.00000000	     -0.00000000	      0.00000000	      0.00000000	      0.00000000	      0.00000000	      0.41699730	     -0.91144241	      0.00000000	      0.00000000	     -1.19101178	     -1.35618851	      2.28046176	      2.40931132	      0.00000000	      0.00000000	      0.98921312	      0.19431622	      0.99989897	      0.17498762	      0.68026175	      0.06634096	      0.01000000	      0.08268120	      0.00000000	      0.00000000
      0.43146393	      0.00000000	      0.00000000	      0.00000000	     -0.00000000	      0.00000000	      0.00000000	      0.00000000	      0.00000000	      0.41675685	     -0.90756736	      0.00000000	      0.00000000	     -1.19136953	     -1.35013072	      2.28109732	      2.39857528	      0.00000000	      0.00000000	      0.98935592	      0.19434373	      0.99990029	      0.17500686	      0.68188781	      0.06634664	      0.01000000	      0.08266331	      0.00000000	      0.00000000
      0.43182449	      0.00000000	      0.00000000	      0.00000000	     -0.00000000	      0.00000000	      0.00000000	      0.00000000	      0.00000000	      0.41643056	     -0.90228410	      0.00000000	     -0.00000000	     -1.19185485	     -1.34187126	      2.28195952	      2.38394409	      0.00000000	      0.00000000	      0.98954759	      0.19438110	      0.99990208	      0.17503301	      0.68410543	      0.06635433	      0.01000000	      0.08263891	      0.00000000	      0.00000000
      0.43218506	      0.00000000	      0.00000000	      0.00000000	     -0.00000000	      0.00000000	      0.00000000	      0.00000000	      0.00000000	      0.41610618	     -0.89700270	      0.00000000	     -0.00000000	     -1.19233720	     -1.33361420	      2.28281645	      2.36932765	      0.00000000	      0.00000000	      0.98973579	      0.19441831	      0.99990383	      0.17505905	      0.68632305	      0.06636196	      0.01000000	      0.08261452	      0.00000000	      0.00000000
      0.43247921	      0.00000000	      0.00000000	      0.00000000	     -0.00000000	      0.00000000	      0.00000000	      0.00000000	      0.00000000	      0.41584296	     -0.89269552	      0.00000000	     -0.00000000	     -1.19272849	     -1.32688011	      2.28351163	      2.35741160	      0.00000000	      0.00000000	      0.98988679	      0.19444854	      0.99990523	      0.17508022	      0.68813218	      0.06636813	      0.01000000	      0.08259463	      0.00000000	      0.00000000
      0.43277335	      0.00000000	      0.00000000	      0.00000000	     -0.00000000	      0.00000000	      0.00000000	      0.00000000	      0.00000000	      0.41558101	     -0.88838963	      0.00000000	     -0.00000000	     -1.19311780	     -1.32014767	      2.28420331	      2.34550527	      0.00000000	      0.00000000	      0.99003555	      0.19447866	      0.99990661	      0.17510132	      0.68994131	      0.06637426	      0.01000000	      0.08257475	      0.00000000	      0.00000000
      0.43309074	      0.00000000	      0.00000000	      0.00000000	     -0.00000000	      0.00000000	      0.00000000	      0.00000000	      0.00000000	      0.41529979	     -0.88374504	      0.00000000	     -0.00000000	     -1.19353564	     -1.31288541	      2.28494570	      2.33266753	      0.00000000	      0.00000000	      0.99019360	      0.19451104	      0.99990808	      0.17512400	      0.69189335	      0.06638083	      0.01000000	      0.08255330	      0.00000000	      0.00000000
      0.43340812	      0.00000000	      0.00000000	      0.00000000	     -0.00000000	      0.00000000	      0.00000000	      0.00000000	      0.00000000	      0.41502004	     -0.87910199	      0.00000000	     -0.00000000	     -1.19395117	     -1.30562517	      2.28568401	      2.31984042	      0.00000000	      0.00000000	      0.99034911	      0.19454329	      0.99990953	      0.17514660	      0.69384540	      0.06638734	      0.01000000	      0.08253185	      0.00000000	      0.00000000
      0.43374324	      0.00000000	      0.00000000	      0.00000000	     -0.00000000	      0.00000000	      0.00000000	      0.00000000	      0.00000000	      0.41472626	     -0.87420122	      0.00000000	     -0.00000000	     -1.19438743	     -1.29796160	      2.28645916	      2.30630719	      0.00000000	      0.00000000	      0.99051062	      0.19457720	      0.99991103	      0.17517038	      0.69590650	      0.06639417	      0.01000000	      0.08250922	      0.00000000	      0.00000000
      0.43407835	      0.00000000	      0.00000000	      0.00000000	     -0.00000000	      0.00000000	      0.00000000	      0.00000000	      0.00000000	      0.41443412	     -0.86930223	      0.00000000	     -0.00000000	     -1.19482111	     -1.29030033	      2.28722977	      2.29278589	      0.00000000	      0.00000000	      0.99066941	      0.19461097	      0.99991251	      0.17519406	      0.69796760	      0.06640094	      0.01000000	      0.08248659	      0.00000000	      0.00000000
      0.43439742	      0.00000000	      0.00000000	      0.00000000	     -0.00000000	      0.00000000	      0.00000000	      0.00000000	      0.00000000	      0.41415750	     -0.86463955	      0.00000000	     -0.00000000	     -1.19523164	     -1.28300829	      2.28795927	      2.27992231	      0.00000000	      0.00000000	      0.99081811	      0.19464298	      0.99991390	      0.17521653	      0.69992998	      0.06640733	      0.01000000	      0.08246505	      0.00000000	      0.00000000
      0.43471648	      0.00000000	      0.00000000	      0.00000000	     -0.00000000	      0.00000000	      0.00000000	      0.00000000	      0.00000000	      0.41388237	     -0.85997853	      0.00000000	     -0.00000000	     -1.19563984	     -1.27571840	      2.28868466	      2.26706942	      0.00000000	      0.00000000	      0.99096442	      0.19467487	      0.99991526	      0.17523891	      0.70189236	      0.06641367	      0.01000000	      0.08244351	      0.00000000	      0.00000000
      0.43505845	      0.00000000	      0.00000000	      0.00000000	     -0.00000000	      0.00000000	      0.00000000	      0.00000000	      0.00000000	      0.41358914	     -0.85498476	      0.00000000	     -0.00000000	     -1.19607476	     -1.26790766	      2.28945758	      2.25330484	      0.00000000	      0.00000000	      0.99111863	      0.19470890	      0.99991670	      0.17526280	      0.70399562	      0.06642042	      0.01000000	      0.08242044	      0.00000000	      0.00000000
      0.43540042	      0.00000000	      0.00000000	      0.00000000	     -0.00000000	      0.00000000	      0.00000000	      0.00000000	      0.00000000	      0.41329761	     -0.84999295	      0.00000000	     -0.00000000	     -1.19650701	     -1.26009944	      2.29022579	      2.23955281	      0.00000000	      0.00000000	      0.99127019	      0.19474277	      0.99991811	      0.17528661	      0.70609888	      0.06642710	      0.01000000	      0.08239737	      0.00000000	      0.00000000
      0.43570371	      0.00000000	      0.00000000	      0.00000000	     -0.00000000	      0.00000000	      0.00000000	      0.00000000	      0.00000000	      0.41304049	     -0.84556743	      0.00000000	     -0.00000000	     -1.19688814	     -1.25317664	      2.29090318	      2.22736577	      0.00000000	      0.00000000	      0.99140243	      0.19477269	      0.99991934	      0.17530763	      0.70796424	      0.06643298	      0.01000000	      0.08237692	      0.00000000	      0.00000000
      0.43600700	      0.00000000	      0.00000000	      0.00000000	     -0.00000000	      0.00000000	      0.00000000	      0.00000000	      0.00000000	      0.41278470	     -0.84114349	      0.00000000	     -0.00000000	     -1.19726716	     -1.24625588	      2.29157687	      2.21518836	      0.00000000	      0.00000000	      0.99153265	      0.19480249	      0.99992056	      0.17532859	      0.70982960	      0.06643882	      0.01000000	      0.08235647	      0.00000000	      0.00000000
      0.43635367	      0.00000000	      0.00000000	      0.00000000	     -0.00000000	      0.00000000	      0.00000000	      0.00000000	      0.00000000	      0.41249398	     -0.83608876	      0.00000000	     -0.00000000	     -1.19769783	     -1.23834784	      2.29234240	      2.20128028	      0.00000000	      0.00000000	      0.99167906	      0.19483641	      0.99992192	      0.17535245	      0.71196176	      0.06644544	      0.01000000	      0.08233311	      0.00000000	      0.00000000
      0.43670034	      0.00000000	      0.00000000	      0.00000000	     -0.00000000	      0.00000000	      0.00000000	      0.00000000	      0.00000000	      0.41220501	     -0.83103615	      0.00000000	     -0.00000000	     -1.19812576	     -1.23044251	      2.29310311	      2.18738532	      0.00000000	      0.00000000	      0.99182294	      0.19487016	      0.99992326	      0.17537621	      0.71409393	      0.06645199	      0.01000000	      0.08230975	      0.00000000	      0.00000000
      0.43695988	      0.00000000	      0.00000000	      0.00000000	     -0.00000000	      0.00000000	      0.00000000	      0.00000000	      0.00000000	      0.41198981	     -0.82725485	      0.00000000	     -0.00000000	     -1.19844434	     -1.22452594	      2.29366947	      2.17699029	      0.00000000	      0.00000000	      0.99192901	      0.19489533	      0.99992425	      0.17539394	      0.71569021	      0.06645687	      0.01000000	      0.08229227	      0.00000000	      0.00000000
      0.43731723	      0.00000000	      0.00000000	      0.00000000	     -0.00000000	      0.00000000	      0.00000000	      0.00000000	      0.00000000	      0.41169513	     -0.82205055	      0.00000000	     -0.00000000	     -1.19888047	     -1.21638231	      2.29444486	      2.16268863	      0.00000000	      0.00000000	      0.99207279	      0.19492985	      0.99992559	      0.17541826	      0.71788805	      0.06646352	      0.01000000	      0.08226821	      0.00000000	      0.00000000
      0.43767458	      0.00000000	      0.00000000	      0.00000000	     -0.00000000	      0.00000000	      0.00000000	      0.00000000	      0.00000000	      0.41140230	     -0.81684861	      0.00000000	     -0.00000000	     -1.19931369	     -1.20824160	      2.29521514	      2.14840180	      0.00000000	      0.00000000	      0.99221399	      0.19496419	      0.99992691	      0.17544247	      0.72008589	      0.06647011	      0.01000000	      0.08224415	      0.00000000	      0.00000000
      0.43796082	      0.00000000	      0.00000000	      0.00000000	     -0.00000000	      0.00000000	      0.00000000	      0.00000000	      0.00000000	      0.41116908	     -0.81268347	      0.00000000	     -0.00000000	     -1.19965860	     -1.20172309	      2.29582847	      2.13696576	      0.00000000	      0.00000000	      0.99232527	      0.19499158	      0.99992795	      0.17546179	      0.72184640	      0.06647535	      0.01000000	      0.08222489	      0.00000000	      0.00000000
      0.43824707	      0.00000000	      0.00000000	      0.00000000	     -0.00000000	      0.00000000	      0.00000000	      0.00000000	      0.00000000	      0.41093705	     -0.80851989	      0.00000000	     -0.00000000	     -1.20000165	     -1.19520652	      2.29643852	      2.12553913	      0.00000000	      0.00000000	      0.99243496	      0.19501886	      0.99992897	      0.17548104	      0.72360691	      0.06648054	      0.01000000	      0.08220563	      0.00000000	      0.00000000
      0.43856198	      0.00000000	      0.00000000	      0.00000000	     -0.00000000	      0.00000000	      0.00000000	      0.00000000	      0.00000000	      0.41068315	     -0.80394105	      0.00000000	     -0.00000000	     -1.20037691	     -1.18803958	      2.29710591	      2.11297716	      0.00000000	      0.00000000	      0.99255380	      0.19504876	      0.99993008	      0.17550215	      0.72554376	      0.06648622	      0.01000000	      0.08218445	      0.00000000	      0.00000000
      0.43887689	      0.00000000	      0.00000000	      0.00000000	     -0.00000000	      0.00000000	      0.00000000	      0.00000000	      0.00000000	      0.41043070	     -0.79936413	      0.00000000	     -0.00000000	     -1.20074991	     -1.18087507	      2.29776933	      2.10042592	      0.00000000	      0.00000000	      0.99267077	      0.19507852	      0.99993118	      0.17552317	      0.72748061	      0.06649184	      0.01000000	      0.08216327	      0.00000000	      0.00000000
      0.43920537	      0.00000000	      0.00000000	      0.00000000	     -0.00000000	      0.00000000	      0.00000000	      0.00000000	      0.00000000	      0.41016891	     -0.79459211	      0.00000000	     -0.00000000	     -1.20113658	     -1.17340462	      2.29845713	      2.08734448	      0.00000000	      0.00000000	      0.99279082	      0.19510942	      0.99993230	      0.17554502	      0.72950089	      0.06649766	      0.01000000	      0.08214119	      0.00000000	      0.00000000
      0.43953385	      0.00000000	      0.00000000	      0.00000000	     -0.00000000	      0.00000000	      0.00000000	      0.00000000	      0.00000000	      0.40990869	     -0.78982221	      0.00000000	      0.00000000	     -1.20152079	     -1.16593688	      2.29914064	      2.07427474	      0.00000000	      0.00000000	      0.99290888	      0.19514018	      0.99993340	      0.17556678	      0.73152118	      0.06650342	      0.01000000	      0.08211911	      0.00000000	      0.00000000
      0.43985281	      0.00000000	      0.00000000	      0.00000000	     -0.00000000	      0.00000000	      0.00000000	      0.00000000	      0.00000000	      0.40965750	     -0.78519258	      0.00000000	      0.00000000	     -1.20189153	     -1.15868821	      2.29980023	      2.06159398	      0.00000000	      0.00000000	      0.99302166	      0.19516991	      0.99993445	      0.17558782	      0.73348292	      0.06650897	      0.01000000	      0.08209768	      0.00000000	      0.00000000
      0.44017178	      0.00000000	      0.00000000	      0.00000000	     -0.00000000	      0.00000000	      0.00000000	      0.00000000	      0.00000000	      0.40940780	     -0.78056499	      0.00000000	      0.00000000	     -1.20225995	     -1.15144215	      2.30045577	      2.04892416	      0.00000000	      0.00000000	      0.99313264	      0.19519951	      0.99993549	      0.17560878	      0.73544467	      0.06651447	      0.01000000	      0.08207626	      0.00000000	      0.00000000
      0.44050626	      0.00000000	      0.00000000	      0.00000000	     -0.00000000	      0.00000000	      0.00000000	      0.00000000	      0.00000000	      0.40914752	     -0.77571438	      0.00000000	      0.00000000	     -1.20264382	     -1.14384627	      2.30113889	      2.03564857	      0.00000000	      0.00000000	      0.99324712	      0.19523041	      0.99993656	      0.17563068	      0.73750190	      0.06652019	      0.01000000	      0.08205380	      0.00000000	      0.00000000
      0.44084075	      0.00000000	      0.00000000	      0.00000000	     -0.00000000	      0.00000000	      0.00000000	      0.00000000	      0.00000000	      0.40888886	     -0.77086606	      0.00000000	      0.00000000	     -1.20302515	     -1.13625332	      2.30181757	      2.02238519	      0.00000000	      0.00000000	      0.99335968	      0.19526116	      0.99993761	      0.17565248	      0.73955914	      0.06652585	      0.01000000	      0.08203135	      0.00000000	      0.00000000
      0.44114878	      0.00000000	      0.00000000	      0.00000000	     -0.00000000	      0.00000000	      0.00000000	      0.00000000	      0.00000000	      0.40865210	     -0.76640329	      0.00000000	      0.00000000	     -1.20337408	     -1.12926362	      2.30243865	      2.01018078	      0.00000000	      0.00000000	      0.99346167	      0.19528934	      0.99993857	      0.17567248	      0.74145365	      0.06653102	      0.01000000	      0.08201068	      0.00000000	      0.00000000
      0.44145681	      0.00000000	      0.00000000	      0.00000000	     -0.00000000	      0.00000000	      0.00000000	      0.00000000	      0.00000000	      0.40841671	     -0.76194250	      0.00000000	      0.00000000	     -1.20372085	     -1.12227647	      2.30305597	      1.99798656	      0.00000000	      0.00000000	      0.99356208	      0.19531740	      0.99993951	      0.17569240	      0.74334817	      0.06653614	      0.01000000	      0.08199002	      0.00000000	      0.00000000
      0.44179783	      0.00000000	      0.00000000	      0.00000000	     -0.00000000	      0.00000000	      0.00000000	      0.00000000	      0.00000000	      0.40815772	     -0.75700639	      0.00000000	      0.00000000	     -1.20410224	     -1.11454418	      2.30373501	      1.98449774	      0.00000000	      0.00000000	      0.99367144	      0.19534831	      0.99994053	      0.17571437	      0.74544555	      0.06654176	      0.01000000	      0.08196715	      0.00000000	      0.00000000
      0.44213884	      0.00000000	      0.00000000	      0.00000000	     -0.00000000	      0.00000000	      0.00000000	      0.00000000	      0.00000000	      0.40790041	     -0.75207277	      0.00000000	      0.00000000	     -1.20448100	     -1.10681504	      2.30440946	      1.97102178	      0.00000000	      0.00000000	      0.99377893	      0.19537907	      0.99994153	      0.17573624	      0.74754293	      0.06654733	      0.01000000	      0.08194429	      0.00000000	      0.00000000
      0.44241355	      0.00000000	      0.00000000	      0.00000000	     -0.00000000	      0.00000000	      0.00000000	      0.00000000	      0.00000000	      0.40769435	     -0.74810019	      0.00000000	      0.00000000	     -1.20478420	     -1.10059104	      2.30494943	      1.96017435	      0.00000000	      0.00000000	      0.99386419	      0.19540374	      0.99994233	      0.17575379	      0.74923253	      0.06655177	      0.01000000	      0.08192588	      0.00000000	      0.00000000
      0.44276679	      0.00000000	      0.00000000	      0.00000000	     -0.00000000	      0.00000000	      0.00000000	      0.00000000	      0.00000000	      0.40743099	     -0.74299446	      0.00000000	      0.00000000	     -1.20517156	     -1.09259101	      2.30563938	      1.94623749	      0.00000000	      0.00000000	      0.99397210	      0.19543531	      0.99994334	      0.17577627	      0.75140510	      0.06655743	      0.01000000	      0.08190221	      0.00000000	      0.00000000
      0.44312004	      0.00000000	      0.00000000	      0.00000000	     -0.00000000	      0.00000000	      0.00000000	      0.00000000	      0.00000000	      0.40716944	     -0.73789147	      0.00000000	      0.00000000	     -1.20555610	     -1.08459445	      2.30632441	      1.93231487	      0.00000000	      0.00000000	      0.99407810	      0.19546672	      0.99994433	      0.17579865	      0.75357768	      0.06656304	      0.01000000	      0.08187855	      0.00000000	      0.00000000
      0.44339561	      0.00000000	      0.00000000	      0.00000000	     -0.00000000	      0.00000000	      0.00000000	      0.00000000	      0.00000000	      0.40696664	     -0.73391233	      0.00000000	     -0.00000000	     -1.20585413	     -1.07835855	      2.30685542	      1.92146143	      0.00000000	      0.00000000	      0.99415949	      0.19549111	      0.99994510	      0.17581604	      0.75527260	      0.06656737	      0.01000000	      0.08186010	      0.00000000	      0.00000000
      0.44367119	      0.00000000	      0.00000000	      0.00000000	     -0.00000000	      0.00000000	      0.00000000	      0.00000000	      0.00000000	      0.40676494	     -0.72993490	      0.00000000	      0.00000000	     -1.20615044	     -1.07212481	      2.30738344	      1.91061649	      0.00000000	      0.00000000	      0.99423977	      0.19551539	      0.99994585	      0.17583337	      0.75696752	      0.06657167	      0.01000000	      0.08184165	      0.00000000	      0.00000000
      0.44399978	      0.00000000	      0.00000000	      0.00000000	     -0.00000000	      0.00000000	      0.00000000	      0.00000000	      0.00000000	      0.40652587	     -0.72519453	      0.00000000	     -0.00000000	     -1.20650151	     -1.06469476	      2.30800913	      1.89769523	      0.00000000	      0.00000000	      0.99433403	      0.19554421	      0.99994673	      0.17585395	      0.75898850	      0.06657675	      0.01000000	      0.08181967	      0.00000000	      0.00000000
      0.44432838	      0.00000000	      0.00000000	      0.00000000	     -0.00000000	      0.00000000	      0.00000000	      0.00000000	      0.00000000	      0.40628835	     -0.72045662	      0.00000000	     -0.00000000	     -1.20685014	     -1.05726786	      2.30863058	      1.88478603	      0.00000000	      0.00000000	      0.99442675	      0.19557289	      0.99994760	      0.17587444	      0.76100949	      0.06658177	      0.01000000	      0.08179768	      0.00000000	      0.00000000
      0.44461220	      0.00000000	      0.00000000	      0.00000000	     -0.00000000	      0.00000000	      0.00000000	      0.00000000	      0.00000000	      0.40608445	     -0.71636618	      0.00000000	     -0.00000000	     -1.20714931	     -1.05085539	      2.30916395	      1.87364432	      0.00000000	      0.00000000	      0.99450561	      0.19559755	      0.99994834	      0.17589207	      0.76275514	      0.06658608	      0.01000000	      0.08177870	      0.00000000	      0.00000000
      0.44496335	      0.00000000	      0.00000000	      0.00000000	     -0.00000000	      0.00000000	      0.00000000	      0.00000000	      0.00000000	      0.40583379	     -0.71130815	      0.00000000	     -0.00000000	     -1.20751692	     -1.04292535	      2.30981945	      1.85987164	      0.00000000	      0.00000000	      0.99460162	      0.19562791	      0.99994923	      0.17591380	      0.76491482	      0.06659135	      0.01000000	      0.08175523	      0.00000000	      0.00000000
      0.44531449	      0.00000000	      0.00000000	      0.00000000	     -0.00000000	      0.00000000	      0.00000000	      0.00000000	      0.00000000	      0.40558490	     -0.70625299	      0.00000000	     -0.00000000	     -1.20788175	     -1.03499900	      2.31047012	      1.84611282	      0.00000000	      0.00000000	      0.99469595	      0.19565810	      0.99995012	      0.17593543	      0.76707451	      0.06659657	      0.01000000	      0.08173176	      0.00000000	      0.00000000
      0.44557757	      0.00000000	      0.00000000	      0.00000000	     -0.00000000	      0.00000000	      0.00000000	      0.00000000	      0.00000000	      0.40539960	     -0.70246761	      0.00000000	     -0.00000000	     -1.20815325	     -1.02906316	      2.31095443	      1.83581285	      0.00000000	      0.00000000	      0.99476553	      0.19568061	      0.99995077	      0.17595156	      0.76869253	      0.06660044	      0.01000000	      0.08171418	      0.00000000	      0.00000000
      0.44591534	      0.00000000	      0.00000000	      0.00000000	     -0.00000000	      0.00000000	      0.00000000	      0.00000000	      0.00000000	      0.40516315	     -0.69760982	      0.00000000	     -0.00000000	     -1.20849955	     -1.02144504	      2.31157229	      1.82259902	      0.00000000	      0.00000000	      0.99485353	      0.19570938	      0.99995159	      0.17597220	      0.77076997	      0.06660536	      0.01000000	      0.08169162	      0.00000000	      0.00000000
      0.44625311	      0.00000000	      0.00000000	      0.00000000	     -0.00000000	      0.00000000	      0.00000000	      0.00000000	      0.00000000	      0.40492834	     -0.69275476	      0.00000000	     -0.00000000	     -1.20884328	     -1.01383043	      2.31218568	      1.80939800	      0.00000000	      0.00000000	      0.99494005	      0.19573800	      0.99995241	      0.17599275	      0.77284741	      0.06661023	      0.01000000	      0.08166907	      0.00000000	      0.00000000
      0.44648145	      0.00000000	      0.00000000	      0.00000000	     -0.00000000	      0.00000000	      0.00000000	      0.00000000	      0.00000000	      0.40477053	     -0.68947433	      0.00000000	     -0.00000000	     -1.20907419	     -1.00868506	      2.31259781	      1.80048080	      0.00000000	      0.00000000	      0.99499770	      0.19575725	      0.99995295	      0.17600659	      0.77425174	      0.06661349	      0.01000000	      0.08165383	      0.00000000	      0.00000000
      0.44683994	      0.00000000	      0.00000000	      0.00000000	     -0.00000000	      0.00000000	      0.00000000	      0.00000000	      0.00000000	      0.40452428	     -0.68432638	      0.00000000	     -0.00000000	     -1.20943435	     -1.00060985	      2.31324077	      1.78649066	      0.00000000	      0.00000000	      0.99508690	      0.19578735	      0.99995378	      0.17602823	      0.77645665	      0.06661857	      0.01000000	      0.08162991	      0.00000000	      0.00000000
      0.44719844	      0.00000000	      0.00000000	      0.00000000	     -0.00000000	      0.00000000	      0.00000000	      0.00000000	      0.00000000	      0.40427987	     -0.67918157	      0.00000000	      0.00000000	     -1.20979162	     -0.99253860	      2.31387871	      1.77251640	      0.00000000	      0.00000000	      0.99517450	      0.19581727	      0.99995460	      0.17604977	      0.77866155	      0.06662358	      0.01000000	      0.08160600	      0.00000000	      0.00000000
      0.44744831	      0.00000000	      0.00000000	      0.00000000	     -0.00000000	      0.00000000	      0.00000000	      0.00000000	      0.00000000	      0.40411062	     -0.67559755	      0.00000000	      0.00000000	     -1.21003892	     -0.98691561	      2.31432039	      1.76278273	      0.00000000	      0.00000000	      0.99523462	      0.19583803	      0.99995517	      0.17606472	      0.78019835	      0.06662705	      0.01000000	      0.08158934	      0.00000000	      0.00000000
      0.44769818	      0.00000000	      0.00000000	      0.00000000	     -0.00000000	      0.00000000	      0.00000000	      0.00000000	      0.00000000	      0.40394225	     -0.67201509	      0.00000000	      0.00000000	     -1.21028482	     -0.98129458	      2.31475964	      1.75305671	      0.00000000	      0.00000000	      0.99529400	      0.19585870	      0.99995572	      0.17607962	      0.78173515	      0.06663048	      0.01000000	      0.08157268	      0.00000000	      0.00000000
      0.44801719	      0.00000000	      0.00000000	      0.00000000	     -0.00000000	      0.00000000	      0.00000000	      0.00000000	      0.00000000	      0.40372860	     -0.66744359	      0.00000000	      0.00000000	     -1.21059672	     -0.97412116	      2.31531691	      1.74064865	      0.00000000	      0.00000000	      0.99536873	      0.19588497	      0.99995642	      0.17609857	      0.78369719	      0.06663482	      0.01000000	      0.08155142	      0.00000000	      0.00000000
      0.44833620	      0.00000000	      0.00000000	      0.00000000	     -0.00000000	      0.00000000	      0.00000000	      0.00000000	      0.00000000	      0.40351641	     -0.66287464	      0.00000000	      0.00000000	     -1.21090633	     -0.96695107	      2.31587021	      1.72825207	      0.00000000	      0.00000000	      0.99544226	      0.19591111	      0.99995711	      0.17611745	      0.78565924	      0.06663912	      0.01000000	      0.08153016	      0.00000000	      0.00000000
      0.44862669	      0.00000000	      0.00000000	      0.00000000	     -0.00000000	      0.00000000	      0.00000000	      0.00000000	      0.00000000	      0.40332445	     -0.65871634	      0.00000000	      0.00000000	     -1.21118627	     -0.96042487	      2.31637062	      1.71697267	      0.00000000	      0.00000000	      0.99550821	      0.19593479	      0.99995773	      0.17613456	      0.78744590	      0.06664300	      0.01000000	      0.08151082	      0.00000000	      0.00000000
      0.44897604	      0.00000000	      0.00000000	      0.00000000	     -0.00000000	      0.00000000	      0.00000000	      0.00000000	      0.00000000	      0.40309520	     -0.65371840	      0.00000000	      0.00000000	     -1.21152043	     -0.95258019	      2.31696808	      1.70341997	      0.00000000	      0.00000000	      0.99558625	      0.19596312	      0.99995846	      0.17615505	      0.78959456	      0.06664760	      0.01000000	      0.08148756	      0.00000000	      0.00000000
      0.44932540	      0.00000000	      0.00000000	      0.00000000	     -0.00000000	      0.00000000	      0.00000000	      0.00000000	      0.00000000	      0.40286770	     -0.64872359	      0.00000000	      0.00000000	     -1.21185184	     -0.94473963	      2.31756081	      1.68988089	      0.00000000	      0.00000000	      0.99566292	      0.19599128	      0.99995918	      0.17617545	      0.79174321	      0.06665216	      0.01000000	      0.08146431	      0.00000000	      0.00000000
      0.44959388	      0.00000000	      0.00000000	      0.00000000	     -0.00000000	      0.00000000	      0.00000000	      0.00000000	      0.00000000	      0.40269404	     -0.64488706	      0.00000000	      0.00000000	     -1.21210469	     -0.93871677	      2.31801313	      1.67948429	      0.00000000	      0.00000000	      0.99572094	      0.19601282	      0.99995973	      0.17619106	      0.79339453	      0.06665562	      0.01000000	      0.08144644	      0.00000000	      0.00000000
      0.44994636	      0.00000000	      0.00000000	      0.00000000	     -0.00000000	      0.00000000	      0.00000000	      0.00000000	      0.00000000	      0.40246762	     -0.63985324	      0.00000000	      0.00000000	     -1.21243417	     -0.93081365	      2.31860270	      1.66584688	      0.00000000	      0.00000000	      0.99579593	      0.19604095	      0.99996043	      0.17621146	      0.79556240	      0.06666011	      0.01000000	      0.08142300	      0.00000000	      0.00000000
      0.45029884	      0.00000000	      0.00000000	      0.00000000	     -0.00000000	      0.00000000	      0.00000000	      0.00000000	      0.00000000	      0.40224297	     -0.63482269	      0.00000000	      0.00000000	     -1.21276087	     -0.92291478	      2.31918747	      1.65222401	      0.00000000	      0.00000000	      0.99586960	      0.19606891	      0.99996112	      0.17623177	      0.79773028	      0.06666455	      0.01000000	      0.08139957	      0.00000000	      0.00000000
[truncated: 6,288,216 more chars]
