# Supplementary material for: Musculoskeletal simulations to examine the effects of accentuated eccentric loading (AEL) on jump height
Source: PeerJ. 2023 Jan 23;11:e14687. doi: 10.7717/peerj.14687 (PMC9879160; doi:10.7717/peerj.14687)
Supplement: Supplemental Information 1 [file peerj-11-14687-s001.zip › Supplementary Simulation code and output results BW/Optimized_for_J_Results/TwoSegment_states_degrees.mot]

TwoSegment_states
version=1
nRows=13563
nColumns=29
inDegrees=yes

# SIMM Motion File Header:
name TwoSegment_states
datacolumns 29
datarows 13563
otherdata 1
range 0.000000 1.700000
endheader
time	/jointset/BoxCenter/BoxCenter_coord_0/value	/jointset/BoxCenter/BoxCenter_coord_0/speed	/jointset/BoxCenter/BoxCenter_coord_1/value	/jointset/BoxCenter/BoxCenter_coord_1/speed	/jointset/BoxCenter/BoxCenter_coord_2/value	/jointset/BoxCenter/BoxCenter_coord_2/speed	/jointset/BoxCenter/BoxCenter_coord_3/value	/jointset/BoxCenter/BoxCenter_coord_3/speed	/jointset/BoxCenter/BoxCenter_coord_4/value	/jointset/BoxCenter/BoxCenter_coord_4/speed	/jointset/BoxCenter/BoxCenter_coord_5/value	/jointset/BoxCenter/BoxCenter_coord_5/speed	/jointset/hip/hip_coordinate/value	/jointset/hip/hip_coordinate/speed	/jointset/knee/knee_coordinate/value	/jointset/knee/knee_coordinate/speed	/jointset/PlatformToGround/PlatformToGround_coord_0/value	/jointset/PlatformToGround/PlatformToGround_coord_0/speed	/forceset/vastus/activation	/forceset/vastus/fiber_length	/forceset/recfem/activation	/forceset/recfem/fiber_length	/forceset/glut/activation	/forceset/glut/fiber_length	/forceset/ham/activation	/forceset/ham/fiber_length	/forceset/hipLimitTorque/dissipatedEnergy	/forceset/kneeLimitTorque/dissipatedEnergy
      0.00000000	      0.00000000	      0.00000000	      0.00000000	      0.00000000	      0.00000000	      0.00000000	      0.00000000	      0.00000000	      0.88500000	      0.00000000	      0.00000000	      0.00000000	     -5.00000000	      0.00000000	     10.00000000	      0.00000000	      0.00000000	      0.00000000	      0.01000000	      0.12085176	      0.01000000	      0.15073687	      0.01000000	      0.03007345	      0.01000000	      0.11108101	      0.00000000	      0.00000000
      0.00010000	     -0.00000000	     -0.00000000	      0.00000000	      0.00000000	     -0.00000000	     -0.00000000	     -0.00000000	     -0.00000000	      0.88499998	     -0.00049274	      0.00000000	      0.00000000	     -5.00000671	     -0.13225028	     10.00002658	      0.51679694	      0.00000000	      0.00000000	      0.01000000	      0.12085176	      0.01000000	      0.15073687	      0.01000000	      0.03007345	      0.01000000	      0.11108101	      0.00000000	      0.00000000
      0.00023578	     -0.00000000	     -0.00000000	      0.00000000	      0.00000000	     -0.00000000	     -0.00000000	      0.00000000	      0.00000000	      0.88499986	     -0.00115109	      0.00000000	     -0.00000000	     -5.00003592	     -0.29518596	     10.00013751	      1.09705917	      0.00000000	      0.00000000	      0.01000000	      0.12085176	      0.01000000	      0.15073687	      0.01000000	      0.03007345	      0.01000000	      0.11108101	      0.00000000	      0.00000000
      0.00037157	     -0.00000000	     -0.00000000	      0.00000000	     -0.00000000	     -0.00000000	     -0.00000000	      0.00000000	      0.00000000	      0.88499966	     -0.00179775	     -0.00000000	     -0.00000000	     -5.00008627	     -0.44451883	     10.00031991	      1.57531805	      0.00000000	      0.00000000	      0.01000000	      0.12085177	      0.01000000	      0.15073688	      0.01000000	      0.03007345	      0.01000000	      0.11108100	      0.00000000	      0.00000000
      0.00050735	     -0.00000000	     -0.00000000	     -0.00000000	     -0.00000000	     -0.00000000	      0.00000000	      0.00000000	      0.00000000	      0.88499938	     -0.00243327	     -0.00000000	     -0.00000000	     -5.00015622	     -0.58467414	     10.00056208	      1.98178602	      0.00000000	      0.00000000	      0.01000000	      0.12085179	      0.01000000	      0.15073689	      0.01000000	      0.03007345	      0.01000000	      0.11108100	      0.00000000	      0.00000000
      0.00064313	     -0.00000000	     -0.00000000	     -0.00000000	     -0.00000000	     -0.00000000	     -0.00000000	      0.00000000	      0.00000000	      0.88499900	     -0.00305812	     -0.00000000	     -0.00000000	     -5.00024477	     -0.71880135	     10.00085584	      2.33802981	      0.00000000	      0.00000000	      0.01000000	      0.12085182	      0.01000000	      0.15073690	      0.01000000	      0.03007345	      0.01000000	      0.11108099	      0.00000000	      0.00000000
      0.00077892	     -0.00000000	     -0.00000000	     -0.00000000	     -0.00000000	     -0.00000000	     -0.00000000	      0.00000000	      0.00000000	      0.88499855	     -0.00367271	     -0.00000000	     -0.00000000	     -5.00035126	     -0.84914574	     10.00119545	      2.65948896	      0.00000000	      0.00000000	      0.01000000	      0.12085186	      0.01000000	      0.15073692	      0.01000000	      0.03007345	      0.01000000	      0.11108098	      0.00000000	      0.00000000
      0.00095179	     -0.00000000	     -0.00000000	     -0.00000000	     -0.00000000	     -0.00000000	     -0.00000000	      0.00000000	      0.00000000	      0.88499784	     -0.00444088	     -0.00000000	     -0.00000000	     -5.00051217	     -1.01209137	     10.00168814	      3.03551602	      0.00000000	      0.00000000	      0.01000000	      0.12085194	      0.01000000	      0.15073696	      0.01000000	      0.03007345	      0.01000000	      0.11108096	      0.00000000	      0.00000000
      0.00112467	     -0.00000000	      0.00000000	     -0.00000000	     -0.00000000	     -0.00000000	     -0.00000000	      0.00000000	      0.00000000	      0.88499701	     -0.00519362	     -0.00000000	     -0.00000000	     -5.00070111	     -1.17370607	     10.00224366	      3.38850733	      0.00000000	      0.00000000	      0.01000000	      0.12085204	      0.01000000	      0.15073700	      0.01000000	      0.03007345	      0.01000000	      0.11108093	      0.00000000	      0.00000000
      0.00129754	     -0.00000000	      0.00000000	     -0.00000000	     -0.00000000	     -0.00000000	     -0.00000000	      0.00000000	      0.00000000	      0.88499605	     -0.00593151	     -0.00000000	     -0.00000000	     -5.00091798	     -1.33542386	     10.00285897	      3.72862278	      0.00000000	      0.00000000	      0.01000000	      0.12085216	      0.01000000	      0.15073706	      0.01000000	      0.03007345	      0.01000000	      0.11108090	      0.00000000	      0.00000000
      0.00151861	     -0.00000000	      0.00000000	     -0.00000000	     -0.00000000	     -0.00000000	     -0.00000000	      0.00000000	      0.00000000	      0.88499464	     -0.00685433	     -0.00000000	     -0.00000000	     -5.00123620	     -1.54377117	     10.00373050	      4.15490563	      0.00000000	      0.00000000	      0.01000000	      0.12085236	      0.01000000	      0.15073715	      0.01000000	      0.03007345	      0.01000000	      0.11108085	      0.00000000	      0.00000000
      0.00173969	     -0.00000000	     -0.00000000	     -0.00000000	     -0.00000000	     -0.00000000	      0.00000000	      0.00000000	      0.00000000	      0.88499302	     -0.00775469	     -0.00000000	     -0.00000000	     -5.00160076	     -1.75481438	     10.00469589	      4.57881885	      0.00000000	      0.00000000	      0.01000000	      0.12085260	      0.01000000	      0.15073726	      0.01000000	      0.03007345	      0.01000000	      0.11108078	      0.00000000	      0.00000000
      0.00201011	     -0.00000000	      0.00000000	     -0.00000000	     -0.00000000	     -0.00000000	      0.00000000	      0.00000000	      0.00000000	      0.88499078	     -0.00882681	     -0.00000000	     -0.00000000	     -5.00211068	     -2.01738983	     10.00600449	      5.10048823	      0.00000000	      0.00000000	      0.01000000	      0.12085297	      0.01000000	      0.15073742	      0.01000000	      0.03007345	      0.01000000	      0.11108068	      0.00000000	      0.00000000
      0.00228052	     -0.00000000	     -0.00000000	     -0.00000000	     -0.00000000	     -0.00000000	     -0.00000000	      0.00000000	      0.00000000	      0.88498825	     -0.00986826	     -0.00000000	     -0.00000000	     -5.00269231	     -2.28518115	     10.00745507	      5.62928301	      0.00000000	      0.00000000	      0.01000000	      0.12085341	      0.01000000	      0.15073762	      0.01000000	      0.03007345	      0.01000000	      0.11108056	      0.00000000	      0.00000000
      0.00263639	     -0.00000000	     -0.00000000	     -0.00000000	     -0.00000000	     -0.00000000	      0.00000000	      0.00000000	      0.00000000	      0.88498450	     -0.01119443	     -0.00000000	     -0.00000000	     -5.00356938	     -2.64559565	     10.00958407	      6.33869709	      0.00000000	      0.00000000	      0.01000000	      0.12085411	      0.01000000	      0.15073793	      0.01000000	      0.03007345	      0.01000000	      0.11108037	      0.00000000	      0.00000000
      0.00299225	     -0.00000000	     -0.00000000	     -0.00000000	      0.00000000	     -0.00000000	      0.00000000	      0.00000000	      0.00000000	      0.88498029	     -0.01247303	     -0.00000000	     -0.00000000	     -5.00457629	     -3.01483971	     10.01196841	      7.06432210	      0.00000000	      0.00000000	      0.01000000	      0.12085495	      0.01000000	      0.15073830	      0.01000000	      0.03007345	      0.01000000	      0.11108014	      0.00000000	      0.00000000
      0.00349305	     -0.00000000	      0.00000000	     -0.00000000	     -0.00000000	      0.00000000	      0.00000000	      0.00000000	      0.00000000	      0.88497361	     -0.01419726	     -0.00000000	     -0.00000000	     -5.00621911	     -3.54856935	     10.01576738	      8.11232447	      0.00000000	      0.00000000	      0.01000000	      0.12085639	      0.01000000	      0.15073892	      0.01000000	      0.03007346	      0.01000000	      0.11107975	      0.00000000	      0.00000000
      0.00399385	      0.00000000	      0.00000000	     -0.00000000	     -0.00000000	      0.00000000	      0.00000000	      0.00000000	      0.00000000	      0.88496608	     -0.01584030	     -0.00000000	     -0.00000000	     -5.00813310	     -4.09756890	     10.02009866	      9.18978252	      0.00000000	      0.00000000	      0.01000000	      0.12085814	      0.01000000	      0.15073968	      0.01000000	      0.03007347	      0.01000000	      0.11107927	      0.00000000	      0.00000000
      0.00475543	      0.00000000	     -0.00000000	     -0.00000000	     -0.00000000	      0.00000000	     -0.00000000	      0.00000000	     -0.00000000	      0.88495311	     -0.01819831	     -0.00000000	     -0.00000000	     -5.01157975	     -4.95882529	     10.02773706	     10.87946355	      0.00000000	      0.00000000	      0.01000000	      0.12086143	      0.01000000	      0.15074109	      0.01000000	      0.03007349	      0.01000000	      0.11107836	      0.00000000	      0.00000000
      0.00551701	     -0.00000000	     -0.00000000	     -0.00000000	      0.00000000	      0.00000000	     -0.00000000	      0.00000000	     -0.00000000	      0.88493840	     -0.02040543	     -0.00000000	     -0.00000000	     -5.01569330	     -5.84828852	     10.03668364	     12.62396407	      0.00000000	      0.00000000	      0.01000000	      0.12086553	      0.01000000	      0.15074283	      0.01000000	      0.03007355	      0.01000000	      0.11107721	      0.00000000	      0.00000000
      0.00644774	     -0.00000000	     -0.00000000	     -0.00000000	      0.00000000	     -0.00000000	     -0.00000000	      0.00000000	      0.00000000	      0.88491822	     -0.02292512	     -0.00000000	     -0.00000000	     -5.02165511	     -6.96833962	     10.04945014	     14.82024000	      0.00000000	      0.00000000	      0.01000000	      0.12087168	      0.01000000	      0.15074543	      0.01000000	      0.03007369	      0.01000000	      0.11107548	      0.00000000	      0.00000000
      0.00737847	     -0.00000000	     -0.00000000	      0.00000000	      0.00000000	      0.00000000	      0.00000000	      0.00000000	      0.00000000	      0.88489578	     -0.02527719	     -0.00000000	     -0.00000000	     -5.02867419	     -8.11933028	     10.06428967	     17.07683795	      0.00000000	      0.00000000	      0.01000000	      0.12087917	      0.01000000	      0.15074859	      0.01000000	      0.03007399	      0.01000000	      0.11107334	      0.00000000	      0.00000000
      0.00830920	     -0.00000000	     -0.00000000	      0.00000000	      0.00000000	      0.00000000	      0.00000000	      0.00000000	      0.00000000	      0.88487121	     -0.02748725	     -0.00000000	     -0.00000000	     -5.03677698	     -9.29628132	     10.08125376	     19.38410222	      0.00000000	      0.00000000	      0.01000000	      0.12088803	      0.01000000	      0.15075232	      0.01000000	      0.03007457	      0.01000000	      0.11107078	      0.00000000	      0.00000000
      0.00923993	     -0.00000000	     -0.00000000	      0.00000000	      0.00000000	      0.00000000	      0.00000000	      0.00000000	      0.00000000	      0.88484465	     -0.02957728	     -0.00000000	      0.00000000	     -5.04598559	    -10.49487824	     10.10038558	     21.73365823	      0.00000000	      0.00000000	      0.01000000	      0.12089833	      0.01000000	      0.15075665	      0.01000000	      0.03007563	      0.01000000	      0.11106776	      0.00000000	      0.00000000
      0.01047305	     -0.00000000	     -0.00000000	      0.00000000	      0.00000000	      0.00000000	      0.00000000	      0.00000000	     -0.00000000	      0.88480655	     -0.03219346	     -0.00000000	      0.00000000	     -5.05991997	    -12.10989028	     10.12913213	     24.89935974	      0.00000000	      0.00000000	      0.01000000	      0.12091425	      0.01000000	      0.15076334	      0.01000000	      0.03007819	      0.01000000	      0.11106303	      0.00000000	      0.00000000
      0.01125060	     -0.00000000	     -0.00000000	      0.00000000	      0.00000000	      0.00000000	      0.00000000	      0.00000000	     -0.00000000	      0.88478090	     -0.03376877	     -0.00000000	      0.00000000	     -5.06973635	    -13.14103954	     10.14927737	     26.92059792	      0.00000000	      0.00000000	      0.01000000	      0.12092566	      0.01000000	      0.15076814	      0.01000000	      0.03008073	      0.01000000	      0.11105959	      0.00000000	      0.00000000
      0.01202816	     -0.00000000	     -0.00000000	      0.00000000	      0.00000000	      0.00000000	      0.00000000	      0.00000000	     -0.00000000	      0.88475405	     -0.03529624	     -0.00000000	      0.00000000	     -5.08035771	    -14.18018693	     10.17100049	     28.95751170	      0.00000000	      0.00000000	      0.01000000	      0.12093814	      0.01000000	      0.15077339	      0.01000000	      0.03008416	      0.01000000	      0.11105580	      0.00000000	      0.00000000
      0.01316609	     -0.00000000	     -0.00000000	      0.00000000	      0.00000000	      0.00000000	      0.00000000	      0.00000000	     -0.00000000	      0.88471264	     -0.03745991	     -0.00000000	      0.00000000	     -5.09736455	    -15.71269370	     10.20565905	     31.96163150	      0.00000000	      0.00000000	      0.01000000	      0.12095837	      0.01000000	      0.15078192	      0.01000000	      0.03009097	      0.01000000	      0.11104957	      0.00000000	      0.00000000
      0.01396261	     -0.00000000	     -0.00000000	      0.00000000	      0.00000000	      0.00000000	      0.00000000	      0.00000000	     -0.00000000	      0.88468222	     -0.03893276	     -0.00000000	      0.00000000	     -5.11030968	    -16.79211792	     10.23195941	     34.07767960	      0.00000000	      0.00000000	      0.01000000	      0.12097395	      0.01000000	      0.15078849	      0.01000000	      0.03009709	      0.01000000	      0.11104472	      0.00000000	      0.00000000
      0.01475914	     -0.00000000	     -0.00000000	      0.00000000	      0.00000000	      0.00000000	      0.00000000	      0.00000000	     -0.00000000	      0.88465063	     -0.04037790	     -0.00000000	      0.00000000	     -5.12411644	    -17.87601007	     10.25994892	     36.20264331	      0.00000000	      0.00000000	      0.01000000	      0.12099069	      0.01000000	      0.15079557	      0.01000000	      0.03010432	      0.01000000	      0.11103947	      0.00000000	      0.00000000
      0.01571545	     -0.00000000	     -0.00000000	      0.00000000	      0.00000000	      0.00000000	      0.00000000	      0.00000000	     -0.00000000	      0.88461120	     -0.04208350	      0.00000000	      0.00000000	     -5.14183567	    -19.18217180	     10.29579373	     38.76353731	      0.00000000	      0.00000000	      0.01000000	      0.12101235	      0.01000000	      0.15080473	      0.01000000	      0.03011443	      0.01000000	      0.11103260	      0.00000000	      0.00000000
      0.01658307	     -0.00000000	     -0.00000000	      0.00000000	      0.00000000	      0.00000000	      0.00000000	      0.00000000	     -0.00000000	      0.88457402	     -0.04360930	      0.00000000	      0.00000000	     -5.15899400	    -20.37092482	     10.33043650	     41.09445708	      0.00000000	      0.00000000	      0.01000000	      0.12103348	      0.01000000	      0.15081368	      0.01000000	      0.03012489	      0.01000000	      0.11102584	      0.00000000	      0.00000000
      0.01745069	     -0.00000000	     -0.00000000	      0.00000000	      0.00000000	      0.00000000	      0.00000000	     -0.00000000	     -0.00000000	      0.88453553	     -0.04511989	      0.00000000	      0.00000000	     -5.17718499	    -21.56253391	     10.36710423	     43.43115285	      0.00000000	      0.00000000	      0.01000000	      0.12105604	      0.01000000	      0.15082325	      0.01000000	      0.03013650	      0.01000000	      0.11101856	      0.00000000	      0.00000000
      0.01830614	     -0.00000000	     -0.00000000	      0.00000000	      0.00000000	      0.00000000	      0.00000000	     -0.00000000	     -0.00000000	      0.88449630	     -0.04659891	      0.00000000	      0.00000000	     -5.19613392	    -22.73968909	     10.40524435	     45.73973026	      0.00000000	      0.00000000	      0.01000000	      0.12107966	      0.01000000	      0.15083329	      0.01000000	      0.03014902	      0.01000000	      0.11101088	      0.00000000	      0.00000000
      0.01916159	     -0.00000000	     -0.00000000	      0.00000000	      0.00000000	      0.00000000	      0.00000000	     -0.00000000	     -0.00000000	      0.88445580	     -0.04807160	      0.00000000	      0.00000000	     -5.21609064	    -23.91863685	     10.44536098	     48.05200259	      0.00000000	      0.00000000	      0.01000000	      0.12110468	      0.01000000	      0.15084392	      0.01000000	      0.03016254	      0.01000000	      0.11100267	      0.00000000	      0.00000000
      0.01997595	     -0.00000000	     -0.00000000	      0.00000000	      0.00000000	      0.00000000	      0.00000000	     -0.00000000	     -0.00000000	      0.88441609	     -0.04947096	      0.00000000	      0.00000000	     -5.23602654	    -25.04229080	     10.48539002	     50.25603650	      0.00000000	      0.00000000	      0.01000000	      0.12112979	      0.01000000	      0.15085461	      0.01000000	      0.03017631	      0.01000000	      0.11099438	      0.00000000	      0.00000000
      0.02079031	     -0.00000000	     -0.00000000	      0.00000000	      0.00000000	      0.00000000	      0.00000000	     -0.00000000	     -0.00000000	      0.88437523	     -0.05087059	      0.00000000	      0.00000000	     -5.25687793	    -26.16694477	     10.52721485	     52.46220308	      0.00000000	      0.00000000	      0.01000000	      0.12115617	      0.01000000	      0.15086585	      0.01000000	      0.03019092	      0.01000000	      0.11098561	      0.00000000	      0.00000000
      0.02156845	     -0.00000000	     -0.00000000	      0.00000000	      0.00000000	      0.00000000	      0.00000000	     -0.00000000	     -0.00000000	      0.88433512	     -0.05221054	      0.00000000	      0.00000000	     -5.27765768	    -27.24228454	     10.56885820	     54.57181581	      0.00000000	      0.00000000	      0.01000000	      0.12118256	      0.01000000	      0.15087710	      0.01000000	      0.03020565	      0.01000000	      0.11097677	      0.00000000	      0.00000000
      0.02250334	     -0.00000000	     -0.00000000	      0.00000000	      0.00000000	      0.00000000	      0.00000000	     -0.00000000	     -0.00000000	      0.88428556	     -0.05382665	      0.00000000	      0.00000000	     -5.30373042	    -28.53492288	     10.62106226	     57.10795363	      0.00000000	      0.00000000	      0.01000000	      0.12121579	      0.01000000	      0.15089129	      0.01000000	      0.03022431	      0.01000000	      0.11096557	      0.00000000	      0.00000000
      0.02343823	     -0.00000000	     -0.00000000	      0.00000000	      0.00000000	      0.00000000	      0.00000000	     -0.00000000	     -0.00000000	      0.88423448	     -0.05545254	      0.00000000	      0.00000000	     -5.33101189	    -29.82804572	     10.67563792	     59.64527577	      0.00000000	      0.00000000	      0.01000000	      0.12125070	      0.01000000	      0.15090620	      0.01000000	      0.03024401	      0.01000000	      0.11095372	      0.00000000	      0.00000000
      0.02422430	     -0.00000000	     -0.00000000	      0.00000000	      0.00000000	      0.00000000	      0.00000000	     -0.00000000	     -0.00000000	      0.88419035	     -0.05682933	      0.00000000	      0.00000000	     -5.35488640	    -30.91555025	     10.72336235	     61.77933781	      0.00000000	      0.00000000	      0.01000000	      0.12128135	      0.01000000	      0.15091931	      0.01000000	      0.03026137	      0.01000000	      0.11094325	      0.00000000	      0.00000000
      0.02501038	     -0.00000000	     -0.00000000	      0.00000000	      0.00000000	      0.00000000	      0.00000000	     -0.00000000	     -0.00000000	      0.88414513	     -0.05821665	      0.00000000	      0.00000000	     -5.37961582	    -32.00314046	     10.77276445	     63.91373756	      0.00000000	      0.00000000	      0.01000000	      0.12131319	      0.01000000	      0.15093294	      0.01000000	      0.03027944	      0.01000000	      0.11093231	      0.00000000	      0.00000000
      0.02579645	     -0.00000000	     -0.00000000	      0.00000000	      0.00000000	      0.00000000	      0.00000000	     -0.00000000	     -0.00000000	      0.88409882	     -0.05961599	      0.00000000	      0.00000000	     -5.40520017	    -33.09072903	     10.82384443	     66.04830712	      0.00000000	      0.00000000	      0.01000000	      0.12134622	      0.01000000	      0.15094708	      0.01000000	      0.03029822	      0.01000000	      0.11092090	      0.00000000	      0.00000000
      0.02658253	     -0.00000000	     -0.00000000	      0.00000000	      0.00000000	      0.00000000	      0.00000000	     -0.00000000	     -0.00000000	      0.88405140	     -0.06102871	      0.00000000	      0.00000000	     -5.43163943	    -34.17824222	     10.87660236	     68.18289829	      0.00000000	      0.00000000	      0.01000000	      0.12138043	      0.01000000	      0.15096174	      0.01000000	      0.03031770	      0.01000000	      0.11090902	      0.00000000	      0.00000000
      0.02736860	     -0.00000000	     -0.00000000	      0.00000000	      0.00000000	      0.00000000	      0.00000000	     -0.00000000	     -0.00000000	      0.88400287	     -0.06245609	      0.00000000	      0.00000000	     -5.45893350	    -35.26561980	     10.93103821	     70.31739267	      0.00000000	      0.00000000	      0.01000000	      0.12141582	      0.01000000	      0.15097692	      0.01000000	      0.03033788	      0.01000000	      0.11089666	      0.00000000	      0.00000000
      0.02815468	     -0.00000000	     -0.00000000	      0.00000000	      0.00000000	      0.00000000	      0.00000000	     -0.00000000	     -0.00000000	      0.88395321	     -0.06389935	      0.00000000	      0.00000000	     -5.48708226	    -36.35281200	     10.98715186	     72.45169020	      0.00000000	      0.00000000	      0.01000000	      0.12145240	      0.01000000	      0.15099261	      0.01000000	      0.03035877	      0.01000000	      0.11088382	      0.00000000	      0.00000000
      0.02894076	     -0.00000000	     -0.00000000	      0.00000000	      0.00000000	      0.00000000	      0.00000000	     -0.00000000	     -0.00000000	      0.88390240	     -0.06535962	      0.00000000	      0.00000000	     -5.51608555	    -37.43977829	     11.04494312	     74.58570973	      0.00000000	      0.00000000	      0.01000000	      0.12149017	      0.01000000	      0.15100883	      0.01000000	      0.03038035	      0.01000000	      0.11087049	      0.00000000	      0.00000000
      0.02972683	     -0.00000000	      0.00000000	      0.00000000	     -0.00000000	      0.00000000	      0.00000000	     -0.00000000	     -0.00000000	      0.88385045	     -0.06683798	      0.00000000	      0.00000000	     -5.54594318	    -38.52648548	     11.10441175	     76.71938380	      0.00000000	      0.00000000	      0.01000000	      0.12152913	      0.01000000	      0.15102556	      0.01000000	      0.03040262	      0.01000000	      0.11085667	      0.00000000	      0.00000000
      0.03051291	     -0.00000000	      0.00000000	      0.00000000	     -0.00000000	      0.00000000	      0.00000000	     -0.00000000	     -0.00000000	      0.88379732	     -0.06833545	      0.00000000	     -0.00000000	     -5.57665493	    -39.61290651	     11.16555746	     78.85265695	      0.00000000	      0.00000000	      0.01000000	      0.12156927	      0.01000000	      0.15104281	      0.01000000	      0.03042558	      0.01000000	      0.11084236	      0.00000000	      0.00000000
      0.03129898	     -0.00000000	      0.00000000	      0.00000000	     -0.00000000	      0.00000000	      0.00000000	     -0.00000000	     -0.00000000	      0.88374301	     -0.06985303	      0.00000000	     -0.00000000	     -5.60822057	    -40.69901903	     11.22837990	     80.98548268	      0.00000000	      0.00000000	      0.01000000	      0.12161060	      0.01000000	      0.15106058	      0.01000000	      0.03044923	      0.01000000	      0.11082756	      0.00000000	      0.00000000
      0.03208506	     -0.00000000	      0.00000000	      0.00000000	     -0.00000000	      0.00000000	      0.00000000	     -0.00000000	     -0.00000000	      0.88368749	     -0.07139164	      0.00000000	     -0.00000000	     -5.64063984	    -41.78480435	     11.29287872	     83.11782154	      0.00000000	      0.00000000	      0.01000000	      0.12165311	      0.01000000	      0.15107887	      0.01000000	      0.03047356	      0.01000000	      0.11081226	      0.00000000	      0.00000000
      0.03287113	     -0.00000000	      0.00000000	      0.00000000	     -0.00000000	      0.00000000	      0.00000000	     -0.00000000	     -0.00000000	      0.88363076	     -0.07295219	      0.00000000	     -0.00000000	     -5.67391250	    -42.87024642	     11.35905351	     85.24963904	      0.00000000	      0.00000000	      0.01000000	      0.12169680	      0.01000000	      0.15109768	      0.01000000	      0.03049858	      0.01000000	      0.11079646	      0.00000000	      0.00000000
      0.03365721	     -0.00000000	      0.00000000	      0.00000000	     -0.00000000	      0.00000000	      0.00000000	     -0.00000000	     -0.00000000	      0.88357280	     -0.07453555	      0.00000000	     -0.00000000	     -5.70803825	    -43.95533093	     11.42690386	     87.38090399	      0.00000000	      0.00000000	      0.01000000	      0.12174168	      0.01000000	      0.15111701	      0.01000000	      0.03052429	      0.01000000	      0.11078015	      0.00000000	      0.00000000
      0.03444328	     -0.00000000	      0.00000000	      0.00000000	     -0.00000000	      0.00000000	      0.00000000	     -0.00000000	     -0.00000000	      0.88351358	     -0.07614255	      0.00000000	     -0.00000000	     -5.74301682	    -45.04004457	     11.49642931	     89.51158697	      0.00000000	      0.00000000	      0.01000000	      0.12178774	      0.01000000	      0.15113685	      0.01000000	      0.03055067	      0.01000000	      0.11076333	      0.00000000	      0.00000000
      0.03522936	     -0.00000000	     -0.00000000	      0.00000000	      0.00000000	      0.00000000	      0.00000000	     -0.00000000	     -0.00000000	      0.88345308	     -0.07777401	      0.00000000	      0.00000000	     -5.77884790	    -46.12437431	     11.56762941	     91.64165900	      0.00000000	      0.00000000	      0.01000000	      0.12183499	      0.01000000	      0.15115721	      0.01000000	      0.03057774	      0.01000000	      0.11074600	      0.00000000	      0.00000000
      0.03601544	     -0.00000000	     -0.00000000	      0.00000000	      0.00000000	      0.00000000	      0.00000000	     -0.00000000	     -0.00000000	      0.88339130	     -0.07943071	      0.00000000	     -0.00000000	     -5.81553120	    -47.20830681	     11.64050365	     93.77109037	      0.00000000	      0.00000000	      0.01000000	      0.12188341	      0.01000000	      0.15117809	      0.01000000	      0.03060548	      0.01000000	      0.11072816	      0.00000000	      0.00000000
      0.03680151	     -0.00000000	     -0.00000000	      0.00000000	      0.00000000	      0.00000000	      0.00000000	     -0.00000000	     -0.00000000	      0.88332820	     -0.08111342	      0.00000000	      0.00000000	     -5.85306638	    -48.29182791	     11.71505152	     95.89984960	      0.00000000	      0.00000000	      0.01000000	      0.12193302	      0.01000000	      0.15119949	      0.01000000	      0.03063390	      0.01000000	      0.11070979	      0.00000000	      0.00000000
      0.03758759	     -0.00000000	     -0.00000000	      0.00000000	     -0.00000000	      0.00000000	      0.00000000	     -0.00000000	      0.00000000	      0.88326377	     -0.08282288	      0.00000000	     -0.00000000	     -5.89145313	    -49.37492215	     11.79127248	     98.02790260	      0.00000000	      0.00000000	      0.01000000	      0.12198380	      0.01000000	      0.15122140	      0.01000000	      0.03066299	      0.01000000	      0.11069090	      0.00000000	      0.00000000
      0.03837366	     -0.00000000	      0.00000000	      0.00000000	     -0.00000000	      0.00000000	      0.00000000	     -0.00000000	      0.00000000	      0.88319798	     -0.08455982	      0.00000000	     -0.00000000	     -5.93069110	    -50.45757238	     11.86916596	    100.15521182	      0.00000000	      0.00000000	      0.01000000	      0.12203577	      0.01000000	      0.15124383	      0.01000000	      0.03069276	      0.01000000	      0.11067148	      0.00000000	      0.00000000
      0.03915974	     -0.00000000	      0.00000000	      0.00000000	     -0.00000000	      0.00000000	      0.00000000	     -0.00000000	      0.00000000	      0.88313082	     -0.08632495	      0.00000000	     -0.00000000	     -5.97077993	    -51.53975942	     11.94873136	    102.28173563	      0.00000000	      0.00000000	      0.01000000	      0.12208892	      0.01000000	      0.15126678	      0.01000000	      0.03072320	      0.01000000	      0.11065154	      0.00000000	      0.00000000
      0.03994581	     -0.00000000	      0.00000000	      0.00000000	     -0.00000000	      0.00000000	      0.00000000	     -0.00000000	     -0.00000000	      0.88306226	     -0.08811897	      0.00000000	     -0.00000000	     -6.01171925	    -52.62146173	     12.02996804	    104.40742772	      0.00000000	      0.00000000	      0.01000000	      0.12214324	      0.01000000	      0.15129024	      0.01000000	      0.03075430	      0.01000000	      0.11063105	      0.00000000	      0.00000000
      0.04073189	     -0.00000000	     -0.00000000	      0.00000000	     -0.00000000	      0.00000000	      0.00000000	     -0.00000000	     -0.00000000	      0.88299228	     -0.08994254	      0.00000000	     -0.00000000	     -6.05350868	    -53.70265520	     12.11287534	    106.53223659	      0.00000000	      0.00000000	      0.01000000	      0.12219874	      0.01000000	      0.15131422	      0.01000000	      0.03078608	      0.01000000	      0.11061003	      0.00000000	      0.00000000
      0.04151796	     -0.00000000	      0.00000000	      0.00000000	     -0.00000000	      0.00000000	      0.00000000	     -0.00000000	     -0.00000000	      0.88292085	     -0.09179633	      0.00000000	     -0.00000000	     -6.09614779	    -54.78331288	     12.19745253	    108.65610511	      0.00000000	      0.00000000	      0.01000000	      0.12225542	      0.01000000	      0.15133872	      0.01000000	      0.03081852	      0.01000000	      0.11058846	      0.00000000	      0.00000000
      0.04230404	     -0.00000000	      0.00000000	      0.00000000	     -0.00000000	      0.00000000	      0.00000000	     -0.00000000	     -0.00000000	      0.88284795	     -0.09368100	      0.00000000	     -0.00000000	     -6.13963617	    -55.86340482	     12.28369884	    110.77897019	      0.00000000	      0.00000000	      0.01000000	      0.12231327	      0.01000000	      0.15136373	      0.01000000	      0.03085163	      0.01000000	      0.11056635	      0.00000000	      0.00000000
      0.04309012	     -0.00000000	      0.00000000	      0.00000000	     -0.00000000	      0.00000000	      0.00000000	     -0.00000000	     -0.00000000	      0.88277356	     -0.09559718	      0.00000000	      0.00000000	     -6.18397334	    -56.94289789	     12.37161348	    112.90076241	      0.00000000	      0.00000000	      0.01000000	      0.12237230	      0.01000000	      0.15138925	      0.01000000	      0.03088541	      0.01000000	      0.11054368	      0.00000000	      0.00000000
      0.04387619	     -0.00000000	      0.00000000	      0.00000000	     -0.00000000	      0.00000000	      0.00000000	     -0.00000000	     -0.00000000	      0.88269765	     -0.09754549	      0.00000000	      0.00000000	     -6.22915883	    -58.02175569	     12.46119555	    115.02140583	      0.00000000	      0.00000000	      0.01000000	      0.12243250	      0.01000000	      0.15141529	      0.01000000	      0.03091984	      0.01000000	      0.11052046	      0.00000000	      0.00000000
      0.04466227	     -0.00000000	      0.00000000	      0.00000000	      0.00000000	      0.00000000	      0.00000000	     -0.00000000	     -0.00000000	      0.88262019	     -0.09952655	      0.00000000	      0.00000000	     -6.27519213	    -59.09993838	     12.55244413	    117.14081773	      0.00000000	      0.00000000	      0.01000000	      0.12249388	      0.01000000	      0.15144185	      0.01000000	      0.03095494	      0.01000000	      0.11049668	      0.00000000	      0.00000000
      0.04544834	     -0.00000000	     -0.00000000	      0.00000000	      0.00000000	      0.00000000	      0.00000000	     -0.00000000	     -0.00000000	      0.88254117	     -0.10154094	      0.00000000	      0.00000000	     -6.32207267	    -60.17740264	     12.64535821	    119.25890843	      0.00000000	      0.00000000	      0.01000000	      0.12255642	      0.01000000	      0.15146891	      0.01000000	      0.03099069	      0.01000000	      0.11047233	      0.00000000	      0.00000000
      0.04623442	     -0.00000000	      0.00000000	      0.00000000	      0.00000000	      0.00000000	      0.00000000	     -0.00000000	     -0.00000000	      0.88246055	     -0.10358927	      0.00000000	      0.00000000	     -6.36979989	    -61.25410158	     12.73993673	    121.37558123	      0.00000000	      0.00000000	      0.01000000	      0.12262014	      0.01000000	      0.15149649	      0.01000000	      0.03102710	      0.01000000	      0.11044742	      0.00000000	      0.00000000
      0.04702049	     -0.00000000	      0.00000000	      0.00000000	     -0.00000000	      0.00000000	      0.00000000	     -0.00000000	     -0.00000000	      0.88237830	     -0.10567210	      0.00000000	      0.00000000	     -6.41837315	    -62.32998469	     12.83617851	    123.49073223	      0.00000000	      0.00000000	      0.01000000	      0.12268503	      0.01000000	      0.15152459	      0.01000000	      0.03106417	      0.01000000	      0.11042193	      0.00000000	      0.00000000
      0.04780657	     -0.00000000	      0.00000000	      0.00000000	     -0.00000000	      0.00000000	      0.00000000	     -0.00000000	     -0.00000000	      0.88229441	     -0.10778999	      0.00000000	      0.00000000	     -6.46779180	    -63.40499781	     12.93408233	    125.60425030	      0.00000000	      0.00000000	      0.01000000	      0.12275109	      0.01000000	      0.15155319	      0.01000000	      0.03110188	      0.01000000	      0.11039586	      0.00000000	      0.00000000
      0.04859264	     -0.00000000	      0.00000000	      0.00000000	     -0.00000000	      0.00000000	      0.00000000	     -0.00000000	     -0.00000000	      0.88220883	     -0.10994350	      0.00000000	      0.00000000	     -6.51805514	    -64.47908313	     13.03364685	    127.71601704	      0.00000000	      0.00000000	      0.01000000	      0.12281832	      0.01000000	      0.15158231	      0.01000000	      0.03114025	      0.01000000	      0.11036922	      0.00000000	      0.00000000
      0.04937872	     -0.00000000	      0.00000000	      0.00000000	     -0.00000000	      0.00000000	      0.00000000	     -0.00000000	     -0.00000000	      0.88212155	     -0.11213317	      0.00000000	      0.00000000	     -6.56916240	    -65.55217915	     13.13487065	    129.82590680	      0.00000000	      0.00000000	      0.01000000	      0.12288672	      0.01000000	      0.15161194	      0.01000000	      0.03117927	      0.01000000	      0.11034199	      0.00000000	      0.00000000
      0.05016480	     -0.00000000	      0.00000000	      0.00000000	     -0.00000000	      0.00000000	      0.00000000	     -0.00000000	     -0.00000000	      0.88203253	     -0.11435951	      0.00000000	      0.00000000	     -6.62111278	    -66.62422070	     13.23775220	    131.93378666	      0.00000000	      0.00000000	      0.01000000	      0.12295629	      0.01000000	      0.15164208	      0.01000000	      0.03121894	      0.01000000	      0.11031416	      0.00000000	      0.00000000
      0.05086958	     -0.00000000	      0.00000000	      0.00000000	     -0.00000000	      0.00000000	      0.00000000	     -0.00000000	     -0.00000000	      0.88195122	     -0.11638721	      0.00000000	      0.00000000	     -6.66840664	    -67.58443703	     13.33140195	    133.82182908	      0.00000000	      0.00000000	      0.01000000	      0.12301965	      0.01000000	      0.15166953	      0.01000000	      0.03125505	      0.01000000	      0.11028871	      0.00000000	      0.00000000
      0.05157436	     -0.00000000	      0.00000000	      0.00000000	     -0.00000000	      0.00000000	      0.00000000	     -0.00000000	     -0.00000000	      0.88186847	     -0.11844518	      0.00000000	      0.00000000	     -6.71637692	    -68.54370122	     13.42638172	    135.70805649	      0.00000000	      0.00000000	      0.01000000	      0.12308394	      0.01000000	      0.15169739	      0.01000000	      0.03129168	      0.01000000	      0.11026278	      0.00000000	      0.00000000
      0.05227914	     -0.00000000	      0.00000000	      0.00000000	     -0.00000000	      0.00000000	      0.00000000	     -0.00000000	     -0.00000000	      0.88178426	     -0.12053375	      0.00000000	      0.00000000	     -6.76502291	    -69.50195599	     13.52269019	    137.59233843	      0.00000000	      0.00000000	      0.01000000	      0.12314917	      0.01000000	      0.15172567	      0.01000000	      0.03132883	      0.01000000	      0.11023636	      0.00000000	      0.00000000
      0.05298392	     -0.00000000	      0.00000000	      0.00000000	     -0.00000000	      0.00000000	      0.00000000	     -0.00000000	     -0.00000000	      0.88169856	     -0.12265327	      0.00000000	      0.00000000	     -6.81434388	    -70.45914487	     13.62032595	    139.47456099	      0.00000000	      0.00000000	      0.01000000	      0.12321534	      0.01000000	      0.15175435	      0.01000000	      0.03136649	      0.01000000	      0.11020945	      0.00000000	      0.00000000
      0.05368870	     -0.00000000	      0.00000000	      0.00000000	     -0.00000000	      0.00000000	      0.00000000	     -0.00000000	     -0.00000000	      0.88161136	     -0.12480409	      0.00000000	      0.00000000	     -6.86433908	    -71.41520903	     13.71928750	    141.35460486	      0.00000000	      0.00000000	      0.01000000	      0.12328244	      0.01000000	      0.15178343	      0.01000000	      0.03140466	      0.01000000	      0.11018206	      0.00000000	      0.00000000
      0.05439348	     -0.00000000	      0.00000000	      0.00000000	     -0.00000000	      0.00000000	      0.00000000	     -0.00000000	     -0.00000000	      0.88152263	     -0.12698652	      0.00000000	      0.00000000	     -6.91500767	    -72.37008749	     13.81957326	    143.23234648	      0.00000000	      0.00000000	      0.01000000	      0.12335047	      0.01000000	      0.15181293	      0.01000000	      0.03144334	      0.01000000	      0.11015416	      0.00000000	      0.00000000
      0.05509826	     -0.00000000	      0.00000000	      0.00000000	     -0.00000000	      0.00000000	      0.00000000	     -0.00000000	     -0.00000000	      0.88143236	     -0.12920089	      0.00000000	      0.00000000	     -6.96634880	    -73.32371714	     13.92118156	    145.10765811	      0.00000000	      0.00000000	      0.01000000	      0.12341943	      0.01000000	      0.15184283	      0.01000000	      0.03148253	      0.01000000	      0.11012577	      0.00000000	      0.00000000
      0.05580304	     -0.00000000	      0.00000000	      0.00000000	     -0.00000000	      0.00000000	      0.00000000	     -0.00000000	     -0.00000000	      0.88134051	     -0.13144750	      0.00000000	      0.00000000	     -7.01836158	    -74.27603287	     14.02411066	    146.98040802	      0.00000000	      0.00000000	      0.01000000	      0.12348932	      0.01000000	      0.15187314	      0.01000000	      0.03152222	      0.01000000	      0.11009688	      0.00000000	      0.00000000
      0.05650782	     -0.00000000	      0.00000000	      0.00000000	     -0.00000000	      0.00000000	      0.00000000	     -0.00000000	     -0.00000000	      0.88124707	     -0.13372665	      0.00000000	      0.00000000	     -7.07104505	    -75.22696759	     14.12835869	    148.85046060	      0.00000000	      0.00000000	      0.01000000	      0.12356013	      0.01000000	      0.15190385	      0.01000000	      0.03156243	      0.01000000	      0.11006749	      0.00000000	      0.00000000
      0.05721260	     -0.00000000	      0.00000000	      0.00000000	     -0.00000000	      0.00000000	      0.00000000	     -0.00000000	     -0.00000000	      0.88115201	     -0.13603863	      0.00000000	      0.00000000	     -7.12439821	    -76.17645234	     14.23392370	    150.71767655	      0.00000000	      0.00000000	      0.01000000	      0.12363188	      0.01000000	      0.15193497	      0.01000000	      0.03160313	      0.01000000	      0.11003759	      0.00000000	      0.00000000
      0.05791738	     -0.00000000	      0.00000000	      0.00000000	     -0.00000000	      0.00000000	      0.00000000	     -0.00000000	     -0.00000000	      0.88105531	     -0.13838372	      0.00000000	      0.00000000	     -7.17842001	    -77.12441639	     14.34080365	    152.58191307	      0.00000000	      0.00000000	      0.01000000	      0.12370455	      0.01000000	      0.15196649	      0.01000000	      0.03164433	      0.01000000	      0.11000718	      0.00000000	      0.00000000
      0.05862216	     -0.00000000	      0.00000000	      0.00000000	     -0.00000000	      0.00000000	      0.00000000	     -0.00000000	     -0.00000000	      0.88095694	     -0.14076219	      0.00000000	      0.00000000	     -7.23310937	    -78.07078735	     14.44899639	    154.44302407	      0.00000000	      0.00000000	      0.01000000	      0.12377815	      0.01000000	      0.15199841	      0.01000000	      0.03168604	      0.01000000	      0.10997625	      0.00000000	      0.00000000
      0.05932694	     -0.00000000	      0.00000000	      0.00000000	     -0.00000000	      0.00000000	      0.00000000	     -0.00000000	     -0.00000000	      0.88085688	     -0.14317431	      0.00000000	      0.00000000	     -7.28846513	    -79.01549125	     14.55849965	    156.30086037	      0.00000000	      0.00000000	      0.01000000	      0.12385266	      0.01000000	      0.15203073	      0.01000000	      0.03172824	      0.01000000	      0.10994481	      0.00000000	      0.00000000
      0.06003172	      0.00000000	      0.00000000	      0.00000000	     -0.00000000	      0.00000000	      0.00000000	     -0.00000000	     -0.00000000	      0.88075512	     -0.14562032	      0.00000000	      0.00000000	     -7.34448608	    -79.95845267	     14.66931108	    158.15526996	      0.00000000	      0.00000000	      0.01000000	      0.12392810	      0.01000000	      0.15206346	      0.01000000	      0.03177094	      0.01000000	      0.10991285	      0.00000000	      0.00000000
      0.06073650	      0.00000000	      0.00000000	      0.00000000	     -0.00000000	      0.00000000	      0.00000000	     -0.00000000	     -0.00000000	      0.88065162	     -0.14810046	      0.00000000	      0.00000000	     -7.40117098	    -80.89959487	     14.78142821	    160.00609819	      0.00000000	      0.00000000	      0.01000000	      0.12400446	      0.01000000	      0.15209658	      0.01000000	      0.03181413	      0.01000000	      0.10988037	      0.00000000	      0.00000000
      0.06144128	      0.00000000	      0.00000000	     -0.00000000	     -0.00000000	      0.00000000	      0.00000000	     -0.00000000	     -0.00000000	      0.88054635	     -0.15061496	      0.00000000	      0.00000000	     -7.45851852	    -81.83883990	     14.89484846	    161.85318805	      0.00000000	      0.00000000	      0.01000000	      0.12408173	      0.01000000	      0.15213011	      0.01000000	      0.03185782	      0.01000000	      0.10984736	      0.00000000	      0.00000000
      0.06214606	      0.00000000	      0.00000000	     -0.00000000	     -0.00000000	      0.00000000	      0.00000000	     -0.00000000	     -0.00000000	      0.88043931	     -0.15316405	      0.00000000	      0.00000000	     -7.51652732	    -82.77610871	     15.00956913	    163.69638037	      0.00000000	      0.00000000	      0.01000000	      0.12415992	      0.01000000	      0.15216403	      0.01000000	      0.03190199	      0.01000000	      0.10981382	      0.00000000	      0.00000000
      0.06285084	      0.00000000	      0.00000000	     -0.00000000	     -0.00000000	      0.00000000	      0.00000000	     -0.00000000	     -0.00000000	      0.88033045	     -0.15574793	      0.00000000	      0.00000000	     -7.57519597	    -83.71132128	     15.12558743	    165.53551410	      0.00000000	      0.00000000	      0.01000000	      0.12423903	      0.01000000	      0.15219835	      0.01000000	      0.03194665	      0.01000000	      0.10977975	      0.00000000	      0.00000000
      0.06355562	      0.00000000	      0.00000000	     -0.00000000	     -0.00000000	      0.00000000	      0.00000000	     -0.00000000	     -0.00000000	      0.88021976	     -0.15836680	      0.00000000	      0.00000000	     -7.63452300	    -84.64439676	     15.24290044	    167.37042652	      0.00000000	      0.00000000	      0.01000000	      0.12431904	      0.01000000	      0.15223307	      0.01000000	      0.03199180	      0.01000000	      0.10974516	      0.00000000	      0.00000000
      0.06426040	      0.00000000	      0.00000000	     -0.00000000	     -0.00000000	      0.00000000	      0.00000000	     -0.00000000	     -0.00000000	      0.88010722	     -0.16102086	      0.00000000	      0.00000000	     -7.69450686	    -85.57525354	     15.36150512	    169.20095349	      0.00000000	      0.00000000	      0.01000000	      0.12439997	      0.01000000	      0.15226818	      0.01000000	      0.03203744	      0.01000000	      0.10971002	      0.00000000	      0.00000000
      0.06496518	      0.00000000	      0.00000000	     -0.00000000	     -0.00000000	      0.00000000	      0.00000000	     -0.00000000	     -0.00000000	      0.87999279	     -0.16371027	      0.00000000	      0.00000000	     -7.75514596	    -86.50380940	     15.48139833	    171.02692963	      0.00000000	      0.00000000	      0.01000000	      0.12448180	      0.01000000	      0.15230368	      0.01000000	      0.03208356	      0.01000000	      0.10967435	      0.00000000	      0.00000000
      0.06566996	      0.00000000	      0.00000000	     -0.00000000	     -0.00000000	      0.00000000	      0.00000000	     -0.00000000	     -0.00000000	      0.87987645	     -0.16643520	      0.00000000	      0.00000000	     -7.81643865	    -87.42998162	     15.60257680	    172.84818862	      0.00000000	      0.00000000	      0.01000000	      0.12456454	      0.01000000	      0.15233958	      0.01000000	      0.03213015	      0.01000000	      0.10963813	      0.00000000	      0.00000000
      0.06637474	      0.00000000	      0.00000000	     -0.00000000	     -0.00000000	      0.00000000	      0.00000000	     -0.00000000	     -0.00000000	      0.87975818	     -0.16919582	      0.00000000	      0.00000000	     -7.87838323	    -88.35368706	     15.72503714	    174.66456333	      0.00000000	      0.00000000	      0.01000000	      0.12464818	      0.01000000	      0.15237587	      0.01000000	      0.03217723	      0.01000000	      0.10960138	      0.00000000	      0.00000000
      0.06707952	      0.00000000	      0.00000000	     -0.00000000	     -0.00000000	      0.00000000	      0.00000000	     -0.00000000	     -0.00000000	      0.87963795	     -0.17199227	      0.00000000	      0.00000000	     -7.94097793	    -89.27484230	     15.84877586	    176.47588610	      0.00000000	      0.00000000	      0.01000000	      0.12473272	      0.01000000	      0.15241255	      0.01000000	      0.03222479	      0.01000000	      0.10956408	      0.00000000	      0.00000000
      0.06778430	      0.00000000	      0.00000000	     -0.00000000	     -0.00000000	      0.00000000	      0.00000000	     -0.00000000	     -0.00000000	      0.87951573	     -0.17482468	      0.00000000	      0.00000000	     -8.00422091	    -90.19336374	     15.97378933	    178.28198890	      0.00000000	      0.00000000	      0.01000000	      0.12481817	      0.01000000	      0.15244962	      0.01000000	      0.03227282	      0.01000000	      0.10952623	      0.00000000	      0.00000000
      0.06848908	      0.00000000	      0.00000000	     -0.00000000	     -0.00000000	      0.00000000	      0.00000000	     -0.00000000	     -0.00000000	      0.87939151	     -0.17769317	      0.00000000	      0.00000000	     -8.06811030	    -91.10916766	     16.10007382	    180.08270358	      0.00000000	      0.00000000	      0.01000000	      0.12490450	      0.01000000	      0.15248708	      0.01000000	      0.03232132	      0.01000000	      0.10948784	      0.00000000	      0.00000000
      0.06919386	      0.00000000	      0.00000000	     -0.00000000	     -0.00000000	      0.00000000	      0.00000000	     -0.00000000	     -0.00000000	      0.87926526	     -0.18059787	      0.00000000	      0.00000000	     -8.13264415	    -92.02217037	     16.22762547	    181.87786204	      0.00000000	      0.00000000	      0.01000000	      0.12499173	      0.01000000	      0.15252493	      0.01000000	      0.03237030	      0.01000000	      0.10944889	      0.00000000	      0.00000000
      0.06989864	      0.00000000	      0.00000000	     -0.00000000	     -0.00000000	      0.00000000	      0.00000000	     -0.00000000	     -0.00000000	      0.87913694	     -0.18353887	      0.00000000	      0.00000000	     -8.19782045	    -92.93228832	     16.35644030	    183.66729647	      0.00000000	      0.00000000	      0.01000000	      0.12507985	      0.01000000	      0.15256316	      0.01000000	      0.03241974	      0.01000000	      0.10940940	      0.00000000	      0.00000000
      0.07060343	      0.00000000	      0.00000000	     -0.00000000	     -0.00000000	      0.00000000	      0.00000000	     -0.00000000	     -0.00000000	      0.87900654	     -0.18651626	      0.00000000	      0.00000000	     -8.26363714	    -93.83943815	     16.48651423	    185.45083952	      0.00000000	      0.00000000	      0.01000000	      0.12516886	      0.01000000	      0.15260177	      0.01000000	      0.03246965	      0.01000000	      0.10936935	      0.00000000	      0.00000000
      0.07130821	      0.00000000	      0.00000000	     -0.00000000	     -0.00000000	      0.00000000	      0.00000000	     -0.00000000	     -0.00000000	      0.87887403	     -0.18953013	      0.00000000	      0.00000000	     -8.33009210	    -94.74353682	     16.61784303	    187.22832455	      0.00000000	      0.00000000	      0.01000000	      0.12525875	      0.01000000	      0.15264077	      0.01000000	      0.03252003	      0.01000000	      0.10932875	      0.00000000	      0.00000000
      0.07201299	      0.00000000	      0.00000000	     -0.00000000	     -0.00000000	      0.00000000	      0.00000000	     -0.00000000	     -0.00000000	      0.87873938	     -0.19258054	      0.00000000	      0.00000000	     -8.39718316	    -95.64450175	     16.75042239	    188.99958582	      0.00000000	      0.00000000	      0.01000000	      0.12534953	      0.01000000	      0.15268015	      0.01000000	      0.03257087	      0.01000000	      0.10928760	      0.00000000	      0.00000000
      0.07271777	      0.00000000	      0.00000000	     -0.00000000	     -0.00000000	      0.00000000	      0.00000000	     -0.00000000	     -0.00000000	      0.87860256	     -0.19566755	      0.00000000	      0.00000000	     -8.46490807	    -96.54225086	     16.88424786	    190.76445873	      0.00000000	      0.00000000	      0.01000000	      0.12544118	      0.01000000	      0.15271991	      0.01000000	      0.03262216	      0.01000000	      0.10924589	      0.00000000	      0.00000000
      0.07342255	      0.00000000	      0.00000000	     -0.00000000	     -0.00000000	      0.00000000	      0.00000000	     -0.00000000	     -0.00000000	      0.87846356	     -0.19879121	      0.00000000	      0.00000000	     -8.53326453	    -97.43670272	     17.01931488	    192.52277999	      0.00000000	      0.00000000	      0.01000000	      0.12553371	      0.01000000	      0.15276005	      0.01000000	      0.03267392	      0.01000000	      0.10920363	      0.00000000	      0.00000000
      0.07412733	      0.00000000	      0.00000000	     -0.00000000	     -0.00000000	      0.00000000	      0.00000000	     -0.00000000	     -0.00000000	      0.87832235	     -0.20195156	      0.00000000	      0.00000000	     -8.60225021	    -98.32777665	     17.15561877	    194.27438791	      0.00000000	      0.00000000	      0.01000000	      0.12562711	      0.01000000	      0.15280056	      0.01000000	      0.03272612	      0.01000000	      0.10916082	      0.00000000	      0.00000000
      0.07483211	      0.00000000	      0.00000000	     -0.00000000	     -0.00000000	      0.00000000	      0.00000000	     -0.00000000	     -0.00000000	      0.87817889	     -0.20514863	      0.00000000	      0.00000000	     -8.67186268	    -99.21539282	     17.29315475	    196.01912259	      0.00000000	      0.00000000	      0.01000000	      0.12572138	      0.01000000	      0.15284145	      0.01000000	      0.03277878	      0.01000000	      0.10911745	      0.00000000	      0.00000000
      0.07553689	      0.00000000	      0.00000000	     -0.00000000	     -0.00000000	      0.00000000	      0.00000000	     -0.00000000	     -0.00000000	      0.87803317	     -0.20838243	      0.00000000	      0.00000000	     -8.74209948	   -100.09947236	     17.43191791	    197.75682614	      0.00000000	      0.00000000	      0.01000000	      0.12581652	      0.01000000	      0.15288271	      0.01000000	      0.03283189	      0.01000000	      0.10907353	      0.00000000	      0.00000000
      0.07624167	      0.00000000	      0.00000000	     -0.00000000	     -0.00000000	      0.00000000	      0.00000000	     -0.00000000	     -0.00000000	      0.87788515	     -0.21165297	      0.00000000	      0.00000000	     -8.81295810	   -100.97993750	     17.57190325	    199.48734293	      0.00000000	      0.00000000	      0.01000000	      0.12591252	      0.01000000	      0.15292434	      0.01000000	      0.03288545	      0.01000000	      0.10902906	      0.00000000	      0.00000000
      0.07694645	      0.00000000	      0.00000000	     -0.00000000	     -0.00000000	      0.00000000	      0.00000000	     -0.00000000	     -0.00000000	      0.87773482	     -0.21496024	      0.00000000	      0.00000000	     -8.88443596	   -101.85671164	     17.71310564	    201.21051985	      0.00000000	      0.00000000	      0.01000000	      0.12600937	      0.01000000	      0.15296635	      0.01000000	      0.03293944	      0.01000000	      0.10898403	      0.00000000	      0.00000000
      0.07765123	      0.00000000	      0.00000000	     -0.00000000	     -0.00000000	      0.00000000	      0.00000000	     -0.00000000	     -0.00000000	      0.87758215	     -0.21830423	      0.00000000	      0.00000000	     -8.95653042	   -102.72971947	     17.85551987	    202.92620651	      0.00000000	      0.00000000	      0.01000000	      0.12610709	      0.01000000	      0.15300872	      0.01000000	      0.03299388	      0.01000000	      0.10893846	      0.00000000	      0.00000000
      0.07835601	      0.00000000	      0.00000000	     -0.00000000	     -0.00000000	      0.00000000	      0.00000000	     -0.00000000	     -0.00000000	      0.87742710	     -0.22168491	      0.00000000	      0.00000000	     -9.02923882	   -103.59888714	     17.99914059	    204.63425550	      0.00000000	      0.00000000	      0.01000000	      0.12620565	      0.01000000	      0.15305146	      0.01000000	      0.03304876	      0.01000000	      0.10889235	      0.00000000	      0.00000000
      0.07906079	      0.00000000	      0.00000000	     -0.00000000	     -0.00000000	      0.00000000	      0.00000000	     -0.00000000	     -0.00000000	      0.87726966	     -0.22510225	      0.00000000	      0.00000000	     -9.10255841	   -104.46414228	     18.14396239	    206.33452265	      0.00000000	      0.00000000	      0.01000000	      0.12630507	      0.01000000	      0.15309456	      0.01000000	      0.03310407	      0.01000000	      0.10884569	      0.00000000	      0.00000000
      0.07976557	      0.00000000	      0.00000000	     -0.00000000	     -0.00000000	      0.00000000	      0.00000000	     -0.00000000	     -0.00000000	      0.87710980	     -0.22855621	      0.00000000	      0.00000000	     -9.17648642	   -105.32541423	     18.28997971	    208.02686728	      0.00000000	      0.00000000	      0.01000000	      0.12640532	      0.01000000	      0.15313803	      0.01000000	      0.03315981	      0.01000000	      0.10879850	      0.00000000	      0.00000000
      0.08047035	      0.00000000	      0.00000000	     -0.00000000	     -0.00000000	      0.00000000	      0.00000000	     -0.00000000	     -0.00000000	      0.87694749	     -0.23204674	      0.00000000	      0.00000000	     -9.25102001	   -106.18263403	     18.43718693	    209.71115242	      0.00000000	      0.00000000	      0.01000000	      0.12650642	      0.01000000	      0.15318186	      0.01000000	      0.03321598	      0.01000000	      0.10875077	      0.00000000	      0.00000000
      0.08117513	      0.00000000	      0.00000000	     -0.00000000	     -0.00000000	      0.00000000	      0.00000000	     -0.00000000	     -0.00000000	      0.87678270	     -0.23557376	      0.00000000	      0.00000000	     -9.32615631	   -107.03573467	     18.58557832	    211.38724514	      0.00000000	      0.00000000	      0.01000000	      0.12660835	      0.01000000	      0.15322604	      0.01000000	      0.03327258	      0.01000000	      0.10870251	      0.00000000	      0.00000000
      0.08187991	      0.00000000	      0.00000000	     -0.00000000	     -0.00000000	      0.00000000	      0.00000000	     -0.00000000	     -0.00000000	      0.87661542	     -0.23913721	      0.00000000	      0.00000000	     -9.40189238	   -107.88465110	     18.73514807	    213.05501672	      0.00000000	      0.00000000	      0.01000000	      0.12671112	      0.01000000	      0.15327059	      0.01000000	      0.03332960	      0.01000000	      0.10865373	      0.00000000	      0.00000000
      0.08258469	      0.00000000	      0.00000000	     -0.00000000	     -0.00000000	      0.00000000	      0.00000000	     -0.00000000	     -0.00000000	      0.87644562	     -0.24273701	      0.00000000	      0.00000000	     -9.47822526	   -108.72932041	     18.88589026	    214.71434299	      0.00000000	      0.00000000	      0.01000000	      0.12681471	      0.01000000	      0.15331549	      0.01000000	      0.03338704	      0.01000000	      0.10860443	      0.00000000	      0.00000000
      0.08328947	      0.00000000	      0.00000000	     -0.00000000	     -0.00000000	      0.00000000	      0.00000000	     -0.00000000	     -0.00000000	      0.87627326	     -0.24637308	      0.00000000	      0.00000000	     -9.55515193	   -109.56968194	     19.03779890	    216.36510456	      0.00000000	      0.00000000	      0.01000000	      0.12691913	      0.01000000	      0.15336074	      0.01000000	      0.03344489	      0.01000000	      0.10855462	      0.00000000	      0.00000000
      0.08399425	      0.00000000	      0.00000000	     -0.00000000	     -0.00000000	      0.00000000	      0.00000000	     -0.00000000	     -0.00000000	      0.87609833	     -0.25004531	      0.00000000	      0.00000000	     -9.63266934	   -110.40567736	     19.19086791	    218.00718709	      0.00000000	      0.00000000	      0.01000000	      0.12702437	      0.01000000	      0.15340635	      0.01000000	      0.03350316	      0.01000000	      0.10850432	      0.00000000	      0.00000000
      0.08469903	      0.00000000	      0.00000000	     -0.00000000	     -0.00000000	      0.00000000	      0.00000000	     -0.00000000	     -0.00000000	      0.87592080	     -0.25375360	      0.00000000	      0.00000000	     -9.71077439	   -111.23725087	     19.34509113	    219.64048157	      0.00000000	      0.00000000	      0.01000000	      0.12713042	      0.01000000	      0.15345230	      0.01000000	      0.03356183	      0.01000000	      0.10845352	      0.00000000	      0.00000000
      0.08540381	      0.00000000	      0.00000000	     -0.00000000	     -0.00000000	      0.00000000	      0.00000000	     -0.00000000	     -0.00000000	      0.87574064	     -0.25749784	      0.00000000	      0.00000000	     -9.78946393	   -112.06434921	     19.50046235	    221.26488454	      0.00000000	      0.00000000	      0.01000000	      0.12723729	      0.01000000	      0.15349861	      0.01000000	      0.03362092	      0.01000000	      0.10840224	      0.00000000	      0.00000000
      0.08610859	      0.00000000	      0.00000000	     -0.00000000	     -0.00000000	      0.00000000	      0.00000000	     -0.00000000	     -0.00000000	      0.87555783	     -0.26127792	      0.00000000	      0.00000000	     -9.86873481	   -112.88692189	     19.65697525	    222.88029841	      0.00000000	      0.00000000	      0.01000000	      0.12734496	      0.01000000	      0.15354525	      0.01000000	      0.03368040	      0.01000000	      0.10835049	      0.00000000	      0.00000000
      0.08681337	      0.00000000	      0.00000000	     -0.00000000	     -0.00000000	      0.00000000	      0.00000000	     -0.00000000	      0.00000000	      0.87537235	     -0.26509371	      0.00000000	      0.00000000	     -9.94858382	   -113.70492119	     19.81462347	    224.48663164	      0.00000000	      0.00000000	      0.01000000	      0.12745343	      0.01000000	      0.15359224	      0.01000000	      0.03374028	      0.01000000	      0.10829828	      0.00000000	      0.00000000
      0.08751815	      0.00000000	      0.00000000	     -0.00000000	     -0.00000000	      0.00000000	      0.00000000	     -0.00000000	      0.00000000	      0.87518416	     -0.26894508	      0.00000000	      0.00000000	    -10.02900771	   -114.51830234	     19.97340057	    226.08379902	      0.00000000	      0.00000000	      0.01000000	      0.12756270	      0.01000000	      0.15363958	      0.01000000	      0.03380056	      0.01000000	      0.10824563	      0.00000000	      0.00000000
      0.08822293	      0.00000000	      0.00000000	     -0.00000000	     -0.00000000	      0.00000000	      0.00000000	     -0.00000000	      0.00000000	      0.87499324	     -0.27283190	      0.00000000	      0.00000000	    -10.11000321	   -115.32702358	     20.13330008	    227.67172182	      0.00000000	      0.00000000	      0.01000000	      0.12767277	      0.01000000	      0.15368725	      0.01000000	      0.03386123	      0.01000000	      0.10819255	      0.00000000	      0.00000000
      0.08892771	      0.00000000	      0.00000000	     -0.00000000	     -0.00000000	      0.00000000	      0.00000000	     -0.00000000	      0.00000000	      0.87479958	     -0.27675402	      0.00000000	      0.00000000	    -10.19156703	   -116.13104625	     20.29431544	    229.25032800	      0.00000000	      0.00000000	      0.01000000	      0.12778362	      0.01000000	      0.15373526	      0.01000000	      0.03392229	      0.01000000	      0.10813907	      0.00000000	      0.00000000
      0.08963249	      0.00000000	      0.00000000	     -0.00000000	     -0.00000000	      0.00000000	      0.00000000	     -0.00000000	      0.00000000	      0.87460313	     -0.28071131	      0.00000000	      0.00000000	    -10.27369584	   -116.93033485	     20.45644007	    230.81955227	      0.00000000	      0.00000000	      0.01000000	      0.12789526	      0.01000000	      0.15378360	      0.01000000	      0.03398374	      0.01000000	      0.10808519	      0.00000000	      0.00000000
      0.09033727	      0.00000000	      0.00000000	     -0.00000000	     -0.00000000	      0.00000000	      0.00000000	     -0.00000000	      0.00000000	      0.87440389	     -0.28470361	      0.00000000	      0.00000000	    -10.35638630	   -117.72485707	     20.61966733	    232.37933619	      0.00000000	      0.00000000	      0.01000000	      0.12800768	      0.01000000	      0.15383228	      0.01000000	      0.03404556	      0.01000000	      0.10803094	      0.00000000	      0.00000000
      0.09104205	      0.00000000	      0.00000000	     -0.00000000	     -0.00000000	      0.00000000	      0.00000000	     -0.00000000	      0.00000000	      0.87420182	     -0.28873078	      0.00000000	      0.00000000	    -10.43963504	   -118.51458382	     20.78399056	    233.92962803	      0.00000000	      0.00000000	      0.01000000	      0.12812087	      0.01000000	      0.15388129	      0.01000000	      0.03410777	      0.01000000	      0.10797635	      0.00000000	      0.00000000
      0.09174684	      0.00000000	      0.00000000	     -0.00000000	     -0.00000000	      0.00000000	      0.00000000	     -0.00000000	      0.00000000	      0.87399690	     -0.29279265	      0.00000000	      0.00000000	    -10.52343866	   -119.29948915	     20.94940305	    235.47038269	      0.00000000	      0.00000000	      0.01000000	      0.12823484	      0.01000000	      0.15393063	      0.01000000	      0.03417035	      0.01000000	      0.10792142	      0.00000000	      0.00000000
      0.09245162	      0.00000000	      0.00000000	     -0.00000000	     -0.00000000	      0.00000000	      0.00000000	     -0.00000000	      0.00000000	      0.87378910	     -0.29688907	      0.00000000	      0.00000000	    -10.60779376	   -120.07955022	     21.11589806	    237.00156128	      0.00000000	      0.00000000	      0.01000000	      0.12834957	      0.01000000	      0.15398029	      0.01000000	      0.03423330	      0.01000000	      0.10786620	      0.00000000	      0.00000000
      0.09315640	      0.00000000	      0.00000000	     -0.00000000	     -0.00000000	      0.00000000	      0.00000000	     -0.00000000	      0.00000000	      0.87357841	     -0.30101988	      0.00000000	      0.00000000	    -10.69269692	   -120.85474707	     21.28346882	    238.52313066	      0.00000000	      0.00000000	      0.01000000	      0.12846506	      0.01000000	      0.15403028	      0.01000000	      0.03429661	      0.01000000	      0.10781071	      0.00000000	      0.00000000
      0.09386118	      0.00000000	      0.00000000	     -0.00000000	     -0.00000000	      0.00000000	      0.00000000	     -0.00000000	      0.00000000	      0.87336479	     -0.30518491	      0.00000000	      0.00000000	    -10.77814470	   -121.62506246	     21.45210857	    240.03506266	      0.00000000	      0.00000000	      0.01000000	      0.12858130	      0.01000000	      0.15408059	      0.01000000	      0.03436029	      0.01000000	      0.10775497	      0.00000000	      0.00000000
      0.09456596	      0.00000000	      0.00000000	     -0.00000000	     -0.00000000	      0.00000000	      0.00000000	     -0.00000000	      0.00000000	      0.87314822	     -0.30938401	      0.00000000	      0.00000000	    -10.86413366	   -122.39048124	     21.62181049	    241.53733245	      0.00000000	      0.00000000	      0.01000000	      0.12869830	      0.01000000	      0.15413122	      0.01000000	      0.03442433	      0.01000000	      0.10769902	      0.00000000	      0.00000000
      0.09527074	      0.00000000	      0.00000000	     -0.00000000	     -0.00000000	      0.00000000	      0.00000000	     -0.00000000	      0.00000000	      0.87292868	     -0.31361699	      0.00000000	      0.00000000	    -10.95066035	   -123.15097790	     21.79256777	    243.02988905	      0.00000000	      0.00000000	      0.01000000	      0.12881604	      0.01000000	      0.15418217	      0.01000000	      0.03448873	      0.01000000	      0.10764288	      0.00000000	      0.00000000
      0.09597552	      0.00000000	      0.00000000	     -0.00000000	     -0.00000000	      0.00000000	      0.00000000	     -0.00000000	      0.00000000	      0.87270615	     -0.31788367	      0.00000000	      0.00000000	    -11.03772127	   -123.90652781	     21.96437353	    244.51268688	      0.00000000	      0.00000000	      0.01000000	      0.12893453	      0.01000000	      0.15423344	      0.01000000	      0.03455349	      0.01000000	      0.10758660	      0.00000000	      0.00000000
      0.09668030	      0.00000000	      0.00000000	     -0.00000000	     -0.00000000	      0.00000000	      0.00000000	     -0.00000000	      0.00000000	      0.87248060	     -0.32218388	      0.00000000	      0.00000000	    -11.12531294	   -124.65711843	     22.13722089	    245.98570475	      0.00000000	      0.00000000	      0.01000000	      0.12905375	      0.01000000	      0.15428502	      0.01000000	      0.03461861	      0.01000000	      0.10753019	      0.00000000	      0.00000000
      0.09738508	      0.00000000	      0.00000000	     -0.00000000	     -0.00000000	      0.00000000	      0.00000000	     -0.00000000	      0.00000000	      0.87225201	     -0.32651742	      0.00000000	      0.00000000	    -11.21343186	   -125.40273846	     22.31110295	    247.44891866	      0.00000000	      0.00000000	      0.01000000	      0.12917371	      0.01000000	      0.15433691	      0.01000000	      0.03468409	      0.01000000	      0.10747369	      0.00000000	      0.00000000
      0.09808986	      0.00000000	      0.00000000	     -0.00000000	     -0.00000000	      0.00000000	      0.00000000	     -0.00000000	      0.00000000	      0.87202035	     -0.33088409	      0.00000000	      0.00000000	    -11.30207453	   -126.14337618	     22.48601280	    248.90229913	      0.00000000	      0.00000000	      0.01000000	      0.12929439	      0.01000000	      0.15438911	      0.01000000	      0.03474992	      0.01000000	      0.10741712	      0.00000000	      0.00000000
      0.09879464	      0.00000000	      0.00000000	     -0.00000000	     -0.00000000	      0.00000000	      0.00000000	     -0.00000000	      0.00000000	      0.87178560	     -0.33528372	      0.00000000	      0.00000000	    -11.39123742	   -126.87901795	     22.66194348	    250.34580802	      0.00000000	      0.00000000	      0.01000000	      0.12941579	      0.01000000	      0.15444161	      0.01000000	      0.03481611	      0.01000000	      0.10736052	      0.00000000	      0.00000000
      0.09949942	      0.00000000	      0.00000000	     -0.00000000	     -0.00000000	      0.00000000	      0.00000000	     -0.00000000	      0.00000000	      0.87154774	     -0.33971607	      0.00000000	      0.00000000	    -11.48091702	   -127.60964701	     22.83888803	    251.77939561	      0.00000000	      0.00000000	      0.01000000	      0.12953791	      0.01000000	      0.15449442	      0.01000000	      0.03488266	      0.01000000	      0.10730391	      0.00000000	      0.00000000
      0.10020420	      0.00000000	      0.00000000	     -0.00000000	     -0.00000000	      0.00000000	      0.00000000	     -0.00000000	      0.00000000	      0.87130674	     -0.34418094	      0.00000000	      0.00000000	    -11.57110977	   -128.33524232	     23.01683942	    253.20299787	      0.00000000	      0.00000000	      0.01000000	      0.12966075	      0.01000000	      0.15454754	      0.01000000	      0.03494955	      0.01000000	      0.10724730	      0.00000000	      0.00000000
      0.10090898	      0.00000000	      0.00000000	     -0.00000000	     -0.00000000	      0.00000000	      0.00000000	     -0.00000000	      0.00000000	      0.87106258	     -0.34867808	      0.00000000	      0.00000000	    -11.66181213	   -129.05577760	     23.19579060	    254.61653432	      0.00000000	      0.00000000	      0.01000000	      0.12978429	      0.01000000	      0.15460095	      0.01000000	      0.03501678	      0.01000000	      0.10719070	      0.00000000	      0.00000000
      0.10161376	      0.00000000	      0.00000000	     -0.00000000	     -0.00000000	      0.00000000	      0.00000000	     -0.00000000	      0.00000000	      0.87081525	     -0.35320724	      0.00000000	      0.00000000	    -11.75302052	   -129.77122144	     23.37573444	    256.01991053	      0.00000000	      0.00000000	      0.01000000	      0.12990853	      0.01000000	      0.15465467	      0.01000000	      0.03508436	      0.01000000	      0.10713412	      0.00000000	      0.00000000
      0.10231854	      0.00000000	      0.00000000	     -0.00000000	     -0.00000000	      0.00000000	      0.00000000	     -0.00000000	      0.00000000	      0.87056471	     -0.35776816	      0.00000000	      0.00000000	    -11.84473133	   -130.48154457	     23.55666375	    257.41304877	      0.00000000	      0.00000000	      0.01000000	      0.13003348	      0.01000000	      0.15470868	      0.01000000	      0.03515228	      0.01000000	      0.10707756	      0.00000000	      0.00000000
      0.10302332	      0.00000000	      0.00000000	     -0.00000000	     -0.00000000	      0.00000000	      0.00000000	     -0.00000000	      0.00000000	      0.87031095	     -0.36236056	      0.00000000	      0.00000000	    -11.93694095	   -131.18672385	     23.73857129	    258.79589793	      0.00000000	      0.00000000	      0.01000000	      0.13015911	      0.01000000	      0.15476298	      0.01000000	      0.03522053	      0.01000000	      0.10702101	      0.00000000	      0.00000000
      0.10372810	      0.00000000	      0.00000000	     -0.00000000	     -0.00000000	      0.00000000	      0.00000000	     -0.00000000	      0.00000000	      0.87005393	     -0.36698417	      0.00000000	      0.00000000	    -12.02964575	   -131.88673979	     23.92144979	    260.16841758	      0.00000000	      0.00000000	      0.01000000	      0.13028543	      0.01000000	      0.15481758	      0.01000000	      0.03528911	      0.01000000	      0.10696449	      0.00000000	      0.00000000
      0.10443288	      0.00000000	      0.00000000	     -0.00000000	     -0.00000000	      0.00000000	      0.00000000	     -0.00000000	      0.00000000	      0.86979365	     -0.37163871	      0.00000000	      0.00000000	    -12.12284209	   -132.58157571	     24.10529198	    261.53057359	      0.00000000	      0.00000000	      0.01000000	      0.13041244	      0.01000000	      0.15487247	      0.01000000	      0.03535802	      0.01000000	      0.10690798	      0.00000000	      0.00000000
      0.10513766	      0.00000000	      0.00000000	     -0.00000000	     -0.00000000	      0.00000000	      0.00000000	     -0.00000000	      0.00000000	      0.86953008	     -0.37632389	      0.00000000	      0.00000000	    -12.21652630	   -133.27121756	     24.29009052	    262.88233701	      0.00000000	      0.00000000	      0.01000000	      0.13054012	      0.01000000	      0.15492764	      0.01000000	      0.03542725	      0.01000000	      0.10685149	      0.00000000	      0.00000000
      0.10584244	      0.00000000	      0.00000000	     -0.00000000	     -0.00000000	      0.00000000	      0.00000000	     -0.00000000	      0.00000000	      0.86926319	     -0.38103943	      0.00000000	      0.00000000	    -12.31069472	   -133.95565366	     24.47583809	    264.22368372	      0.00000000	      0.00000000	      0.01000000	      0.13066847	      0.01000000	      0.15498310	      0.01000000	      0.03549681	      0.01000000	      0.10679501	      0.00000000	      0.00000000
      0.10654722	      0.00000000	      0.00000000	     -0.00000000	     -0.00000000	      0.00000000	      0.00000000	     -0.00000000	      0.00000000	      0.86899297	     -0.38578503	      0.00000000	      0.00000000	    -12.40534369	   -134.63487470	     24.66252734	    265.55459420	      0.00000000	      0.00000000	      0.01000000	      0.13079749	      0.01000000	      0.15503884	      0.01000000	      0.03556668	      0.01000000	      0.10673856	      0.00000000	      0.00000000
      0.10725200	      0.00000000	      0.00000000	     -0.00000000	     -0.00000000	      0.00000000	      0.00000000	     -0.00000000	      0.00000000	      0.86871940	     -0.39056040	      0.00000000	      0.00000000	    -12.50046951	   -135.30887359	     24.85015090	    266.87505334	      0.00000000	      0.00000000	      0.01000000	      0.13092718	      0.01000000	      0.15509486	      0.01000000	      0.03563687	      0.01000000	      0.10668212	      0.00000000	      0.00000000
      0.10795678	      0.00000000	      0.00000000	     -0.00000000	     -0.00000000	      0.00000000	      0.00000000	     -0.00000000	      0.00000000	      0.86844245	     -0.39536524	      0.00000000	      0.00000000	    -12.59606852	   -135.97764542	     25.03870141	    268.18505034	      0.00000000	      0.00000000	      0.01000000	      0.13105752	      0.01000000	      0.15515116	      0.01000000	      0.03570736	      0.01000000	      0.10662571	      0.00000000	      0.00000000
      0.10866156	      0.00000000	      0.00000000	     -0.00000000	     -0.00000000	      0.00000000	      0.00000000	     -0.00000000	      0.00000000	      0.86816210	     -0.40019925	      0.00000000	      0.00000000	    -12.69213702	   -136.64118735	     25.22817150	    269.48457854	      0.00000000	      0.00000000	      0.01000000	      0.13118851	      0.01000000	      0.15520774	      0.01000000	      0.03577817	      0.01000000	      0.10656931	      0.00000000	      0.00000000
      0.10936634	      0.00000000	      0.00000000	     -0.00000000	     -0.00000000	      0.00000000	      0.00000000	     -0.00000000	      0.00000000	      0.86787834	     -0.40506214	      0.00000000	      0.00000000	    -12.78867132	   -137.29949859	     25.41855377	    270.77363531	      0.00000000	      0.00000000	      0.01000000	      0.13132014	      0.01000000	      0.15526459	      0.01000000	      0.03584927	      0.01000000	      0.10651292	      0.00000000	      0.00000000
      0.11007112	      0.00000000	      0.00000000	     -0.00000000	     -0.00000000	      0.00000000	      0.00000000	     -0.00000000	      0.00000000	      0.86759113	     -0.40995360	      0.00000000	      0.00000000	    -12.88566775	   -137.95258029	     25.60984086	    272.05222194	      0.00000000	      0.00000000	      0.01000000	      0.13145242	      0.01000000	      0.15532172	      0.01000000	      0.03592068	      0.01000000	      0.10645656	      0.00000000	      0.00000000
      0.11077590	      0.00000000	      0.00000000	     -0.00000000	     -0.00000000	      0.00000000	      0.00000000	     -0.00000000	      0.00000000	      0.86730047	     -0.41487332	      0.00000000	      0.00000000	    -12.98312262	   -138.60043554	     25.80202538	    273.32034350	      0.00000000	      0.00000000	      0.01000000	      0.13158534	      0.01000000	      0.15537911	      0.01000000	      0.03599239	      0.01000000	      0.10640022	      0.00000000	      0.00000000
      0.11148068	      0.00000000	      0.00000000	     -0.00000000	     -0.00000000	      0.00000000	      0.00000000	     -0.00000000	      0.00000000	      0.86700634	     -0.41982101	      0.00000000	      0.00000000	    -13.08103224	   -139.24306924	     25.99509997	    274.57800878	      0.00000000	      0.00000000	      0.01000000	      0.13171888	      0.01000000	      0.15543677	      0.01000000	      0.03606438	      0.01000000	      0.10634389	      0.00000000	      0.00000000
      0.11218546	      0.00000000	      0.00000000	     -0.00000000	     -0.00000000	      0.00000000	      0.00000000	     -0.00000000	      0.00000000	      0.86670871	     -0.42479636	      0.00000000	      0.00000000	    -13.17939294	   -139.88048813	     26.18905725	    275.82523013	      0.00000000	      0.00000000	      0.01000000	      0.13185305	      0.01000000	      0.15549470	      0.01000000	      0.03613667	      0.01000000	      0.10628758	      0.00000000	      0.00000000
      0.11289024	      0.00000000	      0.00000000	     -0.00000000	     -0.00000000	      0.00000000	      0.00000000	     -0.00000000	      0.00000000	      0.86640756	     -0.42979905	      0.00000000	      0.00000000	    -13.27820105	   -140.51270066	     26.38388988	    277.06202340	      0.00000000	      0.00000000	      0.01000000	      0.13198784	      0.01000000	      0.15555289	      0.01000000	      0.03620925	      0.01000000	      0.10623129	      0.00000000	      0.00000000
      0.11359503	      0.00000000	      0.00000000	     -0.00000000	     -0.00000000	      0.00000000	      0.00000000	     -0.00000000	      0.00000000	      0.86610287	     -0.43482880	      0.00000000	      0.00000000	    -13.37745289	   -141.13971700	     26.57959050	    278.28840783	      0.00000000	      0.00000000	      0.01000000	      0.13212325	      0.01000000	      0.15561134	      0.01000000	      0.03628210	      0.01000000	      0.10617502	      0.00000000	      0.00000000
      0.11429981	      0.00000000	      0.00000000	     -0.00000000	     -0.00000000	      0.00000000	      0.00000000	     -0.00000000	      0.00000000	      0.86579463	     -0.43988528	      0.00000000	      0.00000000	    -13.47714481	   -141.76154895	     26.77615179	    279.50440594	      0.00000000	      0.00000000	      0.01000000	      0.13225927	      0.01000000	      0.15567005	      0.01000000	      0.03635524	      0.01000000	      0.10611876	      0.00000000	      0.00000000
      0.11500459	      0.00000000	      0.00000000	     -0.00000000	     -0.00000000	      0.00000000	      0.00000000	     -0.00000000	      0.00000000	      0.86548282	     -0.44496820	      0.00000000	      0.00000000	    -13.57727317	   -142.37820989	     26.97356644	    280.71004344	      0.00000000	      0.00000000	      0.01000000	      0.13239589	      0.01000000	      0.15572901	      0.01000000	      0.03642865	      0.01000000	      0.10606252	      0.00000000	      0.00000000
      0.11570937	      0.00000000	      0.00000000	     -0.00000000	     -0.00000000	      0.00000000	      0.00000000	     -0.00000000	      0.00000000	      0.86516742	     -0.45007724	      0.00000000	      0.00000000	    -13.67783432	   -142.98971479	     27.17182716	    281.90534914	      0.00000000	      0.00000000	      0.01000000	      0.13253311	      0.01000000	      0.15578823	      0.01000000	      0.03650234	      0.01000000	      0.10600631	      0.00000000	      0.00000000
      0.11641415	      0.00000000	      0.00000000	     -0.00000000	     -0.00000000	      0.00000000	      0.00000000	     -0.00000000	      0.00000000	      0.86484840	     -0.45521210	      0.00000000	      0.00000000	    -13.77882463	   -143.59608006	     27.37092667	    283.09035483	      0.00000000	      0.00000000	      0.01000000	      0.13267093	      0.01000000	      0.15584770	      0.01000000	      0.03657629	      0.01000000	      0.10595011	      0.00000000	      0.00000000
      0.11711893	      0.00000000	      0.00000000	     -0.00000000	     -0.00000000	      0.00000000	      0.00000000	     -0.00000000	      0.00000000	      0.86452576	     -0.46037248	      0.00000000	      0.00000000	    -13.88024049	   -144.19732359	     27.57085774	    284.26509520	      0.00000000	      0.00000000	      0.01000000	      0.13280933	      0.01000000	      0.15590743	      0.01000000	      0.03665052	      0.01000000	      0.10589393	      0.00000000	      0.00000000
      0.11782371	      0.00000000	      0.00000000	     -0.00000000	     -0.00000000	      0.00000000	      0.00000000	     -0.00000000	      0.00000000	      0.86419947	     -0.46555807	      0.00000000	      0.00000000	    -13.98207830	   -144.79346465	     27.77161313	    285.42960777	      0.00000000	      0.00000000	      0.01000000	      0.13294832	      0.01000000	      0.15596740	      0.01000000	      0.03672500	      0.01000000	      0.10583776	      0.00000000	      0.00000000
      0.11852849	      0.00000000	      0.00000000	     -0.00000000	     -0.00000000	      0.00000000	      0.00000000	     -0.00000000	      0.00000000	      0.86386952	     -0.47076856	      0.00000000	      0.00000000	    -14.08433447	   -145.38452389	     27.97318565	    286.58393273	      0.00000000	      0.00000000	      0.01000000	      0.13308789	      0.01000000	      0.15602761	      0.01000000	      0.03679974	      0.01000000	      0.10578162	      0.00000000	      0.00000000
      0.11923327	      0.00000000	      0.00000000	     -0.00000000	     -0.00000000	      0.00000000	      0.00000000	     -0.00000000	      0.00000000	      0.86353589	     -0.47600366	      0.00000000	      0.00000000	    -14.18700541	   -145.97052322	     28.17556815	    287.72811289	      0.00000000	      0.00000000	      0.01000000	      0.13322804	      0.01000000	      0.15608807	      0.01000000	      0.03687474	      0.01000000	      0.10572549	      0.00000000	      0.00000000
      0.11993805	      0.00000000	      0.00000000	     -0.00000000	     -0.00000000	      0.00000000	      0.00000000	     -0.00000000	      0.00000000	      0.86319856	     -0.48126306	      0.00000000	      0.00000000	    -14.29008758	   -146.55148584	     28.37875347	    288.86219360	      0.00000000	      0.00000000	      0.01000000	      0.13336875	      0.01000000	      0.15614877	      0.01000000	      0.03694999	      0.01000000	      0.10566938	      0.00000000	      0.00000000
      0.12064283	      0.00000000	      0.00000000	     -0.00000000	     -0.00000000	      0.00000000	      0.00000000	     -0.00000000	      0.00000000	      0.86285752	     -0.48654646	      0.00000000	      0.00000000	    -14.39357744	   -147.12743614	     28.58273453	    289.98622260	      0.00000000	      0.00000000	      0.01000000	      0.13351003	      0.01000000	      0.15620971	      0.01000000	      0.03702549	      0.01000000	      0.10561329	      0.00000000	      0.00000000
      0.12134761	      0.00000000	      0.00000000	     -0.00000000	     -0.00000000	      0.00000000	      0.00000000	     -0.00000000	      0.00000000	      0.86251274	     -0.49185357	      0.00000000	      0.00000000	    -14.49747145	   -147.69839967	     28.78750426	    291.10024999	      0.00000000	      0.00000000	      0.01000000	      0.13365187	      0.01000000	      0.15627089	      0.01000000	      0.03710124	      0.01000000	      0.10555722	      0.00000000	      0.00000000
      0.12205239	      0.00000000	      0.00000000	     -0.00000000	     -0.00000000	      0.00000000	      0.00000000	     -0.00000000	      0.00000000	      0.86216421	     -0.49718407	      0.00000000	      0.00000000	    -14.60176612	   -148.26440310	     28.99305562	    292.20432809	      0.00000000	      0.00000000	      0.01000000	      0.13379426	      0.01000000	      0.15633230	      0.01000000	      0.03717723	      0.01000000	      0.10550117	      0.00000000	      0.00000000
      0.12275717	      0.00000000	      0.00000000	     -0.00000000	     -0.00000000	      0.00000000	      0.00000000	     -0.00000000	      0.00000000	      0.86181192	     -0.50253769	      0.00000000	      0.00000000	    -14.70645796	   -148.82547416	     29.19938163	    293.29851136	      0.00000000	      0.00000000	      0.01000000	      0.13393720	      0.01000000	      0.15639395	      0.01000000	      0.03725346	      0.01000000	      0.10544513	      0.00000000	      0.00000000
      0.12346195	      0.00000000	      0.00000000	     -0.00000000	     -0.00000000	      0.00000000	      0.00000000	     -0.00000000	      0.00000000	      0.86145585	     -0.50791412	      0.00000000	      0.00000000	    -14.81154350	   -149.38164163	     29.40647532	    294.38285632	      0.00000000	      0.00000000	      0.01000000	      0.13408069	      0.01000000	      0.15645583	      0.01000000	      0.03732992	      0.01000000	      0.10538912	      0.00000000	      0.00000000
      0.12416673	      0.00000000	      0.00000000	     -0.00000000	     -0.00000000	      0.00000000	      0.00000000	     -0.00000000	      0.00000000	      0.86109598	     -0.51331308	      0.00000000	      0.00000000	    -14.91701929	   -149.93293523	     29.61432979	    295.45742145	      0.00000000	      0.00000000	      0.01000000	      0.13422471	      0.01000000	      0.15651794	      0.01000000	      0.03740662	      0.01000000	      0.10533312	      0.00000000	      0.00000000
      0.12487151	      0.00000000	      0.00000000	     -0.00000000	     -0.00000000	      0.00000000	      0.00000000	     -0.00000000	      0.00000000	      0.86073230	     -0.51873426	      0.00000000	      0.00000000	    -15.02288192	   -150.47938564	     29.82293816	    296.52226710	      0.00000000	      0.00000000	      0.01000000	      0.13436927	      0.01000000	      0.15658027	      0.01000000	      0.03748355	      0.01000000	      0.10527714	      0.00000000	      0.00000000
      0.12557629	      0.00000000	      0.00000000	     -0.00000000	     -0.00000000	      0.00000000	      0.00000000	     -0.00000000	      0.00000000	      0.86036479	     -0.52417739	      0.00000000	      0.00000000	    -15.12912798	   -151.02102441	     30.03229361	    297.57745543	      0.00000000	      0.00000000	      0.01000000	      0.13451436	      0.01000000	      0.15664283	      0.01000000	      0.03756070	      0.01000000	      0.10522117	      0.00000000	      0.00000000
      0.12628107	      0.00000000	      0.00000000	     -0.00000000	     -0.00000000	      0.00000000	      0.00000000	     -0.00000000	      0.00000000	      0.85999343	     -0.52964218	      0.00000000	      0.00000000	    -15.23575408	   -151.55788396	     30.24238935	    298.62305027	      0.00000000	      0.00000000	      0.01000000	      0.13465997	      0.01000000	      0.15670562	      0.01000000	      0.03763808	      0.01000000	      0.10516523	      0.00000000	      0.00000000
      0.12698585	      0.00000000	      0.00000000	     -0.00000000	     -0.00000000	      0.00000000	      0.00000000	     -0.00000000	      0.00000000	      0.85961822	     -0.53512833	      0.00000000	      0.00000000	    -15.34275689	   -152.08999748	     30.45321864	    299.65911706	      0.00000000	      0.00000000	      0.01000000	      0.13480611	      0.01000000	      0.15676862	      0.01000000	      0.03771568	      0.01000000	      0.10510931	      0.00000000	      0.00000000
      0.12769063	      0.00000000	      0.00000000	     -0.00000000	     -0.00000000	      0.00000000	      0.00000000	     -0.00000000	      0.00000000	      0.85923913	     -0.54063558	      0.00000000	      0.00000000	    -15.45013305	   -152.61739896	     30.66477480	    300.68572280	      0.00000000	      0.00000000	      0.01000000	      0.13495276	      0.01000000	      0.15683185	      0.01000000	      0.03779350	      0.01000000	      0.10505340	      0.00000000	      0.00000000
      0.12839541	      0.00000000	      0.00000000	     -0.00000000	     -0.00000000	      0.00000000	      0.00000000	     -0.00000000	      0.00000000	      0.85885616	     -0.54616364	      0.00000000	      0.00000000	    -15.55787926	   -153.14012308	     30.87705117	    301.70293590	      0.00000000	      0.00000000	      0.01000000	      0.13509992	      0.01000000	      0.15689529	      0.01000000	      0.03787153	      0.01000000	      0.10499751	      0.00000000	      0.00000000
      0.12910019	      0.00000000	      0.00000000	     -0.00000000	     -0.00000000	      0.00000000	      0.00000000	     -0.00000000	      0.00000000	      0.85846928	     -0.55171223	      0.00000000	      0.00000000	    -15.66599224	   -153.65820522	     31.09004116	    302.71082618	      0.00000000	      0.00000000	      0.01000000	      0.13524759	      0.01000000	      0.15695895	      0.01000000	      0.03794977	      0.01000000	      0.10494164	      0.00000000	      0.00000000
      0.12980497	      0.00000000	      0.00000000	     -0.00000000	     -0.00000000	      0.00000000	      0.00000000	     -0.00000000	      0.00000000	      0.85807848	     -0.55728109	      0.00000000	      0.00000000	    -15.77446874	   -154.17168139	     31.30373823	    303.70946469	      0.00000000	      0.00000000	      0.01000000	      0.13539576	      0.01000000	      0.15702283	      0.01000000	      0.03802822	      0.01000000	      0.10488579	      0.00000000	      0.00000000
      0.13050975	      0.00000000	      0.00000000	     -0.00000000	     -0.00000000	      0.00000000	      0.00000000	     -0.00000000	      0.00000000	      0.85768375	     -0.56286993	      0.00000000	      0.00000000	    -15.88330550	   -154.68058820	     31.51813589	    304.69892374	      0.00000000	      0.00000000	      0.01000000	      0.13554442	      0.01000000	      0.15708692	      0.01000000	      0.03810687	      0.01000000	      0.10482996	      0.00000000	      0.00000000
      0.13121453	      0.00000000	      0.00000000	     -0.00000000	     -0.00000000	      0.00000000	      0.00000000	     -0.00000000	      0.00000000	      0.85728508	     -0.56847848	      0.00000000	      0.00000000	    -15.99249934	   -155.18496283	     31.73322768	    305.67927673	      0.00000000	      0.00000000	      0.01000000	      0.13569358	      0.01000000	      0.15715121	      0.01000000	      0.03818572	      0.01000000	      0.10477414	      0.00000000	      0.00000000
      0.13191931	      0.00000000	      0.00000000	     -0.00000000	     -0.00000000	      0.00000000	      0.00000000	     -0.00000000	      0.00000000	      0.85688244	     -0.57410649	      0.00000000	      0.00000000	    -16.10204706	   -155.68484299	     31.94900722	    306.65059815	      0.00000000	      0.00000000	      0.01000000	      0.13584323	      0.01000000	      0.15721572	      0.01000000	      0.03826478	      0.01000000	      0.10471834	      0.00000000	      0.00000000
      0.13262409	      0.00000000	      0.00000000	     -0.00000000	     -0.00000000	      0.00000000	      0.00000000	     -0.00000000	      0.00000000	      0.85647583	     -0.57975368	      0.00000000	      0.00000000	    -16.21194551	   -156.18026687	     32.16546816	    307.61296346	      0.00000000	      0.00000000	      0.01000000	      0.13599336	      0.01000000	      0.15728043	      0.01000000	      0.03834403	      0.01000000	      0.10466257	      0.00000000	      0.00000000
      0.13332887	      0.00000000	      0.00000000	     -0.00000000	     -0.00000000	      0.00000000	      0.00000000	     -0.00000000	      0.00000000	      0.85606524	     -0.58541980	      0.00000000	      0.00000000	    -16.32219157	   -156.67127314	     32.38260423	    308.56644902	      0.00000000	      0.00000000	      0.01000000	      0.13614397	      0.01000000	      0.15734535	      0.01000000	      0.03842348	      0.01000000	      0.10460681	      0.00000000	      0.00000000
      0.13403365	      0.00000000	      0.00000000	     -0.00000000	     -0.00000000	      0.00000000	      0.00000000	      0.00000000	      0.00000000	      0.85565065	     -0.59110459	      0.00000000	      0.00000000	    -16.43278214	   -157.15790085	     32.60040919	    309.51113205	      0.00000000	      0.00000000	      0.01000000	      0.13629505	      0.01000000	      0.15741048	      0.01000000	      0.03850311	      0.01000000	      0.10455106	      0.00000000	      0.00000000
      0.13473844	      0.00000000	      0.00000000	     -0.00000000	     -0.00000000	      0.00000000	      0.00000000	      0.00000000	      0.00000000	      0.85523204	     -0.59680778	      0.00000000	      0.00000000	    -16.54371414	   -157.64018948	     32.81887686	    310.44709055	      0.00000000	      0.00000000	      0.01000000	      0.13644660	      0.01000000	      0.15747580	      0.01000000	      0.03858293	      0.01000000	      0.10449534	      0.00000000	      0.00000000
      0.13544322	      0.00000000	      0.00000000	     -0.00000000	     -0.00000000	      0.00000000	      0.00000000	      0.00000000	      0.00000000	      0.85480940	     -0.60252913	      0.00000000	      0.00000000	    -16.65498454	   -158.11817884	     33.03800113	    311.37440321	      0.00000000	      0.00000000	      0.01000000	      0.13659862	      0.01000000	      0.15754133	      0.01000000	      0.03866294	      0.01000000	      0.10443964	      0.00000000	      0.00000000
      0.13614800	      0.00000000	      0.00000000	     -0.00000000	     -0.00000000	      0.00000000	      0.00000000	      0.00000000	      0.00000000	      0.85438273	     -0.60826839	      0.00000000	      0.00000000	    -16.76659030	   -158.59190907	     33.25777593	    312.29314938	      0.00000000	      0.00000000	      0.01000000	      0.13675110	      0.01000000	      0.15760705	      0.01000000	      0.03874313	      0.01000000	      0.10438395	      0.00000000	      0.00000000
      0.13685278	      0.00000000	      0.00000000	     -0.00000000	     -0.00000000	      0.00000000	      0.00000000	      0.00000000	      0.00000000	      0.85395201	     -0.61402531	      0.00000000	      0.00000000	    -16.87852845	   -159.06142060	     33.47819525	    313.20340900	      0.00000000	      0.00000000	      0.01000000	      0.13690404	      0.01000000	      0.15767298	      0.01000000	      0.03882349	      0.01000000	      0.10432828	      0.00000000	      0.00000000
      0.13755756	      0.00000000	      0.00000000	     -0.00000000	     -0.00000000	      0.00000000	      0.00000000	      0.00000000	      0.00000000	      0.85351722	     -0.61979964	      0.00000000	      0.00000000	    -16.99079604	   -159.52675414	     33.69925313	    314.10526253	      0.00000000	      0.00000000	      0.01000000	      0.13705743	      0.01000000	      0.15773909	      0.01000000	      0.03890404	      0.01000000	      0.10427263	      0.00000000	      0.00000000
      0.13826234	      0.00000000	      0.00000000	     -0.00000000	     -0.00000000	      0.00000000	      0.00000000	      0.00000000	      0.00000000	      0.85307836	     -0.62559114	      0.00000000	      0.00000000	    -17.10339011	   -159.98795061	     33.92094368	    314.99879089	      0.00000000	      0.00000000	      0.01000000	      0.13721126	      0.01000000	      0.15780541	      0.01000000	      0.03898475	      0.01000000	      0.10421700	      0.00000000	      0.00000000
      0.13896712	      0.00000000	      0.00000000	     -0.00000000	     -0.00000000	      0.00000000	      0.00000000	      0.00000000	      0.00000000	      0.85263541	     -0.63139958	      0.00000000	      0.00000000	    -17.21630779	   -160.44505115	     34.14326107	    315.88407540	      0.00000000	      0.00000000	      0.01000000	      0.13736555	      0.01000000	      0.15787191	      0.01000000	      0.03906564	      0.01000000	      0.10416139	      0.00000000	      0.00000000
      0.13967190	      0.00000000	      0.00000000	     -0.00000000	     -0.00000000	      0.00000000	      0.00000000	      0.00000000	      0.00000000	      0.85218836	     -0.63722472	      0.00000000	      0.00000000	    -17.32954619	   -160.89809709	     34.36619950	    316.76119777	      0.00000000	      0.00000000	      0.01000000	      0.13752027	      0.01000000	      0.15793861	      0.01000000	      0.03914669	      0.01000000	      0.10410579	      0.00000000	      0.00000000
      0.14037668	      0.00000000	      0.00000000	     -0.00000000	     -0.00000000	      0.00000000	      0.00000000	      0.00000000	      0.00000000	      0.85173720	     -0.64306632	      0.00000000	      0.00000000	    -17.44310247	   -161.34712988	     34.58975326	    317.63023998	      0.00000000	      0.00000000	      0.01000000	      0.13767543	      0.01000000	      0.15800549	      0.01000000	      0.03922791	      0.01000000	      0.10405022	      0.00000000	      0.00000000
      0.14108146	      0.00000000	      0.00000000	     -0.00000000	     -0.00000000	      0.00000000	      0.00000000	      0.00000000	      0.00000000	      0.85128191	     -0.64892415	      0.00000000	      0.00000000	    -17.55697382	   -161.79219114	     34.81391668	    318.49128427	      0.00000000	      0.00000000	      0.01000000	      0.13783102	      0.01000000	      0.15807257	      0.01000000	      0.03930930	      0.01000000	      0.10399466	      0.00000000	      0.00000000
      0.14178624	      0.00000000	      0.00000000	     -0.00000000	     -0.00000000	      0.00000000	      0.00000000	      0.00000000	      0.00000000	      0.85082250	     -0.65479799	      0.00000000	      0.00000000	    -17.67115745	   -162.23332256	     35.03868416	    319.34441308	      0.00000000	      0.00000000	      0.01000000	      0.13798704	      0.01000000	      0.15813983	      0.01000000	      0.03939084	      0.01000000	      0.10393912	      0.00000000	      0.00000000
      0.14249102	      0.00000000	      0.00000000	     -0.00000000	     -0.00000000	      0.00000000	      0.00000000	      0.00000000	      0.00000000	      0.85035893	     -0.66068762	      0.00000000	      0.00000000	    -17.78565061	   -162.67056593	     35.26405013	    320.18970903	      0.00000000	      0.00000000	      0.01000000	      0.13814349	      0.01000000	      0.15820727	      0.01000000	      0.03947254	      0.01000000	      0.10388360	      0.00000000	      0.00000000
      0.14319580	      0.00000000	      0.00000000	     -0.00000000	     -0.00000000	      0.00000000	      0.00000000	      0.00000000	      0.00000000	      0.84989121	     -0.66659280	      0.00000000	      0.00000000	    -17.90045057	   -163.10396309	     35.49000912	    321.02725480	      0.00000000	      0.00000000	      0.01000000	      0.13830035	      0.01000000	      0.15827490	      0.01000000	      0.03955440	      0.01000000	      0.10382809	      0.00000000	      0.00000000
      0.14390058	      0.00000000	      0.00000000	     -0.00000000	     -0.00000000	      0.00000000	      0.00000000	      0.00000000	      0.00000000	      0.84941933	     -0.67251333	      0.00000000	      0.00000000	    -18.01555464	   -163.53355593	     35.71655569	    321.85713319	      0.00000000	      0.00000000	      0.01000000	      0.13845763	      0.01000000	      0.15834272	      0.01000000	      0.03963640	      0.01000000	      0.10377261	      0.00000000	      0.00000000
      0.14460536	      0.00000000	      0.00000000	     -0.00000000	     -0.00000000	      0.00000000	      0.00000000	      0.00000000	      0.00000000	      0.84894326	     -0.67844899	      0.00000000	      0.00000000	    -18.13096014	   -163.95938634	     35.94368446	    322.67942699	      0.00000000	      0.00000000	      0.01000000	      0.13861533	      0.01000000	      0.15841071	      0.01000000	      0.03971856	      0.01000000	      0.10371714	      0.00000000	      0.00000000
      0.14531014	      0.00000000	      0.00000000	     -0.00000000	     -0.00000000	      0.00000000	      0.00000000	      0.00000000	      0.00000000	      0.84846301	     -0.68439957	      0.00000000	      0.00000000	    -18.24666446	   -164.38149621	     36.17139013	    323.49421899	      0.00000000	      0.00000000	      0.01000000	      0.13877343	      0.01000000	      0.15847888	      0.01000000	      0.03980086	      0.01000000	      0.10366170	      0.00000000	      0.00000000
      0.14601492	      0.00000000	      0.00000000	     -0.00000000	     -0.00000000	      0.00000000	      0.00000000	      0.00000000	      0.00000000	      0.84797856	     -0.69036485	      0.00000000	      0.00000000	    -18.36266496	   -164.79992741	     36.39966742	    324.30159191	      0.00000000	      0.00000000	      0.01000000	      0.13893194	      0.01000000	      0.15854723	      0.01000000	      0.03988331	      0.01000000	      0.10360627	      0.00000000	      0.00000000
      0.14671970	      0.00000000	      0.00000000	     -0.00000000	     -0.00000000	      0.00000000	      0.00000000	      0.00000000	      0.00000000	      0.84748989	     -0.69634463	      0.00000000	      0.00000000	    -18.47895909	   -165.21472179	     36.62851114	    325.10162840	      0.00000000	      0.00000000	      0.01000000	      0.13909085	      0.01000000	      0.15861576	      0.01000000	      0.03996591	      0.01000000	      0.10355086	      0.00000000	      0.00000000
      0.14742448	      0.00000000	      0.00000000	     -0.00000000	     -0.00000000	      0.00000000	      0.00000000	      0.00000000	      0.00000000	      0.84699701	     -0.70233870	      0.00000000	      0.00000000	    -18.59554429	   -165.62592110	     36.85791615	    325.89441097	      0.00000000	      0.00000000	      0.01000000	      0.13925016	      0.01000000	      0.15868447	      0.01000000	      0.04004864	      0.01000000	      0.10349546	      0.00000000	      0.00000000
      0.14812926	      0.00000000	      0.00000000	     -0.00000000	     -0.00000000	      0.00000000	      0.00000000	      0.00000000	      0.00000000	      0.84649990	     -0.70834687	      0.00000000	      0.00000000	    -18.71241803	   -166.03356706	     37.08787737	    326.68002196	      0.00000000	      0.00000000	      0.01000000	      0.13940986	      0.01000000	      0.15875335	      0.01000000	      0.04013151	      0.01000000	      0.10344009	      0.00000000	      0.00000000
      0.14883404	      0.00000000	      0.00000000	     -0.00000000	     -0.00000000	      0.00000000	      0.00000000	      0.00000000	      0.00000000	      0.84599855	     -0.71436893	      0.00000000	      0.00000000	    -18.82957784	   -166.43770125	     37.31838976	    327.45854353	      0.00000000	      0.00000000	      0.01000000	      0.13956995	      0.01000000	      0.15882241	      0.01000000	      0.04021451	      0.01000000	      0.10338473	      0.00000000	      0.00000000
      0.14953882	      0.00000000	      0.00000000	     -0.00000000	     -0.00000000	      0.00000000	      0.00000000	      0.00000000	      0.00000000	      0.84549295	     -0.72040469	      0.00000000	      0.00000000	    -18.94702125	   -166.83836520	     37.54944837	    328.23005762	      0.00000000	      0.00000000	      0.01000000	      0.13973043	      0.01000000	      0.15889163	      0.01000000	      0.04029765	      0.01000000	      0.10332940	      0.00000000	      0.00000000
      0.15024360	      0.00000000	      0.00000000	     -0.00000000	     -0.00000000	      0.00000000	      0.00000000	      0.00000000	      0.00000000	      0.84498309	     -0.72645396	      0.00000000	      0.00000000	    -19.06474582	   -167.23560027	     37.78104828	    328.99464588	      0.00000000	      0.00000000	      0.01000000	      0.13989129	      0.01000000	      0.15896103	      0.01000000	      0.04038092	      0.01000000	      0.10327408	      0.00000000	      0.00000000
      0.15094838	      0.00000000	      0.00000000	     -0.00000000	     -0.00000000	      0.00000000	      0.00000000	      0.00000000	      0.00000000	      0.84446897	     -0.73251655	      0.00000000	      0.00000000	    -19.18274917	   -167.62944770	     38.01318465	    329.75238973	      0.00000000	      0.00000000	      0.01000000	      0.14005254	      0.01000000	      0.15903060	      0.01000000	      0.04046431	      0.01000000	      0.10321878	      0.00000000	      0.00000000
      0.15165316	      0.00000000	      0.00000000	     -0.00000000	     -0.00000000	      0.00000000	      0.00000000	      0.00000000	      0.00000000	      0.84395056	     -0.73859227	      0.00000000	      0.00000000	    -19.30102891	   -168.01994861	     38.24585266	    330.50337023	      0.00000000	      0.00000000	      0.01000000	      0.14021416	      0.01000000	      0.15910034	      0.01000000	      0.04054784	      0.01000000	      0.10316350	      0.00000000	      0.00000000
      0.15235794	      0.00000000	      0.00000000	     -0.00000000	     -0.00000000	      0.00000000	      0.00000000	      0.00000000	      0.00000000	      0.84342787	     -0.74468093	      0.00000000	      0.00000000	    -19.41958270	   -168.40714391	     38.47904760	    331.24766814	      0.00000000	      0.00000000	      0.01000000	      0.14037615	      0.01000000	      0.15917024	      0.01000000	      0.04063148	      0.01000000	      0.10310823	      0.00000000	      0.00000000
      0.15306272	      0.00000000	      0.00000000	     -0.00000000	     -0.00000000	      0.00000000	      0.00000000	      0.00000000	      0.00000000	      0.84290089	     -0.75078236	      0.00000000	      0.00000000	    -19.53840822	   -168.79107438	     38.71276477	    331.98536383	      0.00000000	      0.00000000	      0.01000000	      0.14053851	      0.01000000	      0.15924032	      0.01000000	      0.04071525	      0.01000000	      0.10305299	      0.00000000	      0.00000000
      0.15376750	      0.00000000	      0.00000000	     -0.00000000	     -0.00000000	      0.00000000	      0.00000000	      0.00000000	      0.00000000	      0.84236960	     -0.75689638	      0.00000000	      0.00000000	    -19.65750319	   -169.17178060	     38.94699954	    332.71653731	      0.00000000	      0.00000000	      0.01000000	      0.14070124	      0.01000000	      0.15931055	      0.01000000	      0.04079914	      0.01000000	      0.10299776	      0.00000000	      0.00000000
      0.15447228	      0.00000000	      0.00000000	     -0.00000000	     -0.00000000	      0.00000000	      0.00000000	      0.00000000	      0.00000000	      0.84183399	     -0.76302280	      0.00000000	      0.00000000	    -19.77686535	   -169.54930295	     39.18174737	    333.44126817	      0.00000000	      0.00000000	      0.01000000	      0.14086434	      0.01000000	      0.15938096	      0.01000000	      0.04088314	      0.01000000	      0.10294255	      0.00000000	      0.00000000
      0.15517706	      0.00000000	      0.00000000	     -0.00000000	     -0.00000000	      0.00000000	      0.00000000	      0.00000000	      0.00000000	      0.84129407	     -0.76916146	      0.00000000	      0.00000000	    -19.89649247	   -169.92368161	     39.41700372	    334.15963558	      0.00000000	      0.00000000	      0.01000000	      0.14102779	      0.01000000	      0.15945153	      0.01000000	      0.04096726	      0.01000000	      0.10288736	      0.00000000	      0.00000000
      0.15588185	      0.00000000	      0.00000000	     -0.00000000	     -0.00000000	      0.00000000	      0.00000000	      0.00000000	      0.00000000	      0.84074981	     -0.77531218	      0.00000000	      0.00000000	    -20.01638236	   -170.29495655	     39.65276414	    334.87171828	      0.00000000	      0.00000000	      0.01000000	      0.14119160	      0.01000000	      0.15952226	      0.01000000	      0.04105150	      0.01000000	      0.10283219	      0.00000000	      0.00000000
      0.15658663	      0.00000000	      0.00000000	     -0.00000000	     -0.00000000	      0.00000000	      0.00000000	      0.00000000	      0.00000000	      0.84020122	     -0.78147480	      0.00000000	      0.00000000	    -20.13653282	   -170.66316752	     39.88902423	    335.57759453	      0.00000000	      0.00000000	      0.01000000	      0.14135576	      0.01000000	      0.15959315	      0.01000000	      0.04113584	      0.01000000	      0.10277704	      0.00000000	      0.00000000
      0.15729141	      0.00000000	      0.00000000	     -0.00000000	     -0.00000000	      0.00000000	      0.00000000	      0.00000000	      0.00000000	      0.83964827	     -0.78764914	      0.00000000	      0.00000000	    -20.25694173	   -171.02835403	     40.12577965	    336.27734211	      0.00000000	      0.00000000	      0.01000000	      0.14152028	      0.01000000	      0.15966420	      0.01000000	      0.04122029	      0.01000000	      0.10272190	      0.00000000	      0.00000000
      0.15799619	      0.00000000	      0.00000000	     -0.00000000	     -0.00000000	      0.00000000	      0.00000000	      0.00000000	      0.00000000	      0.83909097	     -0.79383506	      0.00000000	      0.00000000	    -20.37760695	   -171.39055535	     40.36302609	    336.97103830	      0.00000000	      0.00000000	      0.01000000	      0.14168514	      0.01000000	      0.15973542	      0.01000000	      0.04130485	      0.01000000	      0.10266678	      0.00000000	      0.00000000
      0.15870097	      0.00000000	      0.00000000	     -0.00000000	     -0.00000000	      0.00000000	      0.00000000	      0.00000000	      0.00000000	      0.83852931	     -0.80003237	      0.00000000	      0.00000000	    -20.49852641	   -171.74981052	     40.60075933	    337.65875990	      0.00000000	      0.00000000	      0.01000000	      0.14185035	      0.01000000	      0.15980679	      0.01000000	      0.04138952	      0.01000000	      0.10261169	      0.00000000	      0.00000000
      0.15940575	      0.00000000	      0.00000000	     -0.00000000	     -0.00000000	      0.00000000	      0.00000000	      0.00000000	      0.00000000	      0.83796328	     -0.80624094	      0.00000000	      0.00000000	    -20.61969804	   -172.10615831	     40.83897518	    338.34058315	      0.00000000	      0.00000000	      0.01000000	      0.14201590	      0.01000000	      0.15987832	      0.01000000	      0.04147428	      0.01000000	      0.10255661	      0.00000000	      0.00000000
      0.16011053	      0.00000000	      0.00000000	     -0.00000000	     -0.00000000	      0.00000000	      0.00000000	      0.00000000	      0.00000000	      0.83739286	     -0.81246059	      0.00000000	      0.00000000	    -20.74111980	   -172.45963724	     41.07766951	    339.01658377	      0.00000000	      0.00000000	      0.01000000	      0.14218179	      0.01000000	      0.15995001	      0.01000000	      0.04155915	      0.01000000	      0.10250154	      0.00000000	      0.00000000
      0.16081531	      0.00000000	      0.00000000	     -0.00000000	     -0.00000000	      0.00000000	      0.00000000	      0.00000000	      0.00000000	      0.83681806	     -0.81869119	      0.00000000	      0.00000000	    -20.86278969	   -172.81028556	     41.31683825	    339.68683693	      0.00000000	      0.00000000	      0.01000000	      0.14234801	      0.01000000	      0.16002186	      0.01000000	      0.04164412	      0.01000000	      0.10244650	      0.00000000	      0.00000000
      0.16152009	      0.00000000	      0.00000000	     -0.00000000	     -0.00000000	      0.00000000	      0.00000000	      0.00000000	      0.00000000	      0.83623887	     -0.82493257	      0.00000000	      0.00000000	    -20.98470572	   -173.15814126	     41.55647736	    340.35141722	      0.00000000	      0.00000000	      0.01000000	      0.14251457	      0.01000000	      0.16009386	      0.01000000	      0.04172919	      0.01000000	      0.10239148	      0.00000000	      0.00000000
      0.16222487	      0.00000000	      0.00000000	     -0.00000000	     -0.00000000	      0.00000000	      0.00000000	      0.00000000	      0.00000000	      0.83565527	     -0.83118458	      0.00000000	      0.00000000	    -21.10686594	   -173.50324205	     41.79658287	    341.01039869	      0.00000000	      0.00000000	      0.01000000	      0.14268145	      0.01000000	      0.16016602	      0.01000000	      0.04181435	      0.01000000	      0.10233647	      0.00000000	      0.00000000
      0.16292965	      0.00000000	      0.00000000	     -0.00000000	     -0.00000000	      0.00000000	      0.00000000	      0.00000000	      0.00000000	      0.83506726	     -0.83744709	      0.00000000	      0.00000000	    -21.22926842	   -173.84562534	     42.03715087	    341.66385478	      0.00000000	      0.00000000	      0.01000000	      0.14284867	      0.01000000	      0.16023833	      0.01000000	      0.04189960	      0.01000000	      0.10228148	      0.00000000	      0.00000000
      0.16363443	      0.00000000	      0.00000000	     -0.00000000	     -0.00000000	      0.00000000	      0.00000000	      0.00000000	      0.00000000	      0.83447483	     -0.84371994	      0.00000000	      0.00000000	    -21.35191126	   -174.18532829	     42.27817749	    342.31185837	      0.00000000	      0.00000000	      0.01000000	      0.14301621	      0.01000000	      0.16031080	      0.01000000	      0.04198494	      0.01000000	      0.10222651	      0.00000000	      0.00000000
      0.16433921	      0.00000000	      0.00000000	     -0.00000000	     -0.00000000	      0.00000000	      0.00000000	      0.00000000	      0.00000000	      0.83387798	     -0.85000299	      0.00000000	      0.00000000	    -21.47479258	   -174.52238775	     42.51965891	    342.95448172	      0.00000000	      0.00000000	      0.01000000	      0.14318407	      0.01000000	      0.16038341	      0.01000000	      0.04207038	      0.01000000	      0.10217156	      0.00000000	      0.00000000
      0.16504399	      0.00000000	      0.00000000	     -0.00000000	     -0.00000000	      0.00000000	      0.00000000	      0.00000000	      0.00000000	      0.83327670	     -0.85629611	      0.00000000	      0.00000000	    -21.59791053	   -174.85684029	     42.76159137	    343.59179650	      0.00000000	      0.00000000	      0.01000000	      0.14335225	      0.01000000	      0.16045619	      0.01000000	      0.04215590	      0.01000000	      0.10211663	      0.00000000	      0.00000000
      0.16574877	      0.00000000	      0.00000000	     -0.00000000	     -0.00000000	      0.00000000	      0.00000000	      0.00000000	      0.00000000	      0.83267098	     -0.86259916	      0.00000000	      0.00000000	    -21.72126330	   -175.18872217	     43.00397114	    344.22387375	      0.00000000	      0.00000000	      0.01000000	      0.14352074	      0.01000000	      0.16052911	      0.01000000	      0.04224151	      0.01000000	      0.10206171	      0.00000000	      0.00000000
      0.16645355	      0.00000000	      0.00000000	     -0.00000000	     -0.00000000	      0.00000000	      0.00000000	      0.00000000	      0.00000000	      0.83206081	     -0.86891199	      0.00000000	      0.00000000	    -21.84484906	   -175.51806938	     43.24679456	    344.85078391	      0.00000000	      0.00000000	      0.01000000	      0.14368955	      0.01000000	      0.16060218	      0.01000000	      0.04232720	      0.01000000	      0.10200682	      0.00000000	      0.00000000
      0.16715833	      0.00000000	      0.00000000	     -0.00000000	     -0.00000000	      0.00000000	      0.00000000	      0.00000000	      0.00000000	      0.83144619	     -0.87523449	      0.00000000	      0.00000000	    -21.96866607	   -175.84491758	     43.49005801	    345.47259680	      0.00000000	      0.00000000	      0.01000000	      0.14385867	      0.01000000	      0.16067541	      0.01000000	      0.04241298	      0.01000000	      0.10195194	      0.00000000	      0.00000000
      0.16786311	      0.00000000	      0.00000000	     -0.00000000	     -0.00000000	      0.00000000	      0.00000000	      0.00000000	      0.00000000	      0.83082711	     -0.88156651	      0.00000000	      0.00000000	    -22.09271256	   -176.16930216	     43.73375793	    346.08938161	      0.00000000	      0.00000000	      0.01000000	      0.14402810	      0.01000000	      0.16074878	      0.01000000	      0.04249884	      0.01000000	      0.10189708	      0.00000000	      0.00000000
      0.16856789	      0.00000000	      0.00000000	     -0.00000000	     -0.00000000	      0.00000000	      0.00000000	      0.00000000	      0.00000000	      0.83020357	     -0.88790793	      0.00000000	      0.00000000	    -22.21698681	   -176.49125818	     43.97789080	    346.70120690	      0.00000000	      0.00000000	      0.01000000	      0.14419784	      0.01000000	      0.16082231	      0.01000000	      0.04258477	      0.01000000	      0.10184224	      0.00000000	      0.00000000
      0.16927267	      0.00000000	      0.00000000	     -0.00000000	     -0.00000000	      0.00000000	      0.00000000	      0.00000000	      0.00000000	      0.82957555	     -0.89425862	      0.00000000	      0.00000000	    -22.34148712	   -176.81082042	     44.22245314	    347.30814060	      0.00000000	      0.00000000	      0.01000000	      0.14436788	      0.01000000	      0.16089598	      0.01000000	      0.04267079	      0.01000000	      0.10178742	      0.00000000	      0.00000000
      0.16997745	      0.00000000	      0.00000000	     -0.00000000	     -0.00000000	      0.00000000	      0.00000000	      0.00000000	      0.00000000	      0.82894305	     -0.90061845	      0.00000000	      0.00000000	    -22.46621183	   -177.12802333	     44.46744153	    347.91025000	      0.00000000	      0.00000000	      0.01000000	      0.14453822	      0.01000000	      0.16096980	      0.01000000	      0.04275688	      0.01000000	      0.10173261	      0.00000000	      0.00000000
      0.17068223	      0.00000000	      0.00000000	     -0.00000000	     -0.00000000	      0.00000000	      0.00000000	      0.00000000	      0.00000000	      0.82830607	     -0.90698731	      0.00000000	      0.00000000	    -22.59115927	   -177.44290108	     44.71285259	    348.50760176	      0.00000000	      0.00000000	      0.01000000	      0.14470886	      0.01000000	      0.16104376	      0.01000000	      0.04284304	      0.01000000	      0.10167782	      0.00000000	      0.00000000
      0.17138701	      0.00000000	      0.00000000	     -0.00000000	     -0.00000000	      0.00000000	      0.00000000	      0.00000000	      0.00000000	      0.82766460	     -0.91336507	      0.00000000	      0.00000000	    -22.71632782	   -177.75548752	     44.95868301	    349.10026189	      0.00000000	      0.00000000	      0.01000000	      0.14487980	      0.01000000	      0.16111788	      0.01000000	      0.04292928	      0.01000000	      0.10162306	      0.00000000	      0.00000000
      0.17209179	      0.00000000	      0.00000000	     -0.00000000	     -0.00000000	      0.00000000	      0.00000000	      0.00000000	      0.00000000	      0.82701863	     -0.91975161	      0.00000000	      0.00000000	    -22.84171587	   -178.06581619	     45.20492948	    349.68829579	      0.00000000	      0.00000000	      0.01000000	      0.14505103	      0.01000000	      0.16119214	      0.01000000	      0.04301559	      0.01000000	      0.10156831	      0.00000000	      0.00000000
      0.17279657	      0.00000000	      0.00000000	     -0.00000000	     -0.00000000	      0.00000000	      0.00000000	      0.00000000	      0.00000000	      0.82636815	     -0.92614682	      0.00000000	      0.00000000	    -22.96732186	   -178.37392033	     45.45158877	    350.27176819	      0.00000000	      0.00000000	      0.01000000	      0.14522255	      0.01000000	      0.16126655	      0.01000000	      0.04310196	      0.01000000	      0.10151358	      0.00000000	      0.00000000
      0.17350135	      0.00000000	      0.00000000	     -0.00000000	     -0.00000000	      0.00000000	      0.00000000	      0.00000000	      0.00000000	      0.82571316	     -0.93255057	      0.00000000	      0.00000000	    -23.09314421	   -178.67983288	     45.69865770	    350.85074319	      0.00000000	      0.00000000	      0.01000000	      0.14539436	      0.01000000	      0.16134110	      0.01000000	      0.04318841	      0.01000000	      0.10145886	      0.00000000	      0.00000000
      0.17420613	      0.00000000	      0.00000000	     -0.00000000	     -0.00000000	      0.00000000	      0.00000000	      0.00000000	      0.00000000	      0.82505366	     -0.93896277	      0.00000000	      0.00000000	    -23.21918141	   -178.98358646	     45.94613311	    351.42528427	      0.00000000	      0.00000000	      0.01000000	      0.14556646	      0.01000000	      0.16141580	      0.01000000	      0.04327492	      0.01000000	      0.10140417	      0.00000000	      0.00000000
      0.17491091	      0.00000000	      0.00000000	     -0.00000000	     -0.00000000	      0.00000000	      0.00000000	      0.00000000	      0.00000000	      0.82438964	     -0.94538329	      0.00000000	      0.00000000	    -23.34543193	   -179.28521340	     46.19401190	    351.99545423	      0.00000000	      0.00000000	      0.01000000	      0.14573884	      0.01000000	      0.16149064	      0.01000000	      0.04336150	      0.01000000	      0.10134949	      0.00000000	      0.00000000
      0.17561569	      0.00000000	      0.00000000	     -0.00000000	     -0.00000000	      0.00000000	      0.00000000	      0.00000000	      0.00000000	      0.82372108	     -0.95181202	      0.00000000	      0.00000000	    -23.47189429	   -179.58474572	     46.44229102	    352.56131529	      0.00000000	      0.00000000	      0.01000000	      0.14591151	      0.01000000	      0.16156563	      0.01000000	      0.04344814	      0.01000000	      0.10129483	      0.00000000	      0.00000000
      0.17632047	      0.00000000	      0.00000000	     -0.00000000	     -0.00000000	      0.00000000	      0.00000000	      0.00000000	      0.00000000	      0.82304800	     -0.95824886	      0.00000000	      0.00000000	    -23.59856703	   -179.88221514	     46.69096744	    353.12292898	      0.00000000	      0.00000000	      0.01000000	      0.14608446	      0.01000000	      0.16164076	      0.01000000	      0.04353485	      0.01000000	      0.10124019	      0.00000000	      0.00000000
      0.17702526	      0.00000000	      0.00000000	     -0.00000000	     -0.00000000	      0.00000000	      0.00000000	      0.00000000	      0.00000000	      0.82237037	     -0.96469370	      0.00000000	      0.00000000	    -23.72544871	   -180.17765308	     46.94003820	    353.68035625	      0.00000000	      0.00000000	      0.01000000	      0.14625768	      0.01000000	      0.16171604	      0.01000000	      0.04362161	      0.01000000	      0.10118557	      0.00000000	      0.00000000
      0.17773004	      0.00000000	      0.00000000	     -0.00000000	     -0.00000000	      0.00000000	      0.00000000	      0.00000000	      0.00000000	      0.82168820	     -0.97114644	      0.00000000	      0.00000000	    -23.85253789	   -180.47109066	     47.18950036	    354.23365739	      0.00000000	      0.00000000	      0.01000000	      0.14643119	      0.01000000	      0.16179145	      0.01000000	      0.04370844	      0.01000000	      0.10113097	      0.00000000	      0.00000000
      0.17843482	      0.00000000	      0.00000000	     -0.00000000	     -0.00000000	      0.00000000	      0.00000000	      0.00000000	      0.00000000	      0.82100148	     -0.97760698	      0.00000000	      0.00000000	    -23.97983319	   -180.76255870	     47.43935105	    354.78289208	      0.00000000	      0.00000000	      0.01000000	      0.14660496	      0.01000000	      0.16186702	      0.01000000	      0.04379532	      0.01000000	      0.10107639	      0.00000000	      0.00000000
      0.17913960	      0.00000000	      0.00000000	     -0.00000000	     -0.00000000	      0.00000000	      0.00000000	      0.00000000	      0.00000000	      0.82031020	     -0.98407520	      0.00000000	      0.00000000	    -24.10733322	   -181.05208773	     47.68958740	    355.32811935	      0.00000000	      0.00000000	      0.01000000	      0.14677901	      0.01000000	      0.16194272	      0.01000000	      0.04388226	      0.01000000	      0.10102182	      0.00000000	      0.00000000
      0.17984438	      0.00000000	      0.00000000	     -0.00000000	     -0.00000000	      0.00000000	      0.00000000	      0.00000000	      0.00000000	      0.81961437	     -0.99055102	      0.00000000	      0.00000000	    -24.23503663	   -181.33970799	     47.94020663	    355.86939766	      0.00000000	      0.00000000	      0.01000000	      0.14695333	      0.01000000	      0.16201857	      0.01000000	      0.04396926	      0.01000000	      0.10096727	      0.00000000	      0.00000000
      0.18054916	      0.00000000	      0.00000000	     -0.00000000	     -0.00000000	      0.00000000	      0.00000000	      0.00000000	      0.00000000	      0.81891396	     -0.99703434	      0.00000000	      0.00000000	    -24.36294209	   -181.62544943	     48.19120597	    356.40678483	      0.00000000	      0.00000000	      0.01000000	      0.14712792	      0.01000000	      0.16209455	      0.01000000	      0.04405631	      0.01000000	      0.10091274	      0.00000000	      0.00000000
      0.18125394	      0.00000000	      0.00000000	     -0.00000000	     -0.00000000	      0.00000000	      0.00000000	      0.00000000	      0.00000000	      0.81820898	     -1.00352505	      0.00000000	      0.00000000	    -24.49104828	   -181.90934171	     48.44258269	    356.94033806	      0.00000000	      0.00000000	      0.01000000	      0.14730278	      0.01000000	      0.16217068	      0.01000000	      0.04414341	      0.01000000	      0.10085823	      0.00000000	      0.00000000
      0.18195872	      0.00000000	      0.00000000	     -0.00000000	     -0.00000000	      0.00000000	      0.00000000	      0.00000000	      0.00000000	      0.81749943	     -1.01002308	      0.00000000	      0.00000000	    -24.61935391	   -182.19141423	     48.69433411	    357.47011398	      0.00000000	      0.00000000	      0.01000000	      0.14747789	      0.01000000	      0.16224695	      0.01000000	      0.04423057	      0.01000000	      0.10080374	      0.00000000	      0.00000000
      0.18266350	      0.00000000	      0.00000000	     -0.00000000	     -0.00000000	      0.00000000	      0.00000000	      0.00000000	      0.00000000	      0.81678529	     -1.01652831	      0.00000000	      0.00000000	    -24.74785771	   -182.47169608	     48.94645760	    357.99616859	      0.00000000	      0.00000000	      0.01000000	      0.14765328	      0.01000000	      0.16232337	      0.01000000	      0.04431777	      0.01000000	      0.10074926	      0.00000000	      0.00000000
      0.18336828	      0.00000000	      0.00000000	     -0.00000000	     -0.00000000	      0.00000000	      0.00000000	      0.00000000	      0.00000000	      0.81606657	     -1.02304066	      0.00000000	      0.00000000	    -24.87655842	   -182.75021608	     49.19895054	    358.51855733	      0.00000000	      0.00000000	      0.01000000	      0.14782892	      0.01000000	      0.16239992	      0.01000000	      0.04440503	      0.01000000	      0.10069481	      0.00000000	      0.00000000
      0.18407306	      0.00000000	      0.00000000	     -0.00000000	     -0.00000000	      0.00000000	      0.00000000	      0.00000000	      0.00000000	      0.81534325	     -1.02956005	      0.00000000	      0.00000000	    -25.00545481	   -183.02700281	     49.45181038	    359.03733503	      0.00000000	      0.00000000	      0.01000000	      0.14800482	      0.01000000	      0.16247662	      0.01000000	      0.04449233	      0.01000000	      0.10064037	      0.00000000	      0.00000000
      0.18477784	      0.00000000	      0.00000000	     -0.00000000	     -0.00000000	      0.00000000	      0.00000000	      0.00000000	      0.00000000	      0.81461534	     -1.03608637	      0.00000000	      0.00000000	    -25.13454567	   -183.30208455	     49.70503459	    359.55255596	      0.00000000	      0.00000000	      0.01000000	      0.14818098	      0.01000000	      0.16255345	      0.01000000	      0.04457968	      0.01000000	      0.10058595	      0.00000000	      0.00000000
      0.18548262	      0.00000000	      0.00000000	     -0.00000000	     -0.00000000	      0.00000000	      0.00000000	      0.00000000	      0.00000000	      0.81388283	     -1.04261955	      0.00000000	      0.00000000	    -25.26382982	   -183.57548933	     49.95862067	    360.06427382	      0.00000000	      0.00000000	      0.01000000	      0.14835739	      0.01000000	      0.16263043	      0.01000000	      0.04466708	      0.01000000	      0.10053155	      0.00000000	      0.00000000
      0.18618740	      0.00000000	      0.00000000	     -0.00000000	     -0.00000000	      0.00000000	      0.00000000	      0.00000000	      0.00000000	      0.81314570	     -1.04915951	      0.00000000	      0.00000000	    -25.39330607	   -183.84724492	     50.21256619	    360.57254173	      0.00000000	      0.00000000	      0.01000000	      0.14853406	      0.01000000	      0.16270754	      0.01000000	      0.04475452	      0.01000000	      0.10047716	      0.00000000	      0.00000000
      0.18689218	      0.00000000	      0.00000000	     -0.00000000	     -0.00000000	      0.00000000	      0.00000000	      0.00000000	      0.00000000	      0.81240397	     -1.05570615	      0.00000000	      0.00000000	    -25.52297328	   -184.11737884	     50.46686872	    361.07741227	      0.00000000	      0.00000000	      0.01000000	      0.14871098	      0.01000000	      0.16278480	      0.01000000	      0.04484201	      0.01000000	      0.10042280	      0.00000000	      0.00000000
      0.18759696	      0.00000000	      0.00000000	     -0.00000000	     -0.00000000	      0.00000000	      0.00000000	      0.00000000	      0.00000000	      0.81165762	     -1.06225939	      0.00000000	      0.00000000	    -25.65283030	   -184.38591837	     50.72152589	    361.57893748	      0.00000000	      0.00000000	      0.01000000	      0.14888815	      0.01000085	      0.16286220	      0.01000000	      0.04492953	      0.01000000	      0.10036845	      0.00000000	      0.00000000
      0.18830174	      0.00000000	      0.00000000	     -0.00000000	     -0.00000000	      0.00000000	      0.00000000	      0.00000000	      0.00000000	      0.81090665	     -1.06881910	      0.00000000	      0.00000000	    -25.78287603	   -184.65286043	     50.97653533	    362.07696554	      0.00000000	      0.00000000	      0.01000000	      0.14906557	      0.01046561	      0.16293788	      0.01000000	      0.04501711	      0.01000000	      0.10031412	      0.00000000	      0.00000000
      0.18900652	      0.00000000	      0.00000000	     -0.00000000	     -0.00000000	      0.00000000	      0.00000000	      0.00000000	      0.00000000	      0.81015105	     -1.07538456	      0.00000000	      0.00000000	    -25.91310928	   -184.91799223	     51.23189409	    362.56977709	      0.00000000	      0.00000000	      0.01000000	      0.14924323	      0.01176747	      0.16300456	      0.01000000	      0.04510472	      0.01000000	      0.10025981	      0.00000000	      0.00000000
      0.18971130	      0.00000000	      0.00000000	     -0.00000000	     -0.00000000	      0.00000000	      0.00000000	      0.00000000	      0.00000000	      0.80939083	     -1.08195436	      0.00000000	      0.00000000	    -26.04352867	   -185.18108345	     51.48759759	    363.05491041	      0.00000000	      0.00000000	      0.01000000	      0.14942114	      0.01379164	      0.16305758	      0.01000000	      0.04519237	      0.01000000	      0.10020552	      0.00000000	      0.00000000
      0.19041608	      0.00000000	      0.00000000	     -0.00000000	     -0.00000000	      0.00000000	      0.00000000	      0.00000000	      0.00000000	      0.80862597	     -1.08852689	      0.00000000	      0.00000000	    -26.17413276	   -185.44211757	     51.74363980	    363.53081143	      0.00000000	      0.00000000	      0.01000000	      0.14959929	      0.01643559	      0.16309602	      0.01000000	      0.04528006	      0.01000000	      0.10015125	      0.00000000	      0.00000000
      0.19112086	      0.00000000	      0.00000000	     -0.00000000	     -0.00000000	      0.00000000	      0.00000000	      0.00000000	      0.00000000	      0.80785648	     -1.09510064	      0.00000000	      0.00000000	    -26.30492014	   -185.70125936	     52.00001401	    363.99706137	      0.00000000	      0.00000000	      0.01000000	      0.14977768	      0.01960903	      0.16312127	      0.01000000	      0.04536779	      0.01000000	      0.10009699	      0.00000000	      0.00000000
      0.19182564	      0.00000000	      0.00000000	     -0.00000000	     -0.00000000	      0.00000000	      0.00000000	      0.00000000	      0.00000000	      0.80708236	     -1.10167435	      0.00000000	      0.00000000	    -26.43588955	   -185.95874478	     52.25671352	    364.45400269	      0.00000000	      0.00000000	      0.01000000	      0.14995630	      0.02323337	      0.16313546	      0.01000000	      0.04545556	      0.01000000	      0.10004276	      0.00000000	      0.00000000
      0.19253042	      0.00000000	      0.00000000	     -0.00000000	     -0.00000000	      0.00000000	      0.00000000	      0.00000000	      0.00000000	      0.80630361	     -1.10824700	      0.00000000	      0.00000000	    -26.56703992	   -186.21478518	     52.51373197	    364.90225024	      0.00000000	      0.00000000	      0.01000000	      0.15013516	      0.02724079	      0.16314045	      0.01000000	      0.04554336	      0.01000000	      0.09998854	      0.00000000	      0.00000000
      0.19323520	      0.00000000	      0.00000000	     -0.00000000	     -0.00000000	      0.00000000	      0.00000000	      0.00000000	      0.00000000	      0.80552022	     -1.11481775	      0.00000000	      0.00000000	    -26.69837028	   -186.46952731	     52.77106345	    365.34240439	      0.00000000	      0.00000000	      0.01000000	      0.15031423	      0.03157318	      0.16313774	      0.01000000	      0.04563119	      0.01000000	      0.09993434	      0.00000000	      0.00000000
      0.19393998	      0.00000000	      0.00000000	     -0.00000000	     -0.00000000	      0.00000000	      0.00000000	      0.00000000	      0.00000000	      0.80473220	     -1.12138591	      0.00000000	      0.00000000	    -26.82987974	   -186.72305604	     53.02870244	    365.77498339	      0.00000000	      0.00000000	      0.01000000	      0.15049353	      0.03618104	      0.16312854	      0.01000000	      0.04571907	      0.01000000	      0.09988015	      0.00000000	      0.00000000
      0.19464476	      0.00000000	      0.00000000	     -0.00000000	     -0.00000000	      0.00000000	      0.00000000	      0.00000000	      0.00000000	      0.80393956	     -1.12795090	      0.00000000	      0.00000000	    -26.96156747	   -186.97540890	     53.28664377	    366.20043647	      0.00000000	      0.00000000	      0.01000000	      0.15067305	      0.04102233	      0.16311393	      0.01000000	      0.04580697	      0.01000000	      0.09982599	      0.00000000	      0.00000000
      0.19534954	      0.00000000	      0.00000000	     -0.00000000	     -0.00000000	      0.00000000	      0.00000000	      0.00000000	      0.00000000	      0.80314229	     -1.13451224	      0.00000000	      0.00000000	    -27.09343264	   -187.22658764	     53.54488256	    366.61915228	      0.00000000	      0.00000000	      0.01000000	      0.15085278	      0.04606147	      0.16309480	      0.01000000	      0.04589491	      0.01000000	      0.09977184	      0.00000000	      0.00000000
      0.19605432	      0.00000000	      0.00000000	     -0.00000000	     -0.00000000	      0.00000000	      0.00000000	      0.00000000	      0.00000000	      0.80234040	     -1.14106954	      0.00000000	      0.00000000	    -27.22547442	   -187.47656704	     53.80341417	    367.03146054	      0.00000000	      0.00000000	      0.01000000	      0.15103272	      0.05126840	      0.16307191	      0.01000000	      0.04598288	      0.01000000	      0.09971772	      0.00000000	      0.00000000
      0.19675910	      0.00000000	      0.00000000	     -0.00000000	     -0.00000000	      0.00000000	      0.00000000	      0.00000000	      0.00000000	      0.80153388	     -1.14762247	      0.00000000	      0.00000000	    -27.35769194	   -187.72530275	     54.06223420	    367.43763551	      0.00000000	      0.00000000	      0.01000000	      0.15121286	      0.05661776	      0.16304589	      0.01000000	      0.04607088	      0.01000000	      0.09966361	      0.00000000	      0.00000000
      0.19746388	      0.00000000	      0.00000000	     -0.00000000	     -0.00000000	      0.00000000	      0.00000000	      0.00000000	      0.00000000	      0.80072275	     -1.15417073	      0.00000000	      0.00000000	    -27.49008431	   -187.97273791	     54.32133839	    367.83790171	      0.00000000	      0.00000000	      0.01000000	      0.15139321	      0.06208814	      0.16301728	      0.01000000	      0.04615892	      0.01000000	      0.09960952	      0.00000000	      0.00000000
      0.19816866	      0.00000000	      0.00000000	     -0.00000000	     -0.00000000	      0.00000000	      0.00000000	      0.00000000	      0.00000000	      0.79990701	     -1.16071408	      0.00000000	      0.00000000	    -27.62265059	   -188.21880866	     54.58072266	    368.23244037	      0.00000000	      0.00000000	      0.01000000	      0.15157376	      0.06766151	      0.16298653	      0.01000000	      0.04624698	      0.01000000	      0.09955544	      0.00000000	      0.00000000
      0.19887345	      0.00000000	      0.00000000	     -0.00000000	     -0.00000000	      0.00000000	      0.00000000	      0.00000000	      0.00000000	      0.79908666	     -1.16725229	      0.00000000	      0.00000000	    -27.75538979	   -188.46344844	     54.84038301	    368.62139577	      0.00000000	      0.00000000	      0.01000000	      0.15175451	      0.07332264	      0.16295403	      0.01000000	      0.04633507	      0.01000000	      0.09950139	      0.00000000	      0.00000000
      0.19957823	      0.00000000	      0.00000000	     -0.00000000	     -0.00000000	      0.00000000	      0.00000000	      0.00000000	      0.00000000	      0.79826170	     -1.17378517	      0.00000000	      0.00000000	    -27.88830089	   -188.70659113	     55.10031556	    369.00488106	      0.00000000	      0.00000000	      0.01000000	      0.15193545	      0.07905866	      0.16292013	      0.01000000	      0.04642319	      0.01000000	      0.09944735	      0.00000000	      0.00000000
      0.20028301	      0.00000000	      0.00000000	     -0.00000000	     -0.00000000	      0.00000000	      0.00000000	      0.00000000	      0.00000000	      0.79743214	     -1.18031252	      0.00000000	      0.00000000	    -28.02138281	   -188.94817342	     55.36051648	    369.38298341	      0.00000000	      0.00000000	      0.01000000	      0.15211658	      0.08485871	      0.16288510	      0.01000000	      0.04651134	      0.01000000	      0.09939333	      0.00000000	      0.00000000
      0.20098779	      0.00000000	      0.00000000	     -0.00000000	     -0.00000000	      0.00000000	      0.00000000	      0.00000000	      0.00000000	      0.79659798	     -1.18683415	      0.00000000	      0.00000000	    -28.15463442	   -189.18813633	     55.62098200	    369.75576869	      0.00000000	      0.00000000	      0.01000000	      0.15229790	      0.09071358	      0.16284922	      0.01000000	      0.04659952	      0.01000000	      0.09933933	      0.00000000	      0.00000000
      0.20169257	      0.00000000	      0.00000000	     -0.00000000	     -0.00000000	      0.00000000	      0.00000000	      0.00000000	      0.00000000	      0.79575923	     -1.19334988	      0.00000000	      0.00000000	    -28.28805456	   -189.42642623	     55.88170839	    370.12328598	      0.00000000	      0.00000000	      0.01000000	      0.15247941	      0.09661550	      0.16281272	      0.01000000	      0.04668772	      0.01000000	      0.09928535	      0.00000000	      0.00000000
      0.20239735	      0.00000000	      0.00000000	     -0.00000000	     -0.00000000	      0.00000000	      0.00000000	      0.00000000	      0.00000000	      0.79491588	     -1.19985952	      0.00000000	      0.00000000	    -28.42164204	   -189.66299544	     56.14269196	    370.48557231	      0.00000000	      0.00000000	      0.01000000	      0.15266110	      0.10255783	      0.16277580	      0.01000000	      0.04677594	      0.01000000	      0.09923139	      0.00000000	      0.00000000
      0.20310213	      0.00000000	      0.00000000	     -0.00000000	     -0.00000000	      0.00000000	      0.00000000	      0.00000000	      0.00000000	      0.79406795	     -1.20636289	      0.00000000	      0.00000000	    -28.55539564	   -189.89780264	     56.40392902	    370.84265799	      0.00000000	      0.00000000	      0.01000000	      0.15284298	      0.10853496	      0.16273866	      0.01000000	      0.04686419	      0.01000000	      0.09917744	      0.00000000	      0.00000000
      0.20380691	      0.00000000	      0.00000000	     -0.00000000	     -0.00000000	      0.00000000	      0.00000000	      0.00000000	      0.00000000	      0.79321544	     -1.21285979	      0.00000000	      0.00000000	    -28.68931409	   -190.13081302	     56.66541593	    371.19457295	      0.00000000	      0.00000000	      0.01000000	      0.15302503	      0.11454211	      0.16270147	      0.01000000	      0.04695246	      0.01000000	      0.09912352	      0.00000000	      0.00000000
      0.20451169	      0.00000000	      0.00000000	     -0.00000000	     -0.00000000	      0.00000000	      0.00000000	      0.00000000	      0.00000000	      0.79235835	     -1.21935005	      0.00000000	      0.00000000	    -28.82339612	   -190.36199842	     56.92714905	    371.54135389	      0.00000000	      0.00000000	      0.01000000	      0.15320725	      0.12057518	      0.16266438	      0.01000000	      0.04704075	      0.01000000	      0.09906961	      0.00000000	      0.00000000
      0.20521647	      0.00000000	      0.00000000	     -0.00000000	     -0.00000000	      0.00000000	      0.00000000	      0.00000000	      0.00000000	      0.79149670	     -1.22583348	      0.00000000	      0.00000000	    -28.95764043	   -190.59133723	     57.18912477	    371.88305188	      0.00000000	      0.00000000	      0.01000000	      0.15338965	      0.12663071	      0.16262752	      0.01000000	      0.04712906	      0.01000000	      0.09901572	      0.00000000	      0.00000000
      0.20592125	      0.00000000	      0.00000000	     -0.00000000	     -0.00000000	      0.00000000	      0.00000000	      0.00000000	      0.00000000	      0.79063047	     -1.23230990	      0.00000000	      0.00000000	    -29.09204572	   -190.81881421	     57.45133955	    372.21973923	      0.00000000	      0.00000000	      0.01000000	      0.15357222	      0.13270569	      0.16259102	      0.01000000	      0.04721738	      0.01000000	      0.09896184	      0.00000000	      0.00000000
      0.20662603	      0.00000000	      0.00000000	     -0.00000000	     -0.00000000	      0.00000000	      0.00000000	      0.00000000	      0.00000000	      0.78975968	     -1.23877918	      0.00000000	      0.00000000	    -29.22661068	   -191.04441990	     57.71378988	    372.55151403	      0.00000000	      0.00000000	      0.01000000	      0.15375496	      0.13879758	      0.16255496	      0.01000000	      0.04730572	      0.01000000	      0.09890799	      0.00000000	      0.00000000
      0.20733081	      0.00000000	      0.00000000	     -0.00000000	     -0.00000000	      0.00000000	      0.00000000	      0.00000000	      0.00000000	      0.78888434	     -1.24524117	      0.00000000	      0.00000000	    -29.36133397	   -191.26814982	     57.97647234	    372.87850098	      0.00000000	      0.00000000	      0.01000000	      0.15393787	      0.14490417	      0.16251941	      0.01000000	      0.04739407	      0.01000000	      0.09885415	      0.00000000	      0.00000000
      0.20803559	      0.00000000	      0.00000000	     -0.00000000	     -0.00000000	      0.00000000	      0.00000000	      0.00000000	      0.00000000	      0.78800444	     -1.25169579	      0.00000000	      0.00000000	    -29.49621429	   -191.49000331	     58.23938361	    373.20084780	      0.00000000	      0.00000000	      0.01000000	      0.15412094	      0.15102358	      0.16248443	      0.01000000	      0.04748244	      0.01000000	      0.09880034	      0.00000000	      0.00000000
      0.20874037	      0.00000000	      0.00000000	     -0.00000000	     -0.00000000	      0.00000000	      0.00000000	      0.00000000	      0.00000000	      0.78712000	     -1.25814295	      0.00000000	      0.00000000	    -29.63125030	   -191.70998234	     58.50252048	    373.51871779	      0.00000000	      0.00000000	      0.01000000	      0.15430417	      0.15715419	      0.16245003	      0.01000000	      0.04757082	      0.01000000	      0.09874654	      0.00000000	      0.00000000
      0.20944515	      0.00000000	      0.00000000	     -0.00000000	     -0.00000000	      0.00000000	      0.00000000	      0.00000000	      0.00000000	      0.78623101	     -1.26458263	      0.00000000	      0.00000000	    -29.76644069	   -191.92809055	     58.76587985	    373.83228047	      0.00000000	      0.00000000	      0.01000000	      0.15448756	      0.16329458	      0.16241623	      0.01000000	      0.04765920	      0.01000000	      0.09869276	      0.00000000	      0.00000000
      0.21014993	      0.00000000	      0.00000000	     -0.00000000	     -0.00000000	      0.00000000	      0.00000000	      0.00000000	      0.00000000	      0.78533749	     -1.27101480	      0.00000000	      0.00000000	    -29.90178414	   -192.14433259	     59.02945874	    374.14170236	      0.00000000	      0.00000000	      0.01000000	      0.15467110	      0.16944354	      0.16238300	      0.01000000	      0.04774759	      0.01000000	      0.09863899	      0.00000000	      0.00000000
      0.21085471	      0.00000000	      0.00000000	     -0.00000000	     -0.00000000	      0.00000000	      0.00000000	      0.00000000	      0.00000000	      0.78443944	     -1.27743947	      0.00000000	      0.00000000	    -30.03727934	   -192.35871405	     59.29325429	    374.44713987	      0.00000000	      0.00000000	      0.01000000	      0.15485480	      0.17560002	      0.16235033	      0.01000000	      0.04783599	      0.01000000	      0.09858525	      0.00000000	      0.00000000
      0.21155949	      0.00000000	      0.00000000	     -0.00000000	     -0.00000000	      0.00000000	      0.00000000	      0.00000000	      0.00000000	      0.78353687	     -1.28385668	      0.00000000	      0.00000000	    -30.17292497	   -192.57124168	     59.55726375	    374.74873502	      0.00000000	      0.00000000	      0.01000000	      0.15503866	      0.18176310	      0.16231818	      0.01000000	      0.04792439	      0.01000000	      0.09853152	      0.00000000	      0.00000000
      0.21226427	      0.00000000	      0.00000000	     -0.00000000	     -0.00000000	      0.00000000	      0.00000000	      0.00000000	      0.00000000	      0.78262977	     -1.29026644	      0.00000000	      0.00000000	    -30.30871974	   -192.78192396	     59.82148445	    375.04661398	      0.00000000	      0.00000000	      0.01000000	      0.15522266	      0.18793200	      0.16228651	      0.01000000	      0.04801280	      0.01000000	      0.09847781	      0.00000000	      0.00000000
      0.21296905	      0.00000000	      0.00000000	     -0.00000000	     -0.00000000	      0.00000000	      0.00000000	      0.00000000	      0.00000000	      0.78171816	     -1.29666881	      0.00000000	      0.00000000	    -30.44466235	   -192.99077164	     60.08591381	    375.34088765	      0.00000000	      0.00000000	      0.01000000	      0.15540681	      0.19410602	      0.16225529	      0.01000000	      0.04810121	      0.01000000	      0.09842412	      0.00000000	      0.00000000
      0.21367383	      0.00000000	      0.00000000	     -0.00000000	     -0.00000000	      0.00000000	      0.00000000	      0.00000000	      0.00000000	      0.78080204	     -1.30306383	      0.00000000	      0.00000000	    -30.58075151	   -193.19779814	     60.35054933	    375.63165320	      0.00000000	      0.00000000	      0.01000000	      0.15559111	      0.20028456	      0.16222446	      0.01000000	      0.04818962	      0.01000000	      0.09837045	      0.00000000	      0.00000000
      0.21437861	      0.00000000	      0.00000000	     -0.00000000	     -0.00000000	      0.00000000	      0.00000000	      0.00000000	      0.00000000	      0.77988141	     -1.30945154	      0.00000000	      0.00000000	    -30.71698593	   -193.40301707	     60.61538856	    375.91897393	      0.00000000	      0.00000000	      0.01000000	      0.15577555	      0.20646710	      0.16219400	      0.01000000	      0.04827802	      0.01000000	      0.09831679	      0.00000000	      0.00000000
      0.21508339	      0.00000000	      0.00000000	     -0.00000000	     -0.00000000	      0.00000000	      0.00000000	      0.00000000	      0.00000000	      0.77895629	     -1.31583195	      0.00000000	      0.00000000	    -30.85336436	   -193.60643639	     60.88042907	    376.20282581	      0.00000000	      0.00000000	      0.01000000	      0.15596014	      0.21265317	      0.16216387	      0.01000000	      0.04836643	      0.01000000	      0.09826316	      0.00000000	      0.00000000
      0.21578817	      0.00000000	      0.00000000	     -0.00000000	     -0.00000000	      0.00000000	      0.00000000	      0.00000000	      0.00000000	      0.77802667	     -1.32220501	      0.00000000	      0.00000000	    -30.98988552	   -193.80806421	     61.14566839	    376.48313205	      0.00000000	      0.00000000	      0.01000000	      0.15614487	      0.21884237	      0.16213407	      0.01000000	      0.04845483	      0.01000000	      0.09820954	      0.00000000	      0.00000000
      0.21649295	      0.00000000	      0.00000000	     -0.00000000	     -0.00000000	      0.00000000	      0.00000000	      0.00000000	      0.00000000	      0.77709256	     -1.32857065	      0.00000000	      0.00000000	    -31.12654816	   -194.00791239	     61.41110398	    376.75979497	      0.00000000	      0.00000000	      0.01000000	      0.15632974	      0.22503436	      0.16210462	      0.01000000	      0.04854322	      0.01000000	      0.09815594	      0.00000000	      0.00000000
      0.21719773	      0.00000000	      0.00000000	     -0.00000000	     -0.00000000	      0.00000000	      0.00000000	      0.00000000	      0.00000000	      0.77615397	     -1.33492873	      0.00000000	      0.00000000	    -31.26335102	   -194.20599649	     61.67673324	    377.03270738	      0.00000000	      0.00000000	      0.01000000	      0.15651474	      0.23122882	      0.16207555	      0.01000000	      0.04863161	      0.01000000	      0.09810236	      0.00000000	      0.00000000
      0.21790251	      0.00000000	      0.00000000	     -0.00000000	     -0.00000000	      0.00000000	      0.00000000	      0.00000000	      0.00000000	      0.77521090	     -1.34127910	      0.00000000	      0.00000000	    -31.40029287	   -194.40233544	     61.94255349	    377.30176249	      0.00000000	      0.00000000	      0.01000000	      0.15669988	      0.23742548	      0.16204690	      0.01000000	      0.04871999	      0.01000000	      0.09804880	      0.00000000	      0.00000000
      0.21860729	      0.00000000	      0.00000000	     -0.00000000	     -0.00000000	      0.00000000	      0.00000000	      0.00000000	      0.00000000	      0.77426336	     -1.34762156	      0.00000000	      0.00000000	    -31.53737249	   -194.59695140	     62.20856197	    377.56686585	      0.00000000	      0.00000000	      0.01000000	      0.15688516	      0.24362409	      0.16201873	      0.01000000	      0.04880836	      0.01000000	      0.09799525	      0.00000000	      0.00000000
      0.21931207	      0.00000000	      0.00000000	     -0.00000000	     -0.00000000	      0.00000000	      0.00000000	      0.00000000	      0.00000000	      0.77331135	     -1.35395589	      0.00000000	      0.00000000	    -31.67458867	   -194.78986958	     62.47475588	    377.82794813	      0.00000000	      0.00000000	      0.01000000	      0.15707057	      0.24982445	      0.16199112	      0.01000000	      0.04889672	      0.01000000	      0.09794172	      0.00000000	      0.00000000
      0.22001686	      0.00000000	      0.00000000	     -0.00000000	     -0.00000000	      0.00000000	     -0.00000000	      0.00000000	      0.00000000	      0.77235488	     -1.36028187	      0.00000000	      0.00000000	    -31.81194023	   -194.98111797	     62.74113237	    378.08497565	      0.00000000	      0.00000000	      0.01000000	      0.15725611	      0.25602638	      0.16196412	      0.01000000	      0.04898507	      0.01000000	      0.09788821	      0.00000000	      0.00000000
      0.22072164	      0.00000000	      0.00000000	     -0.00000000	     -0.00000000	      0.00000000	     -0.00000000	      0.00000000	      0.00000000	      0.77139395	     -1.36659927	      0.00000000	      0.00000000	    -31.94942599	   -195.17072657	     63.00768857	    378.33795616	      0.00000000	      0.00000000	      0.01000000	      0.15744178	      0.26222970	      0.16193780	      0.01000000	      0.04907341	      0.01000000	      0.09783472	      0.00000000	      0.00000000
      0.22142642	      0.00000000	      0.00000000	     -0.00000000	     -0.00000000	      0.00000000	     -0.00000000	      0.00000000	      0.00000000	      0.77042858	     -1.37290787	      0.00000000	      0.00000000	    -32.08704482	   -195.35872639	     63.27442166	    378.58693841	      0.00000000	      0.00000000	      0.01000000	      0.15762757	      0.26843426	      0.16191222	      0.01000000	      0.04916173	      0.01000000	      0.09778125	      0.00000000	      0.00000000
      0.22213120	      0.00000000	      0.00000000	     -0.00000000	     -0.00000000	      0.00000000	      0.00000000	      0.00000000	      0.00000000	      0.76945876	     -1.37920749	      0.00000000	      0.00000000	    -32.22479558	   -195.54514815	     63.54132884	    378.83200617	      0.00000000	      0.00000000	      0.01000000	      0.15781349	      0.27463995	      0.16188744	      0.01000000	      0.04925003	      0.01000000	      0.09772780	      0.00000000	      0.00000000
      0.22283598	      0.00000000	      0.00000000	     -0.00000000	     -0.00000000	      0.00000000	      0.00000000	      0.00000000	      0.00000000	      0.76848450	     -1.38549796	      0.00000000	      0.00000000	    -32.36267719	   -195.73002119	     63.80840738	    379.07326901	      0.00000000	      0.00000000	      0.01000000	      0.15799954	      0.28084664	      0.16186349	      0.01000000	      0.04933833	      0.01000000	      0.09767436	      0.00000000	      0.00000000
      0.22354076	      0.00000000	      0.00000000	     -0.00000000	     -0.00000000	      0.00000000	      0.00000000	      0.00000000	      0.00000000	      0.76750582	     -1.39177914	      0.00000000	      0.00000000	    -32.50068855	   -195.91337275	     64.07565467	    379.31085197	      0.00000000	      0.00000000	      0.01000000	      0.15818570	      0.28705423	      0.16184040	      0.01000000	      0.04942660	      0.01000000	      0.09762094	      0.00000000	      0.00000000
      0.22424554	      0.00000000	      0.00000000	     -0.00000000	     -0.00000000	      0.00000000	      0.00000000	      0.00000000	      0.00000000	      0.76652271	     -1.39805093	      0.00000000	      0.00000000	    -32.63882861	   -196.09522767	     64.34306813	    379.54488645	      0.00000000	      0.00000000	      0.01000000	      0.15837198	      0.29326264	      0.16181818	      0.01000000	      0.04951485	      0.01000000	      0.09756754	      0.00000000	      0.00000000
      0.22495032	      0.00000000	      0.00000000	     -0.00000000	     -0.00000000	      0.00000000	      0.00000000	      0.00000000	      0.00000000	      0.76553518	     -1.40431323	      0.00000000	      0.00000000	    -32.77709631	   -196.27560853	     64.61064533	    379.77550312	      0.00000000	      0.00000000	      0.01000000	      0.15855838	      0.29947177	      0.16179685	      0.01000000	      0.04960309	      0.01000000	      0.09751416	      0.00000000	      0.00000000
      0.22565510	      0.00000000	      0.00000000	     -0.00000000	     -0.00000000	      0.00000000	      0.00000000	      0.00000000	      0.00000000	      0.76454324	     -1.41056599	      0.00000000	      0.00000000	    -32.91549063	   -196.45453605	     64.87838390	    380.00282720	      0.00000000	      0.00000000	      0.01000000	      0.15874490	      0.30568156	      0.16177639	      0.01000000	      0.04969130	      0.01000000	      0.09746079	      0.00000000	      0.00000000
      0.22635988	      0.00000000	      0.00000000	     -0.00000000	      0.00000000	      0.00000000	      0.00000000	      0.00000000	      0.00000000	      0.76354690	     -1.41680916	      0.00000000	      0.00000000	    -33.05401055	   -196.63202976	     65.14628155	    380.22697587	      0.00000000	      0.00000000	      0.01000000	      0.15893153	      0.31189195	      0.16175679	      0.01000000	      0.04977950	      0.01000000	      0.09740745	      0.00000000	      0.00000000
      0.22706466	      0.00000000	      0.00000000	     -0.00000000	      0.00000000	      0.00000000	      0.00000000	      0.00000000	      0.00000000	      0.76254617	     -1.42304270	      0.00000000	      0.00000000	    -33.19265507	   -196.80810857	     65.41433609	    380.44805716	      0.00000000	      0.00000000	      0.01000000	      0.15911827	      0.31810287	      0.16173806	      0.01000000	      0.04986767	      0.01000000	      0.09735412	      0.00000000	      0.00000000
      0.22776944	      0.00000000	      0.00000000	     -0.00000000	     -0.00000000	      0.00000000	      0.00000000	      0.00000000	      0.00000000	      0.76154104	     -1.42926662	      0.00000000	      0.00000000	    -33.33142318	   -196.98279136	     65.68254540	    380.66616993	      0.00000000	      0.00000000	      0.01000000	      0.15930512	      0.32431427	      0.16172015	      0.01000000	      0.04995582	      0.01000000	      0.09730081	      0.00000000	      0.00000000
      0.22847422	      0.00000000	      0.00000000	     -0.00000000	     -0.00000000	      0.00000000	      0.00000000	      0.00000000	      0.00000000	      0.76053153	     -1.43548089	      0.00000000	      0.00000000	    -33.47031393	   -197.15609746	     65.95090740	    380.88140442	      0.00000000	      0.00000000	      0.01000000	      0.15949208	      0.33052612	      0.16170306	      0.01000000	      0.05004394	      0.01000000	      0.09724752	      0.00000000	      0.00000000
      0.22917900	      0.00000000	      0.00000000	     -0.00000000	     -0.00000000	      0.00000000	      0.00000000	      0.00000000	      0.00000000	      0.75951765	     -1.44168552	      0.00000000	      0.00000000	    -33.60932633	   -197.32804699	     66.21942011	    381.09384315	      0.00000000	      0.00000000	      0.01000000	      0.15967915	      0.33673836	      0.16168675	      0.01000000	      0.05013204	      0.01000000	      0.09719424	      0.00000000	      0.00000000
      0.22988378	      0.00000000	      0.00000000	     -0.00000000	     -0.00000000	      0.00000000	      0.00000000	      0.00000000	      0.00000000	      0.75849939	     -1.44788053	      0.00000000	      0.00000000	    -33.74845945	   -197.49866112	     66.48808158	    381.30356187	      0.00000000	      0.00000000	      0.01000000	      0.15986632	      0.34295095	      0.16167120	      0.01000000	      0.05022011	      0.01000000	      0.09714099	      0.00000000	      0.00000000
      0.23058856	      0.00000000	      0.00000000	     -0.00000000	     -0.00000000	      0.00000000	      0.00000000	      0.00000000	      0.00000000	      0.75747677	     -1.45406591	      0.00000000	      0.00000000	    -33.88771236	   -197.66796216	     66.75688991	    381.51063050	      0.00000000	      0.00000000	      0.01000000	      0.16005360	      0.34916388	      0.16165639	      0.01000000	      0.05030815	      0.01000000	      0.09708775	      0.00000000	      0.00000000
      0.23129334	      0.00000000	      0.00000000	     -0.00000000	     -0.00000000	      0.00000000	      0.00000000	      0.00000000	      0.00000000	      0.75644980	     -1.46024169	      0.00000000	      0.00000000	    -34.02708412	   -197.83597360	     67.02584327	    381.71511397	      0.00000000	      0.00000000	      0.01000000	      0.16024099	      0.35537710	      0.16164229	      0.01000000	      0.05039616	      0.01000000	      0.09703453	      0.00000000	      0.00000000
      0.23199812	      0.00000000	      0.00000000	     -0.00000000	     -0.00000000	      0.00000000	      0.00000000	      0.00000000	      0.00000000	      0.75541848	     -1.46640789	      0.00000000	      0.00000000	    -34.16657386	   -198.00272013	     67.29493985	    381.91707297	      0.00000000	      0.00000000	      0.01000000	      0.16042847	      0.36159059	      0.16162887	      0.01000000	      0.05048415	      0.01000000	      0.09698133	      0.00000000	      0.00000000
      0.23270290	      0.00000000	      0.00000000	     -0.00000000	     -0.00000000	      0.00000000	      0.00000000	      0.00000000	      0.00000000	      0.75438281	     -1.47256452	      0.00000000	      0.00000000	    -34.30618067	   -198.16822748	     67.56417789	    382.11656454	      0.00000000	      0.00000000	      0.01000000	      0.16061606	      0.36780432	      0.16161610	      0.01000000	      0.05057211	      0.01000000	      0.09692815	      0.00000000	      0.00000000
      0.23340768	      0.00000000	      0.00000000	     -0.00000000	     -0.00000000	      0.00000000	      0.00000000	      0.00000000	      0.00000000	      0.75334281	     -1.47871160	      0.00000000	      0.00000000	    -34.44590370	   -198.33252237	     67.83355568	    382.31364257	      0.00000000	      0.00000000	      0.01000000	      0.16080374	      0.37401828	      0.16160397	      0.01000000	      0.05066003	      0.01000000	      0.09687498	      0.00000000	      0.00000000
      0.23411246	      0.00000000	      0.00000000	     -0.00000000	      0.00000000	      0.00000000	      0.00000000	      0.00000000	      0.00000000	      0.75229848	     -1.48484915	      0.00000000	      0.00000000	    -34.58574210	   -198.49563237	     68.10307153	    382.50835821	      0.00000000	      0.00000000	      0.01000000	      0.16099153	      0.38023244	      0.16159245	      0.01000000	      0.05074792	      0.01000000	      0.09682184	      0.00000000	      0.00000000
      0.23481724	      0.00000000	      0.00000000	     -0.00000000	      0.00000000	      0.00000000	      0.00000000	      0.00000000	      0.00000000	      0.75124983	     -1.49097718	      0.00000000	      0.00000000	    -34.72569505	   -198.65758571	     68.37272379	    382.70076016	      0.00000000	      0.00000000	      0.01000000	      0.16117941	      0.38644678	      0.16158151	      0.01000000	      0.05083579	      0.01000000	      0.09676871	      0.00000000	      0.00000000
      0.23552202	      0.00000000	      0.00000000	     -0.00000000	      0.00000000	      0.00000000	      0.00000000	      0.00000000	      0.00000000	      0.75019686	     -1.49709572	      0.00000000	      0.00000000	    -34.86576174	   -198.81841118	     68.64251085	    382.89089491	      0.00000000	      0.00000000	      0.01000000	      0.16136739	      0.39266129	      0.16157114	      0.01000000	      0.05092361	      0.01000000	      0.09671560	      0.00000000	      0.00000000
      0.23622680	      0.00000000	      0.00000000	     -0.00000000	      0.00000000	      0.00000000	      0.00000000	      0.00000000	      0.00000000	      0.74913958	     -1.50320478	      0.00000000	      0.00000000	    -35.00594139	   -198.97813797	     68.91243113	    383.07880695	      0.00000000	      0.00000000	      0.01000000	      0.16155546	      0.39887596	      0.16156131	      0.01000000	      0.05101141	      0.01000000	      0.09666250	      0.00000000	      0.00000000
      0.23693158	      0.00000000	      0.00000000	     -0.00000000	      0.00000000	      0.00000000	      0.00000000	      0.00000000	      0.00000000	      0.74807800	     -1.50930437	      0.00000000	      0.00000000	    -35.14623324	   -199.13679552	     69.18248307	    383.26453885	      0.00000000	      0.00000000	      0.01000000	      0.16174363	      0.40509077	      0.16155201	      0.01000000	      0.05109916	      0.01000000	      0.09660943	      0.00000000	      0.00000000
      0.23763636	      0.00000000	      0.00000000	     -0.00000000	      0.00000000	      0.00000000	      0.00000000	      0.00000000	      0.00000000	      0.74701213	     -1.51539451	      0.00000000	      0.00000000	    -35.28663653	   -199.29441342	     69.45266515	    383.44813137	      0.00000000	      0.00000000	      0.01000000	      0.16193189	      0.41130570	      0.16154322	      0.01000000	      0.05118689	      0.01000000	      0.09655637	      0.00000000	      0.00000000
      0.23834114	      0.00000000	      0.00000000	     -0.00000000	      0.00000000	      0.00000000	      0.00000000	      0.00000000	      0.00000000	      0.74594196	     -1.52147519	      0.00000000	      0.00000000	    -35.42715055	   -199.45102125	     69.72297589	    383.62962355	      0.00000000	      0.00000000	      0.01000000	      0.16212024	      0.41752076	      0.16153492	      0.01000000	      0.05127457	      0.01000000	      0.09650333	      0.00000000	      0.00000000
      0.23904592	      0.00000000	      0.00000000	     -0.00000000	      0.00000000	      0.00000000	      0.00000000	      0.00000000	      0.00000000	      0.74486752	     -1.52754644	      0.00000000	      0.00000000	    -35.56777460	   -199.60664849	     69.99341380	    383.80905269	      0.00000000	      0.00000000	      0.01000000	      0.16230869	      0.42373592	      0.16152710	      0.01000000	      0.05136222	      0.01000000	      0.09645031	      0.00000000	      0.00000000
      0.23975070	      0.00000000	      0.00000000	     -0.00000000	      0.00000000	      0.00000000	      0.00000000	      0.00000000	      0.00000000	      0.74378880	     -1.53360824	      0.00000000	      0.00000000	    -35.70850800	   -199.76132444	     70.26397746	    383.98645440	      0.00000000	      0.00000000	      0.01000000	      0.16249722	      0.42995118	      0.16151974	      0.01000000	      0.05144983	      0.01000000	      0.09639731	      0.00000000	      0.00000000
      0.24045548	      0.00000000	      0.00000000	     -0.00000000	      0.00000000	      0.00000000	      0.00000000	      0.00000000	      0.00000000	      0.74270581	     -1.53966062	      0.00000000	      0.00000000	    -35.84935008	   -199.91507807	     70.53466544	    384.16186257	      0.00000000	      0.00000000	      0.01000000	      0.16268584	      0.43616653	      0.16151283	      0.01000000	      0.05153740	      0.01000000	      0.09634432	      0.00000000	      0.00000000
      0.24116027	      0.00000000	      0.00000000	     -0.00000000	      0.00000000	      0.00000000	      0.00000000	      0.00000000	      0.00000000	      0.74161855	     -1.54570356	      0.00000000	      0.00000000	    -35.99030021	   -200.06793803	     70.80547635	    384.33530937	      0.00000000	      0.00000000	      0.01000000	      0.16287455	      0.44238197	      0.16150636	      0.01000000	      0.05162493	      0.01000000	      0.09629136	      0.00000000	      0.00000000
      0.24186505	      0.00000000	      0.00000000	     -0.00000000	      0.00000000	      0.00000000	      0.00000000	      0.00000000	      0.00000000	      0.74052705	     -1.55173705	      0.00000000	      0.00000000	    -36.13135776	   -200.21993250	     71.07640882	    384.50682521	      0.00000000	      0.00000000	      0.01000000	      0.16306335	      0.44859748	      0.16150032	      0.01000000	      0.05171243	      0.01000000	      0.09623841	      0.00000000	      0.00000000
      0.24256983	      0.00000000	     -0.00000000	     -0.00000000	      0.00000000	      0.00000000	      0.00000000	      0.00000000	      0.00000000	      0.73943129	     -1.55776110	      0.00000000	      0.00000000	    -36.27252214	   -200.37108915	     71.34746150	    384.67643872	      0.00000000	      0.00000000	      0.01000000	      0.16325223	      0.45481306	      0.16149470	      0.01000000	      0.05179988	      0.01000000	      0.09618548	      0.00000000	      0.00000000
      0.24327461	      0.00000000	     -0.00000000	     -0.00000000	      0.00000000	      0.00000000	      0.00000000	      0.00000000	      0.00000000	      0.73833129	     -1.56377569	      0.00000000	      0.00000000	    -36.41379276	   -200.52143512	     71.61863306	    384.84417667	      0.00000000	      0.00000000	      0.01000000	      0.16344120	      0.46102871	      0.16148949	      0.01000000	      0.05188729	      0.01000000	      0.09613257	      0.00000000	      0.00000000
      0.24397939	      0.00000000	     -0.00000000	     -0.00000000	      0.00000000	      0.00000000	      0.00000000	      0.00000000	      0.00000000	      0.73722705	     -1.56978081	      0.00000000	      0.00000000	    -36.55516907	   -200.67099690	     71.88992218	    385.01006396	      0.00000000	      0.00000000	      0.01000000	      0.16363025	      0.46724442	      0.16148469	      0.01000000	      0.05197466	      0.01000000	      0.09607967	      0.00000000	      0.00000000
      0.24468417	      0.00000000	     -0.00000000	     -0.00000000	      0.00000000	      0.00000000	      0.00000000	      0.00000000	      0.00000000	      0.73611859	     -1.57577643	      0.00000000	      0.00000000	    -36.69665052	   -200.81980036	     72.16132757	    385.17412356	      0.00000000	      0.00000000	      0.01000000	      0.16381939	      0.47346018	      0.16148029	      0.01000000	      0.05206198	      0.01000000	      0.09602680	      0.00000000	      0.00000000
      0.24538895	      0.00000000	     -0.00000000	     -0.00000000	      0.00000000	      0.00000000	      0.00000000	      0.00000000	      0.00000000	      0.73500590	     -1.58176254	      0.00000000	      0.00000000	    -36.83823658	   -200.96787067	     72.43284794	    385.33637648	      0.00000000	      0.00000000	      0.01000000	      0.16400861	      0.47967599	      0.16147629	      0.01000000	      0.05214926	      0.01000000	      0.09597394	      0.00000000	      0.00000000
      0.24609373	      0.00000000	     -0.00000000	     -0.00000000	      0.00000000	      0.00000000	      0.00000000	      0.00000000	      0.00000000	      0.73388900	     -1.58773910	      0.00000000	      0.00000000	    -36.97992674	   -201.11523226	     72.70448204	    385.49684174	      0.00000000	      0.00000000	      0.01000000	      0.16419791	      0.48589185	      0.16147268	      0.01000000	      0.05223650	      0.01000000	      0.09592110	      0.00000000	      0.00000000
      0.24679851	      0.00000000	     -0.00000000	     -0.00000000	      0.00000000	      0.00000000	      0.00000000	      0.00000000	      0.00000000	      0.73276789	     -1.59370609	      0.00000000	      0.00000000	    -37.12172052	   -201.26190885	     72.97622860	    385.65553638	      0.00000000	      0.00000000	      0.01000000	      0.16438730	      0.49210775	      0.16146947	      0.01000000	      0.05232370	      0.01000000	      0.09586827	      0.00000000	      0.00000000
      0.24750329	      0.00000000	     -0.00000000	     -0.00000000	      0.00000000	      0.00000000	      0.00000000	      0.00000000	      0.00000000	      0.73164258	     -1.59966347	      0.00000000	      0.00000000	    -37.26361745	   -201.40792335	     73.24808639	    385.81247544	      0.00000000	      0.00000000	      0.01000000	      0.16457676	      0.49832369	      0.16146665	      0.01000000	      0.05241084	      0.01000000	      0.09581547	      0.00000000	      0.00000000
      0.24820807	      0.00000000	     -0.00000000	     -0.00000000	      0.00000000	      0.00000000	      0.00000000	      0.00000000	      0.00000000	      0.73051307	     -1.60561120	      0.00000000	      0.00000000	    -37.40561705	   -201.55329790	     73.52005417	    385.96767210	      0.00000000	      0.00000000	      0.01000000	      0.16476630	      0.50453967	      0.16146422	      0.01000000	      0.05249795	      0.01000000	      0.09576268	      0.00000000	      0.00000000
      0.24891285	      0.00000000	     -0.00000000	     -0.00000000	      0.00000000	      0.00000000	      0.00000000	      0.00000000	      0.00000000	      0.72937938	     -1.61154923	      0.00000000	      0.00000000	    -37.54771889	   -201.69805386	     73.79213072	    386.12113776	      0.00000000	      0.00000000	      0.01000000	      0.16495592	      0.51075568	      0.16146218	      0.01000000	      0.05258501	      0.01000000	      0.09570992	      0.00000000	      0.00000000
      0.24961763	      0.00000000	     -0.00000000	     -0.00000000	      0.00000000	      0.00000000	      0.00000000	      0.00000000	      0.00000000	      0.72824150	     -1.61747751	      0.00000000	      0.00000000	    -37.68992254	   -201.84221179	     74.06431482	    386.27288226	      0.00000000	      0.00000000	      0.01000000	      0.16514562	      0.51697172	      0.16146054	      0.01000000	      0.05267202	      0.01000000	      0.09565717	      0.00000000	      0.00000000
      0.25032241	      0.00000000	     -0.00000000	     -0.00000000	      0.00000000	      0.00000000	      0.00000000	      0.00000000	      0.00000000	      0.72709945	     -1.62339598	      0.00000000	      0.00000000	    -37.83222758	   -201.98579151	     74.33660526	    386.42291416	      0.00000000	      0.00000000	      0.01000000	      0.16533540	      0.52318779	      0.16145931	      0.01000000	      0.05275898	      0.01000000	      0.09560443	      0.00000000	      0.00000000
      0.25102719	      0.00000000	     -0.00000000	     -0.00000000	      0.00000000	      0.00000000	      0.00000000	      0.00000000	      0.00000000	      0.72595322	     -1.62930459	      0.00000000	      0.00000000	    -37.97463362	   -202.12881209	     74.60900083	    386.57124118	      0.00000000	      0.00000000	      0.01000000	      0.16552526	      0.52940389	      0.16145848	      0.01000000	      0.05284590	      0.01000000	      0.09555172	      0.00000000	      0.00000000
      0.25173197	      0.00000000	     -0.00000000	     -0.00000000	      0.00000000	      0.00000000	      0.00000000	      0.00000000	      0.00000000	      0.72480284	     -1.63520327	      0.00000000	      0.00000000	    -38.11714027	   -202.27129191	     74.88150035	    386.71787074	      0.00000000	      0.00000000	      0.01000000	      0.16571519	      0.53562002	      0.16145807	      0.01000000	      0.05293276	      0.01000000	      0.09549902	      0.00000000	      0.00000000
      0.25243675	      0.00000000	     -0.00000000	     -0.00000000	      0.00000000	      0.00000000	      0.00000000	      0.00000000	      0.00000000	      0.72364831	     -1.64109194	      0.00000000	      0.00000000	    -38.25974714	   -202.41324876	     75.15410261	    386.86281065	      0.00000000	      0.00000000	      0.01000000	      0.16590520	      0.54183616	      0.16145807	      0.01000000	      0.05301958	      0.01000000	      0.09544634	      0.00000000	      0.00000000
      0.25314153	      0.00000000	     -0.00000000	     -0.00000000	      0.00000000	      0.00000000	      0.00000000	      0.00000000	      0.00000000	      0.72248963	     -1.64697055	      0.00000000	      0.00000000	    -38.40245389	   -202.55469990	     75.42680643	    387.00606992	      0.00000000	      0.00000000	      0.01000000	      0.16609528	      0.54805233	      0.16145851	      0.01000000	      0.05310635	      0.01000000	      0.09539368	      0.00000000	      0.00000000
      0.25384631	      0.00000000	     -0.00000000	     -0.00000000	      0.00000000	      0.00000000	      0.00000000	      0.00000000	      0.00000000	      0.72132681	     -1.65283900	      0.00000000	      0.00000000	    -38.54526015	   -202.69566221	     75.69961062	    387.14765977	      0.00000000	      0.00000000	      0.01000000	      0.16628544	      0.55426852	      0.16145937	      0.01000000	      0.05319307	      0.01000000	      0.09534104	      0.00000000	      0.00000000
      0.25447979	      0.00000000	     -0.00000000	     -0.00000000	      0.00000000	      0.00000000	      0.00000000	      0.00000000	      0.00000000	      0.72027811	     -1.65810500	      0.00000000	      0.00000000	    -38.67370278	   -202.82195616	     75.94489883	    387.27347698	      0.00000000	      0.00000000	      0.01000000	      0.16645643	      0.55985581	      0.16146053	      0.01000000	      0.05327098	      0.01000000	      0.09529374	      0.00000000	      0.00000000
      0.25511326	      0.00000000	     -0.00000000	     -0.00000000	      0.00000000	      0.00000000	      0.00000000	      0.00000000	      0.00000000	      0.71922607	     -1.66336269	      0.00000000	      0.00000000	    -38.80222530	   -202.94788324	     76.19026633	    387.39799889	      0.00000000	      0.00000000	      0.01000000	      0.16662747	      0.56544311	      0.16146206	      0.01000000	      0.05334884	      0.01000000	      0.09524645	      0.00000000	      0.00000000
      0.25574674	      0.00000000	     -0.00000000	     -0.00000000	      0.00000000	      0.00000000	      0.00000000	      0.00000000	      0.00000000	      0.71817071	     -1.66861202	      0.00000000	      0.00000000	    -38.93082748	   -203.07345321	     76.43571230	    387.52121852	      0.00000000	      0.00000000	      0.01000000	      0.16679858	      0.57103042	      0.16146395	      0.01000000	      0.05342666	      0.01000000	      0.09519918	      0.00000000	      0.00000000
      0.25638021	      0.00000000	     -0.00000000	     -0.00000000	      0.00000000	      0.00000000	      0.00000000	      0.00000000	      0.00000000	      0.71711203	     -1.67385293	      0.00000000	      0.00000000	    -39.05950909	   -203.19867785	     76.68123592	    387.64315241	      0.00000000	      0.00000000	      0.01000000	      0.16696974	      0.57661775	      0.16146622	      0.01000000	      0.05350444	      0.01000000	      0.09515193	      0.00000000	      0.00000000
      0.25701369	      0.00000000	     -0.00000000	     -0.00000000	      0.00000000	      0.00000000	      0.00000000	      0.00000000	      0.00000000	      0.71605002	     -1.67908538	      0.00000000	      0.00000000	    -39.18826993	   -203.32356941	     76.92683638	    387.76382450	      0.00000000	      0.00000000	      0.01000000	      0.16714097	      0.58220509	      0.16146886	      0.01000000	      0.05358218	      0.01000000	      0.09510468	      0.00000000	      0.00000000
      0.25764716	      0.00000000	     -0.00000000	      0.00000000	      0.00000000	      0.00000000	      0.00000000	      0.00000000	      0.00000000	      0.71498471	     -1.68430933	      0.00000000	      0.00000000	    -39.31710977	   -203.44814049	     77.17251289	    387.88326341	      0.00000000	      0.00000000	      0.01000000	      0.16731225	      0.58779244	      0.16147189	      0.01000000	      0.05365988	      0.01000000	      0.09505745	      0.00000000	      0.00000000
      0.25828064	      0.00000000	     -0.00000000	      0.00000000	      0.00000000	      0.00000000	      0.00000000	      0.00000000	      0.00000000	      0.71391609	     -1.68952475	      0.00000000	      0.00000000	    -39.44602844	   -203.57240402	     77.41826468	    388.00150183	      0.00000000	      0.00000000	      0.01000000	      0.16748359	      0.59337980	      0.16147530	      0.01000000	      0.05373753	      0.01000000	      0.09501024	      0.00000000	      0.00000000
      0.25891411	      0.00000000	     -0.00000000	      0.00000000	      0.00000000	      0.00000000	      0.00000000	      0.00000000	      0.00000000	      0.71284417	     -1.69473161	      0.00000000	      0.00000000	    -39.57502572	   -203.69637333	     77.66409100	    388.11857611	      0.00000000	      0.00000000	      0.01000000	      0.16765499	      0.59896717	      0.16147910	      0.01000000	      0.05381515	      0.01000000	      0.09496304	      0.00000000	      0.00000000
      0.25954759	      0.00000000	     -0.00000000	      0.00000000	      0.00000000	      0.00000000	      0.00000000	      0.00000000	      0.00000000	      0.71176895	     -1.69992988	      0.00000000	      0.00000000	    -39.70410145	   -203.82006214	     77.90999112	    388.23452557	      0.00000000	      0.00000000	      0.01000000	      0.16782645	      0.60455454	      0.16148327	      0.01000000	      0.05389272	      0.01000000	      0.09491586	      0.00000000	      0.00000000
      0.26018106	      0.00000000	     -0.00000000	      0.00000000	      0.00000000	      0.00000000	      0.00000000	      0.00000000	      0.00000000	      0.71069045	     -1.70511955	      0.00000000	      0.00000000	    -39.83325544	   -203.94348458	     78.15596435	    388.34939177	      0.00000000	      0.00000000	      0.01000000	      0.16799797	      0.61014193	      0.16148784	      0.01000000	      0.05397024	      0.01000000	      0.09486869	      0.00000000	      0.00000000
      0.26081453	      0.00000000	     -0.00000000	      0.00000000	      0.00000000	      0.00000000	      0.00000000	      0.00000000	      0.00000000	      0.70960865	     -1.71030062	      0.00000000	      0.00000000	    -39.96248755	   -204.06665516	     78.40201001	    388.46321763	      0.00000000	      0.00000000	      0.01000000	      0.16816955	      0.61572932	      0.16149278	      0.01000000	      0.05404773	      0.01000000	      0.09482153	      0.00000000	      0.00000000
      0.26144801	      0.00000000	     -0.00000000	      0.00000000	      0.00000000	      0.00000000	      0.00000000	      0.00000000	      0.00000000	      0.70852358	     -1.71547309	      0.00000000	      0.00000000	    -40.09179760	   -204.18958875	     78.64812746	    388.57604659	      0.00000000	      0.00000000	      0.01000000	      0.16834118	      0.62131672	      0.16149809	      0.01000000	      0.05412516	      0.01000000	      0.09477439	      0.00000000	      0.00000000
      0.26208148	      0.00000000	     -0.00000000	      0.00000000	      0.00000000	      0.00000000	      0.00000000	      0.00000000	      0.00000000	      0.70743524	     -1.72063696	      0.00000000	      0.00000000	    -40.22118545	   -204.31230051	     78.89431608	    388.68792175	      0.00000000	      0.00000000	      0.01000000	      0.16851288	      0.62690413	      0.16150378	      0.01000000	      0.05420256	      0.01000000	      0.09472726	      0.00000000	      0.00000000
      0.26271496	      0.00000000	     -0.00000000	      0.00000000	      0.00000000	      0.00000000	      0.00000000	      0.00000000	      0.00000000	      0.70634362	     -1.72579225	      0.00000000	      0.00000000	    -40.35065097	   -204.43480591	     79.14057528	    388.79888519	      0.00000000	      0.00000000	      0.01000000	      0.16868462	      0.63249155	      0.16150982	      0.01000000	      0.05427991	      0.01000000	      0.09468015	      0.00000000	      0.00000000
      0.26334843	      0.00000000	     -0.00000000	      0.00000000	      0.00000000	      0.00000000	      0.00000000	      0.00000000	      0.00000000	      0.70524875	     -1.73093898	      0.00000000	      0.00000000	    -40.48019404	   -204.55712064	     79.38690450	    388.90897744	      0.00000000	      0.00000000	      0.01000000	      0.16885643	      0.63807897	      0.16151622	      0.01000000	      0.05435722	      0.01000000	      0.09463305	      0.00000000	      0.00000000
      0.26398191	      0.00000000	     -0.00000000	      0.00000000	      0.00000000	      0.00000000	      0.00000000	      0.00000000	      0.00000000	      0.70415061	     -1.73607717	      0.00000000	      0.00000000	    -40.60981453	   -204.67926056	     79.63330318	    389.01823703	      0.00000000	      0.00000000	      0.01000000	      0.16902829	      0.64366639	      0.16152296	      0.01000000	      0.05443448	      0.01000000	      0.09458597	      0.00000000	      0.00000000
      0.26461538	      0.00000000	     -0.00000000	      0.00000000	      0.00000000	      0.00000000	      0.00000000	      0.00000000	      0.00000000	      0.70304923	     -1.74120684	      0.00000000	      0.00000000	    -40.73951235	   -204.80124170	     79.87977083	    389.12670025	      0.00000000	      0.00000000	      0.01000000	      0.16920020	      0.64925382	      0.16153004	      0.01000000	      0.05451169	      0.01000000	      0.09453890	      0.00000000	      0.00000000
      0.26524886	      0.00000000	     -0.00000000	      0.00000000	      0.00000000	      0.00000000	      0.00000000	      0.00000000	      0.00000000	      0.70194459	     -1.74632804	      0.00000000	      0.00000000	    -40.86928739	   -204.92308020	     80.12630694	    389.23440105	      0.00000000	      0.00000000	      0.01000000	      0.16937217	      0.65484126	      0.16153744	      0.01000000	      0.05458887	      0.01000000	      0.09449185	      0.00000000	      0.00000000
      0.26588233	      0.00000000	     -0.00000000	      0.00000000	      0.00000000	      0.00000000	      0.00000000	      0.00000000	      0.00000000	      0.70083672	     -1.75144079	      0.00000000	      0.00000000	    -40.99913957	   -205.04479228	     80.37291105	    389.34137102	      0.00000000	      0.00000000	      0.01000000	      0.16954419	      0.66042870	      0.16154516	      0.01000000	      0.05466599	      0.01000000	      0.09444481	      0.00000000	      0.00000000
      0.26651581	      0.00000000	     -0.00000000	      0.00000000	      0.00000000	      0.00000000	      0.00000000	      0.00000000	      0.00000000	      0.69972561	     -1.75654513	      0.00000000	      0.00000000	    -41.12906882	   -205.16639418	     80.61958269	    389.44763941	      0.00000000	      0.00000000	      0.01000000	      0.16971627	      0.66601615	      0.16155317	      0.01000000	      0.05474307	      0.01000000	      0.09439779	      0.00000000	      0.00000000
      0.26714928	      0.00000000	     -0.00000000	      0.00000000	      0.00000000	      0.00000000	     -0.00000000	      0.00000000	      0.00000000	      0.69861127	     -1.76164108	      0.00000000	      0.00000000	    -41.25907506	   -205.28790203	     80.86632144	    389.55323110	      0.00000000	      0.00000000	      0.01000000	      0.16988839	      0.67160360	      0.16156148	      0.01000000	      0.05482011	      0.01000000	      0.09435078	      0.00000000	      0.00000000
      0.26778276	      0.00000000	     -0.00000000	      0.00000000	      0.00000000	      0.00000000	     -0.00000000	      0.00000000	      0.00000000	      0.69749370	     -1.76672870	      0.00000000	      0.00000000	    -41.38915826	   -205.40933141	     81.11312686	    389.65816337	      0.00000000	      0.00000000	      0.01000000	      0.17006057	      0.67719105	      0.16157008	      0.01000000	      0.05489709	      0.01000000	      0.09430378	      0.00000000	      0.00000000
      0.26841623	      0.00000000	     -0.00000000	      0.00000000	      0.00000000	      0.00000000	      0.00000000	      0.00000000	      0.00000000	      0.69637291	     -1.77180799	      0.00000000	      0.00000000	    -41.51931836	   -205.53069773	     81.35999855	    389.76245051	      0.00000000	      0.00000000	      0.01000000	      0.17023280	      0.68277851	      0.16157894	      0.01000000	      0.05497404	      0.01000000	      0.09425680	      0.00000000	      0.00000000
      0.26904971	      0.00000000	     -0.00000000	      0.00000000	      0.00000000	      0.00000000	      0.00000000	      0.00000000	      0.00000000	      0.69524891	     -1.77687900	      0.00000000	      0.00000000	    -41.64955532	   -205.65201629	     81.60693611	    389.86610626	      0.00000000	      0.00000000	      0.01000000	      0.17040508	      0.68836597	      0.16158807	      0.01000000	      0.05505093	      0.01000000	      0.09420983	      0.00000000	      0.00000000
      0.26968318	      0.00000000	     -0.00000000	      0.00000000	      0.00000000	      0.00000000	      0.00000000	      0.00000000	      0.00000000	      0.69412170	     -1.78194174	      0.00000000	      0.00000000	    -41.77986912	   -205.77330228	     81.85393913	    389.96914410	      0.00000000	      0.00000000	      0.01000000	      0.17057741	      0.69395344	      0.16159745	      0.01000000	      0.05512778	      0.01000000	      0.09416288	      0.00000000	      0.00000000
      0.27031666	      0.00000000	     -0.00000000	      0.00000000	      0.00000000	      0.00000000	     -0.00000000	      0.00000000	      0.00000000	      0.69299128	     -1.78699624	      0.00000000	      0.00000000	    -41.91025975	   -205.89457080	     82.10100723	    390.07157725	      0.00000000	      0.00000000	      0.01000000	      0.17074979	      0.69954091	      0.16160707	      0.01000000	      0.05520458	      0.01000000	      0.09411594	      0.00000000	      0.00000000
      0.27095013	      0.00000000	     -0.00000000	      0.00000000	      0.00000000	      0.00000000	     -0.00000000	      0.00000000	      0.00000000	      0.69185766	     -1.79204252	      0.00000000	      0.00000000	    -42.04072720	   -206.01583678	     82.34814003	    390.17341873	      0.00000000	      0.00000000	      0.01000000	      0.17092221	      0.70512838	      0.16161694	      0.01000000	      0.05528134	      0.01000000	      0.09406902	      0.00000000	      0.00000000
      0.27158361	      0.00000000	     -0.00000000	      0.00000000	      0.00000000	      0.00000000	     -0.00000000	      0.00000000	      0.00000000	      0.69072085	     -1.79708061	      0.00000000	      0.00000000	    -42.17127147	   -206.13711501	     82.59533716	    390.27468131	      0.00000000	      0.00000000	      0.01000000	      0.17109469	      0.71071585	      0.16162703	      0.01000000	      0.05535804	      0.01000000	      0.09402211	      0.00000000	      0.00000000
      0.27221708	      0.00000000	     -0.00000000	      0.00000000	      0.00000000	      0.00000000	     -0.00000000	      0.00000000	      0.00000000	      0.68958085	     -1.80211052	      0.00000000	      0.00000000	    -42.30189258	   -206.25842011	     82.84259826	    390.37537753	      0.00000000	      0.00000000	      0.01000000	      0.17126721	      0.71630333	      0.16163734	      0.01000000	      0.05543471	      0.01000000	      0.09397522	      0.00000000	      0.00000000
      0.27285056	      0.00000000	     -0.00000000	      0.00000000	      0.00000000	      0.00000000	     -0.00000000	      0.00000000	      0.00000000	      0.68843767	     -1.80713226	      0.00000000	      0.00000000	    -42.43259054	   -206.37976653	     83.08992296	    390.47551969	      0.00000000	      0.00000000	      0.01000000	      0.17143977	      0.72189081	      0.16164788	      0.01000000	      0.05551132	      0.01000000	      0.09392834	      0.00000000	      0.00000000
      0.27348403	      0.00000000	     -0.00000000	      0.00000000	      0.00000000	      0.00000000	     -0.00000000	      0.00000000	      0.00000000	      0.68729131	     -1.81214586	      0.00000000	      0.00000000	    -42.56336539	   -206.50116854	     83.33731094	    390.57511982	      0.00000000	      0.00000000	      0.01000000	      0.17161239	      0.72747829	      0.16165862	      0.01000000	      0.05558788	      0.01000000	      0.09388147	      0.00000000	      0.00000000
      0.27411751	      0.00000000	     -0.00000000	      0.00000000	      0.00000000	      0.00000000	     -0.00000000	      0.00000000	      0.00000000	      0.68614178	     -1.81715132	      0.00000000	      0.00000000	    -42.69421716	   -206.62264024	     83.58476184	    390.67418974	      0.00000000	      0.00000000	      0.01000000	      0.17178505	      0.73306577	      0.16166956	      0.01000000	      0.05566440	      0.01000000	      0.09383462	      0.00000000	      0.00000000
      0.27475098	      0.00000000	     -0.00000000	      0.00000000	      0.00000000	      0.00000000	      0.00000000	      0.00000000	      0.00000000	      0.68498907	     -1.82214866	      0.00000000	      0.00000000	    -42.82514591	   -206.74419554	     83.83227533	    390.77274099	      0.00000000	      0.00000000	      0.01000000	      0.17195776	      0.73865326	      0.16168070	      0.01000000	      0.05574087	      0.01000000	      0.09378778	      0.00000000	      0.00000000
      0.27538446	      0.00000000	     -0.00000000	      0.00000000	      0.00000000	      0.00000000	      0.00000000	      0.00000000	      0.00000000	      0.68383321	     -1.82713790	      0.00000000	      0.00000000	    -42.95615169	   -206.86584818	     84.07985109	    390.87078490	      0.00000000	      0.00000000	      0.01000000	      0.17213051	      0.74424075	      0.16169204	      0.01000000	      0.05581729	      0.01000000	      0.09374096	      0.00000000	      0.00000000
      0.27601793	      0.00000000	     -0.00000000	      0.00000000	      0.00000000	      0.00000000	      0.00000000	      0.00000000	      0.00000000	      0.68267418	     -1.83211903	      0.00000000	      0.00000000	    -43.08723457	   -206.98761174	     84.32748880	    390.96833253	      0.00000000	      0.00000000	      0.01000000	      0.17230330	      0.74982824	      0.16170356	      0.01000000	      0.05589366	      0.01000000	      0.09369416	      0.00000000	      0.00000000
      0.27665141	      0.00000000	     -0.00000000	      0.00000000	      0.00000000	      0.00000000	     -0.00000000	      0.00000000	      0.00000000	      0.68151201	     -1.83709208	      0.00000000	      0.00000000	    -43.21839463	   -207.10949961	     84.57518815	    391.06539470	      0.00000000	      0.00000000	      0.01000000	      0.17247614	      0.75541573	      0.16171526	      0.01000000	      0.05596999	      0.01000000	      0.09364736	      0.00000000	      0.00000000
      0.27728488	      0.00000000	     -0.00000000	      0.00000000	      0.00000000	      0.00000000	     -0.00000000	      0.00000000	      0.00000000	      0.68034668	     -1.84205705	      0.00000000	      0.00000000	    -43.34963194	   -207.23152501	     84.82294883	    391.16198201	      0.00000000	      0.00000000	      0.01000000	      0.17264903	      0.76100322	      0.16172714	      0.01000000	      0.05604626	      0.01000000	      0.09360058	      0.00000000	      0.00000000
      0.27791836	      0.00000000	     -0.00000000	      0.00000000	      0.00000000	      0.00000000	     -0.00000000	      0.00000000	      0.00000000	      0.67917821	     -1.84701394	      0.00000000	      0.00000000	    -43.48094659	   -207.35370102	     85.07077055	    391.25810479	      0.00000000	      0.00000000	      0.01000000	      0.17282196	      0.76659072	      0.16173919	      0.01000000	      0.05612249	      0.01000000	      0.09355382	      0.00000000	      0.00000000
      0.27855183	      0.00000000	     -0.00000000	      0.00000000	      0.00000000	      0.00000000	     -0.00000000	      0.00000000	      0.00000000	      0.67800661	     -1.85196276	      0.00000000	      0.00000000	    -43.61233869	   -207.47604056	     85.31865302	    391.35377317	      0.00000000	      0.00000000	      0.01000000	      0.17299493	      0.77217821	      0.16175141	      0.01000000	      0.05619867	      0.01000000	      0.09350707	      0.00000000	      0.00000000
      0.27918531	      0.00000000	     -0.00000000	      0.00000000	      0.00000000	      0.00000000	      0.00000000	      0.00000000	      0.00000000	      0.67683187	     -1.85690352	      0.00000000	      0.00000000	    -43.74380835	   -207.59855638	     85.56659595	    391.44899703	      0.00000000	      0.00000000	      0.01000000	      0.17316795	      0.77776571	      0.16176379	      0.01000000	      0.05627480	      0.01000000	      0.09346034	      0.00000000	      0.00000000
      0.27981878	      0.00000000	     -0.00000000	      0.00000000	      0.00000000	      0.00000000	      0.00000000	      0.00000000	      0.00000000	      0.67565401	     -1.86183622	      0.00000000	      0.00000000	    -43.87535568	   -207.72126111	     85.81459907	    391.54378603	      0.00000000	      0.00000000	      0.01000000	      0.17334100	      0.78335321	      0.16177633	      0.01000000	      0.05635088	      0.01000000	      0.09341362	      0.00000000	      0.00000000
      0.28045226	      0.00000000	     -0.00000000	      0.00000000	      0.00000000	      0.00000000	      0.00000000	      0.00000000	      0.00000000	      0.67447302	     -1.86676086	      0.00000000	      0.00000000	    -44.00698080	   -207.84416722	     86.06266209	    391.63814958	      0.00000000	      0.00000000	      0.01000000	      0.17351411	      0.78894071	      0.16178903	      0.01000000	      0.05642691	      0.01000000	      0.09336691	      0.00000000	      0.00000000
      0.28070004	      0.00000000	     -0.00000000	      0.00000000	      0.00000000	      0.00000000	      0.00000000	      0.00000000	      0.00000000	      0.67401023	     -1.86868491	      0.00000000	      0.00000000	    -44.05848652	   -207.89229696	     86.15970699	    391.67490696	      0.00000000	      0.00000000	      0.01000000	      0.17358183	      0.79112624	      0.16179403	      0.01000000	      0.05645664	      0.01000000	      0.09334865	      0.00000000	      0.00000000
      0.28085910	      0.00000000	     -0.00000000	      0.00000000	      0.00000000	      0.00000000	      0.00000000	      0.00000000	      0.00000000	      0.67371289	     -1.86991944	      0.00000000	      0.00000000	    -44.09155761	   -207.92321266	     86.22201110	    391.69848214	      0.00000000	      0.00000000	      0.01000000	      0.17362530	      0.79252926	      0.16179726	      0.01000000	      0.05647572	      0.01000000	      0.09333692	      0.00000000	      0.00000000
      0.28107682	      0.00000000	     -0.00000000	      0.00000000	      0.00000000	      0.00000000	      0.00000000	      0.00000000	      0.00000000	      0.67330559	     -1.87160835	      0.00000000	      0.00000000	    -44.13683120	   -207.96554870	     86.30729509	    391.73070425	      0.00000000	      0.00000000	      0.01004179	      0.17368475	      0.79444964	      0.16180169	      0.01000000	      0.05650183	      0.01000000	      0.09332088	      0.00000000	      0.00000000
      0.28129454	      0.00000000	     -0.00000000	      0.00000000	      0.00000000	      0.00000000	      0.00000000	      0.00000000	      0.00000000	      0.67289792	     -1.87329624	      0.00000000	      0.00000000	    -44.18211401	   -208.00787725	     86.39258609	    391.76272893	      0.00000000	      0.00000000	      0.01017116	      0.17374386	      0.79637001	      0.16180615	      0.01000000	      0.05652793	      0.01000000	      0.09330483	      0.00000000	      0.00000000
      0.28186415	      0.00000000	     -0.00000000	      0.00000000	      0.00000000	      0.00000000	      0.00000000	      0.00000000	      0.00000000	      0.67182961	     -1.87770589	      0.00000000	      0.00000000	    -44.30062906	   -208.11792271	     86.61576177	    391.84328836	      0.00000000	      0.00000000	      0.01090033	      0.17389484	      0.80139422	      0.16181787	      0.01000000	      0.05659619	      0.01000000	      0.09326287	      0.00000000	      0.00000000
      0.28243377	      0.00000000	     -0.00000000	      0.00000000	      0.00000000	      0.00000000	      0.00000000	      0.00000000	      0.00000000	      0.67075880	     -1.88210222	      0.00000000	      0.00000000	    -44.41920608	   -208.22506851	     86.83898090	    391.91429607	      0.00000000	      0.00000000	      0.01214481	      0.17403818	      0.80641842	      0.16182971	      0.01000000	      0.05666442	      0.01000000	      0.09322091	      0.00000000	      0.00000000
      0.28300338	      0.00000000	     -0.00000000	      0.00000000	      0.00000000	      0.00000000	     -0.00000000	      0.00000000	      0.00000000	      0.66968548	     -1.88647892	      0.00000000	      0.00000000	    -44.53784268	   -208.32661539	     87.06223660	    391.97108358	      0.00000000	      0.00000000	      0.01384594	      0.17417248	      0.81144262	      0.16184167	      0.01000000	      0.05673261	      0.01000000	      0.09317897	      0.00000000	      0.00000000
      0.28357299	      0.00000000	     -0.00000000	      0.00000000	      0.00000000	      0.00000000	     -0.00000000	      0.00000000	      0.00000000	      0.66860968	     -1.89082936	      0.00000000	      0.00000000	    -44.65653488	   -208.41991864	     87.28551983	    392.01060080	      0.00000000	      0.00000000	      0.01595037	      0.17429753	      0.81646682	      0.16185374	      0.01000000	      0.05680075	      0.01000000	      0.09313703	      0.00000000	      0.00000000
      0.28414260	      0.00000000	     -0.00000000	      0.00000000	      0.00000000	      0.00000000	      0.00000000	      0.00000000	      0.00000000	      0.66753141	     -1.89514709	      0.00000000	      0.00000000	    -44.77527732	   -208.50264171	     87.50882021	    392.03102500	      0.00000000	      0.00000000	      0.01840996	      0.17441380	      0.82149103	      0.16186592	      0.01000000	      0.05686885	      0.01000000	      0.09309511	      0.00000000	      0.00000000
      0.28471221	      0.00000000	     -0.00000000	      0.00000000	      0.00000000	      0.00000000	      0.00000000	      0.00000000	      0.00000000	      0.66645070	     -1.89942613	      0.00000000	      0.00000000	    -44.89406340	   -208.57286317	     87.73212653	    392.03137261	      0.00000000	      0.00000000	      0.02118163	      0.17452208	      0.82651523	      0.16187821	      0.01000000	      0.05693690	      0.01000000	      0.09305321	      0.00000000	      0.00000000
      0.28528182	      0.00000000	     -0.00000000	      0.00000000	      0.00000000	      0.00000000	     -0.00000000	      0.00000000	      0.00000000	      0.66536755	     -1.90366105	      0.00000000	      0.00000000	    -45.01288556	   -208.62910590	     87.95542722	    392.01122196	      0.00000000	      0.00000000	      0.02422705	      0.17462333	      0.83153944	      0.16189061	      0.01000000	      0.05700490	      0.01000000	      0.09301131	      0.00000000	      0.00000000
      0.28585143	      0.00000000	     -0.00000000	      0.00000000	      0.00000000	      0.00000000	      0.00000000	      0.00000000	      0.00000000	      0.66428201	     -1.90784703	      0.00000000	      0.00000000	    -45.13173552	   -208.67032265	     88.17871057	    391.97052007	      0.00000000	      0.00000000	      0.02751231	      0.17471850	      0.83656364	      0.16190311	      0.01000000	      0.05707285	      0.01000000	      0.09296942	      0.00000000	      0.00000000
      0.28642104	      0.00000000	     -0.00000000	      0.00000000	      0.00000000	      0.00000000	      0.00000000	      0.00000000	      0.00000000	      0.66319410	     -1.91197986	      0.00000000	      0.00000000	    -45.25060450	   -208.69585739	     88.40196492	    391.90944715	      0.00000000	      0.00000000	      0.03100752	      0.17480850	      0.84158785	      0.16191571	      0.01000000	      0.05714074	      0.01000000	      0.09292755	      0.00000000	      0.00000000
      0.28671502	      0.00000000	     -0.00000000	      0.00000000	      0.00000000	      0.00000000	      0.00000000	      0.00000000	      0.00000000	      0.66263172	     -1.91409077	      0.00000000	      0.00000000	    -45.31195643	   -208.70278373	     88.51716978	    391.87002485	      0.00000000	      0.00000000	      0.03288476	      0.17485321	      0.84418081	      0.16192225	      0.01000000	      0.05717576	      0.01000000	      0.09290595	      0.00000000	      0.00000000
      0.28727262	      0.00000000	     -0.00000000	      0.00000000	      0.00000000	      0.00000000	      0.00000000	      0.00000000	      0.00000000	      0.66156331	     -1.91805155	      0.00000000	      0.00000000	    -45.42833109	   -208.70417690	     88.73565416	    391.78085601	      0.00000000	      0.00000000	      0.03656829	      0.17493519	      0.84901317	      0.16193474	      0.01000000	      0.05724212	      0.01000000	      0.09286497	      0.00000000	      0.00000000
      0.28783023	      0.00000000	     -0.00000000	      0.00000000	      0.00000000	      0.00000000	      0.00000000	      0.00000000	      0.00000000	      0.66049270	     -1.92195352	      0.00000000	      0.00000000	    -45.54470226	   -208.69028132	     88.95408361	    391.67304634	      0.00000000	      0.00000000	      0.04039592	      0.17501402	      0.85367732	      0.16194737	      0.01000000	      0.05730842	      0.01000000	      0.09282401	      0.00000000	      0.00000000
      0.28838783	      0.00000000	     -0.00000000	      0.00000000	      0.00000000	      0.00000000	      0.00000000	      0.00000000	      0.00000000	      0.65941994	     -1.92579429	      0.00000000	      0.00000000	    -45.66106148	   -208.66137606	     89.17244784	    391.54704593	      0.00000000	      0.00000000	      0.04434998	      0.17509026	      0.85818025	      0.16196017	      0.01000000	      0.05737464	      0.01000000	      0.09278306	      0.00000000	      0.00000000
      0.28894543	      0.00000000	     -0.00000000	      0.00000000	      0.00000000	      0.00000000	      0.00000000	      0.00000000	      0.00000000	      0.65834505	     -1.92957179	      0.00000000	      0.00000000	    -45.77740049	   -208.61788609	     89.39073685	    391.40329649	      0.00000000	      0.00000000	      0.04841498	      0.17516442	      0.86252867	      0.16197319	      0.01000000	      0.05744079	      0.01000000	      0.09274212	      0.00000000	      0.00000000
      0.28950304	      0.00000000	     -0.00000000	      0.00000000	      0.00000000	      0.00000000	      0.00000000	      0.00000000	     -0.00000000	      0.65726808	     -1.93328423	      0.00000000	      0.00000000	    -45.89371131	   -208.56034474	     89.60894085	    391.24223370	      0.00000000	      0.00000000	      0.05257742	      0.17523692	      0.86672896	      0.16198645	      0.01000000	      0.05750686	      0.01000000	      0.09270119	      0.00000000	      0.00000000
      0.29006064	      0.00000000	     -0.00000000	      0.00000000	      0.00000000	      0.00000000	      0.00000000	      0.00000000	     -0.00000000	      0.65618905	     -1.93693002	      0.00000000	      0.00000000	    -46.00998627	   -208.48936134	     89.82705031	    391.06428640	      0.00000000	      0.00000000	      0.05682545	      0.17530816	      0.87078715	      0.16199999	      0.01000000	      0.05757284	      0.01000000	      0.09266027	      0.00000000	      0.00000000
      0.29061825	      0.00000000	     -0.00000000	      0.00000000	      0.00000000	      0.00000000	      0.00000000	      0.00000000	     -0.00000000	      0.65510801	     -1.94050779	      0.00000000	      0.00000000	    -46.12621805	   -208.40559493	     90.04505593	    390.86987911	      0.00000000	      0.00000000	      0.06114875	      0.17537849	      0.87470894	      0.16201384	      0.01000000	      0.05763873	      0.01000000	      0.09261937	      0.00000000	      0.00000000
      0.29117585	      0.00000000	     -0.00000000	      0.00000000	      0.00000000	      0.00000000	      0.00000000	      0.00000000	     -0.00000000	      0.65402499	     -1.94401630	      0.00000000	      0.00000000	    -46.24239972	   -208.30973406	     90.26294867	    390.65943888	      0.00000000	      0.00000000	      0.06553829	      0.17544824	      0.87849977	      0.16202802	      0.01000000	      0.05770452	      0.01000000	      0.09257847	      0.00000000	      0.00000000
      0.29173345	      0.00000000	     -0.00000000	      0.00000000	      0.00000000	      0.00000000	      0.00000000	      0.00000000	     -0.00000000	      0.65294004	     -1.94745448	      0.00000000	      0.00000000	    -46.35852472	   -208.20248308	     90.48071968	    390.43340673	      0.00000000	      0.00000000	      0.06998617	      0.17551768	      0.88216478	      0.16204257	      0.01000000	      0.05777022	      0.01000000	      0.09253759	      0.00000000	      0.00000000
      0.29229106	      0.00000000	     -0.00000000	      0.00000000	      0.00000000	      0.00000000	      0.00000000	      0.00000000	     -0.00000000	      0.65185319	     -1.95082140	      0.00000000	      0.00000000	    -46.47458691	   -208.08455462	     90.69836042	    390.19225269	      0.00000000	      0.00000000	      0.07448549	      0.17558708	      0.88570887	      0.16205750	      0.01000000	      0.05783582	      0.01000000	      0.09249672	      0.00000000	      0.00000000
      0.29279034	      0.00000000	     -0.00000000	      0.00000000	      0.00000000	      0.00000000	      0.00000000	      0.00000000	     -0.00000000	      0.65087844	     -1.95377505	      0.00000000	      0.00000000	    -46.57845170	   -207.97048761	     90.89311996	    389.96387467	      0.00000000	      0.00000000	      0.07855288	      0.17564936	      0.88878349	      0.16207122	      0.01000000	      0.05789446	      0.01000000	      0.09246013	      0.00000000	      0.00000000
      0.29328962	      0.00000000	     -0.00000000	      0.00000000	      0.00000000	      0.00000000	      0.00000000	      0.00000000	     -0.00000000	      0.64990223	     -1.95667050	      0.00000000	      0.00000000	    -46.68225766	   -207.84895699	     91.08776265	    389.72422322	      0.00000000	      0.00000000	      0.08265284	      0.17571189	      0.89176808	      0.16208527	      0.01000000	      0.05795302	      0.01000000	      0.09242355	      0.00000000	      0.00000000
      0.29378891	      0.00000000	     -0.00000000	      0.00000000	      0.00000000	      0.00000000	      0.00000000	      0.00000000	     -0.00000000	      0.64892459	     -1.95950740	      0.00000000	      0.00000000	    -46.78600117	   -207.72048779	     91.28228295	    389.47372541	      0.00000000	      0.00000000	      0.08678197	      0.17577478	      0.89466572	      0.16209969	      0.01000000	      0.05801149	      0.01000000	      0.09238698	      0.00000000	      0.00000000
      0.29428819	      0.00000000	     -0.00000000	      0.00000000	      0.00000000	      0.00000000	      0.00000000	      0.00000000	     -0.00000000	      0.64794554	     -1.96228554	      0.00000000	      0.00000000	    -46.88967893	   -207.58560995	     91.47667558	    389.21286502	      0.00000000	      0.00000000	      0.09093724	      0.17583809	      0.89747931	      0.16211448	      0.01000000	      0.05806986	      0.01000000	      0.09235042	      0.00000000	      0.00000000
      0.29478747	      0.00000000	     -0.00000000	      0.00000000	      0.00000000	      0.00000000	      0.00000000	      0.00000000	     -0.00000000	      0.64696513	     -1.96500481	      0.00000000	      0.00000000	    -46.99328785	   -207.44485474	     91.67093548	    388.94215647	      0.00000000	      0.00000000	      0.09511597	      0.17590184	      0.90021167	      0.16212965	      0.01000000	      0.05812814	      0.01000000	      0.09231387	      0.00000000	      0.00000000
      0.29528675	      0.00000000	     -0.00000000	      0.00000000	      0.00000000	      0.00000000	     -0.00000000	      0.00000000	     -0.00000000	      0.64598337	     -1.96766522	      0.00000000	      0.00000000	    -47.09682514	   -207.29874848	     91.86505788	    388.66212669	      0.00000000	      0.00000000	      0.09931577	      0.17596603	      0.90286548	      0.16214523	      0.01000000	      0.05818633	      0.01000000	      0.09227733	      0.00000000	      0.00000000
      0.29578604	      0.00000000	     -0.00000000	      0.00000000	      0.00000000	      0.00000000	     -0.00000000	      0.00000000	     -0.00000000	      0.64500030	     -1.97026688	      0.00000000	      0.00000000	    -47.20028826	   -207.14780397	     92.05903824	    388.37329711	      0.00000000	      0.00000000	      0.10353451	      0.17603062	      0.90544334	      0.16216121	      0.01000000	      0.05824442	      0.01000000	      0.09224079	      0.00000000	      0.00000000
      0.29628532	      0.00000000	     -0.00000000	      0.00000000	      0.00000000	      0.00000000	     -0.00000000	      0.00000000	     -0.00000000	      0.64401594	     -1.97280996	      0.00000000	      0.00000000	    -47.30367490	   -206.99251079	     92.25287231	    388.07616734	      0.00000000	      0.00000000	      0.10777030	      0.17609557	      0.90794770	      0.16217762	      0.01000000	      0.05830242	      0.01000000	      0.09220427	      0.00000000	      0.00000000
      0.29678460	      0.00000000	     -0.00000000	      0.00000000	      0.00000000	      0.00000000	     -0.00000000	      0.00000000	     -0.00000000	      0.64303033	     -1.97529469	      0.00000000	      0.00000000	    -47.40698302	   -206.83332610	     92.44655605	    387.77120285	      0.00000000	      0.00000000	      0.11202142	      0.17616082	      0.91038096	      0.16219446	      0.01000000	      0.05836031	      0.01000000	      0.09216776	      0.00000000	      0.00000000
      0.29728388	      0.00000000	     -0.00000000	      0.00000000	      0.00000000	      0.00000000	     -0.00000000	      0.00000000	     -0.00000000	      0.64204349	     -1.97772135	      0.00000000	      0.00000000	    -47.51021078	   -206.67066712	     92.64008566	    387.45882734	      0.00000000	      0.00000000	      0.11628638	      0.17622629	      0.91274539	      0.16221175	      0.01000000	      0.05841810	      0.01000000	      0.09213125	      0.00000000	      0.00000000
      0.29778316	      0.00000000	     -0.00000000	      0.00000000	      0.00000000	      0.00000000	     -0.00000000	      0.00000000	     -0.00000000	      0.64105545	     -1.98009023	      0.00000000	      0.00000000	    -47.61335653	   -206.50490614	     92.83345754	    387.13941979	      0.00000000	      0.00000000	      0.12056382	      0.17629191	      0.91504320	      0.16222949	      0.01000000	      0.05847579	      0.01000000	      0.09209475	      0.00000000	      0.00000000
      0.29828245	      0.00000000	     -0.00000000	      0.00000000	      0.00000000	      0.00000000	     -0.00000000	      0.00000000	     -0.00000000	      0.64006625	     -1.98240162	      0.00000000	      0.00000000	    -47.71641882	   -206.33636815	     93.02666827	    386.81331485	      0.00000000	      0.00000000	      0.12485252	      0.17635762	      0.91727649	      0.16224770	      0.01000000	      0.05853338	      0.01000000	      0.09205826	      0.00000000	      0.00000000
      0.29878173	      0.00000000	     -0.00000000	      0.00000000	      0.00000000	      0.00000000	     -0.00000000	      0.00000000	     -0.00000000	      0.63907591	     -1.98465582	      0.00000000	      0.00000000	    -47.81939633	   -206.16533097	     93.21971456	    386.48080545	      0.00000000	      0.00000000	      0.12915140	      0.17642334	      0.91944730	      0.16226639	      0.01000000	      0.05859087	      0.01000000	      0.09202178	      0.00000000	      0.00000000
      0.29928101	      0.00000000	     -0.00000000	      0.00000000	      0.00000000	      0.00000000	     -0.00000000	      0.00000000	     -0.00000000	      0.63808445	     -1.98685313	      0.00000000	      0.00000000	    -47.92228786	   -205.99202720	     93.41259329	    386.14214632	      0.00000000	      0.00000000	      0.13345950	      0.17648903	      0.92155759	      0.16228556	      0.01000000	      0.05864825	      0.01000000	      0.09198531	      0.00000000	      0.00000000
      0.29978029	      0.00000000	     -0.00000000	      0.00000000	      0.00000000	      0.00000000	      0.00000000	      0.00000000	     -0.00000000	      0.63709192	     -1.98899381	      0.00000000	      0.00000000	    -48.02509234	   -205.81663971	     93.60530145	    385.79752513	      0.00000000	      0.00000000	      0.13777593	      0.17655463	      0.92360923	      0.16230523	      0.01000000	      0.05870553	      0.01000000	      0.09194885	      0.00000000	      0.00000000
      0.30027958	      0.00000000	     -0.00000000	      0.00000000	      0.00000000	      0.00000000	      0.00000000	      0.00000000	     -0.00000000	      0.63609832	     -1.99107801	      0.00000000	      0.00000000	    -48.12780876	   -205.63927070	     93.79783605	    385.44696507	      0.00000000	      0.00000000	      0.14209991	      0.17662014	      0.92560404	      0.16232541	      0.01000000	      0.05876270	      0.01000000	      0.09191240	      0.00000000	      0.00000000
      0.30077886	      0.00000000	     -0.00000000	      0.00000000	      0.00000000	      0.00000000	     -0.00000000	      0.00000000	     -0.00000000	      0.63510370	     -1.99310575	      0.00000000	      0.00000000	    -48.23043613	   -205.45994036	     93.99019413	    385.09038231	      0.00000000	      0.00000000	      0.14643075	      0.17668558	      0.92754376	      0.16234610	      0.01000000	      0.05881976	      0.01000000	      0.09187596	      0.00000000	      0.00000000
      0.30127814	      0.00000000	     -0.00000000	      0.00000000	      0.00000000	      0.00000000	      0.00000000	      0.00000000	     -0.00000000	      0.63410809	     -1.99507694	      0.00000000	      0.00000000	    -48.33297347	   -205.27860503	     94.18237265	    384.72764985	      0.00000000	      0.00000000	      0.15076780	      0.17675102	      0.92943009	      0.16236731	      0.01000000	      0.05887672	      0.01000000	      0.09183952	      0.00000000	      0.00000000
      0.30177742	      0.00000000	     -0.00000000	      0.00000000	      0.00000000	      0.00000000	     -0.00000000	      0.00000000	     -0.00000000	      0.63311150	     -1.99699139	      0.00000000	      0.00000000	    -48.43541975	   -205.09517351	     94.37436848	    384.35861622	      0.00000000	      0.00000000	      0.15511051	      0.17681654	      0.93126463	      0.16238906	      0.01000000	      0.05893358	      0.01000000	      0.09180310	      0.00000000	      0.00000000
      0.30227671	      0.00000000	     -0.00000000	      0.00000000	      0.00000000	      0.00000000	     -0.00000000	      0.00000000	     -0.00000000	      0.63211397	     -1.99884885	      0.00000000	      0.00000000	    -48.53777390	   -204.90952333	     94.56617846	    383.98312445	      0.00000000	      0.00000000	      0.15945835	      0.17688227	      0.93304897	      0.16241134	      0.01000000	      0.05899032	      0.01000000	      0.09176668	      0.00000000	      0.00000000
      0.30277599	      0.00000000	     -0.00000000	      0.00000000	      0.00000000	      0.00000000	     -0.00000000	      0.00000000	     -0.00000000	      0.63111553	     -2.00064901	      0.00000000	      0.00000000	    -48.64003477	   -204.72151841	     94.75779932	    383.60103592	      0.00000000	      0.00000000	      0.16381086	      0.17694832	      0.93478460	      0.16243418	      0.01000000	      0.05904696	      0.01000000	      0.09173028	      0.00000000	      0.00000000
      0.30327527	      0.00000000	     -0.00000000	      0.00000000	      0.00000000	      0.00000000	     -0.00000000	      0.00000000	     -0.00000000	      0.63011620	     -2.00239155	      0.00000000	      0.00000000	    -48.74220116	   -204.53102771	     94.94922773	    383.21225605	      0.00000000	      0.00000000	      0.16816763	      0.17701482	      0.93647298	      0.16245757	      0.01000000	      0.05910349	      0.01000000	      0.09169388	      0.00000000	      0.00000000
      0.30377455	      0.00000000	     -0.00000000	      0.00000000	      0.00000000	      0.00000000	     -0.00000000	      0.00000000	     -0.00000000	      0.62911602	     -2.00407616	      0.00000000	      0.00000000	    -48.84427180	   -204.33794320	     95.14046036	    382.81675611	      0.00000000	      0.00000000	      0.17252827	      0.17708189	      0.93811553	      0.16248152	      0.01000000	      0.05915992	      0.01000000	      0.09165749	      0.00000000	      0.00000000
      0.30427384	      0.00000000	     -0.00000000	      0.00000000	      0.00000000	      0.00000000	     -0.00000000	      0.00000000	     -0.00000000	      0.62811501	     -2.00570260	      0.00000000	      0.00000000	    -48.94624537	   -204.14219451	     95.33149384	    382.41458527	      0.00000000	      0.00000000	      0.17689245	      0.17714965	      0.93971360	      0.16250604	      0.01000000	      0.05921623	      0.01000000	      0.09162111	      0.00000000	      0.00000000
      0.30477312	      0.00000000	     -0.00000000	      0.00000000	      0.00000000	      0.00000000	      0.00000000	      0.00000000	     -0.00000000	      0.62711321	     -2.00727073	      0.00000000	      0.00000000	    -49.04812054	   -203.94375778	     95.52232489	    382.00587005	      0.00000000	      0.00000000	      0.18125986	      0.17721819	      0.94126850	      0.16253114	      0.01000000	      0.05927244	      0.01000000	      0.09158474	      0.00000000	      0.00000000
      0.30527240	      0.00000000	     -0.00000000	      0.00000000	      0.00000000	      0.00000000	     -0.00000000	      0.00000000	     -0.00000000	      0.62611063	     -2.00878049	      0.00000000	      0.00000000	    -49.14989596	   -203.74265734	     95.71295028	    381.59080174	      0.00000000	      0.00000000	      0.18563022	      0.17728754	      0.94278149	      0.16255682	      0.01000000	      0.05932853	      0.01000000	      0.09154838	      0.00000000	      0.00000000
      0.30577168	      0.00000000	     -0.00000000	      0.00000000	      0.00000000	      0.00000000	     -0.00000000	      0.00000000	     -0.00000000	      0.62510732	     -2.01023194	      0.00000000	      0.00000000	    -49.25157033	   -203.53896069	     95.90336690	    381.16961590	      0.00000000	      0.00000000	      0.19000327	      0.17735776	      0.94425381	      0.16258310	      0.01000000	      0.05938452	      0.01000000	      0.09151202	      0.00000000	      0.00000000
      0.30627096	      0.00000000	     -0.00000000	      0.00000000	      0.00000000	      0.00000000	     -0.00000000	      0.00000000	     -0.00000000	      0.62410330	     -2.01162524	      0.00000000	      0.00000000	    -49.35314236	   -203.33276845	     96.09357175	    380.74256928	      0.00000000	      0.00000000	      0.19437879	      0.17742883	      0.94568663	      0.16260996	      0.01000000	      0.05944039	      0.01000000	      0.09147568	      0.00000000	      0.00000000
      0.30677025	      0.00000000	      0.00000000	      0.00000000	      0.00000000	      0.00000000	     -0.00000000	      0.00000000	     -0.00000000	      0.62309859	     -2.01296061	      0.00000000	      0.00000000	    -49.45461085	   -203.12420178	     96.28356198	    380.30991871	      0.00000000	      0.00000000	      0.19875657	      0.17750073	      0.94708111	      0.16263743	      0.01000000	      0.05949615	      0.01000000	      0.09143935	      0.00000000	      0.00000000
      0.30726953	      0.00000000	      0.00000000	      0.00000000	      0.00000000	      0.00000000	     -0.00000000	      0.00000000	     -0.00000000	      0.62209324	     -2.01423835	      0.00000000	      0.00000000	    -49.55597464	   -202.91338979	     96.47333485	    379.87190482	      0.00000000	      0.00000000	      0.20313641	      0.17757343	      0.94843834	      0.16266551	      0.01000000	      0.05955180	      0.01000000	      0.09140302	      0.00000000	      0.00000000
      0.30776881	      0.00000000	      0.00000000	      0.00000000	      0.00000000	      0.00000000	     -0.00000000	      0.00000000	     -0.00000000	      0.62108726	     -2.01545879	      0.00000000	      0.00000000	    -49.65723265	   -202.70045854	     96.66288773	    379.42874150	      0.00000000	      0.00000000	      0.20751815	      0.17764687	      0.94975940	      0.16269419	      0.01000000	      0.05960734	      0.01000000	      0.09136670	      0.00000000	      0.00000000
      0.30826809	      0.00000000	      0.00000000	      0.00000000	      0.00000000	      0.00000000	     -0.00000000	      0.00000000	     -0.00000000	      0.62008068	     -2.01662229	      0.00000000	      0.00000000	    -49.75838383	   -202.48552273	     96.85221810	    378.98061052	      0.00000000	      0.00000000	      0.21190163	      0.17772099	      0.95104533	      0.16272350	      0.01000000	      0.05966276	      0.01000000	      0.09133040	      0.00000000	      0.00000000
      0.30876738	      0.00000000	      0.00000000	      0.00000000	      0.00000000	      0.00000000	     -0.00000000	      0.00000000	     -0.00000000	      0.61907354	     -2.01772921	      0.00000000	      0.00000000	    -49.85942722	   -202.26868031	     97.04132351	    378.52766031	      0.00000000	      0.00000000	      0.21628671	      0.17779572	      0.95229711	      0.16275342	      0.01000000	      0.05971808	      0.01000000	      0.09129410	      0.00000000	      0.00000000
      0.30926666	      0.00000000	      0.00000000	      0.00000000	      0.00000000	      0.00000000	     -0.00000000	      0.00000000	     -0.00000000	      0.61806586	     -2.01877991	      0.00000000	      0.00000000	    -49.96036189	   -202.05000973	     97.23020161	    378.07000752	      0.00000000	      0.00000000	      0.22067325	      0.17787101	      0.95351574	      0.16278396	      0.01000000	      0.05977327	      0.01000000	      0.09125781	      0.00000000	      0.00000000
      0.30976594	      0.00000000	      0.00000000	      0.00000000	      0.00000000	      0.00000000	     -0.00000000	      0.00000000	     -0.00000000	      0.61705766	     -2.01977475	      0.00000000	      0.00000000	    -50.06118693	   -201.82956936	     97.41885004	    377.60774018	      0.00000000	      0.00000000	      0.22506114	      0.17794677	      0.95470214	      0.16281512	      0.01000000	      0.05982836	      0.01000000	      0.09122153	      0.00000000	      0.00000000
      0.31026522	      0.00000000	      0.00000000	      0.00000000	      0.00000000	      0.00000000	     -0.00000000	      0.00000000	     -0.00000000	      0.61604899	     -2.02071406	      0.00000000	      0.00000000	    -50.16190148	   -201.60739850	     97.60726654	    377.14092176	      0.00000000	      0.00000000	      0.22945027	      0.17802297	      0.95585722	      0.16284692	      0.01000000	      0.05988333	      0.01000000	      0.09118526	      0.00000000	      0.00000000
      0.31076451	      0.00000000	      0.00000000	      0.00000000	      0.00000000	      0.00000000	     -0.00000000	      0.00000000	     -0.00000000	      0.61503986	     -2.02159816	      0.00000000	      0.00000000	    -50.26250468	   -201.38351932	     97.79544884	    376.66959523	      0.00000000	      0.00000000	      0.23384054	      0.17809953	      0.95698186	      0.16287934	      0.01000000	      0.05993818	      0.01000000	      0.09114899	      0.00000000	      0.00000000
      0.31126379	      0.00000000	      0.00000000	      0.00000000	      0.00000000	      0.00000000	     -0.00000000	      0.00000000	     -0.00000000	      0.61403030	     -2.02242735	      0.00000000	      0.00000000	    -50.36299567	   -201.15793941	     97.98339470	    376.19378712	      0.00000000	      0.00000000	      0.23823187	      0.17817642	      0.95807692	      0.16291239	      0.01000000	      0.05999292	      0.01000000	      0.09111274	      0.00000000	      0.00000000
      0.31176307	      0.00000000	      0.00000000	      0.00000000	      0.00000000	      0.00000000	     -0.00000000	      0.00000000	     -0.00000000	      0.61302034	     -2.02320191	      0.00000000	      0.00000000	    -50.46337361	   -200.93065436	     98.17110187	    375.71351102	      0.00000000	      0.00000000	      0.24262416	      0.17825357	      0.95914323	      0.16294607	      0.01000000	      0.06004755	      0.01000000	      0.09107650	      0.00000000	      0.00000000
      0.31226235	      0.00000000	      0.00000000	      0.00000000	      0.00000000	      0.00000000	     -0.00000000	      0.00000000	     -0.00000000	      0.61201001	     -2.02392212	      0.00000000	      0.00000000	    -50.56363764	   -200.70165044	     98.35856814	    375.22877071	      0.00000000	      0.00000000	      0.24701735	      0.17833095	      0.96018158	      0.16298038	      0.01000000	      0.06010206	      0.01000000	      0.09104026	      0.00000000	      0.00000000
      0.31276164	      0.00000000	     -0.00000000	      0.00000000	      0.00000000	      0.00000000	     -0.00000000	      0.00000000	     -0.00000000	      0.61099934	     -2.02458823	      0.00000000	      0.00000000	    -50.66378690	   -200.47090688	     98.54579128	    374.73956275	      0.00000000	      0.00000000	      0.25141136	      0.17840853	      0.96119274	      0.16301532	      0.01000000	      0.06015645	      0.01000000	      0.09100404	      0.00000000	      0.00000000
      0.31326092	      0.00000000	      0.00000000	      0.00000000	      0.00000000	      0.00000000	     -0.00000000	      0.00000000	     -0.00000000	      0.60998834	     -2.02520047	      0.00000000	      0.00000000	    -50.76382051	   -200.23839799	     98.73276904	    374.24587857	      0.00000000	      0.00000000	      0.25580613	      0.17848627	      0.96217749	      0.16305088	      0.01000000	      0.06021073	      0.01000000	      0.09096782	      0.00000000	      0.00000000
      0.31376020	      0.00000000	      0.00000000	      0.00000000	      0.00000000	      0.00000000	     -0.00000000	      0.00000000	     -0.00000000	      0.60897705	     -2.02575908	      0.00000000	      0.00000000	    -50.86373759	   -200.00409485	     98.91949919	    373.74770616	      0.00000000	      0.00000000	      0.26020161	      0.17856414	      0.96313653	      0.16308707	      0.01000000	      0.06026489	      0.01000000	      0.09093161	      0.00000000	      0.00000000
      0.31425948	      0.00000000	      0.00000000	      0.00000000	      0.00000000	      0.00000000	     -0.00000000	      0.00000000	     -0.00000000	      0.60796550	     -2.02626426	      0.00000000	      0.00000000	    -50.96353724	   -199.76796669	     99.10597950	    373.24503140	      0.00000000	      0.00000000	      0.26459774	      0.17864211	      0.96407058	      0.16312389	      0.01000000	      0.06031893	      0.01000000	      0.09089541	      0.00000000	      0.00000000
      0.31475876	      0.00000000	      0.00000000	      0.00000000	      0.00000000	      0.00000000	     -0.00000000	      0.00000000	     -0.00000000	      0.60695370	     -2.02671622	      0.00000000	      0.00000000	    -51.06321852	   -199.52998202	     99.29220769	    372.73783905	      0.00000000	      0.00000000	      0.26899447	      0.17872017	      0.96498032	      0.16316132	      0.01000000	      0.06037286	      0.01000000	      0.09085922	      0.00000000	      0.00000000
      0.31525805	      0.00000000	      0.00000000	      0.00000000	      0.00000000	      0.00000000	     -0.00000000	      0.00000000	     -0.00000000	      0.60594170	     -2.02711516	      0.00000000	      0.00000000	    -51.16278052	   -199.29010942	     99.47818153	    372.22611344	      0.00000000	      0.00000000	      0.27339175	      0.17879829	      0.96586643	      0.16319937	      0.01000000	      0.06042667	      0.01000000	      0.09082304	      0.00000000	      0.00000000
      0.31575733	      0.00000000	      0.00000000	      0.00000000	      0.00000000	      0.00000000	     -0.00000000	      0.00000000	     -0.00000000	      0.60492951	     -2.02746127	      0.00000000	      0.00000000	    -51.26222227	   -199.04831817	     99.66389874	    371.70983907	      0.00000000	      0.00000000	      0.27778955	      0.17887646	      0.96672954	      0.16323802	      0.01000000	      0.06048036	      0.01000000	      0.09078687	      0.00000000	      0.00000000
      0.31625661	      0.00000000	      0.00000000	      0.00000000	      0.00000000	      0.00000000	     -0.00000000	      0.00000000	     -0.00000000	      0.60391716	     -2.02775474	      0.00000000	      0.00000000	    -51.36154281	   -198.80457863	     99.84935703	    371.18900090	      0.00000000	      0.00000000	      0.28218783	      0.17895466	      0.96757028	      0.16327729	      0.01000000	      0.06053393	      0.01000000	      0.09075071	      0.00000000	      0.00000000
      0.31675589	      0.00000000	      0.00000000	      0.00000000	      0.00000000	      0.00000000	     -0.00000000	      0.00000000	     -0.00000000	      0.60290467	     -2.02799573	      0.00000000	      0.00000000	    -51.46074117	   -198.55886251	    100.03455415	    370.66358455	      0.00000000	      0.00000000	      0.28658655	      0.17903288	      0.96838926	      0.16331715	      0.01000000	      0.06058739	      0.01000000	      0.09071456	      0.00000000	      0.00000000
      0.31725518	      0.00000000	      0.00000000	      0.00000000	      0.00000000	      0.00000000	     -0.00000000	      0.00000000	     -0.00000000	      0.60189208	     -2.02818442	      0.00000000	      0.00000000	    -51.55981635	   -198.31114303	    100.21948778	    370.13357648	      0.00000000	      0.00000000	      0.29098568	      0.17911110	      0.96918707	      0.16335761	      0.01000000	      0.06064073	      0.01000000	      0.09067841	      0.00000000	      0.00000000
      0.31747634	      0.00000000	      0.00000000	      0.00000000	      0.00000000	      0.00000000	     -0.00000000	      0.00000000	     -0.00000000	      0.60144351	     -2.02825132	      0.00000000	      0.00000000	    -51.60366355	   -198.20076603	    100.30132210	    369.89729617	      0.00000000	      0.00000000	      0.29293447	      0.17914575	      0.96953385	      0.16337572	      0.01000000	      0.06066432	      0.01000000	      0.09066240	      0.00000000	      0.00000000
      0.31758865	      0.00000000	      0.00000000	      0.00000000	      0.00000000	      0.00000000	     -0.00000000	      0.00000000	     -0.00000000	      0.60121572	     -2.02828139	      0.00000000	      0.00000000	    -51.62592028	   -198.14456205	    100.34285843	    369.77697360	      0.00000000	      0.00000000	      0.29392411	      0.17916335	      0.96970842	      0.16338495	      0.01000455	      0.06067629	      0.01000000	      0.09065428	      0.00000000	      0.00000000
      0.31770096	      0.00000000	      0.00000000	      0.00000000	      0.00000000	      0.00000000	     -0.00000000	      0.00000000	     -0.00000000	      0.60098792	     -2.02830882	      0.00000000	      0.00000000	    -51.64817069	   -198.08825418	    100.38438124	    369.65642058	      0.00000000	      0.00000000	      0.29491377	      0.17918094	      0.96988197	      0.16339422	      0.01002456	      0.06068824	      0.01000000	      0.09064615	      0.00000000	      0.00000000
      0.31826251	      0.00000000	      0.00000000	      0.00000000	      0.00000000	      0.00000000	     -0.00000000	      0.00000000	     -0.00000000	      0.59984889	     -2.02840649	      0.00000000	      0.00000000	    -51.75932756	   -197.80508587	    100.59179142	    369.05021644	      0.00000000	      0.00000000	      0.29986234	      0.17926891	      0.97073456	      0.16344100	      0.01035538	      0.06074739	      0.01000000	      0.09060552	      0.00000000	      0.00000000
      0.31882406	      0.00000000	     -0.00000000	      0.00000000	      0.00000000	      0.00000000	     -0.00000000	      0.00000000	     -0.00000000	      0.59870983	     -2.02843808	      0.00000000	      0.00000000	    -51.87032460	   -197.51892113	    100.79885944	    368.43771281	      0.00000000	      0.00000000	      0.30481132	      0.17935685	      0.97156250	      0.16348851	      0.01104056	      0.06080489	      0.01000000	      0.09056490	      0.00000000	      0.00000000
      0.31938561	      0.00000000	     -0.00000000	      0.00000000	      0.00000000	      0.00000000	     -0.00000000	      0.00000000	     -0.00000000	      0.59757077	     -2.02840313	      0.00000000	      0.00000000	    -51.98115999	   -197.22929627	    101.00558168	    367.81862401	      0.00000000	      0.00000000	      0.30976068	      0.17944475	      0.97236651	      0.16353672	      0.01204171	      0.06086030	      0.01000000	      0.09052429	      0.00000000	      0.00000000
      0.31994716	      0.00000000	     -0.00000000	      0.00000000	      0.00000000	      0.00000000	     -0.00000000	      0.00000000	     -0.00000000	      0.59643175	     -2.02830109	      0.00000000	      0.00000000	    -52.09183167	   -196.93579058	    101.21195432	    367.19256345	      0.00000000	      0.00000000	      0.31471040	      0.17953262	      0.97314733	      0.16358562	      0.01332388	      0.06091351	      0.01000000	      0.09048369	      0.00000000	      0.00000000
      0.32050870	      0.00000000	     -0.00000000	      0.00000000	      0.00000000	      0.00000000	     -0.00000000	      0.00000000	     -0.00000000	      0.59529280	     -2.02813144	      0.00000000	      0.00000000	    -52.20233737	   -196.63808172	    101.41797338	    366.55923337	      0.00000000	      0.00000000	      0.31966044	      0.17962045	      0.97390564	      0.16363521	      0.01485549	      0.06096457	      0.01000000	      0.09044310	      0.00000000	      0.00000000
      0.32107025	      0.00000000	     -0.00000000	      0.00000000	      0.00000000	      0.00000000	     -0.00000000	      0.00000000	     -0.00000000	      0.59415397	     -2.02789372	      0.00000000	      0.00000000	    -52.31267465	   -196.33595539	    101.62363469	    365.91842277	      0.00000000	      0.00000000	      0.32461078	      0.17970822	      0.97464213	      0.16368546	      0.01660812	      0.06101364	      0.01000000	      0.09040253	      0.00000000	      0.00000000
      0.32163180	      0.00000000	     -0.00000000	      0.00000000	      0.00000000	      0.00000000	      0.00000000	      0.00000000	     -0.00000000	      0.59301529	     -2.02758754	      0.00000000	      0.00000000	    -52.42284101	   -196.02929321	    101.82893403	    365.27000010	      0.00000000	      0.00000000	      0.32956140	      0.17979594	      0.97535743	      0.16373636	      0.01855633	      0.06106089	      0.01000000	      0.09036197	      0.00000000	      0.00000000
      0.32219335	      0.00000000	     -0.00000000	      0.00000000	      0.00000000	      0.00000000	      0.00000000	      0.00000000	     -0.00000000	      0.59187681	     -2.02721261	      0.00000000	      0.00000000	    -52.53283388	   -195.71805323	    102.03386709	    364.61389821	      0.00000000	      0.00000000	      0.33451227	      0.17988361	      0.97605219	      0.16378790	      0.02067744	      0.06110654	      0.01000000	      0.09032142	      0.00000000	      0.00000000
      0.32275490	      0.00000000	     -0.00000000	      0.00000000	      0.00000000	      0.00000000	      0.00000000	      0.00000000	     -0.00000000	      0.59073855	     -2.02676867	      0.00000000	      0.00000000	    -52.64265068	   -195.40224981	    102.23842955	    363.95009849	      0.00000000	      0.00000000	      0.33946338	      0.17997122	      0.97672701	      0.16384007	      0.02295127	      0.06115075	      0.01000000	      0.09028088	      0.00000000	      0.00000000
      0.32331645	      0.00000000	     -0.00000000	      0.00000000	      0.00000000	      0.00000000	      0.00000000	      0.00000000	     -0.00000000	      0.58960056	     -2.02625555	      0.00000000	      0.00000000	    -52.75228888	   -195.08193555	    102.44261710	    363.27861639	      0.00000000	      0.00000000	      0.34441471	      0.18005877	      0.97738249	      0.16389283	      0.02535994	      0.06119371	      0.01000000	      0.09024035	      0.00000000	      0.00000000
      0.32387800	      0.00000000	      0.00000000	      0.00000000	      0.00000000	      0.00000000	     -0.00000000	      0.00000000	     -0.00000000	      0.58846288	     -2.02567312	      0.00000000	      0.00000000	    -52.86174596	   -194.75718656	    102.64642543	    362.59948942	      0.00000000	      0.00000000	      0.34936625	      0.18014626	      0.97801920	      0.16394618	      0.02788760	      0.06123558	      0.01000000	      0.09019983	      0.00000000	      0.00000000
      0.32443955	      0.00000000	      0.00000000	      0.00000000	      0.00000000	      0.00000000	     -0.00000000	      0.00000000	     -0.00000000	      0.58732554	     -2.02502129	      0.00000000	      0.00000000	    -52.97101945	   -194.42809098	    102.84985026	    361.91276770	      0.00000000	      0.00000000	      0.35431797	      0.18023370	      0.97863770	      0.16400011	      0.03052027	      0.06127649	      0.01000000	      0.09015933	      0.00000000	      0.00000000
      0.32500110	      0.00000000	      0.00000000	      0.00000000	      0.00000000	      0.00000000	     -0.00000000	      0.00000000	     -0.00000000	      0.58618859	     -2.02430000	      0.00000000	      0.00000000	    -53.08010693	   -194.09474057	    103.05288735	    361.21850691	      0.00000000	      0.00000000	      0.35926986	      0.18032109	      0.97923851	      0.16405458	      0.03324561	      0.06131657	      0.01000000	      0.09011883	      0.00000000	      0.00000000
      0.32556265	      0.00000000	      0.00000000	      0.00000000	      0.00000000	      0.00000000	      0.00000000	      0.00000000	     -0.00000000	      0.58505207	     -2.02350922	      0.00000000	      0.00000000	    -53.18900606	   -193.75722482	    103.25553247	    360.51676327	      0.00000000	      0.00000000	      0.36422191	      0.18040843	      0.97982217	      0.16410959	      0.03605274	      0.06135592	      0.01000000	      0.09007835	      0.00000000	      0.00000000
      0.32612419	      0.00000000	      0.00000000	      0.00000000	      0.00000000	      0.00000000	      0.00000000	      0.00000000	     -0.00000000	      0.58391601	     -2.02264893	      0.00000000	      0.00000000	    -53.29771450	   -193.41562721	    103.45778143	    359.80759022	      0.00000000	      0.00000000	      0.36917412	      0.18049572	      0.98038917	      0.16416512	      0.03893207	      0.06139465	      0.01000000	      0.09003788	      0.00000000	      0.00000000
      0.32668574	      0.00000000	      0.00000000	      0.00000000	      0.00000000	      0.00000000	      0.00000000	      0.00000000	     -0.00000000	      0.58278045	     -2.02171915	      0.00000000	      0.00000000	    -53.40622998	   -193.07002292	    103.65963009	    359.09103636	      0.00000000	      0.00000000	      0.37412646	      0.18058297	      0.98094001	      0.16422116	      0.04187517	      0.06143284	      0.01000000	      0.08999742	      0.00000000	      0.00000000
      0.32724729	      0.00000000	      0.00000000	      0.00000000	      0.00000000	      0.00000000	      0.00000000	      0.00000000	     -0.00000000	      0.58164543	     -2.02071986	      0.00000000	      0.00000000	    -53.51455029	   -192.72047778	    103.86107430	    358.36714442	      0.00000000	      0.00000000	      0.37907893	      0.18067018	      0.98147516	      0.16427767	      0.04487461	      0.06147055	      0.01000000	      0.08995697	      0.00000000	      0.00000000
      0.32780884	      0.00000000	      0.00000000	      0.00000000	      0.00000000	      0.00000000	      0.00000000	      0.00000000	     -0.00000000	      0.58051100	     -2.01965110	      0.00000000	      0.00000000	    -53.62267321	   -192.36704808	    104.06210996	    357.63595091	      0.00000000	      0.00000000	      0.38403152	      0.18075737	      0.98199508	      0.16433466	      0.04792386	      0.06150786	      0.01000000	      0.08991654	      0.00000000	      0.00000000
      0.32837039	      0.00000000	      0.00000000	      0.00000000	      0.00000000	      0.00000000	      0.00000000	      0.00000000	     -0.00000000	      0.57937718	     -2.01851289	      0.00000000	      0.00000000	    -53.73059659	   -192.00978091	    104.26273298	    356.89748639	      0.00000000	      0.00000000	      0.38898422	      0.18084454	      0.98250021	      0.16439209	      0.05101717	      0.06154483	      0.01000000	      0.08987611	      0.00000000	      0.00000000
      0.32893194	      0.00000000	      0.00000000	      0.00000000	      0.00000000	      0.00000000	      0.00000000	      0.00000000	     -0.00000000	      0.57824402	     -2.01730526	      0.00000000	      0.00000000	    -53.83831828	   -191.64871493	    104.46293928	    356.15177602	      0.00000000	      0.00000000	      0.39393703	      0.18093169	      0.98299099	      0.16444996	      0.05414947	      0.06158152	      0.01000000	      0.08983570	      0.00000000	      0.00000000
      0.32949349	      0.00000000	     -0.00000000	      0.00000000	      0.00000000	      0.00000000	      0.00000000	      0.00000000	     -0.00000000	      0.57711156	     -2.01602822	      0.00000000	      0.00000000	    -53.94583615	   -191.28388144	    104.66272479	    355.39884049	      0.00000000	      0.00000000	      0.39888993	      0.18101885	      0.98346783	      0.16450824	      0.05731631	      0.06161796	      0.01000000	      0.08979530	      0.00000000	      0.00000000
      0.33005504	      0.00000000	     -0.00000000	      0.00000000	      0.00000000	      0.00000000	      0.00000000	      0.00000000	     -0.00000000	      0.57597984	     -2.01468182	      0.00000000	      0.00000000	    -54.05314810	   -190.91530550	    104.86208547	    354.63869705	      0.00000000	      0.00000000	      0.40384292	      0.18110602	      0.98393114	      0.16456692	      0.06051377	      0.06165421	      0.01000000	      0.08975491	      0.00000000	      0.00000000
      0.33061659	      0.00000000	     -0.00000000	      0.00000000	      0.00000000	      0.00000000	      0.00000000	      0.00000000	     -0.00000000	      0.57484889	     -2.01326609	      0.00000000	      0.00000000	    -54.16025203	   -190.54300734	    105.06101727	    353.87136082	      0.00000000	      0.00000000	      0.40879600	      0.18119320	      0.98438131	      0.16462599	      0.06373838	      0.06169030	      0.01000000	      0.08971453	      0.00000000	      0.00000000
      0.33117813	      0.00000000	     -0.00000000	      0.00000000	      0.00000000	      0.00000000	      0.00000000	      0.00000000	     -0.00000000	      0.57371876	     -2.01178108	      0.00000000	      0.00000000	    -54.26714585	   -190.16700363	    105.25951615	    353.09684607	      0.00000000	      0.00000000	      0.41374915	      0.18128042	      0.98481872	      0.16468542	      0.06698709	      0.06172627	      0.01000000	      0.08967417	      0.00000000	      0.00000000
      0.33173968	      0.00000000	     -0.00000000	      0.00000000	      0.00000000	      0.00000000	      0.00000000	      0.00000000	     -0.00000000	      0.57258948	     -2.01022682	      0.00000000	      0.00000000	    -54.37382749	   -189.78730894	    105.45757810	    352.31516765	      0.00000000	      0.00000000	      0.41870237	      0.18136767	      0.98524375	      0.16474521	      0.07025721	      0.06176215	      0.01000000	      0.08963381	      0.00000000	      0.00000000
      0.33230123	      0.00000000	     -0.00000000	      0.00000000	      0.00000000	      0.00000000	      0.00000000	      0.00000000	     -0.00000000	      0.57146109	     -2.00860337	      0.00000000	      0.00000000	    -54.48029488	   -189.40393696	    105.65519909	    351.52634238	      0.00000000	      0.00000000	      0.42365566	      0.18145498	      0.98565675	      0.16480534	      0.07354637	      0.06179797	      0.01000000	      0.08959347	      0.00000000	      0.00000000
      0.33286278	      0.00000000	     -0.00000000	      0.00000000	      0.00000000	      0.00000000	      0.00000000	      0.00000000	     -0.00000000	      0.57033363	     -2.00691080	      0.00000000	      0.00000000	    -54.58654596	   -189.01690178	    105.85237511	    350.73039032	      0.00000000	      0.00000000	      0.42860902	      0.18154234	      0.98605807	      0.16486578	      0.07685247	      0.06183376	      0.01000000	      0.08955314	      0.00000000	      0.00000000
      0.33342433	      0.00000000	     -0.00000000	      0.00000000	      0.00000000	      0.00000000	      0.00000000	      0.00000000	     -0.00000000	      0.56920714	     -2.00514917	      0.00000000	      0.00000000	    -54.69257868	   -188.62621888	    106.04910217	    349.92733594	      0.00000000	      0.00000000	      0.43356243	      0.18162977	      0.98644804	      0.16492654	      0.08017366	      0.06186951	      0.01000000	      0.08951282	      0.00000000	      0.00000000
      0.33398588	      0.00000000	     -0.00000000	      0.00000000	      0.00000000	      0.00000000	      0.00000000	      0.00000000	     -0.00000000	      0.56808166	     -2.00331859	      0.00000000	      0.00000000	    -54.79839099	   -188.23190589	    106.24537629	    349.11720897	      0.00000000	      0.00000000	      0.43851590	      0.18171728	      0.98682700	      0.16498759	      0.08350830	      0.06190525	      0.01000000	      0.08947251	      0.00000000	      0.00000000
      0.33454743	      0.00000000	     -0.00000000	      0.00000000	      0.00000000	      0.00000000	      0.00000000	      0.00000000	     -0.00000000	      0.56695723	     -2.00141915	      0.00000000	      0.00000000	    -54.90398086	   -187.83398306	    106.44119350	    348.30004490	      0.00000000	      0.00000000	      0.44346942	      0.18180487	      0.98719526	      0.16504892	      0.08685493	      0.06194098	      0.01000000	      0.08943221	      0.00000000	      0.00000000
      0.33510898	      0.00000000	     -0.00000000	      0.00000000	      0.00000000	      0.00000000	      0.00000000	      0.00000000	     -0.00000000	      0.56583389	     -1.99945100	      0.00000000	      0.00000000	    -55.00934626	   -187.43247338	    106.63654988	    347.47588508	      0.00000000	      0.00000000	      0.44842299	      0.18189253	      0.98755312	      0.16511052	      0.09021226	      0.06197669	      0.01000000	      0.08939192	      0.00000000	      0.00000000
      0.33567053	      0.00000000	     -0.00000000	      0.00000000	      0.00000000	      0.00000000	      0.00000000	      0.00000000	     -0.00000000	      0.56471167	     -1.99741427	      0.00000000	      0.00000000	    -55.11448520	   -187.02740242	    106.83144149	    346.64477642	      0.00000000	      0.00000000	      0.45337660	      0.18198027	      0.98790089	      0.16517236	      0.09357916	      0.06201238	      0.01000000	      0.08935165	      0.00000000	      0.00000000
      0.33623207	      0.00000000	     -0.00000000	      0.00000000	      0.00000000	      0.00000000	      0.00000000	      0.00000000	     -0.00000000	      0.56359061	     -1.99530913	      0.00000000	      0.00000000	    -55.21939568	   -186.61879781	    107.02586446	    345.80677058	      0.00000000	      0.00000000	      0.45833026	      0.18206809	      0.98823886	      0.16523446	      0.09695462	      0.06204805	      0.01000000	      0.08931139	      0.00000000	      0.00000000
      0.33679362	      0.00000000	     -0.00000000	      0.00000000	      0.00000000	      0.00000000	      0.00000000	      0.00000000	     -0.00000000	      0.56247075	     -1.99313578	      0.00000000	      0.00000000	    -55.32407572	   -186.20668865	    107.21981493	    344.96192298	      0.00000000	      0.00000000	      0.46328395	      0.18215597	      0.98856731	      0.16529678	      0.10033773	      0.06208367	      0.01000000	      0.08927114	      0.00000000	      0.00000000
      0.33735517	      0.00000000	     -0.00000000	      0.00000000	      0.00000000	      0.00000000	      0.00000000	      0.00000000	     -0.00000000	      0.56135214	     -1.99089442	      0.00000000	      0.00000000	    -55.42852337	   -185.79110467	    107.41328906	    344.11029145	      0.00000000	      0.00000000	      0.46823768	      0.18224390	      0.98888651	      0.16535931	      0.10372770	      0.06211923	      0.01000000	      0.08923090	      0.00000000	      0.00000000
      0.33791672	      0.00000000	     -0.00000000	      0.00000000	      0.00000000	      0.00000000	      0.00000000	      0.00000000	     -0.00000000	      0.56023480	     -1.98858529	      0.00000000	      0.00000000	    -55.53273667	   -185.37207543	    107.60628308	    343.25193481	      0.00000000	      0.00000000	      0.47319145	      0.18233188	      0.98919672	      0.16542205	      0.10712382	      0.06215472	      0.01000000	      0.08919067	      0.00000000	      0.00000000
      0.33847827	      0.00000000	     -0.00000000	      0.00000000	      0.00000000	      0.00000000	      0.00000000	      0.00000000	     -0.00000000	      0.55911877	     -1.98620863	      0.00000000	      0.00000000	    -55.63671371	   -184.94962948	    107.79879321	    342.38691145	      0.00000000	      0.00000000	      0.47814524	      0.18241988	      0.98949820	      0.16548499	      0.11052545	      0.06219012	      0.01000000	      0.08915046	      0.00000000	      0.00000000
      0.33903982	      0.00000000	     -0.00000000	      0.00000000	      0.00000000	      0.00000000	      0.00000000	      0.00000000	     -0.00000000	      0.55800410	     -1.98376470	      0.00000000	      0.00000000	    -55.74045257	   -184.52379366	    107.99081574	    341.51527802	      0.00000000	      0.00000000	      0.48309907	      0.18250788	      0.98979121	      0.16554811	      0.11393203	      0.06222541	      0.01000000	      0.08911025	      0.00000000	      0.00000000
      0.33960137	      0.00000000	     -0.00000000	      0.00000000	      0.00000000	      0.00000000	      0.00000000	      0.00000000	     -0.00000000	      0.55689082	     -1.98125377	      0.00000000	      0.00000000	    -55.84395136	   -184.09459244	    108.18234696	    340.63708829	      0.00000000	      0.00000000	      0.48805293	      0.18259587	      0.99007598	      0.16561141	      0.11734306	      0.06226058	      0.01000000	      0.08907006	      0.00000000	      0.00000000
      0.34016292	      0.00000000	     -0.00000000	      0.00000000	      0.00000000	      0.00000000	      0.00000000	      0.00000000	     -0.00000000	      0.55577897	     -1.97867613	      0.00000000	      0.00000000	    -55.94720819	   -183.66204751	    108.37338321	    339.75239230	      0.00000000	      0.00000000	      0.49300681	      0.18268382	      0.99035275	      0.16567487	      0.12075809	      0.06229561	      0.01000000	      0.08902988	      0.00000000	      0.00000000
      0.34072447	      0.00000000	     -0.00000000	      0.00000000	      0.00000000	      0.00000000	      0.00000000	      0.00000000	     -0.00000000	      0.55466859	     -1.97603205	      0.00000000	      0.00000000	    -56.05022119	   -183.22617740	    108.56392085	    338.86123580	      0.00000000	      0.00000000	      0.49796072	      0.18277170	      0.99062174	      0.16573848	      0.12417673	      0.06233050	      0.01000000	      0.08898971	      0.00000000	      0.00000000
      0.34128602	      0.00000000	     -0.00000000	      0.00000000	      0.00000000	      0.00000000	      0.00000000	      0.00000000	     -0.00000000	      0.55355971	     -1.97332182	      0.00000000	      0.00000000	    -56.15298850	   -182.78699739	    108.75395625	    337.96365992	      0.00000000	      0.00000000	      0.50291465	      0.18285949	      0.99088319	      0.16580224	      0.12759860	      0.06236523	      0.01000000	      0.08894956	      0.00000000	      0.00000000
      0.34184756	      0.00000000	     -0.00000000	      0.00000000	      0.00000000	      0.00000000	      0.00000000	      0.00000000	     -0.00000000	      0.55245237	     -1.97054574	      0.00000000	      0.00000000	    -56.25550826	   -182.34451944	    108.94348583	    337.05970110	      0.00000000	      0.00000000	      0.50786860	      0.18294716	      0.99113729	      0.16586613	      0.13102340	      0.06239979	      0.01000000	      0.08890941	      0.00000000	      0.00000000
      0.34240911	      0.00000000	     -0.00000000	      0.00000000	      0.00000000	      0.00000000	      0.00000000	      0.00000000	     -0.00000000	      0.55134660	     -1.96770409	      0.00000000	      0.00000000	    -56.35777862	   -181.89875214	    109.13250602	    336.14939115	      0.00000000	      0.00000000	      0.51282258	      0.18303469	      0.99138427	      0.16593015	      0.13445083	      0.06243416	      0.01000000	      0.08886928	      0.00000000	      0.00000000
      0.34297066	      0.00000000	     -0.00000000	      0.00000000	      0.00000000	      0.00000000	      0.00000000	      0.00000000	     -0.00000000	      0.55024246	     -1.96479714	      0.00000000	      0.00000000	    -56.45979774	   -181.44969765	    109.32101324	    335.23275488	      0.00000000	      0.00000000	      0.51777657	      0.18312206	      0.99162432	      0.16599429	      0.13788065	      0.06246836	      0.01000000	      0.08882916	      0.00000000	      0.00000000
      0.34353221	      0.00000000	     -0.00000000	      0.00000000	      0.00000000	      0.00000000	      0.00000000	      0.00000000	     -0.00000000	      0.54913996	     -1.96182516	      0.00000000	      0.00000000	    -56.56156377	   -180.99734971	    109.50900396	    334.30980870	      0.00000000	      0.00000000	      0.52273058	      0.18320925	      0.99185764	      0.16605854	      0.14131261	      0.06250239	      0.01000000	      0.08878905	      0.00000000	      0.00000000
      0.34409376	      0.00000000	     -0.00000000	      0.00000000	      0.00000000	      0.00000000	      0.00000000	      0.00000000	     -0.00000000	      0.54803915	     -1.95878840	      0.00000000	      0.00000000	    -56.66307486	   -180.54169715	    109.69647463	    333.38056310	      0.00000000	      0.00000000	      0.52768461	      0.18329622	      0.99208443	      0.16612289	      0.14474652	      0.06253624	      0.01000000	      0.08874895	      0.00000000	      0.00000000
      0.34477146	      0.00000000	     -0.00000000	      0.00000000	      0.00000000	      0.00000000	      0.00000000	      0.00000000	     -0.00000000	      0.54671294	     -1.95503760	      0.00000000	      0.00000000	    -56.78524005	   -179.98737397	    109.92202360	    332.25081994	      0.00000000	      0.00000000	      0.53366334	      0.18340088	      0.99234967	      0.16620069	      0.14889301	      0.06257690	      0.01000000	      0.08870057	      0.00000000	      0.00000000
      0.34537573	      0.00000000	     -0.00000000	      0.00000000	      0.00000000	      0.00000000	      0.00000000	      0.00000000	     -0.00000000	      0.54553259	     -1.95161419	      0.00000000	      0.00000000	    -56.89385158	   -179.48902590	    110.12248814	    331.23548088	      0.00000000	      0.00000000	      0.53899434	      0.18349390	      0.99257864	      0.16627016	      0.15259219	      0.06261301	      0.01000000	      0.08865745	      0.00000000	      0.00000000
      0.34585227	      0.00000000	     -0.00000000	      0.00000000	      0.00000000	      0.00000000	      0.00000000	      0.00000000	     -0.00000000	      0.54460323	     -1.94886216	      0.00000000	      0.00000000	    -56.97929102	   -179.09326838	    110.28014322	    330.42992992	      0.00000000	      0.00000000	      0.54319845	      0.18356703	      0.99275433	      0.16632501	      0.15551056	      0.06264140	      0.01000000	      0.08862345	      0.00000000	      0.00000000
      0.34632881	      0.00000000	     -0.00000000	      0.00000000	      0.00000000	      0.00000000	      0.00000000	      0.00000000	     -0.00000000	      0.54367518	     -1.94606411	      0.00000000	      0.00000000	    -57.06454130	   -178.69509697	    110.43741330	    329.61967129	      0.00000000	      0.00000000	      0.54740257	      0.18363996	      0.99292584	      0.16637991	      0.15842987	      0.06266973	      0.01000000	      0.08858946	      0.00000000	      0.00000000
      0.34684282	      0.00000000	     -0.00000000	      0.00000000	      0.00000000	      0.00000000	      0.00000000	      0.00000000	     -0.00000000	      0.54267568	     -1.94299465	      0.00000000	      0.00000000	    -57.15628057	   -178.26288570	    110.60661389	    328.74070453	      0.00000000	      0.00000000	      0.55193723	      0.18371839	      0.99310627	      0.16643919	      0.16157965	      0.06270025	      0.01000000	      0.08855281	      0.00000000	      0.00000000
      0.34748049	      0.00000000	     -0.00000000	      0.00000000	      0.00000000	      0.00000000	      0.00000000	      0.00000000	     -0.00000000	      0.54143792	     -1.93911270	      0.00000000	      0.00000000	    -57.26978186	   -177.72272923	    110.81589306	    327.64290098	      0.00000000	      0.00000000	      0.55756292	      0.18381533	      0.99332368	      0.16651281	      0.16548850	      0.06273807	      0.01000000	      0.08850736	      0.00000000	      0.00000000
      0.34825717	      0.00000000	     -0.00000000	      0.00000000	      0.00000000	      0.00000000	      0.00000000	      0.00000000	     -0.00000000	      0.53993371	     -1.93427413	      0.00000000	      0.00000000	    -57.40755887	   -177.05887338	    111.06984526	    326.29473561	      0.00000000	      0.00000000	      0.56441502	      0.18393288	      0.99357921	      0.16660257	      0.17025116	      0.06278412	      0.01000000	      0.08845202	      0.00000000	      0.00000000
      0.34870059	      0.00000000	      0.00000000	      0.00000000	      0.00000000	      0.00000000	      0.00000000	      0.00000000	     -0.00000000	      0.53907665	     -1.93145756	      0.00000000	      0.00000000	    -57.48598494	   -176.67693169	    111.21435773	    325.51967791	      0.00000000	      0.00000000	      0.56832695	      0.18399972	      0.99372067	      0.16665386	      0.17297096	      0.06281041	      0.01000000	      0.08842043	      0.00000000	      0.00000000
      0.34940683	      0.00000000	     -0.00000000	      0.00000000	      0.00000000	      0.00000000	      0.00000000	      0.00000000	     -0.00000000	      0.53771419	     -1.92689047	      0.00000000	      0.00000000	    -57.61054461	   -176.06418166	    111.44381344	    324.27725816	      0.00000000	      0.00000000	      0.57455758	      0.18410576	      0.99393953	      0.16673560	      0.17730383	      0.06285233	      0.01000000	      0.08837014	      0.00000000	      0.00000000
      0.34986741	      0.00000000	     -0.00000000	      0.00000000	      0.00000000	      0.00000000	      0.00000000	      0.00000000	     -0.00000000	      0.53682740	     -1.92385843	      0.00000000	      0.00000000	    -57.69154388	   -175.66166227	    111.59298177	    323.46137541	      0.00000000	      0.00000000	      0.57862097	      0.18417463	      0.99407812	      0.16678895	      0.18013018	      0.06287969	      0.01000000	      0.08833735	      0.00000000	      0.00000000
      0.35032799	      0.00000000	     -0.00000000	      0.00000000	      0.00000000	      0.00000000	      0.00000000	      0.00000000	     -0.00000000	      0.53594201	     -1.92078426	      0.00000000	      0.00000000	    -57.77235722	   -175.25682170	    111.74177339	    322.64152969	      0.00000000	      0.00000000	      0.58268436	      0.18424329	      0.99421352	      0.16684232	      0.18295696	      0.06290707	      0.01000000	      0.08830457	      0.00000000	      0.00000000
      0.35090636	      0.00000000	     -0.00000000	      0.00000000	      0.00000000	      0.00000000	      0.00000000	      0.00000000	     -0.00000000	      0.53483221	     -1.91686432	      0.00000000	      0.00000000	    -57.87357302	   -174.74519091	    111.92808097	    321.60595768	      0.00000000	      0.00000000	      0.58778695	      0.18432919	      0.99437916	      0.16690936	      0.18650725	      0.06294149	      0.01000000	      0.08826342	      0.00000000	      0.00000000
      0.35136418	      0.00000000	     -0.00000000	      0.00000000	      0.00000000	      0.00000000	      0.00000000	      0.00000000	     -0.00000000	      0.53395535	     -1.91371451	      0.00000000	      0.00000000	    -57.95348206	   -174.33762577	    112.07513078	    320.78157326	      0.00000000	      0.00000000	      0.59182602	      0.18439694	      0.99450689	      0.16696245	      0.18931798	      0.06296876	      0.01000000	      0.08823085	      0.00000000	      0.00000000
      0.35212544	      0.00000000	     -0.00000000	      0.00000000	      0.00000000	      0.00000000	      0.00000000	      0.00000000	     -0.00000000	      0.53250054	     -1.90838561	      0.00000000	      0.00000000	    -58.08593866	   -173.65490770	    112.31880407	    319.40175714	      0.00000000	      0.00000000	      0.59854212	      0.18450909	      0.99471286	      0.16705076	      0.19399233	      0.06301413	      0.01000000	      0.08817672	      0.00000000	      0.00000000
      0.35258525	      0.00000000	     -0.00000000	      0.00000000	      0.00000000	      0.00000000	      0.00000000	      0.00000000	     -0.00000000	      0.53162380	     -1.90511172	      0.00000000	      0.00000000	    -58.16569091	   -173.23952070	    112.46547433	    318.56262869	      0.00000000	      0.00000000	      0.60259871	      0.18457653	      0.99483350	      0.16710412	      0.19681609	      0.06304154	      0.01000000	      0.08814403	      0.00000000	      0.00000000
      0.35304505	      0.00000000	     -0.00000000	      0.00000000	      0.00000000	      0.00000000	      0.00000000	      0.00000000	     -0.00000000	      0.53074858	     -1.90179641	      0.00000000	      0.00000000	    -58.24525163	   -172.82184001	    112.61175783	    317.71957522	      0.00000000	      0.00000000	      0.60665530	      0.18464375	      0.99495137	      0.16715748	      0.19964013	      0.06306896	      0.01000000	      0.08811135	      0.00000000	      0.00000000
      0.35364646	      0.00000000	     -0.00000000	      0.00000000	      0.00000000	      0.00000000	      0.00000000	      0.00000000	     -0.00000000	      0.52960615	     -1.89739776	      0.00000000	      0.00000000	    -58.34902237	   -172.27210367	    112.80250273	    316.61055317	      0.00000000	      0.00000000	      0.61196113	      0.18473131	      0.99510147	      0.16722729	      0.20333423	      0.06310481	      0.01000000	      0.08806862	      0.00000000	      0.00000000
      0.35420179	      0.00000000	     -0.00000000	      0.00000000	      0.00000000	      0.00000000	      0.00000000	      0.00000000	     -0.00000000	      0.52855360	     -1.89327346	      0.00000000	      0.00000000	    -58.44454930	   -171.76101154	    112.97804178	    315.58039163	      0.00000000	      0.00000000	      0.61686052	      0.18481182	      0.99523610	      0.16729175	      0.20674571	      0.06313789	      0.01000000	      0.08802918	      0.00000000	      0.00000000
      0.35475713	      0.00000000	     -0.00000000	      0.00000000	      0.00000000	      0.00000000	      0.00000000	      0.00000000	     -0.00000000	      0.52750336	     -1.88908922	      0.00000000	      0.00000000	    -58.53979147	   -171.24661648	    113.15300707	    314.54401324	      0.00000000	      0.00000000	      0.62175991	      0.18489199	      0.99536701	      0.16735622	      0.21015750	      0.06317093	      0.01000000	      0.08798974	      0.00000000	      0.00000000
      0.35523349	      0.00000000	     -0.00000000	      0.00000000	      0.00000000	      0.00000000	      0.00000000	      0.00000000	     -0.00000000	      0.52660433	     -1.88545238	      0.00000000	      0.00000000	    -58.62126157	   -170.80270769	    113.30263188	    313.65055838	      0.00000000	      0.00000000	      0.62596260	      0.18496049	      0.99547643	      0.16741152	      0.21308436	      0.06319925	      0.01000000	      0.08795593	      0.00000000	      0.00000000
      0.35570986	      0.00000000	     -0.00000000	      0.00000000	     -0.00000000	      0.00000000	      0.00000000	      0.00000000	     -0.00000000	      0.52570704	     -1.88177167	      0.00000000	      0.00000000	    -58.70251962	   -170.35637432	    113.45183000	    312.75247923	      0.00000000	      0.00000000	      0.63016529	      0.18502874	      0.99558325	      0.16746681	      0.21601141	      0.06322752	      0.01000000	      0.08792212	      0.00000000	      0.00000000
      0.35618622	      0.00000000	     -0.00000000	      0.00000000	      0.00000000	      0.00000000	      0.00000000	      0.00000000	     -0.00000000	      0.52481152	     -1.87804721	      0.00000000	      0.00000000	    -58.78356448	   -169.90758842	    113.60059930	    311.85021124	      0.00000000	      0.00000000	      0.63436798	      0.18509673	      0.99568755	      0.16752210	      0.21893865	      0.06325575	      0.01000000	      0.08788832	      0.00000000	      0.00000000
      0.35680585	      0.00000000	     -0.00000000	      0.00000000	      0.00000000	      0.00000000	      0.00000000	      0.00000000	     -0.00000000	      0.52364935	     -1.87313735	      0.00000000	      0.00000000	    -58.88866161	   -169.32019642	    113.79346406	    310.66987539	      0.00000000	      0.00000000	      0.63983459	      0.18518480	      0.99581952	      0.16759400	      0.22274647	      0.06329240	      0.01000000	      0.08784437	      0.00000000	      0.00000000
      0.35724968	      0.00000000	     -0.00000000	      0.00000000	      0.00000000	      0.00000000	      0.00000000	      0.00000000	     -0.00000000	      0.52281878	     -1.86957520	      0.00000000	      0.00000000	    -58.96371794	   -168.89689244	    113.93116172	    309.82015289	      0.00000000	      0.00000000	      0.64375030	      0.18524762	      0.99591155	      0.16764550	      0.22547416	      0.06331858	      0.01000000	      0.08781290	      0.00000000	      0.00000000
      0.35769351	      0.00000000	      0.00000000	      0.00000000	      0.00000000	      0.00000000	      0.00000000	      0.00000000	     -0.00000000	      0.52198979	     -1.86597534	      0.00000000	      0.00000000	    -59.03858592	   -168.47148241	    114.06848137	    308.96645200	      0.00000000	      0.00000000	      0.64766602	      0.18531022	      0.99600155	      0.16769698	      0.22820198	      0.06334471	      0.01000000	      0.08778143	      0.00000000	      0.00000000
      0.35825196	      0.00000000	      0.00000000	      0.00000000	      0.00000000	      0.00000000	      0.00000000	      0.00000000	     -0.00000000	      0.52094903	     -1.86139252	      0.00000000	      0.00000000	    -59.13251772	   -167.93319665	    114.24072082	    307.88712774	      0.00000000	      0.00000000	      0.65259288	      0.18538867	      0.99611197	      0.16776174	      0.23163436	      0.06337751	      0.01000000	      0.08774185	      0.00000000	      0.00000000
      0.35876866	      0.00000000	      0.00000000	      0.00000000	      0.00000000	      0.00000000	      0.00000000	      0.00000000	     -0.00000000	      0.51998835	     -1.85709938	      0.00000000	      0.00000000	    -59.21915988	   -167.43216167	    114.39954767	    306.88308772	      0.00000000	      0.00000000	      0.65715147	      0.18546094	      0.99621142	      0.16782163	      0.23481033	      0.06340776	      0.01000000	      0.08770524	      0.00000000	      0.00000000
      0.35928536	      0.00000000	      0.00000000	      0.00000000	      0.00000000	      0.00000000	      0.00000000	      0.00000000	     -0.00000000	      0.51902990	     -1.85275557	      0.00000000	      0.00000000	    -59.30554241	   -166.92823613	    114.55785445	    305.87418821	      0.00000000	      0.00000000	      0.66171007	      0.18553291	      0.99630831	      0.16788151	      0.23798644	      0.06343793	      0.01000000	      0.08766864	      0.00000000	      0.00000000
      0.35980207	      0.00000000	      0.00000000	      0.00000000	      0.00000000	      0.00000000	      0.00000000	      0.00000000	     -0.00000000	      0.51807371	     -1.84836122	      0.00000000	      0.00000000	    -59.39166382	   -166.42144862	    114.71563860	    304.86000512	      0.00000000	      0.00000000	      0.66626867	      0.18560457	      0.99640272	      0.16794136	      0.24116267	      0.06346799	      0.01000000	      0.08763205	      0.00000000	      0.00000000
      0.36031877	      0.00000000	      0.00000000	      0.00000000	      0.00000000	      0.00000000	      0.00000000	      0.00000000	     -0.00000000	      0.51711980	     -1.84391648	      0.00000000	      0.00000000	    -59.47752263	   -165.91175691	    114.87289746	    303.84115528	      0.00000000	      0.00000000	      0.67082727	      0.18567593	      0.99649471	      0.16800118	      0.24433902	      0.06349796	      0.01000000	      0.08759547	      0.00000000	      0.00000000
      0.36073701	      0.00000000	      0.00000000	      0.00000000	      0.00000000	      0.00000000	      0.00000000	      0.00000000	     -0.00000000	      0.51634936	     -1.84028187	      0.00000000	      0.00000000	    -59.54682723	   -165.49710180	    114.99980338	    303.01246651	      0.00000000	      0.00000000	      0.67451721	      0.18573346	      0.99656744	      0.16804958	      0.24691018	      0.06352214	      0.01000000	      0.08756586	      0.00000000	      0.00000000
      0.36115525	      0.00000000	      0.00000000	      0.00000000	      0.00000000	      0.00000000	      0.00000000	      0.00000000	     -0.00000000	      0.51558044	     -1.83661442	      0.00000000	      0.00000000	    -59.61595800	   -165.08054396	    115.12636207	    302.18071516	      0.00000000	      0.00000000	      0.67820715	      0.18579080	      0.99663865	      0.16809796	      0.24948141	      0.06354626	      0.01000000	      0.08753627	      0.00000000	      0.00000000
      0.36169285	      0.00000000	      0.00000000	      0.00000000	      0.00000000	      0.00000000	      0.00000000	      0.00000000	     -0.00000000	      0.51459436	     -1.83185219	      0.00000000	      0.00000000	    -59.70456047	   -164.54234604	    115.28852543	    301.10666195	      0.00000000	      0.00000000	      0.68295012	      0.18586420	      0.99672802	      0.16816012	      0.25278649	      0.06357715	      0.01000000	      0.08749824	      0.00000000	      0.00000000
      0.36223045	      0.00000000	      0.00000000	      0.00000000	      0.00000000	      0.00000000	      0.00000000	      0.00000000	     -0.00000000	      0.51361085	     -1.82703595	      0.00000000	      0.00000000	    -59.79287277	   -164.00101115	    115.45010995	    300.02744763	      0.00000000	      0.00000000	      0.68769308	      0.18593726	      0.99681501	      0.16822223	      0.25609167	      0.06360791	      0.01000000	      0.08746021	      0.00000000	      0.00000000
      0.36265555	      0.00000000	      0.00000000	      0.00000000	      0.00000000	      0.00000000	      0.00000000	      0.00000000	     -0.00000000	      0.51283499	     -1.82318936	      0.00000000	      0.00000000	    -59.86249895	   -163.57075770	    115.57747084	    299.17002191	      0.00000000	      0.00000000	      0.69144357	      0.18599480	      0.99688215	      0.16827132	      0.25870529	      0.06363215	      0.01000000	      0.08743016	      0.00000000	      0.00000000
      0.36308066	      0.00000000	      0.00000000	      0.00000000	      0.00000000	      0.00000000	      0.00000000	      0.00000000	     -0.00000000	      0.51206076	     -1.81930916	      0.00000000	      0.00000000	    -59.93194181	   -163.13853833	    115.70446656	    298.30943217	      0.00000000	      0.00000000	      0.69519406	      0.18605213	      0.99694787	      0.16832038	      0.26131897	      0.06365631	      0.01000000	      0.08740011	      0.00000000	      0.00000000
      0.36357874	      0.00000000	      0.00000000	      0.00000000	      0.00000000	      0.00000000	      0.00000000	      0.00000000	     -0.00000000	      0.51115573	     -1.81472015	      0.00000000	      0.00000000	    -60.01307204	   -162.62964045	    115.85279802	    297.29672224	      0.00000000	      0.00000000	      0.69958843	      0.18611903	      0.99702311	      0.16837783	      0.26438142	      0.06368452	      0.01000000	      0.08736491	      0.00000000	      0.00000000
      0.36407683	      0.00000000	      0.00000000	      0.00000000	      0.00000000	      0.00000000	      0.00000000	      0.00000000	     -0.00000000	      0.51025300	     -1.81008523	      0.00000000	      0.00000000	    -60.09394813	   -162.11804965	    116.00062394	    296.27958400	      0.00000000	      0.00000000	      0.70398280	      0.18618565	      0.99709649	      0.16843523	      0.26744393	      0.06371262	      0.01000000	      0.08732972	      0.00000000	      0.00000000
      0.36452790	      0.00000000	      0.00000000	      0.00000000	      0.00000000	      0.00000000	      0.00000000	      0.00000000	     -0.00000000	      0.50943747	     -1.80584821	      0.00000000	      0.00000000	    -60.16697088	   -161.65243695	    116.13406025	    295.35435446	      0.00000000	      0.00000000	      0.70796244	      0.18624572	      0.99716138	      0.16848718	      0.27021745	      0.06373796	      0.01000000	      0.08729785	      0.00000000	      0.00000000
      0.36497898	      0.00000000	      0.00000000	      0.00000000	      0.00000000	      0.00000000	      0.00000000	      0.00000000	     -0.00000000	      0.50862386	     -1.80157373	      0.00000000	      0.00000000	    -60.23978311	   -161.18461344	    116.26707839	    294.42552538	      0.00000000	      0.00000000	      0.71194208	      0.18630555	      0.99722482	      0.16853909	      0.27299102	      0.06376321	      0.01000000	      0.08726600	      0.00000000	      0.00000000
      0.36543788	      0.00000000	      0.00000000	      0.00000000	      0.00000000	      0.00000000	      0.00000000	      0.00000000	     -0.00000000	      0.50779812	     -1.79718677	      0.00000000	      0.00000000	    -60.31364064	   -160.70642727	    116.40197187	    293.47666540	      0.00000000	      0.00000000	      0.71599071	      0.18636618	      0.99728790	      0.16859187	      0.27581272	      0.06378880	      0.01000000	      0.08723360	      0.00000000	      0.00000000
      0.36589678	      0.00000000	      0.00000000	      0.00000000	      0.00000000	      0.00000000	      0.00000000	      0.00000000	     -0.00000000	      0.50697441	     -1.79276122	      0.00000000	      0.00000000	    -60.38727820	   -160.22595496	    116.53642906	    292.52405349	      0.00000000	      0.00000000	      0.72003935	      0.18642655	      0.99734954	      0.16864460	      0.27863447	      0.06381429	      0.01000000	      0.08720121	      0.00000000	      0.00000000
      0.36630098	      0.00000000	      0.00000000	      0.00000000	      0.00000000	      0.00000000	      0.00000000	      0.00000000	     -0.00000000	      0.50625056	     -1.78883118	      0.00000000	      0.00000000	    -60.45195704	   -159.80085790	    116.65449963	    291.68173517	      0.00000000	      0.00000000	      0.72360550	      0.18647952	      0.99740267	      0.16869101	      0.28111996	      0.06383666	      0.01000000	      0.08717269	      0.00000000	      0.00000000
      0.36685382	      0.00000000	      0.00000000	      0.00000000	      0.00000000	      0.00000000	      0.00000000	      0.00000000	     -0.00000000	      0.50526312	     -1.78340782	      0.00000000	      0.00000000	    -60.54013930	   -159.21659022	    116.81543221	    290.52485755	      0.00000000	      0.00000000	      0.72848292	      0.18655165	      0.99747362	      0.16875442	      0.28451941	      0.06386712	      0.01000000	      0.08713369	      0.00000000	      0.00000000
      0.36740666	      0.00000000	      0.00000000	      0.00000000	      0.00000000	      0.00000000	      0.00000000	      0.00000000	     -0.00000000	      0.50427871	     -1.77792887	      0.00000000	      0.00000000	    -60.62799765	   -158.62899486	    116.97572370	    289.36267298	      0.00000000	      0.00000000	      0.73336034	      0.18662342	      0.99754262	      0.16881777	      0.28791892	      0.06389744	      0.01000000	      0.08709470	      0.00000000	      0.00000000
      0.36777643	      0.00000000	      0.00000000	      0.00000000	      0.00000000	      0.00000000	      0.00000000	      0.00000000	     -0.00000000	      0.50362195	     -1.77423319	      0.00000000	      0.00000000	    -60.68658198	   -158.23413783	    117.08257898	    288.58199217	      0.00000000	      0.00000000	      0.73662271	      0.18667122	      0.99758772	      0.16886010	      0.29019278	      0.06391763	      0.01000000	      0.08706863	      0.00000000	      0.00000000
      0.36814621	      0.00000000	      0.00000000	      0.00000000	      0.00000000	      0.00000000	      0.00000000	      0.00000000	     -0.00000000	      0.50296657	     -1.77051278	      0.00000000	      0.00000000	    -60.74502002	   -157.83778741	    117.18914516	    287.79900075	      0.00000000	      0.00000000	      0.73988508	      0.18671885	      0.99763199	      0.16890240	      0.29246666	      0.06393775	      0.01000000	      0.08704256	      0.00000000	      0.00000000
      0.36860420	      0.00000000	      0.00000000	      0.00000000	      0.00000000	      0.00000000	      0.00000000	      0.00000000	     -0.00000000	      0.50215674	     -1.76587052	      0.00000000	      0.00000000	    -60.81719625	   -157.34482815	    117.32073314	    286.82572426	      0.00000000	      0.00000000	      0.74392577	      0.18677762	      0.99768570	      0.16895474	      0.29528305	      0.06396259	      0.01000000	      0.08701028	      0.00000000	      0.00000000
      0.36906220	      0.00000000	      0.00000000	      0.00000000	      0.00000000	      0.00000000	      0.00000000	      0.00000000	     -0.00000000	      0.50134905	     -1.76119048	      0.00000000	      0.00000000	    -60.88914618	   -156.84958843	    117.45187452	    285.84875884	      0.00000000	      0.00000000	      0.74796647	      0.18683614	      0.99773818	      0.16900703	      0.29809947	      0.06398731	      0.01000000	      0.08697801	      0.00000000	      0.00000000
      0.36946856	      0.00000000	      0.00000000	      0.00000000	      0.00000000	      0.00000000	      0.00000000	      0.00000000	     -0.00000000	      0.50063422	     -1.75700649	      0.00000000	      0.00000000	    -60.95279416	   -156.40828087	    117.56785570	    284.97873826	      0.00000000	      0.00000000	      0.75155161	      0.18688784	      0.99778375	      0.16905337	      0.30059838	      0.06400916	      0.01000000	      0.08694938	      0.00000000	      0.00000000
      0.36999560	      0.00000000	      0.00000000	      0.00000000	      0.00000000	      0.00000000	      0.00000000	      0.00000000	     -0.00000000	      0.49970965	     -1.75153586	      0.00000000	      0.00000000	    -61.03507622	   -155.83324904	    117.71775270	    283.84591913	      0.00000000	      0.00000000	      0.75620146	      0.18695460	      0.99784148	      0.16911342	      0.30383944	      0.06403737	      0.01000000	      0.08691227	      0.00000000	      0.00000000
      0.37052264	      0.00000000	      0.00000000	      0.00000000	      0.00000000	      0.00000000	      0.00000000	      0.00000000	     -0.00000000	      0.49878797	     -1.74601556	      0.00000000	      0.00000000	    -61.11705442	   -155.25518878	    117.86705136	    282.70832787	      0.00000000	      0.00000000	      0.76085130	      0.18702103	      0.99789771	      0.16917338	      0.30708053	      0.06406545	      0.01000000	      0.08687516	      0.00000000	      0.00000000
      0.37090835	      0.00000000	      0.00000000	      0.00000000	      0.00000000	      0.00000000	      0.00000000	      0.00000000	     -0.00000000	      0.49811530	     -1.74194416	      0.00000000	      0.00000000	    -61.17685599	   -154.83024331	    117.97593367	    281.87246745	      0.00000000	      0.00000000	      0.76425425	      0.18706942	      0.99793793	      0.16921721	      0.30945251	      0.06408590	      0.01000000	      0.08684801	      0.00000000	      0.00000000
      0.37129406	      0.00000000	      0.00000000	      0.00000000	      0.00000000	      0.00000000	      0.00000000	      0.00000000	     -0.00000000	      0.49744420	     -1.73784631	      0.00000000	      0.00000000	    -61.23649334	   -154.40367206	    118.08449310	    281.03409969	      0.00000000	      0.00000000	      0.76765720	      0.18711764	      0.99797737	      0.16926100	      0.31182450	      0.06410628	      0.01000000	      0.08682087	      0.00000000	      0.00000000
      0.37172029	      0.00000000	      0.00000000	      0.00000000	      0.00000000	      0.00000000	      0.00000000	      0.00000000	     -0.00000000	      0.49670445	     -1.73328724	      0.00000000	      0.00000000	    -61.30220391	   -153.93041422	    118.20408006	    280.10452649	      0.00000000	      0.00000000	      0.77141764	      0.18717070	      0.99802008	      0.16930933	      0.31444569	      0.06412871	      0.01000000	      0.08679088	      0.00000000	      0.00000000
      0.37214652	      0.00000000	      0.00000000	      0.00000000	      0.00000000	      0.00000000	      0.00000000	      0.00000000	     -0.00000000	      0.49596665	     -1.72869599	      0.00000000	      0.00000000	    -61.36771234	   -153.45517798	    118.32327014	    279.17179579	      0.00000000	      0.00000000	      0.77517808	      0.18722354	      0.99806189	      0.16935761	      0.31706690	      0.06415105	      0.01000000	      0.08676090	      0.00000000	      0.00000000
      0.37260308	      0.00000000	      0.00000000	      0.00000000	      0.00000000	      0.00000000	      0.00000000	      0.00000000	     -0.00000000	      0.49517853	     -1.72374239	      0.00000000	      0.00000000	    -61.43765746	   -152.94393537	    118.45050052	    278.16907400	      0.00000000	      0.00000000	      0.77920612	      0.18727990	      0.99810570	      0.16940926	      0.31987465	      0.06417487	      0.01000000	      0.08672879	      0.00000000	      0.00000000
      0.37305964	      0.00000000	      0.00000000	      0.00000000	      0.00000000	      0.00000000	      0.00000000	      0.00000000	     -0.00000000	      0.49439267	     -1.71875205	      0.00000000	      0.00000000	    -61.50736864	   -152.43041981	    118.57727226	    277.16276356	      0.00000000	      0.00000000	      0.78323417	      0.18733599	      0.99814851	      0.16946084	      0.32268242	      0.06419858	      0.01000000	      0.08669670	      0.00000000	      0.00000000
      0.37345145	      0.00000000	      0.00000000	      0.00000000	      0.00000000	      0.00000000	      0.00000000	      0.00000000	     -0.00000000	      0.49372010	     -1.71444031	      0.00000000	      0.00000000	    -61.56700467	   -151.98793741	    118.68569572	    276.29621713	      0.00000000	      0.00000000	      0.78669088	      0.18738392	      0.99818448	      0.16950504	      0.32509195	      0.06421884	      0.01000000	      0.08666916	      0.00000000	      0.00000000
      0.37394561	      0.00000000	      0.00000000	      0.00000000	      0.00000000	      0.00000000	      0.00000000	      0.00000000	     -0.00000000	      0.49287424	     -1.70896373	      0.00000000	      0.00000000	    -61.64197282	   -151.42747606	    118.82195978	    275.19942534	      0.00000000	      0.00000000	      0.79105065	      0.18744410	      0.99822885	      0.16956072	      0.32813098	      0.06424428	      0.01000000	      0.08663443	      0.00000000	      0.00000000
      0.37443977	      0.00000000	      0.00000000	      0.00000000	      0.00000000	      0.00000000	      0.00000000	      0.00000000	     -0.00000000	      0.49203110	     -1.70344443	      0.00000000	      0.00000000	    -61.71666336	   -150.86434491	    118.95768079	    274.09851100	      0.00000000	      0.00000000	      0.79541043	      0.18750398	      0.99827213	      0.16961631	      0.33117003	      0.06426960	      0.01000000	      0.08659972	      0.00000000	      0.00000000
      0.37481075	      0.00000000	      0.00000000	      0.00000000	      0.00000000	      0.00000000	      0.00000000	      0.00000000	     -0.00000000	      0.49139993	     -1.69927295	      0.00000000	      0.00000000	    -61.77255213	   -150.43985086	    119.05921173	    273.26909775	      0.00000000	      0.00000000	      0.79868342	      0.18754873	      0.99830392	      0.16965798	      0.33345152	      0.06428852	      0.01000000	      0.08657366	      0.00000000	      0.00000000
      0.37518173	      0.00000000	      0.00000000	      0.00000000	      0.00000000	      0.00000000	      0.00000000	      0.00000000	     -0.00000000	      0.49077032	     -1.69507750	      0.00000000	      0.00000000	    -61.82828314	   -150.01385133	    119.16043456	    272.43736660	      0.00000000	      0.00000000	      0.80195640	      0.18759331	      0.99833513	      0.16969960	      0.33573303	      0.06430736	      0.01000000	      0.08654761	      0.00000000	      0.00000000
      0.37562148	      0.00000000	      0.00000000	      0.00000000	      0.00000000	      0.00000000	      0.00000000	      0.00000000	     -0.00000000	      0.49002600	     -1.69007329	      0.00000000	      0.00000000	    -61.89414089	   -149.50693861	    119.28002255	    271.44828100	      0.00000000	      0.00000000	      0.80583617	      0.18764593	      0.99837138	      0.16974887	      0.33843750	      0.06432961	      0.01000000	      0.08651674	      0.00000000	      0.00000000
      0.37606123	      0.00000000	      0.00000000	      0.00000000	      0.00000000	      0.00000000	      0.00000000	      0.00000000	     -0.00000000	      0.48928389	     -1.68503557	      0.00000000	      0.00000000	    -61.95977527	   -148.99791028	    119.39917486	    270.45593354	      0.00000000	      0.00000000	      0.80971593	      0.18769830	      0.99840684	      0.16979807	      0.34114199	      0.06435176	      0.01000000	      0.08648587	      0.00000000	      0.00000000
      0.37643692	      0.00000000	      0.00000000	      0.00000000	      0.00000000	      0.00000000	      0.00000000	      0.00000000	     -0.00000000	      0.48865166	     -1.68070529	      0.00000000	      0.00000000	    -62.01566990	   -148.56137437	    119.50062198	    269.60545331	      0.00000000	      0.00000000	      0.81303046	      0.18774285	      0.99843653	      0.16984003	      0.34345247	      0.06437060	      0.01000000	      0.08645951	      0.00000000	      0.00000000
      0.37690935	      0.00000000	      0.00000000	      0.00000000	      0.00000000	      0.00000000	      0.00000000	      0.00000000	     -0.00000000	      0.48785894	     -1.67522538	      0.00000000	      0.00000000	    -62.08572440	   -148.01024424	    119.62773795	    268.53248401	      0.00000000	      0.00000000	      0.81719850	      0.18779862	      0.99847307	      0.16989273	      0.34635792	      0.06439418	      0.01000000	      0.08642637	      0.00000000	      0.00000000
      0.37738178	      0.00000000	      0.00000000	      0.00000000	      0.00000000	      0.00000000	      0.00000000	      0.00000000	     -0.00000000	      0.48706881	     -1.66970707	      0.00000000	      0.00000000	    -62.15551796	   -147.45666684	    119.75434612	    267.45580700	      0.00000000	      0.00000000	      0.82136654	      0.18785410	      0.99850875	      0.16994533	      0.34926338	      0.06441765	      0.01000000	      0.08639323	      0.00000000	      0.00000000
      0.37774155	      0.00000000	      0.00000000	      0.00000000	      0.00000000	      0.00000000	      0.00000000	      0.00000000	     -0.00000000	      0.48646886	     -1.66547898	      0.00000000	      0.00000000	    -62.20849255	   -147.03347108	    119.85042113	    266.63319476	      0.00000000	      0.00000000	      0.82454065	      0.18789616	      0.99853537	      0.16998532	      0.35147600	      0.06443544	      0.01000000	      0.08636801	      0.00000000	      0.00000000
      0.37810132	      0.00000000	      0.00000000	      0.00000000	      0.00000000	      0.00000000	      0.00000000	      0.00000000	     -0.00000000	      0.48587043	     -1.66122872	      0.00000000	      0.00000000	    -62.26131462	   -146.60885659	    119.94619980	    265.80841908	      0.00000000	      0.00000000	      0.82771476	      0.18793806	      0.99856151	      0.17002526	      0.35368863	      0.06445316	      0.01000000	      0.08634279	      0.00000000	      0.00000000
      0.37853371	      0.00000000	      0.00000000	      0.00000000	      0.00000000	      0.00000000	      0.00000000	      0.00000000	     -0.00000000	      0.48515324	     -1.65609128	      0.00000000	      0.00000000	    -62.32459635	   -146.09666605	    120.06091822	    264.81416927	      0.00000000	      0.00000000	      0.83152957	      0.18798820	      0.99859230	      0.17007318	      0.35634788	      0.06447437	      0.01000000	      0.08631248	      0.00000000	      0.00000000
      0.37896610	      0.00000000	      0.00000000	      0.00000000	      0.00000000	      0.00000000	      0.00000000	      0.00000000	     -0.00000000	      0.48443828	     -1.65092196	      0.00000000	      0.00000000	    -62.38765617	   -145.58242357	    120.17520606	    263.81681924	      0.00000000	      0.00000000	      0.83534438	      0.18803810	      0.99862244	      0.17012102	      0.35900714	      0.06449549	      0.01000000	      0.08628218	      0.00000000	      0.00000000
      0.37932718	      0.00000000	      0.00000000	      0.00000000	      0.00000000	      0.00000000	      0.00000000	      0.00000000	     -0.00000000	      0.48384296	     -1.64658088	      0.00000000	      0.00000000	    -62.44014452	   -145.15143509	    120.27031288	    262.98146846	      0.00000000	      0.00000000	      0.83852999	      0.18807958	      0.99864711	      0.17016091	      0.36122779	      0.06451304	      0.01000000	      0.08625689	      0.00000000	      0.00000000
      0.37978256	      0.00000000	      0.00000000	      0.00000000	      0.00000000	      0.00000000	      0.00000000	      0.00000000	     -0.00000000	      0.48309439	     -1.64107442	      0.00000000	      0.00000000	    -62.50611981	   -144.60584600	    120.38982961	    261.92473797	      0.00000000	      0.00000000	      0.84254765	      0.18813166	      0.99867760	      0.17021112	      0.36402846	      0.06453508	      0.01000000	      0.08622499	      0.00000000	      0.00000000
      0.38001152	      0.00000000	      0.00000000	      0.00000000	      0.00000000	      0.00000000	      0.00000000	      0.00000000	     -0.00000000	      0.48271896	     -1.63829254	      0.00000000	      0.00000000	    -62.53919792	   -144.33066127	    120.44974011	    261.39217666	      0.00000000	      0.00000000	      0.84456674	      0.18815774	      0.99869267	      0.17023634	      0.36543663	      0.06454612	      0.01000000	      0.08620896	      0.00000000	      0.00000000
      0.38024049	      0.00000000	      0.00000000	      0.00000000	      0.00000000	      0.00000000	      0.00000000	      0.00000000	     -0.00000000	      0.48234416	     -1.63550179	      0.00000000	      0.00000000	    -62.57221295	   -144.05490700	    120.50952856	    260.85867125	      0.00000000	      0.00000000	      0.84656630	      0.18818376	      0.99870756	      0.17026152	      0.36684479	      0.06455714	      0.01000000	      0.08619293	      0.00000000	      0.00000000
      0.38064143	      0.00000000	      0.00000000	      0.00000000	      0.00000000	      0.00000000	      0.00000000	      0.00000000	     -0.00000000	      0.48168940	     -1.63059356	      0.00000000	      0.00000000	    -62.62987386	   -143.57065779	    120.61393064	    259.92226942	      0.00000000	      0.00000000	      0.84999817	      0.18822920	      0.99873324	      0.17030557	      0.36931067	      0.06457636	      0.01000000	      0.08616486	      0.00000000	      0.00000000
      0.38104238	      0.00000000	      0.00000000	      0.00000000	      0.00000000	      0.00000000	      0.00000000	      0.00000000	     -0.00000000	      0.48103661	     -1.62565838	      0.00000000	      0.00000000	    -62.68734027	   -143.08467392	    120.71795675	    258.98335164	      0.00000000	      0.00000000	      0.85334380	      0.18827454	      0.99875841	      0.17034954	      0.37177654	      0.06459549	      0.01000000	      0.08613680	      0.00000000	      0.00000000
      0.38142924	      0.00000000	      0.00000000	      0.00000000	      0.00000000	      0.00000000	      0.00000000	      0.00000000	     -0.00000000	      0.48040864	     -1.62087118	      0.00000000	      0.00000000	    -62.74260323	   -142.61416480	    120.81797177	    258.07496723	      0.00000000	      0.00000000	      0.85649263	      0.18831823	      0.99878221	      0.17039189	      0.37415582	      0.06461388	      0.01000000	      0.08610973	      0.00000000	      0.00000000
      0.38181610	      0.00000000	      0.00000000	      0.00000000	      0.00000000	      0.00000000	      0.00000000	      0.00000000	     -0.00000000	      0.47978251	     -1.61605931	      0.00000000	      0.00000000	    -62.79768388	   -142.14212556	    120.91763494	    257.16436712	      0.00000000	      0.00000000	      0.85956590	      0.18836190	      0.99880556	      0.17043417	      0.37653509	      0.06463218	      0.01000000	      0.08608266	      0.00000000	      0.00000000
      0.38224289	      0.00000000	      0.00000000	      0.00000000	      0.00000000	      0.00000000	      0.00000000	      0.00000000	     -0.00000000	      0.47909393	     -1.61072248	      0.00000000	      0.00000000	    -62.85823737	   -141.61965375	    121.02717546	    256.15721850	      0.00000000	      0.00000000	      0.86287132	      0.18841011	      0.99883080	      0.17048072	      0.37915994	      0.06465229	      0.01000000	      0.08605281	      0.00000000	      0.00000000
      0.38266968	      0.00000000	      0.00000000	      0.00000000	      0.00000000	      0.00000000	      0.00000000	      0.00000000	     -0.00000000	      0.47840764	     -1.60535635	      0.00000000	      0.00000000	    -62.91856750	   -141.09543708	    121.13628561	    255.14762648	      0.00000000	      0.00000000	      0.86609025	      0.18845837	      0.99885551	      0.17052717	      0.38178480	      0.06467229	      0.01000000	      0.08602297	      0.00000000	      0.00000000
      0.38303998	      0.00000000	      0.00000000	      0.00000000	      0.00000000	      0.00000000	      0.00000000	      0.00000000	     -0.00000000	      0.47781403	     -1.60067705	      0.00000000	      0.00000000	    -62.97073099	   -140.63924859	    121.23060479	    254.26964739	      0.00000000	      0.00000000	      0.86881517	      0.18850033	      0.99887652	      0.17056741	      0.38406224	      0.06468958	      0.01000000	      0.08599708	      0.00000000	      0.00000000
      0.38341028	      0.00000000	      0.00000000	      0.00000000	      0.00000000	      0.00000000	      0.00000000	      0.00000000	     -0.00000000	      0.47722217	     -1.59597631	      0.00000000	      0.00000000	    -63.02272534	   -140.18183701	    121.32459854	    253.38994695	      0.00000000	      0.00000000	      0.87147872	      0.18854238	      0.99889715	      0.17060757	      0.38633968	      0.06470679	      0.01000000	      0.08597120	      0.00000000	      0.00000000
      0.38383655	      0.00000000	      0.00000000	      0.00000000	      0.00000000	      0.00000000	      0.00000000	      0.00000000	     -0.00000000	      0.47654301	     -1.59053897	      0.00000000	      0.00000000	    -63.08236804	   -139.65383522	    121.43239466	    252.37516830	      0.00000000	      0.00000000	      0.87447100	      0.18859092	      0.99892043	      0.17065371	      0.38896134	      0.06472651	      0.01000000	      0.08594142	      0.00000000	      0.00000000
      0.38426282	      0.00000000	      0.00000000	      0.00000000	      0.00000000	      0.00000000	      0.00000000	      0.00000000	     -0.00000000	      0.47586618	     -1.58507414	      0.00000000	      0.00000000	    -63.14178535	   -139.12431670	    121.53975776	    251.35836089	      0.00000000	      0.00000000	      0.87738655	      0.18863962	      0.99894321	      0.17069975	      0.39158300	      0.06474615	      0.01000000	      0.08591164	      0.00000000	      0.00000000
      0.38460328	      0.00000000	      0.00000000	      0.00000000	      0.00000000	      0.00000000	      0.00000000	      0.00000000	     -0.00000000	      0.47532728	     -1.58069004	      0.00000000	      0.00000000	    -63.18907893	   -138.70035353	    121.62519579	    250.54473764	      0.00000000	      0.00000000	      0.87966162	      0.18867865	      0.99896106	      0.17073645	      0.39367690	      0.06476176	      0.01000000	      0.08588786	      0.00000000	      0.00000000
      0.38503700	      0.00000000	      0.00000000	      0.00000000	      0.00000000	      0.00000000	      0.00000000	      0.00000000	     -0.00000000	      0.47464292	     -1.57508048	      0.00000000	      0.00000000	    -63.24911858	   -138.15895357	    121.73363680	    249.50640218	      0.00000000	      0.00000000	      0.88249298	      0.18872856	      0.99898337	      0.17078312	      0.39634438	      0.06478156	      0.01000000	      0.08585757	      0.00000000	      0.00000000
      0.38547072	      0.00000000	      0.00000000	      0.00000000	      0.00000000	      0.00000000	      0.00000000	      0.00000000	     -0.00000000	      0.47396099	     -1.56944401	      0.00000000	      0.00000000	    -63.30892312	   -137.61613443	    121.84162705	    248.46628419	      0.00000000	      0.00000000	      0.88525144	      0.18877868	      0.99900519	      0.17082968	      0.39901187	      0.06480127	      0.01000000	      0.08582729	      0.00000000	      0.00000000
      0.38580423	      0.00000000	      0.00000000	      0.00000000	      0.00000000	      0.00000000	      0.00000000	      0.00000000	     -0.00000000	      0.47343829	     -1.56509182	      0.00000000	      0.00000000	    -63.35475022	   -137.19780980	    121.92436034	    247.66513083	      0.00000000	      0.00000000	      0.88732440	      0.18881737	      0.99902166	      0.17086540	      0.40106307	      0.06481635	      0.01000000	      0.08580402	      0.00000000	      0.00000000
      0.38620640	      0.00000000	      0.00000000	      0.00000000	      0.00000000	      0.00000000	      0.00000000	      0.00000000	     -0.00000000	      0.47280991	     -1.55982336	      0.00000000	      0.00000000	    -63.40982550	   -136.69233273	    122.02376945	    246.69769494	      0.00000000	      0.00000000	      0.88976987	      0.18886421	      0.99904115	      0.17090841	      0.40353654	      0.06483447	      0.01000000	      0.08577595	      0.00000000	      0.00000000
      0.38660857	      0.00000000	      0.00000000	      0.00000000	      0.00000000	      0.00000000	      0.00000000	      0.00000000	     -0.00000000	      0.47218366	     -1.55453311	      0.00000000	      0.00000000	    -63.46469728	   -136.18575676	    122.12278919	    245.72886434	      0.00000000	      0.00000000	      0.89215759	      0.18891126	      0.99906025	      0.17095131	      0.40601000	      0.06485251	      0.01000000	      0.08574790	      0.00000000	      0.00000000
      0.38701561	      0.00000000	      0.00000000	      0.00000000	      0.00000000	      0.00000000	      0.00000000	      0.00000000	     -0.00000000	      0.47155199	     -1.54915704	      0.00000000	      0.00000000	    -63.52002637	   -135.67196779	    122.22261190	    244.74685145	      0.00000000	      0.00000000	      0.89451707	      0.18895909	      0.99907919	      0.17099464	      0.40851344	      0.06487068	      0.01000000	      0.08571951	      0.00000000	      0.00000000
      0.38742266	      0.00000000	      0.00000000	      0.00000000	      0.00000000	      0.00000000	      0.00000000	      0.00000000	      0.00000000	      0.47092251	     -1.54375963	      0.00000000	      0.00000000	    -63.57514611	   -135.15712686	    122.32203463	    243.76356093	      0.00000000	      0.00000000	      0.89682059	      0.18900714	      0.99909776	      0.17103788	      0.41101688	      0.06488876	      0.01000000	      0.08569112	      0.00000000	      0.00000000
      0.38781231	      0.00000000	      0.00000000	      0.00000000	      0.00000000	      0.00000000	      0.00000000	      0.00000000	      0.00000000	      0.47032200	     -1.53857335	      0.00000000	      0.00000000	    -63.62771362	   -134.66334497	    122.41683299	    242.82105859	      0.00000000	      0.00000000	      0.89897466	      0.18905333	      0.99911518	      0.17107917	      0.41341334	      0.06490600	      0.01000000	      0.08566396	      0.00000000	      0.00000000
      0.38820195	      0.00000000	      0.00000000	      0.00000000	      0.00000000	      0.00000000	      0.00000000	      0.00000000	     -0.00000000	      0.46972351	     -1.53336840	      0.00000000	      0.00000000	    -63.68008854	   -134.16866273	    122.51126390	    241.87749425	      0.00000000	      0.00000000	      0.90108016	      0.18909973	      0.99913226	      0.17112037	      0.41580979	      0.06492316	      0.01000000	      0.08563680	      0.00000000	      0.00000000
      0.38860772	      0.00000000	      0.00000000	      0.00000000	      0.00000000	      0.00000000	      0.00000000	      0.00000000	     -0.00000000	      0.46910243	     -1.52792878	      0.00000000	      0.00000000	    -63.73442462	   -133.65260240	    122.60920943	    240.89374495	      0.00000000	      0.00000000	      0.90322246	      0.18914825	      0.99914970	      0.17116318	      0.41830536	      0.06494095	      0.01000000	      0.08560853	      0.00000000	      0.00000000
      0.38901348	      0.00000000	      0.00000000	      0.00000000	      0.00000000	      0.00000000	      0.00000000	      0.00000000	     -0.00000000	      0.46848356	     -1.52246987	      0.00000000	      0.00000000	    -63.78855112	   -133.13562781	    122.70675558	    239.90898319	      0.00000000	      0.00000000	      0.90531482	      0.18919699	      0.99916679	      0.17120589	      0.42080093	      0.06495866	      0.01000000	      0.08558026	      0.00000000	      0.00000000
      0.38939013	      0.00000000	      0.00000000	      0.00000000	      0.00000000	      0.00000000	      0.00000000	      0.00000000	     -0.00000000	      0.46791109	     -1.51738584	      0.00000000	      0.00000000	    -63.83860540	   -132.65497064	    122.79694366	    238.99393281	      0.00000000	      0.00000000	      0.90721349	      0.18924242	      0.99918234	      0.17124544	      0.42311742	      0.06497502	      0.01000000	      0.08555402	      0.00000000	      0.00000000
      0.38976677	      0.00000000	      0.00000000	      0.00000000	      0.00000000	      0.00000000	      0.00000000	      0.00000000	     -0.00000000	      0.46734053	     -1.51228598	      0.00000000	      0.00000000	    -63.88847851	   -132.17357779	    122.88678693	    238.07808827	      0.00000000	      0.00000000	      0.90907130	      0.18928802	      0.99919760	      0.17128491	      0.42543390	      0.06499131	      0.01000000	      0.08552780	      0.00000000	      0.00000000
      0.39017406	      0.00000000	      0.00000000	      0.00000000	      0.00000000	      0.00000000	      0.00000000	      0.00000000	     -0.00000000	      0.46672572	     -1.50675377	      0.00000000	      0.00000000	    -63.94220549	   -131.65222074	    122.98355221	    237.08679720	      0.00000000	      0.00000000	      0.91103544	      0.18933753	      0.99921379	      0.17132748	      0.42793888	      0.06500886	      0.01000000	      0.08549944	      0.00000000	      0.00000000
      0.39058135	      0.00000000	      0.00000000	      0.00000000	      0.00000000	      0.00000000	      0.00000000	      0.00000000	      0.00000000	      0.46611316	     -1.50120395	      0.00000000	      0.00000000	    -63.99571997	   -131.13005635	    123.07991357	    236.09471758	      0.00000000	      0.00000000	      0.91295420	      0.18938725	      0.99922965	      0.17136995	      0.43044385	      0.06502632	      0.01000000	      0.08547109	      0.00000000	      0.00000000
      0.39093698	      0.00000000	     -0.00000000	      0.00000000	      0.00000000	      0.00000000	      0.00000000	      0.00000000	     -0.00000000	      0.46558015	     -1.49634408	      0.00000000	      0.00000000	    -64.04227226	   -130.67349715	    123.16372122	    235.22776899	      0.00000000	      0.00000000	      0.91459338	      0.18943081	      0.99924323	      0.17140695	      0.43263108	      0.06504149	      0.01000000	      0.08544635	      0.00000000	      0.00000000
      0.39129261	      0.00000000	     -0.00000000	      0.00000000	      0.00000000	      0.00000000	      0.00000000	      0.00000000	     -0.00000000	      0.46504888	     -1.49147144	      0.00000000	      0.00000000	    -64.08866208	   -130.21636378	    123.24722046	    234.36026443	      0.00000000	      0.00000000	      0.91619961	      0.18947452	      0.99925658	      0.17144386	      0.43481831	      0.06505661	      0.01000000	      0.08542161	      0.00000000	      0.00000000
      0.39169949	      0.00000000	     -0.00000000	      0.00000000	      0.00000000	      0.00000000	      0.00000000	      0.00000000	     -0.00000000	      0.46444317	     -1.48588130	      0.00000000	      0.00000000	    -64.14153806	   -129.69267257	    123.34237506	    233.36702269	      0.00000000	      0.00000000	      0.91799790	      0.18952470	      0.99927156	      0.17148600	      0.43732076	      0.06507383	      0.01000000	      0.08539331	      0.00000000	      0.00000000
      0.39210637	      0.00000000	     -0.00000000	      0.00000000	      0.00000000	      0.00000000	      0.00000000	      0.00000000	     -0.00000000	      0.46383973	     -1.48027530	      0.00000000	      0.00000000	    -64.19420082	   -129.16827327	    123.43712539	    232.37320137	      0.00000000	      0.00000000	      0.91975512	      0.18957506	      0.99928623	      0.17152802	      0.43982322	      0.06509097	      0.01000000	      0.08536501	      0.00000000	      0.00000000
      0.39242982	      0.00000000	     -0.00000000	      0.00000000	      0.00000000	      0.00000000	      0.00000000	      0.00000000	     -0.00000000	      0.46336165	     -1.47580772	      0.00000000	      0.00000000	    -64.23591338	   -128.75091592	    123.51215970	    231.58266060	      0.00000000	      0.00000000	      0.92112345	      0.18961521	      0.99929769	      0.17156136	      0.44181257	      0.06510454	      0.01000000	      0.08534252	      0.00000000	      0.00000000
      0.39284453	      0.00000000	     -0.00000000	      0.00000000	      0.00000000	      0.00000000	      0.00000000	      0.00000000	     -0.00000000	      0.46275082	     -1.47006590	      0.00000000	      0.00000000	    -64.28919577	   -128.21521543	    123.60798758	    230.56853286	      0.00000000	      0.00000000	      0.92284162	      0.18966684	      0.99931211	      0.17160399	      0.44436314	      0.06512187	      0.01000000	      0.08531370	      0.00000000	      0.00000000
      0.39325923	      0.00000000	     -0.00000000	      0.00000000	      0.00000000	      0.00000000	      0.00000000	      0.00000000	     -0.00000000	      0.46214237	     -1.46430887	      0.00000000	      0.00000000	    -64.34225586	   -127.67884558	    123.70339479	    229.55398235	      0.00000000	      0.00000000	      0.92452012	      0.18971864	      0.99932623	      0.17164651	      0.44691371	      0.06513911	      0.01000000	      0.08528488	      0.00000000	      0.00000000
      0.39358064	      0.00000000	     -0.00000000	      0.00000000	      0.00000000	      0.00000000	      0.00000000	      0.00000000	      0.00000000	      0.46167244	     -1.45983677	      0.00000000	      0.00000000	    -64.38322639	   -127.26270834	    123.77704956	    228.76722060	      0.00000000	      0.00000000	      0.92579438	      0.18975889	      0.99933698	      0.17167939	      0.44889051	      0.06515242	      0.01000000	      0.08526255	      0.00000000	      0.00000000
      0.39390205	      0.00000000	     -0.00000000	      0.00000000	      0.00000000	      0.00000000	      0.00000000	      0.00000000	      0.00000000	      0.46120396	     -1.45535601	      0.00000000	      0.00000000	    -64.42406310	   -126.84619697	    123.85045141	    227.98022068	      0.00000000	      0.00000000	      0.92704588	      0.18979923	      0.99934756	      0.17171219	      0.45086730	      0.06516567	      0.01000000	      0.08524023	      0.00000000	      0.00000000
      0.39429038	      0.00000000	     -0.00000000	      0.00000000	      0.00000000	      0.00000000	      0.00000000	      0.00000000	      0.00000000	      0.46063986	     -1.44993114	      0.00000000	      0.00000000	    -64.47322285	   -126.34249797	    123.93879713	    227.02898000	      0.00000000	      0.00000000	      0.92852822	      0.18984808	      0.99936011	      0.17175173	      0.45325563	      0.06518163	      0.01000000	      0.08521326	      0.00000000	      0.00000000
      0.39467870	      0.00000000	     -0.00000000	      0.00000000	      0.00000000	      0.00000000	      0.00000000	      0.00000000	      0.00000000	      0.46007787	     -1.44449426	      0.00000000	      0.00000000	    -64.52218690	   -125.83828510	    124.02677340	    226.07747462	      0.00000000	      0.00000000	      0.92997877	      0.18989705	      0.99937242	      0.17179117	      0.45564397	      0.06519750	      0.01000000	      0.08518630	      0.00000000	      0.00000000
      0.39501629	      0.00000000	     -0.00000000	      0.00000000	      0.00000000	      0.00000000	      0.00000000	      0.00000000	      0.00000000	      0.45959103	     -1.43975828	      0.00000000	      0.00000000	    -64.56459409	   -125.39955897	    124.10295432	    225.24998960	      0.00000000	      0.00000000	      0.93121454	      0.18993972	      0.99938293	      0.17182537	      0.45772025	      0.06521125	      0.01000000	      0.08516286	      0.00000000	      0.00000000
      0.39542471	      0.00000000	     -0.00000000	      0.00000000	      0.00000000	      0.00000000	      0.00000000	      0.00000000	      0.00000000	      0.45900417	     -1.43401710	      0.00000000	      0.00000000	    -64.61570133	   -124.86829962	    124.19474650	    224.24858090	      0.00000000	      0.00000000	      0.93267894	      0.18999144	      0.99939541	      0.17186665	      0.46023218	      0.06522781	      0.01000000	      0.08513452	      0.00000000	      0.00000000
      0.39583313	      0.00000000	     -0.00000000	      0.00000000	      0.00000000	      0.00000000	      0.00000000	      0.00000000	      0.00000000	      0.45841967	     -1.42826372	      0.00000000	      0.00000000	    -64.66659149	   -124.33652831	    124.28612963	    223.24698184	      0.00000000	      0.00000000	      0.93411055	      0.19004327	      0.99940763	      0.17190781	      0.46274411	      0.06524429	      0.01000000	      0.08510618	      0.00000000	      0.00000000
      0.39613566	      0.00000000	     -0.00000000	      0.00000000	      0.00000000	      0.00000000	      0.00000000	      0.00000000	      0.00000000	      0.45798821	     -1.42399432	      0.00000000	      0.00000000	    -64.70414777	   -123.94231327	    124.35355697	    222.50486135	      0.00000000	      0.00000000	      0.93515033	      0.19008173	      0.99941653	      0.17193822	      0.46460480	      0.06525644	      0.01000000	      0.08508520	      0.00000000	      0.00000000
      0.39654422	      0.00000000	     -0.00000000	      0.00000000	      0.00000000	      0.00000000	      0.00000000	      0.00000000	      0.00000000	      0.45740760	     -1.41821861	      0.00000000	      0.00000000	    -64.75467695	   -123.40953297	    124.44425903	    221.50242302	      0.00000000	      0.00000000	      0.93652722	      0.19013375	      0.99942833	      0.17197919	      0.46711760	      0.06527279	      0.01000000	      0.08505686	      0.00000000	      0.00000000
      0.39695278	      0.00000000	     -0.00000000	      0.00000000	      0.00000000	      0.00000000	      0.00000000	      0.00000000	      0.00000000	      0.45682936	     -1.41243170	      0.00000000	      0.00000000	    -64.80498835	   -122.87628502	    124.53455150	    220.49997413	      0.00000000	      0.00000000	      0.93787345	      0.19018586	      0.99943990	      0.17202004	      0.46963041	      0.06528906	      0.01000000	      0.08502853	      0.00000000	      0.00000000
      0.39727010	      0.00000000	     -0.00000000	      0.00000000	      0.00000000	      0.00000000	      0.00000000	      0.00000000	      0.00000000	      0.45638189	     -1.40792970	      0.00000000	      0.00000000	    -64.84391318	   -122.46183751	    124.60439605	    219.72118120	      0.00000000	      0.00000000	      0.93889834	      0.19022639	      0.99944872	      0.17205169	      0.47158201	      0.06530164	      0.01000000	      0.08500654	      0.00000000	      0.00000000
      0.39758741	      0.00000000	     -0.00000000	      0.00000000	      0.00000000	      0.00000000	      0.00000000	      0.00000000	      0.00000000	      0.45593584	     -1.40342133	      0.00000000	      0.00000000	    -64.88270645	   -122.04712910	    124.67399347	    218.94239043	      0.00000000	      0.00000000	      0.93990553	      0.19026696	      0.99945740	      0.17208327	      0.47353362	      0.06531417	      0.01000000	      0.08498455	      0.00000000	      0.00000000
      0.39796215	      0.00000000	     -0.00000000	      0.00000000	      0.00000000	      0.00000000	      0.00000000	      0.00000000	      0.00000000	      0.45541092	     -1.39808908	      0.00000000	      0.00000000	    -64.92835061	   -121.55705724	    124.75586768	    218.02254592	      0.00000000	      0.00000000	      0.94107264	      0.19031493	      0.99946747	      0.17212046	      0.47583842	      0.06532890	      0.01000000	      0.08495858	      0.00000000	      0.00000000
      0.39833689	      0.00000000	     -0.00000000	      0.00000000	      0.00000000	      0.00000000	      0.00000000	      0.00000000	      0.00000000	      0.45488800	     -1.39274842	      0.00000000	      0.00000000	    -64.97381107	   -121.06664763	    124.83739719	    217.10272477	      0.00000000	      0.00000000	      0.94221606	      0.19036295	      0.99947736	      0.17215756	      0.47814321	      0.06534357	      0.01000000	      0.08493262	      0.00000000	      0.00000000
      0.39868695	      0.00000000	     -0.00000000	      0.00000000	      0.00000000	      0.00000000	      0.00000000	      0.00000000	      0.00000000	      0.45440134	     -1.38775219	      0.00000000	      0.00000000	    -65.01611080	   -120.60825816	    124.91324464	    216.24342819	      0.00000000	      0.00000000	      0.94326321	      0.19040785	      0.99948644	      0.17219212	      0.48029618	      0.06535721	      0.01000000	      0.08490838	      0.00000000	      0.00000000
      0.39903700	      0.00000000	     -0.00000000	      0.00000000	      0.00000000	      0.00000000	      0.00000000	      0.00000000	      0.00000000	      0.45391642	     -1.38274904	      0.00000000	      0.00000000	    -65.05825003	   -120.14959735	    124.98879130	    215.38416300	      0.00000000	      0.00000000	      0.94429056	      0.19045278	      0.99949535	      0.17222660	      0.48244915	      0.06537080	      0.01000000	      0.08488414	      0.00000000	      0.00000000
      0.39942547	      0.00000000	     -0.00000000	      0.00000000	      0.00000000	      0.00000000	      0.00000000	      0.00000000	      0.00000000	      0.45338036	     -1.37718911	      0.00000000	      0.00000000	    -65.10482461	   -119.64031442	    125.07227457	    214.43060516	      0.00000000	      0.00000000	      0.94540794	      0.19050268	      0.99950506	      0.17226475	      0.48483834	      0.06538580	      0.01000000	      0.08485724	      0.00000000	      0.00000000
      0.39981393	      0.00000000	     -0.00000000	      0.00000000	      0.00000000	      0.00000000	      0.00000000	      0.00000000	      0.00000000	      0.45284646	     -1.37162118	      0.00000000	      0.00000000	    -65.15120131	   -119.13071958	    125.15538743	    213.47716903	      0.00000000	      0.00000000	      0.94650197	      0.19055261	      0.99951458	      0.17230279	      0.48722752	      0.06540073	      0.01000000	      0.08483036	      0.00000000	      0.00000000
      0.40014416	      0.00000000	      0.00000000	      0.00000000	      0.00000000	      0.00000000	      0.00000000	      0.00000000	      0.00000000	      0.45239428	     -1.36688170	      0.00000000	      0.00000000	    -65.19047103	   -118.69727880	    125.22575151	    212.66665397	      0.00000000	      0.00000000	      0.94741405	      0.19059507	      0.99952254	      0.17233505	      0.48925860	      0.06541336	      0.01000000	      0.08480751	      0.00000000	      0.00000000
      0.40054423	      0.00000000	      0.00000000	      0.00000000	      0.00000000	      0.00000000	      0.00000000	      0.00000000	      0.00000000	      0.45184858	     -1.36113276	      0.00000000	      0.00000000	    -65.23785279	   -118.17191225	    125.31063601	    211.68482991	      0.00000000	      0.00000000	      0.94849736	      0.19064654	      0.99953200	      0.17237401	      0.49171917	      0.06542859	      0.01000000	      0.08477983	      0.00000000	      0.00000000
      0.40094430	      0.00000000	      0.00000000	      0.00000000	     -0.00000000	      0.00000000	      0.00000000	      0.00000000	      0.00000000	      0.45130519	     -1.35537610	      0.00000000	      0.00000000	    -65.28502432	   -117.64625224	    125.39512775	    210.70321627	      0.00000000	      0.00000000	      0.94955747	      0.19069802	      0.99954127	      0.17241286	      0.49417973	      0.06544375	      0.01000000	      0.08475216	      0.00000000	      0.00000000
      0.40121378	      0.00000000	      0.00000000	      0.00000000	     -0.00000000	      0.00000000	      0.00000000	      0.00000000	      0.00000000	      0.45094046	     -1.35149418	      0.00000000	      0.00000000	    -65.31668061	   -117.29201423	    125.45182023	    210.04204788	      0.00000000	      0.00000000	      0.95025876	      0.19073271	      0.99954741	      0.17243896	      0.49583717	      0.06545391	      0.01000000	      0.08473353	      0.00000000	      0.00000000
      0.40161651	      0.00000000	      0.00000000	      0.00000000	     -0.00000000	      0.00000000	      0.00000000	      0.00000000	      0.00000000	      0.45039734	     -1.34568676	      0.00000000	      0.00000000	    -65.36381117	   -116.76240821	    125.53621186	    209.05404401	      0.00000000	      0.00000000	      0.95128797	      0.19078454	      0.99955643	      0.17247787	      0.49831413	      0.06546903	      0.01000000	      0.08470568	      0.00000000	      0.00000000
      0.40201925	      0.00000000	     -0.00000000	      0.00000000	     -0.00000000	      0.00000000	      0.00000000	      0.00000000	      0.00000000	      0.44985656	     -1.33987223	      0.00000000	      0.00000000	    -65.41072839	   -116.23252888	    125.62020564	    208.06644614	      0.00000000	      0.00000000	      0.95229510	      0.19083638	      0.99956528	      0.17251666	      0.50079108	      0.06548407	      0.01000000	      0.08467785	      0.00000000	      0.00000000
      0.40232380	      0.00000000	     -0.00000000	      0.00000000	     -0.00000000	      0.00000000	      0.00000000	      0.00000000	      0.00000000	      0.44944916	     -1.33547057	      0.00000000	      0.00000000	    -65.44606667	   -115.83167216	    125.68345981	    207.31956820	      0.00000000	      0.00000000	      0.95304237	      0.19087557	      0.99957185	      0.17254591	      0.50266422	      0.06549539	      0.01000000	      0.08465680	      0.00000000	      0.00000000
      0.40262836	      0.00000000	     -0.00000000	      0.00000000	     -0.00000000	      0.00000000	      0.00000000	      0.00000000	      0.00000000	      0.44904311	     -1.33106510	      0.00000000	      0.00000000	    -65.48128285	   -115.43067315	    125.74648655	    206.57292464	      0.00000000	      0.00000000	      0.95377750	      0.19091476	      0.99957832	      0.17257509	      0.50453736	      0.06550666	      0.01000000	      0.08463576	      0.00000000	      0.00000000
      0.40298674	      0.00000000	     -0.00000000	      0.00000000	     -0.00000000	      0.00000000	      0.00000000	      0.00000000	      0.00000000	      0.44856701	     -1.32587628	      0.00000000	      0.00000000	    -65.52256660	   -114.95864202	    125.82036125	    205.69445601	      0.00000000	      0.00000000	      0.95462732	      0.19096086	      0.99958582	      0.17260934	      0.50674155	      0.06551987	      0.01000000	      0.08461101	      0.00000000	      0.00000000
      0.40334512	      0.00000000	     -0.00000000	      0.00000000	      0.00000000	      0.00000000	      0.00000000	      0.00000000	      0.00000000	      0.44809277	     -1.32068251	      0.00000000	      0.00000000	    -65.56368114	   -114.48643546	    125.89392117	    204.81626297	      0.00000000	      0.00000000	      0.95546098	      0.19100695	      0.99959317	      0.17264350	      0.50894575	      0.06553301	      0.01000000	      0.08458626	      0.00000000	      0.00000000
      0.40370007	      0.00000000	     -0.00000000	      0.00000000	      0.00000000	      0.00000000	      0.00000000	      0.00000000	      0.00000000	      0.44762491	     -1.31553384	      0.00000000	      0.00000000	    -65.60423450	   -114.01860145	    125.96646533	    203.94667834	      0.00000000	      0.00000000	      0.95627102	      0.19105257	      0.99960033	      0.17267723	      0.51112880	      0.06554596	      0.01000000	      0.08456175	      0.00000000	      0.00000000
      0.40405501	      0.00000000	     -0.00000000	      0.00000000	      0.00000000	      0.00000000	      0.00000000	      0.00000000	      0.00000000	      0.44715888	     -1.31038063	      0.00000000	      0.00000000	    -65.64462177	   -113.55061224	    126.03870089	    203.07737512	      0.00000000	      0.00000000	      0.95706585	      0.19109817	      0.99960736	      0.17271086	      0.51331185	      0.06555884	      0.01000000	      0.08453725	      0.00000000	      0.00000000
      0.40442750	      0.00000000	     -0.00000000	      0.00000000	      0.00000000	      0.00000000	      0.00000000	      0.00000000	      0.00000000	      0.44667180	     -1.30496808	      0.00000000	      0.00000000	    -65.68682596	   -113.05934694	    126.11417393	    202.16535546	      0.00000000	      0.00000000	      0.95788391	      0.19114599	      0.99961461	      0.17274605	      0.51560276	      0.06557229	      0.01000000	      0.08451155	      0.00000000	      0.00000000
      0.40479998	      0.00000000	      0.00000000	      0.00000000	      0.00000000	      0.00000000	      0.00000000	      0.00000000	      0.00000000	      0.44618673	     -1.29955088	      0.00000000	      0.00000000	    -65.72884714	   -112.56792626	    126.18930732	    201.25368855	      0.00000000	      0.00000000	      0.95868588	      0.19119378	      0.99962172	      0.17278114	      0.51789368	      0.06558567	      0.01000000	      0.08448585	      0.00000000	      0.00000000
      0.40514908	      0.00000000	      0.00000000	      0.00000000	      0.00000000	      0.00000000	      0.00000000	      0.00000000	      0.00000000	      0.44573395	     -1.29446974	      0.00000000	      0.00000000	    -65.76806377	   -112.10723359	    126.25941513	    200.39950652	      0.00000000	      0.00000000	      0.95942320	      0.19123853	      0.99962827	      0.17281393	      0.52004076	      0.06559814	      0.01000000	      0.08446177	      0.00000000	      0.00000000
      0.40549817	      0.00000000	      0.00000000	      0.00000000	     -0.00000000	      0.00000000	      0.00000000	      0.00000000	      0.00000000	      0.44528294	     -1.28938481	      0.00000000	      0.00000000	    -65.80711955	   -111.64641944	    126.32922480	    199.54564439	      0.00000000	      0.00000000	      0.96014695	      0.19128324	      0.99963471	      0.17284663	      0.52218784	      0.06561055	      0.01000000	      0.08443770	      0.00000000	      0.00000000
      0.40587463	      0.00000000	      0.00000000	      0.00000000	     -0.00000000	      0.00000000	      0.00000000	      0.00000000	      0.00000000	      0.44479858	     -1.28389730	      0.00000000	      0.00000000	    -65.84905566	   -111.14937044	    126.40417117	    198.62516898	      0.00000000	      0.00000000	      0.96091253	      0.19133142	      0.99964152	      0.17288178	      0.52450318	      0.06562385	      0.01000000	      0.08441174	      0.00000000	      0.00000000
      0.40625108	      0.00000000	      0.00000000	      0.00000000	     -0.00000000	      0.00000000	      0.00000000	      0.00000000	      0.00000000	      0.44431628	     -1.27840570	      0.00000000	      0.00000000	    -65.89080463	   -110.65219339	    126.47877109	    197.70511930	      0.00000000	      0.00000000	      0.96166296	      0.19137954	      0.99964820	      0.17291683	      0.52681851	      0.06563709	      0.01000000	      0.08438579	      0.00000000	      0.00000000
      0.40658336	      0.00000000	      0.00000000	      0.00000000	     -0.00000000	      0.00000000	      0.00000000	      0.00000000	      0.00000000	      0.44389230	     -1.27355517	      0.00000000	      0.00000000	    -65.92749966	   -110.21325737	    126.54433045	    196.89329362	      0.00000000	      0.00000000	      0.96231302	      0.19142197	      0.99965400	      0.17294767	      0.52886219	      0.06564870	      0.01000000	      0.08436289	      0.00000000	      0.00000000
      0.40691565	      0.00000000	      0.00000000	      0.00000000	     -0.00000000	      0.00000000	      0.00000000	      0.00000000	      0.00000000	      0.44346992	     -1.26870170	      0.00000000	      0.00000000	    -65.96404882	   -109.77423469	    126.60962011	    196.08179588	      0.00000000	      0.00000000	      0.96295173	      0.19146435	      0.99965971	      0.17297843	      0.53090587	      0.06566026	      0.01000000	      0.08434000	      0.00000000	      0.00000000
      0.40729357	      0.00000000	      0.00000000	      0.00000000	     -0.00000000	      0.00000000	      0.00000000	      0.00000000	      0.00000000	      0.44299149	     -1.26317816	      0.00000000	      0.00000000	    -66.00544061	   -109.27481926	    126.68354951	    195.15918737	      0.00000000	      0.00000000	      0.96366466	      0.19151249	      0.99966608	      0.17301330	      0.53323024	      0.06567333	      0.01000000	      0.08431397	      0.00000000	      0.00000000
      0.40767149	      0.00000000	      0.00000000	      0.00000000	     -0.00000000	      0.00000000	      0.00000000	      0.00000000	      0.00000000	      0.44251515	     -1.25765112	      0.00000000	      0.00000000	    -66.04664364	   -108.77530196	    126.75713032	    194.23707172	      0.00000000	      0.00000000	      0.96436350	      0.19156057	      0.99967233	      0.17304807	      0.53555462	      0.06568633	      0.01000000	      0.08428794	      0.00000000	      0.00000000
      0.40797617	      0.00000000	      0.00000000	      0.00000000	     -0.00000000	      0.00000000	      0.00000000	      0.00000000	      0.00000000	      0.44213265	     -1.25319278	      0.00000000	      0.00000000	    -66.07972394	   -108.37253071	    126.81619726	    193.49394078	      0.00000000	      0.00000000	      0.96491683	      0.19159928	      0.99967728	      0.17307602	      0.53742852	      0.06569675	      0.01000000	      0.08426697	      0.00000000	      0.00000000
      0.40836201	      0.00000000	      0.00000000	      0.00000000	     -0.00000000	      0.00000000	      0.00000000	      0.00000000	      0.00000000	      0.44165022	     -1.24754390	      0.00000000	      0.00000000	    -66.12143940	   -107.86240206	    126.89067244	    192.55325950	      0.00000000	      0.00000000	      0.96560492	      0.19164824	      0.99968345	      0.17311130	      0.53980156	      0.06570988	      0.01000000	      0.08424041	      0.00000000	      0.00000000
      0.40874784	      0.00000000	      0.00000000	      0.00000000	     -0.00000000	      0.00000000	      0.00000000	      0.00000000	      0.00000000	      0.44116996	     -1.24189180	      0.00000000	      0.00000000	    -66.16295802	   -107.35218526	    126.96478477	    191.61315825	      0.00000000	      0.00000000	      0.96627915	      0.19169711	      0.99968950	      0.17314648	      0.54217460	      0.06572292	      0.01000000	      0.08421386	      0.00000000	      0.00000000
      0.40904423	      0.00000000	      0.00000000	      0.00000000	      0.00000000	      0.00000000	      0.00000000	      0.00000000	      0.00000000	      0.44080252	     -1.23754787	      0.00000000	      0.00000000	    -66.19471815	   -106.96020180	    127.02147021	    190.89125288	      0.00000000	      0.00000000	      0.96678787	      0.19173460	      0.99969407	      0.17317342	      0.54399752	      0.06573288	      0.01000000	      0.08419346	      0.00000000	      0.00000000
      0.40940558	      0.00000000	      0.00000000	      0.00000000	      0.00000000	      0.00000000	      0.00000000	      0.00000000	      0.00000000	      0.44035629	     -1.23224951	      0.00000000	      0.00000000	    -66.23328213	   -106.48225102	    127.09029029	    190.01153491	      0.00000000	      0.00000000	      0.96739745	      0.19178024	      0.99969955	      0.17320617	      0.54621998	      0.06574497	      0.01000000	      0.08416861	      0.00000000	      0.00000000
      0.40976694	      0.00000000	      0.00000000	      0.00000000	      0.00000000	      0.00000000	      0.00000000	      0.00000000	      0.00000000	      0.43991197	     -1.22694869	      0.00000000	      0.00000000	    -66.27167339	   -106.00424310	    127.15879256	    189.13230728	      0.00000000	      0.00000000	      0.96799558	      0.19182580	      0.99970493	      0.17323881	      0.54844245	      0.06575698	      0.01000000	      0.08414376	      0.00000000	      0.00000000
      0.41012252	      0.00000000	      0.00000000	      0.00000000	      0.00000000	      0.00000000	      0.00000000	      0.00000000	      0.00000000	      0.43947662	     -1.22173024	      0.00000000	      0.00000000	    -66.30928276	   -105.53382665	    127.22589051	    188.26753589	      0.00000000	      0.00000000	      0.96857317	      0.19187055	      0.99971013	      0.17327084	      0.55062941	      0.06576873	      0.01000000	      0.08411931	      0.00000000	      0.00000000
      0.41047810	      0.00000000	      0.00000000	      0.00000000	      0.00000000	      0.00000000	      0.00000000	      0.00000000	      0.00000000	      0.43904312	     -1.21650963	      0.00000000	      0.00000000	    -66.34672485	   -105.06336529	    127.29268104	    187.40325612	      0.00000000	      0.00000000	      0.96914010	      0.19191523	      0.99971524	      0.17330277	      0.55281637	      0.06578041	      0.01000000	      0.08409487	      0.00000000	      0.00000000
      0.41083748	      0.00000000	      0.00000000	      0.00000000	      0.00000000	      0.00000000	      0.00000000	      0.00000000	      0.00000000	      0.43860688	     -1.21123114	      0.00000000	      0.00000000	    -66.38439705	   -104.58784210	    127.35987309	    186.53017498	      0.00000000	      0.00000000	      0.96970245	      0.19196029	      0.99972031	      0.17333493	      0.55502670	      0.06579214	      0.01000000	      0.08407017	      0.00000000	      0.00000000
      0.41119686	      0.00000000	      0.00000000	      0.00000000	     -0.00000000	      0.00000000	      0.00000000	      0.00000000	      0.00000000	      0.43817254	     -1.20595066	      0.00000000	      0.00000000	    -66.42189835	   -104.11228268	    127.42675146	    185.65761823	      0.00000000	      0.00000000	      0.97025431	      0.19200527	      0.99972529	      0.17336700	      0.55723703	      0.06580380	      0.01000000	      0.08404548	      0.00000000	      0.00000000
      0.41154798	      0.00000000	      0.00000000	      0.00000000	     -0.00000000	      0.00000000	      0.00000000	      0.00000000	      0.00000000	      0.43775001	     -1.20078973	      0.00000000	      0.00000000	    -66.45837268	   -103.64762918	    127.49178997	    184.80555310	      0.00000000	      0.00000000	      0.97078357	      0.19204913	      0.99973008	      0.17339823	      0.55939656	      0.06581513	      0.01000000	      0.08402137	      0.00000000	      0.00000000
      0.41189910	      0.00000000	      0.00000000	      0.00000000	      0.00000000	      0.00000000	      0.00000000	      0.00000000	      0.00000000	      0.43732930	     -1.19562710	      0.00000000	      0.00000000	    -66.49468385	   -103.18295053	    127.55652938	    183.95399994	      0.00000000	      0.00000000	      0.97130320	      0.19209290	      0.99973477	      0.17342936	      0.56155609	      0.06582638	      0.01000000	      0.08399725	      0.00000000	      0.00000000
      0.41225882	      0.00000000	      0.00000000	      0.00000000	      0.00000000	      0.00000000	      0.00000000	      0.00000000	      0.00000000	      0.43690015	     -1.19033626	      0.00000000	      0.00000000	    -66.53171578	   -102.70686707	    127.62254553	    183.08204230	      0.00000000	      0.00000000	      0.97182578	      0.19213765	      0.99973950	      0.17346115	      0.56376854	      0.06583784	      0.01000000	      0.08397256	      0.00000000	      0.00000000
      0.41261855	      0.00000000	      0.00000000	      0.00000000	      0.00000000	      0.00000000	      0.00000000	      0.00000000	      0.00000000	      0.43647291	     -1.18504385	      0.00000000	      0.00000000	    -66.56857645	   -102.23076573	    127.68824811	    182.21064560	      0.00000000	      0.00000000	      0.97233865	      0.19218230	      0.99974415	      0.17349284	      0.56598100	      0.06584923	      0.01000000	      0.08394787	      0.00000000	      0.00000000
      0.41296356	      0.00000000	      0.00000000	      0.00000000	      0.00000000	      0.00000000	      0.00000000	      0.00000000	      0.00000000	      0.43606493	     -1.17996655	      0.00000000	      0.00000000	    -66.60376826	   -101.77413517	    127.75096841	    181.37535372	      0.00000000	      0.00000000	      0.97282157	      0.19222504	      0.99974852	      0.17352314	      0.56810295	      0.06586008	      0.01000000	      0.08392419	      0.00000000	      0.00000000
      0.41330857	      0.00000000	      0.00000000	      0.00000000	      0.00000000	      0.00000000	      0.00000000	      0.00000000	      0.00000000	      0.43565871	     -1.17488798	      0.00000000	      0.00000000	    -66.63880253	   -101.31749683	    127.81340062	    180.54058280	      0.00000000	      0.00000000	      0.97329589	      0.19226768	      0.99975283	      0.17355334	      0.57022490	      0.06587087	      0.01000000	      0.08390052	      0.00000000	      0.00000000
      0.41367031	      0.00000000	      0.00000000	      0.00000000	      0.00000000	      0.00000000	      0.00000000	      0.00000000	      0.00000000	      0.43523467	     -1.16956183	      0.00000000	      0.00000000	    -66.67536666	   -100.83871418	    127.87855139	    179.66582619	      0.00000000	      0.00000000	      0.97378415	      0.19231228	      0.99975726	      0.17358490	      0.57244975	      0.06588211	      0.01000000	      0.08387571	      0.00000000	      0.00000000
      0.41403205	      0.00000000	      0.00000000	      0.00000000	     -0.00000000	      0.00000000	      0.00000000	      0.00000000	      0.00000000	      0.43481255	     -1.16423446	      0.00000000	      0.00000000	    -66.71175759	   -100.35993009	    127.94338583	    178.79167073	      0.00000000	      0.00000000	      0.97426331	      0.19235678	      0.99976161	      0.17361636	      0.57467461	      0.06589328	      0.01000000	      0.08385091	      0.00000000	      0.00000000
      0.41436668	      0.00000000	      0.00000000	      0.00000000	     -0.00000000	      0.00000000	      0.00000000	      0.00000000	      0.00000000	      0.43442379	     -1.15930536	      0.00000000	      0.00000000	    -66.74526696	    -99.91703757	    128.00307971	    177.98349168	      0.00000000	      0.00000000	      0.97469860	      0.19239785	      0.99976556	      0.17364537	      0.57673272	      0.06590354	      0.01000000	      0.08382797	      0.00000000	      0.00000000
      0.41470131	      0.00000000	      0.00000000	      0.00000000	     -0.00000000	      0.00000000	      0.00000000	      0.00000000	      0.00000000	      0.43403667	     -1.15437537	      0.00000000	      0.00000000	    -66.77862812	    -99.47415163	    128.06250323	    177.17582299	      0.00000000	      0.00000000	      0.97512639	      0.19243883	      0.99976945	      0.17367429	      0.57879083	      0.06591374	      0.01000000	      0.08380503	      0.00000000	      0.00000000
      0.41506619	      0.00000000	      0.00000000	      0.00000000	     -0.00000000	      0.00000000	      0.00000000	      0.00000000	      0.00000000	      0.43361644	     -1.14899876	      0.00000000	      0.00000000	    -66.81483629	    -98.99124415	    128.12699082	    176.29566466	      0.00000000	      0.00000000	      0.97558446	      0.19248339	      0.99977362	      0.17370572	      0.58103500	      0.06592479	      0.01000000	      0.08378003	      0.00000000	      0.00000000
      0.41543107	      0.00000000	      0.00000000	      0.00000000	     -0.00000000	      0.00000000	      0.00000000	      0.00000000	      0.00000000	      0.43319818	     -1.14362128	      0.00000000	      0.00000000	    -66.85086826	    -98.50834999	    128.19115737	    175.41615185	      0.00000000	      0.00000000	      0.97603394	      0.19252785	      0.99977772	      0.17373705	      0.58327917	      0.06593577	      0.01000000	      0.08375503	      0.00000000	      0.00000000
      0.41574709	      0.00000000	      0.00000000	      0.00000000	     -0.00000000	      0.00000000	      0.00000000	      0.00000000	      0.00000000	      0.43283751	     -1.13896331	      0.00000000	      0.00000000	    -66.88193233	    -98.09014683	    128.24647127	    174.65487118	      0.00000000	      0.00000000	      0.97641641	      0.19256625	      0.99978120	      0.17376409	      0.58522280	      0.06594522	      0.01000000	      0.08373339	      0.00000000	      0.00000000
      0.41606310	      0.00000000	      0.00000000	      0.00000000	     -0.00000000	      0.00000000	      0.00000000	      0.00000000	      0.00000000	      0.43247832	     -1.13430481	      0.00000000	      0.00000000	    -66.91286424	    -97.67196092	    128.30154467	    173.89405956	      0.00000000	      0.00000000	      0.97679267	      0.19260456	      0.99978463	      0.17379105	      0.58716642	      0.06595461	      0.01000000	      0.08371175	      0.00000000	      0.00000000
      0.41642836	      0.00000000	      0.00000000	      0.00000000	     -0.00000000	      0.00000000	      0.00000000	      0.00000000	      0.00000000	      0.43206499	     -1.12891983	      0.00000000	      0.00000000	    -66.94845127	    -97.18864294	    128.36490007	    173.01523447	      0.00000000	      0.00000000	      0.97721996	      0.19264873	      0.99978853	      0.17382212	      0.58941289	      0.06596539	      0.01000000	      0.08368675	      0.00000000	      0.00000000
      0.41679362	      0.00000000	      0.00000000	      0.00000000	     -0.00000000	      0.00000000	      0.00000000	      0.00000000	      0.00000000	      0.43165363	     -1.12353429	      0.00000000	      0.00000000	    -66.98386178	    -96.70535151	    128.42793459	    172.13708972	      0.00000000	      0.00000000	      0.97763924	      0.19269278	      0.99979236	      0.17385307	      0.59165937	      0.06597610	      0.01000000	      0.08366175	      0.00000000	      0.00000000
      0.41708161	      0.00000000	      0.00000000	      0.00000000	     -0.00000000	      0.00000000	      0.00000000	      0.00000000	      0.00000000	      0.43133066	     -1.11928755	      0.00000000	      0.00000000	    -67.01165788	    -96.32431219	    128.47741012	    171.44508989	      0.00000000	      0.00000000	      0.97796430	      0.19272742	      0.99979533	      0.17387741	      0.59343068	      0.06598449	      0.01000000	      0.08364204	      0.00000000	      0.00000000
      0.41745492	      0.00000000	      0.00000000	      0.00000000	     -0.00000000	      0.00000000	      0.00000000	      0.00000000	      0.00000000	      0.43091385	     -1.11378252	      0.00000000	      0.00000000	    -67.04752397	    -95.83044574	    128.54124397	    170.54866791	      0.00000000	      0.00000000	      0.97837851	      0.19277221	      0.99979911	      0.17390885	      0.59572665	      0.06599530	      0.01000000	      0.08361651	      0.00000000	      0.00000000
      0.41782822	      0.00000000	      0.00000000	      0.00000000	     -0.00000000	      0.00000000	      0.00000000	      0.00000000	      0.00000000	      0.43049910	     -1.10827715	      0.00000000	      0.00000000	    -67.08320570	    -95.33661480	    128.60474331	    169.65300668	      0.00000000	      0.00000000	      0.97878480	      0.19281686	      0.99980283	      0.17394017	      0.59802262	      0.06600604	      0.01000000	      0.08359098	      0.00000000	      0.00000000
      0.41811976	      0.00000000	      0.00000000	      0.00000000	     -0.00000000	      0.00000000	      0.00000000	      0.00000000	      0.00000000	      0.43017663	     -1.10397753	      0.00000000	      0.00000000	    -67.11094319	    -94.95099564	    128.65410073	    168.95392688	      0.00000000	      0.00000000	      0.97909669	      0.19285164	      0.99980568	      0.17396456	      0.59981566	      0.06601437	      0.01000000	      0.08357104	      0.00000000	      0.00000000
      0.41841129	      0.00000000	      0.00000000	      0.00000000	     -0.00000000	      0.00000000	      0.00000000	      0.00000000	      0.00000000	      0.42985541	     -1.09967779	      0.00000000	      0.00000000	    -67.13856826	    -94.56540411	    128.70325440	    168.25529202	      0.00000000	      0.00000000	      0.97940393	      0.19288634	      0.99980849	      0.17398888	      0.60160871	      0.06602265	      0.01000000	      0.08355112	      0.00000000	      0.00000000
      0.41876158	      0.00000000	      0.00000000	      0.00000000	     -0.00000000	      0.00000000	      0.00000000	      0.00000000	      0.00000000	      0.42947111	     -1.09451130	      0.00000000	      0.00000000	    -67.17161263	    -94.10214031	    128.76204596	    167.41635076	      0.00000000	      0.00000000	      0.97976703	      0.19292791	      0.99981182	      0.17401801	      0.60376315	      0.06603254	      0.01000000	      0.08352718	      0.00000000	      0.00000000
      0.41911187	      0.00000000	      0.00000000	      0.00000000	     -0.00000000	      0.00000000	      0.00000000	      0.00000000	      0.00000000	      0.42908862	     -1.08934476	      0.00000000	      0.00000000	    -67.20449473	    -93.63892125	    128.82054374	    166.57806682	      0.00000000	      0.00000000	      0.98012363	      0.19296936	      0.99981509	      0.17404704	      0.60591758	      0.06604236	      0.01000000	      0.08350324	      0.00000000	      0.00000000
      0.41942124	      0.00000000	      0.00000000	      0.00000000	     -0.00000000	      0.00000000	      0.00000000	      0.00000000	      0.00000000	      0.42875231	     -1.08478183	      0.00000000	      0.00000000	    -67.23340023	    -93.22986719	    128.87196302	    165.83818491	      0.00000000	      0.00000000	      0.98043327	      0.19300587	      0.99981793	      0.17407260	      0.60782032	      0.06605097	      0.01000000	      0.08348211	      0.00000000	      0.00000000
      0.41973061	      0.00000000	      0.00000000	      0.00000000	     -0.00000000	      0.00000000	      0.00000000	      0.00000000	      0.00000000	      0.42841742	     -1.08021896	      0.00000000	      0.00000000	    -67.26217919	    -92.82085449	    128.92315348	    165.09879305	      0.00000000	      0.00000000	      0.98073801	      0.19304227	      0.99982072	      0.17409807	      0.60972305	      0.06605954	      0.01000000	      0.08346098	      0.00000000	      0.00000000
      0.42009053	      0.00000000	      0.00000000	      0.00000000	     -0.00000000	      0.00000000	      0.00000000	      0.00000000	      0.00000000	      0.42802958	     -1.07491050	      0.00000000	      0.00000000	    -67.29550223	    -92.34505605	    128.98242217	    164.23913025	      0.00000000	      0.00000000	      0.98108650	      0.19308451	      0.99982392	      0.17412762	      0.61193674	      0.06606944	      0.01000000	      0.08343641	      0.00000000	      0.00000000
      0.42045046	      0.00000000	      0.00000000	      0.00000000	     -0.00000000	      0.00000000	      0.00000000	      0.00000000	      0.00000000	      0.42764365	     -1.06960223	      0.00000000	      0.00000000	    -67.32865404	    -91.86931608	    129.04138156	    163.38017833	      0.00000000	      0.00000000	      0.98142859	      0.19312660	      0.99982706	      0.17415706	      0.61415044	      0.06607927	      0.01000000	      0.08341184	      0.00000000	      0.00000000
      0.42073494	      0.00000000	      0.00000000	      0.00000000	     -0.00000000	      0.00000000	      0.00000000	      0.00000000	      0.00000000	      0.42733997	     -1.06540687	      0.00000000	      0.00000000	    -67.35473532	    -91.49335152	    129.08776305	    162.70171022	      0.00000000	      0.00000000	      0.98169453	      0.19315978	      0.99982950	      0.17418025	      0.61590009	      0.06608698	      0.01000000	      0.08339242	      0.00000000	      0.00000000
      0.42110400	      0.00000000	      0.00000000	      0.00000000	     -0.00000000	      0.00000000	      0.00000000	      0.00000000	      0.00000000	      0.42694777	     -1.05996434	      0.00000000	      0.00000000	    -67.38841229	    -91.00566302	    129.14764819	    161.82208844	      0.00000000	      0.00000000	      0.98203380	      0.19320269	      0.99983262	      0.17421024	      0.61816999	      0.06609693	      0.01000000	      0.08336724	      0.00000000	      0.00000000
      0.42147307	      0.00000000	      0.00000000	      0.00000000	     -0.00000000	      0.00000000	      0.00000000	      0.00000000	      0.00000000	      0.42655757	     -1.05452220	      0.00000000	      0.00000000	    -67.42190929	    -90.51804216	    129.20720883	    160.94325715	      0.00000000	      0.00000000	      0.98236670	      0.19324546	      0.99983568	      0.17424013	      0.62043989	      0.06610680	      0.01000000	      0.08334207	      0.00000000	      0.00000000
      0.42176156	      0.00000000	      0.00000000	      0.00000000	     -0.00000000	      0.00000000	      0.00000000	      0.00000000	      0.00000000	      0.42625397	     -1.05026846	      0.00000000	      0.00000000	    -67.44796822	    -90.13693427	    129.25354094	    160.25669914	      0.00000000	      0.00000000	      0.98262256	      0.19327879	      0.99983803	      0.17426341	      0.62221425	      0.06611447	      0.01000000	      0.08332240	      0.00000000	      0.00000000
      0.42205005	      0.00000000	      0.00000000	      0.00000000	     -0.00000000	      0.00000000	      0.00000000	      0.00000000	      0.00000000	      0.42595158	     -1.04601502	      0.00000000	      0.00000000	    -67.47391720	    -89.75587287	    129.29967504	    159.57060500	      0.00000000	      0.00000000	      0.98287466	      0.19331203	      0.99984035	      0.17428662	      0.62398860	      0.06612209	      0.01000000	      0.08330273	      0.00000000	      0.00000000
      0.42239641	      0.00000000	      0.00000000	      0.00000000	     -0.00000000	      0.00000000	      0.00000000	      0.00000000	      0.00000000	      0.42559017	     -1.04090888	      0.00000000	      0.00000000	    -67.50492586	    -89.29844740	    129.35480141	    158.74742682	      0.00000000	      0.00000000	      0.98317245	      0.19335181	      0.99984310	      0.17431440	      0.62611886	      0.06613118	      0.01000000	      0.08327912	      0.00000000	      0.00000000
      0.42274277	      0.00000000	      0.00000000	      0.00000000	     -0.00000000	      0.00000000	      0.00000000	      0.00000000	      0.00000000	      0.42523052	     -1.03580328	      0.00000000	      0.00000000	    -67.53577610	    -88.84109299	    129.40964278	    157.92492877	      0.00000000	      0.00000000	      0.98346499	      0.19339147	      0.99984579	      0.17434208	      0.62824912	      0.06614021	      0.01000000	      0.08325552	      0.00000000	      0.00000000
      0.42304843	      0.00000000	      0.00000000	      0.00000000	     -0.00000000	      0.00000000	      0.00000000	      0.00000000	      0.00000000	      0.42491461	     -1.03129813	      0.00000000	      0.00000000	    -67.56286958	    -88.43754933	    129.45780323	    157.19956770	      0.00000000	      0.00000000	      0.98371887	      0.19342635	      0.99984813	      0.17436643	      0.63012905	      0.06614812	      0.01000000	      0.08323470	      0.00000000	      0.00000000
      0.42335409	      0.00000000	      0.00000000	      0.00000000	     -0.00000000	      0.00000000	      0.00000000	      0.00000000	      0.00000000	      0.42460007	     -1.02679349	      0.00000000	      0.00000000	    -67.58983972	    -88.03406666	    129.50574203	    156.47471343	      0.00000000	      0.00000000	      0.98396881	      0.19346112	      0.99985043	      0.17439070	      0.63200899	      0.06615598	      0.01000000	      0.08321388	      0.00000000	      0.00000000
      0.42371026	      0.00000000	      0.00000000	      0.00000000	     -0.00000000	      0.00000000	      0.00000000	      0.00000000	      0.00000000	      0.42423529	     -1.02154514	      0.00000000	      0.00000000	    -67.62111096	    -87.56399379	    129.56132306	    155.63067245	      0.00000000	      0.00000000	      0.98425515	      0.19350152	      0.99985307	      0.17441889	      0.63419957	      0.06616508	      0.01000000	      0.08318962	      0.00000000	      0.00000000
      0.42406643	      0.00000000	      0.00000000	      0.00000000	     -0.00000000	      0.00000000	      0.00000000	      0.00000000	      0.00000000	      0.42387239	     -1.01629758	      0.00000000	      0.00000000	    -67.65221478	    -87.09400549	    129.61660359	    154.78736329	      0.00000000	      0.00000000	      0.98453632	      0.19354176	      0.99985567	      0.17444697	      0.63639015	      0.06617411	      0.01000000	      0.08316538	      0.00000000	      0.00000000
      0.42434496	      0.00000000	      0.00000000	      0.00000000	     -0.00000000	      0.00000000	      0.00000000	      0.00000000	      0.00000000	      0.42358989	     -1.01219452	      0.00000000	      0.00000000	    -67.67642162	    -86.72653685	    129.65962423	    154.12832700	      0.00000000	      0.00000000	      0.98475266	      0.19357314	      0.99985766	      0.17446886	      0.63810320	      0.06618112	      0.01000000	      0.08314642	      0.00000000	      0.00000000
      0.42471055	      0.00000000	      0.00000000	      0.00000000	     -0.00000000	      0.00000000	      0.00000000	      0.00000000	      0.00000000	      0.42322082	     -1.00680963	      0.00000000	      0.00000000	    -67.70804027	    -86.24428541	    129.71581479	    153.26387445	      0.00000000	      0.00000000	      0.98503198	      0.19361418	      0.99986024	      0.17449750	      0.64035176	      0.06619026	      0.01000000	      0.08312154	      0.00000000	      0.00000000
      0.42507615	      0.00000000	      0.00000000	      0.00000000	     -0.00000000	      0.00000000	      0.00000000	      0.00000000	      0.00000000	      0.42285372	     -1.00142573	      0.00000000	      0.00000000	    -67.73948264	    -85.76212776	    129.77168945	    152.40023569	      0.00000000	      0.00000000	      0.98530613	      0.19365507	      0.99986277	      0.17452603	      0.64260033	      0.06619934	      0.01000000	      0.08309668	      0.00000000	      0.00000000
      0.42536265	      0.00000000	      0.00000000	      0.00000000	     -0.00000000	      0.00000000	      0.00000000	      0.00000000	      0.00000000	      0.42256742	     -0.99720735	      0.00000000	      0.00000000	    -67.76399924	    -85.38436354	    129.81525499	    151.72387521	      0.00000000	      0.00000000	      0.98551741	      0.19368701	      0.99986473	      0.17454831	      0.64436241	      0.06620640	      0.01000000	      0.08307719	      0.00000000	      0.00000000
      0.42564914	      0.00000000	      0.00000000	      0.00000000	     -0.00000000	      0.00000000	      0.00000000	      0.00000000	      0.00000000	      0.42228232	     -0.99298962	      0.00000000	      0.00000000	    -67.78840762	    -85.00666144	    129.85862682	    151.04799646	      0.00000000	      0.00000000	      0.98572562	      0.19371885	      0.99986665	      0.17457052	      0.64612449	      0.06621342	      0.01000000	      0.08305771	      0.00000000	      0.00000000
      0.42599054	      0.00000000	      0.00000000	      0.00000000	     -0.00000000	      0.00000000	      0.00000000	      0.00000000	      0.00000000	      0.42194418	     -0.98796458	      0.00000000	      0.00000000	    -67.81735191	    -84.55667239	    129.91005692	    150.24315117	      0.00000000	      0.00000000	      0.98596979	      0.19375666	      0.99986891	      0.17459690	      0.64822423	      0.06622172	      0.01000000	      0.08303451	      0.00000000	      0.00000000
      0.42633194	      0.00000000	      0.00000000	      0.00000000	     -0.00000000	      0.00000000	      0.00000000	      0.00000000	      0.00000000	      0.42160775	     -0.98294056	      0.00000000	      0.00000000	    -67.84614260	    -84.10677558	    129.96121236	    149.43899171	      0.00000000	      0.00000000	      0.98620973	      0.19379434	      0.99987113	      0.17462319	      0.65032397	      0.06622997	      0.01000000	      0.08301131	      0.00000000	      0.00000000
      0.42663858	      0.00000000	      0.00000000	      0.00000000	     -0.00000000	      0.00000000	      0.00000000	      0.00000000	      0.00000000	      0.42130703	     -0.97842898	      0.00000000	     -0.00000000	    -67.87187086	    -83.70277405	    130.00692514	    148.71722218	      0.00000000	      0.00000000	      0.98642171	      0.19382807	      0.99987309	      0.17464671	      0.65220991	      0.06623732	      0.01000000	      0.08299047	      0.00000000	      0.00000000
      0.42694521	      0.00000000	      0.00000000	      0.00000000	     -0.00000000	      0.00000000	      0.00000000	      0.00000000	      0.00000000	      0.42100770	     -0.97391828	      0.00000000	     -0.00000000	    -67.89747526	    -83.29885197	    130.05241669	    147.99598487	      0.00000000	      0.00000000	      0.98663039	      0.19386168	      0.99987502	      0.17467017	      0.65409585	      0.06624463	      0.01000000	      0.08296964	      0.00000000	      0.00000000
      0.42729811	      0.00000000	      0.00000000	      0.00000000	     -0.00000000	      0.00000000	      0.00000000	      0.00000000	      0.00000000	      0.42066493	     -0.96872822	      0.00000000	      0.00000000	    -67.92678912	    -82.83409736	    130.10449758	    147.16655106	      0.00000000	      0.00000000	      0.98686655	      0.19390022	      0.99987720	      0.17469706	      0.65626631	      0.06625297	      0.01000000	      0.08294568	      0.00000000	      0.00000000
      0.42765101	      0.00000000	      0.00000000	      0.00000000	     -0.00000000	      0.00000000	      0.00000000	      0.00000000	      0.00000000	      0.42032398	     -0.96353941	      0.00000000	     -0.00000000	    -67.95593899	    -82.36944961	    130.15628590	    146.33785929	      0.00000000	      0.00000000	      0.98709850	      0.19393862	      0.99987935	      0.17472385	      0.65843677	      0.06626125	      0.01000000	      0.08292172	      0.00000000	      0.00000000
      0.42792962	      0.00000000	      0.00000000	      0.00000000	     -0.00000000	      0.00000000	      0.00000000	      0.00000000	      0.00000000	      0.42005609	     -0.95944370	      0.00000000	     -0.00000000	    -67.97883729	    -82.00268765	    130.19696679	    145.68405539	      0.00000000	      0.00000000	      0.98727870	      0.19396882	      0.99988102	      0.17474494	      0.66015037	      0.06626775	      0.01000000	      0.08290281	      0.00000000	      0.00000000
      0.42829195	      0.00000000	      0.00000000	      0.00000000	     -0.00000000	      0.00000000	      0.00000000	      0.00000000	      0.00000000	      0.41970942	     -0.95411857	      0.00000000	     -0.00000000	    -68.00846318	    -81.52583121	    130.24959901	    144.83441764	      0.00000000	      0.00000000	      0.98750925	      0.19400796	      0.99988316	      0.17477226	      0.66237886	      0.06627613	      0.01000000	      0.08287823	      0.00000000	      0.00000000
      0.42865429	      0.00000000	      0.00000000	      0.00000000	     -0.00000000	      0.00000000	      0.00000000	      0.00000000	      0.00000000	      0.41936468	     -0.94879488	      0.00000000	      0.00000000	    -68.03791632	    -81.04909162	    130.30192352	    143.98559848	      0.00000000	      0.00000000	      0.98773559	      0.19404695	      0.99988526	      0.17479947	      0.66460736	      0.06628444	      0.01000000	      0.08285365	      0.00000000	      0.00000000
      0.42893788	      0.00000000	      0.00000000	      0.00000000	     -0.00000000	      0.00000000	      0.00000000	      0.00000000	      0.00000000	      0.41909619	     -0.94462913	      0.00000000	     -0.00000000	    -68.06084844	    -80.67604609	    130.34266280	    143.32168220	      0.00000000	      0.00000000	      0.98790985	      0.19407734	      0.99988687	      0.17482070	      0.66635158	      0.06629090	      0.01000000	      0.08283442	      0.00000000	      0.00000000
      0.42922148	      0.00000000	      0.00000000	      0.00000000	     -0.00000000	      0.00000000	      0.00000000	      0.00000000	      0.00000000	      0.41882889	     -0.94046431	      0.00000000	      0.00000000	    -68.08367479	    -80.30307622	    130.38321387	    142.65825011	      0.00000000	      0.00000000	      0.98808161	      0.19410764	      0.99988846	      0.17484186	      0.66809580	      0.06629732	      0.01000000	      0.08281519	      0.00000000	      0.00000000
      0.42956054	      0.00000000	      0.00000000	      0.00000000	     -0.00000000	      0.00000000	      0.00000000	      0.00000000	      0.00000000	      0.41851086	     -0.93548617	      0.00000000	      0.00000000	    -68.11082683	    -79.85726551	    130.43144930	    141.86562020	      0.00000000	      0.00000000	      0.98828374	      0.19414374	      0.99989034	      0.17486707	      0.67018116	      0.06630494	      0.01000000	      0.08279221	      0.00000000	      0.00000000
      0.42989960	      0.00000000	      0.00000000	      0.00000000	     -0.00000000	      0.00000000	      0.00000000	      0.00000000	      0.00000000	      0.41819452	     -0.93050944	      0.00000000	     -0.00000000	    -68.13782773	    -79.41156637	    130.47941610	    141.07368644	      0.00000000	      0.00000000	      0.98848240	      0.19417970	      0.99989218	      0.17489219	      0.67226653	      0.06631251	      0.01000000	      0.08276923	      0.00000000	      0.00000000
      0.43019968	      0.00000000	      0.00000000	      0.00000000	     -0.00000000	      0.00000000	      0.00000000	      0.00000000	      0.00000000	      0.41791595	     -0.92610607	      0.00000000	     -0.00000000	    -68.16159836	    -79.01720838	    130.52164436	    140.37330900	      0.00000000	      0.00000000	      0.98865540	      0.19421140	      0.99989379	      0.17491434	      0.67411214	      0.06631915	      0.01000000	      0.08274890	      0.00000000	      0.00000000
      0.43049976	      0.00000000	      0.00000000	      0.00000000	     -0.00000000	      0.00000000	      0.00000000	      0.00000000	      0.00000000	      0.41763871	     -0.92170385	      0.00000000	     -0.00000000	    -68.18525066	    -78.62294238	    130.56366253	    139.67345525	      0.00000000	      0.00000000	      0.98882577	      0.19424299	      0.99989537	      0.17493642	      0.67595776	      0.06632575	      0.01000000	      0.08272858	      0.00000000	      0.00000000
      0.43084965	      0.00000000	      0.00000000	      0.00000000	     -0.00000000	      0.00000000	      0.00000000	      0.00000000	      0.00000000	      0.41731711	     -0.91657231	      0.00000000	      0.00000000	    -68.21268003	    -78.16334697	    130.61239091	    138.85803798	      0.00000000	      0.00000000	      0.98902117	      0.19427968	      0.99989718	      0.17496207	      0.67810975	      0.06633338	      0.01000000	      0.08270488	      0.00000000	      0.00000000
      0.43119955	      0.00000000	      0.00000000	      0.00000000	     -0.00000000	      0.00000000	      0.00000000	      0.00000000	      0.00000000	      0.41699730	     -0.91144241	      0.00000000	      0.00000000	    -68.23994860	    -77.70387783	    130.66083410	    138.04336995	      0.00000000	      0.00000000	      0.98921312	      0.19431622	      0.99989897	      0.17498762	      0.68026175	      0.06634096	      0.01000000	      0.08268120	      0.00000000	      0.00000000
      0.43146393	      0.00000000	      0.00000000	      0.00000000	     -0.00000000	      0.00000000	      0.00000000	      0.00000000	      0.00000000	      0.41675685	     -0.90756736	      0.00000000	      0.00000000	    -68.26044617	    -77.35679194	    130.69724886	    137.42824064	      0.00000000	      0.00000000	      0.98935592	      0.19434373	      0.99990029	      0.17500686	      0.68188781	      0.06634664	      0.01000000	      0.08266331	      0.00000000	      0.00000000
      0.43182449	      0.00000000	      0.00000000	      0.00000000	     -0.00000000	      0.00000000	      0.00000000	      0.00000000	      0.00000000	      0.41643056	     -0.90228410	      0.00000000	     -0.00000000	    -68.28825297	    -76.88356012	    130.74664948	    136.58993498	      0.00000000	      0.00000000	      0.98954759	      0.19438110	      0.99990208	      0.17503301	      0.68410543	      0.06635433	      0.01000000	      0.08263891	      0.00000000	      0.00000000
      0.43218506	      0.00000000	      0.00000000	      0.00000000	     -0.00000000	      0.00000000	      0.00000000	      0.00000000	      0.00000000	      0.41610618	     -0.89700270	      0.00000000	     -0.00000000	    -68.31588917	    -76.41046498	    130.79574798	    135.75247445	      0.00000000	      0.00000000	      0.98973579	      0.19441831	      0.99990383	      0.17505905	      0.68632305	      0.06636196	      0.01000000	      0.08261452	      0.00000000	      0.00000000
      0.43247921	      0.00000000	      0.00000000	      0.00000000	     -0.00000000	      0.00000000	      0.00000000	      0.00000000	      0.00000000	      0.41584296	     -0.89269552	      0.00000000	     -0.00000000	    -68.33830841	    -76.02463028	    130.83557888	    135.06973550	      0.00000000	      0.00000000	      0.98988679	      0.19444854	      0.99990523	      0.17508022	      0.68813218	      0.06636813	      0.01000000	      0.08259463	      0.00000000	      0.00000000
      0.43277335	      0.00000000	      0.00000000	      0.00000000	     -0.00000000	      0.00000000	      0.00000000	      0.00000000	      0.00000000	      0.41558101	     -0.88838963	      0.00000000	     -0.00000000	    -68.36061416	    -75.63888984	    130.87520903	    134.38755261	      0.00000000	      0.00000000	      0.99003555	      0.19447866	      0.99990661	      0.17510132	      0.68994131	      0.06637426	      0.01000000	      0.08257475	      0.00000000	      0.00000000
      0.43309074	      0.00000000	      0.00000000	      0.00000000	     -0.00000000	      0.00000000	      0.00000000	      0.00000000	      0.00000000	      0.41529979	     -0.88374504	      0.00000000	     -0.00000000	    -68.38455471	    -75.22279289	    130.91774476	    133.65200444	      0.00000000	      0.00000000	      0.99019360	      0.19451104	      0.99990808	      0.17512400	      0.69189335	      0.06638083	      0.01000000	      0.08255330	      0.00000000	      0.00000000
      0.43340812	      0.00000000	      0.00000000	      0.00000000	     -0.00000000	      0.00000000	      0.00000000	      0.00000000	      0.00000000	      0.41502004	     -0.87910199	      0.00000000	     -0.00000000	    -68.40836321	    -74.80681166	    130.96004714	    132.91706531	      0.00000000	      0.00000000	      0.99034911	      0.19454329	      0.99990953	      0.17514660	      0.69384540	      0.06638734	      0.01000000	      0.08253185	      0.00000000	      0.00000000
      0.43374324	      0.00000000	      0.00000000	      0.00000000	     -0.00000000	      0.00000000	      0.00000000	      0.00000000	      0.00000000	      0.41472626	     -0.87420122	      0.00000000	     -0.00000000	    -68.43335861	    -74.36772142	    131.00445987	    132.14166815	      0.00000000	      0.00000000	      0.99051062	      0.19457720	      0.99991103	      0.17517038	      0.69590650	      0.06639417	      0.01000000	      0.08250922	      0.00000000	      0.00000000
      0.43407835	      0.00000000	      0.00000000	      0.00000000	     -0.00000000	      0.00000000	      0.00000000	      0.00000000	      0.00000000	      0.41443412	     -0.86930223	      0.00000000	     -0.00000000	    -68.45820688	    -73.92876342	    131.04861286	    131.36695495	      0.00000000	      0.00000000	      0.99066941	      0.19461097	      0.99991251	      0.17519406	      0.69796760	      0.06640094	      0.01000000	      0.08248659	      0.00000000	      0.00000000
      0.43439742	      0.00000000	      0.00000000	      0.00000000	     -0.00000000	      0.00000000	      0.00000000	      0.00000000	      0.00000000	      0.41415750	     -0.86463955	      0.00000000	     -0.00000000	    -68.48172828	    -73.51095982	    131.09040983	    130.62992624	      0.00000000	      0.00000000	      0.99081811	      0.19464298	      0.99991390	      0.17521653	      0.69992998	      0.06640733	      0.01000000	      0.08246505	      0.00000000	      0.00000000
      0.43471648	      0.00000000	      0.00000000	      0.00000000	     -0.00000000	      0.00000000	      0.00000000	      0.00000000	      0.00000000	      0.41388237	     -0.85997853	      0.00000000	     -0.00000000	    -68.50511640	    -73.09327993	    131.13197174	    129.89350984	      0.00000000	      0.00000000	      0.99096442	      0.19467487	      0.99991526	      0.17523891	      0.70189236	      0.06641367	      0.01000000	      0.08244351	      0.00000000	      0.00000000
      0.43505845	      0.00000000	      0.00000000	      0.00000000	     -0.00000000	      0.00000000	      0.00000000	      0.00000000	      0.00000000	      0.41358914	     -0.85498476	      0.00000000	     -0.00000000	    -68.53003561	    -72.64575760	    131.17625661	    129.10485725	      0.00000000	      0.00000000	      0.99111863	      0.19470890	      0.99991670	      0.17526280	      0.70399562	      0.06642042	      0.01000000	      0.08242044	      0.00000000	      0.00000000
      0.43540042	      0.00000000	      0.00000000	      0.00000000	     -0.00000000	      0.00000000	      0.00000000	      0.00000000	      0.00000000	      0.41329761	     -0.84999295	      0.00000000	     -0.00000000	    -68.55480181	    -72.19837995	    131.22027191	    128.31692416	      0.00000000	      0.00000000	      0.99127019	      0.19474277	      0.99991811	      0.17528661	      0.70609888	      0.06642710	      0.01000000	      0.08239737	      0.00000000	      0.00000000
      0.43570371	      0.00000000	      0.00000000	      0.00000000	     -0.00000000	      0.00000000	      0.00000000	      0.00000000	      0.00000000	      0.41304049	     -0.84556743	      0.00000000	     -0.00000000	    -68.57663871	    -71.80173218	    131.25908327	    127.61865810	      0.00000000	      0.00000000	      0.99140243	      0.19477269	      0.99991934	      0.17530763	      0.70796424	      0.06643298	      0.01000000	      0.08237692	      0.00000000	      0.00000000
      0.43600700	      0.00000000	      0.00000000	      0.00000000	     -0.00000000	      0.00000000	      0.00000000	      0.00000000	      0.00000000	      0.41278470	     -0.84114349	      0.00000000	     -0.00000000	    -68.59835533	    -71.40520215	    131.29768293	    126.92094412	      0.00000000	      0.00000000	      0.99153265	      0.19480249	      0.99992056	      0.17532859	      0.70982960	      0.06643882	      0.01000000	      0.08235647	      0.00000000	      0.00000000
      0.43635367	      0.00000000	      0.00000000	      0.00000000	     -0.00000000	      0.00000000	      0.00000000	      0.00000000	      0.00000000	      0.41249398	     -0.83608876	      0.00000000	     -0.00000000	    -68.62303084	    -70.95210487	    131.34154450	    126.12406938	      0.00000000	      0.00000000	      0.99167906	      0.19483641	      0.99992192	      0.17535245	      0.71196176	      0.06644544	      0.01000000	      0.08233311	      0.00000000	      0.00000000
      0.43670034	      0.00000000	      0.00000000	      0.00000000	     -0.00000000	      0.00000000	      0.00000000	      0.00000000	      0.00000000	      0.41220501	     -0.83103615	      0.00000000	     -0.00000000	    -68.64754931	    -70.49916289	    131.38512995	    125.32794685	      0.00000000	      0.00000000	      0.99182294	      0.19487016	      0.99992326	      0.17537621	      0.71409393	      0.06645199	      0.01000000	      0.08230975	      0.00000000	      0.00000000
      0.43695988	      0.00000000	      0.00000000	      0.00000000	     -0.00000000	      0.00000000	      0.00000000	      0.00000000	      0.00000000	      0.41198981	     -0.82725485	      0.00000000	     -0.00000000	    -68.66580266	    -70.16016801	    131.41758025	    124.73235566	      0.00000000	      0.00000000	      0.99192901	      0.19489533	      0.99992425	      0.17539394	      0.71569021	      0.06645687	      0.01000000	      0.08229227	      0.00000000	      0.00000000
      0.43731723	      0.00000000	      0.00000000	      0.00000000	     -0.00000000	      0.00000000	      0.00000000	      0.00000000	      0.00000000	      0.41169513	     -0.82205055	      0.00000000	     -0.00000000	    -68.69079094	    -69.69357252	    131.46200678	    123.91293110	      0.00000000	      0.00000000	      0.99207279	      0.19492985	      0.99992559	      0.17541826	      0.71788805	      0.06646352	      0.01000000	      0.08226821	      0.00000000	      0.00000000
      0.43767458	      0.00000000	      0.00000000	      0.00000000	     -0.00000000	      0.00000000	      0.00000000	      0.00000000	      0.00000000	      0.41140230	     -0.81684861	      0.00000000	     -0.00000000	    -68.71561250	    -69.22714432	    131.50614063	    123.09435571	      0.00000000	      0.00000000	      0.99221399	      0.19496419	      0.99992691	      0.17544247	      0.72008589	      0.06647011	      0.01000000	      0.08224415	      0.00000000	      0.00000000
      0.43796082	      0.00000000	      0.00000000	      0.00000000	     -0.00000000	      0.00000000	      0.00000000	      0.00000000	      0.00000000	      0.41116908	     -0.81268347	      0.00000000	     -0.00000000	    -68.73537478	    -68.85366146	    131.54128166	    122.43911899	      0.00000000	      0.00000000	      0.99232527	      0.19499158	      0.99992795	      0.17546179	      0.72184640	      0.06647535	      0.01000000	      0.08222489	      0.00000000	      0.00000000
      0.43824707	      0.00000000	      0.00000000	      0.00000000	     -0.00000000	      0.00000000	      0.00000000	      0.00000000	      0.00000000	      0.41093705	     -0.80851989	      0.00000000	     -0.00000000	    -68.75503018	    -68.48028898	    131.57623521	    121.78442113	      0.00000000	      0.00000000	      0.99243496	      0.19501886	      0.99992897	      0.17548104	      0.72360691	      0.06648054	      0.01000000	      0.08220563	      0.00000000	      0.00000000
      0.43856198	      0.00000000	      0.00000000	      0.00000000	     -0.00000000	      0.00000000	      0.00000000	      0.00000000	      0.00000000	      0.41068315	     -0.80394105	      0.00000000	     -0.00000000	    -68.77653090	    -68.06965357	    131.61447346	    121.06467333	      0.00000000	      0.00000000	      0.99255380	      0.19504876	      0.99993008	      0.17550215	      0.72554376	      0.06648622	      0.01000000	      0.08218445	      0.00000000	      0.00000000
      0.43887689	      0.00000000	      0.00000000	      0.00000000	     -0.00000000	      0.00000000	      0.00000000	      0.00000000	      0.00000000	      0.41043070	     -0.79936413	      0.00000000	     -0.00000000	    -68.79790233	    -67.65915749	    131.65248515	    120.34554016	      0.00000000	      0.00000000	      0.99267077	      0.19507852	      0.99993118	      0.17552317	      0.72748061	      0.06649184	      0.01000000	      0.08216327	      0.00000000	      0.00000000
      0.43920537	      0.00000000	      0.00000000	      0.00000000	     -0.00000000	      0.00000000	      0.00000000	      0.00000000	      0.00000000	      0.41016891	     -0.79459211	      0.00000000	     -0.00000000	    -68.82005667	    -67.23113258	    131.69189307	    119.59602916	      0.00000000	      0.00000000	      0.99279082	      0.19510942	      0.99993230	      0.17554502	      0.72950089	      0.06649766	      0.01000000	      0.08214119	      0.00000000	      0.00000000
      0.43953385	      0.00000000	      0.00000000	      0.00000000	     -0.00000000	      0.00000000	      0.00000000	      0.00000000	      0.00000000	      0.40990869	     -0.78982221	      0.00000000	      0.00000000	    -68.84207043	    -66.80326257	    131.73105490	    118.84718815	      0.00000000	      0.00000000	      0.99290888	      0.19514018	      0.99993340	      0.17556678	      0.73152118	      0.06650342	      0.01000000	      0.08211911	      0.00000000	      0.00000000
      0.43985281	      0.00000000	      0.00000000	      0.00000000	     -0.00000000	      0.00000000	      0.00000000	      0.00000000	      0.00000000	      0.40965750	     -0.78519258	      0.00000000	      0.00000000	    -68.86331186	    -66.38794414	    131.76884669	    118.12063391	      0.00000000	      0.00000000	      0.99302166	      0.19516991	      0.99993445	      0.17558782	      0.73348292	      0.06650897	      0.01000000	      0.08209768	      0.00000000	      0.00000000
      0.44017178	      0.00000000	      0.00000000	      0.00000000	     -0.00000000	      0.00000000	      0.00000000	      0.00000000	      0.00000000	      0.40940780	     -0.78056499	      0.00000000	      0.00000000	    -68.88442084	    -65.97277538	    131.80640685	    117.39470668	      0.00000000	      0.00000000	      0.99313264	      0.19519951	      0.99993549	      0.17560878	      0.73544467	      0.06651447	      0.01000000	      0.08207626	      0.00000000	      0.00000000
      0.44050626	      0.00000000	      0.00000000	      0.00000000	     -0.00000000	      0.00000000	      0.00000000	      0.00000000	      0.00000000	      0.40914752	     -0.77571438	      0.00000000	      0.00000000	    -68.90641510	    -65.53756386	    131.84554666	    116.63407164	      0.00000000	      0.00000000	      0.99324712	      0.19523041	      0.99993656	      0.17563068	      0.73750190	      0.06652019	      0.01000000	      0.08205380	      0.00000000	      0.00000000
      0.44084075	      0.00000000	      0.00000000	      0.00000000	     -0.00000000	      0.00000000	      0.00000000	      0.00000000	      0.00000000	      0.40888886	     -0.77086606	      0.00000000	      0.00000000	    -68.92826382	    -65.10251984	    131.88443216	    115.87413580	      0.00000000	      0.00000000	      0.99335968	      0.19526116	      0.99993761	      0.17565248	      0.73955914	      0.06652585	      0.01000000	      0.08203135	      0.00000000	      0.00000000
      0.44114878	      0.00000000	      0.00000000	      0.00000000	     -0.00000000	      0.00000000	      0.00000000	      0.00000000	      0.00000000	      0.40865210	     -0.76640329	      0.00000000	      0.00000000	    -68.94825571	    -64.70203965	    131.92001723	    115.17487480	      0.00000000	      0.00000000	      0.99346167	      0.19528934	      0.99993857	      0.17567248	      0.74145365	      0.06653102	      0.01000000	      0.08201068	      0.00000000	      0.00000000
      0.44145681	      0.00000000	      0.00000000	      0.00000000	     -0.00000000	      0.00000000	      0.00000000	      0.00000000	      0.00000000	      0.40841671	     -0.76194250	      0.00000000	      0.00000000	    -68.96812426	    -64.30170524	    131.95538701	    114.47619753	      0.00000000	      0.00000000	      0.99356208	      0.19531740	      0.99993951	      0.17569240	      0.74334817	      0.06653614	      0.01000000	      0.08199002	      0.00000000	      0.00000000
      0.44179783	      0.00000000	      0.00000000	      0.00000000	     -0.00000000	      0.00000000	      0.00000000	      0.00000000	      0.00000000	      0.40815772	     -0.75700639	      0.00000000	      0.00000000	    -68.98997655	    -63.85867752	    131.99429330	    113.70334512	      0.00000000	      0.00000000	      0.99367144	      0.19534831	      0.99994053	      0.17571437	      0.74544555	      0.06654176	      0.01000000	      0.08196715	      0.00000000	      0.00000000
      0.44213884	      0.00000000	      0.00000000	      0.00000000	     -0.00000000	      0.00000000	      0.00000000	      0.00000000	      0.00000000	      0.40790041	     -0.75207277	      0.00000000	      0.00000000	    -69.01167779	    -63.41583074	    132.03293616	    112.93122917	      0.00000000	      0.00000000	      0.99377893	      0.19537907	      0.99994153	      0.17573624	      0.74754293	      0.06654733	      0.01000000	      0.08194429	      0.00000000	      0.00000000
      0.44241355	      0.00000000	      0.00000000	      0.00000000	     -0.00000000	      0.00000000	      0.00000000	      0.00000000	      0.00000000	      0.40769435	     -0.74810019	      0.00000000	      0.00000000	    -69.02904994	    -63.05922136	    132.06387444	    112.30971729	      0.00000000	      0.00000000	      0.99386419	      0.19540374	      0.99994233	      0.17575379	      0.74923253	      0.06655177	      0.01000000	      0.08192588	      0.00000000	      0.00000000
      0.44276679	      0.00000000	      0.00000000	      0.00000000	     -0.00000000	      0.00000000	      0.00000000	      0.00000000	      0.00000000	      0.40743099	     -0.74299446	      0.00000000	      0.00000000	    -69.05124406	    -62.60085376	    132.10340574	    111.51119390	      0.00000000	      0.00000000	      0.99397210	      0.19543531	      0.99994334	      0.17577627	      0.75140510	      0.06655743	      0.01000000	      0.08190221	      0.00000000	      0.00000000
      0.44312004	      0.00000000	      0.00000000	      0.00000000	     -0.00000000	      0.00000000	      0.00000000	      0.00000000	      0.00000000	      0.40716944	     -0.73789147	      0.00000000	      0.00000000	    -69.07327629	    -62.14268454	    132.14265511	    110.71348650	      0.00000000	      0.00000000	      0.99407810	      0.19546672	      0.99994433	      0.17579865	      0.75357768	      0.06656304	      0.01000000	      0.08187855	      0.00000000	      0.00000000
      0.44339561	      0.00000000	      0.00000000	      0.00000000	     -0.00000000	      0.00000000	      0.00000000	      0.00000000	      0.00000000	      0.40696664	     -0.73391233	      0.00000000	     -0.00000000	    -69.09035222	    -61.78539353	    132.17307962	    110.09163070	      0.00000000	      0.00000000	      0.99415949	      0.19549111	      0.99994510	      0.17581604	      0.75527260	      0.06656737	      0.01000000	      0.08186010	      0.00000000	      0.00000000
      0.44367119	      0.00000000	      0.00000000	      0.00000000	     -0.00000000	      0.00000000	      0.00000000	      0.00000000	      0.00000000	      0.40676494	     -0.72993490	      0.00000000	      0.00000000	    -69.10732969	    -61.42822647	    132.20333282	    109.47026115	      0.00000000	      0.00000000	      0.99423977	      0.19551539	      0.99994585	      0.17583337	      0.75696752	      0.06657167	      0.01000000	      0.08184165	      0.00000000	      0.00000000
      0.44399978	      0.00000000	      0.00000000	      0.00000000	     -0.00000000	      0.00000000	      0.00000000	      0.00000000	      0.00000000	      0.40652587	     -0.72519453	      0.00000000	     -0.00000000	    -69.12744464	    -61.00251639	    132.23918235	    108.72992765	      0.00000000	      0.00000000	      0.99433403	      0.19554421	      0.99994673	      0.17585395	      0.75898850	      0.06657675	      0.01000000	      0.08181967	      0.00000000	      0.00000000
      0.44432838	      0.00000000	      0.00000000	      0.00000000	     -0.00000000	      0.00000000	      0.00000000	      0.00000000	      0.00000000	      0.40628835	     -0.72045662	      0.00000000	     -0.00000000	    -69.14741973	    -60.57698595	    132.27478873	    107.99028497	      0.00000000	      0.00000000	      0.99442675	      0.19557289	      0.99994760	      0.17587444	      0.76100949	      0.06658177	      0.01000000	      0.08179768	      0.00000000	      0.00000000
      0.44461220	      0.00000000	      0.00000000	      0.00000000	     -0.00000000	      0.00000000	      0.00000000	      0.00000000	      0.00000000	      0.40608445	     -0.71636618	      0.00000000	     -0.00000000	    -69.16456094	    -60.20957860	    132.30534862	    107.35191202	      0.00000000	      0.00000000	      0.99450561	      0.19559755	      0.99994834	      0.17589207	      0.76275514	      0.06658608	      0.01000000	      0.08177870	      0.00000000	      0.00000000
      0.44496335	      0.00000000	      0.00000000	      0.00000000	     -0.00000000	      0.00000000	      0.00000000	      0.00000000	      0.00000000	      0.40583379	     -0.71130815	      0.00000000	     -0.00000000	    -69.18562346	    -59.75522116	    132.34290616	    106.56279544	      0.00000000	      0.00000000	      0.99460162	      0.19562791	      0.99994923	      0.17591380	      0.76491482	      0.06659135	      0.01000000	      0.08175523	      0.00000000	      0.00000000
      0.44531449	      0.00000000	      0.00000000	      0.00000000	     -0.00000000	      0.00000000	      0.00000000	      0.00000000	      0.00000000	      0.40558490	     -0.70625299	      0.00000000	     -0.00000000	    -69.20652647	    -59.30107468	    132.38018674	    105.77447282	      0.00000000	      0.00000000	      0.99469595	      0.19565810	      0.99995012	      0.17593543	      0.76707451	      0.06659657	      0.01000000	      0.08173176	      0.00000000	      0.00000000
      0.44557757	      0.00000000	      0.00000000	      0.00000000	     -0.00000000	      0.00000000	      0.00000000	      0.00000000	      0.00000000	      0.40539960	     -0.70246761	      0.00000000	     -0.00000000	    -69.22208235	    -58.96097599	    132.40793571	    105.18432855	      0.00000000	      0.00000000	      0.99476553	      0.19568061	      0.99995077	      0.17595156	      0.76869253	      0.06660044	      0.01000000	      0.08171418	      0.00000000	      0.00000000
      0.44591534	      0.00000000	      0.00000000	      0.00000000	     -0.00000000	      0.00000000	      0.00000000	      0.00000000	      0.00000000	      0.40516315	     -0.69760982	      0.00000000	     -0.00000000	    -69.24192401	    -58.52448995	    132.44333618	    104.42723134	      0.00000000	      0.00000000	      0.99485353	      0.19570938	      0.99995159	      0.17597220	      0.77076997	      0.06660536	      0.01000000	      0.08169162	      0.00000000	      0.00000000
      0.44625311	      0.00000000	      0.00000000	      0.00000000	     -0.00000000	      0.00000000	      0.00000000	      0.00000000	      0.00000000	      0.40492834	     -0.69275476	      0.00000000	     -0.00000000	    -69.26161827	    -58.08820483	    132.47848104	    103.67086904	      0.00000000	      0.00000000	      0.99494005	      0.19573800	      0.99995241	      0.17599275	      0.77284741	      0.06661023	      0.01000000	      0.08166907	      0.00000000	      0.00000000
      0.44648145	      0.00000000	      0.00000000	      0.00000000	     -0.00000000	      0.00000000	      0.00000000	      0.00000000	      0.00000000	      0.40477053	     -0.68947433	      0.00000000	     -0.00000000	    -69.27484798	    -57.79339691	    132.50209405	    103.15995088	      0.00000000	      0.00000000	      0.99499770	      0.19575725	      0.99995295	      0.17600659	      0.77425174	      0.06661349	      0.01000000	      0.08165383	      0.00000000	      0.00000000
      0.44683994	      0.00000000	      0.00000000	      0.00000000	     -0.00000000	      0.00000000	      0.00000000	      0.00000000	      0.00000000	      0.40452428	     -0.68432638	      0.00000000	     -0.00000000	    -69.29548380	    -57.33072157	    132.53893288	    102.35837510	      0.00000000	      0.00000000	      0.99508690	      0.19578735	      0.99995378	      0.17602823	      0.77645665	      0.06661857	      0.01000000	      0.08162991	      0.00000000	      0.00000000
      0.44719844	      0.00000000	      0.00000000	      0.00000000	     -0.00000000	      0.00000000	      0.00000000	      0.00000000	      0.00000000	      0.40427987	     -0.67918157	      0.00000000	      0.00000000	    -69.31595378	    -56.86827305	    132.57548449	    101.55770865	      0.00000000	      0.00000000	      0.99517450	      0.19581727	      0.99995460	      0.17604977	      0.77866155	      0.06662358	      0.01000000	      0.08160600	      0.00000000	      0.00000000
      0.44744831	      0.00000000	      0.00000000	      0.00000000	     -0.00000000	      0.00000000	      0.00000000	      0.00000000	      0.00000000	      0.40411062	     -0.67559755	      0.00000000	      0.00000000	    -69.33012314	    -56.54609927	    132.60079092	    101.00001051	      0.00000000	      0.00000000	      0.99523462	      0.19583803	      0.99995517	      0.17606472	      0.78019835	      0.06662705	      0.01000000	      0.08158934	      0.00000000	      0.00000000
      0.44769818	      0.00000000	      0.00000000	      0.00000000	     -0.00000000	      0.00000000	      0.00000000	      0.00000000	      0.00000000	      0.40394225	     -0.67201509	      0.00000000	      0.00000000	    -69.34421202	    -56.22403799	    132.62595806	    100.44275088	      0.00000000	      0.00000000	      0.99529400	      0.19585870	      0.99995572	      0.17607962	      0.78173515	      0.06663048	      0.01000000	      0.08157268	      0.00000000	      0.00000000
      0.44801719	      0.00000000	      0.00000000	      0.00000000	     -0.00000000	      0.00000000	      0.00000000	      0.00000000	      0.00000000	      0.40372860	     -0.66744359	      0.00000000	      0.00000000	    -69.36208251	    -55.81303133	    132.65788694	     99.73182102	      0.00000000	      0.00000000	      0.99536873	      0.19588497	      0.99995642	      0.17609857	      0.78369719	      0.06663482	      0.01000000	      0.08155142	      0.00000000	      0.00000000
      0.44833620	      0.00000000	      0.00000000	      0.00000000	     -0.00000000	      0.00000000	      0.00000000	      0.00000000	      0.00000000	      0.40351641	     -0.66287464	      0.00000000	      0.00000000	    -69.37982192	    -55.40221529	    132.68958913	     99.02154935	      0.00000000	      0.00000000	      0.99544226	      0.19591111	      0.99995711	      0.17611745	      0.78565924	      0.06663912	      0.01000000	      0.08153016	      0.00000000	      0.00000000
      0.44862669	      0.00000000	      0.00000000	      0.00000000	     -0.00000000	      0.00000000	      0.00000000	      0.00000000	      0.00000000	      0.40332445	     -0.65871634	      0.00000000	      0.00000000	    -69.39586169	    -55.02829150	    132.71826055	     98.37528751	      0.00000000	      0.00000000	      0.99550821	      0.19593479	      0.99995773	      0.17613456	      0.78744590	      0.06664300	      0.01000000	      0.08151082	      0.00000000	      0.00000000
      0.44897604	      0.00000000	      0.00000000	      0.00000000	     -0.00000000	      0.00000000	      0.00000000	      0.00000000	      0.00000000	      0.40309520	     -0.65371840	      0.00000000	      0.00000000	    -69.41500738	    -54.57882458	    132.75249243	     97.59877497	      0.00000000	      0.00000000	      0.99558625	      0.19596312	      0.99995846	      0.17615505	      0.78959456	      0.06664760	      0.01000000	      0.08148756	      0.00000000	      0.00000000
      0.44932540	      0.00000000	      0.00000000	      0.00000000	     -0.00000000	      0.00000000	      0.00000000	      0.00000000	      0.00000000	      0.40286770	     -0.64872359	      0.00000000	      0.00000000	    -69.43399608	    -54.12959336	    132.78645317	     96.82304305	      0.00000000	      0.00000000	      0.99566292	      0.19599128	      0.99995918	      0.17617545	      0.79174321	      0.06665216	      0.01000000	      0.08146431	      0.00000000	      0.00000000
      0.44959388	      0.00000000	      0.00000000	      0.00000000	     -0.00000000	      0.00000000	      0.00000000	      0.00000000	      0.00000000	      0.40269404	     -0.64488706	      0.00000000	      0.00000000	    -69.44848288	    -53.78450912	    132.81236899	     96.22736137	      0.00000000	      0.00000000	      0.99572094	      0.19601282	      0.99995973	      0.17619106	      0.79339453	      0.06665562	      0.01000000	      0.08144644	      0.00000000	      0.00000000
      0.44994636	      0.00000000	      0.00000000	      0.00000000	     -0.00000000	      0.00000000	      0.00000000	      0.00000000	      0.00000000	      0.40246762	     -0.63985324	      0.00000000	      0.00000000	    -69.46736084	    -53.33169355	    132.84614914	     95.44599541	      0.00000000	      0.00000000	      0.99579593	      0.19604095	      0.99996043	      0.17621146	      0.79556240	      0.06666011	      0.01000000	      0.08142300	      0.00000000	      0.00000000
      0.45029884	      0.00000000	      0.00000000	      0.00000000	     -0.00000000	      0.00000000	      0.00000000	      0.00000000	      0.00000000	      0.40224297	     -0.63482269	      0.00000000	      0.00000000	    -69.48607923	    -52.87912197	    132.87965401	     94.66546245	      0.00000000	      0.00000000	      0.99586960	      0.19606891	      0.99996112	      0.17623177	      0.79773028	      0.06666455	      0.01000000	      0.08139957	      0.00000000	      0.00000000
[truncated: 6,288,216 more chars]
