# Supplementary material for: Musculoskeletal simulations to examine the effects of accentuated eccentric loading (AEL) on jump height
Source: PeerJ. 2023 Jan 23;11:e14687. doi: 10.7717/peerj.14687 (PMC9879160; doi:10.7717/peerj.14687)
Supplement: Supplemental Information 1 [file peerj-11-14687-s001.zip › Supplementary Simulation code and output results BW/Optimized_for_J_Results/TwoSegment_Two_Segment_acc_global.sto]

Accelerations
version=1
nRows=13563
nColumns=28
inDegrees=no

This file contains the kinematics (positions and orientations,
velocities and angular velocities, or accelerations and angular accelerations)
of the centers of mass of the body segments in model Two_Segment.

Body segment orientations are described using body-fixed X-Y-Z Euler angles.

Angular velocities and accelerations are given about the body-local axes.

Units are S.I. units (seconds, meters, Newtons, ...)
Angles are in degrees.

endheader
time	Block_X	Block_Y	Block_Z	Block_Ox	Block_Oy	Block_Oz	thigh_X	thigh_Y	thigh_Z	thigh_Ox	thigh_Oy	thigh_Oz	shank_X	shank_Y	shank_Z	shank_Ox	shank_Oy	shank_Oz	Platform_X	Platform_Y	Platform_Z	Platform_Ox	Platform_Oy	Platform_Oz	center_of_mass_X	center_of_mass_Y	center_of_mass_Z
      0.00000000	     -0.00000000	     -4.96211176	      0.00000000	     -0.00000000	      0.00000000	     -0.00000000	     -4.82159509	     -4.54027685	      0.00000000	     -0.00000000	      0.00000000	  -1386.56153008	      5.11163946	     -2.82756161	      0.00000000	     -0.00000000	      0.00000000	   4243.09357787	      0.00000000	      0.00000000	      0.00000000	      0.00000000	      0.00000000	      0.00000000	     -0.71919982	     -4.57205358	      0.00000000
      0.00010000	     -0.00000000	     -4.89325005	     -0.00000000	     -0.00000000	      0.00000000	      0.00000000	     -4.39549869	     -4.50869216	     -0.00000000	     -0.00000000	      0.00000000	  -1264.02766609	      3.31116728	     -3.06531878	      0.00000000	     -0.00000000	      0.00000000	   3480.25855695	      0.00000000	      0.00000000	      0.00000000	      0.00000000	      0.00000000	      0.00000000	     -0.79232379	     -4.54473878	     -0.00000000
      0.00023578	      0.00000000	     -4.80471930	     -0.00000000	      0.00000000	     -0.00000000	      0.00000000	     -3.97634859	     -4.45682603	     -0.00000000	      0.00000000	     -0.00000000	  -1143.49148490	      1.47374693	     -3.28416961	     -0.00000000	      0.00000000	     -0.00000000	   2710.79410169	      0.00000000	      0.00000000	      0.00000000	      0.00000000	      0.00000000	      0.00000000	     -0.87097449	     -4.49793472	     -0.00000000
      0.00037157	     -0.00000000	     -4.72077546	     -0.00000000	     -0.00000000	      0.00000000	     -0.00000000	     -3.69107482	     -4.39783058	      0.00000000	     -0.00000000	      0.00000000	  -1061.45464137	      0.14770931	     -3.41599925	      0.00000000	     -0.00000000	      0.00000000	   2165.38836388	      0.00000000	      0.00000000	      0.00000000	      0.00000000	      0.00000000	      0.00000000	     -0.93215418	     -4.44336712	      0.00000000
      0.00050735	      0.00000000	     -4.64058291	      0.00000000	     -0.00000000	      0.00000000	      0.00000000	     -3.50089657	     -4.33426363	      0.00000000	     -0.00000000	      0.00000000	  -1006.76479232	     -0.81345749	     -3.48637158	      0.00000000	     -0.00000000	      0.00000000	   1779.60357008	      0.00000000	      0.00000000	      0.00000000	      0.00000000	      0.00000000	      0.00000000	     -0.98075926	     -4.38375745	      0.00000000
      0.00064313	     -0.00000000	     -4.56356917	      0.00000000	     -0.00000000	      0.00000000	     -0.00000000	     -3.37849838	     -4.26794272	      0.00000000	     -0.00000000	      0.00000000	   -971.56674408	     -1.51290097	     -3.51330064	      0.00000000	     -0.00000000	      0.00000000	   1508.06681994	      0.00000000	      0.00000000	      0.00000000	      0.00000000	      0.00000000	      0.00000000	     -1.02023359	     -4.32103761	      0.00000000
      0.00077892	      0.00000000	     -4.48932113	      0.00000000	     -0.00000000	      0.00000000	      0.00000000	     -3.30440445	     -4.20015870	      0.00000000	     -0.00000000	      0.00000000	   -950.25977272	     -2.02418211	     -3.50962489	      0.00000000	     -0.00000000	      0.00000000	   1318.42250165	      0.00000000	      0.00000000	      0.00000000	      0.00000000	      0.00000000	      0.00000000	     -1.05303436	     -4.25658011	      0.00000000
      0.00095179	     -0.00000000	     -4.39831186	     -0.00000000	      0.00000000	     -0.00000000	     -0.00000000	     -3.25833208	     -4.11315275	     -0.00000000	      0.00000000	     -0.00000000	   -937.01127998	     -2.48464502	     -3.47490389	     -0.00000000	      0.00000000	     -0.00000000	   1159.50898033	      0.00000000	      0.00000000	      0.00000000	      0.00000000	      0.00000000	      0.00000000	     -1.08787550	     -4.17350367	     -0.00000000
      0.00112467	      0.00000000	     -4.31080690	      0.00000000	     -0.00000000	      0.00000000	     -0.00000000	     -3.24816432	     -4.02650504	      0.00000000	     -0.00000000	      0.00000000	   -934.08811228	     -2.80048989	     -3.41845894	      0.00000000	     -0.00000000	      0.00000000	   1062.83417288	      0.00000000	      0.00000000	      0.00000000	      0.00000000	      0.00000000	      0.00000000	     -1.11727413	     -4.09052139	      0.00000000
      0.00129754	      0.00000000	     -4.22644919	      0.00000000	     -0.00000000	      0.00000000	      0.00000000	     -3.26070439	     -3.94101281	      0.00000000	     -0.00000000	      0.00000000	   -937.69523604	     -3.02181312	     -3.34893176	      0.00000000	     -0.00000000	      0.00000000	   1006.40165752	      0.00000000	      0.00000000	      0.00000000	      0.00000000	      0.00000000	      0.00000000	     -1.14292075	     -4.00848902	      0.00000000
      0.00151861	     -0.00000000	     -4.12273348	     -0.00000000	      0.00000000	     -0.00000000	      0.00000000	     -3.29640578	     -3.83411793	     -0.00000000	      0.00000000	     -0.00000000	   -947.96339041	     -3.21826976	     -3.24970322	     -0.00000000	      0.00000000	     -0.00000000	    970.44190071	      0.00000000	      0.00000000	      0.00000000	      0.00000000	      0.00000000	      0.00000000	     -1.17199054	     -3.90578135	     -0.00000000
      0.00173969	      0.00000000	     -4.02330305	      0.00000000	     -0.00000000	      0.00000000	      0.00000000	     -3.34410662	     -3.73044916	      0.00000000	     -0.00000000	      0.00000000	   -961.68249796	     -3.35616721	     -3.14540992	      0.00000000	     -0.00000000	      0.00000000	    958.22385507	      0.00000000	      0.00000000	      0.00000000	      0.00000000	      0.00000000	      0.00000000	     -1.19820499	     -3.80608308	      0.00000000
      0.00201011	      0.00000000	     -3.90705258	      0.00000000	      0.00000000	      0.00000000	     -0.00000000	     -3.40966962	     -3.60836968	      0.00000000	      0.00000000	      0.00000000	   -980.53898397	     -3.48045566	     -3.01676234	      0.00000000	      0.00000000	      0.00000000	    960.19367610	      0.00000000	      0.00000000	      0.00000000	      0.00000000	      0.00000000	      0.00000000	     -1.22762370	     -3.68861511	      0.00000000
      0.00228052	      0.00000000	     -3.79631025	     -0.00000000	      0.00000000	     -0.00000000	      0.00000000	     -3.47753069	     -3.49158171	     -0.00000000	      0.00000000	     -0.00000000	  -1000.05671962	     -3.57815571	     -2.89044544	     -0.00000000	      0.00000000	     -0.00000000	    971.13172854	      0.00000000	      0.00000000	      0.00000000	      0.00000000	      0.00000000	      0.00000000	     -1.25493763	     -3.57620498	     -0.00000000
      0.00263639	      0.00000000	     -3.65840448	      0.00000000	     -0.00000000	      0.00000000	     -0.00000000	     -3.56557540	     -3.34580518	      0.00000000	     -0.00000000	      0.00000000	  -1025.38021418	     -3.68574474	     -2.73057334	      0.00000000	     -0.00000000	      0.00000000	    990.83640311	      0.00000000	      0.00000000	      0.00000000	      0.00000000	      0.00000000	      0.00000000	     -1.28843280	     -3.43587392	      0.00000000
      0.00299225	      0.00000000	     -3.52882058	     -0.00000000	     -0.00000000	      0.00000000	      0.00000000	     -3.64981186	     -3.20865380	     -0.00000000	     -0.00000000	      0.00000000	  -1049.60930687	     -3.78023210	     -2.57911974	     -0.00000000	     -0.00000000	      0.00000000	   1012.11922024	      0.00000000	      0.00000000	      0.00000000	      0.00000000	      0.00000000	      0.00000000	     -1.31962305	     -3.30384249	     -0.00000000
      0.00349305	     -0.00000000	     -3.35953108	     -0.00000000	      0.00000000	     -0.00000000	     -0.00000000	     -3.76046734	     -3.02935141	     -0.00000000	      0.00000000	     -0.00000000	  -1081.43915538	     -3.89979164	     -2.38048092	     -0.00000000	      0.00000000	     -0.00000000	   1041.39075416	      0.00000000	      0.00000000	      0.00000000	      0.00000000	      0.00000000	      0.00000000	     -1.36013319	     -3.13124412	     -0.00000000
      0.00399385	     -0.00000000	     -3.20434647	      0.00000000	      0.00000000	     -0.00000000	      0.00000000	     -3.86187612	     -2.86489686	      0.00000000	      0.00000000	     -0.00000000	  -1110.61155987	     -4.00772776	     -2.19796939	     -0.00000000	      0.00000000	     -0.00000000	   1068.68829431	      0.00000000	      0.00000000	      0.00000000	      0.00000000	      0.00000000	      0.00000000	     -1.39709272	     -2.97296002	      0.00000000
      0.00475543	      0.00000000	     -2.99278373	      0.00000000	     -0.00000000	      0.00000000	     -0.00000000	     -3.99965496	     -2.64054085	      0.00000000	     -0.00000000	      0.00000000	  -1150.25157446	     -4.15357560	     -1.94860319	      0.00000000	     -0.00000000	      0.00000000	   1106.01115792	      0.00000000	      0.00000000	      0.00000000	      0.00000000	      0.00000000	      0.00000000	     -1.44722671	     -2.75707624	      0.00000000
      0.00551701	      0.00000000	     -2.80751424	      0.00000000	      0.00000000	      0.00000000	      0.00000000	     -4.11971653	     -2.44385695	      0.00000000	      0.00000000	      0.00000000	  -1184.80089327	     -4.28014701	     -1.72953762	      0.00000000	      0.00000000	      0.00000000	   1138.69153225	      0.00000000	      0.00000000	      0.00000000	      0.00000000	      0.00000000	      0.00000000	     -1.49086101	     -2.56789856	      0.00000000
      0.00644774	      0.00000000	     -2.61223089	     -0.00000000	      0.00000000	     -0.00000000	     -0.00000000	     -4.24545260	     -2.23621530	     -0.00000000	      0.00000000	     -0.00000000	  -1220.99331879	     -4.41233468	     -1.49760663	     -0.00000000	      0.00000000	     -0.00000000	   1173.03216483	      0.00000000	      0.00000000	      0.00000000	      0.00000000	      0.00000000	      0.00000000	     -1.53652053	     -2.36830802	     -0.00000000
      0.00737847	      0.00000000	     -2.44659374	     -0.00000000	     -0.00000000	      0.00000000	      0.00000000	     -4.35114931	     -2.05969136	     -0.00000000	     -0.00000000	      0.00000000	  -1251.43012145	     -4.52326235	     -1.29964567	     -0.00000000	     -0.00000000	      0.00000000	   1201.96782497	      0.00000000	      0.00000000	      0.00000000	      0.00000000	      0.00000000	      0.00000000	     -1.57488350	     -2.19878810	     -0.00000000
      0.00830920	      0.00000000	     -2.30641726	     -0.00000000	     -0.00000000	     -0.00000000	     -0.00000000	     -4.43953766	     -1.90985096	     -0.00000000	     -0.00000000	     -0.00000000	  -1276.89695222	     -4.61583696	     -1.13074073	     -0.00000000	     -0.00000000	     -0.00000000	   1226.23351554	      0.00000000	      0.00000000	      0.00000000	      0.00000000	      0.00000000	      0.00000000	     -1.60694528	     -2.05507091	     -0.00000000
      0.00923993	     -0.00000000	     -2.18813872	      0.00000000	     -0.00000000	      0.00000000	      0.00000000	     -4.51286503	     -1.78292782	      0.00000000	     -0.00000000	      0.00000000	  -1298.04033123	     -4.69254958	     -0.98674143	      0.00000000	     -0.00000000	      0.00000000	   1246.40564099	      0.00000000	      0.00000000	      0.00000000	      0.00000000	      0.00000000	      0.00000000	     -1.63353500	     -1.93352895	      0.00000000
      0.01047305	      0.00000000	     -2.06004311	     -0.00000000	     -0.00000000	      0.00000000	      0.00000000	     -4.59021540	     -1.64464431	     -0.00000000	     -0.00000000	      0.00000000	  -1320.37106949	     -4.77307858	     -0.82828243	     -0.00000000	     -0.00000000	      0.00000000	   1267.82451540	      0.00000000	      0.00000000	      0.00000000	      0.00000000	      0.00000000	      0.00000000	     -1.66154375	     -1.80143302	     -0.00000000
      0.01125060	     -0.00000000	     -1.99362228	     -0.00000000	      0.00000000	     -0.00000000	     -0.00000000	     -4.62902349	     -1.57239534	     -0.00000000	      0.00000000	     -0.00000000	  -1331.59323647	     -4.81367370	     -0.74450470	     -0.00000000	      0.00000000	     -0.00000000	   1278.53370150	      0.00000000	      0.00000000	      0.00000000	      0.00000000	      0.00000000	      0.00000000	     -1.67561574	     -1.73263453	     -0.00000000
      0.01202816	     -0.00000000	     -1.93681130	      0.00000000	     -0.00000000	      0.00000000	      0.00000000	     -4.66148361	     -1.51009704	      0.00000000	     -0.00000000	      0.00000000	  -1340.99558459	     -4.84716562	     -0.67130841	      0.00000000	     -0.00000000	      0.00000000	   1287.63989275	      0.00000000	      0.00000000	      0.00000000	      0.00000000	      0.00000000	      0.00000000	     -1.68733901	     -1.67350495	      0.00000000
      0.01316609	      0.00000000	     -1.86880189	      0.00000000	     -0.00000000	      0.00000000	     -0.00000000	     -4.69935463	     -1.43451250	      0.00000000	     -0.00000000	      0.00000000	  -1351.99572052	     -4.88625580	     -0.58068925	      0.00000000	     -0.00000000	      0.00000000	   1298.28956313	      0.00000000	      0.00000000	      0.00000000	      0.00000000	      0.00000000	      0.00000000	     -1.70101804	     -1.60215825	      0.00000000
      0.01396261	      0.00000000	     -1.83057193	     -0.00000000	      0.00000000	     -0.00000000	      0.00000000	     -4.72046102	     -1.39117836	     -0.00000000	      0.00000000	     -0.00000000	  -1358.14940704	     -4.90743391	     -0.52717870	     -0.00000000	      0.00000000	     -0.00000000	   1304.42224986	      0.00000000	      0.00000000	      0.00000000	      0.00000000	      0.00000000	      0.00000000	     -1.70858009	     -1.56157468	     -0.00000000
      0.01475914	     -0.00000000	     -1.79911034	      0.00000000	     -0.00000000	      0.00000000	     -0.00000000	     -4.73784635	     -1.35471232	      0.00000000	     -0.00000000	      0.00000000	  -1363.23922332	     -4.92506155	     -0.48076795	      0.00000000	     -0.00000000	      0.00000000	   1309.44158613	      0.00000000	      0.00000000	      0.00000000	      0.00000000	      0.00000000	      0.00000000	     -1.71482751	     -1.52772931	      0.00000000
      0.01571545	     -0.00000000	     -1.76929112	      0.00000000	      0.00000000	      0.00000000	     -0.00000000	     -4.75483322	     -1.31892612	      0.00000000	      0.00000000	      0.00000000	  -1368.24088114	     -4.94178981	     -0.43309787	      0.00000000	      0.00000000	      0.00000000	   1314.51613830	      0.00000000	      0.00000000	      0.00000000	      0.00000000	      0.00000000	      0.00000000	     -1.72088155	     -1.49496359	      0.00000000
      0.01658307	     -0.00000000	     -1.74890039	     -0.00000000	     -0.00000000	      0.00000000	     -0.00000000	     -4.76710671	     -1.29311497	     -0.00000000	     -0.00000000	      0.00000000	  -1371.88422568	     -4.95394488	     -0.39652273	     -0.00000000	     -0.00000000	      0.00000000	   1318.19167237	      0.00000000	      0.00000000	      0.00000000	      0.00000000	      0.00000000	      0.00000000	     -1.72526270	     -1.47181103	     -0.00000000
      0.01745069	      0.00000000	     -1.73414166	     -0.00000000	     -0.00000000	     -0.00000000	     -0.00000000	     -4.77701661	     -1.27287500	     -0.00000000	     -0.00000000	     -0.00000000	  -1374.85554586	     -4.96326967	     -0.36537474	     -0.00000000	     -0.00000000	      0.00000000	   1321.32892345	      0.00000000	      0.00000000	      0.00000000	      0.00000000	      0.00000000	      0.00000000	     -1.72875053	     -1.45417976	     -0.00000000
      0.01830614	      0.00000000	     -1.72451366	     -0.00000000	     -0.00000000	     -0.00000000	     -0.00000000	     -4.78470327	     -1.25776395	     -0.00000000	     -0.00000000	     -0.00000000	  -1377.19342904	     -4.97062363	     -0.33939260	     -0.00000000	     -0.00000000	     -0.00000000	   1323.75967489	      0.00000000	      0.00000000	      0.00000000	      0.00000000	      0.00000000	      0.00000000	     -1.73146816	     -1.44161459	     -0.00000000
      0.01916159	     -0.00000000	     -1.71927807	      0.00000000	     -0.00000000	      0.00000000	     -0.00000000	     -4.79075588	     -1.24692921	      0.00000000	     -0.00000000	      0.00000000	  -1379.06907913	     -4.97593617	     -0.31743641	      0.00000000	     -0.00000000	      0.00000000	   1325.84488718	      0.00000000	      0.00000000	      0.00000000	      0.00000000	      0.00000000	      0.00000000	     -1.73355962	     -1.43331692	      0.00000000
      0.01997595	      0.00000000	     -1.71796860	     -0.00000000	      0.00000000	     -0.00000000	     -0.00000000	     -4.79510727	     -1.24017323	     -0.00000000	      0.00000000	     -0.00000000	  -1380.45624234	     -4.97980246	     -0.29989795	     -0.00000000	      0.00000000	     -0.00000000	   1327.36797040	      0.00000000	      0.00000000	      0.00000000	      0.00000000	      0.00000000	      0.00000000	     -1.73506799	     -1.42898252	     -0.00000000
      0.02079031	     -0.00000000	     -1.71991167	      0.00000000	     -0.00000000	      0.00000000	      0.00000000	     -4.79836998	     -1.23653147	      0.00000000	     -0.00000000	      0.00000000	  -1381.53748781	     -4.98232175	     -0.28519024	      0.00000000	     -0.00000000	      0.00000000	   1328.65899718	      0.00000000	      0.00000000	      0.00000000	      0.00000000	      0.00000000	      0.00000000	     -1.73616050	     -1.42777950	      0.00000000
      0.02156845	      0.00000000	     -1.72453604	     -0.00000000	      0.00000000	     -0.00000000	      0.00000000	     -4.80055275	     -1.23568385	     -0.00000000	      0.00000000	     -0.00000000	  -1382.30858989	     -4.98388173	     -0.27352130	     -0.00000000	      0.00000000	     -0.00000000	   1329.60493156	      0.00000000	      0.00000000	      0.00000000	      0.00000000	      0.00000000	      0.00000000	     -1.73687868	     -1.42928756	     -0.00000000
      0.02250334	     -0.00000000	     -1.73335234	     -0.00000000	      0.00000000	     -0.00000000	     -0.00000000	     -4.80217244	     -1.23773318	     -0.00000000	      0.00000000	     -0.00000000	  -1382.95555815	     -4.98473256	     -0.26220205	     -0.00000000	      0.00000000	     -0.00000000	   1330.46732929	      0.00000000	      0.00000000	      0.00000000	      0.00000000	      0.00000000	      0.00000000	     -1.73738052	     -1.43421056	     -0.00000000
      0.02343823	     -0.00000000	     -1.74541235	     -0.00000000	      0.00000000	     -0.00000000	     -0.00000000	     -4.80291128	     -1.24279777	     -0.00000000	      0.00000000	     -0.00000000	  -1383.35910864	     -4.98450115	     -0.25344392	     -0.00000000	      0.00000000	     -0.00000000	   1331.14363739	      0.00000000	      0.00000000	      0.00000000	      0.00000000	      0.00000000	      0.00000000	     -1.73754665	     -1.44220666	     -0.00000000
      0.02422430	      0.00000000	     -1.75784610	     -0.00000000	      0.00000000	     -0.00000000	     -0.00000000	     -4.80291967	     -1.24916761	     -0.00000000	      0.00000000	     -0.00000000	  -1383.52997445	     -4.98378226	     -0.24785194	     -0.00000000	      0.00000000	     -0.00000000	   1331.51789362	      0.00000000	      0.00000000	      0.00000000	      0.00000000	      0.00000000	      0.00000000	     -1.73747595	     -1.45109356	     -0.00000000
      0.02501038	      0.00000000	     -1.77221537	     -0.00000000	     -0.00000000	     -0.00000000	      0.00000000	     -4.80248447	     -1.25729678	     -0.00000000	     -0.00000000	     -0.00000000	  -1383.58051841	     -4.98256544	     -0.24367669	     -0.00000000	     -0.00000000	     -0.00000000	   1331.78701919	      0.00000000	      0.00000000	      0.00000000	      0.00000000	      0.00000000	      0.00000000	     -1.73724097	     -1.46179266	     -0.00000000
      0.02579645	     -0.00000000	     -1.78838677	      0.00000000	     -0.00000000	      0.00000000	      0.00000000	     -4.80166373	     -1.26704726	      0.00000000	     -0.00000000	      0.00000000	  -1383.52755820	     -4.98097443	     -0.24077687	      0.00000000	     -0.00000000	      0.00000000	   1331.94892549	      0.00000000	      0.00000000	      0.00000000	      0.00000000	      0.00000000	      0.00000000	     -1.73686914	     -1.47417032	      0.00000000
      0.02658253	      0.00000000	     -1.80624355	     -0.00000000	      0.00000000	     -0.00000000	      0.00000000	     -4.80052498	     -1.27829670	     -0.00000000	      0.00000000	     -0.00000000	  -1383.39064079	     -4.97904725	     -0.23901600	     -0.00000000	      0.00000000	     -0.00000000	   1332.03164278	      0.00000000	      0.00000000	      0.00000000	      0.00000000	      0.00000000	      0.00000000	     -1.73638163	     -1.48810791	     -0.00000000
      0.02736860	     -0.00000000	     -1.82568222	     -0.00000000	     -0.00000000	      0.00000000	      0.00000000	     -4.79911624	     -1.29093774	     -0.00000000	     -0.00000000	      0.00000000	  -1383.18371107	     -4.97685243	     -0.23828081	     -0.00000000	     -0.00000000	      0.00000000	   1332.04320869	      0.00000000	      0.00000000	      0.00000000	      0.00000000	      0.00000000	      0.00000000	     -1.73579773	     -1.50350131	     -0.00000000
      0.02815468	      0.00000000	     -1.84661165	     -0.00000000	     -0.00000000	     -0.00000000	     -0.00000000	     -4.79748273	     -1.30487559	     -0.00000000	     -0.00000000	     -0.00000000	  -1382.91991027	     -4.97442885	     -0.23846843	     -0.00000000	     -0.00000000	     -0.00000000	   1331.99858026	      0.00000000	      0.00000000	      0.00000000	      0.00000000	      0.00000000	      0.00000000	     -1.73513297	     -1.52025846	     -0.00000000
      0.02894076	     -0.00000000	     -1.86895115	      0.00000000	      0.00000000	     -0.00000000	     -0.00000000	     -4.79565939	     -1.32002679	      0.00000000	      0.00000000	     -0.00000000	  -1382.60942973	     -4.97181853	     -0.23949044	      0.00000000	      0.00000000	     -0.00000000	   1331.90590620	      0.00000000	      0.00000000	      0.00000000	      0.00000000	      0.00000000	      0.00000000	     -1.73440058	     -1.53829826	      0.00000000
      0.02972683	      0.00000000	     -1.89262940	     -0.00000000	     -0.00000000	      0.00000000	      0.00000000	     -4.79367594	     -1.33631771	     -0.00000000	     -0.00000000	      0.00000000	  -1382.26096149	     -4.96905089	     -0.24126843	      0.00000000	     -0.00000000	      0.00000000	   1331.77395100	      0.00000000	      0.00000000	      0.00000000	      0.00000000	      0.00000000	      0.00000000	     -1.73361115	     -1.55754901	     -0.00000000
      0.03051291	      0.00000000	     -1.91758315	     -0.00000000	     -0.00000000	      0.00000000	      0.00000000	     -4.79155538	     -1.35368336	     -0.00000000	     -0.00000000	      0.00000000	  -1381.88127642	     -4.96615191	     -0.24373414	     -0.00000000	     -0.00000000	      0.00000000	   1331.60862065	      0.00000000	      0.00000000	      0.00000000	      0.00000000	      0.00000000	      0.00000000	     -1.73277324	     -1.57794734	     -0.00000000
      0.03129898	      0.00000000	     -1.94375624	     -0.00000000	      0.00000000	     -0.00000000	      0.00000000	     -4.78931579	     -1.37206632	     -0.00000000	      0.00000000	     -0.00000000	  -1381.47572683	     -4.96314063	     -0.24682756	     -0.00000000	      0.00000000	     -0.00000000	   1331.41498563	      0.00000000	      0.00000000	      0.00000000	      0.00000000	      0.00000000	      0.00000000	     -1.73189340	     -1.59943711	     -0.00000000
      0.03208506	     -0.00000000	     -1.97109869	     -0.00000000	      0.00000000	     -0.00000000	      0.00000000	     -4.78697036	     -1.39141574	     -0.00000000	      0.00000000	     -0.00000000	  -1381.04826337	     -4.96003177	     -0.25049623	     -0.00000000	      0.00000000	     -0.00000000	   1331.19653732	      0.00000000	      0.00000000	      0.00000000	      0.00000000	      0.00000000	      0.00000000	     -1.73097652	     -1.62196854	     -0.00000000
      0.03287113	      0.00000000	     -1.99956587	     -0.00000000	      0.00000000	     -0.00000000	      0.00000000	     -4.78452817	     -1.41168655	     -0.00000000	      0.00000000	     -0.00000000	  -1380.60166619	     -4.95683537	     -0.25469415	     -0.00000000	      0.00000000	     -0.00000000	   1330.95577747	      0.00000000	      0.00000000	      0.00000000	      0.00000000	      0.00000000	      0.00000000	     -1.73002593	     -1.64549733	     -0.00000000
      0.03365721	     -0.00000000	     -2.02911783	      0.00000000	     -0.00000000	      0.00000000	      0.00000000	     -4.78199460	     -1.43283868	      0.00000000	     -0.00000000	      0.00000000	  -1380.13764976	     -4.95355773	     -0.25938106	      0.00000000	     -0.00000000	      0.00000000	   1330.69414283	      0.00000000	      0.00000000	      0.00000000	      0.00000000	      0.00000000	      0.00000000	     -1.72904367	     -1.66998400	      0.00000000
      0.03444328	     -0.00000000	     -2.05971866	      0.00000000	     -0.00000000	      0.00000000	     -0.00000000	     -4.77937183	     -1.45483645	      0.00000000	     -0.00000000	      0.00000000	  -1379.65700579	     -4.95020167	     -0.26452168	      0.00000000	     -0.00000000	      0.00000000	   1330.41222293	      0.00000000	      0.00000000	      0.00000000	      0.00000000	      0.00000000	      0.00000000	     -1.72803057	     -1.69539322	      0.00000000
      0.03522936	      0.00000000	     -2.09133592	     -0.00000000	      0.00000000	     -0.00000000	      0.00000000	     -4.77665916	     -1.47764791	     -0.00000000	      0.00000000	     -0.00000000	  -1379.15970861	     -4.94676704	     -0.27008508	     -0.00000000	      0.00000000	     -0.00000000	   1330.10982268	      0.00000000	      0.00000000	      0.00000000	      0.00000000	      0.00000000	      0.00000000	     -1.72698644	     -1.72169328	     -0.00000000
      0.03601544	      0.00000000	     -2.12394019	     -0.00000000	     -0.00000000	      0.00000000	      0.00000000	     -4.77385340	     -1.50124444	      0.00000000	     -0.00000000	      0.00000000	  -1378.64501927	     -4.94325105	     -0.27604414	      0.00000000	     -0.00000000	      0.00000000	   1329.78607802	      0.00000000	      0.00000000	      0.00000000	      0.00000000	      0.00000000	      0.00000000	     -1.72591017	     -1.74885557	      0.00000000
      0.03680151	     -0.00000000	     -2.15750462	      0.00000000	     -0.00000000	      0.00000000	      0.00000000	     -4.77094919	     -1.52560020	      0.00000000	     -0.00000000	      0.00000000	  -1378.11157383	     -4.93964862	     -0.28237507	      0.00000000	     -0.00000000	      0.00000000	   1329.43953184	      0.00000000	      0.00000000	      0.00000000	      0.00000000	      0.00000000	      0.00000000	     -1.72479989	     -1.77685418	      0.00000000
      0.03758759	      0.00000000	     -2.19200456	     -0.00000000	     -0.00000000	      0.00000000	      0.00000000	     -4.76793926	     -1.55069182	      0.00000000	     -0.00000000	      0.00000000	  -1377.55746385	     -4.93595264	     -0.28905696	      0.00000000	     -0.00000000	      0.00000000	   1329.06821363	      0.00000000	      0.00000000	      0.00000000	      0.00000000	      0.00000000	      0.00000000	     -1.72365300	     -1.80566548	      0.00000000
      0.03837366	      0.00000000	     -2.22741726	     -0.00000000	      0.00000000	     -0.00000000	      0.00000000	     -4.76481470	     -1.57649801	     -0.00000000	      0.00000000	     -0.00000000	  -1376.98030704	     -4.93215427	     -0.29607142	     -0.00000000	      0.00000000	     -0.00000000	   1328.66970469	      0.00000000	      0.00000000	      0.00000000	      0.00000000	      0.00000000	      0.00000000	     -1.72246631	     -1.83526784	     -0.00000000
      0.03915974	      0.00000000	     -2.26372152	     -0.00000000	      0.00000000	     -0.00000000	      0.00000000	     -4.76156514	     -1.60299926	     -0.00000000	      0.00000000	     -0.00000000	  -1376.37731046	     -4.92824315	     -0.30340226	     -0.00000000	      0.00000000	     -0.00000000	   1328.24119852	      0.00000000	      0.00000000	      0.00000000	      0.00000000	      0.00000000	      0.00000000	     -1.72123613	     -1.86564128	     -0.00000000
      0.03994581	     -0.00000000	     -2.30089749	      0.00000000	     -0.00000000	      0.00000000	      0.00000000	     -4.75817900	     -1.63017759	      0.00000000	     -0.00000000	      0.00000000	  -1375.74532655	     -4.92420761	     -0.31103519	      0.00000000	     -0.00000000	      0.00000000	   1327.77955344	      0.00000000	      0.00000000	      0.00000000	      0.00000000	      0.00000000	      0.00000000	     -1.71995829	     -1.89676725	      0.00000000
      0.04073189	      0.00000000	     -2.33892639	     -0.00000000	      0.00000000	     -0.00000000	     -0.00000000	     -4.75464362	     -1.65801629	     -0.00000000	      0.00000000	     -0.00000000	  -1375.08090305	     -4.92003486	     -0.31895755	     -0.00000000	      0.00000000	     -0.00000000	   1327.28133989	      0.00000000	      0.00000000	      0.00000000	      0.00000000	      0.00000000	      0.00000000	     -1.71862825	     -1.92862838	     -0.00000000
      0.04151796	      0.00000000	     -2.37779038	     -0.00000000	      0.00000000	     -0.00000000	      0.00000000	     -4.75094542	     -1.68649976	     -0.00000000	      0.00000000	     -0.00000000	  -1374.38032741	     -4.91571116	     -0.32715813	     -0.00000000	      0.00000000	     -0.00000000	   1326.74288230	      0.00000000	      0.00000000	      0.00000000	      0.00000000	      0.00000000	      0.00000000	     -1.71724114	     -1.96120831	     -0.00000000
      0.04230404	     -0.00000000	     -2.41747233	      0.00000000	      0.00000000	     -0.00000000	      0.00000000	     -4.74707008	     -1.71561325	      0.00000000	      0.00000000	     -0.00000000	  -1373.63966656	     -4.91122193	     -0.33562695	      0.00000000	      0.00000000	     -0.00000000	   1326.16029684	      0.00000000	      0.00000000	      0.00000000	      0.00000000	      0.00000000	      0.00000000	     -1.71579180	     -1.99449147	      0.00000000
      0.04309012	      0.00000000	     -2.45795568	      0.00000000	      0.00000000	     -0.00000000	     -0.00000000	     -4.74300262	     -1.74534281	     -0.00000000	      0.00000000	     -0.00000000	  -1372.85480231	     -4.90655194	     -0.34435509	     -0.00000000	      0.00000000	     -0.00000000	   1325.52952455	      0.00000000	      0.00000000	      0.00000000	      0.00000000	      0.00000000	      0.00000000	     -1.71427484	     -2.02846296	     -0.00000000
      0.04387619	      0.00000000	     -2.49922431	     -0.00000000	      0.00000000	     -0.00000000	     -0.00000000	     -4.73872752	     -1.77567503	     -0.00000000	      0.00000000	     -0.00000000	  -1372.02146299	     -4.90168538	     -0.35333457	     -0.00000000	      0.00000000	     -0.00000000	   1324.84636128	      0.00000000	      0.00000000	      0.00000000	      0.00000000	      0.00000000	      0.00000000	     -1.71268468	     -2.06310839	     -0.00000000
      0.04466227	     -0.00000000	     -2.54126242	      0.00000000	      0.00000000	     -0.00000000	     -0.00000000	     -4.73422883	     -1.80659703	      0.00000000	      0.00000000	     -0.00000000	  -1371.13525248	     -4.89660597	     -0.36255817	      0.00000000	      0.00000000	     -0.00000000	   1324.10648602	      0.00000000	      0.00000000	      0.00000000	      0.00000000	      0.00000000	      0.00000000	     -1.71101558	     -2.09841380	      0.00000000
      0.04544834	      0.00000000	     -2.58405444	     -0.00000000	     -0.00000000	     -0.00000000	     -0.00000000	     -4.72949027	     -1.83809625	     -0.00000000	     -0.00000000	     -0.00000000	  -1370.19167591	     -4.89129710	     -0.37201936	     -0.00000000	     -0.00000000	     -0.00000000	   1323.30548435	      0.00000000	      0.00000000	      0.00000000	      0.00000000	      0.00000000	      0.00000000	     -1.70926167	     -2.13436550	     -0.00000000
      0.04623442	     -0.00000000	     -2.62758489	     -0.00000000	     -0.00000000	      0.00000000	      0.00000000	     -4.72449529	     -1.87016043	     -0.00000000	     -0.00000000	      0.00000000	  -1369.18616337	     -4.88574184	     -0.38171219	     -0.00000000	     -0.00000000	      0.00000000	   1322.43887151	      0.00000000	      0.00000000	      0.00000000	      0.00000000	      0.00000000	      0.00000000	     -1.70741700	     -2.17095001	     -0.00000000
      0.04702049	     -0.00000000	     -2.67183835	     -0.00000000	      0.00000000	     -0.00000000	     -0.00000000	     -4.71922716	     -1.90277751	     -0.00000000	      0.00000000	     -0.00000000	  -1368.11409155	     -4.87992311	     -0.39163118	     -0.00000000	      0.00000000	     -0.00000000	   1321.50211292	      0.00000000	      0.00000000	      0.00000000	      0.00000000	      0.00000000	      0.00000000	     -1.70547554	     -2.20815399	     -0.00000000
      0.04780657	     -0.00000000	     -2.71679936	      0.00000000	     -0.00000000	      0.00000000	      0.00000000	     -4.71366904	     -1.93593552	      0.00000000	     -0.00000000	      0.00000000	  -1366.97080383	     -4.87382369	     -0.40177128	      0.00000000	     -0.00000000	      0.00000000	   1320.49064356	      0.00000000	      0.00000000	      0.00000000	      0.00000000	      0.00000000	      0.00000000	     -1.70343122	     -2.24596414	      0.00000000
      0.04859264	      0.00000000	     -2.76245239	     -0.00000000	      0.00000000	     -0.00000000	     -0.00000000	     -4.70780404	     -1.96962256	     -0.00000000	      0.00000000	     -0.00000000	  -1365.75162925	     -4.86742629	     -0.41212776	     -0.00000000	      0.00000000	     -0.00000000	   1319.39988616	      0.00000000	      0.00000000	      0.00000000	      0.00000000	      0.00000000	      0.00000000	     -1.70127796	     -2.28436713	     -0.00000000
      0.04937872	     -0.00000000	     -2.80878172	      0.00000000	     -0.00000000	      0.00000000	     -0.00000000	     -4.70161532	     -2.00382673	      0.00000000	     -0.00000000	      0.00000000	  -1364.45190047	     -4.86071366	     -0.42269618	      0.00000000	     -0.00000000	      0.00000000	   1318.22526869	      0.00000000	      0.00000000	      0.00000000	      0.00000000	      0.00000000	      0.00000000	     -1.69900969	     -2.32334961	      0.00000000
      0.05016480	      0.00000000	     -2.85577148	      0.00000000	      0.00000000	     -0.00000000	      0.00000000	     -4.69508607	     -2.03853606	      0.00000000	      0.00000000	     -0.00000000	  -1363.06697135	     -4.85366861	     -0.43347235	      0.00000000	      0.00000000	     -0.00000000	   1316.96224151	      0.00000000	      0.00000000	      0.00000000	      0.00000000	      0.00000000	      0.00000000	     -1.69662035	     -2.36289807	      0.00000000
      0.05086958	     -0.00000000	     -2.89845150	      0.00000000	     -0.00000000	      0.00000000	      0.00000000	     -4.68896316	     -2.07007303	      0.00000000	     -0.00000000	      0.00000000	  -1361.75893093	     -4.84692448	     -0.44327783	      0.00000000	     -0.00000000	      0.00000000	   1315.80852921	      0.00000000	      0.00000000	      0.00000000	      0.00000000	      0.00000000	      0.00000000	     -1.69436578	     -2.39882392	      0.00000000
      0.05157436	      0.00000000	     -2.94163597	     -0.00000000	      0.00000000	     -0.00000000	      0.00000000	     -4.68250608	     -2.10200000	     -0.00000000	      0.00000000	     -0.00000000	  -1360.36525894	     -4.84002203	     -0.45327439	     -0.00000000	      0.00000000	     -0.00000000	   1314.51773960	      0.00000000	      0.00000000	      0.00000000	      0.00000000	      0.00000000	      0.00000000	     -1.69200941	     -2.43518643	     -0.00000000
      0.05227914	      0.00000000	     -2.98531465	      0.00000000	     -0.00000000	      0.00000000	     -0.00000000	     -4.67574011	     -2.13430559	      0.00000000	     -0.00000000	      0.00000000	  -1358.89338001	     -4.83280784	     -0.46342762	      0.00000000	     -0.00000000	      0.00000000	   1313.14882208	      0.00000000	      0.00000000	      0.00000000	      0.00000000	      0.00000000	      0.00000000	     -1.68954219	     -2.47197277	      0.00000000
      0.05298392	      0.00000000	     -3.02947528	     -0.00000000	      0.00000000	     -0.00000000	      0.00000000	     -4.66865193	     -2.16698092	     -0.00000000	      0.00000000	     -0.00000000	  -1357.33958249	     -4.82527719	     -0.47373642	     -0.00000000	      0.00000000	     -0.00000000	   1311.69556662	      0.00000000	      0.00000000	      0.00000000	      0.00000000	      0.00000000	      0.00000000	     -1.68696022	     -2.50917282	     -0.00000000
      0.05368870	      0.00000000	     -3.07410545	     -0.00000000	      0.00000000	     -0.00000000	     -0.00000000	     -4.66123039	     -2.20001687	     -0.00000000	      0.00000000	     -0.00000000	  -1355.70077949	     -4.81741825	     -0.48419804	     -0.00000000	      0.00000000	     -0.00000000	   1310.15507076	      0.00000000	      0.00000000	      0.00000000	      0.00000000	      0.00000000	      0.00000000	     -1.68425944	     -2.54677617	     -0.00000000
      0.05439348	     -0.00000000	     -3.11919256	      0.00000000	     -0.00000000	      0.00000000	      0.00000000	     -4.65346454	     -2.23340416	      0.00000000	     -0.00000000	      0.00000000	  -1353.97393976	     -4.80921980	     -0.49480983	      0.00000000	     -0.00000000	      0.00000000	   1308.52436872	      0.00000000	      0.00000000	      0.00000000	      0.00000000	      0.00000000	      0.00000000	     -1.68143591	     -2.58477224	      0.00000000
      0.05509826	      0.00000000	     -3.16472375	     -0.00000000	      0.00000000	     -0.00000000	     -0.00000000	     -4.64534378	     -2.26713339	     -0.00000000	      0.00000000	     -0.00000000	  -1352.15612549	     -4.80067093	     -0.50556910	     -0.00000000	      0.00000000	     -0.00000000	   1306.80059317	      0.00000000	      0.00000000	      0.00000000	      0.00000000	      0.00000000	      0.00000000	     -1.67848580	     -2.62315027	     -0.00000000
      0.05580304	      0.00000000	     -3.21068598	      0.00000000	      0.00000000	     -0.00000000	     -0.00000000	     -4.63685787	     -2.30119498	      0.00000000	      0.00000000	     -0.00000000	  -1350.24450359	     -4.79176110	     -0.51647315	      0.00000000	      0.00000000	     -0.00000000	   1304.98098159	      0.00000000	      0.00000000	      0.00000000	      0.00000000	      0.00000000	      0.00000000	     -1.67540541	     -2.66189931	      0.00000000
      0.05650782	     -0.00000000	     -3.25706598	      0.00000000	      0.00000000	      0.00000000	      0.00000000	     -4.62799698	     -2.33557920	      0.00000000	      0.00000000	      0.00000000	  -1348.23635806	     -4.78248022	     -0.52751926	      0.00000000	      0.00000000	     -0.00000000	   1303.06288866	      0.00000000	      0.00000000	      0.00000000	      0.00000000	      0.00000000	      0.00000000	     -1.67219120	     -2.70100826	      0.00000000
      0.05721260	      0.00000000	     -3.30385026	     -0.00000000	      0.00000000	     -0.00000000	     -0.00000000	     -4.61875177	     -2.37027618	     -0.00000000	      0.00000000	     -0.00000000	  -1346.12910189	     -4.77281861	     -0.53870463	     -0.00000000	      0.00000000	     -0.00000000	   1301.04379797	      0.00000000	      0.00000000	      0.00000000	      0.00000000	      0.00000000	      0.00000000	     -1.66883979	     -2.74046581	     -0.00000000
      0.05791738	      0.00000000	     -3.35102513	      0.00000000	     -0.00000000	      0.00000000	      0.00000000	     -4.60911336	     -2.40527587	      0.00000000	     -0.00000000	      0.00000000	  -1343.92028831	     -4.76276713	     -0.55002641	      0.00000000	     -0.00000000	      0.00000000	   1298.92133293	      0.00000000	      0.00000000	      0.00000000	      0.00000000	      0.00000000	      0.00000000	     -1.66534798	     -2.78026048	      0.00000000
      0.05862216	      0.00000000	     -3.39857670	     -0.00000000	      0.00000000	     -0.00000000	      0.00000000	     -4.59907344	     -2.44056808	     -0.00000000	      0.00000000	     -0.00000000	  -1341.60762073	     -4.75231716	     -0.56148169	     -0.00000000	      0.00000000	     -0.00000000	   1296.69326630	      0.00000000	      0.00000000	      0.00000000	      0.00000000	      0.00000000	      0.00000000	     -1.66171275	     -2.82038064	     -0.00000000
      0.05932694	      0.00000000	     -3.44649091	     -0.00000000	     -0.00000000	     -0.00000000	     -0.00000000	     -4.58862423	     -2.47614247	     -0.00000000	     -0.00000000	     -0.00000000	  -1339.18896117	     -4.74146065	     -0.57306746	     -0.00000000	     -0.00000000	     -0.00000000	   1294.35752815	      0.00000000	      0.00000000	      0.00000000	      0.00000000	      0.00000000	      0.00000000	     -1.65793131	     -2.86081447	     -0.00000000
      0.06003172	      0.00000000	     -3.49475350	      0.00000000	      0.00000000	     -0.00000000	      0.00000000	     -4.57775857	     -2.51198857	      0.00000000	      0.00000000	     -0.00000000	  -1336.66233669	     -4.73019015	     -0.58478067	      0.00000000	      0.00000000	     -0.00000000	   1291.91221179	      0.00000000	      0.00000000	      0.00000000	      0.00000000	      0.00000000	      0.00000000	     -1.65400105	     -2.90155003	      0.00000000
      0.06073650	     -0.00000000	     -3.54335008	      0.00000000	     -0.00000000	      0.00000000	     -0.00000000	     -4.56646987	     -2.54809575	      0.00000000	     -0.00000000	      0.00000000	  -1334.02594378	     -4.71849880	     -0.59661816	      0.00000000	     -0.00000000	      0.00000000	   1289.35557766	      0.00000000	      0.00000000	      0.00000000	      0.00000000	      0.00000000	      0.00000000	     -1.64991959	     -2.94257520	      0.00000000
      0.06144128	     -0.00000000	     -3.59226608	     -0.00000000	      0.00000000	     -0.00000000	     -0.00000000	     -4.55475217	     -2.58445329	     -0.00000000	      0.00000000	     -0.00000000	  -1331.27815049	     -4.70638039	     -0.60857670	     -0.00000000	      0.00000000	     -0.00000000	   1286.68605492	      0.00000000	      0.00000000	      0.00000000	      0.00000000	      0.00000000	      0.00000000	     -1.64568477	     -2.98387776	     -0.00000000
      0.06214606	      0.00000000	     -3.64148683	      0.00000000	     -0.00000000	      0.00000000	      0.00000000	     -4.54260011	     -2.62105033	      0.00000000	     -0.00000000	      0.00000000	  -1328.41749597	     -4.69382929	     -0.62065301	      0.00000000	     -0.00000000	      0.00000000	   1283.90224076	      0.00000000	      0.00000000	      0.00000000	      0.00000000	      0.00000000	      0.00000000	     -1.64129465	     -3.02544535	      0.00000000
      0.06285084	     -0.00000000	     -3.69099750	     -0.00000000	      0.00000000	     -0.00000000	      0.00000000	     -4.53000894	     -2.65787592	     -0.00000000	      0.00000000	     -0.00000000	  -1325.44268978	     -4.68084053	     -0.63284370	     -0.00000000	      0.00000000	     -0.00000000	   1281.00289987	      0.00000000	      0.00000000	      0.00000000	      0.00000000	      0.00000000	      0.00000000	     -1.63674750	     -3.06726550	     -0.00000000
      0.06355562	      0.00000000	     -3.74078317	      0.00000000	     -0.00000000	      0.00000000	      0.00000000	     -4.51697450	     -2.69491901	      0.00000000	     -0.00000000	      0.00000000	  -1322.35260861	     -4.66740971	     -0.64514535	      0.00000000	     -0.00000000	      0.00000000	   1277.98696085	      0.00000000	      0.00000000	      0.00000000	      0.00000000	      0.00000000	      0.00000000	     -1.63204181	     -3.10932564	      0.00000000
      0.06426040	      0.00000000	     -3.79082882	     -0.00000000	     -0.00000000	      0.00000000	     -0.00000000	     -4.50349321	     -2.73216846	     -0.00000000	     -0.00000000	      0.00000000	  -1319.14629257	     -4.65353303	     -0.65755447	     -0.00000000	     -0.00000000	     -0.00000000	   1274.85351303	      0.00000000	      0.00000000	      0.00000000	      0.00000000	      0.00000000	      0.00000000	     -1.62717628	     -3.15161311	     -0.00000000
      0.06496518	      0.00000000	     -3.84111933	     -0.00000000	      0.00000000	     -0.00000000	      0.00000000	     -4.48956208	     -2.76961305	     -0.00000000	      0.00000000	     -0.00000000	  -1315.82294116	     -4.63920729	     -0.67006751	     -0.00000000	      0.00000000	     -0.00000000	   1271.60180292	      0.00000000	      0.00000000	      0.00000000	      0.00000000	      0.00000000	      0.00000000	     -1.62214980	     -3.19411517	     -0.00000000
      0.06566996	     -0.00000000	     -3.89163950	     -0.00000000	     -0.00000000	      0.00000000	     -0.00000000	     -4.47517864	     -2.80724150	     -0.00000000	     -0.00000000	      0.00000000	  -1312.38190933	     -4.62442983	     -0.68268089	     -0.00000000	     -0.00000000	     -0.00000000	   1268.23123102	      0.00000000	      0.00000000	      0.00000000	      0.00000000	      0.00000000	      0.00000000	     -1.61696150	     -3.23681901	     -0.00000000
      0.06637474	     -0.00000000	     -3.94237408	     -0.00000000	     -0.00000000	     -0.00000000	      0.00000000	     -4.46034100	     -2.84504248	     -0.00000000	     -0.00000000	      0.00000000	  -1308.82270396	     -4.60919854	     -0.69539096	     -0.00000000	     -0.00000000	     -0.00000000	   1264.74134910	      0.00000000	      0.00000000	      0.00000000	      0.00000000	      0.00000000	      0.00000000	     -1.61161065	     -3.27971174	     -0.00000000
      0.06707952	      0.00000000	     -3.99330774	     -0.00000000	      0.00000000	     -0.00000000	      0.00000000	     -4.44504777	     -2.88300459	     -0.00000000	      0.00000000	     -0.00000000	  -1305.14498094	     -4.59351183	     -0.70819405	     -0.00000000	      0.00000000	     -0.00000000	   1261.13185833	      0.00000000	      0.00000000	      0.00000000	      0.00000000	      0.00000000	      0.00000000	     -1.60609674	     -3.32278044	     -0.00000000
      0.06778430	      0.00000000	     -4.04442511	      0.00000000	     -0.00000000	      0.00000000	      0.00000000	     -4.42929810	     -2.92111638	      0.00000000	     -0.00000000	      0.00000000	  -1301.34854307	     -4.57736865	     -0.72108642	      0.00000000	     -0.00000000	      0.00000000	   1257.40260816	      0.00000000	      0.00000000	      0.00000000	      0.00000000	      0.00000000	      0.00000000	     -1.60041946	     -3.36601212	      0.00000000
      0.06848908	      0.00000000	     -4.09571078	     -0.00000000	     -0.00000000	      0.00000000	     -0.00000000	     -4.41309168	     -2.95936639	     -0.00000000	     -0.00000000	      0.00000000	  -1297.43333872	     -4.56076846	     -0.73406433	      0.00000000	     -0.00000000	      0.00000000	   1253.55359615	      0.00000000	      0.00000000	      0.00000000	      0.00000000	      0.00000000	      0.00000000	     -1.59457866	     -3.40939379	     -0.00000000
      0.06919386	      0.00000000	     -4.14714935	      0.00000000	      0.00000000	     -0.00000000	     -0.00000000	     -4.39642868	     -2.99774311	     -0.00000000	      0.00000000	     -0.00000000	  -1293.39946134	     -4.54371122	     -0.74712397	     -0.00000000	      0.00000000	     -0.00000000	   1249.58496849	      0.00000000	      0.00000000	      0.00000000	      0.00000000	      0.00000000	      0.00000000	     -1.58857439	     -3.45291239	     -0.00000000
      0.06989864	     -0.00000000	     -4.19872536	     -0.00000000	      0.00000000	     -0.00000000	      0.00000000	     -4.37930983	     -3.03623503	     -0.00000000	      0.00000000	     -0.00000000	  -1289.24714955	     -4.52619740	     -0.76026149	     -0.00000000	      0.00000000	     -0.00000000	   1245.49702133	      0.00000000	      0.00000000	      0.00000000	      0.00000000	      0.00000000	      0.00000000	     -1.58240688	     -3.49655488	     -0.00000000
      0.07060343	     -0.00000000	     -4.25042341	     -0.00000000	      0.00000000	     -0.00000000	     -0.00000000	     -4.36173637	     -3.07483063	     -0.00000000	      0.00000000	     -0.00000000	  -1284.97678781	     -4.50822799	     -0.77347301	     -0.00000000	      0.00000000	     -0.00000000	   1241.29020258	      0.00000000	      0.00000000	      0.00000000	      0.00000000	      0.00000000	      0.00000000	     -1.57607654	     -3.54030822	     -0.00000000
      0.07130821	     -0.00000000	     -4.30222808	      0.00000000	      0.00000000	     -0.00000000	     -0.00000000	     -4.34371004	     -3.11351838	      0.00000000	      0.00000000	     -0.00000000	  -1280.58890764	     -4.48980444	     -0.78675460	      0.00000000	      0.00000000	     -0.00000000	   1236.96511419	      0.00000000	      0.00000000	      0.00000000	      0.00000000	      0.00000000	      0.00000000	     -1.56958398	     -3.58415935	      0.00000000
      0.07201299	      0.00000000	     -4.35412401	      0.00000000	     -0.00000000	      0.00000000	     -0.00000000	     -4.32523316	     -3.15228678	      0.00000000	     -0.00000000	      0.00000000	  -1276.08418899	     -4.47092874	     -0.80010229	      0.00000000	     -0.00000000	      0.00000000	   1232.52251489	      0.00000000	      0.00000000	      0.00000000	      0.00000000	      0.00000000	      0.00000000	     -1.56292999	     -3.62809527	      0.00000000
      0.07271777	     -0.00000000	     -4.40609590	     -0.00000000	      0.00000000	     -0.00000000	      0.00000000	     -4.30630854	     -3.19112434	     -0.00000000	      0.00000000	     -0.00000000	  -1271.46346193	     -4.45160339	     -0.81351206	     -0.00000000	      0.00000000	     -0.00000000	   1227.96332298	      0.00000000	      0.00000000	      0.00000000	      0.00000000	      0.00000000	      0.00000000	     -1.55611554	     -3.67210300	     -0.00000000
      0.07342255	     -0.00000000	     -4.45812854	      0.00000000	      0.00000000	     -0.00000000	      0.00000000	     -4.28693957	     -3.23001963	      0.00000000	      0.00000000	      0.00000000	  -1266.72770843	     -4.43183136	     -0.82697984	      0.00000000	      0.00000000	     -0.00000000	   1223.28861947	      0.00000000	      0.00000000	      0.00000000	      0.00000000	      0.00000000	      0.00000000	     -1.54914180	     -3.71616962	      0.00000000
      0.07412733	     -0.00000000	     -4.51020679	     -0.00000000	     -0.00000000	      0.00000000	      0.00000000	     -4.26713017	     -3.26896127	     -0.00000000	     -0.00000000	      0.00000000	  -1261.87806416	     -4.41161616	     -0.84050153	     -0.00000000	     -0.00000000	     -0.00000000	   1218.49965125	      0.00000000	      0.00000000	      0.00000000	      0.00000000	      0.00000000	      0.00000000	     -1.54201014	     -3.76028227	     -0.00000000
      0.07483211	     -0.00000000	     -4.56231565	      0.00000000	     -0.00000000	      0.00000000	      0.00000000	     -4.24688481	     -3.30793793	      0.00000000	     -0.00000000	      0.00000000	  -1256.91582027	     -4.39096181	     -0.85407296	      0.00000000	     -0.00000000	     -0.00000000	   1213.59783436	      0.00000000	      0.00000000	      0.00000000	      0.00000000	      0.00000000	      0.00000000	     -1.53472211	     -3.80442821	      0.00000000
      0.07553689	     -0.00000000	     -4.61444027	      0.00000000	      0.00000000	     -0.00000000	     -0.00000000	     -4.22620854	     -3.34693838	      0.00000000	      0.00000000	     -0.00000000	  -1251.84242518	     -4.36987281	     -0.86768993	     -0.00000000	      0.00000000	     -0.00000000	   1208.58475730	      0.00000000	      0.00000000	      0.00000000	      0.00000000	      0.00000000	      0.00000000	     -1.52727946	     -3.84859478	      0.00000000
      0.07624167	     -0.00000000	     -4.66656596	     -0.00000000	      0.00000000	     -0.00000000	     -0.00000000	     -4.20510697	     -3.38595150	     -0.00000000	      0.00000000	     -0.00000000	  -1246.65948619	     -4.34835419	     -0.88134821	     -0.00000000	      0.00000000	     -0.00000000	   1203.46218442	      0.00000000	      0.00000000	      0.00000000	      0.00000000	      0.00000000	      0.00000000	     -1.51968415	     -3.89276945	     -0.00000000
      0.07694645	     -0.00000000	     -4.71867822	      0.00000000	     -0.00000000	      0.00000000	     -0.00000000	     -4.18358626	     -3.42496629	      0.00000000	     -0.00000000	      0.00000000	  -1241.36877109	     -4.32641150	     -0.89504349	      0.00000000	     -0.00000000	     -0.00000000	   1198.23205935	      0.00000000	      0.00000000	      0.00000000	      0.00000000	      0.00000000	      0.00000000	     -1.51193830	     -3.93693986	      0.00000000
      0.07765123	     -0.00000000	     -4.77076278	     -0.00000000	     -0.00000000	      0.00000000	     -0.00000000	     -4.16165318	     -3.46397186	     -0.00000000	     -0.00000000	      0.00000000	  -1235.97220969	     -4.30405076	     -0.90877144	     -0.00000000	     -0.00000000	     -0.00000000	   1192.89650844	      0.00000000	      0.00000000	      0.00000000	      0.00000000	      0.00000000	      0.00000000	     -1.50404428	     -3.98109379	     -0.00000000
      0.07835601	      0.00000000	     -4.82280562	     -0.00000000	     -0.00000000	      0.00000000	     -0.00000000	     -4.13931505	     -3.50295750	      0.00000000	     -0.00000000	      0.00000000	  -1230.47189517	     -4.28127853	     -0.92252770	      0.00000000	     -0.00000000	      0.00000000	   1187.45784434	      0.00000000	      0.00000000	      0.00000000	      0.00000000	      0.00000000	      0.00000000	     -1.49600462	     -4.02521924	      0.00000000
      0.07906079	     -0.00000000	     -4.87479298	     -0.00000000	      0.00000000	     -0.00000000	     -0.00000000	     -4.11657979	     -3.54191269	     -0.00000000	      0.00000000	     -0.00000000	  -1224.87008543	     -4.25810185	     -0.93630785	     -0.00000000	      0.00000000	     -0.00000000	   1181.91856949	      0.00000000	      0.00000000	      0.00000000	      0.00000000	      0.00000000	      0.00000000	     -1.48782208	     -4.06930441	     -0.00000000
      0.07976557	     -0.00000000	     -4.92671141	     -0.00000000	     -0.00000000	     -0.00000000	      0.00000000	     -4.09345590	     -3.58082709	     -0.00000000	     -0.00000000	     -0.00000000	  -1219.16920433	     -4.23452826	     -0.95010744	     -0.00000000	     -0.00000000	     -0.00000000	   1176.28137979	      0.00000000	      0.00000000	      0.00000000	      0.00000000	      0.00000000	      0.00000000	     -1.47949959	     -4.11333774	     -0.00000000
      0.08047035	     -0.00000000	     -4.97854782	     -0.00000000	      0.00000000	     -0.00000000	      0.00000000	     -4.06995248	     -3.61969057	     -0.00000000	      0.00000000	     -0.00000000	  -1213.37184277	     -4.21056577	     -0.96392201	     -0.00000000	      0.00000000	     -0.00000000	   1170.54916809	      0.00000000	      0.00000000	      0.00000000	      0.00000000	      0.00000000	      0.00000000	     -1.47104030	     -4.15730794	     -0.00000000
      0.08117513	     -0.00000000	     -5.03028945	     -0.00000000	      0.00000000	     -0.00000000	     -0.00000000	     -4.04607922	     -3.65849328	     -0.00000000	      0.00000000	     -0.00000000	  -1207.48075971	     -4.18622290	     -0.97774704	     -0.00000000	      0.00000000	     -0.00000000	   1164.72502765	      0.00000000	      0.00000000	      0.00000000	      0.00000000	      0.00000000	      0.00000000	     -1.46244756	     -4.20120400	     -0.00000000
      0.08187991	     -0.00000000	     -5.08192396	      0.00000000	      0.00000000	     -0.00000000	     -0.00000000	     -4.02184638	     -3.69722561	      0.00000000	      0.00000000	      0.00000000	  -1201.49888287	     -4.16150863	     -0.99157801	      0.00000000	      0.00000000	     -0.00000000	   1158.81225528	      0.00000000	      0.00000000	      0.00000000	      0.00000000	      0.00000000	      0.00000000	     -1.45372492	     -4.24501524	      0.00000000
      0.08258469	      0.00000000	     -5.13343944	      0.00000000	     -0.00000000	      0.00000000	     -0.00000000	     -3.99726486	     -3.73587824	      0.00000000	     -0.00000000	      0.00000000	  -1195.42930925	     -4.13643243	     -1.00541037	      0.00000000	     -0.00000000	     -0.00000000	   1152.81435405	      0.00000000	      0.00000000	      0.00000000	      0.00000000	      0.00000000	      0.00000000	     -1.44487613	     -4.28873132	      0.00000000
      0.08328947	     -0.00000000	     -5.18482443	     -0.00000000	      0.00000000	     -0.00000000	      0.00000000	     -3.97234611	     -3.77444218	     -0.00000000	      0.00000000	     -0.00000000	  -1189.27530509	     -4.11100421	     -1.01923955	     -0.00000000	      0.00000000	     -0.00000000	   1146.73503516	      0.00000000	      0.00000000	      0.00000000	      0.00000000	      0.00000000	      0.00000000	     -1.43590513	     -4.33234226	     -0.00000000
      0.08399425	     -0.00000000	     -5.23606799	     -0.00000000	     -0.00000000	      0.00000000	      0.00000000	     -3.94710219	     -3.81290877	      0.00000000	     -0.00000000	      0.00000000	  -1183.04030526	     -4.08523434	     -1.03306099	      0.00000000	     -0.00000000	      0.00000000	   1140.57821859	      0.00000000	      0.00000000	      0.00000000	      0.00000000	      0.00000000	      0.00000000	     -1.42681608	     -4.37583849	      0.00000000
      0.08469903	     -0.00000000	     -5.28715967	     -0.00000000	     -0.00000000	      0.00000000	      0.00000000	     -3.92154575	     -3.85126972	     -0.00000000	     -0.00000000	      0.00000000	  -1176.72791158	     -4.05913364	     -1.04687012	     -0.00000000	     -0.00000000	     -0.00000000	   1134.34803192	      0.00000000	      0.00000000	      0.00000000	      0.00000000	      0.00000000	      0.00000000	     -1.41761330	     -4.41921086	     -0.00000000
      0.08540381	      0.00000000	     -5.33808964	      0.00000000	     -0.00000000	      0.00000000	     -0.00000000	     -3.89569000	     -3.88951712	      0.00000000	     -0.00000000	      0.00000000	  -1170.34188983	     -4.03271337	     -1.06066237	      0.00000000	     -0.00000000	      0.00000000	   1128.04880645	      0.00000000	      0.00000000	      0.00000000	      0.00000000	      0.00000000	      0.00000000	     -1.40830134	     -4.46245068	      0.00000000
      0.08610859	     -0.00000000	     -5.38884860	      0.00000000	     -0.00000000	      0.00000000	      0.00000000	     -3.86954870	     -3.92764351	      0.00000000	     -0.00000000	      0.00000000	  -1163.88616486	     -4.00598522	     -1.07443322	      0.00000000	     -0.00000000	      0.00000000	   1121.68506955	      0.00000000	      0.00000000	      0.00000000	      0.00000000	      0.00000000	      0.00000000	     -1.39888490	     -4.50554975	      0.00000000
      0.08681337	      0.00000000	     -5.43942791	     -0.00000000	     -0.00000000	      0.00000000	      0.00000000	     -3.84313614	     -3.96564182	     -0.00000000	     -0.00000000	      0.00000000	  -1157.36481302	     -3.97896131	     -1.08817818	      0.00000000	     -0.00000000	      0.00000000	   1115.26153194	      0.00000000	      0.00000000	      0.00000000	      0.00000000	      0.00000000	      0.00000000	     -1.38936889	     -4.54850035	     -0.00000000
      0.08751815	      0.00000000	     -5.48981957	      0.00000000	     -0.00000000	      0.00000000	     -0.00000000	     -3.81646711	     -4.00350547	      0.00000000	     -0.00000000	      0.00000000	  -1150.78205101	     -3.95165414	     -1.10189282	      0.00000000	     -0.00000000	     -0.00000000	   1108.78306784	      0.00000000	      0.00000000	      0.00000000	      0.00000000	      0.00000000	      0.00000000	     -1.37975836	     -4.59129532	      0.00000000
      0.08822293	      0.00000000	     -5.54001621	     -0.00000000	      0.00000000	     -0.00000000	      0.00000000	     -3.78955680	     -4.04122836	     -0.00000000	      0.00000000	     -0.00000000	  -1144.14222003	     -3.92407663	     -1.11557280	     -0.00000000	      0.00000000	     -0.00000000	   1102.25468589	      0.00000000	      0.00000000	      0.00000000	      0.00000000	      0.00000000	      0.00000000	     -1.37005853	     -4.63392802	     -0.00000000
      0.08892771	     -0.00000000	     -5.59001117	     -0.00000000	      0.00000000	     -0.00000000	      0.00000000	     -3.76242078	     -4.07880487	     -0.00000000	      0.00000000	     -0.00000000	  -1137.44976374	     -3.89624210	     -1.12921392	     -0.00000000	      0.00000000	     -0.00000000	   1095.68148805	      0.00000000	      0.00000000	      0.00000000	      0.00000000	      0.00000000	      0.00000000	     -1.36027473	     -4.67639239	     -0.00000000
      0.08963249	     -0.00000000	     -5.63979841	     -0.00000000	     -0.00000000	      0.00000000	      0.00000000	     -3.73507485	     -4.11622989	     -0.00000000	     -0.00000000	      0.00000000	  -1130.70919823	     -3.86816424	     -1.14281216	     -0.00000000	     -0.00000000	     -0.00000000	   1089.06861295	      0.00000000	      0.00000000	      0.00000000	      0.00000000	      0.00000000	      0.00000000	     -1.35041240	     -4.71868291	     -0.00000000
      0.09033727	      0.00000000	     -5.68937257	      0.00000000	      0.00000000	     -0.00000000	      0.00000000	     -3.70753492	     -4.15349879	      0.00000000	      0.00000000	      0.00000000	  -1123.92507195	     -3.83985707	     -1.15636371	      0.00000000	      0.00000000	     -0.00000000	   1082.42115993	      0.00000000	      0.00000000	      0.00000000	      0.00000000	      0.00000000	      0.00000000	     -1.34047707	     -4.76079465	      0.00000000
      0.09104205	      0.00000000	     -5.73872886	      0.00000000	      0.00000000	      0.00000000	      0.00000000	     -3.67981684	     -4.19060746	      0.00000000	      0.00000000	      0.00000000	  -1117.10191329	     -3.81133499	     -1.16986510	      0.00000000	      0.00000000	     -0.00000000	   1075.74408944	      0.00000000	      0.00000000	      0.00000000	      0.00000000	      0.00000000	      0.00000000	     -1.33047424	     -4.80272318	      0.00000000
      0.09174684	      0.00000000	     -5.78786303	      0.00000000	     -0.00000000	      0.00000000	     -0.00000000	     -3.65193614	     -4.22755221	      0.00000000	     -0.00000000	      0.00000000	  -1110.24416324	     -3.78261270	     -1.18331327	      0.00000000	     -0.00000000	     -0.00000000	   1069.04209518	      0.00000000	      0.00000000	      0.00000000	      0.00000000	      0.00000000	      0.00000000	     -1.32040939	     -4.84446457	      0.00000000
      0.09245162	     -0.00000000	     -5.83677126	     -0.00000000	     -0.00000000	     -0.00000000	      0.00000000	     -3.62390777	     -4.26432977	     -0.00000000	     -0.00000000	      0.00000000	  -1103.35609053	     -3.75370518	     -1.19670564	     -0.00000000	     -0.00000000	     -0.00000000	   1062.31944401	      0.00000000	      0.00000000	      0.00000000	      0.00000000	      0.00000000	      0.00000000	     -1.31028788	     -4.88601532	     -0.00000000
      0.09315640	     -0.00000000	     -5.88545001	     -0.00000000	     -0.00000000	      0.00000000	      0.00000000	     -3.59574572	     -4.30093719	     -0.00000000	     -0.00000000	      0.00000000	  -1096.44168714	     -3.72462765	     -1.21004032	     -0.00000000	     -0.00000000	     -0.00000000	   1055.57978015	      0.00000000	      0.00000000	      0.00000000	      0.00000000	      0.00000000	      0.00000000	     -1.30011483	     -4.92737225	     -0.00000000
      0.09386118	      0.00000000	     -5.93389580	      0.00000000	     -0.00000000	      0.00000000	     -0.00000000	     -3.56746258	     -4.33737175	      0.00000000	     -0.00000000	      0.00000000	  -1089.50454273	     -3.69539550	     -1.22331620	      0.00000000	     -0.00000000	      0.00000000	   1048.82589276	      0.00000000	      0.00000000	      0.00000000	      0.00000000	      0.00000000	      0.00000000	     -1.28989505	     -4.96853237	      0.00000000
      0.09456596	      0.00000000	     -5.98210416	      0.00000000	     -0.00000000	      0.00000000	     -0.00000000	     -3.53906305	     -4.37363114	      0.00000000	     -0.00000000	      0.00000000	  -1082.54593759	     -3.66602078	     -1.23653631	      0.00000000	     -0.00000000	      0.00000000	   1042.05692081	      0.00000000	      0.00000000	      0.00000000	      0.00000000	      0.00000000	      0.00000000	     -1.27963096	     -5.00949258	      0.00000000
      0.09527074	      0.00000000	     -6.03005294	     -0.00000000	      0.00000000	     -0.00000000	     -0.00000000	     -3.51044990	     -4.40971519	     -0.00000000	      0.00000000	      0.00000000	  -1075.53740440	     -3.63644165	     -1.24975078	     -0.00000000	      0.00000000	     -0.00000000	   1035.23409837	      0.00000000	      0.00000000	      0.00000000	      0.00000000	      0.00000000	      0.00000000	     -1.26929133	     -5.05024399	     -0.00000000
      0.09597552	      0.00000000	     -6.07774469	      0.00000000	     -0.00000000	      0.00000000	     -0.00000000	     -3.48172751	     -4.44560975	      0.00000000	     -0.00000000	      0.00000000	  -1068.50928056	     -3.60671316	     -1.26290253	      0.00000000	     -0.00000000	      0.00000000	   1028.40214295	      0.00000000	      0.00000000	      0.00000000	      0.00000000	      0.00000000	      0.00000000	     -1.25890854	     -5.09077878	      0.00000000
      0.09668030	      0.00000000	     -6.12517483	      0.00000000	     -0.00000000	      0.00000000	      0.00000000	     -3.45290681	     -4.48131105	      0.00000000	     -0.00000000	      0.00000000	  -1061.46465602	     -3.57687765	     -1.27599516	      0.00000000	     -0.00000000	      0.00000000	   1021.55499132	      0.00000000	      0.00000000	      0.00000000	      0.00000000	      0.00000000	      0.00000000	     -1.24848968	     -5.13109348	      0.00000000
      0.09738508	      0.00000000	     -6.17233672	     -0.00000000	      0.00000000	     -0.00000000	      0.00000000	     -3.42398988	     -4.51681493	     -0.00000000	      0.00000000	     -0.00000000	  -1054.40403952	     -3.54695999	     -1.28903375	     -0.00000000	      0.00000000	     -0.00000000	   1014.68650222	      0.00000000	      0.00000000	      0.00000000	      0.00000000	      0.00000000	      0.00000000	     -1.23803779	     -5.17118334	     -0.00000000
      0.09808986	      0.00000000	     -6.21922119	     -0.00000000	     -0.00000000	      0.00000000	     -0.00000000	     -3.39497124	     -4.55211620	      0.00000000	     -0.00000000	      0.00000000	  -1047.32572975	     -3.51697740	     -1.30202557	      0.00000000	     -0.00000000	      0.00000000	   1007.78833912	      0.00000000	      0.00000000	      0.00000000	      0.00000000	      0.00000000	      0.00000000	     -1.22755323	     -5.21104203	      0.00000000
      0.09879464	     -0.00000000	     -6.26581613	      0.00000000	     -0.00000000	      0.00000000	     -0.00000000	     -3.36583896	     -4.58720810	      0.00000000	     -0.00000000	      0.00000000	  -1040.22612250	     -3.48694258	     -1.31497961	      0.00000000	     -0.00000000	      0.00000000	   1000.84968023	      0.00000000	      0.00000000	      0.00000000	      0.00000000	      0.00000000	      0.00000000	     -1.21703422	     -5.25066107	      0.00000000
      0.09949942	     -0.00000000	     -6.31210603	     -0.00000000	      0.00000000	     -0.00000000	      0.00000000	     -3.33657533	     -4.62208176	     -0.00000000	      0.00000000	     -0.00000000	  -1033.09991946	     -3.45686470	     -1.32790603	     -0.00000000	      0.00000000	     -0.00000000	    993.85735610	      0.00000000	      0.00000000	      0.00000000	      0.00000000	      0.00000000	      0.00000000	     -1.20647714	     -5.29002950	     -0.00000000
      0.10020420	     -0.00000000	     -6.35807177	     -0.00000000	     -0.00000000	      0.00000000	     -0.00000000	     -3.30715760	     -4.65672592	     -0.00000000	     -0.00000000	      0.00000000	  -1025.94032599	     -3.42674943	     -1.34081562	     -0.00000000	     -0.00000000	      0.00000000	    986.79621761	      0.00000000	      0.00000000	      0.00000000	      0.00000000	      0.00000000	      0.00000000	     -1.19587673	     -5.32913348	     -0.00000000
      0.10090898	     -0.00000000	     -6.40369042	      0.00000000	     -0.00000000	      0.00000000	      0.00000000	     -3.27755881	     -4.69112662	      0.00000000	     -0.00000000	      0.00000000	  -1018.73930378	     -3.39659874	     -1.35371902	      0.00000000	     -0.00000000	      0.00000000	    979.64972244	      0.00000000	      0.00000000	      0.00000000	      0.00000000	      0.00000000	      0.00000000	     -1.18522627	     -5.36795609	      0.00000000
      0.10161376	     -0.00000000	     -6.44893896	      0.00000000	     -0.00000000	      0.00000000	      0.00000000	     -3.24776524	     -4.72526731	      0.00000000	     -0.00000000	      0.00000000	  -1011.49266025	     -3.36638865	     -1.36661157	      0.00000000	     -0.00000000	     -0.00000000	    972.41660751	      0.00000000	      0.00000000	      0.00000000	      0.00000000	      0.00000000	      0.00000000	     -1.17451981	     -5.40647813	      0.00000000
      0.10231854	      0.00000000	     -6.49380609	      0.00000000	      0.00000000	      0.00000000	     -0.00000000	     -3.21780911	     -4.75913361	      0.00000000	      0.00000000	      0.00000000	  -1004.20964282	     -3.33605483	     -1.37945360	      0.00000000	      0.00000000	     -0.00000000	    965.13431160	      0.00000000	      0.00000000	      0.00000000	      0.00000000	      0.00000000	      0.00000000	     -1.16375909	     -5.44468480	      0.00000000
      0.10302332	     -0.00000000	     -6.53828437	     -0.00000000	      0.00000000	     -0.00000000	      0.00000000	     -3.18771305	     -4.79271670	     -0.00000000	      0.00000000	     -0.00000000	   -996.89670193	     -3.30558707	     -1.39222692	     -0.00000000	      0.00000000	     -0.00000000	    957.81886995	      0.00000000	      0.00000000	      0.00000000	      0.00000000	      0.00000000	      0.00000000	     -1.15294891	     -5.48256729	     -0.00000000
      0.10372810	     -0.00000000	     -6.58236714	     -0.00000000	      0.00000000	     -0.00000000	     -0.00000000	     -3.15749257	     -4.82600987	     -0.00000000	      0.00000000	     -0.00000000	   -989.55820639	     -3.27499454	     -1.40492334	     -0.00000000	      0.00000000	     -0.00000000	    950.47650031	      0.00000000	      0.00000000	      0.00000000	      0.00000000	      0.00000000	      0.00000000	     -1.14209415	     -5.52011888	     -0.00000000
      0.10443288	      0.00000000	     -6.62604850	      0.00000000	      0.00000000	     -0.00000000	     -0.00000000	     -3.12716118	     -4.85900743	      0.00000000	      0.00000000	     -0.00000000	   -982.19794208	     -3.24428981	     -1.41753736	      0.00000000	      0.00000000	     -0.00000000	    943.11126058	      0.00000000	      0.00000000	      0.00000000	      0.00000000	      0.00000000	      0.00000000	     -1.13119955	     -5.55733383	      0.00000000
      0.10513766	      0.00000000	     -6.66932315	      0.00000000	      0.00000000	     -0.00000000	     -0.00000000	     -3.09673152	     -4.89170438	     -0.00000000	      0.00000000	     -0.00000000	   -974.81944454	     -3.21348561	     -1.43006449	     -0.00000000	      0.00000000	     -0.00000000	    935.72665042	      0.00000000	      0.00000000	      0.00000000	      0.00000000	      0.00000000	      0.00000000	     -1.12026967	     -5.59420708	     -0.00000000
      0.10584244	     -0.00000000	     -6.71218642	      0.00000000	     -0.00000000	      0.00000000	     -0.00000000	     -3.06621566	     -4.92409629	      0.00000000	     -0.00000000	      0.00000000	   -967.42608527	     -3.18259429	     -1.44250083	      0.00000000	     -0.00000000	     -0.00000000	    928.32595864	      0.00000000	      0.00000000	      0.00000000	      0.00000000	      0.00000000	      0.00000000	     -1.10930883	     -5.63073415	      0.00000000
      0.10654722	      0.00000000	     -6.75463416	      0.00000000	     -0.00000000	      0.00000000	      0.00000000	     -3.03562523	     -4.95617924	      0.00000000	     -0.00000000	      0.00000000	   -960.02110285	     -3.15162773	     -1.45484295	      0.00000000	     -0.00000000	     -0.00000000	    920.91234605	      0.00000000	      0.00000000	      0.00000000	      0.00000000	      0.00000000	      0.00000000	     -1.09832124	     -5.66691108	      0.00000000
      0.10725200	     -0.00000000	     -6.79666269	     -0.00000000	      0.00000000	     -0.00000000	      0.00000000	     -3.00497145	     -4.98794979	     -0.00000000	      0.00000000	     -0.00000000	   -952.60761953	     -3.12059733	     -1.46708780	     -0.00000000	      0.00000000	     -0.00000000	    913.48887035	      0.00000000	      0.00000000	      0.00000000	      0.00000000	      0.00000000	      0.00000000	     -1.08731092	     -5.70273438	     -0.00000000
      0.10795678	     -0.00000000	     -6.83826882	      0.00000000	      0.00000000	     -0.00000000	      0.00000000	     -2.97426516	     -5.01940489	      0.00000000	      0.00000000	      0.00000000	   -945.18865262	     -3.08951411	     -1.47923266	      0.00000000	      0.00000000	     -0.00000000	    906.05849718	      0.00000000	      0.00000000	      0.00000000	      0.00000000	      0.00000000	      0.00000000	     -1.07628177	     -5.73820095	      0.00000000
      0.10866156	      0.00000000	     -6.87944975	      0.00000000	      0.00000000	     -0.00000000	     -0.00000000	     -2.94351688	     -5.05054187	     -0.00000000	      0.00000000	     -0.00000000	   -937.76712305	     -3.05838871	     -1.49127509	     -0.00000000	      0.00000000	     -0.00000000	    898.62410686	      0.00000000	      0.00000000	      0.00000000	      0.00000000	      0.00000000	      0.00000000	     -1.06523758	     -5.77330814	     -0.00000000
      0.10936634	     -0.00000000	     -6.92020310	     -0.00000000	      0.00000000	     -0.00000000	      0.00000000	     -2.91273682	     -5.08135841	     -0.00000000	      0.00000000	     -0.00000000	   -930.34586204	     -3.02723142	     -1.50321290	     -0.00000000	      0.00000000	     -0.00000000	    891.18849922	      0.00000000	      0.00000000	      0.00000000	      0.00000000	      0.00000000	      0.00000000	     -1.05418200	     -5.80805360	     -0.00000000
      0.11007112	      0.00000000	     -6.96052685	      0.00000000	      0.00000000	      0.00000000	     -0.00000000	     -2.88193489	     -5.11185252	      0.00000000	      0.00000000	      0.00000000	   -922.92761615	     -2.99605220	     -1.51504410	      0.00000000	      0.00000000	     -0.00000000	    883.75439717	      0.00000000	      0.00000000	      0.00000000	      0.00000000	      0.00000000	      0.00000000	     -1.04311858	     -5.84243537	      0.00000000
      0.11077590	     -0.00000000	     -7.00041933	      0.00000000	     -0.00000000	      0.00000000	     -0.00000000	     -2.85112072	     -5.14202250	      0.00000000	     -0.00000000	      0.00000000	   -915.51505131	     -2.96486074	     -1.52676693	      0.00000000	     -0.00000000	      0.00000000	    876.32444943	      0.00000000	      0.00000000	      0.00000000	      0.00000000	      0.00000000	      0.00000000	     -1.03205079	     -5.87645178	      0.00000000
      0.11148068	      0.00000000	     -7.03987923	      0.00000000	      0.00000000	     -0.00000000	      0.00000000	     -2.82030365	     -5.17186694	      0.00000000	      0.00000000	      0.00000000	   -908.11075584	     -2.93366640	     -1.53837977	      0.00000000	      0.00000000	     -0.00000000	    868.90123247	      0.00000000	      0.00000000	      0.00000000	      0.00000000	      0.00000000	      0.00000000	     -1.02098195	     -5.91010147	      0.00000000
      0.11218546	      0.00000000	     -7.07890552	      0.00000000	      0.00000000	     -0.00000000	      0.00000000	     -2.78949278	     -5.20138469	      0.00000000	      0.00000000	      0.00000000	   -900.71724277	     -2.90247828	     -1.54988120	      0.00000000	      0.00000000	     -0.00000000	    861.48725197	      0.00000000	      0.00000000	      0.00000000	      0.00000000	      0.00000000	      0.00000000	     -1.00991534	     -5.94338337	      0.00000000
      0.11289024	      0.00000000	     -7.11749751	      0.00000000	      0.00000000	      0.00000000	      0.00000000	     -2.75869695	     -5.23057487	      0.00000000	      0.00000000	      0.00000000	   -893.33695159	     -2.87130521	     -1.56126991	      0.00000000	      0.00000000	     -0.00000000	    854.08494381	      0.00000000	      0.00000000	      0.00000000	      0.00000000	      0.00000000	      0.00000000	     -0.99885412	     -5.97629667	      0.00000000
      0.11359503	      0.00000000	     -7.15565477	      0.00000000	      0.00000000	     -0.00000000	     -0.00000000	     -2.72792473	     -5.25943680	     -0.00000000	      0.00000000	     -0.00000000	   -885.97224965	     -2.84015576	     -1.57254474	     -0.00000000	      0.00000000	     -0.00000000	    846.69667484	      0.00000000	      0.00000000	      0.00000000	      0.00000000	      0.00000000	      0.00000000	     -0.98780134	     -6.00884082	     -0.00000000
      0.11429981	      0.00000000	     -7.19337717	      0.00000000	     -0.00000000	      0.00000000	     -0.00000000	     -2.69718445	     -5.28797008	      0.00000000	     -0.00000000	      0.00000000	   -878.62543311	     -2.80903821	     -1.58370468	      0.00000000	     -0.00000000	      0.00000000	    839.32474331	      0.00000000	      0.00000000	      0.00000000	      0.00000000	      0.00000000	      0.00000000	     -0.97676000	     -6.04101552	      0.00000000
      0.11500459	     -0.00000000	     -7.23066483	     -0.00000000	     -0.00000000	      0.00000000	      0.00000000	     -2.66648419	     -5.31617447	      0.00000000	     -0.00000000	      0.00000000	   -871.29872778	     -2.77796063	     -1.59474879	      0.00000000	     -0.00000000	     -0.00000000	    831.97137923	      0.00000000	      0.00000000	      0.00000000	      0.00000000	      0.00000000	      0.00000000	     -0.96573297	     -6.07282071	      0.00000000
      0.11570937	     -0.00000000	     -7.26751813	      0.00000000	      0.00000000	     -0.00000000	      0.00000000	     -2.63583179	     -5.34404998	      0.00000000	      0.00000000	      0.00000000	   -863.99428970	     -2.74693079	     -1.60567629	      0.00000000	      0.00000000	     -0.00000000	    824.63874462	      0.00000000	      0.00000000	      0.00000000	      0.00000000	      0.00000000	      0.00000000	     -0.95472306	     -6.10425654	      0.00000000
      0.11641415	     -0.00000000	     -7.30393770	     -0.00000000	     -0.00000000	     -0.00000000	      0.00000000	     -2.60523482	     -5.37159679	     -0.00000000	     -0.00000000	      0.00000000	   -856.71420564	     -2.71595626	     -1.61648648	     -0.00000000	     -0.00000000	     -0.00000000	    817.32893366	      0.00000000	      0.00000000	      0.00000000	      0.00000000	      0.00000000	      0.00000000	     -0.94373298	     -6.13532338	     -0.00000000
      0.11711893	      0.00000000	     -7.33992439	      0.00000000	      0.00000000	      0.00000000	     -0.00000000	     -2.57470064	     -5.39881530	      0.00000000	      0.00000000	      0.00000000	   -849.46049359	     -2.68504431	     -1.62717875	      0.00000000	      0.00000000	     -0.00000000	    810.04397285	      0.00000000	      0.00000000	      0.00000000	      0.00000000	      0.00000000	      0.00000000	     -0.93276536	     -6.16602180	      0.00000000
      0.11782371	     -0.00000000	     -7.37547929	     -0.00000000	     -0.00000000	      0.00000000	     -0.00000000	     -2.54423636	     -5.42570604	     -0.00000000	     -0.00000000	      0.00000000	   -842.23510309	     -2.65420201	     -1.63775262	     -0.00000000	     -0.00000000	     -0.00000000	    802.78582119	      0.00000000	      0.00000000	      0.00000000	      0.00000000	      0.00000000	      0.00000000	     -0.92182272	     -6.19635258	     -0.00000000
      0.11852849	     -0.00000000	     -7.41060367	     -0.00000000	      0.00000000	     -0.00000000	      0.00000000	     -2.51384882	     -5.45226977	     -0.00000000	      0.00000000	     -0.00000000	   -835.03991569	     -2.62343616	     -1.64820767	     -0.00000000	      0.00000000	     -0.00000000	    795.55637034	      0.00000000	      0.00000000	      0.00000000	      0.00000000	      0.00000000	      0.00000000	     -0.91090753	     -6.22631668	     -0.00000000
      0.11923327	      0.00000000	     -7.44529905	      0.00000000	     -0.00000000	      0.00000000	     -0.00000000	     -2.48354464	     -5.47850737	      0.00000000	     -0.00000000	      0.00000000	   -827.87674391	     -2.59275333	     -1.65854358	      0.00000000	     -0.00000000	     -0.00000000	    788.35744123	      0.00000000	      0.00000000	      0.00000000	      0.00000000	      0.00000000	      0.00000000	     -0.90002214	     -6.25591524	      0.00000000
      0.11993805	     -0.00000000	     -7.47956712	      0.00000000	     -0.00000000	      0.00000000	     -0.00000000	     -2.45333023	     -5.50441989	      0.00000000	     -0.00000000	      0.00000000	   -820.74733704	     -2.56215984	     -1.66876011	      0.00000000	     -0.00000000	     -0.00000000	    781.19079924	      0.00000000	      0.00000000	      0.00000000	      0.00000000	      0.00000000	      0.00000000	     -0.88916884	     -6.28514956	      0.00000000
      0.12064283	      0.00000000	     -7.51340974	      0.00000000	     -0.00000000	      0.00000000	      0.00000000	     -2.42321171	     -5.53000855	      0.00000000	     -0.00000000	      0.00000000	   -813.65337425	     -2.53166177	     -1.67885711	      0.00000000	     -0.00000000	      0.00000000	    774.05813191	      0.00000000	      0.00000000	      0.00000000	      0.00000000	      0.00000000	      0.00000000	     -0.87834982	     -6.31402113	      0.00000000
      0.12134761	     -0.00000000	     -7.54682898	     -0.00000000	     -0.00000000	      0.00000000	     -0.00000000	     -2.39319501	     -5.55527469	     -0.00000000	     -0.00000000	      0.00000000	   -806.59646921	     -2.50126500	     -1.68883450	     -0.00000000	     -0.00000000	      0.00000000	    766.96106382	      0.00000000	      0.00000000	      0.00000000	      0.00000000	      0.00000000	      0.00000000	     -0.86756718	     -6.34253156	     -0.00000000
      0.12205239	      0.00000000	     -7.57982706	     -0.00000000	     -0.00000000	      0.00000000	     -0.00000000	     -2.36328579	     -5.58021979	      0.00000000	     -0.00000000	      0.00000000	   -799.57817015	     -2.47097512	     -1.69869227	      0.00000000	     -0.00000000	      0.00000000	    759.90115445	      0.00000000	      0.00000000	      0.00000000	      0.00000000	      0.00000000	      0.00000000	     -0.85682296	     -6.37068264	      0.00000000
      0.12275717	      0.00000000	     -7.61240635	     -0.00000000	     -0.00000000	      0.00000000	      0.00000000	     -2.33348951	     -5.60484546	     -0.00000000	     -0.00000000	      0.00000000	   -792.59996039	     -2.44079753	     -1.70843048	     -0.00000000	     -0.00000000	      0.00000000	    752.87989829	      0.00000000	      0.00000000	      0.00000000	      0.00000000	      0.00000000	      0.00000000	     -0.84611910	     -6.39847628	     -0.00000000
      0.12346195	     -0.00000000	     -7.64456939	      0.00000000	      0.00000000	     -0.00000000	     -0.00000000	     -2.30381138	     -5.62915344	      0.00000000	      0.00000000	      0.00000000	   -785.66325903	     -2.41073740	     -1.71804928	      0.00000000	      0.00000000	     -0.00000000	    745.89872534	      0.00000000	      0.00000000	      0.00000000	      0.00000000	      0.00000000	      0.00000000	     -0.83545746	     -6.42591453	      0.00000000
      0.12416673	     -0.00000000	     -7.67631885	      0.00000000	     -0.00000000	      0.00000000	     -0.00000000	     -2.27425639	     -5.65314559	      0.00000000	     -0.00000000	      0.00000000	   -778.76942167	     -2.38079965	     -1.72754886	      0.00000000	     -0.00000000	      0.00000000	    738.95900178	      0.00000000	      0.00000000	      0.00000000	      0.00000000	      0.00000000	      0.00000000	     -0.82483982	     -6.45299958	      0.00000000
      0.12487151	      0.00000000	     -7.70765755	      0.00000000	     -0.00000000	      0.00000000	     -0.00000000	     -2.24482932	     -5.67682386	      0.00000000	     -0.00000000	      0.00000000	   -771.91974126	     -2.35098900	     -1.73692948	      0.00000000	     -0.00000000	     -0.00000000	    732.06203073	      0.00000000	      0.00000000	      0.00000000	      0.00000000	      0.00000000	      0.00000000	     -0.81426788	     -6.47973372	      0.00000000
      0.12557629	      0.00000000	     -7.73858842	      0.00000000	     -0.00000000	      0.00000000	     -0.00000000	     -2.21553470	     -5.70019033	      0.00000000	     -0.00000000	      0.00000000	   -765.11544892	     -2.32130995	     -1.74619146	      0.00000000	     -0.00000000	     -0.00000000	    725.20905306	      0.00000000	      0.00000000	      0.00000000	      0.00000000	      0.00000000	      0.00000000	     -0.80374326	     -6.50611936	      0.00000000
      0.12628107	      0.00000000	     -7.76911452	      0.00000000	     -0.00000000	      0.00000000	     -0.00000000	     -2.18637687	     -5.72324715	      0.00000000	     -0.00000000	      0.00000000	   -758.35771490	     -2.29176676	     -1.75533519	      0.00000000	     -0.00000000	     -0.00000000	    718.40124823	      0.00000000	      0.00000000	      0.00000000	      0.00000000	      0.00000000	      0.00000000	     -0.79326752	     -6.53215902	      0.00000000
      0.12698585	      0.00000000	     -7.79923902	      0.00000000	     -0.00000000	      0.00000000	     -0.00000000	     -2.15735995	     -5.74599659	      0.00000000	     -0.00000000	      0.00000000	   -751.64764959	     -2.26236352	     -1.76436110	      0.00000000	     -0.00000000	     -0.00000000	    711.63973527	      0.00000000	      0.00000000	      0.00000000	      0.00000000	      0.00000000	      0.00000000	     -0.78284211	     -6.55785532	      0.00000000
      0.12769063	      0.00000000	     -7.82896519	      0.00000000	      0.00000000	     -0.00000000	     -0.00000000	     -2.12848784	     -5.76844100	      0.00000000	      0.00000000	      0.00000000	   -744.98630445	     -2.23310406	     -1.77326968	      0.00000000	      0.00000000	     -0.00000000	    704.92557372	      0.00000000	      0.00000000	      0.00000000	      0.00000000	      0.00000000	      0.00000000	     -0.77246843	     -6.58321096	      0.00000000
      0.12839541	     -0.00000000	     -7.85829641	     -0.00000000	     -0.00000000	      0.00000000	      0.00000000	     -2.09976424	     -5.79058279	     -0.00000000	     -0.00000000	      0.00000000	   -738.37467320	     -2.20399206	     -1.78206146	     -0.00000000	     -0.00000000	     -0.00000000	    698.25976467	      0.00000000	      0.00000000	      0.00000000	      0.00000000	      0.00000000	      0.00000000	     -0.76214780	     -6.60822874	     -0.00000000
      0.12910019	      0.00000000	     -7.88723613	      0.00000000	     -0.00000000	      0.00000000	     -0.00000000	     -2.07119265	     -5.81242448	      0.00000000	     -0.00000000	      0.00000000	   -731.81369283	     -2.17503095	     -1.79073703	      0.00000000	     -0.00000000	      0.00000000	    691.64325182	      0.00000000	      0.00000000	      0.00000000	      0.00000000	      0.00000000	      0.00000000	     -0.75188147	     -6.63291155	      0.00000000
      0.12980497	      0.00000000	     -7.91578792	     -0.00000000	      0.00000000	     -0.00000000	      0.00000000	     -2.04277637	     -5.83396863	     -0.00000000	      0.00000000	      0.00000000	   -725.30424481	     -2.14622400	     -1.79929702	     -0.00000000	      0.00000000	     -0.00000000	    685.07692262	      0.00000000	      0.00000000	      0.00000000	      0.00000000	      0.00000000	      0.00000000	     -0.74167061	     -6.65726233	     -0.00000000
      0.13050975	      0.00000000	     -7.94395539	      0.00000000	     -0.00000000	      0.00000000	     -0.00000000	     -2.01451850	     -5.85521789	      0.00000000	     -0.00000000	      0.00000000	   -718.84715624	     -2.11757426	     -1.80774210	      0.00000000	     -0.00000000	      0.00000000	    678.56160938	      0.00000000	      0.00000000	      0.00000000	      0.00000000	      0.00000000	      0.00000000	     -0.73151634	     -6.68128411	      0.00000000
      0.13121453	      0.00000000	     -7.97174224	      0.00000000	      0.00000000	     -0.00000000	      0.00000000	     -1.98642196	     -5.87617495	      0.00000000	      0.00000000	      0.00000000	   -712.44320108	     -2.08908463	     -1.81607298	      0.00000000	      0.00000000	     -0.00000000	    672.09809050	      0.00000000	      0.00000000	      0.00000000	      0.00000000	      0.00000000	      0.00000000	     -0.72141968	     -6.70497999	      0.00000000
      0.13191931	      0.00000000	     -7.99915223	     -0.00000000	     -0.00000000	      0.00000000	     -0.00000000	     -1.95848947	     -5.89684256	      0.00000000	     -0.00000000	      0.00000000	   -706.09310136	     -2.06075778	     -1.82429042	      0.00000000	     -0.00000000	      0.00000000	    665.68709162	      0.00000000	      0.00000000	      0.00000000	      0.00000000	      0.00000000	      0.00000000	     -0.71138162	     -6.72835311	     -0.00000000
      0.13262409	      0.00000000	     -8.02618918	      0.00000000	     -0.00000000	      0.00000000	     -0.00000000	     -1.93072358	     -5.91722355	      0.00000000	     -0.00000000	      0.00000000	   -699.79752847	     -2.03259622	     -1.83239520	      0.00000000	     -0.00000000	      0.00000000	    659.32928692	      0.00000000	      0.00000000	      0.00000000	      0.00000000	      0.00000000	      0.00000000	     -0.70140305	     -6.75140668	      0.00000000
      0.13332887	      0.00000000	     -8.05285698	     -0.00000000	     -0.00000000	      0.00000000	      0.00000000	     -1.90312665	     -5.93732075	     -0.00000000	     -0.00000000	      0.00000000	   -693.55710438	     -2.00460231	     -1.84038814	      0.00000000	     -0.00000000	     -0.00000000	    653.02530031	      0.00000000	      0.00000000	      0.00000000	      0.00000000	      0.00000000	      0.00000000	     -0.69148484	     -6.77414395	     -0.00000000
      0.13403365	      0.00000000	     -8.07915954	      0.00000000	     -0.00000000	      0.00000000	      0.00000000	     -1.87570089	     -5.95713707	      0.00000000	     -0.00000000	      0.00000000	   -687.37240300	     -1.97677820	     -1.84827009	      0.00000000	     -0.00000000	      0.00000000	    646.77570675	      0.00000000	      0.00000000	      0.00000000	      0.00000000	      0.00000000	      0.00000000	     -0.68162775	     -6.79656821	      0.00000000
      0.13473844	      0.00000000	     -8.10510084	     -0.00000000	     -0.00000000	      0.00000000	      0.00000000	     -1.84844832	     -5.97667543	     -0.00000000	     -0.00000000	      0.00000000	   -681.24395142	     -1.94912590	     -1.85604195	      0.00000000	     -0.00000000	     -0.00000000	    640.58103355	      0.00000000	      0.00000000	      0.00000000	      0.00000000	      0.00000000	      0.00000000	     -0.67183251	     -6.81868280	     -0.00000000
      0.13544322	      0.00000000	     -8.13068487	     -0.00000000	     -0.00000000	      0.00000000	     -0.00000000	     -1.82137081	     -5.99593881	     -0.00000000	     -0.00000000	      0.00000000	   -675.17223125	     -1.92164726	     -1.86370460	      0.00000000	     -0.00000000	     -0.00000000	    634.44176158	      0.00000000	      0.00000000	      0.00000000	      0.00000000	      0.00000000	      0.00000000	     -0.66209979	     -6.84049111	     -0.00000000
      0.13614800	     -0.00000000	     -8.15591568	      0.00000000	     -0.00000000	      0.00000000	     -0.00000000	     -1.79447006	     -6.01493020	      0.00000000	     -0.00000000	      0.00000000	   -669.15767991	     -1.89434394	     -1.87125900	      0.00000000	     -0.00000000	     -0.00000000	    628.35832669	      0.00000000	      0.00000000	      0.00000000	      0.00000000	      0.00000000	      0.00000000	     -0.65243019	     -6.86199652	      0.00000000
      0.13685278	      0.00000000	     -8.18079734	     -0.00000000	      0.00000000	     -0.00000000	      0.00000000	     -1.76774762	     -6.03365263	     -0.00000000	      0.00000000	      0.00000000	   -663.20069197	     -1.86721750	     -1.87870610	     -0.00000000	      0.00000000	     -0.00000000	    622.33112094	      0.00000000	      0.00000000	      0.00000000	      0.00000000	      0.00000000	      0.00000000	     -0.64282427	     -6.88320247	     -0.00000000
      0.13755756	     -0.00000000	     -8.20533393	     -0.00000000	      0.00000000	     -0.00000000	      0.00000000	     -1.74120489	     -6.05210914	     -0.00000000	      0.00000000	      0.00000000	   -657.30162043	     -1.84026931	     -1.88604687	     -0.00000000	      0.00000000	     -0.00000000	    616.36049393	      0.00000000	      0.00000000	      0.00000000	      0.00000000	      0.00000000	      0.00000000	     -0.63328253	     -6.90411241	     -0.00000000
      0.13826234	     -0.00000000	     -8.22952957	      0.00000000	     -0.00000000	      0.00000000	     -0.00000000	     -1.71484313	     -6.07030279	      0.00000000	     -0.00000000	      0.00000000	   -651.46077808	     -1.81350062	     -1.89328233	      0.00000000	     -0.00000000	     -0.00000000	    610.44675410	      0.00000000	      0.00000000	      0.00000000	      0.00000000	      0.00000000	      0.00000000	     -0.62380542	     -6.92472982	      0.00000000
      0.13896712	      0.00000000	     -8.25338838	      0.00000000	     -0.00000000	      0.00000000	     -0.00000000	     -1.68866346	     -6.08823668	      0.00000000	     -0.00000000	      0.00000000	   -645.67843874	     -1.78691254	     -1.90041348	      0.00000000	     -0.00000000	      0.00000000	    604.59017008	      0.00000000	      0.00000000	      0.00000000	      0.00000000	      0.00000000	      0.00000000	     -0.61439333	     -6.94505818	      0.00000000
      0.13967190	     -0.00000000	     -8.27691450	      0.00000000	     -0.00000000	      0.00000000	     -0.00000000	     -1.66266686	     -6.10591388	      0.00000000	     -0.00000000	      0.00000000	   -639.95483860	     -1.76050604	     -1.90744137	      0.00000000	     -0.00000000	      0.00000000	    598.79097194	      0.00000000	      0.00000000	      0.00000000	      0.00000000	      0.00000000	      0.00000000	     -0.60504662	     -6.96510100	      0.00000000
      0.14037668	      0.00000000	     -8.30011207	     -0.00000000	     -0.00000000	      0.00000000	      0.00000000	     -1.63685417	     -6.12333751	     -0.00000000	     -0.00000000	      0.00000000	   -634.29017749	     -1.73428196	     -1.91436705	     -0.00000000	     -0.00000000	     -0.00000000	    593.04935248	      0.00000000	      0.00000000	      0.00000000	      0.00000000	      0.00000000	      0.00000000	     -0.59576559	     -6.98486179	     -0.00000000
      0.14108146	      0.00000000	     -8.32298525	     -0.00000000	      0.00000000	     -0.00000000	      0.00000000	     -1.61122611	     -6.14051067	     -0.00000000	      0.00000000	      0.00000000	   -628.68462018	     -1.70824102	     -1.92119157	     -0.00000000	      0.00000000	     -0.00000000	    587.36546855	      0.00000000	      0.00000000	      0.00000000	      0.00000000	      0.00000000	      0.00000000	     -0.58655049	     -7.00434405	     -0.00000000
      0.14178624	     -0.00000000	     -8.34553818	     -0.00000000	     -0.00000000	     -0.00000000	      0.00000000	     -1.58578329	     -6.15743648	     -0.00000000	     -0.00000000	      0.00000000	   -623.13829759	     -1.68238382	     -1.92791602	     -0.00000000	     -0.00000000	     -0.00000000	    581.73944229	      0.00000000	      0.00000000	      0.00000000	      0.00000000	      0.00000000	      0.00000000	     -0.57740155	     -7.02355131	     -0.00000000
      0.14249102	      0.00000000	     -8.36777500	     -0.00000000	      0.00000000	     -0.00000000	      0.00000000	     -1.56052618	     -6.17411805	     -0.00000000	      0.00000000	      0.00000000	   -617.65130816	     -1.65671085	     -1.93454148	     -0.00000000	      0.00000000	     -0.00000000	    576.17136246	      0.00000000	      0.00000000	      0.00000000	      0.00000000	      0.00000000	      0.00000000	     -0.56831893	     -7.04248708	     -0.00000000
      0.14319580	      0.00000000	     -8.38969987	     -0.00000000	      0.00000000	     -0.00000000	      0.00000000	     -1.53545515	     -6.19055849	     -0.00000000	      0.00000000	      0.00000000	   -612.22371958	     -1.63122247	     -1.94106904	     -0.00000000	      0.00000000	     -0.00000000	    570.66128639	      0.00000000	      0.00000000	      0.00000000	      0.00000000	      0.00000000	      0.00000000	     -0.55930276	     -7.06115488	     -0.00000000
      0.14390058	     -0.00000000	     -8.41131691	      0.00000000	     -0.00000000	      0.00000000	     -0.00000000	     -1.51057047	     -6.20676092	      0.00000000	     -0.00000000	      0.00000000	   -606.85557014	     -1.60591896	     -1.94749980	      0.00000000	     -0.00000000	     -0.00000000	    565.20924099	      0.00000000	      0.00000000	      0.00000000	      0.00000000	      0.00000000	      0.00000000	     -0.55035314	     -7.07955822	      0.00000000
      0.14460536	     -0.00000000	     -8.43263026	      0.00000000	     -0.00000000	      0.00000000	     -0.00000000	     -1.48587230	     -6.22272844	      0.00000000	     -0.00000000	      0.00000000	   -601.54686945	     -1.58080049	     -1.95383488	      0.00000000	     -0.00000000	     -0.00000000	    559.81522340	      0.00000000	      0.00000000	      0.00000000	      0.00000000	      0.00000000	      0.00000000	     -0.54147014	     -7.09770060	      0.00000000
      0.14531014	      0.00000000	     -8.45364400	     -0.00000000	      0.00000000	     -0.00000000	      0.00000000	     -1.46136068	     -6.23846413	     -0.00000000	      0.00000000	      0.00000000	   -596.29759939	     -1.55586712	     -1.96007537	     -0.00000000	      0.00000000	     -0.00000000	    554.47920201	      0.00000000	      0.00000000	      0.00000000	      0.00000000	      0.00000000	      0.00000000	     -0.53265376	     -7.11558550	     -0.00000000
      0.14601492	      0.00000000	     -8.47436225	     -0.00000000	      0.00000000	     -0.00000000	     -0.00000000	     -1.43703558	     -6.25397110	     -0.00000000	      0.00000000	      0.00000000	   -591.10771520	     -1.53111883	     -1.96622241	     -0.00000000	      0.00000000	     -0.00000000	    549.20111769	      0.00000000	      0.00000000	      0.00000000	      0.00000000	      0.00000000	      0.00000000	     -0.52390399	     -7.13321641	     -0.00000000
      0.14671970	     -0.00000000	     -8.49478908	     -0.00000000	      0.00000000	     -0.00000000	      0.00000000	     -1.41289686	     -6.26925241	     -0.00000000	      0.00000000	      0.00000000	   -585.97714664	     -1.50655550	     -1.97227710	     -0.00000000	      0.00000000	     -0.00000000	    543.98088492	      0.00000000	      0.00000000	      0.00000000	      0.00000000	      0.00000000	      0.00000000	     -0.51522080	     -7.15059680	     -0.00000000
      0.14742448	      0.00000000	     -8.51492854	     -0.00000000	      0.00000000	     -0.00000000	      0.00000000	     -1.38894431	     -6.28431112	     -0.00000000	      0.00000000	      0.00000000	   -580.90579902	     -1.48217693	     -1.97824056	     -0.00000000	      0.00000000	     -0.00000000	    538.81839297	      0.00000000	      0.00000000	      0.00000000	      0.00000000	      0.00000000	      0.00000000	     -0.50660410	     -7.16773011	     -0.00000000
      0.14812926	     -0.00000000	     -8.53478466	      0.00000000	      0.00000000	      0.00000000	     -0.00000000	     -1.36517760	     -6.29915027	      0.00000000	      0.00000000	      0.00000000	   -575.89355437	     -1.45798283	     -1.98411393	      0.00000000	      0.00000000	     -0.00000000	    533.71350701	      0.00000000	      0.00000000	      0.00000000	      0.00000000	      0.00000000	      0.00000000	     -0.49805378	     -7.18461977	      0.00000000
      0.14883404	      0.00000000	     -8.55436145	     -0.00000000	      0.00000000	     -0.00000000	     -0.00000000	     -1.34159636	     -6.31377290	     -0.00000000	      0.00000000	      0.00000000	   -570.94027245	     -1.43397284	     -1.98989832	     -0.00000000	      0.00000000	     -0.00000000	    528.66606921	      0.00000000	      0.00000000	      0.00000000	      0.00000000	      0.00000000	      0.00000000	     -0.48956971	     -7.20126919	     -0.00000000
      0.14953882	      0.00000000	     -8.57366289	     -0.00000000	      0.00000000	     -0.00000000	      0.00000000	     -1.31820010	     -6.32818202	     -0.00000000	      0.00000000	      0.00000000	   -566.04579183	     -1.41014650	     -1.99559485	     -0.00000000	      0.00000000	     -0.00000000	    523.67589978	      0.00000000	      0.00000000	      0.00000000	      0.00000000	      0.00000000	      0.00000000	     -0.48115171	     -7.21768177	     -0.00000000
      0.15024360	      0.00000000	     -8.59269293	     -0.00000000	      0.00000000	     -0.00000000	      0.00000000	     -1.29498830	     -6.34238061	     -0.00000000	      0.00000000	      0.00000000	   -561.20993090	     -1.38650331	     -2.00120465	     -0.00000000	      0.00000000	     -0.00000000	    518.74279802	      0.00000000	      0.00000000	      0.00000000	      0.00000000	      0.00000000	      0.00000000	     -0.47279961	     -7.23386086	     -0.00000000
      0.15094838	      0.00000000	     -8.61145550	     -0.00000000	      0.00000000	     -0.00000000	      0.00000000	     -1.27196033	     -6.35637163	     -0.00000000	      0.00000000	      0.00000000	   -556.43248882	     -1.36304268	     -2.00672882	     -0.00000000	      0.00000000	     -0.00000000	    513.86654331	      0.00000000	      0.00000000	      0.00000000	      0.00000000	      0.00000000	      0.00000000	     -0.46451318	     -7.24980981	     -0.00000000
      0.15165316	      0.00000000	     -8.62995448	     -0.00000000	      0.00000000	     -0.00000000	      0.00000000	     -1.24911551	     -6.37015804	     -0.00000000	      0.00000000	      0.00000000	   -551.71324655	     -1.33976395	     -2.01216849	     -0.00000000	      0.00000000	     -0.00000000	    509.04689608	      0.00000000	      0.00000000	      0.00000000	      0.00000000	      0.00000000	      0.00000000	     -0.45629218	     -7.26553194	     -0.00000000
      0.15235794	      0.00000000	     -8.64819374	      0.00000000	      0.00000000	     -0.00000000	      0.00000000	     -1.22645309	     -6.38374276	      0.00000000	      0.00000000	      0.00000000	   -547.05196775	     -1.31666642	     -2.01752475	      0.00000000	      0.00000000	     -0.00000000	    504.28359880	      0.00000000	      0.00000000	      0.00000000	      0.00000000	      0.00000000	      0.00000000	     -0.44813635	     -7.28103053	      0.00000000
      0.15306272	     -0.00000000	     -8.66617710	      0.00000000	      0.00000000	     -0.00000000	      0.00000000	     -1.20397227	     -6.39712869	      0.00000000	      0.00000000	      0.00000000	   -542.44839970	     -1.29374930	     -2.02279872	      0.00000000	      0.00000000	     -0.00000000	    499.57637687	      0.00000000	      0.00000000	      0.00000000	      0.00000000	      0.00000000	      0.00000000	     -0.44004539	     -7.29630884	      0.00000000
      0.15376750	     -0.00000000	     -8.68390835	      0.00000000	      0.00000000	     -0.00000000	     -0.00000000	     -1.18167219	     -6.41031868	      0.00000000	      0.00000000	      0.00000000	   -537.90227420	     -1.27101178	     -2.02799149	     -0.00000000	      0.00000000	     -0.00000000	    494.92493956	      0.00000000	      0.00000000	      0.00000000	      0.00000000	      0.00000000	      0.00000000	     -0.43201901	     -7.31137011	      0.00000000
      0.15447228	     -0.00000000	     -8.70139125	      0.00000000	      0.00000000	     -0.00000000	     -0.00000000	     -1.15955192	     -6.42331559	      0.00000000	      0.00000000	      0.00000000	   -533.41330840	     -1.24845295	     -2.03310415	     -0.00000000	      0.00000000	     -0.00000000	    490.32898082	      0.00000000	      0.00000000	      0.00000000	      0.00000000	      0.00000000	      0.00000000	     -0.42405689	     -7.32621754	      0.00000000
      0.15517706	      0.00000000	     -8.71862951	     -0.00000000	      0.00000000	     -0.00000000	     -0.00000000	     -1.13761048	     -6.43612224	     -0.00000000	      0.00000000	      0.00000000	   -528.98120569	     -1.22607189	     -2.03813779	     -0.00000000	      0.00000000	     -0.00000000	    485.78818022	      0.00000000	      0.00000000	      0.00000000	      0.00000000	      0.00000000	      0.00000000	     -0.41615866	     -7.34085429	     -0.00000000
      0.15588185	      0.00000000	     -8.73562682	     -0.00000000	      0.00000000	     -0.00000000	      0.00000000	     -1.11584687	     -6.44874141	     -0.00000000	      0.00000000	      0.00000000	   -524.60565645	     -1.20386762	     -2.04309348	     -0.00000000	      0.00000000	     -0.00000000	    481.30220369	      0.00000000	      0.00000000	      0.00000000	      0.00000000	      0.00000000	      0.00000000	     -0.40832398	     -7.35528351	     -0.00000000
      0.15658663	     -0.00000000	     -8.75238680	      0.00000000	      0.00000000	     -0.00000000	      0.00000000	     -1.09426001	     -6.46117586	      0.00000000	      0.00000000	      0.00000000	   -520.28633888	     -1.18183910	     -2.04797229	      0.00000000	      0.00000000	     -0.00000000	    476.87070440	      0.00000000	      0.00000000	      0.00000000	      0.00000000	      0.00000000	      0.00000000	     -0.40055247	     -7.36950830	      0.00000000
      0.15729141	     -0.00000000	     -8.76891308	      0.00000000	      0.00000000	      0.00000000	     -0.00000000	     -1.07284880	     -6.47342832	      0.00000000	      0.00000000	      0.00000000	   -516.02291976	     -1.15998527	     -2.05277527	      0.00000000	      0.00000000	     -0.00000000	    472.49332345	      0.00000000	      0.00000000	      0.00000000	      0.00000000	      0.00000000	      0.00000000	     -0.39284373	     -7.38353174	      0.00000000
      0.15799619	      0.00000000	     -8.78520921	      0.00000000	      0.00000000	     -0.00000000	     -0.00000000	     -1.05161207	     -6.48550150	      0.00000000	      0.00000000	      0.00000000	   -511.81505517	     -1.13830501	     -2.05750349	      0.00000000	      0.00000000	     -0.00000000	    468.16969070	      0.00000000	      0.00000000	      0.00000000	      0.00000000	      0.00000000	      0.00000000	     -0.38519735	     -7.39735686	      0.00000000
      0.15870097	     -0.00000000	     -8.80127871	      0.00000000	      0.00000000	      0.00000000	     -0.00000000	     -1.03054864	     -6.49739805	      0.00000000	      0.00000000	      0.00000000	   -507.66239122	     -1.11679718	     -2.06215799	      0.00000000	      0.00000000	     -0.00000000	    463.89942546	      0.00000000	      0.00000000	      0.00000000	      0.00000000	      0.00000000	      0.00000000	     -0.37761291	     -7.41098667	      0.00000000
      0.15940575	      0.00000000	     -8.81712506	      0.00000000	     -0.00000000	      0.00000000	     -0.00000000	     -1.00965729	     -6.50912063	      0.00000000	     -0.00000000	      0.00000000	   -503.56456474	     -1.09546060	     -2.06673978	      0.00000000	     -0.00000000	     -0.00000000	    459.68213718	      0.00000000	      0.00000000	      0.00000000	      0.00000000	      0.00000000	      0.00000000	     -0.37008998	     -7.42442415	      0.00000000
      0.16011053	     -0.00000000	     -8.83275172	      0.00000000	      0.00000000	     -0.00000000	      0.00000000	     -0.98893675	     -6.52067183	      0.00000000	      0.00000000	      0.00000000	   -499.52120394	     -1.07429405	     -2.07124990	      0.00000000	      0.00000000	     -0.00000000	    455.51742617	      0.00000000	      0.00000000	      0.00000000	      0.00000000	      0.00000000	      0.00000000	     -0.36262812	     -7.43767222	      0.00000000
      0.16081531	     -0.00000000	     -8.84816206	     -0.00000000	     -0.00000000	      0.00000000	      0.00000000	     -0.96838574	     -6.53205423	     -0.00000000	     -0.00000000	      0.00000000	   -495.53192909	     -1.05329628	     -2.07568935	      0.00000000	     -0.00000000	     -0.00000000	    451.40488421	      0.00000000	      0.00000000	      0.00000000	      0.00000000	      0.00000000	      0.00000000	     -0.35522685	     -7.45073380	     -0.00000000
      0.16152009	      0.00000000	     -8.86335946	     -0.00000000	      0.00000000	     -0.00000000	      0.00000000	     -0.94800293	     -6.54327038	     -0.00000000	      0.00000000	      0.00000000	   -491.59635310	     -1.03246602	     -2.08005914	     -0.00000000	      0.00000000	     -0.00000000	    447.34409522	      0.00000000	      0.00000000	      0.00000000	      0.00000000	      0.00000000	      0.00000000	     -0.34788573	     -7.46361174	     -0.00000000
      0.16222487	      0.00000000	     -8.87834723	      0.00000000	      0.00000000	     -0.00000000	      0.00000000	     -0.92778697	     -6.55432278	     -0.00000000	      0.00000000	      0.00000000	   -487.71408218	     -1.01180197	     -2.08436025	     -0.00000000	      0.00000000	     -0.00000000	    443.33463585	      0.00000000	      0.00000000	      0.00000000	      0.00000000	      0.00000000	      0.00000000	     -0.34060426	     -7.47630887	     -0.00000000
      0.16292965	      0.00000000	     -8.89312865	     -0.00000000	     -0.00000000	      0.00000000	      0.00000000	     -0.90773651	     -6.56521391	      0.00000000	     -0.00000000	      0.00000000	   -483.88471636	     -0.99130279	     -2.08859366	      0.00000000	     -0.00000000	     -0.00000000	    439.37607607	      0.00000000	      0.00000000	      0.00000000	      0.00000000	      0.00000000	      0.00000000	     -0.33338196	     -7.48882800	     -0.00000000
      0.16363443	     -0.00000000	     -8.90770694	     -0.00000000	     -0.00000000	      0.00000000	      0.00000000	     -0.88785013	     -6.57594623	      0.00000000	     -0.00000000	      0.00000000	   -480.10785013	     -0.97096716	     -2.09276033	      0.00000000	     -0.00000000	     -0.00000000	    435.46797977	      0.00000000	      0.00000000	      0.00000000	      0.00000000	      0.00000000	      0.00000000	     -0.32621835	     -7.50117187	      0.00000000
      0.16433921	     -0.00000000	     -8.92208530	      0.00000000	     -0.00000000	      0.00000000	      0.00000000	     -0.86812643	     -6.58652214	      0.00000000	     -0.00000000	      0.00000000	   -476.38307293	     -0.95079369	     -2.09686122	      0.00000000	     -0.00000000	     -0.00000000	    431.60990526	      0.00000000	      0.00000000	      0.00000000	      0.00000000	      0.00000000	      0.00000000	     -0.31911291	     -7.51334321	      0.00000000
      0.16504399	     -0.00000000	     -8.93626687	      0.00000000	      0.00000000	     -0.00000000	      0.00000000	     -0.84856397	     -6.59694402	      0.00000000	      0.00000000	      0.00000000	   -472.70996969	     -0.93078100	     -2.10089727	      0.00000000	      0.00000000	     -0.00000000	    427.80140582	      0.00000000	      0.00000000	      0.00000000	      0.00000000	      0.00000000	      0.00000000	     -0.31206513	     -7.52534471	      0.00000000
      0.16574877	      0.00000000	     -8.95025477	     -0.00000000	     -0.00000000	      0.00000000	     -0.00000000	     -0.82916130	     -6.60721423	     -0.00000000	     -0.00000000	      0.00000000	   -469.08812137	     -0.91092770	     -2.10486941	      0.00000000	     -0.00000000	     -0.00000000	    424.04203022	      0.00000000	      0.00000000	      0.00000000	      0.00000000	      0.00000000	      0.00000000	     -0.30507451	     -7.53717901	     -0.00000000
      0.16645355	     -0.00000000	     -8.96405205	      0.00000000	      0.00000000	     -0.00000000	     -0.00000000	     -0.80991696	     -6.61733507	      0.00000000	      0.00000000	      0.00000000	   -465.51710543	     -0.89123235	     -2.10877855	      0.00000000	      0.00000000	     -0.00000000	    420.33132317	      0.00000000	      0.00000000	      0.00000000	      0.00000000	      0.00000000	      0.00000000	     -0.29814053	     -7.54884874	      0.00000000
      0.16715833	     -0.00000000	     -8.97766174	      0.00000000	     -0.00000000	      0.00000000	     -0.00000000	     -0.79082945	     -6.62730884	      0.00000000	     -0.00000000	      0.00000000	   -461.99649628	     -0.87169353	     -2.11262560	      0.00000000	     -0.00000000	     -0.00000000	    416.66882583	      0.00000000	      0.00000000	      0.00000000	      0.00000000	      0.00000000	      0.00000000	     -0.29126265	     -7.56035646	      0.00000000
      0.16786311	     -0.00000000	     -8.99108682	     -0.00000000	     -0.00000000	      0.00000000	     -0.00000000	     -0.77189730	     -6.63713777	     -0.00000000	     -0.00000000	      0.00000000	   -458.52586581	     -0.85230980	     -2.11641144	     -0.00000000	     -0.00000000	     -0.00000000	    413.05407625	      0.00000000	      0.00000000	      0.00000000	      0.00000000	      0.00000000	      0.00000000	     -0.28444035	     -7.57170472	     -0.00000000
      0.16856789	      0.00000000	     -9.00433023	      0.00000000	      0.00000000	     -0.00000000	     -0.00000000	     -0.75311899	     -6.64682410	      0.00000000	      0.00000000	      0.00000000	   -455.10478379	     -0.83307971	     -2.12013696	      0.00000000	      0.00000000	     -0.00000000	    409.48660976	      0.00000000	      0.00000000	      0.00000000	      0.00000000	      0.00000000	      0.00000000	     -0.27767309	     -7.58289603	      0.00000000
      0.16927267	      0.00000000	     -9.01739487	      0.00000000	      0.00000000	     -0.00000000	     -0.00000000	     -0.73449301	     -6.65637000	      0.00000000	      0.00000000	      0.00000000	   -451.73281829	     -0.81400178	     -2.12380302	      0.00000000	      0.00000000	     -0.00000000	    405.96595947	      0.00000000	      0.00000000	      0.00000000	      0.00000000	      0.00000000	      0.00000000	     -0.27096035	     -7.59393286	      0.00000000
      0.16997745	     -0.00000000	     -9.03028360	      0.00000000	     -0.00000000	      0.00000000	      0.00000000	     -0.71601784	     -6.66577762	      0.00000000	     -0.00000000	      0.00000000	   -448.40953616	     -0.79507456	     -2.12741047	      0.00000000	     -0.00000000	     -0.00000000	    402.49165659	      0.00000000	      0.00000000	      0.00000000	      0.00000000	      0.00000000	      0.00000000	     -0.26430157	     -7.60481765	      0.00000000
      0.17068223	     -0.00000000	     -9.04299924	      0.00000000	      0.00000000	     -0.00000000	      0.00000000	     -0.69769195	     -6.67504910	      0.00000000	      0.00000000	      0.00000000	   -445.13450337	     -0.77629658	     -2.13096015	      0.00000000	      0.00000000	     -0.00000000	    399.06323084	      0.00000000	      0.00000000	      0.00000000	      0.00000000	      0.00000000	      0.00000000	     -0.25769623	     -7.61555280	      0.00000000
      0.17138701	      0.00000000	     -9.05554457	     -0.00000000	     -0.00000000	      0.00000000	     -0.00000000	     -0.67951382	     -6.68418651	     -0.00000000	     -0.00000000	      0.00000000	   -441.90728546	     -0.75766634	     -2.13445288	     -0.00000000	     -0.00000000	     -0.00000000	    395.68021086	      0.00000000	      0.00000000	      0.00000000	      0.00000000	      0.00000000	      0.00000000	     -0.25114377	     -7.62614067	     -0.00000000
      0.17209179	     -0.00000000	     -9.06792232	      0.00000000	      0.00000000	     -0.00000000	     -0.00000000	     -0.66148191	     -6.69319192	      0.00000000	      0.00000000	      0.00000000	   -438.72744789	     -0.73918238	     -2.13788948	      0.00000000	      0.00000000	     -0.00000000	    392.34212449	      0.00000000	      0.00000000	      0.00000000	      0.00000000	      0.00000000	      0.00000000	     -0.24464365	     -7.63658360	      0.00000000
      0.17279657	      0.00000000	     -9.08013520	     -0.00000000	      0.00000000	     -0.00000000	      0.00000000	     -0.64359467	     -6.70206735	     -0.00000000	      0.00000000	      0.00000000	   -435.59455644	     -0.72084321	     -2.14127074	     -0.00000000	      0.00000000	     -0.00000000	    389.04849914	      0.00000000	      0.00000000	      0.00000000	      0.00000000	      0.00000000	      0.00000000	     -0.23819533	     -7.64688389	     -0.00000000
      0.17350135	      0.00000000	     -9.09218586	     -0.00000000	      0.00000000	     -0.00000000	     -0.00000000	     -0.62585058	     -6.71081479	     -0.00000000	      0.00000000	      0.00000000	   -432.50817758	     -0.70264735	     -2.14459745	     -0.00000000	      0.00000000	     -0.00000000	    385.79886218	      0.00000000	      0.00000000	      0.00000000	      0.00000000	      0.00000000	      0.00000000	     -0.23179826	     -7.65704380	     -0.00000000
      0.17420613	     -0.00000000	     -9.10407695	     -0.00000000	      0.00000000	     -0.00000000	      0.00000000	     -0.60824809	     -6.71943623	     -0.00000000	      0.00000000	      0.00000000	   -429.46787884	     -0.68459332	     -2.14787037	     -0.00000000	      0.00000000	     -0.00000000	    382.59274113	      0.00000000	      0.00000000	      0.00000000	      0.00000000	      0.00000000	      0.00000000	     -0.22545191	     -7.66706557	     -0.00000000
      0.17491091	     -0.00000000	     -9.11581103	     -0.00000000	      0.00000000	     -0.00000000	     -0.00000000	     -0.59078567	     -6.72793358	     -0.00000000	      0.00000000	      0.00000000	   -426.47322912	     -0.66667964	     -2.15109026	     -0.00000000	      0.00000000	     -0.00000000	    379.42966407	      0.00000000	      0.00000000	      0.00000000	      0.00000000	      0.00000000	      0.00000000	     -0.21915571	     -7.67695139	     -0.00000000
      0.17561569	      0.00000000	     -9.12739066	      0.00000000	      0.00000000	      0.00000000	     -0.00000000	     -0.57346178	     -6.73630875	      0.00000000	      0.00000000	      0.00000000	   -423.52379909	     -0.64890484	     -2.15425786	      0.00000000	      0.00000000	     -0.00000000	    376.30915986	      0.00000000	      0.00000000	      0.00000000	      0.00000000	      0.00000000	      0.00000000	     -0.21290914	     -7.68670344	      0.00000000
      0.17632047	      0.00000000	     -9.13881836	     -0.00000000	      0.00000000	     -0.00000000	      0.00000000	     -0.55627490	     -6.74456362	     -0.00000000	      0.00000000	      0.00000000	   -420.61916154	     -0.63126745	     -2.15737391	     -0.00000000	      0.00000000	     -0.00000000	    373.23075845	      0.00000000	      0.00000000	      0.00000000	      0.00000000	      0.00000000	      0.00000000	     -0.20671165	     -7.69632384	     -0.00000000
      0.17702526	      0.00000000	     -9.15009661	     -0.00000000	      0.00000000	     -0.00000000	      0.00000000	     -0.53922350	     -6.75270003	     -0.00000000	      0.00000000	      0.00000000	   -417.75889170	     -0.61376601	     -2.16043911	     -0.00000000	      0.00000000	     -0.00000000	    370.19399112	      0.00000000	      0.00000000	      0.00000000	      0.00000000	      0.00000000	      0.00000000	     -0.20056269	     -7.70581472	     -0.00000000
      0.17773004	      0.00000000	     -9.16122785	     -0.00000000	      0.00000000	     -0.00000000	      0.00000000	     -0.52230606	     -6.76071981	     -0.00000000	      0.00000000	      0.00000000	   -414.94256760	     -0.59639907	     -2.16345416	     -0.00000000	      0.00000000	     -0.00000000	    367.19839079	      0.00000000	      0.00000000	      0.00000000	      0.00000000	      0.00000000	      0.00000000	     -0.19446175	     -7.71517813	     -0.00000000
      0.17843482	      0.00000000	     -9.17221449	     -0.00000000	      0.00000000	     -0.00000000	      0.00000000	     -0.50552106	     -6.76862473	     -0.00000000	      0.00000000	      0.00000000	   -412.16977039	     -0.57916519	     -2.16641975	     -0.00000000	      0.00000000	     -0.00000000	    364.24349220	      0.00000000	      0.00000000	      0.00000000	      0.00000000	      0.00000000	      0.00000000	     -0.18840827	     -7.72441613	     -0.00000000
      0.17913960	     -0.00000000	     -9.18305891	      0.00000000	     -0.00000000	      0.00000000	     -0.00000000	     -0.48886702	     -6.77641657	      0.00000000	     -0.00000000	      0.00000000	   -409.44008473	     -0.56206294	     -2.16933654	      0.00000000	     -0.00000000	     -0.00000000	    361.32883217	      0.00000000	      0.00000000	      0.00000000	      0.00000000	      0.00000000	      0.00000000	     -0.18240173	     -7.73353073	      0.00000000
      0.17984438	      0.00000000	     -9.19376346	     -0.00000000	      0.00000000	     -0.00000000	     -0.00000000	     -0.47234243	     -6.78409704	     -0.00000000	      0.00000000	     -0.00000000	   -406.75309911	     -0.54509089	     -2.17220519	     -0.00000000	      0.00000000	     -0.00000000	    358.45394984	      0.00000000	      0.00000000	      0.00000000	      0.00000000	      0.00000000	      0.00000000	     -0.17644161	     -7.74252392	     -0.00000000
      0.18054916	      0.00000000	     -9.20433046	     -0.00000000	      0.00000000	     -0.00000000	      0.00000000	     -0.45594582	     -6.79166787	     -0.00000000	      0.00000000	      0.00000000	   -404.10840618	     -0.52824764	     -2.17502635	     -0.00000000	      0.00000000	     -0.00000000	    355.61838686	      0.00000000	      0.00000000	      0.00000000	      0.00000000	      0.00000000	      0.00000000	     -0.17052738	     -7.75139766	     -0.00000000
      0.18125394	     -0.00000000	     -9.21476219	      0.00000000	     -0.00000000	      0.00000000	     -0.00000000	     -0.43967570	     -6.79913073	      0.00000000	     -0.00000000	      0.00000000	   -401.50560313	     -0.51153181	     -2.17780063	      0.00000000	     -0.00000000	     -0.00000000	    352.82168762	      0.00000000	      0.00000000	      0.00000000	      0.00000000	      0.00000000	      0.00000000	     -0.16465852	     -7.76015387	      0.00000000
      0.18195872	      0.00000000	     -9.22506091	     -0.00000000	      0.00000000	     -0.00000000	      0.00000000	     -0.42353064	     -6.80648726	     -0.00000000	      0.00000000	      0.00000000	   -398.94429205	     -0.49494202	     -2.18052864	     -0.00000000	      0.00000000	     -0.00000000	    350.06339942	      0.00000000	      0.00000000	      0.00000000	      0.00000000	      0.00000000	      0.00000000	     -0.15883452	     -7.76879447	     -0.00000000
      0.18266350	      0.00000000	     -9.23522885	     -0.00000000	     -0.00000000	      0.00000000	      0.00000000	     -0.40750917	     -6.81373911	     -0.00000000	     -0.00000000	      0.00000000	   -396.42408022	     -0.47847692	     -2.18321098	     -0.00000000	     -0.00000000	     -0.00000000	    347.34307265	      0.00000000	      0.00000000	      0.00000000	      0.00000000	      0.00000000	      0.00000000	     -0.15305487	     -7.77732134	     -0.00000000
      0.18336828	     -0.00000000	     -9.24526821	     -0.00000000	      0.00000000	     -0.00000000	      0.00000000	     -0.39160988	     -6.82088787	     -0.00000000	      0.00000000	      0.00000000	   -393.94458054	     -0.46213518	     -2.18584822	     -0.00000000	      0.00000000	     -0.00000000	    344.66026096	      0.00000000	      0.00000000	      0.00000000	      0.00000000	      0.00000000	      0.00000000	     -0.14731907	     -7.78573633	     -0.00000000
      0.18407306	     -0.00000000	     -9.25518117	      0.00000000	     -0.00000000	      0.00000000	      0.00000000	     -0.37583135	     -6.82793512	      0.00000000	     -0.00000000	      0.00000000	   -391.50541180	     -0.44591549	     -2.18844093	      0.00000000	     -0.00000000	     -0.00000000	    342.01452144	      0.00000000	      0.00000000	      0.00000000	      0.00000000	      0.00000000	      0.00000000	     -0.14162663	     -7.79404126	      0.00000000
      0.18477784	      0.00000000	     -9.26496988	     -0.00000000	      0.00000000	     -0.00000000	      0.00000000	     -0.36017219	     -6.83488241	     -0.00000000	      0.00000000	      0.00000000	   -389.10619905	     -0.42981655	     -2.19098964	     -0.00000000	      0.00000000	     -0.00000000	    339.40541469	      0.00000000	      0.00000000	      0.00000000	      0.00000000	      0.00000000	      0.00000000	     -0.13597705	     -7.80223796	     -0.00000000
      0.18548262	     -0.00000000	     -9.27463647	     -0.00000000	      0.00000000	     -0.00000000	      0.00000000	     -0.34463103	     -6.84173129	     -0.00000000	      0.00000000	     -0.00000000	   -386.74657392	     -0.41383712	     -2.19349490	     -0.00000000	      0.00000000	     -0.00000000	    336.83250500	      0.00000000	      0.00000000	      0.00000000	      0.00000000	      0.00000000	      0.00000000	     -0.13036987	     -7.81032819	     -0.00000000
      0.18618740	     -0.00000000	     -9.28418305	      0.00000000	      0.00000000	     -0.00000000	      0.00000000	     -0.32920650	     -6.84848325	      0.00000000	      0.00000000	      0.00000000	   -384.42617510	     -0.39797596	     -2.19595720	      0.00000000	      0.00000000	     -0.00000000	    334.29536110	      0.00000000	      0.00000000	      0.00000000	      0.00000000	      0.00000000	      0.00000000	     -0.12480459	     -7.81831374	      0.00000000
      0.18689218	      0.00000000	     -9.29361170	     -0.00000000	      0.00000000	     -0.00000000	     -0.00000000	     -0.31389727	     -6.85513978	     -0.00000000	      0.00000000	     -0.00000000	   -382.14464890	     -0.38223184	     -2.19837705	     -0.00000000	      0.00000000	     -0.00000000	    331.79355697	      0.00000000	      0.00000000	      0.00000000	      0.00000000	      0.00000000	      0.00000000	     -0.11928077	     -7.82619634	     -0.00000000
      0.18759696	     -0.00000000	     -9.30292450	     -0.00000000	      0.00000000	     -0.00000000	      0.00000000	     -0.29870203	     -6.86170236	     -0.00000000	      0.00000000	     -0.00000000	   -379.90164892	     -0.36660360	     -2.20075491	     -0.00000000	      0.00000000	     -0.00000000	    329.32667025	      0.00000000	      0.00000000	      0.00000000	      0.00000000	      0.00000000	      0.00000000	     -0.11379793	     -7.83397773	     -0.00000000
      0.18830174	     -0.00000000	     -9.31180333	      0.00000000	      0.00000000	     -0.00000000	      0.00000000	     -0.28313136	     -6.86808878	      0.00000000	      0.00000000	      0.00000000	   -377.54144842	     -0.35296583	     -2.20458994	      0.00000000	      0.00000000	     -0.00000000	    325.99085657	      0.00000000	      0.00000000	      0.00000000	      0.00000000	      0.00000000	      0.00000000	     -0.10842048	     -7.84158867	      0.00000000
      0.18900652	     -0.00000000	     -9.31906830	      0.00000000	     -0.00000000	      0.00000000	      0.00000000	     -0.26625983	     -6.87357771	      0.00000000	     -0.00000000	      0.00000000	   -374.76809654	     -0.34663882	     -2.21307049	      0.00000000	     -0.00000000	     -0.00000000	    319.50614493	      0.00000000	      0.00000000	      0.00000000	      0.00000000	      0.00000000	      0.00000000	     -0.10345010	     -7.84842519	      0.00000000
      0.18971130	     -0.00000000	     -9.32408747	      0.00000000	      0.00000000	     -0.00000000	      0.00000000	     -0.24880194	     -6.87720527	      0.00000000	      0.00000000	      0.00000000	   -371.80716005	     -0.34802060	     -2.22454427	      0.00000000	      0.00000000	     -0.00000000	    310.18295643	      0.00000000	      0.00000000	      0.00000000	      0.00000000	      0.00000000	      0.00000000	     -0.09911046	     -7.85367513	      0.00000000
      0.19041608	     -0.00000000	     -9.32683479	      0.00000000	      0.00000000	     -0.00000000	      0.00000000	     -0.23174727	     -6.87846497	      0.00000000	      0.00000000	      0.00000000	   -368.97366302	     -0.35478179	     -2.23607292	      0.00000000	      0.00000000	     -0.00000000	    299.37567705	      0.00000000	      0.00000000	      0.00000000	      0.00000000	      0.00000000	      0.00000000	     -0.09541945	     -7.85689436	      0.00000000
      0.19112086	      0.00000000	     -9.32760966	     -0.00000000	      0.00000000	     -0.00000000	     -0.00000000	     -0.21567201	     -6.87736437	     -0.00000000	      0.00000000	     -0.00000000	   -366.45250268	     -0.36414512	     -2.24553442	     -0.00000000	      0.00000000	     -0.00000000	    288.32655492	      0.00000000	      0.00000000	      0.00000000	      0.00000000	      0.00000000	      0.00000000	     -0.09224344	     -7.85805807	     -0.00000000
      0.19182564	     -0.00000000	     -9.32678082	      0.00000000	     -0.00000000	      0.00000000	      0.00000000	     -0.20064017	     -6.87422655	      0.00000000	     -0.00000000	      0.00000000	   -364.26581961	     -0.37406826	     -2.25216081	      0.00000000	     -0.00000000	      0.00000000	    277.72523283	      0.00000000	      0.00000000	      0.00000000	      0.00000000	      0.00000000	      0.00000000	     -0.08939191	     -7.85740320	      0.00000000
      0.19253042	     -0.00000000	     -9.32464644	      0.00000000	     -0.00000000	      0.00000000	      0.00000000	     -0.18640422	     -6.86945962	      0.00000000	     -0.00000000	      0.00000000	   -362.33600602	     -0.38345490	     -2.25615752	      0.00000000	     -0.00000000	      0.00000000	    267.76525064	      0.00000000	      0.00000000	      0.00000000	      0.00000000	      0.00000000	      0.00000000	     -0.08669023	     -7.85524281	      0.00000000
      0.19323520	      0.00000000	     -9.32143071	      0.00000000	      0.00000000	     -0.00000000	     -0.00000000	     -0.17266108	     -6.86342997	      0.00000000	      0.00000000	      0.00000000	   -360.56710902	     -0.39173766	     -2.25802575	      0.00000000	      0.00000000	     -0.00000000	    258.43708149	      0.00000000	      0.00000000	      0.00000000	      0.00000000	      0.00000000	      0.00000000	     -0.08400314	     -7.85186270	      0.00000000
      0.19393998	     -0.00000000	     -9.31731667	      0.00000000	     -0.00000000	      0.00000000	      0.00000000	     -0.15916737	     -6.85643765	      0.00000000	     -0.00000000	      0.00000000	   -358.88171744	     -0.39854278	     -2.25821234	      0.00000000	     -0.00000000	      0.00000000	    249.70744841	      0.00000000	      0.00000000	      0.00000000	      0.00000000	      0.00000000	      0.00000000	     -0.08123031	     -7.84750022	      0.00000000
      0.19464476	     -0.00000000	     -9.31245955	     -0.00000000	     -0.00000000	      0.00000000	      0.00000000	     -0.14574191	     -6.84872722	     -0.00000000	     -0.00000000	      0.00000000	   -357.22190520	     -0.40361057	     -2.25707744	     -0.00000000	     -0.00000000	     -0.00000000	    241.54622455	      0.00000000	      0.00000000	      0.00000000	      0.00000000	      0.00000000	      0.00000000	     -0.07829893	     -7.84235227	     -0.00000000
      0.19534954	      0.00000000	     -9.30698658	     -0.00000000	      0.00000000	     -0.00000000	     -0.00000000	     -0.13224736	     -6.84049580	     -0.00000000	      0.00000000	     -0.00000000	   -355.54346715	     -0.40680190	     -2.25493221	     -0.00000000	      0.00000000	     -0.00000000	    233.91260367	      0.00000000	      0.00000000	      0.00000000	      0.00000000	      0.00000000	      0.00000000	     -0.07515966	     -7.83658096	     -0.00000000
      0.19605432	      0.00000000	     -9.30099901	     -0.00000000	      0.00000000	     -0.00000000	      0.00000000	     -0.11858374	     -6.83189763	     -0.00000000	      0.00000000	      0.00000000	   -353.81393291	     -0.40807825	     -2.25204306	     -0.00000000	      0.00000000	     -0.00000000	    226.75725497	      0.00000000	      0.00000000	      0.00000000	      0.00000000	      0.00000000	      0.00000000	     -0.07178295	     -7.83031655	     -0.00000000
      0.19675910	     -0.00000000	     -9.29457564	     -0.00000000	      0.00000000	     -0.00000000	     -0.00000000	     -0.10468363	     -6.82304927	     -0.00000000	      0.00000000	      0.00000000	   -352.01111951	     -0.40747614	     -2.24863098	     -0.00000000	      0.00000000	     -0.00000000	    220.02739039	      0.00000000	      0.00000000	      0.00000000	      0.00000000	      0.00000000	      0.00000000	     -0.06815519	     -7.82366089	     -0.00000000
      0.19746388	     -0.00000000	     -9.28777628	     -0.00000000	      0.00000000	     -0.00000000	     -0.00000000	     -0.09050689	     -6.81403529	     -0.00000000	      0.00000000	      0.00000000	   -350.12148649	     -0.40508488	     -2.24487379	     -0.00000000	      0.00000000	     -0.00000000	    213.67046273	      0.00000000	      0.00000000	      0.00000000	      0.00000000	      0.00000000	      0.00000000	     -0.06427513	     -7.81669131	     -0.00000000
      0.19816866	     -0.00000000	     -9.28064504	     -0.00000000	     -0.00000000	      0.00000000	      0.00000000	     -0.07603504	     -6.80491388	     -0.00000000	     -0.00000000	      0.00000000	   -348.13840499	     -0.40102882	     -2.24091063	      0.00000000	     -0.00000000	      0.00000000	    207.63627632	      0.00000000	      0.00000000	      0.00000000	      0.00000000	      0.00000000	      0.00000000	     -0.06015064	     -7.80946458	     -0.00000000
      0.19887345	     -0.00000000	     -9.27321305	      0.00000000	      0.00000000	     -0.00000000	     -0.00000000	     -0.06126606	     -6.79572193	      0.00000000	      0.00000000	      0.00000000	   -346.06052486	     -0.39545371	     -2.23684770	      0.00000000	      0.00000000	     -0.00000000	    201.87804062	      0.00000000	      0.00000000	      0.00000000	      0.00000000	      0.00000000	      0.00000000	     -0.05579597	     -7.80202051	      0.00000000
      0.19957823	      0.00000000	     -9.26550089	      0.00000000	      0.00000000	     -0.00000000	     -0.00000000	     -0.04620990	     -6.78647949	      0.00000000	      0.00000000	     -0.00000000	   -343.89035252	     -0.38851620	     -2.23276369	      0.00000000	      0.00000000	     -0.00000000	    196.35287241	      0.00000000	      0.00000000	      0.00000000	      0.00000000	      0.00000000	      0.00000000	     -0.05122954	     -7.79438516	      0.00000000
      0.20028301	     -0.00000000	     -9.25752060	     -0.00000000	     -0.00000000	     -0.00000000	     -0.00000000	     -0.03088473	     -6.77719353	     -0.00000000	     -0.00000000	      0.00000000	   -341.63308534	     -0.38037546	     -2.22871468	     -0.00000000	     -0.00000000	     -0.00000000	    191.02211981	      0.00000000	      0.00000000	      0.00000000	      0.00000000	      0.00000000	      0.00000000	     -0.04647214	     -7.78657357	     -0.00000000
      0.20098779	      0.00000000	     -9.24927757	     -0.00000000	     -0.00000000	      0.00000000	     -0.00000000	     -0.01531415	     -6.76786121	     -0.00000000	     -0.00000000	      0.00000000	   -339.29570690	     -0.37118637	     -2.22473780	     -0.00000000	     -0.00000000	      0.00000000	    185.85177599	      0.00000000	      0.00000000	      0.00000000	      0.00000000	      0.00000000	      0.00000000	     -0.04154554	     -7.77859218	     -0.00000000
      0.20169257	     -0.00000000	     -9.24077247	      0.00000000	     -0.00000000	      0.00000000	     -0.00000000	      0.00047493	     -6.75847276	      0.00000000	     -0.00000000	      0.00000000	   -336.88632498	     -0.36109324	     -2.22085383	      0.00000000	     -0.00000000	     -0.00000000	    180.81317195	      0.00000000	      0.00000000	      0.00000000	      0.00000000	      0.00000000	      0.00000000	     -0.03647126	     -7.77044098	      0.00000000
      0.20239735	      0.00000000	     -9.23200321	     -0.00000000	     -0.00000000	      0.00000000	     -0.00000000	      0.01645369	     -6.74901422	     -0.00000000	     -0.00000000	      0.00000000	   -334.41372032	     -0.35022382	     -2.21706857	     -0.00000000	     -0.00000000	      0.00000000	    175.88405480	      0.00000000	      0.00000000	      0.00000000	      0.00000000	      0.00000000	      0.00000000	     -0.03126963	     -7.76211570	     -0.00000000
      0.20310213	      0.00000000	     -9.22296732	     -0.00000000	      0.00000000	     -0.00000000	      0.00000000	      0.03259231	     -6.73947017	     -0.00000000	      0.00000000	     -0.00000000	   -331.88706112	     -0.33868320	     -2.21337341	     -0.00000000	      0.00000000	     -0.00000000	    171.05002937	      0.00000000	      0.00000000	      0.00000000	      0.00000000	      0.00000000	      0.00000000	     -0.02595897	     -7.75360991	     -0.00000000
      0.20380691	      0.00000000	     -9.21366446	      0.00000000	     -0.00000000	      0.00000000	     -0.00000000	      0.04886055	     -6.72982661	      0.00000000	     -0.00000000	      0.00000000	   -329.31572104	     -0.32654797	     -2.20974547	      0.00000000	     -0.00000000	      0.00000000	    166.30613693	      0.00000000	      0.00000000	      0.00000000	      0.00000000	      0.00000000	      0.00000000	     -0.02055478	     -7.74491752	      0.00000000
      0.20451169	      0.00000000	     -9.20409919	     -0.00000000	     -0.00000000	      0.00000000	     -0.00000000	      0.06522821	     -6.72007394	     -0.00000000	     -0.00000000	      0.00000000	   -326.70912016	     -0.31386178	     -2.20614840	      0.00000000	     -0.00000000	      0.00000000	    161.65807259	      0.00000000	      0.00000000	      0.00000000	      0.00000000	      0.00000000	      0.00000000	     -0.01506926	     -7.73603525	     -0.00000000
      0.20521647	      0.00000000	     -9.19428342	     -0.00000000	     -0.00000000	      0.00000000	      0.00000000	      0.08166585	     -6.71020980	     -0.00000000	     -0.00000000	      0.00000000	   -324.07650105	     -0.30063384	     -2.20253488	     -0.00000000	     -0.00000000	      0.00000000	    157.12229924	      0.00000000	      0.00000000	      0.00000000	      0.00000000	      0.00000000	      0.00000000	     -0.00951087	     -7.72696517	     -0.00000000
      0.20592125	     -0.00000000	     -9.18423801	      0.00000000	     -0.00000000	      0.00000000	     -0.00000000	      0.09814585	     -6.70024128	      0.00000000	     -0.00000000	      0.00000000	   -321.42657875	     -0.28684246	     -2.19885185	      0.00000000	     -0.00000000	      0.00000000	    152.72429875	      0.00000000	      0.00000000	      0.00000000	      0.00000000	      0.00000000	      0.00000000	     -0.00388452	     -7.71771686	      0.00000000
      0.20662603	      0.00000000	     -9.17399295	      0.00000000	      0.00000000	     -0.00000000	     -0.00000000	      0.11464378	     -6.69018592	      0.00000000	      0.00000000	     -0.00000000	   -318.76707850	     -0.27244461	     -2.19504847	     -0.00000000	      0.00000000	     -0.00000000	    148.49461986	      0.00000000	      0.00000000	      0.00000000	      0.00000000	      0.00000000	      0.00000000	      0.00180790	     -7.70830851	      0.00000000
      0.20733081	      0.00000000	     -9.16358576	     -0.00000000	      0.00000000	     -0.00000000	     -0.00000000	      0.13113981	     -6.68007093	     -0.00000000	      0.00000000	     -0.00000000	   -316.10427922	     -0.25739057	     -2.19108544	     -0.00000000	      0.00000000	     -0.00000000	    144.46323849	      0.00000000	      0.00000000	      0.00000000	      0.00000000	      0.00000000	      0.00000000	      0.00756632	     -7.69876673	     -0.00000000
      0.20803559	     -0.00000000	     -9.15305845	      0.00000000	     -0.00000000	      0.00000000	      0.00000000	      0.14761943	     -6.66993068	      0.00000000	     -0.00000000	      0.00000000	   -313.44275038	     -0.24164049	     -2.18694295	      0.00000000	     -0.00000000	      0.00000000	    140.65365364	      0.00000000	      0.00000000	      0.00000000	      0.00000000	      0.00000000	      0.00000000	      0.01339107	     -7.68912473	      0.00000000
      0.20874037	     -0.00000000	     -9.14245360	      0.00000000	      0.00000000	     -0.00000000	      0.00000000	      0.16407317	     -6.65980273	     -0.00000000	      0.00000000	     -0.00000000	   -310.78543633	     -0.22517824	     -2.18262446	     -0.00000000	      0.00000000	     -0.00000000	    137.07848874	      0.00000000	      0.00000000	      0.00000000	      0.00000000	      0.00000000	      0.00000000	      0.01928135	     -7.67941930	     -0.00000000
      0.20944515	      0.00000000	     -9.13181080	      0.00000000	     -0.00000000	      0.00000000	     -0.00000000	      0.18049520	     -6.64972359	      0.00000000	     -0.00000000	      0.00000000	   -308.13410325	     -0.20801903	     -2.17815509	      0.00000000	     -0.00000000	      0.00000000	    133.73782408	      0.00000000	      0.00000000	      0.00000000	      0.00000000	      0.00000000	      0.00000000	      0.02523413	     -7.66968724	      0.00000000
      0.21014993	     -0.00000000	     -9.12116402	     -0.00000000	     -0.00000000	      0.00000000	     -0.00000000	      0.19688127	     -6.63972492	      0.00000000	     -0.00000000	      0.00000000	   -305.49000377	     -0.19020955	     -2.17357536	      0.00000000	     -0.00000000	      0.00000000	    130.62036154	      0.00000000	      0.00000000	      0.00000000	      0.00000000	      0.00000000	      0.00000000	      0.03124357	     -7.65996214	     -0.00000000
      0.21085471	     -0.00000000	     -9.11054022	      0.00000000	      0.00000000	     -0.00000000	     -0.00000000	      0.21322674	     -6.62983109	      0.00000000	      0.00000000	     -0.00000000	   -302.85453588	     -0.17182236	     -2.16893284	      0.00000000	      0.00000000	     -0.00000000	    127.70651927	      0.00000000	      0.00000000	      0.00000000	      0.00000000	      0.00000000	      0.00000000	      0.03730114	     -7.65027203	      0.00000000
      0.21155949	     -0.00000000	     -9.09995925	      0.00000000	     -0.00000000	      0.00000000	     -0.00000000	      0.22952514	     -6.62005822	      0.00000000	     -0.00000000	      0.00000000	   -300.22971096	     -0.15294699	     -2.16427432	      0.00000000	     -0.00000000	      0.00000000	    124.97217476	      0.00000000	      0.00000000	      0.00000000	      0.00000000	      0.00000000	      0.00000000	      0.04339611	     -7.64063826	      0.00000000
      0.21226427	     -0.00000000	     -9.08943447	     -0.00000000	     -0.00000000	      0.00000000	     -0.00000000	      0.24576762	     -6.61041440	      0.00000000	     -0.00000000	      0.00000000	   -297.61835310	     -0.13368091	     -2.15964010	      0.00000000	     -0.00000000	      0.00000000	    122.39200918	      0.00000000	      0.00000000	      0.00000000	      0.00000000	      0.00000000	      0.00000000	      0.04951632	     -7.63107542	      0.00000000
      0.21296905	     -0.00000000	     -9.07897390	      0.00000000	      0.00000000	     -0.00000000	     -0.00000000	      0.26194309	     -6.60090087	      0.00000000	      0.00000000	     -0.00000000	   -295.02405581	     -0.11412184	     -2.15506109	     -0.00000000	      0.00000000	     -0.00000000	    119.94191704	      0.00000000	      0.00000000	      0.00000000	      0.00000000	      0.00000000	      0.00000000	      0.05564903	     -7.62159197	      0.00000000
      0.21367383	     -0.00000000	     -9.06858057	      0.00000000	     -0.00000000	      0.00000000	      0.00000000	      0.27803976	     -6.59151329	      0.00000000	     -0.00000000	      0.00000000	   -292.45067677	     -0.09436664	     -2.15056198	      0.00000000	     -0.00000000	      0.00000000	    117.59836576	      0.00000000	      0.00000000	      0.00000000	      0.00000000	      0.00000000	      0.00000000	      0.06178139	     -7.61219123	      0.00000000
      0.21437861	      0.00000000	     -9.05822452	     -0.00000000	     -0.00000000	      0.00000000	     -0.00000000	      0.29407577	     -6.58223191	      0.00000000	     -0.00000000	      0.00000000	   -289.89212198	     -0.07466127	     -2.14629151	      0.00000000	     -0.00000000	      0.00000000	    115.26853159	      0.00000000	      0.00000000	      0.00000000	      0.00000000	      0.00000000	      0.00000000	      0.06789314	     -7.60286435	     -0.00000000
      0.21508339	      0.00000000	     -9.04784210	     -0.00000000	      0.00000000	     -0.00000000	      0.00000000	      0.31006669	     -6.57300216	     -0.00000000	      0.00000000	     -0.00000000	   -287.34310319	     -0.05530166	     -2.14239384	     -0.00000000	      0.00000000	     -0.00000000	    112.84398974	      0.00000000	      0.00000000	      0.00000000	      0.00000000	      0.00000000	      0.00000000	      0.07395828	     -7.59357192	     -0.00000000
      0.21578817	     -0.00000000	     -9.03737203	     -0.00000000	     -0.00000000	      0.00000000	     -0.00000000	      0.32599901	     -6.56375456	      0.00000000	     -0.00000000	      0.00000000	   -284.80802011	     -0.03645438	     -2.13887728	      0.00000000	     -0.00000000	      0.00000000	    110.27767474	      0.00000000	      0.00000000	      0.00000000	      0.00000000	      0.00000000	      0.00000000	      0.07995647	     -7.58425841	      0.00000000
      0.21649295	      0.00000000	     -9.02675404	      0.00000000	     -0.00000000	      0.00000000	     -0.00000000	      0.34185592	     -6.55441838	      0.00000000	     -0.00000000	      0.00000000	   -282.29241491	     -0.01822705	     -2.13571069	      0.00000000	     -0.00000000	      0.00000000	    107.54392003	      0.00000000	      0.00000000	      0.00000000	      0.00000000	      0.00000000	      0.00000000	      0.08587247	     -7.57486461	      0.00000000
      0.21719773	     -0.00000000	     -9.01593062	      0.00000000	     -0.00000000	      0.00000000	      0.00000000	      0.35762228	     -6.54492634	      0.00000000	     -0.00000000	      0.00000000	   -279.80132093	     -0.00068155	     -2.13284345	      0.00000000	     -0.00000000	      0.00000000	    104.63094634	      0.00000000	      0.00000000	      0.00000000	      0.00000000	      0.00000000	      0.00000000	      0.09169615	     -7.56533197	      0.00000000
      0.21790251	     -0.00000000	     -9.00485114	      0.00000000	     -0.00000000	      0.00000000	     -0.00000000	      0.37328421	     -6.53521849	      0.00000000	     -0.00000000	      0.00000000	   -277.33939700	      0.01617093	     -2.13020483	      0.00000000	     -0.00000000	      0.00000000	    101.54291688	      0.00000000	      0.00000000	      0.00000000	      0.00000000	      0.00000000	      0.00000000	      0.09742280	     -7.55560610	      0.00000000
      0.21860729	      0.00000000	     -8.99347666	     -0.00000000	      0.00000000	     -0.00000000	     -0.00000000	      0.38882838	     -6.52524664	     -0.00000000	      0.00000000	     -0.00000000	   -274.91116038	      0.03237510	     -2.12770301	     -0.00000000	      0.00000000	     -0.00000000	     98.30229167	      0.00000000	      0.00000000	      0.00000000	      0.00000000	      0.00000000	      0.00000000	      0.10305353	     -7.54564083	     -0.00000000
      0.21931207	      0.00000000	     -8.98178392	      0.00000000	      0.00000000	     -0.00000000	      0.00000000	      0.40424232	     -6.51497853	     -0.00000000	      0.00000000	     -0.00000000	   -272.52087305	      0.04802950	     -2.12522999	     -0.00000000	      0.00000000	     -0.00000000	     94.94907982	      0.00000000	      0.00000000	      0.00000000	      0.00000000	      0.00000000	      0.00000000	      0.10859514	     -7.53540232	     -0.00000000
      0.22001686	      0.00000000	     -8.96976725	     -0.00000000	     -0.00000000	      0.00000000	     -0.00000000	      0.41951586	     -6.50440069	      0.00000000	     -0.00000000	      0.00000000	   -270.17207221	      0.06327445	     -2.12267302	      0.00000000	     -0.00000000	      0.00000000	     91.53606016	      0.00000000	      0.00000000	      0.00000000	      0.00000000	      0.00000000	      0.00000000	      0.11405922	     -7.52487212	     -0.00000000
      0.22072164	     -0.00000000	     -8.95743779	      0.00000000	      0.00000000	     -0.00000000	     -0.00000000	      0.43464281	     -6.49351868	     -0.00000000	      0.00000000	     -0.00000000	   -267.86697680	      0.07827203	     -2.11992948	     -0.00000000	      0.00000000	     -0.00000000	     88.12104487	      0.00000000	      0.00000000	      0.00000000	      0.00000000	      0.00000000	      0.00000000	      0.11946062	     -7.51404826	      0.00000000
      0.22142642	      0.00000000	     -8.94482035	      0.00000000	      0.00000000	     -0.00000000	      0.00000000	      0.44962216	     -6.48235493	     -0.00000000	      0.00000000	     -0.00000000	   -265.60607971	      0.09318348	     -2.11692026	     -0.00000000	      0.00000000	     -0.00000000	     84.75856693	      0.00000000	      0.00000000	      0.00000000	      0.00000000	      0.00000000	      0.00000000	      0.12481542	     -7.50294408	      0.00000000
      0.22213120	      0.00000000	     -8.93194900	     -0.00000000	      0.00000000	     -0.00000000	     -0.00000000	      0.46445807	     -6.47094429	     -0.00000000	      0.00000000	     -0.00000000	   -263.38813243	      0.10814994	     -2.11359755	     -0.00000000	      0.00000000	     -0.00000000	     81.49339028	      0.00000000	      0.00000000	      0.00000000	      0.00000000	      0.00000000	      0.00000000	      0.13013898	     -7.49158511	     -0.00000000
      0.22283598	      0.00000000	     -8.91886246	     -0.00000000	      0.00000000	     -0.00000000	      0.00000000	      0.47915867	     -6.45932890	     -0.00000000	      0.00000000	     -0.00000000	   -261.21052806	      0.12328033	     -2.10994556	     -0.00000000	      0.00000000	     -0.00000000	     78.35715168	      0.00000000	      0.00000000	      0.00000000	      0.00000000	      0.00000000	      0.00000000	      0.13544444	     -7.48000490	     -0.00000000
      0.22354076	      0.00000000	     -8.90560020	      0.00000000	      0.00000000	     -0.00000000	     -0.00000000	      0.49373419	     -6.44755313	     -0.00000000	      0.00000000	     -0.00000000	   -259.06992467	      0.13864713	     -2.10597557	     -0.00000000	      0.00000000	     -0.00000000	     75.36808016	      0.00000000	      0.00000000	      0.00000000	      0.00000000	      0.00000000	      0.00000000	      0.14074176	     -7.46824082	     -0.00000000
      0.22424554	     -0.00000000	     -8.89219965	      0.00000000	     -0.00000000	      0.00000000	     -0.00000000	      0.50819501	     -6.43565961	      0.00000000	     -0.00000000	      0.00000000	   -256.96290012	      0.15428841	     -2.10171798	      0.00000000	     -0.00000000	      0.00000000	     72.53284790	      0.00000000	      0.00000000	      0.00000000	      0.00000000	      0.00000000	      0.00000000	      0.14603746	     -7.45633040	      0.00000000
      0.22495032	      0.00000000	     -8.87869451	     -0.00000000	     -0.00000000	      0.00000000	      0.00000000	      0.52255013	     -6.42368652	      0.00000000	     -0.00000000	      0.00000000	   -254.88647827	      0.17021337	     -2.09721390	      0.00000000	     -0.00000000	      0.00000000	     69.84939683	      0.00000000	      0.00000000	      0.00000000	      0.00000000	      0.00000000	      0.00000000	      0.15133480	     -7.44430882	     -0.00000000
      0.22565510	     -0.00000000	     -8.86511397	      0.00000000	     -0.00000000	      0.00000000	     -0.00000000	      0.53680623	     -6.41166620	      0.00000000	     -0.00000000	      0.00000000	   -252.83845463	      0.18640933	     -2.09250818	      0.00000000	     -0.00000000	      0.00000000	     67.30983741	      0.00000000	      0.00000000	      0.00000000	      0.00000000	      0.00000000	      0.00000000	      0.15663418	     -7.43220727	      0.00000000
      0.22635988	      0.00000000	     -8.85148254	      0.00000000	      0.00000000	     -0.00000000	      0.00000000	      0.55096729	     -6.39962469	      0.00000000	      0.00000000	     -0.00000000	   -250.81752435	      0.20284847	     -2.08764432	      0.00000000	      0.00000000	     -0.00000000	     64.90291030	      0.00000000	      0.00000000	      0.00000000	      0.00000000	      0.00000000	      0.00000000	      0.16193382	     -7.42005225	      0.00000000
      0.22706466	     -0.00000000	     -8.83782030	      0.00000000	      0.00000000	     -0.00000000	      0.00000000	      0.56503472	     -6.38758195	      0.00000000	      0.00000000	     -0.00000000	   -248.82325773	      0.21949354	     -2.08266147	      0.00000000	      0.00000000	     -0.00000000	     62.61583306	      0.00000000	      0.00000000	      0.00000000	      0.00000000	      0.00000000	      0.00000000	      0.16723031	     -7.40786549	      0.00000000
      0.22776944	     -0.00000000	     -8.82414333	      0.00000000	      0.00000000	     -0.00000000	     -0.00000000	      0.57900772	     -6.37555253	      0.00000000	      0.00000000	     -0.00000000	   -246.85597978	      0.23630243	     -2.07759291	     -0.00000000	      0.00000000	     -0.00000000	     60.43555531	      0.00000000	      0.00000000	      0.00000000	      0.00000000	      0.00000000	      0.00000000	      0.17251916	     -7.39566419	      0.00000000
      0.22847422	      0.00000000	     -8.81046422	     -0.00000000	      0.00000000	     -0.00000000	      0.00000000	      0.59288381	     -6.36354632	     -0.00000000	      0.00000000	     -0.00000000	   -244.91660380	      0.25323140	     -2.07246572	     -0.00000000	      0.00000000	     -0.00000000	     58.34953445	      0.00000000	      0.00000000	      0.00000000	      0.00000000	      0.00000000	      0.00000000	      0.17779532	     -7.38346156	     -0.00000000
      0.22917900	      0.00000000	     -8.79679261	     -0.00000000	      0.00000000	     -0.00000000	     -0.00000000	      0.60665934	     -6.35156942	     -0.00000000	      0.00000000	     -0.00000000	   -243.00645549	      0.27023745	     -2.06730108	     -0.00000000	      0.00000000	     -0.00000000	     56.34616164	      0.00000000	      0.00000000	      0.00000000	      0.00000000	      0.00000000	      0.00000000	      0.18305349	     -7.37126738	     -0.00000000
      0.22988378	     -0.00000000	     -8.78313565	     -0.00000000	     -0.00000000	      0.00000000	      0.00000000	      0.62032999	     -6.33962492	     -0.00000000	     -0.00000000	      0.00000000	   -241.12710993	      0.28727977	     -2.06211496	     -0.00000000	     -0.00000000	      0.00000000	     54.41495226	      0.00000000	      0.00000000	      0.00000000	      0.00000000	      0.00000000	      0.00000000	      0.18828841	     -7.35908854	     -0.00000000
      0.23058856	      0.00000000	     -8.76949846	      0.00000000	      0.00000000	     -0.00000000	      0.00000000	      0.63389115	     -6.32771356	      0.00000000	      0.00000000	     -0.00000000	   -239.28025302	      0.30432070	     -2.05691890	     -0.00000000	      0.00000000	     -0.00000000	     52.54658806	      0.00000000	      0.00000000	      0.00000000	      0.00000000	      0.00000000	      0.00000000	      0.19349511	     -7.34692963	      0.00000000
      0.23129334	      0.00000000	     -8.75588448	     -0.00000000	     -0.00000000	      0.00000000	      0.00000000	      0.64733830	     -6.31583435	     -0.00000000	     -0.00000000	      0.00000000	   -237.46757113	      0.32132619	     -2.05172088	      0.00000000	     -0.00000000	      0.00000000	     50.73287276	      0.00000000	      0.00000000	      0.00000000	      0.00000000	      0.00000000	      0.00000000	      0.19866896	     -7.33479337	     -0.00000000
      0.23199812	     -0.00000000	     -8.74229576	      0.00000000	     -0.00000000	      0.00000000	      0.00000000	      0.66066720	     -6.30398500	      0.00000000	     -0.00000000	      0.00000000	   -235.69066840	      0.33826598	     -2.04652603	      0.00000000	     -0.00000000	      0.00000000	     48.96664180	      0.00000000	      0.00000000	      0.00000000	      0.00000000	      0.00000000	      0.00000000	      0.20380580	     -7.32268098	      0.00000000
      0.23270290	     -0.00000000	     -8.72873327	      0.00000000	     -0.00000000	      0.00000000	      0.00000000	      0.67387405	     -6.29216234	      0.00000000	     -0.00000000	      0.00000000	   -233.95100853	      0.35511360	     -2.04133732	      0.00000000	     -0.00000000	      0.00000000	     47.24165191	      0.00000000	      0.00000000	      0.00000000	      0.00000000	      0.00000000	      0.00000000	      0.20890199	     -7.31059255	      0.00000000
      0.23340768	     -0.00000000	     -8.71519705	      0.00000000	     -0.00000000	      0.00000000	      0.00000000	      0.68695565	     -6.28036256	      0.00000000	     -0.00000000	      0.00000000	   -232.24987701	      0.37184620	     -2.03615606	      0.00000000	     -0.00000000	      0.00000000	     45.55246610	      0.00000000	      0.00000000	      0.00000000	      0.00000000	      0.00000000	      0.00000000	      0.21395438	     -7.29852727	      0.00000000
      0.23411246	     -0.00000000	     -8.70168640	     -0.00000000	     -0.00000000	      0.00000000	      0.00000000	      0.69990940	     -6.26858147	     -0.00000000	     -0.00000000	      0.00000000	   -230.58835970	      0.38844434	     -2.03098242	      0.00000000	     -0.00000000	      0.00000000	     43.89434233	      0.00000000	      0.00000000	      0.00000000	      0.00000000	      0.00000000	      0.00000000	      0.21896035	     -7.28648364	     -0.00000000
      0.23481724	      0.00000000	     -8.68820003	      0.00000000	     -0.00000000	      0.00000000	     -0.00000000	      0.71273336	     -6.25681463	      0.00000000	     -0.00000000	      0.00000000	   -228.96733374	      0.40489167	     -2.02581570	      0.00000000	     -0.00000000	      0.00000000	     42.26313058	      0.00000000	      0.00000000	      0.00000000	      0.00000000	      0.00000000	      0.00000000	      0.22391772	     -7.27445963	      0.00000000
      0.23552202	     -0.00000000	     -8.67473610	      0.00000000	     -0.00000000	      0.00000000	     -0.00000000	      0.72542619	     -6.24505749	      0.00000000	     -0.00000000	      0.00000000	   -227.38746763	      0.42117468	     -2.02065469	      0.00000000	     -0.00000000	      0.00000000	     40.65517988	      0.00000000	      0.00000000	      0.00000000	      0.00000000	      0.00000000	      0.00000000	      0.22882479	     -7.26245280	      0.00000000
      0.23622680	      0.00000000	     -8.66129239	     -0.00000000	     -0.00000000	      0.00000000	      0.00000000	      0.73798719	     -6.23330542	     -0.00000000	     -0.00000000	      0.00000000	   -225.84922776	      0.43728237	     -2.01549782	     -0.00000000	     -0.00000000	      0.00000000	     39.06725596	      0.00000000	      0.00000000	      0.00000000	      0.00000000	      0.00000000	      0.00000000	      0.23368027	     -7.25046041	     -0.00000000
      0.23693158	     -0.00000000	     -8.64786629	      0.00000000	     -0.00000000	      0.00000000	      0.00000000	      0.75041623	     -6.22155383	      0.00000000	     -0.00000000	      0.00000000	   -224.35288904	      0.45320593	     -2.01034334	      0.00000000	     -0.00000000	      0.00000000	     37.49646873	      0.00000000	      0.00000000	      0.00000000	      0.00000000	      0.00000000	      0.00000000	      0.23848323	     -7.23847946	      0.00000000
      0.23763636	     -0.00000000	     -8.63445487	     -0.00000000	     -0.00000000	      0.00000000	      0.00000000	      0.76271369	     -6.20979812	     -0.00000000	     -0.00000000	      0.00000000	   -222.89854820	      0.46893852	     -2.00518945	      0.00000000	     -0.00000000	      0.00000000	     35.94020909	      0.00000000	      0.00000000	      0.00000000	      0.00000000	      0.00000000	      0.00000000	      0.24323308	     -7.22650674	     -0.00000000
      0.23834114	      0.00000000	     -8.62105490	     -0.00000000	     -0.00000000	      0.00000000	     -0.00000000	      0.77488045	     -6.19803377	     -0.00000000	     -0.00000000	      0.00000000	   -221.48613835	      0.48447496	     -2.00003436	     -0.00000000	     -0.00000000	      0.00000000	     34.39609393	      0.00000000	      0.00000000	      0.00000000	      0.00000000	      0.00000000	      0.00000000	      0.24792950	     -7.21453889	     -0.00000000
      0.23904592	     -0.00000000	     -8.60766290	     -0.00000000	     -0.00000000	      0.00000000	      0.00000000	      0.78691780	     -6.18625626	     -0.00000000	     -0.00000000	      0.00000000	   -220.11544385	      0.49981151	     -1.99487639	     -0.00000000	     -0.00000000	      0.00000000	     32.86191847	      0.00000000	      0.00000000	      0.00000000	      0.00000000	      0.00000000	      0.00000000	      0.25257247	     -7.20257238	     -0.00000000
      0.23975070	      0.00000000	     -8.59427512	      0.00000000	     -0.00000000	      0.00000000	     -0.00000000	      0.79882744	     -6.17446110	      0.00000000	     -0.00000000	      0.00000000	   -218.78611500	      0.51494565	     -1.98971396	      0.00000000	     -0.00000000	      0.00000000	     31.33561499	      0.00000000	      0.00000000	      0.00000000	      0.00000000	      0.00000000	      0.00000000	      0.25716215	     -7.19060354	      0.00000000
      0.24045548	     -0.00000000	     -8.58088755	      0.00000000	     -0.00000000	      0.00000000	      0.00000000	      0.81061139	     -6.16264385	      0.00000000	     -0.00000000	      0.00000000	   -217.49768201	      0.52987590	     -1.98454565	      0.00000000	     -0.00000000	      0.00000000	     29.81521741	      0.00000000	      0.00000000	      0.00000000	      0.00000000	      0.00000000	      0.00000000	      0.26169892	     -7.17862857	      0.00000000
      0.24116027	     -0.00000000	     -8.56749593	      0.00000000	     -0.00000000	      0.00000000	      0.00000000	      0.82227198	     -6.15080000	      0.00000000	     -0.00000000	      0.00000000	   -216.24956792	      0.54460161	     -1.97937021	      0.00000000	     -0.00000000	      0.00000000	     28.29883108	      0.00000000	      0.00000000	      0.00000000	      0.00000000	      0.00000000	      0.00000000	      0.26618331	     -7.16664350	      0.00000000
      0.24186505	      0.00000000	     -8.55409574	     -0.00000000	     -0.00000000	      0.00000000	      0.00000000	      0.83381181	     -6.13892504	     -0.00000000	     -0.00000000	      0.00000000	   -215.04110059	      0.55912286	     -1.97418654	     -0.00000000	     -0.00000000	      0.00000000	     26.78460760	      0.00000000	      0.00000000	      0.00000000	      0.00000000	      0.00000000	      0.00000000	      0.27061599	     -7.15464423	     -0.00000000
      0.24256983	     -0.00000000	     -8.54068220	      0.00000000	     -0.00000000	      0.00000000	     -0.00000000	      0.84523370	     -6.12701438	      0.00000000	     -0.00000000	      0.00000000	   -213.87152342	      0.57344029	     -1.96899370	      0.00000000	     -0.00000000	      0.00000000	     25.27072454	      0.00000000	      0.00000000	      0.00000000	      0.00000000	      0.00000000	      0.00000000	      0.27499775	     -7.14262648	      0.00000000
      0.24327461	     -0.00000000	     -8.52725025	     -0.00000000	     -0.00000000	      0.00000000	     -0.00000000	      0.85654067	     -6.11506336	     -0.00000000	     -0.00000000	      0.00000000	   -212.74000519	      0.58755503	     -1.96379092	     -0.00000000	     -0.00000000	      0.00000000	     23.75537032	      0.00000000	      0.00000000	      0.00000000	      0.00000000	      0.00000000	      0.00000000	      0.27932948	     -7.13058577	     -0.00000000
      0.24397939	     -0.00000000	     -8.51379451	     -0.00000000	     -0.00000000	      0.00000000	      0.00000000	      0.86773591	     -6.10306718	     -0.00000000	     -0.00000000	      0.00000000	   -211.64564888	      0.60146860	     -1.95857753	     -0.00000000	     -0.00000000	      0.00000000	     22.23673493	      0.00000000	      0.00000000	      0.00000000	      0.00000000	      0.00000000	      0.00000000	      0.28361216	     -7.11851745	     -0.00000000
      0.24468417	      0.00000000	     -8.50030936	      0.00000000	     -0.00000000	      0.00000000	     -0.00000000	      0.87882275	     -6.09102092	      0.00000000	     -0.00000000	      0.00000000	   -210.58749991	      0.61518286	     -1.95335296	      0.00000000	     -0.00000000	      0.00000000	     20.71300723	      0.00000000	      0.00000000	      0.00000000	      0.00000000	      0.00000000	      0.00000000	      0.28784682	     -7.10641665	      0.00000000
      0.24538895	      0.00000000	     -8.48678883	     -0.00000000	     -0.00000000	      0.00000000	     -0.00000000	      0.88980465	     -6.07891951	     -0.00000000	     -0.00000000	      0.00000000	   -209.56455402	      0.62869997	     -1.94811670	     -0.00000000	     -0.00000000	      0.00000000	     19.18238049	      0.00000000	      0.00000000	      0.00000000	      0.00000000	      0.00000000	      0.00000000	      0.29203458	     -7.09427827	     -0.00000000
      0.24609373	     -0.00000000	     -8.47322668	      0.00000000	     -0.00000000	      0.00000000	      0.00000000	      0.90068515	     -6.06675769	      0.00000000	     -0.00000000	      0.00000000	   -208.57576509	      0.64202238	     -1.94286824	      0.00000000	     -0.00000000	      0.00000000	     17.64306773	      0.00000000	      0.00000000	      0.00000000	      0.00000000	      0.00000000	      0.00000000	      0.29617659	     -7.08209697	      0.00000000
      0.24679851	      0.00000000	     -8.45961638	     -0.00000000	     -0.00000000	      0.00000000	      0.00000000	      0.91146789	     -6.05453008	     -0.00000000	     -0.00000000	      0.00000000	   -207.62005352	      0.65515287	     -1.93760696	     -0.00000000	     -0.00000000	      0.00000000	     16.09332946	      0.00000000	      0.00000000	      0.00000000	      0.00000000	      0.00000000	      0.00000000	      0.30027406	     -7.06986721	     -0.00000000
      0.24750329	      0.00000000	     -8.44595115	     -0.00000000	     -0.00000000	      0.00000000	     -0.00000000	      0.92215652	     -6.04223110	      0.00000000	     -0.00000000	      0.00000000	   -206.69631554	      0.66809461	     -1.93233209	      0.00000000	     -0.00000000	      0.00000000	     14.53151650	      0.00000000	      0.00000000	      0.00000000	      0.00000000	      0.00000000	      0.00000000	      0.30432825	     -7.05758322	      0.00000000
      0.24820807	      0.00000000	     -8.43222402	      0.00000000	     -0.00000000	      0.00000000	     -0.00000000	      0.93275472	     -6.02985508	      0.00000000	     -0.00000000	      0.00000000	   -205.80343421	      0.68085128	     -1.92704256	      0.00000000	     -0.00000000	      0.00000000	     12.95613107	      0.00000000	      0.00000000	      0.00000000	      0.00000000	      0.00000000	      0.00000000	      0.30834049	     -7.04523905	      0.00000000
      0.24891285	      0.00000000	     -8.41842790	     -0.00000000	      0.00000000	     -0.00000000	     -0.00000000	      0.94326614	     -6.01739627	     -0.00000000	      0.00000000	     -0.00000000	   -204.94029267	      0.69342720	     -1.92173685	     -0.00000000	      0.00000000	     -0.00000000	     11.36590920	      0.00000000	      0.00000000	      0.00000000	      0.00000000	      0.00000000	      0.00000000	      0.31231214	     -7.03282861	     -0.00000000
      0.24961763	      0.00000000	     -8.40455570	      0.00000000	     -0.00000000	      0.00000000	     -0.00000000	      0.95369436	     -6.00484894	      0.00000000	     -0.00000000	      0.00000000	   -204.10579036	      0.70582753	     -1.91641280	      0.00000000	     -0.00000000	      0.00000000	      9.75992707	      0.00000000	      0.00000000	      0.00000000	      0.00000000	      0.00000000	      0.00000000	      0.31624465	     -7.02034576	      0.00000000
      0.25032241	     -0.00000000	     -8.39060049	      0.00000000	      0.00000000	     -0.00000000	      0.00000000	      0.96404283	     -5.99220749	      0.00000000	      0.00000000	     -0.00000000	   -203.29886275	      0.71805853	     -1.91106740	      0.00000000	      0.00000000	     -0.00000000	      8.13773235	      0.00000000	      0.00000000	      0.00000000	      0.00000000	      0.00000000	      0.00000000	      0.32013954	     -7.00778439	      0.00000000
      0.25102719	      0.00000000	     -8.37655572	     -0.00000000	     -0.00000000	      0.00000000	     -0.00000000	      0.97431482	     -5.97946661	     -0.00000000	     -0.00000000	      0.00000000	   -202.51850496	      0.73012787	     -1.90569657	     -0.00000000	     -0.00000000	      0.00000000	      6.49949864	      0.00000000	      0.00000000	      0.00000000	      0.00000000	      0.00000000	      0.00000000	      0.32399842	     -6.99513860	     -0.00000000
      0.25173197	     -0.00000000	     -8.36241546	     -0.00000000	      0.00000000	     -0.00000000	      0.00000000	      0.98451333	     -5.96662148	     -0.00000000	      0.00000000	     -0.00000000	   -201.76379919	      0.74204489	     -1.90029486	     -0.00000000	      0.00000000	     -0.00000000	      4.84619685	      0.00000000	      0.00000000	      0.00000000	      0.00000000	      0.00000000	      0.00000000	      0.32782301	     -6.98240289	     -0.00000000
      0.25243675	      0.00000000	     -8.34817474	     -0.00000000	      0.00000000	     -0.00000000	     -0.00000000	      0.99464101	     -5.95366800	     -0.00000000	      0.00000000	     -0.00000000	   -201.03394518	      0.75382093	     -1.89485528	     -0.00000000	      0.00000000	     -0.00000000	      3.17977093	      0.00000000	      0.00000000	      0.00000000	      0.00000000	      0.00000000	      0.00000000	      0.33161513	     -6.96957236	     -0.00000000
      0.25314153	     -0.00000000	     -8.33382989	      0.00000000	      0.00000000	      0.00000000	      0.00000000	      1.00470010	     -5.94060311	      0.00000000	      0.00000000	     -0.00000000	   -200.32829274	      0.76546962	     -1.88936909	      0.00000000	      0.00000000	      0.00000000	      1.50330225	      0.00000000	      0.00000000	      0.00000000	      0.00000000	      0.00000000	      0.00000000	      0.33537675	     -6.95664303	      0.00000000
      0.25384631	      0.00000000	     -8.31937894	      0.00000000	      0.00000000	      0.00000000	      0.00000000	      1.01469232	     -5.92742505	      0.00000000	      0.00000000	      0.00000000	   -199.64637353	      0.77700694	     -1.88382570	      0.00000000	      0.00000000	      0.00000000	     -0.17886720	      0.00000000	      0.00000000	      0.00000000	      0.00000000	      0.00000000	      0.00000000	      0.33910993	     -6.94361215	      0.00000000
      0.25447979	     -0.00000000	     -8.30631255	     -0.00000000	      0.00000000	     -0.00000000	     -0.00000000	      1.02359338	     -5.91547740	     -0.00000000	      0.00000000	     -0.00000000	   -199.06230204	      0.78749004	     -1.87857623	     -0.00000000	      0.00000000	     -0.00000000	     -1.60440968	      0.00000000	      0.00000000	      0.00000000	      0.00000000	      0.00000000	      0.00000000	      0.34245628	     -6.93179747	     -0.00000000
      0.25511326	      0.00000000	     -8.29315160	     -0.00000000	      0.00000000	     -0.00000000	      0.00000000	      1.03246186	     -5.90344474	     -0.00000000	      0.00000000	     -0.00000000	   -198.48981537	      0.79775539	     -1.87343055	     -0.00000000	      0.00000000	     -0.00000000	     -3.09587394	      0.00000000	      0.00000000	      0.00000000	      0.00000000	      0.00000000	      0.00000000	      0.34577220	     -6.91991204	     -0.00000000
      0.25574674	     -0.00000000	     -8.27990836	     -0.00000000	      0.00000000	     -0.00000000	     -0.00000000	      1.04128100	     -5.89132527	     -0.00000000	      0.00000000	     -0.00000000	   -197.93514897	      0.80794927	     -1.86823710	     -0.00000000	      0.00000000	     -0.00000000	     -4.58879160	      0.00000000	      0.00000000	      0.00000000	      0.00000000	      0.00000000	      0.00000000	      0.34906822	     -6.90794773	     -0.00000000
      0.25638021	     -0.00000000	     -8.26658949	     -0.00000000	     -0.00000000	     -0.00000000	     -0.00000000	      1.05004768	     -5.87912236	     -0.00000000	     -0.00000000	     -0.00000000	   -197.39957010	      0.81810945	     -1.86296188	     -0.00000000	     -0.00000000	     -0.00000000	     -6.06729570	      0.00000000	      0.00000000	      0.00000000	      0.00000000	      0.00000000	      0.00000000	      0.35234737	     -6.89590617	     -0.00000000
      0.25701369	     -0.00000000	     -8.25320218	     -0.00000000	      0.00000000	     -0.00000000	     -0.00000000	      1.05876074	     -5.86684140	     -0.00000000	      0.00000000	     -0.00000000	   -196.88363110	      0.82825500	     -1.85759124	     -0.00000000	      0.00000000	     -0.00000000	     -7.52356952	      0.00000000	      0.00000000	      0.00000000	      0.00000000	      0.00000000	      0.00000000	      0.35561127	     -6.88379187	     -0.00000000
      0.25764716	     -0.00000000	     -8.23975500	      0.00000000	     -0.00000000	     -0.00000000	     -0.00000000	      1.06741912	     -5.85448924	      0.00000000	     -0.00000000	     -0.00000000	   -196.38785346	      0.83840082	     -1.85211603	      0.00000000	     -0.00000000	     -0.00000000	     -8.95133361	      0.00000000	      0.00000000	      0.00000000	      0.00000000	      0.00000000	      0.00000000	      0.35886117	     -6.87161106	      0.00000000
      0.25828064	     -0.00000000	     -8.22625787	      0.00000000	     -0.00000000	      0.00000000	     -0.00000000	      1.07602165	     -5.84207392	      0.00000000	     -0.00000000	      0.00000000	   -195.91281511	      0.84855925	     -1.84652956	      0.00000000	     -0.00000000	      0.00000000	    -10.34506056	      0.00000000	      0.00000000	      0.00000000	      0.00000000	      0.00000000	      0.00000000	      0.36209802	     -6.85937134	      0.00000000
      0.25891411	      0.00000000	     -8.21272169	     -0.00000000	      0.00000000	     -0.00000000	     -0.00000000	      1.08456704	     -5.82960437	     -0.00000000	      0.00000000	     -0.00000000	   -195.45913708	      0.85873989	     -1.84082770	     -0.00000000	      0.00000000	     -0.00000000	    -11.70011863	      0.00000000	      0.00000000	      0.00000000	      0.00000000	      0.00000000	      0.00000000	      0.36532245	     -6.84708147	     -0.00000000
      0.25954759	      0.00000000	     -8.19915804	     -0.00000000	      0.00000000	     -0.00000000	      0.00000000	      1.09305401	     -5.81709011	     -0.00000000	      0.00000000	     -0.00000000	   -195.02745445	      0.86894904	     -1.83500911	     -0.00000000	      0.00000000	     -0.00000000	    -13.01300789	      0.00000000	      0.00000000	      0.00000000	      0.00000000	      0.00000000	      0.00000000	      0.36853479	     -6.83475102	     -0.00000000
      0.26018106	      0.00000000	     -8.18557868	     -0.00000000	      0.00000000	     -0.00000000	      0.00000000	      1.10148132	     -5.80454088	     -0.00000000	      0.00000000	     -0.00000000	   -194.61838786	      0.87918951	     -1.82907543	     -0.00000000	      0.00000000	     -0.00000000	    -14.28152452	      0.00000000	      0.00000000	      0.00000000	      0.00000000	      0.00000000	      0.00000000	      0.37173499	     -6.82239005	     -0.00000000
      0.26081453	     -0.00000000	     -8.17199520	      0.00000000	     -0.00000000	      0.00000000	      0.00000000	      1.10984787	     -5.79196630	      0.00000000	     -0.00000000	      0.00000000	   -194.23252023	      0.88946059	     -1.82303107	      0.00000000	     -0.00000000	      0.00000000	    -15.50481519	      0.00000000	      0.00000000	      0.00000000	      0.00000000	      0.00000000	      0.00000000	      0.37492270	     -6.81000877	      0.00000000
      0.26144801	      0.00000000	     -8.15841862	     -0.00000000	     -0.00000000	      0.00000000	      0.00000000	      1.11815272	     -5.77937554	     -0.00000000	     -0.00000000	      0.00000000	   -193.87038025	      0.89975837	     -1.81688291	     -0.00000000	     -0.00000000	      0.00000000	    -16.68332010	      0.00000000	      0.00000000	      0.00000000	      0.00000000	      0.00000000	      0.00000000	      0.37809728	     -6.79761716	     -0.00000000
      0.26208148	     -0.00000000	     -8.14485912	      0.00000000	     -0.00000000	      0.00000000	      0.00000000	      1.12639513	     -5.76677703	      0.00000000	     -0.00000000	      0.00000000	   -193.53243262	      0.91007618	     -1.81063975	      0.00000000	     -0.00000000	      0.00000000	    -17.81862315	      0.00000000	      0.00000000	      0.00000000	      0.00000000	      0.00000000	      0.00000000	      0.38125788	     -6.78522467	      0.00000000
      0.26271496	      0.00000000	     -8.13132579	     -0.00000000	     -0.00000000	     -0.00000000	     -0.00000000	      1.13457456	     -5.75417828	     -0.00000000	     -0.00000000	     -0.00000000	   -193.21907411	      0.92040529	     -1.80431168	     -0.00000000	     -0.00000000	     -0.00000000	    -18.91323851	      0.00000000	      0.00000000	      0.00000000	      0.00000000	      0.00000000	      0.00000000	      0.38440345	     -6.77283998	     -0.00000000
      0.26334843	      0.00000000	     -8.11782653	      0.00000000	     -0.00000000	      0.00000000	      0.00000000	      1.14269066	     -5.74158574	      0.00000000	     -0.00000000	      0.00000000	   -192.93063404	      0.93073555	     -1.79790950	      0.00000000	     -0.00000000	      0.00000000	    -19.97036673	      0.00000000	      0.00000000	      0.00000000	      0.00000000	      0.00000000	      0.00000000	      0.38753290	     -6.76047079	      0.00000000
      0.26398191	     -0.00000000	     -8.10436800	      0.00000000	      0.00000000	     -0.00000000	      0.00000000	      1.15074327	     -5.72900475	      0.00000000	      0.00000000	     -0.00000000	   -192.66737749	      0.94105607	     -1.79144408	      0.00000000	      0.00000000	     -0.00000000	    -20.99365032	      0.00000000	      0.00000000	      0.00000000	      0.00000000	      0.00000000	      0.00000000	      0.39064506	     -6.74812377	      0.00000000
      0.26461538	      0.00000000	     -8.09095559	     -0.00000000	      0.00000000	     -0.00000000	      0.00000000	      1.15873240	     -5.71643950	     -0.00000000	      0.00000000	     -0.00000000	   -192.42950991	      0.95135579	     -1.78492593	     -0.00000000	      0.00000000	     -0.00000000	    -21.98695162	      0.00000000	      0.00000000	      0.00000000	      0.00000000	      0.00000000	      0.00000000	      0.39373883	     -6.73580445	     -0.00000000
      0.26524886	     -0.00000000	     -8.07759349	      0.00000000	      0.00000000	      0.00000000	     -0.00000000	      1.16665822	     -5.70389314	      0.00000000	      0.00000000	      0.00000000	   -192.21718201	      0.96162398	     -1.77836481	      0.00000000	      0.00000000	      0.00000000	    -22.95416699	      0.00000000	      0.00000000	      0.00000000	      0.00000000	      0.00000000	      0.00000000	      0.39681315	     -6.72351726	      0.00000000
      0.26588233	     -0.00000000	     -8.06428480	      0.00000000	     -0.00000000	      0.00000000	      0.00000000	      1.17452103	     -5.69136780	      0.00000000	     -0.00000000	      0.00000000	   -192.03049440	      0.97185058	     -1.77176948	      0.00000000	     -0.00000000	      0.00000000	    -23.89908337	      0.00000000	      0.00000000	      0.00000000	      0.00000000	      0.00000000	      0.00000000	      0.39986710	     -6.71126559	      0.00000000
      0.26651581	     -0.00000000	     -8.05103149	      0.00000000	     -0.00000000	      0.00000000	     -0.00000000	      1.18232136	     -5.67886468	      0.00000000	     -0.00000000	      0.00000000	   -191.86947213	      0.98202570	     -1.76514834	      0.00000000	     -0.00000000	      0.00000000	    -24.82561502	      0.00000000	      0.00000000	      0.00000000	      0.00000000	      0.00000000	      0.00000000	      0.40289980	     -6.69905183	      0.00000000
      0.26714928	      0.00000000	     -8.03783131	     -0.00000000	      0.00000000	     -0.00000000	     -0.00000000	      1.19006158	     -5.66638238	     -0.00000000	      0.00000000	     -0.00000000	   -191.73343158	      0.99212392	     -1.75852507	     -0.00000000	      0.00000000	     -0.00000000	    -25.74489177	      0.00000000	      0.00000000	      0.00000000	      0.00000000	      0.00000000	      0.00000000	      0.40590927	     -6.68687660	     -0.00000000
      0.26778276	     -0.00000000	     -8.02467970	     -0.00000000	      0.00000000	     -0.00000000	      0.00000000	      1.19774384	     -5.65391702	     -0.00000000	      0.00000000	     -0.00000000	   -191.62177413	      1.00212777	     -1.75191428	     -0.00000000	      0.00000000	     -0.00000000	    -26.66500996	      0.00000000	      0.00000000	      0.00000000	      0.00000000	      0.00000000	      0.00000000	      0.40889432	     -6.67473753	     -0.00000000
      0.26841623	     -0.00000000	     -8.01157309	      0.00000000	     -0.00000000	      0.00000000	     -0.00000000	      1.20536912	     -5.64146474	      0.00000000	     -0.00000000	     -0.00000000	   -191.53434356	      1.01203546	     -1.74531494	      0.00000000	     -0.00000000	      0.00000000	    -27.58740769	      0.00000000	      0.00000000	      0.00000000	      0.00000000	      0.00000000	      0.00000000	      0.41185499	     -6.66263128	      0.00000000
      0.26904971	     -0.00000000	     -7.99850827	      0.00000000	     -0.00000000	      0.00000000	     -0.00000000	      1.21293833	     -5.62902196	      0.00000000	     -0.00000000	      0.00000000	   -191.47100227	      1.02184804	     -1.73872390	      0.00000000	     -0.00000000	      0.00000000	    -28.51245483	      0.00000000	      0.00000000	      0.00000000	      0.00000000	      0.00000000	      0.00000000	      0.41479164	     -6.65055458	      0.00000000
      0.26968318	     -0.00000000	     -7.98548216	      0.00000000	     -0.00000000	      0.00000000	      0.00000000	      1.22045251	     -5.61658536	      0.00000000	     -0.00000000	      0.00000000	   -191.43157616	      1.03156721	     -1.73213799	      0.00000000	     -0.00000000	      0.00000000	    -29.44034469	      0.00000000	      0.00000000	      0.00000000	      0.00000000	      0.00000000	      0.00000000	      0.41770470	     -6.63850434	      0.00000000
      0.27031666	     -0.00000000	     -7.97249187	      0.00000000	     -0.00000000	     -0.00000000	      0.00000000	      1.22791277	     -5.60415188	      0.00000000	     -0.00000000	     -0.00000000	   -191.41585653	      1.04119495	     -1.72555430	      0.00000000	      0.00000000	     -0.00000000	    -30.37122824	      0.00000000	      0.00000000	      0.00000000	      0.00000000	      0.00000000	      0.00000000	      0.42059467	     -6.62647765	      0.00000000
      0.27095013	     -0.00000000	     -7.95953465	      0.00000000	     -0.00000000	     -0.00000000	     -0.00000000	      1.23532028	     -5.59171867	      0.00000000	     -0.00000000	     -0.00000000	   -191.42360822	      1.05073345	     -1.71897016	      0.00000000	     -0.00000000	     -0.00000000	    -31.30523792	      0.00000000	      0.00000000	      0.00000000	      0.00000000	      0.00000000	      0.00000000	      0.42346205	     -6.61447177	      0.00000000
      0.27158361	      0.00000000	     -7.94660788	     -0.00000000	      0.00000000	     -0.00000000	     -0.00000000	      1.24267629	     -5.57928308	     -0.00000000	      0.00000000	     -0.00000000	   -191.45457697	      1.06018503	     -1.71238312	     -0.00000000	      0.00000000	     -0.00000000	    -32.24249492	      0.00000000	      0.00000000	      0.00000000	      0.00000000	      0.00000000	      0.00000000	      0.42630741	     -6.60248414	     -0.00000000
      0.27221708	     -0.00000000	     -7.93370907	      0.00000000	     -0.00000000	      0.00000000	      0.00000000	      1.24998205	     -5.56684262	      0.00000000	     -0.00000000	      0.00000000	   -191.50849555	      1.06955208	     -1.70579094	      0.00000000	     -0.00000000	      0.00000000	    -33.18311324	      0.00000000	      0.00000000	      0.00000000	      0.00000000	      0.00000000	      0.00000000	      0.42913131	     -6.59051232	      0.00000000
      0.27285056	     -0.00000000	     -7.92083584	      0.00000000	     -0.00000000	      0.00000000	     -0.00000000	      1.25723883	     -5.55439496	      0.00000000	     -0.00000000	      0.00000000	   -191.58508856	      1.07883706	     -1.69919155	      0.00000000	     -0.00000000	      0.00000000	    -34.12720263	      0.00000000	      0.00000000	      0.00000000	      0.00000000	      0.00000000	      0.00000000	      0.43193433	     -6.57855401	      0.00000000
      0.27348403	     -0.00000000	     -7.90798595	      0.00000000	     -0.00000000	      0.00000000	      0.00000000	      1.26444792	     -5.54193791	      0.00000000	     -0.00000000	      0.00000000	   -191.68407635	      1.08804243	     -1.69258305	      0.00000000	     -0.00000000	      0.00000000	    -35.07487079	      0.00000000	      0.00000000	      0.00000000	      0.00000000	      0.00000000	      0.00000000	      0.43471704	     -6.56660704	      0.00000000
      0.27411751	      0.00000000	     -7.89515723	     -0.00000000	      0.00000000	     -0.00000000	      0.00000000	      1.27161061	     -5.52946938	     -0.00000000	      0.00000000	     -0.00000000	   -191.80517807	      1.09717066	     -1.68596367	     -0.00000000	      0.00000000	     -0.00000000	    -36.02622506	      0.00000000	      0.00000000	      0.00000000	      0.00000000	      0.00000000	      0.00000000	      0.43748002	     -6.55466935	     -0.00000000
      0.27475098	     -0.00000000	     -7.88234765	      0.00000000	     -0.00000000	     -0.00000000	     -0.00000000	      1.27872818	     -5.51698743	      0.00000000	     -0.00000000	     -0.00000000	   -191.94811417	      1.10622421	     -1.67933176	      0.00000000	     -0.00000000	     -0.00000000	    -36.98137367	      0.00000000	      0.00000000	      0.00000000	      0.00000000	      0.00000000	      0.00000000	      0.44022386	     -6.54273897	      0.00000000
      0.27538446	     -0.00000000	     -7.86955525	      0.00000000	     -0.00000000	     -0.00000000	     -0.00000000	      1.28580188	     -5.50449017	      0.00000000	     -0.00000000	     -0.00000000	   -192.11260831	      1.11520552	     -1.67268579	      0.00000000	     -0.00000000	     -0.00000000	    -37.94042660	      0.00000000	      0.00000000	      0.00000000	      0.00000000	      0.00000000	      0.00000000	      0.44294912	     -6.53081404	      0.00000000
      0.27601793	     -0.00000000	     -7.85677816	      0.00000000	      0.00000000	      0.00000000	     -0.00000000	      1.29283296	     -5.49197585	      0.00000000	      0.00000000	      0.00000000	   -192.29838894	      1.12411699	     -1.66602432	      0.00000000	      0.00000000	      0.00000000	    -38.90349628	      0.00000000	      0.00000000	      0.00000000	      0.00000000	      0.00000000	      0.00000000	      0.44565637	     -6.51889280	      0.00000000
      0.27665141	     -0.00000000	     -7.84401460	      0.00000000	      0.00000000	     -0.00000000	      0.00000000	      1.29982266	     -5.47944277	      0.00000000	      0.00000000	     -0.00000000	   -192.50519052	      1.13296096	     -1.65934601	      0.00000000	      0.00000000	     -0.00000000	    -39.87069806	      0.00000000	      0.00000000	      0.00000000	      0.00000000	      0.00000000	      0.00000000	      0.44834617	     -6.50697354	      0.00000000
      0.27728488	      0.00000000	     -7.83126287	     -0.00000000	      0.00000000	     -0.00000000	     -0.00000000	      1.30677219	     -5.46688930	     -0.00000000	      0.00000000	     -0.00000000	   -192.73275451	      1.14173975	     -1.65264960	     -0.00000000	      0.00000000	     -0.00000000	    -40.84215048	      0.00000000	      0.00000000	      0.00000000	      0.00000000	      0.00000000	      0.00000000	      0.45101904	     -6.49505465	     -0.00000000
      0.27791836	      0.00000000	     -7.81852133	      0.00000000	      0.00000000	     -0.00000000	     -0.00000000	      1.31368273	     -5.45431391	      0.00000000	      0.00000000	     -0.00000000	   -192.98083011	      1.15045561	     -1.64593388	      0.00000000	      0.00000000	     -0.00000000	    -41.81797550	      0.00000000	      0.00000000	      0.00000000	      0.00000000	      0.00000000	      0.00000000	      0.45367554	     -6.48313459	      0.00000000
      0.27855183	     -0.00000000	     -7.80578842	      0.00000000	      0.00000000	      0.00000000	     -0.00000000	      1.32055543	     -5.44171508	      0.00000000	      0.00000000	      0.00000000	   -193.24917485	      1.15911074	     -1.63919772	      0.00000000	      0.00000000	      0.00000000	    -42.79829865	      0.00000000	      0.00000000	      0.00000000	      0.00000000	      0.00000000	      0.00000000	      0.45631617	     -6.47121188	      0.00000000
      0.27918531	      0.00000000	     -7.79306264	     -0.00000000	      0.00000000	     -0.00000000	      0.00000000	      1.32739144	     -5.42909139	     -0.00000000	      0.00000000	     -0.00000000	   -193.53755504	      1.16770728	     -1.63244005	     -0.00000000	      0.00000000	     -0.00000000	    -43.78324904	      0.00000000	      0.00000000	      0.00000000	      0.00000000	      0.00000000	      0.00000000	      0.45894145	     -6.45928508	     -0.00000000
      0.27981878	      0.00000000	     -7.78034256	     -0.00000000	     -0.00000000	     -0.00000000	     -0.00000000	      1.33419186	     -5.41644145	     -0.00000000	     -0.00000000	     -0.00000000	   -193.84574612	      1.17624733	     -1.62565983	     -0.00000000	     -0.00000000	     -0.00000000	    -44.77295946	      0.00000000	      0.00000000	      0.00000000	      0.00000000	      0.00000000	      0.00000000	      0.46155187	     -6.44735285	     -0.00000000
      0.28045226	     -0.00000000	     -7.76762679	      0.00000000	     -0.00000000	      0.00000000	      0.00000000	      1.34095778	     -5.40376391	      0.00000000	     -0.00000000	      0.00000000	   -194.17353287	      1.18473290	     -1.61885608	      0.00000000	     -0.00000000	      0.00000000	    -45.76756630	      0.00000000	      0.00000000	      0.00000000	      0.00000000	      0.00000000	      0.00000000	      0.46414792	     -6.43541386	      0.00000000
      0.28070004	      0.00000000	     -7.76267022	     -0.00000000	      0.00000000	     -0.00000000	      0.00000000	      1.34358046	     -5.39879954	     -0.00000000	      0.00000000	     -0.00000000	   -194.31284713	      1.18830554	     -1.61590890	     -0.00000000	      0.00000000	     -0.00000000	    -46.04343017	      0.00000000	      0.00000000	      0.00000000	      0.00000000	      0.00000000	      0.00000000	      0.46518295	     -6.43072436	     -0.00000000
      0.28085910	     -0.00000000	     -7.75948363	      0.00000000	      0.00000000	     -0.00000000	     -0.00000000	      1.34526594	     -5.39560967	      0.00000000	      0.00000000	     -0.00000000	   -194.40206016	      1.19051507	     -1.61409816	      0.00000000	      0.00000000	     -0.00000000	    -46.25507681	      0.00000000	      0.00000000	      0.00000000	      0.00000000	      0.00000000	      0.00000000	      0.46583935	     -6.42771841	      0.00000000
      0.28107682	      0.00000000	     -7.75501758	     -0.00000000	     -0.00000000	     -0.00000000	      0.00000000	      1.34769007	     -5.39125284	     -0.00000000	     -0.00000000	     -0.00000000	   -194.47802954	      1.19325237	     -1.61221967	     -0.00000000	     -0.00000000	     -0.00000000	    -46.74728397	      0.00000000	      0.00000000	      0.00000000	      0.00000000	      0.00000000	      0.00000000	      0.46673877	     -6.42360156	     -0.00000000
      0.28129454	      0.00000000	     -7.74998882	      0.00000000	     -0.00000000	      0.00000000	     -0.00000000	      1.35076090	     -5.38696332	      0.00000000	     -0.00000000	      0.00000000	   -194.29607908	      1.19510109	     -1.61302806	      0.00000000	     -0.00000000	      0.00000000	    -48.08555915	      0.00000000	      0.00000000	      0.00000000	      0.00000000	      0.00000000	      0.00000000	      0.46771409	     -6.41942042	      0.00000000
      0.28186415	      0.00000000	     -7.73152407	     -0.00000000	     -0.00000000	      0.00000000	      0.00000000	      1.36481555	     -5.37634800	     -0.00000000	     -0.00000000	      0.00000000	   -191.40553693	      1.19836184	     -1.63418736	     -0.00000000	     -0.00000000	      0.00000000	    -56.88704875	      0.00000000	      0.00000000	      0.00000000	      0.00000000	      0.00000000	      0.00000000	      0.47165093	     -6.40722904	     -0.00000000
      0.28243377	      0.00000000	     -7.70280067	     -0.00000000	     -0.00000000	     -0.00000000	     -0.00000000	      1.39008637	     -5.36663922	     -0.00000000	     -0.00000000	     -0.00000000	   -183.98628247	      1.21098872	     -1.67972053	     -0.00000000	     -0.00000000	     -0.00000000	    -70.83019424	      0.00000000	      0.00000000	      0.00000000	      0.00000000	      0.00000000	      0.00000000	      0.47941499	     -6.39128906	     -0.00000000
      0.28300338	     -0.00000000	     -7.66252406	     -0.00000000	     -0.00000000	     -0.00000000	      0.00000000	      1.42712248	     -5.35731699	     -0.00000000	     -0.00000000	     -0.00000000	   -171.77037795	      1.24248913	     -1.74236298	     -0.00000000	     -0.00000000	     -0.00000000	    -86.68395582	      0.00000000	      0.00000000	      0.00000000	      0.00000000	      0.00000000	      0.00000000	      0.49211063	     -6.36991675	     -0.00000000
      0.28357299	      0.00000000	     -7.61066532	     -0.00000000	     -0.00000000	     -0.00000000	      0.00000000	      1.47486618	     -5.34754855	     -0.00000000	     -0.00000000	     -0.00000000	   -155.13484975	      1.29637503	     -1.81535987	     -0.00000000	     -0.00000000	     -0.00000000	   -102.26966696	      0.00000000	      0.00000000	      0.00000000	      0.00000000	      0.00000000	      0.00000000	      0.50982236	     -6.34219570	     -0.00000000
      0.28414260	      0.00000000	     -7.54783307	     -0.00000000	     -0.00000000	     -0.00000000	     -0.00000000	      1.53155904	     -5.33641726	     -0.00000000	     -0.00000000	     -0.00000000	   -134.74448065	      1.37198567	     -1.89360764	     -0.00000000	     -0.00000000	     -0.00000000	   -116.46942922	      0.00000000	      0.00000000	      0.00000000	      0.00000000	      0.00000000	      0.00000000	      0.53203201	     -6.30775625	     -0.00000000
      0.28471221	      0.00000000	     -7.47495481	     -0.00000000	     -0.00000000	     -0.00000000	     -0.00000000	      1.59520035	     -5.32304213	     -0.00000000	     -0.00000000	     -0.00000000	   -111.37022353	      1.46639092	     -1.97335826	     -0.00000000	     -0.00000000	     -0.00000000	   -128.85251653	      0.00000000	      0.00000000	      0.00000000	      0.00000000	      0.00000000	      0.00000000	      0.55792927	     -6.26657578	     -0.00000000
      0.28528182	     -0.00000000	     -7.39308919	     -0.00000000	      0.00000000	     -0.00000000	      0.00000000	      1.66379828	     -5.30663469	     -0.00000000	      0.00000000	     -0.00000000	    -85.78881309	      1.57562180	     -2.05188243	     -0.00000000	      0.00000000	     -0.00000000	   -139.39802926	      0.00000000	      0.00000000	      0.00000000	      0.00000000	      0.00000000	      0.00000000	      0.58660081	     -6.21884113	     -0.00000000
      0.28585143	     -0.00000000	     -7.30330934	      0.00000000	      0.00000000	     -0.00000000	      0.00000000	      1.73550982	     -5.28652299	      0.00000000	      0.00000000	     -0.00000000	    -58.72601588	      1.69541477	     -2.12722368	      0.00000000	      0.00000000	     -0.00000000	   -148.31733228	      0.00000000	      0.00000000	      0.00000000	      0.00000000	      0.00000000	      0.00000000	      0.61714166	     -6.16485646	      0.00000000
      0.28642104	      0.00000000	     -7.20663234	     -0.00000000	      0.00000000	     -0.00000000	     -0.00000000	      1.80871354	     -5.26215842	     -0.00000000	      0.00000000	     -0.00000000	    -30.82626618	      1.82165785	     -2.19801399	     -0.00000000	      0.00000000	     -0.00000000	   -155.93862408	      0.00000000	      0.00000000	      0.00000000	      0.00000000	      0.00000000	      0.00000000	      0.64871905	     -6.10498196	     -0.00000000
      0.28671502	      0.00000000	     -7.15436163	     -0.00000000	     -0.00000000	      0.00000000	     -0.00000000	      1.84660759	     -5.24778020	     -0.00000000	     -0.00000000	      0.00000000	    -16.28828391	      1.88835471	     -2.23218704	      0.00000000	     -0.00000000	      0.00000000	   -159.37677567	      0.00000000	      0.00000000	      0.00000000	      0.00000000	      0.00000000	      0.00000000	      0.66520164	     -6.07188458	     -0.00000000
      0.28727262	     -0.00000000	     -7.05121775	     -0.00000000	      0.00000000	     -0.00000000	      0.00000000	      1.91802461	     -5.21690637	     -0.00000000	      0.00000000	     -0.00000000	     11.27500732	      2.01461807	     -2.29333760	     -0.00000000	      0.00000000	     -0.00000000	   -165.66910580	      0.00000000	      0.00000000	      0.00000000	      0.00000000	      0.00000000	      0.00000000	      0.69632262	     -6.00529616	     -0.00000000
      0.28783023	      0.00000000	     -6.94349419	     -0.00000000	     -0.00000000	     -0.00000000	      0.00000000	      1.98803383	     -5.18114684	     -0.00000000	     -0.00000000	     -0.00000000	     38.49308565	      2.13939625	     -2.34825539	     -0.00000000	     -0.00000000	     -0.00000000	   -171.48267311	      0.00000000	      0.00000000	      0.00000000	      0.00000000	      0.00000000	      0.00000000	      0.72693186	     -5.93394246	     -0.00000000
      0.28838783	      0.00000000	     -6.83179929	     -0.00000000	     -0.00000000	     -0.00000000	      0.00000000	      2.05591594	     -5.14035301	     -0.00000000	     -0.00000000	     -0.00000000	     65.06797068	      2.26041393	     -2.39681127	     -0.00000000	     -0.00000000	     -0.00000000	   -177.14464399	      0.00000000	      0.00000000	      0.00000000	      0.00000000	      0.00000000	      0.00000000	      0.75661419	     -5.85815483	     -0.00000000
      0.28894543	     -0.00000000	     -6.71665196	     -0.00000000	     -0.00000000	     -0.00000000	      0.00000000	      2.12113431	     -5.09445693	     -0.00000000	     -0.00000000	     -0.00000000	     90.77308957	      2.37599944	     -2.43891591	     -0.00000000	     -0.00000000	     -0.00000000	   -182.89106945	      0.00000000	      0.00000000	      0.00000000	      0.00000000	      0.00000000	      0.00000000	      0.78506252	     -5.77823310	     -0.00000000
      0.28950304	     -0.00000000	     -6.59848851	      0.00000000	      0.00000000	     -0.00000000	      0.00000000	      2.18331211	     -5.04345950	      0.00000000	      0.00000000	     -0.00000000	    115.44482843	      2.48495837	     -2.47456104	      0.00000000	      0.00000000	     -0.00000000	   -188.89776722	      0.00000000	      0.00000000	      0.00000000	      0.00000000	      0.00000000	      0.00000000	      0.81205910	     -5.69445106	      0.00000000
      0.29006064	      0.00000000	     -6.47767569	      0.00000000	      0.00000000	     -0.00000000	      0.00000000	      2.24220520	     -4.98741996	      0.00000000	      0.00000000	     -0.00000000	    138.97228574	      2.58650159	     -2.50379901	      0.00000000	      0.00000000	     -0.00000000	   -195.28675072	      0.00000000	      0.00000000	      0.00000000	      0.00000000	      0.00000000	      0.00000000	      0.83746134	     -5.60705982	      0.00000000
      0.29061825	     -0.00000000	     -6.35452641	      0.00000000	      0.00000000	      0.00000000	     -0.00000000	      2.29767393	     -4.92644582	      0.00000000	      0.00000000	      0.00000000	    161.28632435	      2.68017844	     -2.52671371	      0.00000000	      0.00000000	      0.00000000	   -202.12967645	      0.00000000	      0.00000000	      0.00000000	      0.00000000	      0.00000000	      0.00000000	      0.86118771	     -5.51629227	      0.00000000
      0.29117585	      0.00000000	     -6.22931768	      0.00000000	     -0.00000000	     -0.00000000	      0.00000000	      2.34965410	     -4.86068355	      0.00000000	     -0.00000000	     -0.00000000	    182.34817267	      2.76580930	     -2.54338998	      0.00000000	     -0.00000000	     -0.00000000	   -209.45102380	      0.00000000	      0.00000000	      0.00000000	      0.00000000	      0.00000000	      0.00000000	      0.88320354	     -5.42236878	      0.00000000
      0.29173345	      0.00000000	     -6.10231005	     -0.00000000	      0.00000000	     -0.00000000	     -0.00000000	      2.39812842	     -4.79031008	     -0.00000000	      0.00000000	     -0.00000000	    202.13798212	      2.84341784	     -2.55388471	     -0.00000000	      0.00000000	     -0.00000000	   -217.23176888	      0.00000000	      0.00000000	      0.00000000	      0.00000000	      0.00000000	      0.00000000	      0.90350680	     -5.32550437	     -0.00000000
      0.29229106	     -0.00000000	     -5.97376670	      0.00000000	      0.00000000	     -0.00000000	      0.00000000	      2.44310061	     -4.71552592	      0.00000000	      0.00000000	     -0.00000000	    220.64432069	      2.91316406	     -2.55820621	      0.00000000	      0.00000000	     -0.00000000	   -225.41493480	      0.00000000	      0.00000000	      0.00000000	      0.00000000	      0.00000000	      0.00000000	      0.92211464	     -5.22591683	      0.00000000
      0.29279034	     -0.00000000	     -5.85761042	      0.00000000	      0.00000000	      0.00000000	     -0.00000000	      2.48039535	     -4.64500937	      0.00000000	      0.00000000	      0.00000000	    236.11433916	      2.96942157	     -2.55651287	      0.00000000	      0.00000000	      0.00000000	   -232.89390430	      0.00000000	      0.00000000	      0.00000000	      0.00000000	      0.00000000	      0.00000000	      0.93738553	     -5.13460457	      0.00000000
      0.29328962	     -0.00000000	     -5.74065385	      0.00000000	      0.00000000	     -0.00000000	     -0.00000000	      2.51489197	     -4.57129500	      0.00000000	      0.00000000	     -0.00000000	    250.53915088	      3.01951792	     -2.55001532	      0.00000000	      0.00000000	     -0.00000000	   -240.65051228	      0.00000000	      0.00000000	      0.00000000	      0.00000000	      0.00000000	      0.00000000	      0.95131406	     -5.04148163	      0.00000000
      0.29378891	     -0.00000000	     -5.62313921	      0.00000000	      0.00000000	      0.00000000	     -0.00000000	      2.54658471	     -4.49456969	      0.00000000	      0.00000000	     -0.00000000	    263.90656988	      3.06381525	     -2.53848705	      0.00000000	      0.00000000	      0.00000000	   -248.53670821	      0.00000000	      0.00000000	      0.00000000	      0.00000000	      0.00000000	      0.00000000	      0.96393544	     -4.94672532	      0.00000000
      0.29428819	      0.00000000	     -5.50530490	     -0.00000000	      0.00000000	     -0.00000000	     -0.00000000	      2.57548056	     -4.41502951	     -0.00000000	      0.00000000	     -0.00000000	    276.20957090	      3.10251397	     -2.52190201	     -0.00000000	      0.00000000	     -0.00000000	   -256.47848876	      0.00000000	      0.00000000	      0.00000000	      0.00000000	      0.00000000	      0.00000000	      0.97527178	     -4.85053324	     -0.00000000
      0.29478747	     -0.00000000	     -5.38737924	     -0.00000000	     -0.00000000	     -0.00000000	      0.00000000	      2.60160998	     -4.33288531	     -0.00000000	     -0.00000000	     -0.00000000	    287.45087608	      3.13578877	     -2.50034246	     -0.00000000	     -0.00000000	     -0.00000000	   -264.43048338	      0.00000000	      0.00000000	      0.00000000	      0.00000000	      0.00000000	      0.00000000	      0.98534861	     -4.75311141	     -0.00000000
      0.29528675	      0.00000000	     -5.26956769	      0.00000000	     -0.00000000	      0.00000000	     -0.00000000	      2.62503946	     -4.24836427	      0.00000000	     -0.00000000	      0.00000000	    297.64839489	      3.16383270	     -2.47399743	      0.00000000	     -0.00000000	      0.00000000	   -272.36860433	      0.00000000	      0.00000000	      0.00000000	      0.00000000	      0.00000000	      0.00000000	      0.99420253	     -4.65466649	      0.00000000
      0.29578604	      0.00000000	     -5.15204205	     -0.00000000	      0.00000000	     -0.00000000	      0.00000000	      2.64587961	     -4.16170870	     -0.00000000	      0.00000000	     -0.00000000	    306.83883406	      3.18688561	     -2.44316010	     -0.00000000	      0.00000000	     -0.00000000	   -280.28527223	      0.00000000	      0.00000000	      0.00000000	      0.00000000	      0.00000000	      0.00000000	      1.00188625	     -4.55539840	     -0.00000000
      0.29628532	     -0.00000000	     -5.03493460	      0.00000000	     -0.00000000	      0.00000000	      0.00000000	      2.66428595	     -4.07317247	      0.00000000	     -0.00000000	      0.00000000	    315.07832287	      3.20525286	     -2.40821025	      0.00000000	     -0.00000000	      0.00000000	   -288.18273121	      0.00000000	      0.00000000	      0.00000000	      0.00000000	      0.00000000	      0.00000000	      1.00847062	     -4.45549396	      0.00000000
      0.29678460	     -0.00000000	     -4.91833788	      0.00000000	     -0.00000000	     -0.00000000	      0.00000000	      2.68045286	     -3.98301524	      0.00000000	     -0.00000000	     -0.00000000	    322.44008422	      3.21931059	     -2.36958612	      0.00000000	     -0.00000000	     -0.00000000	   -296.06602691	      0.00000000	      0.00000000	      0.00000000	      0.00000000	      0.00000000	      0.00000000	      1.01404363	     -4.35512240	      0.00000000
      0.29728388	     -0.00000000	     -4.80230873	      0.00000000	      0.00000000	     -0.00000000	     -0.00000000	      2.69460255	     -3.89149575	      0.00000000	      0.00000000	     -0.00000000	    329.01001318	      3.22949702	     -2.32775339	      0.00000000	      0.00000000	     -0.00000000	   -303.93764529	      0.00000000	      0.00000000	      0.00000000	      0.00000000	      0.00000000	      0.00000000	      1.01870670	     -4.25443305	      0.00000000
      0.29778316	     -0.00000000	     -4.68687490	      0.00000000	     -0.00000000	     -0.00000000	      0.00000000	      2.70697211	     -3.79886486	      0.00000000	     -0.00000000	     -0.00000000	    334.88133591	      3.23629328	     -2.28317805	      0.00000000	     -0.00000000	     -0.00000000	   -311.79473835	      0.00000000	      0.00000000	      0.00000000	      0.00000000	      0.00000000	      0.00000000	      1.02256944	     -4.15355496	      0.00000000
      0.29828245	      0.00000000	     -4.57204242	     -0.00000000	      0.00000000	     -0.00000000	      0.00000000	      2.71780105	     -3.70535966	     -0.00000000	      0.00000000	     -0.00000000	    340.14938998	      3.24019926	     -2.23630593	     -0.00000000	      0.00000000	     -0.00000000	   -319.62874133	      0.00000000	      0.00000000	      0.00000000	      0.00000000	      0.00000000	      0.00000000	      1.02574396	     -4.05259793	     -0.00000000
      0.29878173	      0.00000000	     -4.45780236	      0.00000000	     -0.00000000	     -0.00000000	     -0.00000000	      2.72732086	     -3.61119891	      0.00000000	     -0.00000000	     -0.00000000	    344.90721207	      3.24170966	     -2.18754966	      0.00000000	     -0.00000000	     -0.00000000	   -327.42657551	      0.00000000	      0.00000000	      0.00000000	      0.00000000	      0.00000000	      0.00000000	      1.02833979	     -3.95165429	      0.00000000
      0.29928101	     -0.00000000	     -4.34413528	      0.00000000	     -0.00000000	     -0.00000000	      0.00000000	      2.73574875	     -3.51658020	      0.00000000	     -0.00000000	     -0.00000000	    349.24281049	      3.24129203	     -2.13728806	      0.00000000	     -0.00000000	     -0.00000000	   -335.17444509	      0.00000000	      0.00000000	      0.00000000	      0.00000000	      0.00000000	      0.00000000	      1.03046005	     -3.85080093	      0.00000000
      0.29978029	     -0.00000000	     -4.23090764	      0.00000000	      0.00000000	     -0.00000000	      0.00000000	      2.74339065	     -3.42169088	      0.00000000	      0.00000000	     -0.00000000	    353.28328110	      3.23924274	     -2.08634932	     -0.00000000	      0.00000000	     -0.00000000	   -343.00126844	      0.00000000	      0.00000000	      0.00000000	      0.00000000	      0.00000000	      0.00000000	      1.03221327	     -3.75008585	      0.00000000
      0.30027958	     -0.00000000	     -4.11784326	      0.00000000	     -0.00000000	      0.00000000	     -0.00000000	      2.75066949	     -3.32671401	      0.00000000	     -0.00000000	      0.00000000	    357.20759291	      3.23605966	     -2.03573570	      0.00000000	     -0.00000000	      0.00000000	   -351.05064708	      0.00000000	      0.00000000	      0.00000000	      0.00000000	      0.00000000	      0.00000000	      1.03375843	     -3.64948392	      0.00000000
      0.30077886	      0.00000000	     -4.00470485	     -0.00000000	      0.00000000	     -0.00000000	      0.00000000	      2.75792506	     -3.23178829	     -0.00000000	      0.00000000	     -0.00000000	    361.16104049	      3.23249853	     -1.98589151	     -0.00000000	      0.00000000	     -0.00000000	   -359.29310393	      0.00000000	      0.00000000	      0.00000000	      0.00000000	      0.00000000	      0.00000000	      1.03525932	     -3.54892653	     -0.00000000
      0.30127814	      0.00000000	     -3.89128615	     -0.00000000	      0.00000000	     -0.00000000	     -0.00000000	      2.76541414	     -3.13699803	     -0.00000000	      0.00000000	     -0.00000000	    365.25482887	      3.22918943	     -1.93707806	     -0.00000000	      0.00000000	     -0.00000000	   -367.68222876	      0.00000000	      0.00000000	      0.00000000	      0.00000000	      0.00000000	      0.00000000	      1.03684566	     -3.44833210	     -0.00000000
      0.30177742	      0.00000000	     -3.77741415	      0.00000000	     -0.00000000	     -0.00000000	     -0.00000000	      2.77331652	     -3.04237992	      0.00000000	     -0.00000000	     -0.00000000	    369.56819255	      3.22661156	     -1.88942274	      0.00000000	     -0.00000000	     -0.00000000	   -376.16988198	      0.00000000	      0.00000000	      0.00000000	      0.00000000	      0.00000000	      0.00000000	      1.03861215	     -3.34761414	      0.00000000
      0.30227671	      0.00000000	     -3.66296201	     -0.00000000	     -0.00000000	     -0.00000000	     -0.00000000	      2.78173176	     -2.94793017	     -0.00000000	     -0.00000000	     -0.00000000	    374.14655907	      3.22510640	     -1.84289993	     -0.00000000	     -0.00000000	     -0.00000000	   -384.69807392	      0.00000000	      0.00000000	      0.00000000	      0.00000000	      0.00000000	      0.00000000	      1.04061896	     -3.24668932	     -0.00000000
      0.30277599	     -0.00000000	     -3.54786487	      0.00000000	     -0.00000000	      0.00000000	      0.00000000	      2.79067371	     -2.85361180	      0.00000000	     -0.00000000	      0.00000000	    378.99866648	      3.22487909	     -1.79731624	      0.00000000	     -0.00000000	      0.00000000	   -393.19371068	      0.00000000	      0.00000000	      0.00000000	      0.00000000	      0.00000000	      0.00000000	      1.04289041	     -3.14548777	      0.00000000
      0.30327527	     -0.00000000	     -3.43213189	      0.00000000	      0.00000000	      0.00000000	     -0.00000000	      2.80006985	     -2.75936349	      0.00000000	      0.00000000	      0.00000000	    384.09577668	      3.22599000	     -1.75232293	      0.00000000	      0.00000000	      0.00000000	   -401.57140083	      0.00000000	      0.00000000	      0.00000000	      0.00000000	      0.00000000	      0.00000000	      1.04541402	     -3.04396416	      0.00000000
      0.30377455	     -0.00000000	     -3.31584835	      0.00000000	     -0.00000000	      0.00000000	     -0.00000000	      2.80977146	     -2.66511086	      0.00000000	     -0.00000000	      0.00000000	    389.37555629	      3.22834913	     -1.70746285	      0.00000000	     -0.00000000	      0.00000000	   -409.74406867	      0.00000000	      0.00000000	      0.00000000	      0.00000000	      0.00000000	      0.00000000	      1.04814251	     -2.94210673	      0.00000000
      0.30427384	      0.00000000	     -3.19916523	     -0.00000000	      0.00000000	     -0.00000000	      0.00000000	      2.81957622	     -2.57077983	     -0.00000000	      0.00000000	     -0.00000000	    394.75146941	      3.23172629	     -1.66224431	     -0.00000000	      0.00000000	     -0.00000000	   -417.63748612	      0.00000000	      0.00000000	      0.00000000	      0.00000000	      0.00000000	      0.00000000	      1.05100063	     -2.83994157	     -0.00000000
      0.30477312	     -0.00000000	     -3.08227787	      0.00000000	     -0.00000000	      0.00000000	     -0.00000000	      2.82925974	     -2.47631024	      0.00000000	     -0.00000000	      0.00000000	    400.12625476	      3.23578412	     -1.61622222	      0.00000000	     -0.00000000	      0.00000000	   -425.20297250	      0.00000000	      0.00000000	      0.00000000	      0.00000000	      0.00000000	      0.00000000	      1.05389663	     -2.73753099	      0.00000000
      0.30527240	      0.00000000	     -2.96539939	     -0.00000000	      0.00000000	     -0.00000000	      0.00000000	      2.83860894	     -2.38166720	     -0.00000000	      0.00000000	     -0.00000000	    405.40639737	      3.24013067	     -1.56906373	     -0.00000000	      0.00000000	     -0.00000000	   -432.42357044	      0.00000000	      0.00000000	      0.00000000	      0.00000000	      0.00000000	      0.00000000	      1.05673609	     -2.63496632	     -0.00000000
      0.30577168	     -0.00000000	     -2.84873525	      0.00000000	      0.00000000	      0.00000000	      0.00000000	      2.84744949	     -2.28684797	      0.00000000	      0.00000000	      0.00000000	    410.51426894	      3.24437940	     -1.52058382	      0.00000000	      0.00000000	      0.00000000	   -439.31228905	      0.00000000	      0.00000000	      0.00000000	      0.00000000	      0.00000000	      0.00000000	      1.05943513	     -2.53235731	      0.00000000
      0.30627096	      0.00000000	     -2.73246409	      0.00000000	     -0.00000000	      0.00000000	     -0.00000000	      2.85566253	     -2.19188339	      0.00000000	     -0.00000000	      0.00000000	    415.39571269	      3.24820196	     -1.47074830	      0.00000000	     -0.00000000	      0.00000000	   -445.90434652	      0.00000000	      0.00000000	      0.00000000	      0.00000000	      0.00000000	      0.00000000	      1.06192996	     -2.42982077	      0.00000000
      0.30677025	     -0.00000000	     -2.61672679	      0.00000000	     -0.00000000	      0.00000000	      0.00000000	      2.86318947	     -2.09683418	      0.00000000	     -0.00000000	      0.00000000	    420.02250740	      3.25136270	     -1.41965195	      0.00000000	     -0.00000000	      0.00000000	   -452.24697609	      0.00000000	      0.00000000	      0.00000000	      0.00000000	      0.00000000	      0.00000000	      1.06418166	     -2.32747046	      0.00000000
      0.30726953	      0.00000000	     -2.50162332	     -0.00000000	      0.00000000	     -0.00000000	     -0.00000000	      2.87002699	     -2.00178361	     -0.00000000	      0.00000000	     -0.00000000	    424.39053470	      3.25373136	     -1.36748339	     -0.00000000	      0.00000000	     -0.00000000	   -458.39003664	      0.00000000	      0.00000000	      0.00000000	      0.00000000	      0.00000000	      0.00000000	      1.06617620	     -2.22540974	     -0.00000000
      0.30776881	     -0.00000000	     -2.38721531	      0.00000000	      0.00000000	     -0.00000000	      0.00000000	      2.87621588	     -1.90682857	      0.00000000	      0.00000000	     -0.00000000	    428.51518083	      3.25527684	     -1.31448740	     -0.00000000	      0.00000000	     -0.00000000	   -464.37927670	      0.00000000	      0.00000000	      0.00000000	      0.00000000	      0.00000000	      0.00000000	      1.06792087	     -2.12372703	      0.00000000
      0.30826809	      0.00000000	     -2.27353204	     -0.00000000	      0.00000000	     -0.00000000	      0.00000000	      2.88182738	     -1.81207062	     -0.00000000	      0.00000000	     -0.00000000	    432.42555817	      3.25604849	     -1.26093159	     -0.00000000	      0.00000000	     -0.00000000	   -470.25266354	      0.00000000	      0.00000000	      0.00000000	      0.00000000	      0.00000000	      0.00000000	      1.06943897	     -2.02249391	     -0.00000000
      0.30876738	     -0.00000000	     -2.16057767	      0.00000000	     -0.00000000	     -0.00000000	      0.00000000	      2.88694992	     -1.71760837	      0.00000000	     -0.00000000	     -0.00000000	    436.15878735	      3.25615195	     -1.20708077	      0.00000000	     -0.00000000	     -0.00000000	   -476.03926283	      0.00000000	      0.00000000	      0.00000000	      0.00000000	      0.00000000	      0.00000000	      1.07076389	     -1.92176516	      0.00000000
      0.30926666	      0.00000000	     -2.04833846	     -0.00000000	      0.00000000	     -0.00000000	     -0.00000000	      2.89167787	     -1.62353174	     -0.00000000	      0.00000000	     -0.00000000	    439.75510640	      3.25572517	     -1.15317959	     -0.00000000	      0.00000000	     -0.00000000	   -481.75980420	      0.00000000	      0.00000000	      0.00000000	      0.00000000	      0.00000000	      0.00000000	      1.07193382	     -1.82157998	     -0.00000000
      0.30976594	     -0.00000000	     -1.93678891	      0.00000000	      0.00000000	      0.00000000	     -0.00000000	      2.89610309	     -1.52991834	      0.00000000	      0.00000000	      0.00000000	    443.25414488	      3.25491787	     -1.09944243	      0.00000000	      0.00000000	      0.00000000	   -487.42811008	      0.00000000	      0.00000000	      0.00000000	      0.00000000	      0.00000000	      0.00000000	      1.07298752	     -1.72196400	      0.00000000
      0.31026522	     -0.00000000	     -1.82589685	      0.00000000	      0.00000000	     -0.00000000	      0.00000000	      2.90030935	     -1.43683155	      0.00000000	      0.00000000	     -0.00000000	    446.69239519	      3.25387621	     -1.04604886	     -0.00000000	      0.00000000	     -0.00000000	   -493.05278168	      0.00000000	      0.00000000	      0.00000000	      0.00000000	      0.00000000	      0.00000000	      1.07396127	     -1.62293143	      0.00000000
      0.31076451	     -0.00000000	     -1.71562710	      0.00000000	      0.00000000	      0.00000000	      0.00000000	      2.90436911	     -1.34432026	      0.00000000	      0.00000000	      0.00000000	    450.10173436	      3.25273245	     -0.99314321	      0.00000000	      0.00000000	      0.00000000	   -498.63877737	      0.00000000	      0.00000000	      0.00000000	      0.00000000	      0.00000000	      0.00000000	      1.07488709	     -1.52448732	      0.00000000
      0.31126379	     -0.00000000	     -1.60594406	     -0.00000000	     -0.00000000	      0.00000000	      0.00000000	      2.90834222	     -1.25241952	      0.00000000	     -0.00000000	      0.00000000	    453.50877341	      3.25159932	     -0.94083662	      0.00000000	     -0.00000000	      0.00000000	   -504.18871175	      0.00000000	      0.00000000	      0.00000000	      0.00000000	      0.00000000	      0.00000000	      1.07579175	     -1.42662956	      0.00000000
      0.31176307	      0.00000000	     -1.49681345	     -0.00000000	      0.00000000	     -0.00000000	     -0.00000000	      2.91227599	     -1.16115196	     -0.00000000	      0.00000000	     -0.00000000	    456.93480105	      3.25056769	     -0.88921062	     -0.00000000	      0.00000000	     -0.00000000	   -509.70383189	      0.00000000	      0.00000000	      0.00000000	      0.00000000	      0.00000000	      0.00000000	      1.07669661	     -1.32935063	     -0.00000000
      0.31226235	     -0.00000000	     -1.38820327	     -0.00000000	     -0.00000000	      0.00000000	      0.00000000	      2.91620610	     -1.07052953	     -0.00000000	     -0.00000000	      0.00000000	    460.39611375	      3.24970679	     -0.83832127	     -0.00000000	     -0.00000000	      0.00000000	   -515.18469210	      0.00000000	      0.00000000	      0.00000000	      0.00000000	      0.00000000	      0.00000000	      1.07761782	     -1.23263917	     -0.00000000
      0.31276164	     -0.00000000	     -1.28008430	     -0.00000000	     -0.00000000	     -0.00000000	     -0.00000000	      2.92015795	     -0.98055530	      0.00000000	     -0.00000000	     -0.00000000	    463.90456964	      3.24906593	     -0.78820358	      0.00000000	     -0.00000000	     -0.00000000	   -520.63159651	      0.00000000	      0.00000000	      0.00000000	      0.00000000	      0.00000000	      0.00000000	      1.07856691	     -1.13648115	      0.00000000
      0.31326092	      0.00000000	     -1.17243028	     -0.00000000	     -0.00000000	      0.00000000	     -0.00000000	      2.92414827	     -0.89122536	      0.00000000	     -0.00000000	      0.00000000	    467.46824173	      3.24867706	     -0.73887552	      0.00000000	     -0.00000000	      0.00000000	   -526.04485208	      0.00000000	      0.00000000	      0.00000000	      0.00000000	      0.00000000	      0.00000000	      1.07955142	     -1.04086086	      0.00000000
      0.31376020	      0.00000000	     -1.06521785	      0.00000000	     -0.00000000	      0.00000000	     -0.00000000	      2.92818673	     -0.80253040	      0.00000000	     -0.00000000	      0.00000000	    471.09208867	      3.24855768	     -0.69034184	      0.00000000	     -0.00000000	      0.00000000	   -531.42490334	      0.00000000	      0.00000000	      0.00000000	      0.00000000	      0.00000000	      0.00000000	      1.08057558	     -0.94576171	      0.00000000
      0.31425948	     -0.00000000	     -0.95842636	     -0.00000000	      0.00000000	      0.00000000	      0.00000000	      2.93227743	     -0.71445720	     -0.00000000	      0.00000000	      0.00000000	    474.77859059	      3.24871370	     -0.64259721	     -0.00000000	      0.00000000	      0.00000000	   -536.77238580	      0.00000000	      0.00000000	      0.00000000	      0.00000000	      0.00000000	      0.00000000	      1.08164106	     -0.85116677	     -0.00000000
      0.31475876	     -0.00000000	     -0.85203758	      0.00000000	     -0.00000000	      0.00000000	      0.00000000	      2.93642020	     -0.62698983	      0.00000000	     -0.00000000	      0.00000000	    478.52832104	      3.24914210	     -0.59562902	      0.00000000	     -0.00000000	      0.00000000	   -542.08813187	      0.00000000	      0.00000000	      0.00000000	      0.00000000	      0.00000000	      0.00000000	      1.08274750	     -0.75705922	      0.00000000
      0.31525805	      0.00000000	     -0.74603543	     -0.00000000	      0.00000000	     -0.00000000	     -0.00000000	      2.94061182	     -0.54011067	     -0.00000000	      0.00000000	     -0.00000000	    482.34044153	      3.24983327	     -0.54941959	     -0.00000000	      0.00000000	     -0.00000000	   -547.37315117	      0.00000000	      0.00000000	      0.00000000	      0.00000000	      0.00000000	      0.00000000	      1.08389310	     -0.66342264	     -0.00000000
      0.31575733	     -0.00000000	     -0.64040569	      0.00000000	      0.00000000	      0.00000000	      0.00000000	      2.94484688	     -0.45380118	     -0.00000000	      0.00000000	      0.00000000	    486.21311625	      3.25077298	     -0.50394800	     -0.00000000	      0.00000000	      0.00000000	   -552.62859967	      0.00000000	      0.00000000	      0.00000000	      0.00000000	      0.00000000	      0.00000000	      1.08507504	     -0.57024120	      0.00000000
      0.31625661	      0.00000000	     -0.53513567	     -0.00000000	     -0.00000000	     -0.00000000	     -0.00000000	      2.94911861	     -0.36804254	      0.00000000	     -0.00000000	     -0.00000000	    490.14385058	      3.25194401	     -0.45919148	      0.00000000	     -0.00000000	     -0.00000000	   -557.85574576	      0.00000000	      0.00000000	      0.00000000	      0.00000000	      0.00000000	      0.00000000	      1.08628983	     -0.47749978	      0.00000000
      0.31675589	      0.00000000	     -0.43021396	     -0.00000000	     -0.00000000	      0.00000000	      0.00000000	      2.95341948	     -0.28281604	      0.00000000	     -0.00000000	      0.00000000	    494.12976045	      3.25332744	     -0.41512654	      0.00000000	     -0.00000000	      0.00000000	   -563.05593803	      0.00000000	      0.00000000	      0.00000000	      0.00000000	      0.00000000	      0.00000000	      1.08753362	     -0.38518403	      0.00000000
      0.31725518	     -0.00000000	     -0.32563016	      0.00000000	      0.00000000	     -0.00000000	     -0.00000000	      2.95774163	     -0.19810346	     -0.00000000	      0.00000000	     -0.00000000	    498.16778132	      3.25490366	     -0.37172972	     -0.00000000	      0.00000000	     -0.00000000	   -568.23057671	      0.00000000	      0.00000000	      0.00000000	      0.00000000	      0.00000000	      0.00000000	      1.08880241	     -0.29328036	     -0.00000000
      0.31747634	      0.00000000	     -0.27942555	     -0.00000000	      0.00000000	     -0.00000000	      0.00000000	      2.95967023	     -0.16076692	     -0.00000000	      0.00000000	     -0.00000000	    499.97660126	      3.25605651	     -0.35232329	     -0.00000000	      0.00000000	     -0.00000000	   -570.35045217	      0.00000000	      0.00000000	      0.00000000	      0.00000000	      0.00000000	      0.00000000	      1.08941412	     -0.25267692	     -0.00000000
      0.31758865	     -0.00000000	     -0.25598132	      0.00000000	     -0.00000000	      0.00000000	      0.00000000	      2.96064943	     -0.14183719	      0.00000000	     -0.00000000	      0.00000000	    500.89829734	      3.25654986	     -0.34262465	      0.00000000	     -0.00000000	      0.00000000	   -571.46957374	      0.00000000	      0.00000000	      0.00000000	      0.00000000	      0.00000000	      0.00000000	      1.08971538	     -0.23209354	      0.00000000
      0.31770096	     -0.00000000	     -0.23254421	      0.00000000	     -0.00000000	      0.00000000	     -0.00000000	      2.96164102	     -0.12293797	      0.00000000	     -0.00000000	      0.00000000	    501.82789983	      3.25704057	     -0.33301829	      0.00000000	     -0.00000000	      0.00000000	   -572.60252987	      0.00000000	      0.00000000	      0.00000000	      0.00000000	      0.00000000	      0.00000000	      1.09001954	     -0.21153183	      0.00000000
      0.31826251	     -0.00000000	     -0.11514946	      0.00000000	     -0.00000000	      0.00000000	     -0.00000000	      2.96718713	     -0.02909818	      0.00000000	     -0.00000000	      0.00000000	    506.78175133	      3.25946230	     -0.28799545	      0.00000000	     -0.00000000	      0.00000000	   -578.82167612	      0.00000000	      0.00000000	      0.00000000	      0.00000000	      0.00000000	      0.00000000	      1.09168808	     -0.10906504	      0.00000000
      0.31882406	     -0.00000000	      0.00288042	      0.00000000	     -0.00000000	     -0.00000000	     -0.00000000	      2.97431530	      0.06314502	      0.00000000	     -0.00000000	     -0.00000000	    512.52971455	      3.26659371	     -0.24522163	      0.00000000	     -0.00000000	     -0.00000000	   -584.41854417	      0.00000000	      0.00000000	      0.00000000	      0.00000000	      0.00000000	      0.00000000	      1.09423985	     -0.00683643	      0.00000000
      0.31938561	     -0.00000000	      0.12186287	     -0.00000000	      0.00000000	     -0.00000000	      0.00000000	      2.98304329	      0.15404318	     -0.00000000	      0.00000000	     -0.00000000	    519.08995661	      3.27715006	     -0.20600788	     -0.00000000	      0.00000000	     -0.00000000	   -589.96500527	      0.00000000	      0.00000000	      0.00000000	      0.00000000	      0.00000000	      0.00000000	      1.09754922	      0.09528529	     -0.00000000
      0.31994716	      0.00000000	      0.24181418	     -0.00000000	      0.00000000	      0.00000000	     -0.00000000	      2.99304472	      0.24398973	     -0.00000000	      0.00000000	      0.00000000	    526.31996403	      3.29051058	     -0.16954308	     -0.00000000	      0.00000000	      0.00000000	   -595.44638779	      0.00000000	      0.00000000	      0.00000000	      0.00000000	      0.00000000	      0.00000000	      1.10146952	      0.19749354	     -0.00000000
      0.32050870	      0.00000000	      0.36264705	     -0.00000000	     -0.00000000	     -0.00000000	     -0.00000000	      3.00388887	      0.33341936	     -0.00000000	     -0.00000000	     -0.00000000	    534.02616732	      3.30571547	     -0.13498098	     -0.00000000	     -0.00000000	     -0.00000000	   -600.90516403	      0.00000000	      0.00000000	      0.00000000	      0.00000000	      0.00000000	      0.00000000	      1.10579297	      0.29993071	     -0.00000000
      0.32107025	     -0.00000000	      0.48423180	      0.00000000	      0.00000000	     -0.00000000	      0.00000000	      3.01516899	      0.42270625	     -0.00000000	      0.00000000	     -0.00000000	    542.02333441	      3.32187584	     -0.10152941	     -0.00000000	      0.00000000	     -0.00000000	   -606.37417010	      0.00000000	      0.00000000	      0.00000000	      0.00000000	      0.00000000	      0.00000000	      1.11032512	      0.40269153	     -0.00000000
      0.32163180	     -0.00000000	      0.60643060	      0.00000000	      0.00000000	     -0.00000000	      0.00000000	      3.02654982	      0.51213560	     -0.00000000	      0.00000000	     -0.00000000	    550.15709613	      3.33826319	     -0.06854735	     -0.00000000	      0.00000000	      0.00000000	   -611.87893735	      0.00000000	      0.00000000	      0.00000000	      0.00000000	      0.00000000	      0.00000000	      1.11490611	      0.50582749	     -0.00000000
      0.32219335	      0.00000000	      0.72911371	     -0.00000000	      0.00000000	      0.00000000	     -0.00000000	      3.03777845	      0.60190307	     -0.00000000	      0.00000000	      0.00000000	    558.30964357	      3.35433273	     -0.03556000	     -0.00000000	      0.00000000	      0.00000000	   -617.43690386	      0.00000000	      0.00000000	      0.00000000	      0.00000000	      0.00000000	      0.00000000	      1.11941584	      0.60935530	     -0.00000000
      0.32275490	     -0.00000000	      0.85216658	      0.00000000	      0.00000000	     -0.00000000	     -0.00000000	      3.04867866	      0.69212657	     -0.00000000	      0.00000000	     -0.00000000	    566.39766667	      3.36970933	     -0.00224496	     -0.00000000	      0.00000000	      0.00000000	   -623.05848058	      0.00000000	      0.00000000	      0.00000000	      0.00000000	      0.00000000	      0.00000000	      1.12377107	      0.71326587	     -0.00000000
      0.32331645	      0.00000000	      0.97549213	      0.00000000	      0.00000000	     -0.00000000	     -0.00000000	      3.05913868	      0.78286190	     -0.00000000	      0.00000000	     -0.00000000	    574.36718100	      3.38415973	      0.03159329	     -0.00000000	      0.00000000	     -0.00000000	   -628.74844464	      0.00000000	      0.00000000	      0.00000000	      0.00000000	      0.00000000	      0.00000000	      1.12791950	      0.81753228	     -0.00000000
      0.32387800	     -0.00000000	      1.09901059	      0.00000000	     -0.00000000	      0.00000000	      0.00000000	      3.06909750	      0.87411842	      0.00000000	     -0.00000000	      0.00000000	    582.18751922	      3.39756180	      0.06605130	      0.00000000	     -0.00000000	      0.00000000	   -634.50735561	      0.00000000	      0.00000000	      0.00000000	      0.00000000	      0.00000000	      0.00000000	      1.13183308	      0.92211653	      0.00000000
      0.32443955	      0.00000000	      1.22265792	      0.00000000	      0.00000000	      0.00000000	     -0.00000000	      3.07853194	      0.96587298	      0.00000000	      0.00000000	      0.00000000	    589.84558175	      3.40987569	      0.10115267	     -0.00000000	      0.00000000	      0.00000000	   -640.33281036	      0.00000000	      0.00000000	      0.00000000	      0.00000000	      0.00000000	      0.00000000	      1.13550182	      1.02697482	      0.00000000
      0.32500110	     -0.00000000	      1.34638388	      0.00000000	      0.00000000	      0.00000000	     -0.00000000	      3.08744549	      1.05808133	     -0.00000000	      0.00000000	      0.00000000	    597.34083000	      3.42111921	      0.13687036	     -0.00000000	      0.00000000	      0.00000000	   -646.22047262	      0.00000000	      0.00000000	      0.00000000	      0.00000000	      0.00000000	      0.00000000	      1.13892844	      1.13206147	     -0.00000000
      0.32556265	     -0.00000000	      1.47014985	     -0.00000000	      0.00000000	     -0.00000000	      0.00000000	      3.09585935	      1.15068715	     -0.00000000	      0.00000000	     -0.00000000	    604.68118263	      3.43134793	      0.17314471	     -0.00000000	      0.00000000	     -0.00000000	   -652.16486753	      0.00000000	      0.00000000	      0.00000000	      0.00000000	      0.00000000	      0.00000000	      1.14212400	      1.23733167	     -0.00000000
      0.32612419	      0.00000000	      1.59392674	     -0.00000000	     -0.00000000	     -0.00000000	     -0.00000000	      3.10380535	      1.24362876	     -0.00000000	     -0.00000000	     -0.00000000	    611.87980115	      3.44063986	      0.20989738	     -0.00000000	     -0.00000000	     -0.00000000	   -658.15996037	      0.00000000	      0.00000000	      0.00000000	      0.00000000	      0.00000000	      0.00000000	      1.14510457	      1.34274338	     -0.00000000
      0.32668574	      0.00000000	      1.71769314	     -0.00000000	     -0.00000000	     -0.00000000	     -0.00000000	      3.11132081	      1.33684386	      0.00000000	     -0.00000000	     -0.00000000	    618.95266678	      3.44908406	      0.24704177	      0.00000000	     -0.00000000	     -0.00000000	   -664.19955192	      0.00000000	      0.00000000	      0.00000000	      0.00000000	      0.00000000	      0.00000000	      1.14788875	      1.44825836	      0.00000000
      0.32724729	     -0.00000000	      1.84143362	      0.00000000	     -0.00000000	      0.00000000	     -0.00000000	      3.11844468	      1.43027279	      0.00000000	     -0.00000000	      0.00000000	    625.91681382	      3.45677262	      0.28449045	      0.00000000	     -0.00000000	      0.00000000	   -670.27752583	      0.00000000	      0.00000000	      0.00000000	      0.00000000	      0.00000000	      0.00000000	      1.15049588	      1.55384275	      0.00000000
      0.32780884	     -0.00000000	      1.96513726	      0.00000000	      0.00000000	      0.00000000	      0.00000000	      3.12521501	      1.52386048	      0.00000000	      0.00000000	      0.00000000	    632.78908039	      3.46379510	      0.32216027	      0.00000000	      0.00000000	      0.00000000	   -676.38798192	      0.00000000	      0.00000000	      0.00000000	      0.00000000	      0.00000000	      0.00000000	      1.15294480	      1.65946713	      0.00000000
      0.32837039	     -0.00000000	      2.08879633	      0.00000000	      0.00000000	     -0.00000000	      0.00000000	      3.13166714	      1.61755763	     -0.00000000	      0.00000000	     -0.00000000	    639.58524893	      3.47023491	      0.35997581	     -0.00000000	      0.00000000	     -0.00000000	   -682.52528522	      0.00000000	      0.00000000	      0.00000000	      0.00000000	      0.00000000	      0.00000000	      1.15525301	      1.76510632	     -0.00000000
      0.32893194	     -0.00000000	      2.21240505	     -0.00000000	      0.00000000	      0.00000000	     -0.00000000	      3.13783257	      1.71132110	     -0.00000000	      0.00000000	      0.00000000	    646.31946887	      3.47616704	      0.39787148	     -0.00000000	      0.00000000	      0.00000000	   -688.68405451	      0.00000000	      0.00000000	      0.00000000	      0.00000000	      0.00000000	      0.00000000	      1.15743621	      1.87073899	     -0.00000000
      0.32949349	     -0.00000000	      2.33595846	      0.00000000	     -0.00000000	      0.00000000	     -0.00000000	      3.14373822	      1.80511393	      0.00000000	     -0.00000000	      0.00000000	    653.00387803	      3.48165677	      0.43579277	      0.00000000	     -0.00000000	      0.00000000	   -694.85911019	      0.00000000	      0.00000000	      0.00000000	      0.00000000	      0.00000000	      0.00000000	      1.15950792	      1.97634701	      0.00000000
      0.33005504	     -0.00000000	      2.45945138	      0.00000000	     -0.00000000	      0.00000000	      0.00000000	      3.14940605	      1.89890497	      0.00000000	     -0.00000000	      0.00000000	    659.64836148	      3.48675901	      0.47369685	      0.00000000	     -0.00000000	      0.00000000	   -701.04539649	      0.00000000	      0.00000000	      0.00000000	      0.00000000	      0.00000000	      0.00000000	      1.16147933	      2.08191478	      0.00000000
      0.33061659	     -0.00000000	      2.58287729	      0.00000000	     -0.00000000	      0.00000000	      0.00000000	      3.15485285	      1.99266832	      0.00000000	     -0.00000000	      0.00000000	    666.26041266	      3.49151808	      0.51155268	      0.00000000	     -0.00000000	      0.00000000	   -707.23789072	      0.00000000	      0.00000000	      0.00000000	      0.00000000	      0.00000000	      0.00000000	      1.16335925	      2.18742842	      0.00000000
      0.33117813	      0.00000000	      2.70622742	      0.00000000	     -0.00000000	     -0.00000000	     -0.00000000	      3.16009019	      2.08638254	      0.00000000	     -0.00000000	     -0.00000000	    672.84508125	      3.49596794	      0.54934072	      0.00000000	     -0.00000000	     -0.00000000	   -713.43151086	      0.00000000	      0.00000000	      0.00000000	      0.00000000	      0.00000000	      0.00000000	      1.16515409	      2.29287493	      0.00000000
      0.33173968	     -0.00000000	      2.82948984	      0.00000000	     -0.00000000	      0.00000000	      0.00000000	      3.16512464	      2.18002977	      0.00000000	     -0.00000000	      0.00000000	    679.40501113	      3.50013262	      0.58705217	      0.00000000	     -0.00000000	      0.00000000	   -719.62103281	      0.00000000	      0.00000000	      0.00000000	      0.00000000	      0.00000000	      0.00000000	      1.16686797	      2.39824134	      0.00000000
      0.33230123	      0.00000000	      2.95264874	      0.00000000	     -0.00000000	      0.00000000	     -0.00000000	      3.16995810	      2.27359462	      0.00000000	     -0.00000000	      0.00000000	    685.94058407	      3.50402720	      0.62468777	      0.00000000	     -0.00000000	      0.00000000	   -725.80102893	      0.00000000	      0.00000000	      0.00000000	      0.00000000	      0.00000000	      0.00000000	      1.16850290	      2.50351381	      0.00000000
      0.33286278	     -0.00000000	      3.07568395	      0.00000000	      0.00000000	      0.00000000	      0.00000000	      3.17458847	      2.36706302	     -0.00000000	      0.00000000	     -0.00000000	    692.45018390	      3.50765902	      0.66225598	     -0.00000000	      0.00000000	      0.00000000	   -731.96584160	      0.00000000	      0.00000000	      0.00000000	      0.00000000	      0.00000000	      0.00000000	      1.17005910	      2.60867692	      0.00000000
      0.33342433	      0.00000000	      3.19857080	      0.00000000	      0.00000000	     -0.00000000	     -0.00000000	      3.17901044	      2.46042101	      0.00000000	      0.00000000	     -0.00000000	    698.93058844	      3.51102941	      0.69977064	      0.00000000	      0.00000000	     -0.00000000	   -738.10960495	      0.00000000	      0.00000000	      0.00000000	      0.00000000	      0.00000000	      0.00000000	      1.17153532	      2.71371298	      0.00000000
      0.33398588	      0.00000000	      3.32128032	     -0.00000000	     -0.00000000	     -0.00000000	     -0.00000000	      3.18321665	      2.55365354	     -0.00000000	     -0.00000000	     -0.00000000	    705.37747297	      3.51413560	      0.73724819	      0.00000000	     -0.00000000	     -0.00000000	   -744.22632694	      0.00000000	      0.00000000	      0.00000000	      0.00000000	      0.00000000	      0.00000000	      1.17292941	      2.81860156	     -0.00000000
      0.33454743	     -0.00000000	      3.44377978	      0.00000000	      0.00000000	     -0.00000000	      0.00000000	      3.18719879	      2.64674339	      0.00000000	      0.00000000	     -0.00000000	    711.78598478	      3.51697281	      0.77470454	     -0.00000000	      0.00000000	      0.00000000	   -750.31003776	      0.00000000	      0.00000000	      0.00000000	      0.00000000	      0.00000000	      0.00000000	      1.17423874	      2.92331930	      0.00000000
      0.33510898	      0.00000000	      3.56603362	     -0.00000000	      0.00000000	     -0.00000000	      0.00000000	      3.19094884	      2.73967046	     -0.00000000	      0.00000000	     -0.00000000	    718.15132894	      3.51953614	      0.81215212	     -0.00000000	      0.00000000	     -0.00000000	   -756.35500062	      0.00000000	      0.00000000	      0.00000000	      0.00000000	      0.00000000	      0.00000000	      1.17546076	      3.02783991	     -0.00000000
      0.33567053	      0.00000000	      3.68800455	      0.00000000	      0.00000000	     -0.00000000	      0.00000000	      3.19446014	      2.83241129	      0.00000000	      0.00000000	     -0.00000000	    724.46930085	      3.52182217	      0.84959718	     -0.00000000	      0.00000000	      0.00000000	   -762.35596636	      0.00000000	      0.00000000	      0.00000000	      0.00000000	      0.00000000	      0.00000000	      1.17659342	      3.13213456	      0.00000000
      0.33623207	      0.00000000	      3.80965483	     -0.00000000	     -0.00000000	     -0.00000000	      0.00000000	      3.19772818	      2.92493916	     -0.00000000	     -0.00000000	     -0.00000000	    730.73671248	      3.52383004	      0.88703789	      0.00000000	     -0.00000000	     -0.00000000	   -768.30844020	      0.00000000	      0.00000000	      0.00000000	      0.00000000	      0.00000000	      0.00000000	      1.17763547	      3.23617249	     -0.00000000
      0.33679362	     -0.00000000	      3.93094760	      0.00000000	      0.00000000	     -0.00000000	     -0.00000000	      3.20075112	      3.01722452	     -0.00000000	      0.00000000	     -0.00000000	    736.95168262	      3.52556202	      0.92446322	     -0.00000000	      0.00000000	      0.00000000	   -774.20891816	      0.00000000	      0.00000000	      0.00000000	      0.00000000	      0.00000000	      0.00000000	      1.17858667	      3.33992180	      0.00000000
      0.33735517	      0.00000000	      4.05184809	      0.00000000	     -0.00000000	     -0.00000000	     -0.00000000	      3.20353010	      3.10923573	      0.00000000	     -0.00000000	     -0.00000000	    743.11378516	      3.52702369	      0.96185280	      0.00000000	     -0.00000000	      0.00000000	   -780.05505372	      0.00000000	      0.00000000	      0.00000000	      0.00000000	      0.00000000	      0.00000000	      1.17944788	      3.44335046	      0.00000000
      0.33791672	      0.00000000	      4.17232478	     -0.00000000	      0.00000000	     -0.00000000	     -0.00000000	      3.20606918	      3.20094016	     -0.00000000	      0.00000000	     -0.00000000	    749.22406785	      3.52822381	      0.99917765	     -0.00000000	      0.00000000	      0.00000000	   -785.84572253	      0.00000000	      0.00000000	      0.00000000	      0.00000000	      0.00000000	      0.00000000	      1.18022102	      3.54642732	     -0.00000000
      0.33847827	      0.00000000	      4.29235024	      0.00000000	      0.00000000	     -0.00000000	     -0.00000000	      3.20837509	      3.29230523	     -0.00000000	      0.00000000	     -0.00000000	    755.28496262	      3.52917395	      1.03640159	     -0.00000000	      0.00000000	     -0.00000000	   -791.58097618	      0.00000000	      0.00000000	      0.00000000	      0.00000000	      0.00000000	      0.00000000	      1.18090900	      3.64912312	      0.00000000
      0.33903982	     -0.00000000	      4.41190183	      0.00000000	     -0.00000000	      0.00000000	      0.00000000	      3.21045688	      3.38329961	      0.00000000	     -0.00000000	      0.00000000	    761.30011081	      3.52988810	      1.07348325	      0.00000000	     -0.00000000	      0.00000000	   -797.26189324	      0.00000000	      0.00000000	      0.00000000	      0.00000000	      0.00000000	      0.00000000	      1.18151556	      3.75141138	      0.00000000
      0.33960137	      0.00000000	      4.53096202	     -0.00000000	      0.00000000	     -0.00000000	      0.00000000	      3.21232540	      3.47389414	     -0.00000000	      0.00000000	     -0.00000000	    767.27412649	      3.53038216	      1.11037831	     -0.00000000	      0.00000000	     -0.00000000	   -802.89035692	      0.00000000	      0.00000000	      0.00000000	      0.00000000	      0.00000000	      0.00000000	      1.18204508	      3.85326911	     -0.00000000
      0.34016292	     -0.00000000	      4.64951851	      0.00000000	      0.00000000	      0.00000000	     -0.00000000	      3.21399271	      3.56406277	      0.00000000	      0.00000000	      0.00000000	    773.21232060	      3.53067333	      1.14704181	     -0.00000000	      0.00000000	      0.00000000	   -808.46879514	      0.00000000	      0.00000000	      0.00000000	      0.00000000	      0.00000000	      0.00000000	      1.18250242	      3.95467732	      0.00000000
      0.34072447	     -0.00000000	      4.76756398	      0.00000000	     -0.00000000	      0.00000000	      0.00000000	      3.21547151	      3.65378314	      0.00000000	     -0.00000000	      0.00000000	    779.12041373	      3.53077952	      1.18343035	      0.00000000	     -0.00000000	      0.00000000	   -813.99993418	      0.00000000	      0.00000000	      0.00000000	      0.00000000	      0.00000000	      0.00000000	      1.18289264	      4.05562130	      0.00000000
      0.34128602	      0.00000000	      4.88509586	     -0.00000000	     -0.00000000	     -0.00000000	      0.00000000	      3.21677464	      3.74303701	      0.00000000	     -0.00000000	     -0.00000000	    785.00428401	      3.53071874	      1.21950363	      0.00000000	     -0.00000000	     -0.00000000	   -819.48661474	      0.00000000	      0.00000000	      0.00000000	      0.00000000	      0.00000000	      0.00000000	      1.18322086	      4.15609064	     -0.00000000
      0.34184756	      0.00000000	      5.00211573	      0.00000000	     -0.00000000	      0.00000000	     -0.00000000	      3.21791457	      3.83181047	      0.00000000	     -0.00000000	      0.00000000	    790.86970794	      3.53050845	      1.25522601	      0.00000000	     -0.00000000	      0.00000000	   -824.93160240	      0.00000000	      0.00000000	      0.00000000	      0.00000000	      0.00000000	      0.00000000	      1.18349205	      4.25607917	      0.00000000
      0.34240911	      0.00000000	      5.11863094	      0.00000000	      0.00000000	     -0.00000000	      0.00000000	      3.21890628	      3.92009123	     -0.00000000	      0.00000000	     -0.00000000	    796.72385833	      3.53017283	      1.29056126	     -0.00000000	      0.00000000	      0.00000000	   -830.33691987	      0.00000000	      0.00000000	      0.00000000	      0.00000000	      0.00000000	      0.00000000	      1.18371251	      4.35558468	     -0.00000000
      0.34297066	      0.00000000	      5.23466534	      0.00000000	     -0.00000000	      0.00000000	     -0.00000000	      3.21978110	      4.00785821	      0.00000000	     -0.00000000	     -0.00000000	    802.58250794	      3.52977412	      1.32544625	      0.00000000	     -0.00000000	      0.00000000	   -835.70203340	      0.00000000	      0.00000000	      0.00000000	      0.00000000	      0.00000000	      0.00000000	      1.18389658	      4.45461035	      0.00000000
      0.34353221	      0.00000000	      5.35024450	     -0.00000000	     -0.00000000	     -0.00000000	     -0.00000000	      3.22056250	      4.09510300	      0.00000000	     -0.00000000	     -0.00000000	    808.45758951	      3.52935348	      1.35983423	      0.00000000	     -0.00000000	      0.00000000	   -841.02896123	      0.00000000	      0.00000000	      0.00000000	      0.00000000	      0.00000000	      0.00000000	      1.18405446	      4.55316539	      0.00000000
      0.34409376	     -0.00000000	      5.46539020	     -0.00000000	     -0.00000000	      0.00000000	      0.00000000	      3.22126252	      4.18182997	      0.00000000	     -0.00000000	     -0.00000000	    814.35525531	      3.52893141	      1.39371071	      0.00000000	     -0.00000000	      0.00000000	   -846.31870276	      0.00000000	      0.00000000	      0.00000000	      0.00000000	      0.00000000	      0.00000000	      1.18419131	      4.65126314	      0.00000000
      0.34477146	     -0.00000000	      5.60384437	      0.00000000	      0.00000000	      0.00000000	      0.00000000	      3.22194876	      4.28595246	     -0.00000000	      0.00000000	     -0.00000000	    821.47654597	      3.52714461	      1.43257719	     -0.00000000	      0.00000000	      0.00000000	   -853.21257886	      0.00000000	      0.00000000	      0.00000000	      0.00000000	      0.00000000	      0.00000000	      1.18418633	      4.76898803	     -0.00000000
      0.34537573	     -0.00000000	      5.72668012	     -0.00000000	     -0.00000000	     -0.00000000	      0.00000000	      3.22266029	      4.37776931	      0.00000000	     -0.00000000	     -0.00000000	    827.95827041	      3.52975747	      1.47099869	      0.00000000	     -0.00000000	      0.00000000	   -857.49365645	      0.00000000	      0.00000000	      0.00000000	      0.00000000	      0.00000000	      0.00000000	      1.18463369	      4.87368840	      0.00000000
      0.34585227	     -0.00000000	      5.82339143	      0.00000000	      0.00000000	      0.00000000	      0.00000000	      3.22295831	      4.45025199	     -0.00000000	      0.00000000	     -0.00000000	    832.98523977	      3.52731011	      1.49619690	     -0.00000000	      0.00000000	      0.00000000	   -862.80326645	      0.00000000	      0.00000000	      0.00000000	      0.00000000	      0.00000000	      0.00000000	      1.18446215	      4.95565895	     -0.00000000
      0.34632881	      0.00000000	      5.91977061	     -0.00000000	      0.00000000	     -0.00000000	      0.00000000	      3.22333811	      4.52212818	     -0.00000000	      0.00000000	     -0.00000000	    838.10197101	      3.52762111	      1.52390358	     -0.00000000	      0.00000000	      0.00000000	   -866.89831711	      0.00000000	      0.00000000	      0.00000000	      0.00000000	      0.00000000	      0.00000000	      1.18459112	      5.03751921	     -0.00000000
      0.34684282	     -0.00000000	      6.02351162	      0.00000000	     -0.00000000	      0.00000000	     -0.00000000	      3.22364244	      4.59943466	      0.00000000	     -0.00000000	     -0.00000000	    843.61825545	      3.52672333	      1.55210031	      0.00000000	     -0.00000000	      0.00000000	   -871.83553254	      0.00000000	      0.00000000	      0.00000000	      0.00000000	      0.00000000	      0.00000000	      1.18457823	      5.12545212	      0.00000000
      0.34748049	      0.00000000	      6.15185190	     -0.00000000	      0.00000000	     -0.00000000	     -0.00000000	      3.22395515	      4.69483953	     -0.00000000	      0.00000000	     -0.00000000	    850.50355820	      3.52592082	      1.58690195	     -0.00000000	      0.00000000	      0.00000000	   -877.79210159	      0.00000000	      0.00000000	      0.00000000	      0.00000000	      0.00000000	      0.00000000	      1.18457714	      5.23416792	     -0.00000000
      0.34825717	     -0.00000000	      6.30763196	     -0.00000000	      0.00000000	     -0.00000000	      0.00000000	      3.22423195	      4.81030550	     -0.00000000	      0.00000000	     -0.00000000	    858.94861806	      3.52577742	      1.62957784	     -0.00000000	      0.00000000	     -0.00000000	   -884.60768327	      0.00000000	      0.00000000	      0.00000000	      0.00000000	      0.00000000	      0.00000000	      1.18463364	      5.36608517	     -0.00000000
      0.34870059	      0.00000000	      6.39633113	      0.00000000	      0.00000000	      0.00000000	      0.00000000	      3.22428257	      4.87597962	     -0.00000000	      0.00000000	      0.00000000	    863.76896541	      3.52518990	      1.65320269	     -0.00000000	      0.00000000	      0.00000000	   -888.66942144	      0.00000000	      0.00000000	      0.00000000	      0.00000000	      0.00000000	      0.00000000	      1.18458709	      5.44111068	     -0.00000000
      0.34940683	     -0.00000000	      6.53728612	      0.00000000	     -0.00000000	      0.00000000	      0.00000000	      3.22411586	      4.98038672	      0.00000000	     -0.00000000	      0.00000000	    871.39827381	      3.52205367	      1.68829805	      0.00000000	     -0.00000000	      0.00000000	   -896.01135308	      0.00000000	      0.00000000	      0.00000000	      0.00000000	      0.00000000	      0.00000000	      1.18422648	      5.56009910	      0.00000000
      0.34986741	      0.00000000	      6.62882045	     -0.00000000	     -0.00000000	     -0.00000000	     -0.00000000	      3.22410566	      5.04775733	      0.00000000	     -0.00000000	     -0.00000000	    876.48168102	      3.52425734	      1.71558802	      0.00000000	     -0.00000000	      0.00000000	   -898.86355432	      0.00000000	      0.00000000	      0.00000000	      0.00000000	      0.00000000	      0.00000000	      1.18444719	      5.63771428	      0.00000000
      0.35032799	     -0.00000000	      6.72027092	     -0.00000000	      0.00000000	     -0.00000000	      0.00000000	      3.22381593	      5.11534906	     -0.00000000	      0.00000000	     -0.00000000	    881.45892681	      3.52237078	      1.73850888	     -0.00000000	      0.00000000	      0.00000000	   -903.45251729	      0.00000000	      0.00000000	      0.00000000	      0.00000000	      0.00000000	      0.00000000	      1.18418166	      5.71489069	     -0.00000000
      0.35090636	      0.00000000	      6.83475966	     -0.00000000	     -0.00000000	     -0.00000000	      0.00000000	      3.22340320	      5.19976447	      0.00000000	     -0.00000000	     -0.00000000	    887.74382634	      3.52157178	      1.76891105	      0.00000000	     -0.00000000	     -0.00000000	   -908.43632093	      0.00000000	      0.00000000	      0.00000000	      0.00000000	      0.00000000	      0.00000000	      1.18399478	      5.81163007	     -0.00000000
      0.35136418	     -0.00000000	      6.92516190	     -0.00000000	     -0.00000000	      0.00000000	      0.00000000	      3.22295091	      5.26641190	      0.00000000	     -0.00000000	     -0.00000000	    892.69916734	      3.52037285	      1.79234901	      0.00000000	     -0.00000000	      0.00000000	   -912.55988166	      0.00000000	      0.00000000	      0.00000000	      0.00000000	      0.00000000	      0.00000000	      1.18375723	      5.88795739	      0.00000000
      0.35212544	     -0.00000000	      7.07505343	     -0.00000000	      0.00000000	     -0.00000000	      0.00000000	      3.22193111	      5.37694354	     -0.00000000	      0.00000000	     -0.00000000	    900.88735365	      3.51677956	      1.82955851	     -0.00000000	      0.00000000	      0.00000000	   -919.98624669	      0.00000000	      0.00000000	      0.00000000	      0.00000000	      0.00000000	      0.00000000	      1.18313140	      6.01435146	     -0.00000000
      0.35258525	     -0.00000000	      7.16520374	      0.00000000	      0.00000000	     -0.00000000	      0.00000000	      3.22135791	      5.44307849	     -0.00000000	      0.00000000	     -0.00000000	    905.91225892	      3.51781497	      1.85541165	     -0.00000000	      0.00000000	      0.00000000	   -922.97216484	      0.00000000	      0.00000000	      0.00000000	      0.00000000	      0.00000000	      0.00000000	      1.18308925	      6.09063360	     -0.00000000
      0.35304505	      0.00000000	      7.25523927	     -0.00000000	      0.00000000	     -0.00000000	      0.00000000	      3.22053471	      5.50937135	     -0.00000000	      0.00000000	     -0.00000000	    910.84352382	      3.51540011	      1.87754177	     -0.00000000	      0.00000000	     -0.00000000	   -927.42514287	      0.00000000	      0.00000000	      0.00000000	      0.00000000	      0.00000000	      0.00000000	      1.18263330	      6.16650679	     -0.00000000
      0.35364646	      0.00000000	      7.37261168	     -0.00000000	      0.00000000	      0.00000000	     -0.00000000	      3.21943823	      5.59552874	     -0.00000000	      0.00000000	     -0.00000000	    917.34542808	      3.51429924	      1.90861011	     -0.00000000	      0.00000000	      0.00000000	   -932.25077939	      0.00000000	      0.00000000	      0.00000000	      0.00000000	      0.00000000	      0.00000000	      1.18224038	      6.26557410	     -0.00000000
      0.35420179	     -0.00000000	      7.48073594	     -0.00000000	      0.00000000	     -0.00000000	      0.00000000	      3.21818760	      5.67502270	     -0.00000000	      0.00000000	     -0.00000000	    923.28224542	      3.51082243	      1.93456934	     -0.00000000	      0.00000000	     -0.00000000	   -937.71505166	      0.00000000	      0.00000000	      0.00000000	      0.00000000	      0.00000000	      0.00000000	      1.18156713	      6.35659801	     -0.00000000
      0.35475713	      0.00000000	      7.58842786	     -0.00000000	     -0.00000000	     -0.00000000	     -0.00000000	      3.21702566	      5.75375704	      0.00000000	     -0.00000000	     -0.00000000	    929.32760646	      3.51134382	      1.96472190	      0.00000000	     -0.00000000	     -0.00000000	   -941.32314623	      0.00000000	      0.00000000	      0.00000000	      0.00000000	      0.00000000	      0.00000000	      1.18132182	      6.44758009	     -0.00000000
      0.35523349	      0.00000000	      7.68069821	      0.00000000	      0.00000000	     -0.00000000	      0.00000000	      3.21570342	      5.82157431	     -0.00000000	      0.00000000	     -0.00000000	    934.38238533	      3.50691859	      1.98525767	     -0.00000000	      0.00000000	      0.00000000	   -946.52729309	      0.00000000	      0.00000000	      0.00000000	      0.00000000	      0.00000000	      0.00000000	      1.18053408	      6.52508826	     -0.00000000
      0.35570986	      0.00000000	      7.77261640	      0.00000000	     -0.00000000	     -0.00000000	     -0.00000000	      3.21451436	      5.88868947	      0.00000000	     -0.00000000	     -0.00000000	    939.55392662	      3.50670145	      2.01023880	      0.00000000	     -0.00000000	     -0.00000000	   -949.80157621	      0.00000000	      0.00000000	      0.00000000	      0.00000000	      0.00000000	      0.00000000	      1.18020697	      6.60264531	      0.00000000
      0.35618622	      0.00000000	      7.86438890	     -0.00000000	     -0.00000000	     -0.00000000	     -0.00000000	      3.21310829	      5.95588381	      0.00000000	     -0.00000000	     -0.00000000	    944.64943137	      3.50362282	      2.03204332	      0.00000000	     -0.00000000	      0.00000000	   -954.29951914	      0.00000000	      0.00000000	      0.00000000	      0.00000000	      0.00000000	      0.00000000	      1.17953418	      6.67980913	     -0.00000000
      0.35680585	     -0.00000000	      7.98331589	      0.00000000	     -0.00000000	      0.00000000	     -0.00000000	      3.21135185	      6.04252664	      0.00000000	     -0.00000000	      0.00000000	    951.38207264	      3.50324297	      2.06418812	      0.00000000	     -0.00000000	      0.00000000	   -958.45056171	      0.00000000	      0.00000000	      0.00000000	      0.00000000	      0.00000000	      0.00000000	      1.17904499	      6.78008770	      0.00000000
      0.35724968	      0.00000000	      8.06839122	     -0.00000000	      0.00000000	     -0.00000000	      0.00000000	      3.20980086	      6.10482715	     -0.00000000	      0.00000000	     -0.00000000	    956.08715439	      3.49863274	      2.08241715	     -0.00000000	      0.00000000	      0.00000000	   -963.31246595	      0.00000000	      0.00000000	      0.00000000	      0.00000000	      0.00000000	      0.00000000	      1.17817981	      6.85142184	     -0.00000000
      0.35769351	      0.00000000	      8.15316255	     -0.00000000	      0.00000000	     -0.00000000	      0.00000000	      3.20837836	      6.16649982	     -0.00000000	      0.00000000	     -0.00000000	    960.90052551	      3.49779473	      2.10465532	     -0.00000000	      0.00000000	     -0.00000000	   -966.43948259	      0.00000000	      0.00000000	      0.00000000	      0.00000000	      0.00000000	      0.00000000	      1.17772987	      6.92281000	     -0.00000000
      0.35825196	     -0.00000000	      8.25961575	      0.00000000	      0.00000000	      0.00000000	     -0.00000000	      3.20637785	      6.24408363	     -0.00000000	      0.00000000	      0.00000000	    966.89209277	      3.49428473	      2.12985528	     -0.00000000	      0.00000000	      0.00000000	   -971.41268681	      0.00000000	      0.00000000	      0.00000000	      0.00000000	      0.00000000	      0.00000000	      1.17686085	      7.01221597	      0.00000000
      0.35876866	      0.00000000	      8.35777700	     -0.00000000	      0.00000000	     -0.00000000	     -0.00000000	      3.20454938	      6.31534165	     -0.00000000	      0.00000000	     -0.00000000	    972.50010676	      3.49315168	      2.15536334	     -0.00000000	      0.00000000	     -0.00000000	   -975.00085530	      0.00000000	      0.00000000	      0.00000000	      0.00000000	      0.00000000	      0.00000000	      1.17627684	      7.09481549	     -0.00000000
      0.35928536	     -0.00000000	      8.45576505	     -0.00000000	      0.00000000	     -0.00000000	      0.00000000	      3.20247509	      6.38669188	     -0.00000000	      0.00000000	     -0.00000000	    978.02006215	      3.48878315	      2.17723753	     -0.00000000	      0.00000000	     -0.00000000	   -979.98585038	      0.00000000	      0.00000000	      0.00000000	      0.00000000	      0.00000000	      0.00000000	      1.17530188	      7.17696149	     -0.00000000
      0.35980207	     -0.00000000	      8.55337115	      0.00000000	     -0.00000000	     -0.00000000	     -0.00000000	      3.20053749	      6.45728482	      0.00000000	     -0.00000000	      0.00000000	    983.66576448	      3.48865413	      2.20364237	      0.00000000	     -0.00000000	     -0.00000000	   -982.99939236	      0.00000000	      0.00000000	      0.00000000	      0.00000000	      0.00000000	      0.00000000	      1.17479161	      7.25913211	      0.00000000
      0.36031877	      0.00000000	      8.65088371	      0.00000000	      0.00000000	      0.00000000	     -0.00000000	      3.19820690	      6.52830368	     -0.00000000	      0.00000000	      0.00000000	    989.13935758	      3.48241693	      2.22326018	     -0.00000000	      0.00000000	      0.00000000	   -988.71130799	      0.00000000	      0.00000000	      0.00000000	      0.00000000	      0.00000000	      0.00000000	      1.17356151	      7.34066540	     -0.00000000
      0.36073701	     -0.00000000	      8.72947095	      0.00000000	     -0.00000000	      0.00000000	      0.00000000	      3.19654369	      6.58496351	      0.00000000	     -0.00000000	      0.00000000	    993.73114584	      3.48283118	      2.24505632	      0.00000000	     -0.00000000	      0.00000000	   -990.82176271	      0.00000000	      0.00000000	      0.00000000	      0.00000000	      0.00000000	      0.00000000	      1.17317672	      7.40683354	      0.00000000
      0.36115525	      0.00000000	      8.80798707	     -0.00000000	     -0.00000000	      0.00000000	      0.00000000	      3.19464049	      6.64186663	      0.00000000	     -0.00000000	      0.00000000	    998.21914637	      3.47958411	      2.26277241	      0.00000000	     -0.00000000	      0.00000000	   -994.54937310	      0.00000000	      0.00000000	      0.00000000	      0.00000000	      0.00000000	      0.00000000	      1.17235930	      7.47260590	      0.00000000
      0.36169285	      0.00000000	      8.90859021	     -0.00000000	     -0.00000000	      0.00000000	     -0.00000000	      3.19224561	      6.71446646	      0.00000000	     -0.00000000	      0.00000000	   1004.06312689	      3.47785055	      2.28813834	      0.00000000	     -0.00000000	      0.00000000	   -998.17732119	      0.00000000	      0.00000000	      0.00000000	      0.00000000	      0.00000000	      0.00000000	      1.17156910	      7.55707093	      0.00000000
      0.36223045	      0.00000000	      9.00901479	     -0.00000000	      0.00000000	      0.00000000	      0.00000000	      3.18956598	      6.78722452	     -0.00000000	      0.00000000	      0.00000000	   1009.79700845	      3.47224029	      2.30913163	     -0.00000000	      0.00000000	      0.00000000	  -1003.50098848	      0.00000000	      0.00000000	      0.00000000	      0.00000000	      0.00000000	      0.00000000	      1.17031297	      7.64102115	     -0.00000000
      0.36265555	      0.00000000	      9.08811197	     -0.00000000	      0.00000000	     -0.00000000	     -0.00000000	      3.18760377	      6.84407066	     -0.00000000	      0.00000000	     -0.00000000	   1014.45634918	      3.47193849	      2.33022623	     -0.00000000	      0.00000000	     -0.00000000	  -1005.78604658	      0.00000000	      0.00000000	      0.00000000	      0.00000000	      0.00000000	      0.00000000	      1.16977889	      7.70748668	     -0.00000000
      0.36308066	      0.00000000	      9.16711931	      0.00000000	      0.00000000	      0.00000000	      0.00000000	      3.18542128	      6.90111341	     -0.00000000	      0.00000000	      0.00000000	   1019.02200323	      3.46839470	      2.34767960	     -0.00000000	      0.00000000	      0.00000000	  -1009.50553470	      0.00000000	      0.00000000	      0.00000000	      0.00000000	      0.00000000	      0.00000000	      1.16885974	      7.77357716	     -0.00000000
      0.36357874	      0.00000000	      9.25940552	     -0.00000000	     -0.00000000	     -0.00000000	     -0.00000000	      3.18291408	      6.96746217	      0.00000000	     -0.00000000	     -0.00000000	   1024.44013745	      3.46643342	      2.37048067	      0.00000000	     -0.00000000	     -0.00000000	  -1012.81424280	      0.00000000	      0.00000000	      0.00000000	      0.00000000	      0.00000000	      0.00000000	      1.16801764	      7.85094805	      0.00000000
      0.36407683	     -0.00000000	      9.35151773	      0.00000000	     -0.00000000	      0.00000000	      0.00000000	      3.18020103	      7.03386937	      0.00000000	     -0.00000000	      0.00000000	   1029.78340322	      3.46186556	      2.39031124	      0.00000000	     -0.00000000	      0.00000000	  -1017.25747944	      0.00000000	      0.00000000	      0.00000000	      0.00000000	      0.00000000	      0.00000000	      1.16685857	      7.92792349	      0.00000000
      0.36452790	     -0.00000000	      9.43465701	      0.00000000	      0.00000000	     -0.00000000	      0.00000000	      3.17782174	      7.09348917	     -0.00000000	      0.00000000	     -0.00000000	   1034.70378844	      3.46032801	      2.41109041	     -0.00000000	      0.00000000	     -0.00000000	  -1020.04662088	      0.00000000	      0.00000000	      0.00000000	      0.00000000	      0.00000000	      0.00000000	      1.16609223	      7.99761069	     -0.00000000
      0.36497898	     -0.00000000	      9.51765982	      0.00000000	      0.00000000	      0.00000000	     -0.00000000	      3.17526089	      7.15318915	      0.00000000	      0.00000000	      0.00000000	   1039.55450916	      3.45639902	      2.42914617	     -0.00000000	      0.00000000	      0.00000000	  -1023.88479447	      0.00000000	      0.00000000	      0.00000000	      0.00000000	      0.00000000	      0.00000000	      1.16503696	      8.06695666	      0.00000000
      0.36543788	     -0.00000000	      9.60184791	      0.00000000	      0.00000000	      0.00000000	     -0.00000000	      3.17269651	      7.21349830	      0.00000000	      0.00000000	      0.00000000	   1044.54825132	      3.45424232	      2.44950202	     -0.00000000	      0.00000000	      0.00000000	  -1026.90076031	      0.00000000	      0.00000000	      0.00000000	      0.00000000	      0.00000000	      0.00000000	      1.16416038	      8.13743741	      0.00000000
      0.36589678	      0.00000000	      9.68587356	      0.00000000	      0.00000000	     -0.00000000	     -0.00000000	      3.16998619	      7.27379996	     -0.00000000	      0.00000000	     -0.00000000	   1049.49310429	      3.45039284	      2.46790462	     -0.00000000	      0.00000000	     -0.00000000	  -1030.64705098	      0.00000000	      0.00000000	      0.00000000	      0.00000000	      0.00000000	      0.00000000	      1.16307482	      8.20761613	     -0.00000000
      0.36630098	     -0.00000000	      9.75968912	      0.00000000	      0.00000000	      0.00000000	     -0.00000000	      3.16760335	      7.32662866	     -0.00000000	      0.00000000	      0.00000000	   1053.88033613	      3.44795545	      2.48512689	     -0.00000000	      0.00000000	      0.00000000	  -1033.47134010	      0.00000000	      0.00000000	      0.00000000	      0.00000000	      0.00000000	      0.00000000	      1.16221638	      8.26933696	     -0.00000000
      0.36685382	      0.00000000	      9.86037306	     -0.00000000	      0.00000000	     -0.00000000	      0.00000000	      3.16430334	      7.39855721	     -0.00000000	      0.00000000	     -0.00000000	   1059.90085114	      3.44514786	      2.50919544	     -0.00000000	      0.00000000	     -0.00000000	  -1037.03390107	      0.00000000	      0.00000000	      0.00000000	      0.00000000	      0.00000000	      0.00000000	      1.16108508	      8.35354908	     -0.00000000
      0.36740666	     -0.00000000	      9.96086566	      0.00000000	     -0.00000000	      0.00000000	      0.00000000	      3.16069894	      7.47069231	      0.00000000	     -0.00000000	      0.00000000	   1065.79423618	      3.43811806	      2.52843192	      0.00000000	     -0.00000000	     -0.00000000	  -1042.47653652	      0.00000000	      0.00000000	      0.00000000	      0.00000000	      0.00000000	      0.00000000	      1.15944780	      8.43720419	      0.00000000
      0.36777643	     -0.00000000	     10.02780279	      0.00000000	      0.00000000	      0.00000000	      0.00000000	      3.15847702	      7.51824931	      0.00000000	      0.00000000	      0.00000000	   1069.87407552	      3.43775958	      2.54612968	     -0.00000000	      0.00000000	      0.00000000	  -1044.07746009	      0.00000000	      0.00000000	      0.00000000	      0.00000000	      0.00000000	      0.00000000	      1.15884133	      8.49329492	      0.00000000
      0.36814621	     -0.00000000	     10.09467813	     -0.00000000	      0.00000000	      0.00000000	      0.00000000	      3.15606948	      7.56601268	     -0.00000000	      0.00000000	      0.00000000	   1073.86758928	      3.43457701	      2.56061141	     -0.00000000	      0.00000000	      0.00000000	  -1046.95230680	      0.00000000	      0.00000000	      0.00000000	      0.00000000	      0.00000000	      0.00000000	      1.15790104	      8.54907383	     -0.00000000
      0.36860420	     -0.00000000	     10.17728983	     -0.00000000	     -0.00000000	      0.00000000	     -0.00000000	      3.15310768	      7.62483266	      0.00000000	     -0.00000000	      0.00000000	   1078.85595991	      3.43188809	      2.57990554	      0.00000000	     -0.00000000	      0.00000000	  -1049.89354382	      0.00000000	      0.00000000	      0.00000000	      0.00000000	      0.00000000	      0.00000000	      1.15686855	      8.61807353	      0.00000000
      0.36906220	      0.00000000	     10.25973237	     -0.00000000	      0.00000000	     -0.00000000	      0.00000000	      3.15001592	      7.68362367	     -0.00000000	      0.00000000	     -0.00000000	   1083.80135483	      3.42774232	      2.59749400	     -0.00000000	      0.00000000	     -0.00000000	  -1053.46482979	      0.00000000	      0.00000000	      0.00000000	      0.00000000	      0.00000000	      0.00000000	      1.15565508	      8.68678656	     -0.00000000
      0.36946856	     -0.00000000	     10.33268490	     -0.00000000	     -0.00000000	      0.00000000	      0.00000000	      3.14727848	      7.73550476	      0.00000000	     -0.00000000	      0.00000000	   1088.22018621	      3.42496153	      2.61406277	      0.00000000	     -0.00000000	      0.00000000	  -1056.18095429	      0.00000000	      0.00000000	      0.00000000	      0.00000000	      0.00000000	      0.00000000	      1.15467086	      8.74765529	      0.00000000
      0.36999560	     -0.00000000	     10.42704950	      0.00000000	      0.00000000	      0.00000000	      0.00000000	      3.14369357	      7.80249674	      0.00000000	      0.00000000	      0.00000000	   1093.96936054	      3.42180362	      2.63599184	      0.00000000	      0.00000000	      0.00000000	  -1059.44338923	      0.00000000	      0.00000000	      0.00000000	      0.00000000	      0.00000000	      0.00000000	      1.15343095	      8.82640988	      0.00000000
      0.37052264	      0.00000000	     10.52122496	     -0.00000000	      0.00000000	      0.00000000	      0.00000000	      3.13986146	      7.86962888	     -0.00000000	      0.00000000	      0.00000000	   1099.61518474	      3.41529285	      2.65403342	     -0.00000000	      0.00000000	     -0.00000000	  -1064.20746884	      0.00000000	      0.00000000	      0.00000000	      0.00000000	      0.00000000	      0.00000000	      1.15178784	      8.90468754	     -0.00000000
      0.37090835	     -0.00000000	     10.58988643	      0.00000000	     -0.00000000	      0.00000000	      0.00000000	      3.13720524	      7.91815760	      0.00000000	     -0.00000000	      0.00000000	   1103.86169976	      3.41401332	      2.67114630	      0.00000000	     -0.00000000	      0.00000000	  -1066.03627444	      0.00000000	      0.00000000	      0.00000000	      0.00000000	      0.00000000	      0.00000000	      1.15097659	      8.96205271	      0.00000000
      0.37129406	     -0.00000000	     10.65846298	     -0.00000000	      0.00000000	      0.00000000	      0.00000000	      3.13438116	      7.96684473	     -0.00000000	      0.00000000	      0.00000000	   1108.03115483	      3.41027142	      2.68541534	     -0.00000000	      0.00000000	     -0.00000000	  -1068.98137163	      0.00000000	      0.00000000	      0.00000000	      0.00000000	      0.00000000	      0.00000000	      1.14987273	      9.01911693	     -0.00000000
      0.37172029	     -0.00000000	     10.73404294	      0.00000000	      0.00000000	      0.00000000	      0.00000000	      3.13128845	      8.02032493	     -0.00000000	      0.00000000	      0.00000000	   1112.68120339	      3.40737031	      2.70253952	     -0.00000000	      0.00000000	     -0.00000000	  -1071.62535629	      0.00000000	      0.00000000	      0.00000000	      0.00000000	      0.00000000	      0.00000000	      1.14878515	      9.08210456	     -0.00000000
      0.37214652	      0.00000000	     10.80946948	     -0.00000000	     -0.00000000	      0.00000000	      0.00000000	      3.12809966	      8.07375447	      0.00000000	     -0.00000000	      0.00000000	   1117.30096821	      3.40345033	      2.71844829	      0.00000000	     -0.00000000	      0.00000000	  -1074.70852721	      0.00000000	      0.00000000	      0.00000000	      0.00000000	      0.00000000	      0.00000000	      1.14756966	      9.14485954	     -0.00000000
      0.37260308	      0.00000000	     10.89003966	     -0.00000000	     -0.00000000	     -0.00000000	     -0.00000000	      3.12469767	      8.13065784	     -0.00000000	     -0.00000000	     -0.00000000	   1122.28732191	      3.40031314	      2.73664501	      0.00000000	     -0.00000000	     -0.00000000	  -1077.47429994	      0.00000000	      0.00000000	      0.00000000	      0.00000000	      0.00000000	      0.00000000	      1.14637880	      9.21197240	     -0.00000000
      0.37305964	      0.00000000	     10.97044173	     -0.00000000	     -0.00000000	     -0.00000000	      0.00000000	      3.12116828	      8.18754618	      0.00000000	     -0.00000000	     -0.00000000	   1127.22771310	      3.39567292	      2.75305981	      0.00000000	     -0.00000000	     -0.00000000	  -1080.90255275	      0.00000000	      0.00000000	      0.00000000	      0.00000000	      0.00000000	      0.00000000	      1.14500292	      9.27879510	     -0.00000000
      0.37345145	      0.00000000	     11.03925300	     -0.00000000	      0.00000000	      0.00000000	     -0.00000000	      3.11815647	      8.23608448	     -0.00000000	      0.00000000	      0.00000000	   1131.50140801	      3.39264665	      2.76819320	     -0.00000000	      0.00000000	      0.00000000	  -1083.36410288	      0.00000000	      0.00000000	      0.00000000	      0.00000000	      0.00000000	      0.00000000	      1.14392342	      9.33605633	     -0.00000000
      0.37394561	     -0.00000000	     11.12581581	      0.00000000	     -0.00000000	      0.00000000	     -0.00000000	      3.11433579	      8.29703621	      0.00000000	     -0.00000000	      0.00000000	   1136.90958425	      3.38926333	      2.78771689	      0.00000000	     -0.00000000	      0.00000000	  -1086.22174358	      0.00000000	      0.00000000	      0.00000000	      0.00000000	      0.00000000	      0.00000000	      1.14260017	      9.40811100	      0.00000000
      0.37443977	      0.00000000	     11.21220499	     -0.00000000	     -0.00000000	     -0.00000000	      0.00000000	      3.11031317	      8.35809820	     -0.00000000	     -0.00000000	     -0.00000000	   1142.23035180	      3.38312770	      2.80400047	     -0.00000000	     -0.00000000	     -0.00000000	  -1090.32640916	      0.00000000	      0.00000000	      0.00000000	      0.00000000	      0.00000000	      0.00000000	      1.14094619	      9.47975642	     -0.00000000
      0.37481075	      0.00000000	     11.27684372	     -0.00000000	      0.00000000	      0.00000000	      0.00000000	      3.10739437	      8.40347770	     -0.00000000	      0.00000000	      0.00000000	   1146.30805955	      3.38094530	      2.81896997	     -0.00000000	      0.00000000	      0.00000000	  -1092.23677179	      0.00000000	      0.00000000	      0.00000000	      0.00000000	      0.00000000	      0.00000000	      1.13997607	      9.53356654	     -0.00000000
      0.37518173	     -0.00000000	     11.34138237	     -0.00000000	     -0.00000000	     -0.00000000	     -0.00000000	      3.10436723	      8.44890938	     -0.00000000	     -0.00000000	      0.00000000	   1150.33917894	      3.37729800	      2.83220954	      0.00000000	     -0.00000000	     -0.00000000	  -1094.81080362	      0.00000000	      0.00000000	      0.00000000	      0.00000000	      0.00000000	      0.00000000	      1.13882969	      9.58715181	     -0.00000000
      0.37562148	      0.00000000	     11.41768239	     -0.00000000	     -0.00000000	      0.00000000	      0.00000000	      3.10080971	      8.50244018	     -0.00000000	     -0.00000000	      0.00000000	   1155.16054202	      3.37416581	      2.84922858	     -0.00000000	     -0.00000000	      0.00000000	  -1097.26620550	      0.00000000	      0.00000000	      0.00000000	      0.00000000	      0.00000000	      0.00000000	      1.13759942	      9.65059459	     -0.00000000
      0.37606123	      0.00000000	     11.49383340	      0.00000000	      0.00000000	      0.00000000	     -0.00000000	      3.09711928	      8.55600378	     -0.00000000	      0.00000000	      0.00000000	   1159.92715045	      3.36930983	      2.86419516	     -0.00000000	      0.00000000	     -0.00000000	  -1100.49956083	      0.00000000	      0.00000000	      0.00000000	      0.00000000	      0.00000000	      0.00000000	      1.13616036	      9.71374408	     -0.00000000
      0.37643692	     -0.00000000	     11.55871574	      0.00000000	     -0.00000000	      0.00000000	     -0.00000000	      3.09399388	      8.60148633	      0.00000000	     -0.00000000	      0.00000000	   1164.03628047	      3.36618123	      2.87811713	      0.00000000	     -0.00000000	      0.00000000	  -1102.75145941	      0.00000000	      0.00000000	      0.00000000	      0.00000000	      0.00000000	      0.00000000	      1.13504134	      9.76762769	      0.00000000
      0.37690935	     -0.00000000	     11.64009738	      0.00000000	      0.00000000	      0.00000000	      0.00000000	      3.09005396	      8.65842394	     -0.00000000	      0.00000000	      0.00000000	   1169.22395408	      3.36274592	      2.89614617	     -0.00000000	      0.00000000	     -0.00000000	  -1105.30936802	      0.00000000	      0.00000000	      0.00000000	      0.00000000	      0.00000000	      0.00000000	      1.13368223	      9.83524264	      0.00000000
      0.37738178	      0.00000000	     11.72132102	     -0.00000000	     -0.00000000	      0.00000000	      0.00000000	      3.08592750	      8.71548262	      0.00000000	     -0.00000000	      0.00000000	   1174.32641517	      3.35669568	      2.91106665	      0.00000000	     -0.00000000	      0.00000000	  -1109.06665293	      0.00000000	      0.00000000	      0.00000000	      0.00000000	      0.00000000	      0.00000000	      1.13201026	      9.90247427	      0.00000000
      0.37774155	     -0.00000000	     11.78298078	     -0.00000000	     -0.00000000	     -0.00000000	      0.00000000	      3.08287309	      8.75852581	      0.00000000	     -0.00000000	     -0.00000000	   1178.28511882	      3.35415373	      2.92478842	      0.00000000	     -0.00000000	     -0.00000000	  -1110.92090179	      0.00000000	      0.00000000	      0.00000000	      0.00000000	      0.00000000	      0.00000000	      1.13096890	      9.95368510	     -0.00000000
      0.37810132	     -0.00000000	     11.84453904	      0.00000000	      0.00000000	      0.00000000	      0.00000000	      3.07973442	      8.80158642	      0.00000000	      0.00000000	      0.00000000	   1182.20845544	      3.35051245	      2.93719022	      0.00000000	      0.00000000	      0.00000000	  -1113.27404430	      0.00000000	      0.00000000	      0.00000000	      0.00000000	      0.00000000	      0.00000000	      1.12979452	     10.00470280	      0.00000000
      0.37853371	      0.00000000	     11.91832910	     -0.00000000	     -0.00000000	      0.00000000	     -0.00000000	      3.07599467	      8.85303055	      0.00000000	     -0.00000000	      0.00000000	   1186.96503696	      3.34725227	      2.95334805	      0.00000000	     -0.00000000	     -0.00000000	  -1115.54048395	      0.00000000	      0.00000000	      0.00000000	      0.00000000	      0.00000000	      0.00000000	      1.12850452	     10.06594445	      0.00000000
      0.37896610	     -0.00000000	     11.99197777	     -0.00000000	     -0.00000000	      0.00000000	     -0.00000000	      3.07212042	      8.90453302	      0.00000000	     -0.00000000	      0.00000000	   1191.66171041	      3.34216048	      2.96730721	      0.00000000	     -0.00000000	     -0.00000000	  -1118.64639661	      0.00000000	      0.00000000	      0.00000000	      0.00000000	      0.00000000	      0.00000000	      1.12699439	     10.12688934	      0.00000000
      0.37932718	     -0.00000000	     12.05331471	      0.00000000	     -0.00000000	      0.00000000	      0.00000000	      3.06891935	      8.94726904	      0.00000000	     -0.00000000	      0.00000000	   1195.62215090	      3.33894988	      2.98013902	      0.00000000	     -0.00000000	      0.00000000	  -1120.71881157	      0.00000000	      0.00000000	      0.00000000	      0.00000000	      0.00000000	      0.00000000	      1.12584764	     10.17772816	      0.00000000
      0.37978256	     -0.00000000	     12.13047602	     -0.00000000	     -0.00000000	     -0.00000000	     -0.00000000	      3.06488524	      9.00091127	      0.00000000	     -0.00000000	     -0.00000000	   1200.64116585	      3.33550120	      2.99697240	      0.00000000	     -0.00000000	     -0.00000000	  -1123.01292372	      0.00000000	      0.00000000	      0.00000000	      0.00000000	      0.00000000	      0.00000000	      1.12446301	     10.24172234	      0.00000000
      0.38001152	      0.00000000	     12.16923466	     -0.00000000	      0.00000000	     -0.00000000	      0.00000000	      3.06274727	      9.02803278	     -0.00000000	      0.00000000	     -0.00000000	   1203.10598576	      3.33204125	      3.00338455	     -0.00000000	      0.00000000	     -0.00000000	  -1124.97804117	      0.00000000	      0.00000000	      0.00000000	      0.00000000	      0.00000000	      0.00000000	      1.12356378	     10.27370530	     -0.00000000
      0.38024049	      0.00000000	     12.20790534	      0.00000000	      0.00000000	      0.00000000	     -0.00000000	      3.06065537	      9.05496345	     -0.00000000	      0.00000000	      0.00000000	   1205.60544354	      3.32966914	      3.01109292	     -0.00000000	      0.00000000	      0.00000000	  -1126.40721106	      0.00000000	      0.00000000	      0.00000000	      0.00000000	      0.00000000	      0.00000000	      1.12278661	     10.30571534	     -0.00000000
      0.38064143	      0.00000000	     12.27534126	     -0.00000000	      0.00000000	     -0.00000000	      0.00000000	      3.05697919	      9.10183225	     -0.00000000	      0.00000000	     -0.00000000	   1209.98863050	      3.32680473	      3.02640789	     -0.00000000	      0.00000000	     -0.00000000	  -1128.19969505	      0.00000000	      0.00000000	      0.00000000	      0.00000000	      0.00000000	      0.00000000	      1.12155303	     10.36170168	     -0.00000000
      0.38104238	     -0.00000000	     12.34235805	     -0.00000000	      0.00000000	      0.00000000	      0.00000000	      3.05303812	      9.14875267	     -0.00000000	      0.00000000	      0.00000000	   1214.22449081	      3.32212182	      3.04020990	     -0.00000000	      0.00000000	     -0.00000000	  -1130.68678777	      0.00000000	      0.00000000	      0.00000000	      0.00000000	      0.00000000	      0.00000000	      1.12006719	     10.41728436	     -0.00000000
      0.38142924	      0.00000000	     12.40643746	     -0.00000000	     -0.00000000	     -0.00000000	     -0.00000000	      3.04910514	      9.19365953	     -0.00000000	     -0.00000000	      0.00000000	   1218.24588405	      3.31860586	      3.05542532	     -0.00000000	     -0.00000000	     -0.00000000	  -1132.40198480	      0.00000000	      0.00000000	      0.00000000	      0.00000000	      0.00000000	      0.00000000	      1.11870169	     10.47064639	     -0.00000000
      0.38181610	     -0.00000000	     12.46988831	      0.00000000	     -0.00000000	      0.00000000	     -0.00000000	      3.04492074	      9.23839596	      0.00000000	     -0.00000000	      0.00000000	   1222.12439962	      3.31413588	      3.07023257	      0.00000000	     -0.00000000	      0.00000000	  -1134.35885591	      0.00000000	      0.00000000	      0.00000000	      0.00000000	      0.00000000	      0.00000000	      1.11717499	     10.52352806	      0.00000000
      0.38224289	     -0.00000000	     12.53902193	      0.00000000	     -0.00000000	      0.00000000	     -0.00000000	      3.04011053	      9.28723174	      0.00000000	     -0.00000000	      0.00000000	   1226.29695654	      3.30990775	      3.08818624	      0.00000000	     -0.00000000	      0.00000000	  -1135.92243247	      0.00000000	      0.00000000	      0.00000000	      0.00000000	      0.00000000	      0.00000000	      1.11551223	     10.58135414	      0.00000000
      0.38266968	      0.00000000	     12.60721729	      0.00000000	     -0.00000000	     -0.00000000	      0.00000000	      3.03495260	      9.33578259	      0.00000000	     -0.00000000	     -0.00000000	   1230.26570322	      3.30381287	      3.10466219	      0.00000000	     -0.00000000	     -0.00000000	  -1138.11728185	      0.00000000	      0.00000000	      0.00000000	      0.00000000	      0.00000000	      0.00000000	      1.11357106	     10.63836732	      0.00000000
      0.38303998	     -0.00000000	     12.66551663	      0.00000000	      0.00000000	      0.00000000	     -0.00000000	      3.03033245	      9.37730571	      0.00000000	      0.00000000	      0.00000000	   1233.62845828	      3.29933148	      3.12042479	      0.00000000	      0.00000000	      0.00000000	  -1139.42160784	      0.00000000	      0.00000000	      0.00000000	      0.00000000	      0.00000000	      0.00000000	      1.11193139	     10.68728168	      0.00000000
      0.38341028	     -0.00000000	     12.72299597	      0.00000000	     -0.00000000	      0.00000000	      0.00000000	      3.02550224	      9.41841008	      0.00000000	     -0.00000000	      0.00000000	   1236.86758233	      3.29415339	      3.13575733	      0.00000000	     -0.00000000	      0.00000000	  -1140.87182462	      0.00000000	      0.00000000	      0.00000000	      0.00000000	      0.00000000	      0.00000000	      1.11016722	     10.73552934	      0.00000000
      0.38383655	     -0.00000000	     12.78806816	      0.00000000	      0.00000000	      0.00000000	      0.00000000	      3.01977824	      9.46494607	     -0.00000000	      0.00000000	      0.00000000	   1240.50244552	      3.28887587	      3.15462073	     -0.00000000	      0.00000000	      0.00000000	  -1141.98396289	      0.00000000	      0.00000000	      0.00000000	      0.00000000	      0.00000000	      0.00000000	      1.10816363	     10.79030342	     -0.00000000
      0.38426282	     -0.00000000	     12.85198725	     -0.00000000	     -0.00000000	     -0.00000000	      0.00000000	      3.01373011	      9.51096375	      0.00000000	     -0.00000000	     -0.00000000	   1243.94115586	      3.28153044	      3.17134898	      0.00000000	     -0.00000000	     -0.00000000	  -1143.86343014	      0.00000000	      0.00000000	      0.00000000	      0.00000000	      0.00000000	      0.00000000	      1.10586731	     10.84400298	      0.00000000
      0.38460328	      0.00000000	     12.90213458	     -0.00000000	     -0.00000000	     -0.00000000	      0.00000000	      3.00880641	      9.54699865	     -0.00000000	     -0.00000000	     -0.00000000	   1246.63396851	      3.27651902	      3.18590298	      0.00000000	     -0.00000000	     -0.00000000	  -1144.79024260	      0.00000000	      0.00000000	      0.00000000	      0.00000000	      0.00000000	      0.00000000	      1.10409604	     10.88626011	     -0.00000000
      0.38503700	      0.00000000	     12.96484227	     -0.00000000	     -0.00000000	     -0.00000000	      0.00000000	      3.00239078	      9.59201682	      0.00000000	     -0.00000000	     -0.00000000	   1249.97945174	      3.27067210	      3.20523807	      0.00000000	     -0.00000000	     -0.00000000	  -1145.51170220	      0.00000000	      0.00000000	      0.00000000	      0.00000000	      0.00000000	      0.00000000	      1.10185727	     10.93920557	     -0.00000000
      0.38547072	      0.00000000	     13.02628304	     -0.00000000	      0.00000000	     -0.00000000	     -0.00000000	      2.99562485	      9.63647397	     -0.00000000	      0.00000000	     -0.00000000	   1253.10738828	      3.26192768	      3.22119633	     -0.00000000	      0.00000000	     -0.00000000	  -1147.42711183	      0.00000000	      0.00000000	      0.00000000	      0.00000000	      0.00000000	      0.00000000	      1.09923499	     10.99086815	     -0.00000000
      0.38580423	     -0.00000000	     13.07257454	      0.00000000	     -0.00000000	      0.00000000	      0.00000000	      2.99040108	      9.66975869	      0.00000000	     -0.00000000	      0.00000000	   1255.50193736	      3.25694775	      3.23557497	      0.00000000	     -0.00000000	      0.00000000	  -1147.91399455	      0.00000000	      0.00000000	      0.00000000	      0.00000000	      0.00000000	      0.00000000	      1.09738992	     11.02997703	      0.00000000
      0.38620640	     -0.00000000	     13.12733647	      0.00000000	     -0.00000000	      0.00000000	      0.00000000	      2.98393943	      9.70917563	      0.00000000	     -0.00000000	      0.00000000	   1258.28803799	      3.25042011	      3.25226326	      0.00000000	     -0.00000000	      0.00000000	  -1148.60037857	      0.00000000	      0.00000000	      0.00000000	      0.00000000	      0.00000000	      0.00000000	      1.09507036	     11.07622021	      0.00000000
      0.38660857	     -0.00000000	     13.18094190	      0.00000000	      0.00000000	      0.00000000	      0.00000000	      2.97728138	      9.74784899	      0.00000000	      0.00000000	      0.00000000	   1260.95012758	      3.24288238	      3.26766667	      0.00000000	      0.00000000	      0.00000000	  -1149.61633564	      0.00000000	      0.00000000	      0.00000000	      0.00000000	      0.00000000	      0.00000000	      1.09259804	     11.12141511	      0.00000000
      0.38701561	     -0.00000000	     13.23397580	      0.00000000	     -0.00000000	      0.00000000	     -0.00000000	      2.97045207	      9.78597609	      0.00000000	     -0.00000000	      0.00000000	   1263.58706834	      3.23602989	      3.28407902	      0.00000000	     -0.00000000	      0.00000000	  -1150.10698154	      0.00000000	      0.00000000	      0.00000000	      0.00000000	      0.00000000	      0.00000000	      1.09015122	     11.16621267	      0.00000000
      0.38742266	      0.00000000	     13.28582198	     -0.00000000	      0.00000000	      0.00000000	     -0.00000000	      2.96342259	      9.82334553	     -0.00000000	      0.00000000	      0.00000000	   1266.09520258	      3.22793610	      3.29884358	     -0.00000000	      0.00000000	      0.00000000	  -1151.05010641	      0.00000000	      0.00000000	      0.00000000	      0.00000000	      0.00000000	      0.00000000	      1.08752725	     11.20990192	     -0.00000000
      0.38781231	     -0.00000000	     13.33429798	      0.00000000	     -0.00000000	      0.00000000	     -0.00000000	      2.95662587	      9.85812970	      0.00000000	     -0.00000000	      0.00000000	   1268.45144331	      3.22102946	      3.31382213	      0.00000000	     -0.00000000	      0.00000000	  -1151.40336664	      0.00000000	      0.00000000	      0.00000000	      0.00000000	      0.00000000	      0.00000000	      1.08508331	     11.25083010	      0.00000000
      0.38820195	     -0.00000000	     13.38168451	      0.00000000	     -0.00000000	     -0.00000000	     -0.00000000	      2.94966845	      9.89218049	      0.00000000	     -0.00000000	     -0.00000000	   1270.70221936	      3.21320007	      3.32749194	      0.00000000	     -0.00000000	     -0.00000000	  -1152.07786596	      0.00000000	      0.00000000	      0.00000000	      0.00000000	      0.00000000	      0.00000000	      1.08250462	     11.29075234	      0.00000000
      0.38860772	     -0.00000000	     13.42984034	      0.00000000	      0.00000000	      0.00000000	      0.00000000	      2.94236036	      9.92661356	      0.00000000	      0.00000000	      0.00000000	   1273.00258952	      3.20586571	      3.34249185	     -0.00000000	      0.00000000	      0.00000000	  -1152.24550098	      0.00000000	      0.00000000	      0.00000000	      0.00000000	      0.00000000	      0.00000000	      1.07988611	     11.33139125	      0.00000000
      0.38901348	     -0.00000000	     13.47683421	      0.00000000	      0.00000000	      0.00000000	     -0.00000000	      2.93486927	      9.96029639	      0.00000000	      0.00000000	      0.00000000	   1275.18083166	      3.19719583	      3.35561730	      0.00000000	      0.00000000	      0.00000000	  -1152.93736987	      0.00000000	      0.00000000	      0.00000000	      0.00000000	      0.00000000	      0.00000000	      1.07708531	     11.37091698	      0.00000000
      0.38939013	     -0.00000000	     13.51938031	      0.00000000	     -0.00000000	      0.00000000	     -0.00000000	      2.92787525	      9.99060860	      0.00000000	     -0.00000000	      0.00000000	   1277.17238713	      3.19003568	      3.36863657	      0.00000000	     -0.00000000	      0.00000000	  -1153.03081279	      0.00000000	      0.00000000	      0.00000000	      0.00000000	      0.00000000	      0.00000000	      1.07456505	     11.40677002	      0.00000000
      0.38976677	      0.00000000	     13.56093355	     -0.00000000	      0.00000000	     -0.00000000	      0.00000000	      2.92075404	     10.02022709	     -0.00000000	      0.00000000	     -0.00000000	   1279.07678634	      3.18211687	      3.38048600	     -0.00000000	      0.00000000	     -0.00000000	  -1153.39241702	      0.00000000	      0.00000000	      0.00000000	      0.00000000	      0.00000000	      0.00000000	      1.07193527	     11.44170213	     -0.00000000
      0.39017406	     -0.00000000	     13.60472692	      0.00000000	      0.00000000	      0.00000000	     -0.00000000	      2.91301050	     10.05125018	      0.00000000	      0.00000000	      0.00000000	   1281.10237623	      3.17438137	      3.39402008	      0.00000000	      0.00000000	      0.00000000	  -1153.26193259	      0.00000000	      0.00000000	      0.00000000	      0.00000000	      0.00000000	      0.00000000	      1.06916437	     11.47857412	      0.00000000
      0.39058135	     -0.00000000	     13.64739700	     -0.00000000	     -0.00000000	     -0.00000000	     -0.00000000	      2.90509111	     10.08156206	      0.00000000	     -0.00000000	     -0.00000000	   1283.00651741	      3.16513064	      3.40539170	      0.00000000	     -0.00000000	     -0.00000000	  -1153.76456487	      0.00000000	      0.00000000	      0.00000000	      0.00000000	      0.00000000	      0.00000000	      1.06619481	     11.51433807	      0.00000000
      0.39093698	     -0.00000000	     13.68370269	     -0.00000000	      0.00000000	     -0.00000000	      0.00000000	      2.89815937	     10.10715720	     -0.00000000	      0.00000000	     -0.00000000	   1284.65185928	      3.15797762	      3.41618886	     -0.00000000	      0.00000000	     -0.00000000	  -1153.65766007	      0.00000000	      0.00000000	      0.00000000	      0.00000000	      0.00000000	      0.00000000	      1.06369125	     11.54483118	     -0.00000000
      0.39129261	      0.00000000	     13.71916064	     -0.00000000	     -0.00000000	      0.00000000	      0.00000000	      2.89113490	     10.13213893	     -0.00000000	     -0.00000000	     -0.00000000	   1286.23028822	      3.15028794	      3.42607960	      0.00000000	     -0.00000000	      0.00000000	  -1153.73496004	      0.00000000	      0.00000000	      0.00000000	      0.00000000	      0.00000000	      0.00000000	      1.06110951	     11.57454192	     -0.00000000
      0.39169949	     -0.00000000	     13.75867239	     -0.00000000	      0.00000000	      0.00000000	     -0.00000000	      2.88307274	     10.15977288	     -0.00000000	      0.00000000	      0.00000000	   1288.01131310	      3.14232053	      3.43810548	     -0.00000000	      0.00000000	      0.00000000	  -1153.31639119	      0.00000000	      0.00000000	      0.00000000	      0.00000000	      0.00000000	      0.00000000	      1.05823336	     11.60769887	     -0.00000000
      0.39210637	     -0.00000000	     13.79712735	     -0.00000000	      0.00000000	     -0.00000000	     -0.00000000	      2.87483530	     10.18677376	     -0.00000000	      0.00000000	     -0.00000000	   1289.66776152	      3.13257846	      3.44761437	     -0.00000000	      0.00000000	     -0.00000000	  -1153.67832501	      0.00000000	      0.00000000	      0.00000000	      0.00000000	      0.00000000	      0.00000000	      1.05513239	     11.63977373	     -0.00000000
      0.39242982	      0.00000000	     13.82691050	     -0.00000000	      0.00000000	     -0.00000000	      0.00000000	      2.86828918	     10.20749290	     -0.00000000	      0.00000000	     -0.00000000	   1290.97879859	      3.12575612	      3.45606641	     -0.00000000	      0.00000000	     -0.00000000	  -1153.44116118	      0.00000000	      0.00000000	      0.00000000	      0.00000000	      0.00000000	      0.00000000	      1.05276129	     11.66467624	     -0.00000000
      0.39284453	     -0.00000000	     13.86410193	      0.00000000	     -0.00000000	      0.00000000	      0.00000000	      2.85987316	     10.23317284	      0.00000000	     -0.00000000	      0.00000000	   1292.63452190	      3.11769219	      3.46743346	      0.00000000	     -0.00000000	      0.00000000	  -1152.71228747	      0.00000000	      0.00000000	      0.00000000	      0.00000000	      0.00000000	      0.00000000	      1.04978456	     11.69580586	      0.00000000
      0.39325923	      0.00000000	     13.90026453	      0.00000000	      0.00000000	     -0.00000000	      0.00000000	      2.85123814	     10.25835020	     -0.00000000	      0.00000000	     -0.00000000	   1294.13387045	      3.10695380	      3.47514318	     -0.00000000	      0.00000000	     -0.00000000	  -1153.22104829	      0.00000000	      0.00000000	      0.00000000	      0.00000000	      0.00000000	      0.00000000	      1.04648060	     11.72578891	     -0.00000000
      0.39358064	      0.00000000	     13.92752142	     -0.00000000	     -0.00000000	      0.00000000	      0.00000000	      2.84460932	     10.27701181	     -0.00000000	     -0.00000000	      0.00000000	   1295.32937649	      3.10050970	      3.48319790	     -0.00000000	     -0.00000000	      0.00000000	  -1152.61973631	      0.00000000	      0.00000000	      0.00000000	      0.00000000	      0.00000000	      0.00000000	      1.04412662	     11.74853452	     -0.00000000
      0.39390205	      0.00000000	     13.95416753	     -0.00000000	      0.00000000	     -0.00000000	     -0.00000000	      2.83789164	     10.29529328	     -0.00000000	      0.00000000	     -0.00000000	   1296.45825979	      3.09314284	      3.48989897	     -0.00000000	      0.00000000	     -0.00000000	  -1152.42623864	      0.00000000	      0.00000000	      0.00000000	      0.00000000	      0.00000000	      0.00000000	      1.04165632	     11.77066131	     -0.00000000
      0.39429038	      0.00000000	     13.98551537	     -0.00000000	      0.00000000	     -0.00000000	     -0.00000000	      2.82978410	     10.31657918	     -0.00000000	      0.00000000	     -0.00000000	   1297.81708674	      3.08520515	      3.49890983	     -0.00000000	      0.00000000	     -0.00000000	  -1151.64521316	      0.00000000	      0.00000000	      0.00000000	      0.00000000	      0.00000000	      0.00000000	      1.03877153	     11.79674985	     -0.00000000
      0.39467870	      0.00000000	     14.01600837	     -0.00000000	      0.00000000	     -0.00000000	      0.00000000	      2.82153312	     10.33738022	     -0.00000000	      0.00000000	     -0.00000000	   1299.06827411	      3.07559388	      3.50553608	     -0.00000000	      0.00000000	     -0.00000000	  -1151.62929021	      0.00000000	      0.00000000	      0.00000000	      0.00000000	      0.00000000	      0.00000000	      1.03568034	     11.82193475	     -0.00000000
      0.39501629	     -0.00000000	     14.04178834	      0.00000000	     -0.00000000	     -0.00000000	      0.00000000	      2.81437915	     10.35475324	      0.00000000	     -0.00000000	     -0.00000000	   1300.15809224	      3.06822232	      3.51227403	      0.00000000	     -0.00000000	     -0.00000000	  -1151.06852251	      0.00000000	      0.00000000	      0.00000000	      0.00000000	      0.00000000	      0.00000000	      1.03309761	     11.84328749	      0.00000000
      0.39542471	     -0.00000000	     14.07210754	      0.00000000	     -0.00000000	      0.00000000	     -0.00000000	      2.80569437	     10.37503773	      0.00000000	     -0.00000000	      0.00000000	   1301.44337373	      3.05955147	      3.52043351	      0.00000000	     -0.00000000	      0.00000000	  -1150.19923312	      0.00000000	      0.00000000	      0.00000000	      0.00000000	      0.00000000	      0.00000000	      1.02999041	     11.86838592	      0.00000000
      0.39583313	     -0.00000000	     14.10153133	     -0.00000000	     -0.00000000	      0.00000000	      0.00000000	      2.79686849	     10.39480686	     -0.00000000	     -0.00000000	      0.00000000	   1302.61914722	      3.04919752	      3.52616348	     -0.00000000	     -0.00000000	      0.00000000	  -1150.10338127	      0.00000000	      0.00000000	      0.00000000	      0.00000000	      0.00000000	      0.00000000	      1.02667644	     11.89254281	     -0.00000000
      0.39613566	     -0.00000000	     14.12272209	      0.00000000	     -0.00000000	      0.00000000	      0.00000000	      2.79035140	     10.40885736	      0.00000000	     -0.00000000	      0.00000000	   1303.49364342	      3.04237637	      3.53125898	      0.00000000	     -0.00000000	      0.00000000	  -1149.56346973	      0.00000000	      0.00000000	      0.00000000	      0.00000000	      0.00000000	      0.00000000	      1.02431291	     11.90999058	      0.00000000
      0.39654422	     -0.00000000	     14.15054098	      0.00000000	     -0.00000000	      0.00000000	     -0.00000000	      2.78157218	     10.42706216	      0.00000000	     -0.00000000	      0.00000000	   1304.67520497	      3.03417253	      3.53912754	      0.00000000	     -0.00000000	      0.00000000	  -1148.27040507	      0.00000000	      0.00000000	      0.00000000	      0.00000000	      0.00000000	      0.00000000	      1.02122880	     11.93295353	      0.00000000
      0.39695278	     -0.00000000	     14.17754768	     -0.00000000	      0.00000000	      0.00000000	      0.00000000	      2.77256890	     10.44501768	     -0.00000000	      0.00000000	      0.00000000	   1305.68958911	      3.02269917	      3.54257842	     -0.00000000	      0.00000000	      0.00000000	  -1148.55878230	      0.00000000	      0.00000000	      0.00000000	      0.00000000	      0.00000000	      0.00000000	      1.01775587	     11.95489408	     -0.00000000
      0.39727010	      0.00000000	     14.19787843	     -0.00000000	     -0.00000000	      0.00000000	     -0.00000000	      2.76569797	     10.45812262	     -0.00000000	     -0.00000000	      0.00000000	   1306.54723813	      3.01636872	      3.54828592	      0.00000000	     -0.00000000	      0.00000000	  -1147.44204264	      0.00000000	      0.00000000	      0.00000000	      0.00000000	      0.00000000	      0.00000000	      1.01535128	     11.97162041	     -0.00000000
      0.39758741	      0.00000000	     14.21772777	     -0.00000000	     -0.00000000	      0.00000000	     -0.00000000	      2.75872746	     10.47101284	      0.00000000	     -0.00000000	      0.00000000	   1307.32721387	      3.00864634	      3.55205911	      0.00000000	     -0.00000000	      0.00000000	  -1146.99098515	      0.00000000	      0.00000000	      0.00000000	      0.00000000	      0.00000000	      0.00000000	      1.01278007	     11.98779288	     -0.00000000
      0.39796215	      0.00000000	     14.24050496	     -0.00000000	     -0.00000000	     -0.00000000	     -0.00000000	      2.75052940	     10.48557113	     -0.00000000	     -0.00000000	     -0.00000000	   1308.25717095	      3.00056614	      3.55759242	     -0.00000000	     -0.00000000	     -0.00000000	  -1145.88941054	      0.00000000	      0.00000000	      0.00000000	      0.00000000	      0.00000000	      0.00000000	      1.00985762	     12.00641296	     -0.00000000
      0.39833689	      0.00000000	     14.26262602	      0.00000000	      0.00000000	      0.00000000	      0.00000000	      2.74222658	     10.49977614	     -0.00000000	      0.00000000	     -0.00000000	   1309.10079314	      2.99108733	      3.56111179	     -0.00000000	      0.00000000	      0.00000000	  -1145.44806725	      0.00000000	      0.00000000	      0.00000000	      0.00000000	      0.00000000	      0.00000000	      1.00676655	     12.02432568	     -0.00000000
      0.39868695	      0.00000000	     14.28266532	     -0.00000000	     -0.00000000	     -0.00000000	      0.00000000	      2.73450419	     10.51242186	      0.00000000	     -0.00000000	     -0.00000000	   1309.89708454	      2.98320465	      3.56540621	      0.00000000	     -0.00000000	     -0.00000000	  -1144.50442820	      0.00000000	      0.00000000	      0.00000000	      0.00000000	      0.00000000	      0.00000000	      1.00398617	     12.04060769	     -0.00000000
      0.39903700	      0.00000000	     14.30214330	     -0.00000000	     -0.00000000	     -0.00000000	      0.00000000	      2.72672785	     10.52469307	     -0.00000000	     -0.00000000	     -0.00000000	   1310.64261127	      2.97471269	      3.56871981	     -0.00000000	     -0.00000000	     -0.00000000	  -1143.83173468	      0.00000000	      0.00000000	      0.00000000	      0.00000000	      0.00000000	      0.00000000	      1.00113020	     12.05634122	     -0.00000000
      0.39942547	      0.00000000	     14.32308387	     -0.00000000	      0.00000000	     -0.00000000	     -0.00000000	      2.71812521	     10.53766283	     -0.00000000	      0.00000000	     -0.00000000	   1311.47121274	      2.96613954	      3.57323509	     -0.00000000	      0.00000000	     -0.00000000	  -1142.61181033	      0.00000000	      0.00000000	      0.00000000	      0.00000000	      0.00000000	      0.00000000	      0.99805398	     12.07329554	     -0.00000000
      0.39981393	     -0.00000000	     14.34337506	      0.00000000	      0.00000000	      0.00000000	      0.00000000	      2.70942076	     10.55029253	      0.00000000	      0.00000000	      0.00000000	   1312.21233425	      2.95613030	      3.57567714	      0.00000000	      0.00000000	      0.00000000	  -1142.07799763	      0.00000000	      0.00000000	      0.00000000	      0.00000000	      0.00000000	      0.00000000	      0.99480610	     12.08954413	      0.00000000
      0.40014416	      0.00000000	     14.36008494	     -0.00000000	     -0.00000000	     -0.00000000	      0.00000000	      2.70205775	     10.56048198	     -0.00000000	     -0.00000000	     -0.00000000	   1312.85273509	      2.94853696	      3.57872492	     -0.00000000	     -0.00000000	     -0.00000000	  -1141.12710934	      0.00000000	      0.00000000	      0.00000000	      0.00000000	      0.00000000	      0.00000000	      0.99214725	     12.10297579	     -0.00000000
      0.40054423	     -0.00000000	     14.37969304	      0.00000000	      0.00000000	     -0.00000000	      0.00000000	      2.69313823	     10.57227929	     -0.00000000	      0.00000000	     -0.00000000	   1313.61054763	      2.93964630	      3.58257992	     -0.00000000	      0.00000000	     -0.00000000	  -1139.77970106	      0.00000000	      0.00000000	      0.00000000	      0.00000000	      0.00000000	      0.00000000	      0.98895754	     12.11872441	     -0.00000000
      0.40094430	     -0.00000000	     14.39865889	      0.00000000	     -0.00000000	      0.00000000	      0.00000000	      2.68410792	     10.58377381	      0.00000000	     -0.00000000	      0.00000000	   1314.27212565	      2.92909003	      3.58405901	      0.00000000	     -0.00000000	      0.00000000	  -1139.24059332	      0.00000000	      0.00000000	      0.00000000	      0.00000000	      0.00000000	      0.00000000	      0.98557061	     12.13375067	      0.00000000
      0.40121378	      0.00000000	     14.41104720	     -0.00000000	     -0.00000000	     -0.00000000	      0.00000000	      2.67805786	     10.59111515	     -0.00000000	     -0.00000000	     -0.00000000	   1314.72840498	      2.92271418	      3.58585539	     -0.00000000	     -0.00000000	     -0.00000000	  -1138.48157186	      0.00000000	      0.00000000	      0.00000000	      0.00000000	      0.00000000	      0.00000000	      0.98337205	     12.14360702	     -0.00000000
      0.40161651	      0.00000000	     14.42898445	     -0.00000000	      0.00000000	     -0.00000000	      0.00000000	      2.66908646	     10.60144331	     -0.00000000	      0.00000000	     -0.00000000	   1315.44049987	      2.91464023	      3.59020188	     -0.00000000	      0.00000000	     -0.00000000	  -1136.57299838	      0.00000000	      0.00000000	      0.00000000	      0.00000000	      0.00000000	      0.00000000	      0.98025179	     12.15797773	     -0.00000000
      0.40201925	      0.00000000	     14.44636101	      0.00000000	      0.00000000	     -0.00000000	      0.00000000	      2.65986374	     10.61186273	     -0.00000000	      0.00000000	     -0.00000000	   1315.95813267	      2.90232131	      3.58886405	     -0.00000000	      0.00000000	     -0.00000000	  -1136.79796557	      0.00000000	      0.00000000	      0.00000000	      0.00000000	      0.00000000	      0.00000000	      0.97663686	     12.17144321	     -0.00000000
      0.40232380	     -0.00000000	     14.45901342	      0.00000000	     -0.00000000	      0.00000000	      0.00000000	      2.65308370	     10.61889979	      0.00000000	     -0.00000000	     -0.00000000	   1316.46852214	      2.89659473	      3.59230483	      0.00000000	     -0.00000000	      0.00000000	  -1135.10998631	      0.00000000	      0.00000000	      0.00000000	      0.00000000	      0.00000000	      0.00000000	      0.97431679	     12.18155421	      0.00000000
      0.40262836	      0.00000000	     14.47135117	     -0.00000000	      0.00000000	     -0.00000000	      0.00000000	      2.64618638	     10.62593919	     -0.00000000	      0.00000000	     -0.00000000	   1316.88534041	      2.88888020	      3.59305909	     -0.00000000	      0.00000000	     -0.00000000	  -1134.42050112	      0.00000000	      0.00000000	      0.00000000	      0.00000000	      0.00000000	      0.00000000	      0.97176516	     12.19119568	     -0.00000000
      0.40298674	      0.00000000	     14.48540390	     -0.00000000	      0.00000000	     -0.00000000	      0.00000000	      2.63812537	     10.63371460	     -0.00000000	      0.00000000	     -0.00000000	   1317.39730361	      2.88089902	      3.59519346	     -0.00000000	      0.00000000	     -0.00000000	  -1133.02393809	      0.00000000	      0.00000000	      0.00000000	      0.00000000	      0.00000000	      0.00000000	      0.96888791	     12.20224436	     -0.00000000
      0.40334512	     -0.00000000	     14.49900806	     -0.00000000	      0.00000000	     -0.00000000	     -0.00000000	      2.62999377	     10.64128208	     -0.00000000	      0.00000000	     -0.00000000	   1317.84223180	      2.87176099	      3.59565956	     -0.00000000	      0.00000000	     -0.00000000	  -1132.19701249	      0.00000000	      0.00000000	      0.00000000	      0.00000000	      0.00000000	      0.00000000	      0.96587531	     12.21278853	     -0.00000000
      0.40370007	      0.00000000	     14.51200879	     -0.00000000	      0.00000000	     -0.00000000	      0.00000000	      2.62198791	     10.64828443	     -0.00000000	      0.00000000	     -0.00000000	   1318.29766024	      2.86364499	      3.59715723	     -0.00000000	      0.00000000	     -0.00000000	  -1130.87582335	      0.00000000	      0.00000000	      0.00000000	      0.00000000	      0.00000000	      0.00000000	      0.96299854	     12.22291276	     -0.00000000
      0.40405501	      0.00000000	     14.52458070	     -0.00000000	     -0.00000000	      0.00000000	      0.00000000	      2.61393619	     10.65504467	      0.00000000	     -0.00000000	      0.00000000	   1318.70289772	      2.85477360	      3.59751093	      0.00000000	     -0.00000000	      0.00000000	  -1129.92181000	      0.00000000	      0.00000000	      0.00000000	      0.00000000	      0.00000000	      0.00000000	      0.96003346	     12.23258926	     -0.00000000
      0.40442750	      0.00000000	     14.53729038	      0.00000000	      0.00000000	      0.00000000	      0.00000000	      2.60553120	     10.66165009	     -0.00000000	      0.00000000	      0.00000000	   1319.13904775	      2.84631083	      3.59880372	     -0.00000000	      0.00000000	      0.00000000	  -1128.46297941	      0.00000000	      0.00000000	      0.00000000	      0.00000000	      0.00000000	      0.00000000	      0.95701914	     12.24240784	     -0.00000000
      0.40479998	      0.00000000	     14.54955221	     -0.00000000	      0.00000000	     -0.00000000	      0.00000000	      2.59706529	     10.66803839	     -0.00000000	      0.00000000	     -0.00000000	   1319.51205454	      2.83678954	      3.59854553	     -0.00000000	      0.00000000	     -0.00000000	  -1127.52868810	      0.00000000	      0.00000000	      0.00000000	      0.00000000	      0.00000000	      0.00000000	      0.95388192	     12.25173190	     -0.00000000
      0.40514908	     -0.00000000	     14.56061116	      0.00000000	     -0.00000000	     -0.00000000	     -0.00000000	      2.58917869	     10.67357475	      0.00000000	     -0.00000000	     -0.00000000	   1319.87577300	      2.82873330	      3.59927261	      0.00000000	     -0.00000000	     -0.00000000	  -1126.18775508	      0.00000000	      0.00000000	      0.00000000	      0.00000000	      0.00000000	      0.00000000	      0.95104181	     12.26018075	      0.00000000
      0.40549817	      0.00000000	     14.57128709	     -0.00000000	      0.00000000	     -0.00000000	      0.00000000	      2.58125898	     10.67888726	     -0.00000000	      0.00000000	     -0.00000000	   1320.19771002	      2.82007921	      3.59907154	     -0.00000000	      0.00000000	     -0.00000000	  -1125.13908011	      0.00000000	      0.00000000	      0.00000000	      0.00000000	      0.00000000	      0.00000000	      0.94813263	     12.26823724	     -0.00000000
      0.40587463	     -0.00000000	     14.58235092	      0.00000000	     -0.00000000	      0.00000000	     -0.00000000	      2.57276503	     10.68416100	      0.00000000	     -0.00000000	      0.00000000	   1320.55609470	      2.81155765	      3.59974717	      0.00000000	     -0.00000000	      0.00000000	  -1123.57152321	      0.00000000	      0.00000000	      0.00000000	      0.00000000	      0.00000000	      0.00000000	      0.94508952	     12.27661656	      0.00000000
      0.40625108	      0.00000000	     14.59299777	     -0.00000000	      0.00000000	     -0.00000000	      0.00000000	      2.56420683	     10.68926217	     -0.00000000	      0.00000000	     -0.00000000	   1320.84728410	      2.80184051	      3.59869295	     -0.00000000	      0.00000000	     -0.00000000	  -1122.60594892	      0.00000000	      0.00000000	      0.00000000	      0.00000000	      0.00000000	      0.00000000	      0.94190877	     12.28451407	     -0.00000000
      0.40658336	      0.00000000	     14.60202071	      0.00000000	      0.00000000	      0.00000000	     -0.00000000	      2.55670366	     10.69336131	      0.00000000	      0.00000000	      0.00000000	   1321.12127565	      2.79413020	      3.59875806	      0.00000000	      0.00000000	      0.00000000	  -1121.29153299	      0.00000000	      0.00000000	      0.00000000	      0.00000000	      0.00000000	      0.00000000	      0.93920211	     12.29124668	      0.00000000
      0.40691565	     -0.00000000	     14.61072271	      0.00000000	      0.00000000	      0.00000000	      0.00000000	      2.54918024	     10.69726479	      0.00000000	      0.00000000	      0.00000000	   1321.36337013	      2.78599718	      3.59814312	     -0.00000000	      0.00000000	      0.00000000	  -1120.18473035	      0.00000000	      0.00000000	      0.00000000	      0.00000000	      0.00000000	      0.00000000	      0.93644741	     12.29765835	      0.00000000
      0.40729357	     -0.00000000	     14.62021271	      0.00000000	      0.00000000	      0.00000000	     -0.00000000	      2.54067205	     10.70128619	      0.00000000	      0.00000000	      0.00000000	   1321.65116660	      2.77753713	      3.59832976	      0.00000000	      0.00000000	      0.00000000	  -1118.50223549	      0.00000000	      0.00000000	      0.00000000	      0.00000000	      0.00000000	      0.00000000	      0.93340689	     12.30467705	      0.00000000
      0.40767149	      0.00000000	     14.62932135	      0.00000000	      0.00000000	      0.00000000	     -0.00000000	      2.53209124	     10.70519417	     -0.00000000	      0.00000000	      0.00000000	   1321.86449574	      2.76765912	      3.59649483	     -0.00000000	      0.00000000	      0.00000000	  -1117.54397486	      0.00000000	      0.00000000	      0.00000000	      0.00000000	      0.00000000	      0.00000000	      0.93020403	     12.31122195	     -0.00000000
      0.40797617	     -0.00000000	     14.63635691	      0.00000000	      0.00000000	      0.00000000	     -0.00000000	      2.52522543	     10.70799695	      0.00000000	      0.00000000	      0.00000000	   1322.05598472	      2.76054501	      3.59601923	      0.00000000	      0.00000000	      0.00000000	  -1116.32081753	      0.00000000	      0.00000000	      0.00000000	      0.00000000	      0.00000000	      0.00000000	      0.92772134	     12.31631733	      0.00000000
      0.40836201	      0.00000000	     14.64488958	      0.00000000	      0.00000000	      0.00000000	     -0.00000000	      2.51656984	     10.71118042	      0.00000000	      0.00000000	      0.00000000	   1322.30389951	      2.75211281	      3.59603668	     -0.00000000	      0.00000000	      0.00000000	  -1114.46040430	      0.00000000	      0.00000000	      0.00000000	      0.00000000	      0.00000000	      0.00000000	      0.92464581	     12.32250184	      0.00000000
      0.40874784	      0.00000000	     14.65306104	      0.00000000	     -0.00000000	     -0.00000000	      0.00000000	      2.50780976	     10.71434996	      0.00000000	     -0.00000000	     -0.00000000	   1322.45291154	      2.74162961	      3.59318966	      0.00000000	     -0.00000000	     -0.00000000	  -1113.65930689	      0.00000000	      0.00000000	      0.00000000	      0.00000000	      0.00000000	      0.00000000	      0.92133562	     12.32816535	      0.00000000
      0.40904423	      0.00000000	     14.65904393	     -0.00000000	      0.00000000	     -0.00000000	      0.00000000	      2.50116714	     10.71637063	     -0.00000000	      0.00000000	     -0.00000000	   1322.61163610	      2.73502809	      3.59281575	     -0.00000000	      0.00000000	     -0.00000000	  -1112.27982381	      0.00000000	      0.00000000	      0.00000000	      0.00000000	      0.00000000	      0.00000000	      0.91896214	     12.33240836	     -0.00000000
      0.40940558	     -0.00000000	     14.66603449	      0.00000000	     -0.00000000	      0.00000000	      0.00000000	      2.49306703	     10.71862390	      0.00000000	     -0.00000000	      0.00000000	   1322.78378494	      2.72680065	      3.59200390	      0.00000000	     -0.00000000	      0.00000000	  -1110.68404156	      0.00000000	      0.00000000	      0.00000000	      0.00000000	      0.00000000	      0.00000000	      0.91604990	     12.33730037	      0.00000000
      0.40976694	      0.00000000	     14.67270945	     -0.00000000	     -0.00000000	     -0.00000000	      0.00000000	      2.48493271	     10.72073852	     -0.00000000	     -0.00000000	     -0.00000000	   1322.90916976	      2.71777416	      3.59000218	     -0.00000000	     -0.00000000	     -0.00000000	  -1109.49934825	      0.00000000	      0.00000000	      0.00000000	      0.00000000	      0.00000000	      0.00000000	      0.91304791	     12.34183775	     -0.00000000
      0.41012252	      0.00000000	     14.67894608	     -0.00000000	      0.00000000	     -0.00000000	     -0.00000000	      2.47698251	     10.72246206	     -0.00000000	      0.00000000	     -0.00000000	   1323.04897547	      2.70969026	      3.58896712	     -0.00000000	      0.00000000	     -0.00000000	  -1107.90940763	      0.00000000	      0.00000000	      0.00000000	      0.00000000	      0.00000000	      0.00000000	      0.91018868	     12.34609710	     -0.00000000
      0.41047810	     -0.00000000	     14.68488909	     -0.00000000	      0.00000000	     -0.00000000	      0.00000000	      2.46900298	     10.72405597	     -0.00000000	      0.00000000	     -0.00000000	   1323.14578956	      2.70087675	      3.58683974	     -0.00000000	      0.00000000	     -0.00000000	  -1106.69672974	      0.00000000	      0.00000000	      0.00000000	      0.00000000	      0.00000000	      0.00000000	      0.90724799	     12.35002784	     -0.00000000
      0.41083748	     -0.00000000	     14.69057430	     -0.00000000	     -0.00000000	     -0.00000000	      0.00000000	      2.46099315	     10.72531953	     -0.00000000	     -0.00000000	     -0.00000000	   1323.26022842	      2.69275923	      3.58561992	     -0.00000000	     -0.00000000	     -0.00000000	  -1105.05171921	      0.00000000	      0.00000000	      0.00000000	      0.00000000	      0.00000000	      0.00000000	      0.90437005	     12.35380366	     -0.00000000
      0.41119686	     -0.00000000	     14.69597360	      0.00000000	      0.00000000	      0.00000000	      0.00000000	      2.45295034	     10.72647288	      0.00000000	      0.00000000	      0.00000000	   1323.32817784	      2.68381692	      3.58317936	      0.00000000	      0.00000000	      0.00000000	  -1103.83613892	      0.00000000	      0.00000000	      0.00000000	      0.00000000	      0.00000000	      0.00000000	      0.90140007	     12.35724769	      0.00000000
      0.41154798	     -0.00000000	     14.70094808	      0.00000000	     -0.00000000	      0.00000000	      0.00000000	      2.44514848	     10.72726797	      0.00000000	     -0.00000000	      0.00000000	   1323.41241117	      2.67587756	      3.58174529	      0.00000000	     -0.00000000	      0.00000000	  -1102.22597078	      0.00000000	      0.00000000	      0.00000000	      0.00000000	      0.00000000	      0.00000000	      0.89859355	     12.36043464	      0.00000000
      0.41189910	      0.00000000	     14.70565898	     -0.00000000	      0.00000000	     -0.00000000	     -0.00000000	      2.43732207	     10.72795247	     -0.00000000	      0.00000000	     -0.00000000	   1323.45685949	      2.66725561	      3.57928678	     -0.00000000	      0.00000000	     -0.00000000	  -1100.97272082	      0.00000000	      0.00000000	      0.00000000	      0.00000000	      0.00000000	      0.00000000	      0.89571156	     12.36332364	     -0.00000000
      0.41225882	      0.00000000	     14.71018934	      0.00000000	      0.00000000	      0.00000000	     -0.00000000	      2.42936016	     10.72832908	      0.00000000	      0.00000000	      0.00000000	   1323.51965306	      2.65919971	      3.57769588	     -0.00000000	      0.00000000	      0.00000000	  -1099.27708423	      0.00000000	      0.00000000	      0.00000000	      0.00000000	      0.00000000	      0.00000000	      0.89285217	     12.36610803	      0.00000000
      0.41261855	     -0.00000000	     14.71445720	      0.00000000	     -0.00000000	      0.00000000	      0.00000000	      2.42136567	     10.72862058	      0.00000000	     -0.00000000	      0.00000000	   1323.53541907	      2.65028087	      3.57483399	      0.00000000	     -0.00000000	      0.00000000	  -1098.03549422	      0.00000000	      0.00000000	      0.00000000	      0.00000000	      0.00000000	      0.00000000	      0.88989696	     12.36857670	      0.00000000
      0.41296356	      0.00000000	     14.71827847	      0.00000000	     -0.00000000	     -0.00000000	      0.00000000	      2.41375565	     10.72859249	      0.00000000	     -0.00000000	     -0.00000000	   1323.56952906	      2.64251966	      3.57304951	      0.00000000	     -0.00000000	     -0.00000000	  -1096.42543046	      0.00000000	      0.00000000	      0.00000000	      0.00000000	      0.00000000	      0.00000000	      0.88715773	     12.37079170	      0.00000000
      0.41330857	      0.00000000	     14.72186472	     -0.00000000	      0.00000000	     -0.00000000	      0.00000000	      2.40612713	     10.72846708	     -0.00000000	      0.00000000	     -0.00000000	   1323.56831402	      2.63415422	      3.57035057	     -0.00000000	      0.00000000	     -0.00000000	  -1095.13487914	      0.00000000	      0.00000000	      0.00000000	      0.00000000	      0.00000000	      0.00000000	      0.88435251	     12.37274127	     -0.00000000
      0.41367031	      0.00000000	     14.72535108	     -0.00000000	     -0.00000000	     -0.00000000	      0.00000000	      2.39818624	     10.72803098	     -0.00000000	     -0.00000000	     -0.00000000	   1323.58485506	      2.62614391	      3.56843744	     -0.00000000	     -0.00000000	     -0.00000000	  -1093.37991270	      0.00000000	      0.00000000	      0.00000000	      0.00000000	      0.00000000	      0.00000000	      0.88150313	     12.37462793	     -0.00000000
      0.41403205	      0.00000000	     14.72859538	     -0.00000000	      0.00000000	     -0.00000000	     -0.00000000	      2.39021121	     10.72753722	     -0.00000000	      0.00000000	     -0.00000000	   1323.55223232	      2.61718923	      3.56513929	     -0.00000000	      0.00000000	     -0.00000000	  -1092.12700056	      0.00000000	      0.00000000	      0.00000000	      0.00000000	      0.00000000	      0.00000000	      0.87854929	     12.37620721	     -0.00000000
      0.41436668	      0.00000000	     14.73135454	     -0.00000000	      0.00000000	     -0.00000000	     -0.00000000	      2.38289273	     10.72679606	     -0.00000000	      0.00000000	     -0.00000000	   1323.54272152	      2.60969873	      3.56306263	     -0.00000000	      0.00000000	     -0.00000000	  -1090.54956280	      0.00000000	      0.00000000	      0.00000000	      0.00000000	      0.00000000	      0.00000000	      0.87591229	     12.37754171	     -0.00000000
      0.41470131	      0.00000000	     14.73390906	     -0.00000000	     -0.00000000	     -0.00000000	      0.00000000	      2.37556352	     10.72596593	     -0.00000000	     -0.00000000	     -0.00000000	   1323.50425533	      2.60172402	      3.56023893	     -0.00000000	     -0.00000000	     -0.00000000	  -1089.23158927	      0.00000000	      0.00000000	      0.00000000	      0.00000000	      0.00000000	      0.00000000	      0.87322347	     12.37864899	     -0.00000000
      0.41506619	     -0.00000000	     14.73644137	      0.00000000	     -0.00000000	      0.00000000	      0.00000000	      2.36762997	     10.72477577	      0.00000000	     -0.00000000	      0.00000000	   1323.48032721	      2.59376908	      3.55806132	      0.00000000	     -0.00000000	      0.00000000	  -1087.40401597	      0.00000000	      0.00000000	      0.00000000	      0.00000000	      0.00000000	      0.00000000	      0.87038159	     12.37971539	      0.00000000
      0.41543107	     -0.00000000	     14.73875007	      0.00000000	      0.00000000	      0.00000000	     -0.00000000	      2.35965626	     10.72356438	      0.00000000	      0.00000000	      0.00000000	   1323.40172916	      2.58471487	      3.55428594	      0.00000000	      0.00000000	      0.00000000	  -1086.16521947	      0.00000000	      0.00000000	      0.00000000	      0.00000000	      0.00000000	      0.00000000	      0.86741800	     12.38047381	      0.00000000
      0.41574709	      0.00000000	     14.74054071	     -0.00000000	      0.00000000	     -0.00000000	      0.00000000	      2.35280920	     10.72225722	     -0.00000000	      0.00000000	     -0.00000000	   1323.35574645	      2.57766582	      3.55200904	     -0.00000000	      0.00000000	     -0.00000000	  -1084.67404682	      0.00000000	      0.00000000	      0.00000000	      0.00000000	      0.00000000	      0.00000000	      0.86494671	     12.38103372	     -0.00000000
      0.41606310	      0.00000000	     14.74216090	     -0.00000000	     -0.00000000	     -0.00000000	      0.00000000	      2.34595961	     10.72086759	     -0.00000000	     -0.00000000	     -0.00000000	   1323.28862504	      2.57029132	      3.54921297	     -0.00000000	     -0.00000000	     -0.00000000	  -1083.35994134	      0.00000000	      0.00000000	      0.00000000	      0.00000000	      0.00000000	      0.00000000	      0.86244178	     12.38141266	     -0.00000000
      0.41642836	     -0.00000000	     14.74380376	      0.00000000	      0.00000000	     -0.00000000	      0.00000000	      2.33810064	     10.71899837	      0.00000000	      0.00000000	     -0.00000000	   1323.22918496	      2.56248856	      3.54687080	      0.00000000	      0.00000000	     -0.00000000	  -1081.46126291	      0.00000000	      0.00000000	      0.00000000	      0.00000000	      0.00000000	      0.00000000	      0.85963445	     12.38172880	      0.00000000
      0.41679362	     -0.00000000	     14.74524395	     -0.00000000	      0.00000000	      0.00000000	     -0.00000000	      2.33019244	     10.71715244	     -0.00000000	      0.00000000	      0.00000000	   1323.10770660	      2.55338548	      3.54265505	     -0.00000000	      0.00000000	      0.00000000	  -1080.26285290	      0.00000000	      0.00000000	      0.00000000	      0.00000000	      0.00000000	      0.00000000	      0.85668272	     12.38173360	     -0.00000000
      0.41708161	      0.00000000	     14.74620769	     -0.00000000	      0.00000000	     -0.00000000	      0.00000000	      2.32401279	     10.71547196	     -0.00000000	      0.00000000	     -0.00000000	   1323.03432433	      2.54696820	      3.54030090	     -0.00000000	      0.00000000	     -0.00000000	  -1078.91611111	      0.00000000	      0.00000000	      0.00000000	      0.00000000	      0.00000000	      0.00000000	      0.85444671	     12.38166988	     -0.00000000
      0.41745492	      0.00000000	     14.74724206	     -0.00000000	      0.00000000	     -0.00000000	     -0.00000000	      2.31605667	     10.71305432	     -0.00000000	      0.00000000	     -0.00000000	   1322.95449394	      2.53928584	      3.53803306	     -0.00000000	      0.00000000	     -0.00000000	  -1076.83593524	      0.00000000	      0.00000000	      0.00000000	      0.00000000	      0.00000000	      0.00000000	      0.85162665	     12.38147017	     -0.00000000
      0.41782822	     -0.00000000	     14.74809037	      0.00000000	      0.00000000	      0.00000000	     -0.00000000	      2.30801402	     10.71077114	      0.00000000	      0.00000000	      0.00000000	   1322.78353219	      2.52956682	      3.53287536	      0.00000000	      0.00000000	      0.00000000	  -1075.85415584	      0.00000000	      0.00000000	      0.00000000	      0.00000000	      0.00000000	      0.00000000	      0.84857800	     12.38089510	      0.00000000
      0.41811976	     -0.00000000	     14.74856966	      0.00000000	     -0.00000000	      0.00000000	      0.00000000	      2.30183326	     10.70864944	      0.00000000	     -0.00000000	      0.00000000	   1322.70434612	      2.52354503	      3.53093173	      0.00000000	     -0.00000000	      0.00000000	  -1074.25234080	      0.00000000	      0.00000000	      0.00000000	      0.00000000	      0.00000000	      0.00000000	      0.84638178	     12.38045512	      0.00000000
      0.41841129	     -0.00000000	     14.74893034	     -0.00000000	      0.00000000	     -0.00000000	      0.00000000	      2.29562815	     10.70653800	     -0.00000000	      0.00000000	     -0.00000000	   1322.59028546	      2.51680263	      3.52794069	     -0.00000000	      0.00000000	     -0.00000000	  -1073.04201169	      0.00000000	      0.00000000	      0.00000000	      0.00000000	      0.00000000	      0.00000000	      0.84410629	     12.37983702	     -0.00000000
      0.41876158	      0.00000000	     14.74917638	     -0.00000000	     -0.00000000	      0.00000000	     -0.00000000	      2.28823423	     10.70376156	     -0.00000000	     -0.00000000	      0.00000000	   1322.47630096	      2.50950110	      3.52537236	     -0.00000000	     -0.00000000	      0.00000000	  -1071.16490301	      0.00000000	      0.00000000	      0.00000000	      0.00000000	      0.00000000	      0.00000000	      0.84146908	     12.37901905	     -0.00000000
      0.41911187	     -0.00000000	     14.74926007	      0.00000000	      0.00000000	      0.00000000	      0.00000000	      2.28079858	     10.70102530	      0.00000000	      0.00000000	      0.00000000	   1322.30682583	      2.50102377	      3.52110300	      0.00000000	      0.00000000	      0.00000000	  -1069.92775371	      0.00000000	      0.00000000	      0.00000000	      0.00000000	      0.00000000	      0.00000000	      0.83870202	     12.37793690	      0.00000000
      0.41942124	      0.00000000	     14.74916794	     -0.00000000	     -0.00000000	     -0.00000000	     -0.00000000	      2.27429199	     10.69838562	     -0.00000000	     -0.00000000	     -0.00000000	   1322.18108511	      2.49433424	      3.51836521	     -0.00000000	     -0.00000000	     -0.00000000	  -1068.41313308	      0.00000000	      0.00000000	      0.00000000	      0.00000000	      0.00000000	      0.00000000	      0.83635452	     12.37692418	     -0.00000000
      0.41973061	      0.00000000	     14.74894269	      0.00000000	      0.00000000	     -0.00000000	      0.00000000	      2.26778520	     10.69569439	     -0.00000000	      0.00000000	     -0.00000000	   1322.03578206	      2.48732512	      3.51512468	     -0.00000000	      0.00000000	     -0.00000000	  -1067.07724837	      0.00000000	      0.00000000	      0.00000000	      0.00000000	      0.00000000	      0.00000000	      0.83397459	     12.37576358	     -0.00000000
      0.42009053	      0.00000000	     14.74849517	      0.00000000	      0.00000000	     -0.00000000	     -0.00000000	      2.26027353	     10.69234068	     -0.00000000	      0.00000000	     -0.00000000	   1321.88554674	      2.47986702	      3.51224218	     -0.00000000	      0.00000000	     -0.00000000	  -1065.15612151	      0.00000000	      0.00000000	      0.00000000	      0.00000000	      0.00000000	      0.00000000	      0.83129131	     12.37432947	     -0.00000000
      0.42045046	     -0.00000000	     14.74788914	      0.00000000	      0.00000000	      0.00000000	     -0.00000000	      2.25271921	     10.68904070	      0.00000000	      0.00000000	      0.00000000	   1321.67717579	      2.47116856	      3.50756072	      0.00000000	      0.00000000	      0.00000000	  -1063.91403591	      0.00000000	      0.00000000	      0.00000000	      0.00000000	      0.00000000	      0.00000000	      0.82847138	     12.37262718	      0.00000000
      0.42073494	     -0.00000000	     14.74726975	      0.00000000	      0.00000000	      0.00000000	     -0.00000000	      2.24680373	     10.68623820	      0.00000000	      0.00000000	      0.00000000	   1321.53469761	      2.46501995	      3.50481060	      0.00000000	      0.00000000	      0.00000000	  -1062.54737094	      0.00000000	      0.00000000	      0.00000000	      0.00000000	      0.00000000	      0.00000000	      0.82633038	     12.37123986	      0.00000000
      0.42110400	     -0.00000000	     14.74629092	      0.00000000	      0.00000000	      0.00000000	     -0.00000000	      2.23918360	     10.68240023	      0.00000000	      0.00000000	      0.00000000	   1321.36538845	      2.45764912	      3.50201251	      0.00000000	      0.00000000	      0.00000000	  -1060.45600442	      0.00000000	      0.00000000	      0.00000000	      0.00000000	      0.00000000	      0.00000000	      0.82362811	     12.36935593	      0.00000000
      0.42147307	      0.00000000	     14.74516698	     -0.00000000	     -0.00000000	      0.00000000	      0.00000000	      2.23148620	     10.67871946	     -0.00000000	     -0.00000000	      0.00000000	   1321.11034610	      2.44834292	      3.49644113	      0.00000000	     -0.00000000	      0.00000000	  -1059.42325730	      0.00000000	      0.00000000	      0.00000000	      0.00000000	      0.00000000	      0.00000000	      0.82070989	     12.36714005	     -0.00000000
      0.42176156	     -0.00000000	     14.74413541	     -0.00000000	     -0.00000000	     -0.00000000	      0.00000000	      2.22556659	     10.67553698	     -0.00000000	     -0.00000000	     -0.00000000	   1320.96384802	      2.44257162	      3.49412182	     -0.00000000	     -0.00000000	     -0.00000000	  -1057.81024094	      0.00000000	      0.00000000	      0.00000000	      0.00000000	      0.00000000	      0.00000000	      0.81860606	     12.36543968	     -0.00000000
      0.42205005	      0.00000000	     14.74300949	     -0.00000000	     -0.00000000	     -0.00000000	      0.00000000	      2.21962601	     10.67238226	     -0.00000000	     -0.00000000	     -0.00000000	   1320.78436855	      2.43610663	      3.49078754	     -0.00000000	     -0.00000000	     -0.00000000	  -1056.58034439	      0.00000000	      0.00000000	      0.00000000	      0.00000000	      0.00000000	      0.00000000	      0.81642656	     12.36358424	     -0.00000000
      0.42239641	      0.00000000	     14.74150329	     -0.00000000	     -0.00000000	     -0.00000000	      0.00000000	      2.21255520	     10.66838743	     -0.00000000	     -0.00000000	     -0.00000000	   1320.59175832	      2.42911022	      3.48778953	     -0.00000000	     -0.00000000	     -0.00000000	  -1054.69832149	      0.00000000	      0.00000000	      0.00000000	      0.00000000	      0.00000000	      0.00000000	      0.81390319	     12.36130816	     -0.00000000
      0.42274277	      0.00000000	     14.73986799	     -0.00000000	      0.00000000	     -0.00000000	      0.00000000	      2.20544877	     10.66445326	     -0.00000000	      0.00000000	     -0.00000000	   1320.34732145	      2.42100168	      3.48316902	     -0.00000000	      0.00000000	     -0.00000000	  -1053.43118579	      0.00000000	      0.00000000	      0.00000000	      0.00000000	      0.00000000	      0.00000000	      0.81125797	     12.35880204	     -0.00000000
      0.42304843	      0.00000000	     14.73828767	      0.00000000	      0.00000000	     -0.00000000	      0.00000000	      2.19923665	     10.66078752	      0.00000000	      0.00000000	     -0.00000000	   1320.15500485	      2.41460408	      3.48009534	      0.00000000	      0.00000000	     -0.00000000	  -1051.91055078	      0.00000000	      0.00000000	      0.00000000	      0.00000000	      0.00000000	      0.00000000	      0.80901562	     12.35655613	      0.00000000
      0.42335409	     -0.00000000	     14.73659970	      0.00000000	     -0.00000000	      0.00000000	      0.00000000	      2.19302696	     10.65708939	      0.00000000	     -0.00000000	      0.00000000	   1319.94478534	      2.40790657	      3.47654964	      0.00000000	     -0.00000000	      0.00000000	  -1050.56201309	      0.00000000	      0.00000000	      0.00000000	      0.00000000	      0.00000000	      0.00000000	      0.80674350	     12.35418638	      0.00000000
      0.42371026	      0.00000000	     14.73447936	     -0.00000000	      0.00000000	     -0.00000000	      0.00000000	      2.18584926	     10.65258845	     -0.00000000	      0.00000000	     -0.00000000	   1319.71851204	      2.40076770	      3.47328697	     -0.00000000	      0.00000000	     -0.00000000	  -1048.63988060	      0.00000000	      0.00000000	      0.00000000	      0.00000000	      0.00000000	      0.00000000	      0.80417827	     12.35136741	     -0.00000000
      0.42406643	     -0.00000000	     14.73223238	      0.00000000	     -0.00000000	      0.00000000	      0.00000000	      2.17863457	     10.64816131	      0.00000000	     -0.00000000	      0.00000000	   1319.43745322	      2.39244600	      3.46829388	      0.00000000	     -0.00000000	      0.00000000	  -1047.37508814	      0.00000000	      0.00000000	      0.00000000	      0.00000000	      0.00000000	      0.00000000	      0.80148367	     12.34831237	      0.00000000
      0.42434496	     -0.00000000	     14.73035996	      0.00000000	     -0.00000000	      0.00000000	      0.00000000	      2.17304604	     10.64453147	      0.00000000	     -0.00000000	      0.00000000	   1319.23901692	      2.38662095	      3.46530068	      0.00000000	     -0.00000000	      0.00000000	  -1046.02308759	      0.00000000	      0.00000000	      0.00000000	      0.00000000	      0.00000000	      0.00000000	      0.79945935	     12.34590013	      0.00000000
      0.42471055	     -0.00000000	     14.72775621	      0.00000000	     -0.00000000	      0.00000000	     -0.00000000	      2.16576671	     10.63958708	      0.00000000	     -0.00000000	      0.00000000	   1318.99576447	      2.37959805	      3.46218796	      0.00000000	     -0.00000000	      0.00000000	  -1043.92028697	      0.00000000	      0.00000000	      0.00000000	      0.00000000	      0.00000000	      0.00000000	      0.79687979	     12.34267857	      0.00000000
      0.42507615	     -0.00000000	     14.72503944	      0.00000000	      0.00000000	      0.00000000	     -0.00000000	      2.15841284	     10.63482864	      0.00000000	      0.00000000	      0.00000000	   1318.66756280	      2.37063408	      3.45626794	      0.00000000	      0.00000000	      0.00000000	  -1042.89239717	      0.00000000	      0.00000000	      0.00000000	      0.00000000	      0.00000000	      0.00000000	      0.79408440	     12.33914916	      0.00000000
      0.42536265	      0.00000000	     14.72277773	     -0.00000000	      0.00000000	     -0.00000000	     -0.00000000	      2.15275022	     10.63080450	     -0.00000000	      0.00000000	     -0.00000000	   1318.46597803	      2.36516426	      3.45377389	     -0.00000000	      0.00000000	     -0.00000000	  -1041.24715648	      0.00000000	      0.00000000	      0.00000000	      0.00000000	      0.00000000	      0.00000000	      0.79207707	     12.33644153	     -0.00000000
      0.42564914	      0.00000000	     14.72044097	     -0.00000000	      0.00000000	     -0.00000000	      0.00000000	      2.14706511	     10.62683243	     -0.00000000	      0.00000000	     -0.00000000	   1318.22968784	      2.35894283	      3.45017614	     -0.00000000	      0.00000000	     -0.00000000	  -1040.02213568	      0.00000000	      0.00000000	      0.00000000	      0.00000000	      0.00000000	      0.00000000	      0.78998780	     12.33358821	     -0.00000000
      0.42599054	     -0.00000000	     14.71752717	      0.00000000	      0.00000000	      0.00000000	     -0.00000000	      2.14035145	     10.62191549	      0.00000000	      0.00000000	      0.00000000	   1317.97102049	      2.35227474	      3.44688953	      0.00000000	      0.00000000	      0.00000000	  -1038.16601555	      0.00000000	      0.00000000	      0.00000000	      0.00000000	      0.00000000	      0.00000000	      0.78758934	     12.33016109	      0.00000000
      0.42633194	      0.00000000	     14.71450934	     -0.00000000	      0.00000000	     -0.00000000	      0.00000000	      2.13360903	     10.61706789	     -0.00000000	      0.00000000	     -0.00000000	   1317.66525837	      2.34459240	      3.44210755	     -0.00000000	      0.00000000	     -0.00000000	  -1036.87915200	      0.00000000	      0.00000000	      0.00000000	      0.00000000	      0.00000000	      0.00000000	      0.78508073	     12.32653480	     -0.00000000
      0.42663858	      0.00000000	     14.71168146	     -0.00000000	      0.00000000	     -0.00000000	      0.00000000	      2.12761125	     10.61254187	     -0.00000000	      0.00000000	     -0.00000000	   1317.41311310	      2.33841322	      3.43878485	     -0.00000000	      0.00000000	     -0.00000000	  -1035.33947305	      0.00000000	      0.00000000	      0.00000000	      0.00000000	      0.00000000	      0.00000000	      0.78291551	     12.32325836	     -0.00000000
      0.42694521	      0.00000000	     14.70876288	     -0.00000000	      0.00000000	     -0.00000000	      0.00000000	      2.12161677	     10.60800029	     -0.00000000	      0.00000000	     -0.00000000	   1317.14296593	      2.33192040	      3.43497059	     -0.00000000	      0.00000000	     -0.00000000	  -1033.98301569	      0.00000000	      0.00000000	      0.00000000	      0.00000000	      0.00000000	      0.00000000	      0.78071936	     12.31987108	     -0.00000000
      0.42729811	      0.00000000	     14.70527389	     -0.00000000	     -0.00000000	     -0.00000000	      0.00000000	      2.11477532	     10.60260545	     -0.00000000	     -0.00000000	     -0.00000000	   1316.85027521	      2.32508463	      3.43142951	     -0.00000000	     -0.00000000	     -0.00000000	  -1032.08584627	      0.00000000	      0.00000000	      0.00000000	      0.00000000	      0.00000000	      0.00000000	      0.77827112	     12.31593383	     -0.00000000
      0.42765101	      0.00000000	     14.70168122	     -0.00000000	     -0.00000000	     -0.00000000	     -0.00000000	      2.10790369	     10.59729201	     -0.00000000	     -0.00000000	     -0.00000000	   1316.50725824	      2.31716032	      3.42627862	     -0.00000000	     -0.00000000	      0.00000000	  -1030.80250104	      0.00000000	      0.00000000	      0.00000000	      0.00000000	      0.00000000	      0.00000000	      0.77570482	     12.31178913	     -0.00000000
      0.42792962	     -0.00000000	     14.69874573	      0.00000000	      0.00000000	      0.00000000	     -0.00000000	      2.10253065	     10.59294753	      0.00000000	      0.00000000	     -0.00000000	   1316.25688145	      2.31155287	      3.42309382	      0.00000000	      0.00000000	      0.00000000	  -1029.44308154	      0.00000000	      0.00000000	      0.00000000	      0.00000000	      0.00000000	      0.00000000	      0.77375785	     12.30850558	      0.00000000
      0.42829195	      0.00000000	     14.69480487	     -0.00000000	     -0.00000000	     -0.00000000	     -0.00000000	      2.09559625	     10.58714637	     -0.00000000	     -0.00000000	     -0.00000000	   1315.94627219	      2.30481264	      3.41968617	     -0.00000000	     -0.00000000	     -0.00000000	  -1027.38505139	      0.00000000	      0.00000000	      0.00000000	      0.00000000	      0.00000000	      0.00000000	      0.77129544	     12.30419342	     -0.00000000
      0.42865429	      0.00000000	     14.69077184	     -0.00000000	     -0.00000000	     -0.00000000	      0.00000000	      2.08859897	     10.58152590	     -0.00000000	     -0.00000000	     -0.00000000	   1315.55853700	      2.29631165	      3.41370098	     -0.00000000	     -0.00000000	     -0.00000000	  -1026.31456607	      0.00000000	      0.00000000	      0.00000000	      0.00000000	      0.00000000	      0.00000000	      0.76863846	     12.29960846	     -0.00000000
      0.42893788	     -0.00000000	     14.68750180	      0.00000000	      0.00000000	      0.00000000	      0.00000000	      2.08321461	     10.57686656	      0.00000000	      0.00000000	      0.00000000	   1315.30541378	      2.29106853	      3.41099057	      0.00000000	      0.00000000	      0.00000000	  -1024.71016294	      0.00000000	      0.00000000	      0.00000000	      0.00000000	      0.00000000	      0.00000000	      0.76672551	     12.29608181	      0.00000000
      0.42922148	      0.00000000	     14.68416958	     -0.00000000	      0.00000000	     -0.00000000	      0.00000000	      2.07781289	     10.57226001	     -0.00000000	      0.00000000	     -0.00000000	   1315.02113590	      2.28515347	      3.40728155	     -0.00000000	      0.00000000	     -0.00000000	  -1023.48706385	      0.00000000	      0.00000000	      0.00000000	      0.00000000	      0.00000000	      0.00000000	      0.76474001	     12.29242840	     -0.00000000
      0.42956054	      0.00000000	     14.68007496	     -0.00000000	      0.00000000	     -0.00000000	     -0.00000000	      2.07141349	     10.56659029	     -0.00000000	      0.00000000	     -0.00000000	   1314.70288277	      2.27878342	      3.40380552	     -0.00000000	      0.00000000	     -0.00000000	  -1021.65038299	      0.00000000	      0.00000000	      0.00000000	      0.00000000	      0.00000000	      0.00000000	      0.76245239	     12.28804635	     -0.00000000
      0.42989960	      0.00000000	     14.67589447	     -0.00000000	      0.00000000	     -0.00000000	     -0.00000000	      2.06498870	     10.56100096	     -0.00000000	      0.00000000	     -0.00000000	   1314.33947932	      2.27143581	      3.39887461	     -0.00000000	      0.00000000	     -0.00000000	  -1020.36954002	      0.00000000	      0.00000000	      0.00000000	      0.00000000	      0.00000000	      0.00000000	      0.76005920	     12.28348349	     -0.00000000
      0.43019968	     -0.00000000	     14.67209552	      0.00000000	     -0.00000000	      0.00000000	     -0.00000000	      2.05935820	     10.55590281	      0.00000000	     -0.00000000	      0.00000000	   1314.03916083	      2.26561183	      3.39544255	      0.00000000	     -0.00000000	      0.00000000	  -1018.87296691	      0.00000000	      0.00000000	      0.00000000	      0.00000000	      0.00000000	      0.00000000	      0.75802422	     12.27943850	      0.00000000
      0.43049976	     -0.00000000	     14.66822188	      0.00000000	     -0.00000000	      0.00000000	      0.00000000	      2.05373342	     10.55079664	      0.00000000	     -0.00000000	      0.00000000	   1313.72307122	      2.25951793	      3.39158241	      0.00000000	     -0.00000000	      0.00000000	  -1017.53795277	      0.00000000	      0.00000000	      0.00000000	      0.00000000	      0.00000000	      0.00000000	      0.75596336	     12.27530109	      0.00000000
      0.43084965	      0.00000000	     14.66359401	     -0.00000000	     -0.00000000	     -0.00000000	     -0.00000000	      2.04723058	     10.54469497	     -0.00000000	     -0.00000000	     -0.00000000	   1313.37187703	      2.25301645	      3.38790179	     -0.00000000	     -0.00000000	     -0.00000000	  -1015.66160559	      0.00000000	      0.00000000	      0.00000000	      0.00000000	      0.00000000	      0.00000000	      0.75363588	     12.27045213	     -0.00000000
      0.43119955	      0.00000000	     14.65888069	     -0.00000000	      0.00000000	     -0.00000000	     -0.00000000	      2.04069994	     10.53868778	     -0.00000000	      0.00000000	     -0.00000000	   1312.97165514	      2.24544731	      3.38262829	     -0.00000000	      0.00000000	     -0.00000000	  -1014.39449015	      0.00000000	      0.00000000	      0.00000000	      0.00000000	      0.00000000	      0.00000000	      0.75119308	     12.26541225	     -0.00000000
      0.43146393	      0.00000000	     14.65523872	     -0.00000000	      0.00000000	     -0.00000000	      0.00000000	      2.03581302	     10.53402227	     -0.00000000	      0.00000000	     -0.00000000	   1312.68769701	      2.24031229	      3.37945111	     -0.00000000	      0.00000000	     -0.00000000	  -1013.12394277	      0.00000000	      0.00000000	      0.00000000	      0.00000000	      0.00000000	      0.00000000	      0.74941872	     12.26160282	     -0.00000000
      0.43182449	     -0.00000000	     14.65016343	      0.00000000	     -0.00000000	      0.00000000	     -0.00000000	      2.02920812	     10.52750259	      0.00000000	     -0.00000000	      0.00000000	   1312.32130487	      2.23399964	      3.37606899	      0.00000000	     -0.00000000	      0.00000000	  -1011.02262077	      0.00000000	      0.00000000	      0.00000000	      0.00000000	      0.00000000	      0.00000000	      0.74708419	     12.25639549	      0.00000000
      0.43218506	      0.00000000	     14.64501907	     -0.00000000	     -0.00000000	     -0.00000000	     -0.00000000	      2.02252733	     10.52122202	     -0.00000000	     -0.00000000	     -0.00000000	   1311.86668829	      2.22563403	      3.36966078	     -0.00000000	     -0.00000000	     -0.00000000	  -1010.08168513	      0.00000000	      0.00000000	      0.00000000	      0.00000000	      0.00000000	      0.00000000	      0.74452215	     12.25089941	     -0.00000000
      0.43247921	     -0.00000000	     14.64070606	      0.00000000	     -0.00000000	     -0.00000000	     -0.00000000	      2.01719629	     10.51577000	      0.00000000	     -0.00000000	     -0.00000000	   1311.56623297	      2.22073345	      3.36717874	      0.00000000	     -0.00000000	     -0.00000000	  -1008.25664794	      0.00000000	      0.00000000	      0.00000000	      0.00000000	      0.00000000	      0.00000000	      0.74265759	     12.24653661	      0.00000000
      0.43277335	      0.00000000	     14.63634544	     -0.00000000	     -0.00000000	     -0.00000000	      0.00000000	      2.01182380	     10.51045308	     -0.00000000	     -0.00000000	     -0.00000000	   1311.21395000	      2.21464065	      3.36293255	     -0.00000000	     -0.00000000	     -0.00000000	  -1007.10794413	      0.00000000	      0.00000000	      0.00000000	      0.00000000	      0.00000000	      0.00000000	      0.74066157	     12.24199977	     -0.00000000
      0.43309074	      0.00000000	     14.63154772	     -0.00000000	      0.00000000	     -0.00000000	      0.00000000	      2.00608652	     10.50456146	     -0.00000000	      0.00000000	     -0.00000000	   1310.85798883	      2.20881744	      3.35940052	     -0.00000000	      0.00000000	     -0.00000000	  -1005.46377343	      0.00000000	      0.00000000	      0.00000000	      0.00000000	      0.00000000	      0.00000000	      0.73859927	     12.23711295	     -0.00000000
      0.43340812	     -0.00000000	     14.62668031	      0.00000000	      0.00000000	      0.00000000	     -0.00000000	      2.00034351	     10.49870611	      0.00000000	      0.00000000	      0.00000000	   1310.47456887	      2.20244016	      3.35502208	      0.00000000	      0.00000000	      0.00000000	  -1004.14323599	      0.00000000	      0.00000000	      0.00000000	      0.00000000	      0.00000000	      0.00000000	      0.73647936	     12.23210584	      0.00000000
      0.43374324	     -0.00000000	     14.62144278	      0.00000000	     -0.00000000	      0.00000000	     -0.00000000	      1.99433544	     10.49238400	      0.00000000	     -0.00000000	      0.00000000	   1310.08811181	      2.19632855	      3.35125929	      0.00000000	     -0.00000000	      0.00000000	  -1002.41746302	      0.00000000	      0.00000000	      0.00000000	      0.00000000	      0.00000000	      0.00000000	      0.73431835	     12.22680860	      0.00000000
      0.43407835	      0.00000000	     14.61613054	      0.00000000	     -0.00000000	      0.00000000	      0.00000000	      1.98831853	     10.48611179	      0.00000000	     -0.00000000	      0.00000000	   1309.66901341	      2.18954722	      3.34647566	      0.00000000	     -0.00000000	      0.00000000	  -1001.08236776	      0.00000000	      0.00000000	      0.00000000	      0.00000000	      0.00000000	      0.00000000	      0.73208720	     12.22137372	      0.00000000
      0.43439742	     -0.00000000	     14.61098052	      0.00000000	      0.00000000	      0.00000000	      0.00000000	      1.98264380	     10.48000630	      0.00000000	      0.00000000	      0.00000000	   1309.28808921	      2.18369849	      3.34276523	     -0.00000000	      0.00000000	      0.00000000	   -999.48671542	      0.00000000	      0.00000000	      0.00000000	      0.00000000	      0.00000000	      0.00000000	      0.73003837	     12.21619240	      0.00000000
      0.43471648	      0.00000000	     14.60576060	     -0.00000000	     -0.00000000	     -0.00000000	     -0.00000000	      1.97697139	     10.47391790	     -0.00000000	     -0.00000000	     -0.00000000	   1308.88553585	      2.17744459	      3.33842292	     -0.00000000	     -0.00000000	     -0.00000000	   -998.13288510	      0.00000000	      0.00000000	      0.00000000	      0.00000000	      0.00000000	      0.00000000	      0.72794907	     12.21090746	     -0.00000000
      0.43505845	     -0.00000000	     14.60006945	      0.00000000	     -0.00000000	      0.00000000	      0.00000000	      1.97094600	     10.46726147	      0.00000000	     -0.00000000	      0.00000000	   1308.47040891	      2.17131696	      3.33456500	      0.00000000	     -0.00000000	      0.00000000	   -996.37643382	      0.00000000	      0.00000000	      0.00000000	      0.00000000	      0.00000000	      0.00000000	      0.72578199	     12.20522953	      0.00000000
      0.43540042	     -0.00000000	     14.59430532	      0.00000000	      0.00000000	      0.00000000	      0.00000000	      1.96490916	     10.46066804	      0.00000000	      0.00000000	      0.00000000	   1308.01930404	      2.16444076	      3.32956594	      0.00000000	      0.00000000	      0.00000000	   -995.05717485	      0.00000000	      0.00000000	      0.00000000	      0.00000000	      0.00000000	      0.00000000	      0.72353611	     12.19940623	      0.00000000
      0.43570371	     -0.00000000	     14.58910938	      0.00000000	      0.00000000	     -0.00000000	      0.00000000	      1.95960673	     10.45469497	      0.00000000	      0.00000000	     -0.00000000	   1307.63694758	      2.15893189	      3.32595739	     -0.00000000	      0.00000000	     -0.00000000	   -993.57122489	      0.00000000	      0.00000000	      0.00000000	      0.00000000	      0.00000000	      0.00000000	      0.72161725	     12.19424033	      0.00000000
      0.43600700	      0.00000000	     14.58385120	     -0.00000000	     -0.00000000	      0.00000000	      0.00000000	      1.95431151	     10.44872549	     -0.00000000	     -0.00000000	      0.00000000	   1307.23892213	      2.15315530	      3.32192087	     -0.00000000	     -0.00000000	      0.00000000	   -992.24949133	      0.00000000	      0.00000000	      0.00000000	      0.00000000	      0.00000000	      0.00000000	      0.71967311	     12.18899284	     -0.00000000
      0.43635367	     -0.00000000	     14.57774842	     -0.00000000	      0.00000000	      0.00000000	      0.00000000	      1.94831196	     10.44177763	     -0.00000000	      0.00000000	      0.00000000	   1306.79943051	      2.14710614	      3.31807689	     -0.00000000	      0.00000000	      0.00000000	   -990.44467267	      0.00000000	      0.00000000	      0.00000000	      0.00000000	      0.00000000	      0.00000000	      0.71752061	     12.18298268	     -0.00000000
      0.43670034	     -0.00000000	     14.57157743	      0.00000000	     -0.00000000	     -0.00000000	      0.00000000	      1.94229237	     10.43492295	      0.00000000	     -0.00000000	     -0.00000000	   1306.31623630	      2.14011621	      3.31280452	      0.00000000	     -0.00000000	     -0.00000000	   -989.18729730	      0.00000000	      0.00000000	      0.00000000	      0.00000000	      0.00000000	      0.00000000	      0.71526764	     12.17680878	      0.00000000
      0.43695988	      0.00000000	     14.56689132	     -0.00000000	     -0.00000000	     -0.00000000	      0.00000000	      1.93782938	     10.42968566	     -0.00000000	     -0.00000000	     -0.00000000	   1305.97047236	      2.13540212	      3.30959046	      0.00000000	     -0.00000000	     -0.00000000	   -987.96614404	      0.00000000	      0.00000000	      0.00000000	      0.00000000	      0.00000000	      0.00000000	      0.71364472	     12.17219228	     -0.00000000
      0.43731723	      0.00000000	     14.56034870	     -0.00000000	     -0.00000000	     -0.00000000	     -0.00000000	      1.93174201	     10.42233808	     -0.00000000	     -0.00000000	     -0.00000000	   1305.51397981	      2.12956741	      3.30609091	     -0.00000000	     -0.00000000	     -0.00000000	   -985.93215158	      0.00000000	      0.00000000	      0.00000000	      0.00000000	      0.00000000	      0.00000000	      0.71149143	     12.16583785	     -0.00000000
      0.43767458	      0.00000000	     14.55375467	     -0.00000000	      0.00000000	     -0.00000000	      0.00000000	      1.92558583	     10.41523288	     -0.00000000	      0.00000000	     -0.00000000	   1304.97339413	      2.12177398	      3.29965548	     -0.00000000	      0.00000000	     -0.00000000	   -985.02198670	      0.00000000	      0.00000000	      0.00000000	      0.00000000	      0.00000000	      0.00000000	      0.70912198	     12.15921578	     -0.00000000
      0.43796082	      0.00000000	     14.54837335	     -0.00000000	      0.00000000	      0.00000000	     -0.00000000	      1.92076656	     10.40923979	     -0.00000000	      0.00000000	      0.00000000	   1304.60707746	      2.11736235	      3.29716823	     -0.00000000	      0.00000000	      0.00000000	   -983.27481679	      0.00000000	      0.00000000	      0.00000000	      0.00000000	      0.00000000	      0.00000000	      0.70743829	     12.15404179	     -0.00000000
      0.43824707	     -0.00000000	     14.54295711	      0.00000000	     -0.00000000	     -0.00000000	      0.00000000	      1.91591080	     10.40338086	      0.00000000	     -0.00000000	     -0.00000000	   1304.19275478	      2.11184543	      3.29301872	      0.00000000	     -0.00000000	     -0.00000000	   -982.16405615	      0.00000000	      0.00000000	      0.00000000	      0.00000000	      0.00000000	      0.00000000	      0.70563322	     12.14871183	      0.00000000
      0.43856198	     -0.00000000	     14.53692040	      0.00000000	      0.00000000	      0.00000000	      0.00000000	      1.91062413	     10.39680175	      0.00000000	      0.00000000	      0.00000000	   1303.75852767	      2.10646253	      3.28943424	      0.00000000	      0.00000000	      0.00000000	   -980.56918473	      0.00000000	      0.00000000	      0.00000000	      0.00000000	      0.00000000	      0.00000000	      0.70373117	     12.14286413	      0.00000000
      0.43887689	      0.00000000	     14.53082685	     -0.00000000	      0.00000000	     -0.00000000	     -0.00000000	      1.90533342	     10.39026762	     -0.00000000	      0.00000000	     -0.00000000	   1303.29779185	      2.10054696	      3.28502538	     -0.00000000	      0.00000000	     -0.00000000	   -979.29095262	      0.00000000	      0.00000000	      0.00000000	      0.00000000	      0.00000000	      0.00000000	      0.70177410	     12.13690869	     -0.00000000
      0.43920537	     -0.00000000	     14.52438866	     -0.00000000	     -0.00000000	     -0.00000000	     -0.00000000	      1.89986702	     10.38333282	     -0.00000000	     -0.00000000	     -0.00000000	   1302.83366066	      2.09494894	      3.28123662	      0.00000000	     -0.00000000	     -0.00000000	   -977.65070469	      0.00000000	      0.00000000	      0.00000000	      0.00000000	      0.00000000	      0.00000000	      0.69980413	     12.13069656	     -0.00000000
      0.43953385	      0.00000000	     14.51788963	      0.00000000	     -0.00000000	      0.00000000	     -0.00000000	      1.89439677	     10.37644672	      0.00000000	     -0.00000000	      0.00000000	   1302.34103320	      2.08878048	      3.27656302	      0.00000000	     -0.00000000	      0.00000000	   -976.35043870	      0.00000000	      0.00000000	      0.00000000	      0.00000000	      0.00000000	      0.00000000	      0.69777537	     12.12436898	      0.00000000
      0.43985281	      0.00000000	     14.51149984	     -0.00000000	     -0.00000000	      0.00000000	     -0.00000000	      1.88913559	     10.36964592	     -0.00000000	     -0.00000000	     -0.00000000	   1301.87839972	      2.08334200	      3.27280649	     -0.00000000	     -0.00000000	      0.00000000	   -974.79216299	      0.00000000	      0.00000000	      0.00000000	      0.00000000	      0.00000000	      0.00000000	      0.69587422	     12.11822492	     -0.00000000
      0.44017178	     -0.00000000	     14.50505119	      0.00000000	      0.00000000	     -0.00000000	     -0.00000000	      1.88387724	     10.36287297	     -0.00000000	      0.00000000	     -0.00000000	   1301.39395327	      2.07749511	      3.26840690	     -0.00000000	      0.00000000	     -0.00000000	   -973.48163123	      0.00000000	      0.00000000	      0.00000000	      0.00000000	      0.00000000	      0.00000000	      0.69393242	     12.11198583	      0.00000000
      0.44050626	      0.00000000	     14.49820704	      0.00000000	     -0.00000000	     -0.00000000	      0.00000000	      1.87841371	     10.35565841	      0.00000000	     -0.00000000	     -0.00000000	   1300.90040584	      2.07189321	      3.26454286	      0.00000000	     -0.00000000	      0.00000000	   -971.82447737	      0.00000000	      0.00000000	      0.00000000	      0.00000000	      0.00000000	      0.00000000	      0.69196279	     12.10543899	      0.00000000
      0.44084075	      0.00000000	     14.49130244	      0.00000000	     -0.00000000	      0.00000000	      0.00000000	      1.87294531	     10.34849957	      0.00000000	     -0.00000000	      0.00000000	   1300.37644386	      2.06567857	      3.25972688	      0.00000000	     -0.00000000	      0.00000000	   -970.53314211	      0.00000000	      0.00000000	      0.00000000	      0.00000000	      0.00000000	      0.00000000	      0.68992982	     12.09877196	      0.00000000
      0.44114878	     -0.00000000	     14.48486993	      0.00000000	     -0.00000000	     -0.00000000	     -0.00000000	      1.86795799	     10.34179864	      0.00000000	     -0.00000000	     -0.00000000	   1299.90908929	      2.06048861	      3.25605219	      0.00000000	     -0.00000000	     -0.00000000	   -969.05720775	      0.00000000	      0.00000000	      0.00000000	      0.00000000	      0.00000000	      0.00000000	      0.68812413	     12.09263495	      0.00000000
      0.44145681	     -0.00000000	     14.47838269	      0.00000000	     -0.00000000	      0.00000000	     -0.00000000	      1.86297733	     10.33511358	      0.00000000	     -0.00000000	      0.00000000	   1299.42449254	      2.05499805	      3.25189610	      0.00000000	     -0.00000000	      0.00000000	   -967.76747974	      0.00000000	      0.00000000	      0.00000000	      0.00000000	      0.00000000	      0.00000000	      0.68628969	     12.08641883	      0.00000000
      0.44179783	      0.00000000	     14.47112058	     -0.00000000	      0.00000000	     -0.00000000	     -0.00000000	      1.85751332	     10.32760510	     -0.00000000	      0.00000000	     -0.00000000	   1298.90154545	      2.04942985	      3.24801972	     -0.00000000	      0.00000000	     -0.00000000	   -966.06733713	      0.00000000	      0.00000000	      0.00000000	      0.00000000	      0.00000000	      0.00000000	      0.68432335	     12.07953247	     -0.00000000
      0.44213884	     -0.00000000	     14.46380017	      0.00000000	     -0.00000000	      0.00000000	     -0.00000000	      1.85203808	     10.32017543	      0.00000000	     -0.00000000	      0.00000000	   1298.34190009	      2.04309578	      3.24295787	      0.00000000	     -0.00000000	      0.00000000	   -964.82210004	      0.00000000	      0.00000000	      0.00000000	      0.00000000	      0.00000000	      0.00000000	      0.68227652	     12.07250954	      0.00000000
      0.44241355	      0.00000000	     14.45784029	     -0.00000000	     -0.00000000	     -0.00000000	     -0.00000000	      1.84767074	     10.31409305	     -0.00000000	     -0.00000000	     -0.00000000	   1297.90555065	      2.03849011	      3.23959503	     -0.00000000	     -0.00000000	     -0.00000000	   -963.54989487	      0.00000000	      0.00000000	      0.00000000	      0.00000000	      0.00000000	      0.00000000	      0.68068913	     12.06686008	     -0.00000000
      0.44276679	     -0.00000000	     14.45010027	      0.00000000	     -0.00000000	      0.00000000	     -0.00000000	      1.84209834	     10.30618530	      0.00000000	     -0.00000000	      0.00000000	   1297.35268656	      2.03294460	      3.23579901	      0.00000000	     -0.00000000	      0.00000000	   -961.71724995	      0.00000000	      0.00000000	      0.00000000	      0.00000000	      0.00000000	      0.00000000	      0.67869729	     12.05957888	      0.00000000
      0.44312004	      0.00000000	     14.44230850	     -0.00000000	     -0.00000000	     -0.00000000	     -0.00000000	      1.83649082	     10.29843338	     -0.00000000	     -0.00000000	     -0.00000000	   1296.74184913	      2.02610183	      3.23001416	     -0.00000000	     -0.00000000	     -0.00000000	   -960.64512953	      0.00000000	      0.00000000	      0.00000000	      0.00000000	      0.00000000	      0.00000000	      0.67656496	     12.05210356	     -0.00000000
      0.44339561	     -0.00000000	     14.43615469	      0.00000000	     -0.00000000	      0.00000000	     -0.00000000	      1.83218955	     10.29219943	      0.00000000	     -0.00000000	      0.00000000	   1296.30337782	      2.02186967	      3.22713318	      0.00000000	     -0.00000000	      0.00000000	   -959.19175294	      0.00000000	      0.00000000	      0.00000000	      0.00000000	      0.00000000	      0.00000000	      0.67503238	     12.04634209	      0.00000000
      0.44367119	      0.00000000	     14.42996528	     -0.00000000	     -0.00000000	     -0.00000000	     -0.00000000	      1.82787840	     10.28602626	     -0.00000000	     -0.00000000	     -0.00000000	   1295.83878818	      2.01708321	      3.22339406	     -0.00000000	     -0.00000000	     -0.00000000	   -958.06736381	      0.00000000	      0.00000000	      0.00000000	      0.00000000	      0.00000000	      0.00000000	      0.67344108	     12.04048687	     -0.00000000
      0.44399978	     -0.00000000	     14.42251364	      0.00000000	      0.00000000	      0.00000000	      0.00000000	      1.82278734	     10.27855673	      0.00000000	      0.00000000	      0.00000000	   1295.30073247	      2.01193496	      3.21974421	      0.00000000	      0.00000000	      0.00000000	   -956.42354343	      0.00000000	      0.00000000	      0.00000000	      0.00000000	      0.00000000	      0.00000000	      0.67161301	     12.03351427	      0.00000000
      0.44432838	     -0.00000000	     14.41501127	      0.00000000	     -0.00000000	     -0.00000000	      0.00000000	      1.81768425	     10.27116842	      0.00000000	     -0.00000000	     -0.00000000	   1294.72708001	      2.00603841	      3.21493174	      0.00000000	     -0.00000000	     -0.00000000	   -955.22551486	      0.00000000	      0.00000000	      0.00000000	      0.00000000	      0.00000000	      0.00000000	      0.66970601	     12.02641279	      0.00000000
      0.44461220	     -0.00000000	     14.40846852	      0.00000000	     -0.00000000	      0.00000000	     -0.00000000	      1.81332051	     10.26468934	      0.00000000	     -0.00000000	      0.00000000	   1294.24616641	      2.00145271	      3.21151126	      0.00000000	     -0.00000000	      0.00000000	   -953.91479917	      0.00000000	      0.00000000	      0.00000000	      0.00000000	      0.00000000	      0.00000000	      0.66812157	     12.02028915	      0.00000000
      0.44496335	     -0.00000000	     14.40030290	      0.00000000	     -0.00000000	      0.00000000	     -0.00000000	      1.80795668	     10.25661448	      0.00000000	     -0.00000000	      0.00000000	   1293.65248884	      1.99598457	      3.20755361	      0.00000000	     -0.00000000	      0.00000000	   -952.19403557	      0.00000000	      0.00000000	      0.00000000	      0.00000000	      0.00000000	      0.00000000	      0.66619108	     12.01268105	      0.00000000
      0.44531449	     -0.00000000	     14.39208150	      0.00000000	     -0.00000000	      0.00000000	     -0.00000000	      1.80257674	     10.24864103	      0.00000000	     -0.00000000	      0.00000000	   1293.01612194	      1.98961040	      3.20218694	      0.00000000	     -0.00000000	      0.00000000	   -951.01302874	      0.00000000	      0.00000000	      0.00000000	      0.00000000	      0.00000000	      0.00000000	      0.66416464	     12.00492110	      0.00000000
      0.44557757	      0.00000000	     14.38586113	     -0.00000000	     -0.00000000	     -0.00000000	     -0.00000000	      1.79859563	     10.24255143	     -0.00000000	     -0.00000000	     -0.00000000	   1292.55979151	      1.98548539	      3.19912339	     -0.00000000	     -0.00000000	     -0.00000000	   -949.76885533	      0.00000000	      0.00000000	      0.00000000	      0.00000000	      0.00000000	      0.00000000	      0.66272506	     11.99913630	     -0.00000000
      0.44591534	      0.00000000	     14.37781179	     -0.00000000	      0.00000000	     -0.00000000	     -0.00000000	      1.79351309	     10.23468814	     -0.00000000	      0.00000000	     -0.00000000	   1291.97280926	      1.98031980	      3.19535599	     -0.00000000	      0.00000000	     -0.00000000	   -948.11317060	      0.00000000	      0.00000000	      0.00000000	      0.00000000	      0.00000000	      0.00000000	      0.66089741	     11.99167489	     -0.00000000
      0.44625311	      0.00000000	     14.36971092	     -0.00000000	     -0.00000000	     -0.00000000	      0.00000000	      1.78841777	     10.22691335	     -0.00000000	     -0.00000000	     -0.00000000	   1291.34793830	      1.97435823	      3.19034604	     -0.00000000	     -0.00000000	     -0.00000000	   -946.93358049	      0.00000000	      0.00000000	      0.00000000	      0.00000000	      0.00000000	      0.00000000	      0.65898582	     11.98407785	     -0.00000000
      0.44648145	      0.00000000	     14.36418963	     -0.00000000	     -0.00000000	     -0.00000000	      0.00000000	      1.78500509	     10.22158902	     -0.00000000	     -0.00000000	     -0.00000000	   1290.93555610	      1.97068785	      3.18748368	     -0.00000000	     -0.00000000	     -0.00000000	   -945.94053674	      0.00000000	      0.00000000	      0.00000000	      0.00000000	      0.00000000	      0.00000000	      0.65773818	     11.97894944	     -0.00000000
      0.44683994	      0.00000000	     14.35544237	     -0.00000000	     -0.00000000	     -0.00000000	     -0.00000000	      1.77971087	     10.21308005	     -0.00000000	     -0.00000000	     -0.00000000	   1290.31439947	      1.96576915	      3.18423858	     -0.00000000	     -0.00000000	     -0.00000000	   -943.91352922	      0.00000000	      0.00000000	      0.00000000	      0.00000000	      0.00000000	      0.00000000	      0.65588123	     11.97093638	     -0.00000000
      0.44719844	      0.00000000	     14.34667029	     -0.00000000	      0.00000000	     -0.00000000	      0.00000000	      1.77432459	     10.20490963	     -0.00000000	      0.00000000	     -0.00000000	   1289.58753920	      1.95833090	      3.17712381	     -0.00000000	      0.00000000	     -0.00000000	   -943.35761366	      0.00000000	      0.00000000	      0.00000000	      0.00000000	      0.00000000	      0.00000000	      0.65374533	     11.96260243	     -0.00000000
      0.44744831	     -0.00000000	     14.34046807	      0.00000000	      0.00000000	      0.00000000	      0.00000000	      1.77069283	     10.19887361	      0.00000000	      0.00000000	      0.00000000	   1289.16174095	      1.95535059	      3.17549238	      0.00000000	      0.00000000	      0.00000000	   -941.71446133	      0.00000000	      0.00000000	      0.00000000	      0.00000000	      0.00000000	      0.00000000	      0.65251140	     11.95698793	      0.00000000
      0.44769818	      0.00000000	     14.33425239	     -0.00000000	      0.00000000	      0.00000000	      0.00000000	      1.76702037	     10.19299008	     -0.00000000	      0.00000000	      0.00000000	   1288.68781932	      1.95122962	      3.17210631	     -0.00000000	      0.00000000	      0.00000000	   -940.73844163	      0.00000000	      0.00000000	      0.00000000	      0.00000000	      0.00000000	      0.00000000	      0.65115144	     11.95122628	     -0.00000000
      0.44801719	      0.00000000	     14.32625299	      0.00000000	      0.00000000	      0.00000000	     -0.00000000	      1.76237884	     10.18537437	      0.00000000	      0.00000000	      0.00000000	   1288.09901310	      1.94653356	      3.16861618	      0.00000000	      0.00000000	      0.00000000	   -939.18188049	      0.00000000	      0.00000000	      0.00000000	      0.00000000	      0.00000000	      0.00000000	      0.64948453	     11.94388790	      0.00000000
      0.44833620	      0.00000000	     14.31820829	      0.00000000	     -0.00000000	      0.00000000	     -0.00000000	      1.75772796	     10.17783309	      0.00000000	     -0.00000000	      0.00000000	   1287.47791207	      1.94116821	      3.16407409	      0.00000000	     -0.00000000	      0.00000000	   -938.02832523	      0.00000000	      0.00000000	      0.00000000	      0.00000000	      0.00000000	      0.00000000	      0.64774740	     11.93643352	      0.00000000
      0.44862669	     -0.00000000	     14.31082212	      0.00000000	      0.00000000	      0.00000000	     -0.00000000	      1.75353538	     10.17087487	      0.00000000	      0.00000000	      0.00000000	   1286.92543503	      1.93676436	      3.16064581	      0.00000000	      0.00000000	      0.00000000	   -936.71484615	      0.00000000	      0.00000000	      0.00000000	      0.00000000	      0.00000000	      0.00000000	      0.64622530	     11.92965575	      0.00000000
      0.44897604	     -0.00000000	     14.30187410	      0.00000000	      0.00000000	     -0.00000000	      0.00000000	      1.74852109	     10.16247196	      0.00000000	      0.00000000	     -0.00000000	   1286.25644523	      1.93153222	      3.15658676	      0.00000000	      0.00000000	      0.00000000	   -935.11704557	      0.00000000	      0.00000000	      0.00000000	      0.00000000	      0.00000000	      0.00000000	      0.64440842	     11.92146117	      0.00000000
      0.44932540	     -0.00000000	     14.29286775	      0.00000000	      0.00000000	     -0.00000000	      0.00000000	      1.74350667	     10.15412497	      0.00000000	      0.00000000	     -0.00000000	   1285.55765989	      1.92572942	      3.15161756	      0.00000000	      0.00000000	     -0.00000000	   -933.86953000	      0.00000000	      0.00000000	      0.00000000	      0.00000000	      0.00000000	      0.00000000	      0.64253368	     11.91315202	      0.00000000
      0.44959388	     -0.00000000	     14.28589091	      0.00000000	     -0.00000000	     -0.00000000	     -0.00000000	      1.73968982	     10.14763403	      0.00000000	     -0.00000000	     -0.00000000	   1285.03049612	      1.92166156	      3.14837251	      0.00000000	     -0.00000000	     -0.00000000	   -932.69841685	      0.00000000	      0.00000000	      0.00000000	      0.00000000	      0.00000000	      0.00000000	      0.64114204	     11.90677014	      0.00000000
      0.44994636	      0.00000000	     14.27666142	     -0.00000000	     -0.00000000	     -0.00000000	      0.00000000	      1.73472160	     10.13903078	     -0.00000000	     -0.00000000	     -0.00000000	   1284.34657555	      1.91671329	      3.14468044	     -0.00000000	     -0.00000000	      0.00000000	   -930.95247722	      0.00000000	      0.00000000	      0.00000000	      0.00000000	      0.00000000	      0.00000000	      0.63936575	     11.89838433	     -0.00000000
      0.45029884	     -0.00000000	     14.26738790	      0.00000000	      0.00000000	      0.00000000	     -0.00000000	      1.72971860	     10.13059231	      0.00000000	      0.00000000	      0.00000000	   1283.60397317	      1.91045123	      3.13893574	      0.00000000	      0.00000000	      0.00000000	   -929.98800402	      0.00000000	      0.00000000	      0.00000000	      0.00000000	      0.00000000	      0.00000000	      0.63744740	     11.88980511	      0.00000000
      0.45058179	      0.00000000	     14.25986583	     -0.00000000	     -0.00000000	      0.00000000	     -0.00000000	      1.72578463	     10.12360476	     -0.00000000	     -0.00000000	      0.00000000	   1283.05313256	      1.90674805	      3.13632839	     -0.00000000	     -0.00000000	      0.00000000	   -928.46244504	      0.00000000	      0.00000000	      0.00000000	      0.00000000	      0.00000000	      0.00000000	      0.63606267	     11.88301755	     -0.00000000
      0.45086475	     -0.00000000	     14.25231570	     -0.00000000	     -0.00000000	     -0.00000000	     -0.00000000	      1.72182807	     10.11672417	     -0.00000000	     -0.00000000	     -0.00000000	   1282.46430869	      1.90219430	      3.13239085	     -0.00000000	     -0.00000000	     -0.00000000	   -927.44315609	      0.00000000	      0.00000000	      0.00000000	      0.00000000	      0.00000000	      0.00000000	      0.63458595	     11.87610498	     -0.00000000
      0.45116752	     -0.00000000	     14.24417604	      0.00000000	     -0.00000000	      0.00000000	     -0.00000000	      1.71763845	     10.10926571	      0.00000000	     -0.00000000	      0.00000000	   1281.84868516	      1.89784565	      3.12895651	      0.00000000	     -0.00000000	      0.00000000	   -926.06365546	      0.00000000	      0.00000000	      0.00000000	      0.00000000	      0.00000000	      0.00000000	      0.63307020	     11.86872440	      0.00000000
      0.45147030	     -0.00000000	     14.23599187	      0.00000000	      0.00000000	      0.00000000	      0.00000000	      1.71345234	     10.10183882	      0.00000000	      0.00000000	      0.00000000	   1281.21356747	      1.89314597	      3.12495474	      0.00000000	      0.00000000	      0.00000000	   -924.90327142	      0.00000000	      0.00000000	      0.00000000	      0.00000000	      0.00000000	      0.00000000	      0.63151979	     11.86126642	      0.00000000
      0.45179693	      0.00000000	     14.22709614	     -0.00000000	      0.00000000	     -0.00000000	      0.00000000	      1.70897962	     10.09374012	     -0.00000000	      0.00000000	     -0.00000000	   1280.53871766	      1.88851836	      3.12128841	     -0.00000000	      0.00000000	     -0.00000000	   -923.41210614	      0.00000000	      0.00000000	      0.00000000	      0.00000000	      0.00000000	      0.00000000	      0.62990314	     11.85322258	     -0.00000000
      0.45212356	     -0.00000000	     14.21815113	     -0.00000000	     -0.00000000	     -0.00000000	      0.00000000	      1.70450567	     10.08569496	     -0.00000000	     -0.00000000	     -0.00000000	   1279.83679115	      1.88336901	      3.11678612	     -0.00000000	     -0.00000000	     -0.00000000	   -922.24201810	      0.00000000	      0.00000000	      0.00000000	      0.00000000	      0.00000000	      0.00000000	      0.62823330	     11.84507677	     -0.00000000
      0.45241510	      0.00000000	     14.21010825	     -0.00000000	      0.00000000	      0.00000000	      0.00000000	      1.70055166	     10.07843398	     -0.00000000	      0.00000000	      0.00000000	   1279.22044999	      1.87919174	      3.11338686	     -0.00000000	      0.00000000	      0.00000000	   -920.96960891	      0.00000000	      0.00000000	      0.00000000	      0.00000000	      0.00000000	      0.00000000	      0.62679538	     11.83781128	     -0.00000000
      0.45276560	      0.00000000	     14.20037442	     -0.00000000	     -0.00000000	      0.00000000	      0.00000000	      1.69582527	     10.06967165	     -0.00000000	     -0.00000000	      0.00000000	   1278.47440005	      1.87423217	      3.10936400	      0.00000000	     -0.00000000	      0.00000000	   -919.42240653	      0.00000000	      0.00000000	      0.00000000	      0.00000000	      0.00000000	      0.00000000	      0.62508000	     11.82903397	     -0.00000000
      0.45311609	     -0.00000000	     14.19058283	      0.00000000	     -0.00000000	     -0.00000000	      0.00000000	      1.69110052	     10.06096163	      0.00000000	     -0.00000000	     -0.00000000	   1277.69966449	      1.86873807	      3.10447860	      0.00000000	     -0.00000000	     -0.00000000	   -918.20704887	      0.00000000	      0.00000000	      0.00000000	      0.00000000	      0.00000000	      0.00000000	      0.62331086	     11.82014635	      0.00000000
      0.45336563	      0.00000000	     14.18356343	     -0.00000000	      0.00000000	     -0.00000000	      0.00000000	      1.68776817	     10.05469761	     -0.00000000	      0.00000000	     -0.00000000	   1277.15558531	      1.86515175	      3.10148126	     -0.00000000	      0.00000000	     -0.00000000	   -917.16527038	      0.00000000	      0.00000000	      0.00000000	      0.00000000	      0.00000000	      0.00000000	      0.62209235	     11.81382104	     -0.00000000
      0.45371899	      0.00000000	     14.17355282	     -0.00000000	     -0.00000000	     -0.00000000	      0.00000000	      1.68309682	     10.04572745	     -0.00000000	     -0.00000000	     -0.00000000	   1276.39830609	      1.86060399	      3.09802847	     -0.00000000	     -0.00000000	     -0.00000000	   -915.39855187	      0.00000000	      0.00000000	      0.00000000	      0.00000000	      0.00000000	      0.00000000	      0.62043282	     11.80487411	     -0.00000000
      0.45407236	      0.00000000	     14.16350683	     -0.00000000	      0.00000000	      0.00000000	      0.00000000	      1.67837472	     10.03697509	     -0.00000000	      0.00000000	      0.00000000	   1275.56864993	      1.85438615	      3.09195022	     -0.00000000	      0.00000000	      0.00000000	   -914.62651659	      0.00000000	      0.00000000	      0.00000000	      0.00000000	      0.00000000	      0.00000000	      0.61859102	     11.79569477	     -0.00000000
      0.45433289	     -0.00000000	     14.15602371	      0.00000000	      0.00000000	      0.00000000	     -0.00000000	      1.67498289	     10.03027828	      0.00000000	      0.00000000	      0.00000000	   1275.01130068	      1.85136196	      3.08986536	      0.00000000	      0.00000000	      0.00000000	   -913.16113321	      0.00000000	      0.00000000	      0.00000000	      0.00000000	      0.00000000	      0.00000000	      0.61741422	     11.78905925	      0.00000000
      0.45459342	     -0.00000000	     14.14852069	     -0.00000000	     -0.00000000	      0.00000000	     -0.00000000	      1.67156517	     10.02369462	      0.00000000	     -0.00000000	      0.00000000	   1274.41599406	      1.84746635	      3.08640862	      0.00000000	     -0.00000000	      0.00000000	   -912.21552642	      0.00000000	      0.00000000	      0.00000000	      0.00000000	      0.00000000	      0.00000000	      0.61614246	     11.78230123	     -0.00000000
      0.45490551	      0.00000000	     14.13947302	     -0.00000000	      0.00000000	     -0.00000000	      0.00000000	      1.66751301	     10.01571804	     -0.00000000	      0.00000000	     -0.00000000	   1273.71562449	      1.84329219	      3.08300705	     -0.00000000	      0.00000000	     -0.00000000	   -910.81041445	      0.00000000	      0.00000000	      0.00000000	      0.00000000	      0.00000000	      0.00000000	      0.61467967	     11.77422000	     -0.00000000
      0.45521760	      0.00000000	     14.13038104	     -0.00000000	      0.00000000	     -0.00000000	      0.00000000	      1.66345964	     10.00779105	     -0.00000000	      0.00000000	     -0.00000000	   1272.99040321	      1.83864173	      3.07883687	     -0.00000000	      0.00000000	     -0.00000000	   -909.69994286	      0.00000000	      0.00000000	      0.00000000	      0.00000000	      0.00000000	      0.00000000	      0.61316831	     11.76604575	     -0.00000000
      0.45551866	     -0.00000000	     14.12155066	      0.00000000	      0.00000000	      0.00000000	     -0.00000000	      1.65958814	     10.00006576	      0.00000000	      0.00000000	      0.00000000	   1272.30014569	      1.83456566	      3.07542558	      0.00000000	      0.00000000	      0.00000000	   -908.40468548	      0.00000000	      0.00000000	      0.00000000	      0.00000000	      0.00000000	      0.00000000	      0.61176182	     11.75816466	      0.00000000
      0.45581972	      0.00000000	     14.11267521	     -0.00000000	      0.00000000	      0.00000000	     -0.00000000	      1.65572423	      9.99235909	     -0.00000000	      0.00000000	      0.00000000	   1271.59397543	      1.83023598	      3.07159336	     -0.00000000	      0.00000000	      0.00000000	   -907.27300201	      0.00000000	      0.00000000	      0.00000000	      0.00000000	      0.00000000	      0.00000000	      0.61033158	     11.75021736	     -0.00000000
      0.45615020	      0.00000000	     14.10286654	     -0.00000000	     -0.00000000	     -0.00000000	      0.00000000	      1.65152287	      9.98382160	     -0.00000000	     -0.00000000	     -0.00000000	   1270.82645609	      1.82587300	      3.06796460	     -0.00000000	     -0.00000000	     -0.00000000	   -905.82026431	      0.00000000	      0.00000000	      0.00000000	      0.00000000	      0.00000000	      0.00000000	      0.60881137	     11.74149062	     -0.00000000
      0.45648068	      0.00000000	     14.09300835	     -0.00000000	      0.00000000	     -0.00000000	     -0.00000000	      1.64732011	      9.97533983	     -0.00000000	      0.00000000	     -0.00000000	   1270.03103177	      1.82097619	      3.06347176	     -0.00000000	      0.00000000	     -0.00000000	   -904.69843445	      0.00000000	      0.00000000	      0.00000000	      0.00000000	      0.00000000	      0.00000000	      0.60723671	     11.73265947	     -0.00000000
      0.45673907	      0.00000000	     14.08525155	      0.00000000	      0.00000000	      0.00000000	     -0.00000000	      1.64406546	      9.96864479	      0.00000000	      0.00000000	      0.00000000	   1269.41645188	      1.81747903	      3.06045466	      0.00000000	      0.00000000	      0.00000000	   -903.64005966	      0.00000000	      0.00000000	      0.00000000	      0.00000000	      0.00000000	      0.00000000	      0.60604717	     11.72575783	      0.00000000
      0.45708962	      0.00000000	     14.07466132	      0.00000000	     -0.00000000	      0.00000000	      0.00000000	      1.63968972	      9.95948614	      0.00000000	     -0.00000000	      0.00000000	   1268.58948321	      1.81310956	      3.05691790	      0.00000000	     -0.00000000	      0.00000000	   -902.00228851	      0.00000000	      0.00000000	      0.00000000	      0.00000000	      0.00000000	      0.00000000	      0.60448156	     11.71638953	      0.00000000
      0.45744016	      0.00000000	     14.06402921	     -0.00000000	      0.00000000	      0.00000000	     -0.00000000	      1.63528216	      9.95048615	     -0.00000000	      0.00000000	      0.00000000	   1267.70600158	      1.80747950	      3.05137408	     -0.00000000	      0.00000000	      0.00000000	   -901.12442346	      0.00000000	      0.00000000	      0.00000000	      0.00000000	      0.00000000	      0.00000000	      0.60278004	     11.70683221	     -0.00000000
      0.45771033	      0.00000000	     14.05576265	     -0.00000000	     -0.00000000	     -0.00000000	     -0.00000000	      1.63195990	      9.94335209	     -0.00000000	     -0.00000000	     -0.00000000	   1267.06656593	      1.80438720	      3.04902942	     -0.00000000	     -0.00000000	     -0.00000000	   -899.73057839	      0.00000000	      0.00000000	      0.00000000	      0.00000000	      0.00000000	      0.00000000	      0.60161418	     11.69956550	     -0.00000000
      0.45798049	     -0.00000000	     14.04747134	     -0.00000000	     -0.00000000	     -0.00000000	      0.00000000	      1.62861851	      9.93631297	     -0.00000000	     -0.00000000	     -0.00000000	   1266.39337184	      1.80054132	      3.04548398	     -0.00000000	     -0.00000000	     -0.00000000	   -898.79118880	      0.00000000	      0.00000000	      0.00000000	      0.00000000	      0.00000000	      0.00000000	      0.60036705	     11.69218589	     -0.00000000
      0.45828467	      0.00000000	     14.03807857	     -0.00000000	     -0.00000000	      0.00000000	     -0.00000000	      1.62489509	      9.92830570	      0.00000000	     -0.00000000	      0.00000000	   1265.64615722	      1.79665705	      3.04216655	      0.00000000	     -0.00000000	      0.00000000	   -897.48644404	      0.00000000	      0.00000000	      0.00000000	      0.00000000	      0.00000000	      0.00000000	      0.59901799	     11.68388830	      0.00000000
      0.45858884	      0.00000000	     14.02864171	     -0.00000000	     -0.00000000	     -0.00000000	     -0.00000000	      1.62117534	      9.92032997	      0.00000000	     -0.00000000	     -0.00000000	   1264.87934862	      1.79242908	      3.03828391	      0.00000000	     -0.00000000	     -0.00000000	   -896.39912325	      0.00000000	      0.00000000	      0.00000000	      0.00000000	      0.00000000	      0.00000000	      0.59763505	     11.67551380	     -0.00000000
      0.45890424	      0.00000000	     14.01879474	      0.00000000	      0.00000000	      0.00000000	      0.00000000	      1.61735580	      9.91198628	      0.00000000	      0.00000000	      0.00000000	   1264.09151005	      1.78842057	      3.03482029	      0.00000000	      0.00000000	      0.00000000	   -895.06736734	      0.00000000	      0.00000000	      0.00000000	      0.00000000	      0.00000000	      0.00000000	      0.59624874	     11.66682943	      0.00000000
      0.45921963	      0.00000000	     14.00890000	      0.00000000	      0.00000000	      0.00000000	     -0.00000000	      1.61354095	      9.90367393	      0.00000000	      0.00000000	      0.00000000	   1263.28325223	      1.78406023	      3.03077591	      0.00000000	      0.00000000	      0.00000000	   -893.95917150	      0.00000000	      0.00000000	      0.00000000	      0.00000000	      0.00000000	      0.00000000	      0.59482798	     11.65806422	      0.00000000
      0.45952605	      0.00000000	     13.99922678	      0.00000000	     -0.00000000	      0.00000000	     -0.00000000	      1.60987060	      9.89552807	      0.00000000	     -0.00000000	      0.00000000	   1262.50460478	      1.78017913	      3.02737861	      0.00000000	     -0.00000000	      0.00000000	   -892.68953750	      0.00000000	      0.00000000	      0.00000000	      0.00000000	      0.00000000	      0.00000000	      0.59349287	     11.64954660	      0.00000000
[truncated: 6,057,101 more chars]
