# Supplementary material for: Musculoskeletal simulations to examine the effects of accentuated eccentric loading (AEL) on jump height
Source: PeerJ. 2023 Jan 23;11:e14687. doi: 10.7717/peerj.14687 (PMC9879160; doi:10.7717/peerj.14687)
Supplement: Supplemental Information 1 [file peerj-11-14687-s001.zip › Supplementary Simulation code and output results BW/Optimized_for_J_Results/TwoSegment_Two_Segment_ActiveFiberForce.sto]

ActiveFiberForce
version=1
nRows=13563
nColumns=5
inDegrees=no

This analysis gathers basic information about muscles during a simulation (e.g., forces, tendon lengths, moment arms, etc).
Units are S.I. units (second, meters, Newtons, ...)
Angles are in degrees.

endheader
time	vastus	recfem	glut	ham
      0.00000000	     68.06909261	     21.93930082	      0.00058709	     67.70307523
      0.00010000	     68.07084255	     21.93957101	      0.00058709	     67.70235438
      0.00023578	     68.07794406	     21.94065966	      0.00058709	     67.69943488
      0.00037157	     68.08921324	     21.94237216	      0.00058709	     67.69481158
      0.00050735	     68.10362810	     21.94454259	      0.00058709	     67.68891002
      0.00064313	     68.12045694	     21.94705281	      0.00058709	     67.68203361
      0.00077892	     68.13917687	     21.94981896	      0.00058709	     67.67439836
      0.00095179	     68.16516816	     21.95361882	      0.00058710	     67.66381655
      0.00112467	     68.19309495	     21.95765485	      0.00058710	     67.65246503
      0.00129754	     68.22260919	     21.96187375	      0.00058710	     67.64048233
      0.00151861	     68.26231009	     21.96748307	      0.00058710	     67.62437509
      0.00173969	     68.30393384	     21.97329480	      0.00058711	     67.60748793
      0.00201011	     68.35719415	     21.98064562	      0.00058711	     67.58585971
      0.00228052	     68.41283778	     21.98824205	      0.00058712	     67.56321818
      0.00263639	     68.48945847	     21.99859415	      0.00058714	     67.53193194
      0.00299225	     68.56971933	     22.00933721	      0.00058717	     67.49899082
      0.00349305	     68.68845845	     22.02509927	      0.00058723	     67.44988970
      0.00399385	     68.81352378	     22.04159105	      0.00058733	     67.39765366
      0.00475543	     69.01481374	     22.06800782	      0.00058762	     67.31240323
      0.00551701	     69.22817317	     22.09594508	      0.00058820	     67.22043193
      0.00644774	     69.50328926	     22.13198768	      0.00058968	     67.09942915
      0.00737847	     69.79203163	     22.16992165	      0.00059271	     66.96960391
      0.00830920	     70.09228702	     22.20953757	      0.00059846	     66.83164630
      0.00923993	     70.40213117	     22.25063375	      0.00060859	     66.68623699
      0.01047305	     70.82443210	     22.30703796	      0.00063240	     66.48322722
      0.01125060	     71.09611035	     22.34358283	      0.00065574	     66.34974073
      0.01202816	     71.37094990	     22.38077256	      0.00068718	     66.21242313
      0.01316609	     71.77727946	     22.43618497	      0.00075050	     66.00520546
      0.01396261	     72.06357956	     22.47555681	      0.00080891	     65.85615798
      0.01475914	     72.35066290	     22.51532655	      0.00088049	     65.70413421
      0.01571545	     72.69553907	     22.56351038	      0.00098597	     65.51803026
      0.01658307	     73.00789976	     22.60756007	      0.00110247	     65.34610491
      0.01745069	     73.31913540	     22.65186239	      0.00124146	     65.17150755
      0.01830614	     73.62438712	     22.69573572	      0.00140353	     64.99695954
      0.01916159	     73.92759161	     22.73975322	      0.00159392	     64.82021293
      0.01997595	     74.21398136	     22.78175234	      0.00180518	     64.65005994
      0.02079031	     74.49788562	     22.82381221	      0.00204982	     64.47818201
      0.02156845	     74.76661571	     22.86403117	      0.00231900	     64.31243638
      0.02250334	     75.08594500	     22.91235914	      0.00269483	     64.11145859
      0.02343823	     75.40118684	     22.96066169	      0.00313659	     63.90858112
      0.02422430	     75.66294969	     23.00123269	      0.00356679	     63.73660125
      0.02501038	     75.92161518	     23.04174672	      0.00405828	     63.56339944
      0.02579645	     76.17713097	     23.08218849	      0.00461918	     63.38901843
      0.02658253	     76.42946791	     23.12254384	      0.00525864	     63.21349431
      0.02736860	     76.67861734	     23.16279994	      0.00598693	     63.03685740
      0.02815468	     76.92458870	     23.20294489	      0.00681560	     62.85913295
      0.02894076	     77.16740714	     23.24296772	      0.00775760	     62.68034184
      0.02972683	     77.40711120	     23.28285827	      0.00882748	     62.50050114
      0.03051291	     77.64375062	     23.32260709	      0.01004154	     62.31962473
      0.03129898	     77.87738431	     23.36220537	      0.01141805	     62.13772377
      0.03208506	     78.10807846	     23.40164490	      0.01297748	     61.95480720
      0.03287113	     78.33590486	     23.44091800	      0.01474274	     61.77088217
      0.03365721	     78.56093936	     23.48001744	      0.01673950	     61.58595446
      0.03444328	     78.78326048	     23.51893643	      0.01899647	     61.40002878
      0.03522936	     79.00294830	     23.55766860	      0.02154579	     61.21310920
      0.03601544	     79.22008335	     23.59620792	      0.02442339	     61.02519936
      0.03680151	     79.43474579	     23.63454869	      0.02766947	     60.83630282
      0.03758759	     79.64701465	     23.67268555	      0.03132895	     60.64642330
      0.03837366	     79.85696724	     23.71061342	      0.03545205	     60.45556487
      0.03915974	     80.06467862	     23.74832750	      0.04009483	     60.26373226
      0.03994581	     80.27022123	     23.78582326	      0.04531991	     60.07093096
      0.04073189	     80.47366459	     23.82309642	      0.05119710	     59.87716745
      0.04151796	     80.67507506	     23.86014295	      0.05780424	     59.68244937
      0.04230404	     80.87451573	     23.89695905	      0.06522795	     59.48678540
      0.04309012	     81.07204626	     23.93354116	      0.07356457	     59.29018635
      0.04387619	     81.26772292	     23.96988592	      0.08292099	     59.09266392
      0.04466227	     81.46159852	     24.00599023	      0.09341557	     58.89423172
      0.04544834	     81.65372254	     24.04185116	      0.10517906	     58.69490512
      0.04623442	     81.84414113	     24.07746603	      0.11835539	     58.49470139
      0.04702049	     82.03289727	     24.11283235	      0.13310239	     58.29363973
      0.04780657	     82.22003086	     24.14794783	      0.14959228	     58.09174140
      0.04859264	     82.40557888	     24.18281039	      0.16801191	     57.88902975
      0.04937872	     82.58957559	     24.21741814	      0.18856254	     57.68553032
      0.05016480	     82.77205261	     24.25176939	      0.21145915	     57.48127085
      0.05086958	     82.93439022	     24.28234882	      0.23416878	     57.29751397
      0.05157436	     83.09554908	     24.31271985	      0.25911765	     57.11319360
      0.05227914	     83.25554766	     24.34288170	      0.28648135	     56.92833435
      0.05298392	     83.41440293	     24.37283366	      0.31643792	     56.74296250
      0.05368870	     83.57213078	     24.40257513	      0.34916500	     56.55710589
      0.05439348	     83.72874609	     24.43210563	      0.38483653	     56.37079393
      0.05509826	     83.88426287	     24.46142478	      0.42361901	     56.18405764
      0.05580304	     84.03869429	     24.49053232	      0.46566757	     55.99692961
      0.05650782	     84.19205286	     24.51942809	      0.51112190	     55.80944406
      0.05721260	     84.34435048	     24.54811202	      0.56010255	     55.62163683
      0.05791738	     84.49559855	     24.57658417	      0.61270756	     55.43354539
      0.05862216	     84.64580804	     24.60484469	      0.66900993	     55.24520886
      0.05932694	     84.79498961	     24.63289381	      0.72905603	     55.05666801
      0.06003172	     84.94315364	     24.66073188	      0.79286510	     54.86796530
      0.06073650	     85.09031033	     24.68835933	      0.86042984	     54.67914486
      0.06144128	     85.23646976	     24.71577668	      0.93171806	     54.49025255
      0.06214606	     85.38164198	     24.74298455	      1.00667524	     54.30133593
      0.06285084	     85.52583699	     24.76998362	      1.08522766	     54.11244435
      0.06355562	     85.66906488	     24.79677467	      1.16728597	     53.92362897
      0.06426040	     85.81133580	     24.82335858	      1.25274880	     53.73494275
      0.06496518	     85.95266003	     24.84973628	      1.34150632	     53.54644059
      0.06566996	     86.09304803	     24.87590879	      1.43344351	     53.35817932
      0.06637474	     86.23251040	     24.90187718	      1.52844299	     53.17021780
      0.06707952	     86.37105797	     24.92764264	      1.62638740	     52.98261704
      0.06778430	     86.50870180	     24.95320637	      1.72716137	     52.79544023
      0.06848908	     86.64545314	     24.97856967	      1.83065290	     52.60875295
      0.06919386	     86.78132350	     25.00373389	      1.93675450	     52.42262322
      0.06989864	     86.91632463	     25.02870045	      2.04536384	     52.23712172
      0.07060343	     87.05046850	     25.05347082	      2.15638418	     52.05232196
      0.07130821	     87.18376734	     25.07804650	      2.26972454	     51.86830048
      0.07201299	     87.31623357	     25.10242908	      2.38529973	     51.68513710
      0.07271777	     87.44787985	     25.12662018	      2.50303020	     51.50291517
      0.07342255	     87.57871906	     25.15062145	      2.62284184	     51.32172190
      0.07412733	     87.70876423	     25.17443461	      2.74466565	     51.14164869
      0.07483211	     87.83802861	     25.19806140	      2.86843751	     50.96279150
      0.07553689	     87.96652560	     25.22150361	      2.99409775	     50.78525132
      0.07624167	     88.09426875	     25.24476307	      3.12159089	     50.60913460
      0.07694645	     88.22127174	     25.26784163	      3.25086523	     50.43455382
      0.07765123	     88.34754836	     25.29074118	      3.38187262	     50.26162804
      0.07835601	     88.47311251	     25.31346364	      3.51456807	     50.09048358
      0.07906079	     88.59797815	     25.33601096	      3.64890949	     49.92125470
      0.07976557	     88.72215933	     25.35838513	      3.78485747	     49.75408438
      0.08047035	     88.84567013	     25.38058814	      3.92237497	     49.58912514
      0.08117513	     88.96852468	     25.40262204	      4.06142713	     49.42653994
      0.08187991	     89.09073709	     25.42448887	      4.20198108	     49.26650313
      0.08258469	     89.21232152	     25.44619072	      4.34400570	     49.10920140
      0.08328947	     89.33329208	     25.46772970	      4.48747152	     48.95483482
      0.08399425	     89.45366287	     25.48910792	      4.63235052	     48.80361785
      0.08469903	     89.57344798	     25.51032755	      4.77861601	     48.65578027
      0.08540381	     89.69266140	     25.53139075	      4.92624250	     48.51156812
      0.08610859	     89.81131711	     25.55229972	      5.07520562	     48.37124436
      0.08681337	     89.92942900	     25.57305668	      5.22548196	     48.23508939
      0.08751815	     90.04701090	     25.59366386	      5.37704905	     48.10340109
      0.08822293	     90.16407655	     25.61412352	      5.52988520	     47.97649438
      0.08892771	     90.28063960	     25.63443795	      5.68396953	     47.85469997
      0.08963249	     90.39671360	     25.65460944	      5.83928181	     47.73836216
      0.09033727	     90.51231201	     25.67464031	      5.99580245	     47.62783524
      0.09104205	     90.62744817	     25.69453291	      6.15351245	     47.52347821
      0.09174684	     90.74213531	     25.71428958	      6.31239335	     47.42564726
      0.09245162	     90.85638650	     25.73391270	      6.47242716	     47.33468573
      0.09315640	     90.97021472	     25.75340464	      6.63359636	     47.25091073
      0.09386118	     91.08363274	     25.77276779	      6.79588386	     47.17459627
      0.09456596	     91.19665320	     25.79200452	      6.95927306	     47.10595227
      0.09527074	     91.30928840	     25.81111717	      7.12377959	     47.04509938
      0.09597552	     91.42155015	     25.83010797	      7.28940913	     46.99203987
      0.09668030	     91.53345011	     25.84897914	      7.45614304	     46.94662508
      0.09738508	     91.64499979	     25.86773288	      7.62396476	     46.90852095
      0.09808986	     91.75621045	     25.88637134	      7.79285898	     46.87717377
      0.09879464	     91.86709301	     25.90489658	      7.96281118	     46.85177906
      0.09949942	     91.97765797	     25.92331058	      8.13380733	     46.83125737
      0.10020420	     92.08791539	     25.94161515	      8.30583375	     46.81424104
      0.10090898	     92.19787480	     25.95981199	      8.47887702	     46.79907616
      0.10161376	     92.30754515	     25.97790258	      8.65292391	     46.78420941
      0.10231854	     92.41693500	     25.99588832	      8.82796135	     46.76932642
      0.10302332	     92.52605280	     26.01377058	      9.00397640	     46.75442788
      0.10372810	     92.63490696	     26.03155079	      9.18095629	     46.73951446
      0.10443288	     92.74350584	     26.04923046	      9.35888835	     46.72458677
      0.10513766	     92.85185770	     26.06681108	      9.53776005	     46.70964543
      0.10584244	     92.95997069	     26.08429421	      9.71755898	     46.69469101
      0.10654722	     93.06785280	     26.10168141	      9.89827283	     46.67972407
      0.10725200	     93.17551190	     26.11897424	     10.07988941	     46.66474514
      0.10795678	     93.28295570	     26.13617429	     10.26239664	     46.64975472
      0.10866156	     93.39019174	     26.15328313	     10.44578255	     46.63475330
      0.10936634	     93.49722743	     26.17030232	     10.63003527	     46.61974134
      0.11007112	     93.60407001	     26.18723345	     10.81514300	     46.60471930
      0.11077590	     93.71072658	     26.20407807	     11.00109409	     46.58968760
      0.11148068	     93.81720408	     26.22083774	     11.18787694	     46.57464665
      0.11218546	     93.92350931	     26.23751399	     11.37548008	     46.55959684
      0.11289024	     94.02964891	     26.25410837	     11.56389211	     46.54453856
      0.11359503	     94.13562938	     26.27062239	     11.75310174	     46.52947216
      0.11429981	     94.24145709	     26.28705757	     11.94309776	     46.51439801
      0.11500459	     94.34713826	     26.30341541	     12.13386906	     46.49931643
      0.11570937	     94.45267896	     26.31969739	     12.32540462	     46.48422775
      0.11641415	     94.55808514	     26.33590497	     12.51769351	     46.46913228
      0.11711893	     94.66336261	     26.35203963	     12.71072489	     46.45403031
      0.11782371	     94.76851705	     26.36810280	     12.90448800	     46.43892215
      0.11852849	     94.87355402	     26.38409591	     13.09897220	     46.42380806
      0.11923327	     94.97847892	     26.40002038	     13.29416691	     46.40868831
      0.11993805	     95.08329711	     26.41587760	     13.49006165	     46.39356316
      0.12064283	     95.18801374	     26.43166897	     13.68664604	     46.37843286
      0.12134761	     95.29263388	     26.44739584	     13.88390978	     46.36329765
      0.12205239	     95.39716247	     26.46305958	     14.08184265	     46.34815776
      0.12275717	     95.50160436	     26.47866152	     14.28043456	     46.33301341
      0.12346195	     95.60596426	     26.49420298	     14.47967545	     46.31786482
      0.12416673	     95.71024681	     26.50968528	     14.67955541	     46.30271219
      0.12487151	     95.81445650	     26.52510969	     14.88006459	     46.28755573
      0.12557629	     95.91859774	     26.54047751	     15.08119323	     46.27239563
      0.12628107	     96.02267485	     26.55578999	     15.28293166	     46.25723207
      0.12698585	     96.12669202	     26.57104837	     15.48527032	     46.24206524
      0.12769063	     96.23065336	     26.58625387	     15.68819972	     46.22689532
      0.12839541	     96.33456290	     26.60140772	     15.89171047	     46.21172246
      0.12910019	     96.43842453	     26.61651110	     16.09579328	     46.19654685
      0.12980497	     96.54224211	     26.63156520	     16.30043893	     46.18136862
      0.13050975	     96.64601936	     26.64657118	     16.50563831	     46.16618795
      0.13121453	     96.74975993	     26.66153018	     16.71138238	     46.15100496
      0.13191931	     96.85346740	     26.67644334	     16.91766223	     46.13581982
      0.13262409	     96.95714526	     26.69131177	     17.12446899	     46.12063266
      0.13332887	     97.06079689	     26.70613657	     17.33179392	     46.10544361
      0.13403365	     97.16442563	     26.72091882	     17.53962836	     46.09025280
      0.13473844	     97.26803473	     26.73565960	     17.74796373	     46.07506036
      0.13544322	     97.37162735	     26.75035995	     17.95679156	     46.05986642
      0.13614800	     97.47520659	     26.76502091	     18.16610344	     46.04467109
      0.13685278	     97.57877547	     26.77964350	     18.37589109	     46.02947448
      0.13755756	     97.68233695	     26.79422872	     18.58614629	     46.01427671
      0.13826234	     97.78589391	     26.80877756	     18.79686091	     45.99907790
      0.13896712	     97.88944917	     26.82329100	     19.00802693	     45.98387813
      0.13967190	     97.99300548	     26.83776999	     19.21963641	     45.96867752
      0.14037668	     98.09656553	     26.85221547	     19.43168148	     45.95347617
      0.14108146	     98.20013193	     26.86662838	     19.64415438	     45.93827417
      0.14178624	     98.30370725	     26.88100962	     19.85704744	     45.92307161
      0.14249102	     98.40729399	     26.89536009	     20.07035279	     45.90786859
      0.14319580	     98.51089460	     26.90968067	     20.28406156	     45.89266520
      0.14390058	     98.61451146	     26.92397222	     20.49816457	     45.87746152
      0.14460536	     98.71814690	     26.93823561	     20.71265258	     45.86225763
      0.14531014	     98.82180319	     26.95247166	     20.92751628	     45.84705361
      0.14601492	     98.92548257	     26.96668121	     21.14274631	     45.83184955
      0.14671970	     99.02918720	     26.98086504	     21.35833322	     45.81664553
      0.14742448	     99.13291920	     26.99502397	     21.57426749	     45.80144161
      0.14812926	     99.23668064	     27.00915876	     21.79053949	     45.78623787
      0.14883404	     99.34047354	     27.02327018	     22.00713951	     45.77103438
      0.14953882	     99.44429988	     27.03735898	     22.22405770	     45.75583121
      0.15024360	     99.54816159	     27.05142590	     22.44128411	     45.74062842
      0.15094838	     99.65206055	     27.06547166	     22.65880862	     45.72542609
      0.15165316	     99.75599860	     27.07949695	     22.87662100	     45.71022427
      0.15235794	     99.85997754	     27.09350249	     23.09471082	     45.69502303
      0.15306272	     99.96399913	     27.10748894	     23.31306750	     45.67982242
      0.15376750	    100.06806508	     27.12145696	     23.53168023	     45.66462251
      0.15447228	    100.17217706	     27.13540722	     23.75053802	     45.64942336
      0.15517706	    100.27633672	     27.14934035	     23.96962963	     45.63422501
      0.15588185	    100.38054565	     27.16325697	     24.18894357	     45.61902753
      0.15658663	    100.48480541	     27.17715769	     24.40846807	     45.60383097
      0.15729141	    100.58911753	     27.19104310	     24.62819108	     45.58863537
      0.15799619	    100.69348350	     27.20491380	     24.84810020	     45.57344079
      0.15870097	    100.79790478	     27.21877033	     25.06818270	     45.55824728
      0.15940575	    100.90238280	     27.23261327	     25.28842546	     45.54305489
      0.16011053	    101.00691893	     27.24644315	     25.50881496	     45.52786366
      0.16081531	    101.11151455	     27.26026050	     25.72933721	     45.51267363
      0.16152009	    101.21617098	     27.27406583	     25.94997775	     45.49748486
      0.16222487	    101.32088951	     27.28785964	     26.17072160	     45.48229739
      0.16292965	    101.42567143	     27.30164241	     26.39155318	     45.46711126
      0.16363443	    101.53051796	     27.31541462	     26.61245633	     45.45192650
      0.16433921	    101.63543032	     27.32917673	     26.83341419	     45.43674317
      0.16504399	    101.74040970	     27.34292917	     27.05440919	     45.42156130
      0.16574877	    101.84545725	     27.35667237	     27.27542295	     45.40638092
      0.16645355	    101.95057411	     27.37040676	     27.49643625	     45.39120209
      0.16715833	    102.05576138	     27.38413272	     27.71742892	     45.37602482
      0.16786311	    102.16102015	     27.39785066	     27.93837979	     45.36084917
      0.16856789	    102.26635147	     27.41156092	     28.15926658	     45.34567516
      0.16927267	    102.37175639	     27.42526389	     28.38006580	     45.33050282
      0.16997745	    102.47723592	     27.43895988	     28.60075268	     45.31533220
      0.17068223	    102.58279104	     27.45264923	     28.82130100	     45.30016333
      0.17138701	    102.68842273	     27.46633226	     29.04168301	     45.28499623
      0.17209179	    102.79413194	     27.48000924	     29.26186925	     45.26983094
      0.17279657	    102.89991959	     27.49368046	     29.48182844	     45.25466749
      0.17350135	    103.00578659	     27.50734619	     29.70152727	     45.23950591
      0.17420613	    103.11173383	     27.52100666	     29.92093024	     45.22434622
      0.17491091	    103.21776218	     27.53466211	     30.13999944	     45.20918846
      0.17561569	    103.32387250	     27.54831274	     30.35869436	     45.19403266
      0.17632047	    103.43006562	     27.56195875	     30.57697159	     45.17887884
      0.17702526	    103.53634235	     27.57560031	     30.79478461	     45.16372703
      0.17773004	    103.64270350	     27.58923757	     31.01208346	     45.14857725
      0.17843482	    103.74914985	     27.60287067	     31.22881445	     45.13342953
      0.17913960	    103.85568216	     27.61649972	     31.44491976	     45.11828390
      0.17984438	    103.96230120	     27.63012482	     31.66033714	     45.10314038
      0.18054916	    104.06900769	     27.64374605	     31.87499941	     45.08799899
      0.18125394	    104.17580237	     27.65736345	     32.08883410	     45.07285976
      0.18195872	    104.28268594	     27.67097705	     32.30176293	     45.05772271
      0.18266350	    104.38965909	     27.68458685	     32.51370130	     45.04258786
      0.18336828	    104.49672250	     27.69819285	     32.72455782	     45.02745524
      0.18407306	    104.60387686	     27.71179498	     32.93423368	     45.01232486
      0.18477784	    104.71112281	     27.72539318	     33.14262216	     44.99719676
      0.18548262	    104.81846097	     27.73898735	     33.34960805	     44.98207094
      0.18618740	    104.92589150	     27.75257736	     33.55506712	     44.96694743
      0.18689218	    105.03341415	     27.76616305	     33.75886559	     44.95182625
      0.18759696	    105.14102863	     27.78184450	     33.96085979	     44.93670741
      0.18830174	    105.24873419	     28.94935210	     34.16089578	     44.92159095
      0.18900652	    105.35652385	     32.14454406	     34.35880865	     44.90647687
      0.18971130	    105.46437712	     36.89821847	     34.55442212	     44.89136519
      0.19041608	    105.57226818	     42.71517336	     34.74755011	     44.87625594
      0.19112086	    105.68017568	     49.23367945	     34.93799856	     44.86114912
      0.19182564	    105.78808714	     56.30743716	     35.12556692	     44.84604476
      0.19253042	    105.89599814	     63.89622142	     35.31004955	     44.83094288
      0.19323520	    106.00390929	     71.96495840	     35.49123776	     44.81584349
      0.19393998	    106.11182354	     80.46385223	     35.66892257	     44.80074660
      0.19464476	    106.21974464	     89.34704786	     35.84289843	     44.78565223
      0.19534954	    106.32767637	     98.57577286	     36.01296769	     44.77056040
      0.19605432	    106.43562216	    108.11680857	     36.17894559	     44.75547113
      0.19675910	    106.54358489	    117.94185040	     36.34066559	     44.74038442
      0.19746388	    106.65156678	    128.02717890	     36.49798474	     44.72530029
      0.19816866	    106.75956945	    138.35341239	     36.65078874	     44.71021877
      0.19887345	    106.86759386	    148.90526295	     36.79899616	     44.69513985
      0.19957823	    106.97564045	    159.67126752	     36.94256179	     44.68006356
      0.20028301	    107.08370916	    170.64347243	     37.08147838	     44.66498990
      0.20098779	    107.19179949	    181.81703804	     37.21577703	     44.64991890
      0.20169257	    107.29991059	    193.18971447	     37.34552581	     44.63485056
      0.20239735	    107.40804127	    204.76112769	     37.47082709	     44.61978490
      0.20310213	    107.51619014	    216.53181904	     37.59181350	     44.60472193
      0.20380691	    107.62435562	    228.50201460	     37.70864312	     44.58966166
      0.20451169	    107.73253603	    240.67017726	     37.82149411	     44.57460411
      0.20521647	    107.84072973	    253.03151036	     37.93055932	     44.55954928
      0.20592125	    107.94893519	    265.57670426	     38.03604100	     44.54449719
      0.20662603	    108.05715108	    278.29127409	     38.13814606	     44.52944784
      0.20733081	    108.16537634	    291.15575670	     38.23708191	     44.51440126
      0.20803559	    108.27361023	    304.14680615	     38.33305300	     44.49935745
      0.20874037	    108.38185231	    317.23894297	     38.42625808	     44.48431642
      0.20944515	    108.49010233	    330.40652107	     38.51688816	     44.46927819
      0.21014993	    108.59836016	    343.62547071	     38.60512503	     44.45424276
      0.21085471	    108.70662569	    356.87453051	     38.69114035	     44.43921014
      0.21155949	    108.81489868	    370.13588850	     38.77509518	     44.42418034
      0.21226427	    108.92317873	    383.39531236	     38.85713982	     44.40915338
      0.21296905	    109.03146522	    396.64192387	     38.93741393	     44.39412925
      0.21367383	    109.13975726	    409.86808917	     39.01604686	     44.37910798
      0.21437861	    109.24805368	    423.08179153	     39.09315807	     44.36408958
      0.21508339	    109.35635264	    436.31158385	     39.16885764	     44.34907404
      0.21578817	    109.46465139	    449.59075672	     39.24324686	     44.33406138
      0.21649295	    109.57294643	    462.95532833	     39.31641879	     44.31905161
      0.21719773	    109.68123366	    476.44228014	     39.38845895	     44.30404473
      0.21790251	    109.78950856	    490.08689095	     39.45944589	     44.28904076
      0.21860729	    109.89776638	    503.91954746	     39.52945171	     44.27403971
      0.21931207	    110.00600223	    517.96271598	     39.59854269	     44.25904157
      0.22001686	    110.11421131	    532.22884670	     39.66677968	     44.24404636
      0.22072164	    110.22238905	    546.71974236	     39.73421865	     44.22905406
      0.22142642	    110.33053117	    561.42745387	     39.80091109	     44.21406464
      0.22213120	    110.43863371	    576.33631354	     39.86690438	     44.19907808
      0.22283598	    110.54669302	    591.42549068	     39.93224214	     44.18409437
      0.22354076	    110.65470562	    606.67149875	     39.99696457	     44.16911348
      0.22424554	    110.76266809	    622.05027683	     40.06110875	     44.15413538
      0.22495032	    110.87057693	    637.53870014	     40.12470887	     44.13916007
      0.22565510	    110.97842844	    653.11553429	     40.18779652	     44.12418750
      0.22635988	    111.08621864	    668.76193491	     40.25040088	     44.10921766
      0.22706466	    111.19394315	    684.46161816	     40.31254898	     44.09425053
      0.22776944	    111.30159713	    700.20081606	     40.37426584	     44.07928609
      0.22847422	    111.40917524	    715.96810637	     40.43557467	     44.06432430
      0.22917900	    111.51667158	    731.75418013	     40.49649700	     44.04936515
      0.22988378	    111.62407968	    747.55158841	     40.55705288	     44.03440860
      0.23058856	    111.73139240	    763.35449346	     40.61726094	     44.01945465
      0.23129334	    111.83860192	    779.15843791	     40.67713855	     44.00450325
      0.23199812	    111.94569969	    794.96013874	     40.73670192	     43.98955439
      0.23270290	    112.05267633	    810.75730797	     40.79596618	     43.97460805
      0.23340768	    112.15952162	    826.54849948	     40.85494547	     43.95966418
      0.23411246	    112.26622434	    842.33298029	     40.91365302	     43.94472278
      0.23481724	    112.37277223	    858.11062351	     40.97210122	     43.92978381
      0.23552202	    112.47915183	    873.88182071	     41.03030171	     43.91484724
      0.23622680	    112.58534841	    889.64741087	     41.08826537	     43.89991305
      0.23693158	    112.69134576	    905.40862373	     41.14600244	     43.88498122
      0.23763636	    112.79712606	    921.16703558	     41.20352255	     43.87005171
      0.23834114	    112.90266967	    936.92453550	     41.26083474	     43.85512450
      0.23904592	    113.00795487	    952.68330075	     41.31794754	     43.84019955
      0.23975070	    113.11295769	    968.44577977	     41.37486895	     43.82527685
      0.24045548	    113.21765153	    984.21468178	     41.43160655	     43.81035635
      0.24116027	    113.32200684	    999.99297191	     41.48816747	     43.79543804
      0.24186505	    113.42599077	   1015.78387073	     41.54455843	     43.78052188
      0.24256983	    113.52956666	   1031.59085750	     41.60078579	     43.76560784
      0.24327461	    113.63269359	   1047.41767568	     41.65685556	     43.75069590
      0.24397939	    113.73532573	   1063.26833992	     41.71277342	     43.73578602
      0.24468417	    113.83741170	   1079.14714272	     41.76854472	     43.72087817
      0.24538895	    113.93889381	   1095.05865924	     41.82417456	     43.70597232
      0.24609373	    114.03970714	   1111.00774777	     41.87966775	     43.69106844
      0.24679851	    114.13977859	   1126.99954325	     41.93502884	     43.67616649
      0.24750329	    114.23902575	   1143.03943995	     41.99026214	     43.66126645
      0.24820807	    114.33735571	   1159.13305931	     42.04537176	     43.64636828
      0.24891285	    114.43466367	   1175.28619741	     42.10036157	     43.63147195
      0.24961763	    114.53083160	   1191.50474645	     42.15523525	     43.61657742
      0.25032241	    114.62572672	   1207.79458385	     42.20999630	     43.60168466
      0.25102719	    114.71920016	   1224.16142337	     42.26464803	     43.58679364
      0.25173197	    114.81108573	   1240.61062301	     42.31919360	     43.57190432
      0.25243675	    114.90119901	   1257.14695037	     42.37363598	     43.55701667
      0.25314153	    114.98933711	   1273.77430187	     42.42797803	     43.54213065
      0.25384631	    115.07527925	   1290.49539373	     42.48222244	     43.52724622
      0.25447979	    115.15045768	   1305.60578606	     42.53089782	     43.51386904
      0.25511326	    115.22349016	   1320.79258412	     42.57949804	     43.50049310
      0.25574674	    115.29419136	   1336.05414215	     42.62802490	     43.48711836
      0.25638021	    115.36237534	   1351.38740906	     42.67648006	     43.47374479
      0.25701369	    115.42786121	   1366.78790180	     42.72486511	     43.46037238
      0.25764716	    115.49047971	   1382.24975680	     42.77318157	     43.44700109
      0.25828064	    115.55008036	   1397.76586389	     42.82143090	     43.43363089
      0.25891411	    115.60653865	   1413.32807714	     42.86961449	     43.42026176
      0.25954759	    115.65976254	   1428.92748674	     42.91773370	     43.40689367
      0.26018106	    115.70969746	   1444.55472842	     42.96578983	     43.39352658
      0.26081453	    115.75632930	   1460.20030341	     43.01378414	     43.38016047
      0.26144801	    115.79968483	   1475.85488221	     43.06171783	     43.36679530
      0.26208148	    115.83982979	   1491.50957047	     43.10959207	     43.35343106
      0.26271496	    115.87686467	   1507.15612209	     43.15740801	     43.34006770
      0.26334843	    115.91091892	   1522.78709295	     43.20516673	     43.32670519
      0.26398191	    115.94214438	   1538.39593537	     43.25286931	     43.31334351
      0.26461538	    115.97070835	   1553.97703910	     43.30051675	     43.29998262
      0.26524886	    115.99678718	   1569.52572787	     43.34811006	     43.28662250
      0.26588233	    116.02056060	   1585.03822182	     43.39565021	     43.27326310
      0.26651581	    116.04220701	   1600.51164459	     43.44313812	     43.25990440
      0.26714928	    116.06189989	   1615.94574301	     43.49057469	     43.24654636
      0.26778276	    116.07980517	   1631.34259525	     43.53796080	     43.23318895
      0.26841623	    116.09607943	   1646.70429327	     43.58529729	     43.21983213
      0.26904971	    116.11086897	   1662.03282617	     43.63258498	     43.20647588
      0.26968318	    116.12430938	   1677.33008616	     43.67982466	     43.19312015
      0.27031666	    116.13652550	   1692.59787418	     43.72701708	     43.17976491
      0.27095013	    116.14763172	   1707.83790500	     43.77416299	     43.16641013
      0.27158361	    116.15773247	   1723.05181218	     43.82126311	     43.15305576
      0.27221708	    116.16692283	   1738.24115248	     43.86831813	     43.13970178
      0.27285056	    116.17528918	   1753.40741021	     43.91532871	     43.12634815
      0.27348403	    116.18290991	   1768.55200113	     43.96229552	     43.11299483
      0.27411751	    116.18985608	   1783.67627616	     44.00921919	     43.09964177
      0.27475098	    116.19619209	   1798.78152490	     44.05610032	     43.08628895
      0.27538446	    116.20197631	   1813.86897887	     44.10293952	     43.07293633
      0.27601793	    116.20726163	   1828.93981461	     44.14973735	     43.05958386
      0.27665141	    116.21209605	   1843.99515653	     44.19649439	     43.04623150
      0.27728488	    116.21652308	   1859.03607962	     44.24321116	     43.03287922
      0.27791836	    116.22058226	   1874.06361206	     44.28988820	     43.01952698
      0.27855183	    116.22430951	   1889.07873755	     44.33652602	     43.00617473
      0.27918531	    116.22773751	   1904.08239763	     44.38312512	     42.99282244
      0.27981878	    116.23089602	   1919.07549379	     44.42968597	     42.97947006
      0.28045226	    116.23381214	   1934.05888946	     44.47620900	     42.96611754
      0.28070004	    116.23489249	   1939.91711475	     44.49439618	     42.96089473
      0.28085910	    116.23556907	   1943.67718975	     44.50606861	     42.95754185
      0.28107682	    116.70440626	   1948.82289031	     44.52204121	     42.95295263
      0.28129454	    118.15699440	   1953.96763347	     44.53800927	     42.94836338
      0.28186415	    126.36046978	   1967.42323757	     44.57976265	     42.93635658
      0.28243377	    140.35942059	   1980.87262142	     44.62147476	     42.92434957
      0.28300338	    159.45115604	   1994.31571684	     44.66312842	     42.91234230
      0.28357299	    182.98759968	   2007.75235063	     44.70470084	     42.90033474
      0.28414260	    210.38941188	   2021.18234712	     44.74616685	     42.88832687
      0.28471221	    241.14917270	   2034.60558116	     44.78750153	     42.87631864
      0.28528182	    274.82852003	   2048.02199800	     44.82868191	     42.86431003
      0.28585143	    311.05205199	   2061.43161361	     44.86968803	     42.85230100
      0.28642104	    349.49993492	   2074.83450417	     44.91050340	     42.84029151
      0.28671502	    370.12197027	   2081.74904919	     44.93148905	     42.83409331
      0.28727262	    410.54961810	   2094.85268251	     44.97114012	     42.82233624
      0.28783023	    452.53164548	   2107.93034634	     45.01058345	     42.81057865
      0.28838783	    495.90022696	   2120.97410593	     45.04981421	     42.79882050
      0.28894543	    540.51388482	   2133.97658405	     45.08882985	     42.78706176
      0.28950304	    586.25374280	   2146.93088665	     45.12762968	     42.77530240
      0.29006064	    633.01989261	   2159.83054665	     45.16621454	     42.76354238
      0.29061825	    680.72760442	   2172.66947532	     45.20458648	     42.75178166
      0.29117585	    729.30317186	   2185.44192057	     45.24274844	     42.74002022
      0.29173345	    778.67934675	   2198.14243144	     45.28070402	     42.72825800
      0.29229106	    828.79061915	   2210.76582675	     45.31845734	     42.71649499
      0.29279034	    874.22877032	   2221.99940958	     45.35209403	     42.70596160
      0.29328962	    920.14949909	   2233.16381301	     45.38557557	     42.69542751
      0.29378891	    966.49672239	   2244.25578029	     45.41890562	     42.68489269
      0.29428819	   1013.21170243	   2255.27217721	     45.45208798	     42.67435711
      0.29478747	   1060.23529125	   2266.20998403	     45.48512665	     42.66382076
      0.29528675	   1107.51072372	   2277.06628723	     45.51802574	     42.65328359
      0.29578604	   1154.98622121	   2287.83827144	     45.55078944	     42.64274558
      0.29628532	   1202.61682966	   2298.52321172	     45.58342198	     42.63220670
      0.29678460	   1250.36525048	   2309.11846633	     45.61592752	     42.62166693
      0.29728388	   1298.20174588	   2319.62147025	     45.64831003	     42.61112623
      0.29778316	   1346.10339088	   2330.02972956	     45.68057326	     42.60058457
      0.29828245	   1394.05298567	   2340.34081679	     45.71272065	     42.59004192
      0.29878173	   1442.03788563	   2350.55236722	     45.74475524	     42.57949826
      0.29928101	   1490.04915273	   2360.66207611	     45.77667971	     42.56895356
      0.29978029	   1538.10090530	   2370.66769613	     45.80849630	     42.55840777
      0.30027958	   1586.24258949	   2380.56703136	     45.84020671	     42.54786088
      0.30077886	   1634.52508549	   2390.35793197	     45.87181199	     42.53731285
      0.30127814	   1682.99718230	   2400.03829397	     45.90331245	     42.52676364
      0.30177742	   1731.70352080	   2409.60606117	     45.93470770	     42.51621323
      0.30227671	   1780.68059559	   2419.05922790	     45.96599678	     42.50566159
      0.30277599	   1829.95184316	   2428.39584266	     45.99717824	     42.49510867
      0.30327527	   1879.52337161	   2437.61401298	     46.02825035	     42.48455445
      0.30377455	   1929.38195154	   2446.71191113	     46.05921121	     42.47399890
      0.30427384	   1979.49624587	   2455.68778050	     46.09005899	     42.46344198
      0.30477312	   2029.82112138	   2464.53994192	     46.12079205	     42.45288365
      0.30527240	   2080.30383702	   2473.26679949	     46.15140909	     42.44232388
      0.30577168	   2130.89046551	   2481.86684573	     46.18190920	     42.43176263
      0.30627096	   2181.53117013	   2490.33866577	     46.21229188	     42.42119988
      0.30677025	   2232.18362567	   2498.68094113	     46.24255703	     42.41063558
      0.30726953	   2282.81454241	   2506.89245312	     46.27270480	     42.40006970
      0.30776881	   2333.39968159	   2514.97208618	     46.30273554	     42.38950220
      0.30826809	   2383.92290234	   2522.91883141	     46.33264969	     42.37893305
      0.30876738	   2434.37473714	   2530.73179030	     46.36244766	     42.36836220
      0.30926666	   2484.75086110	   2538.41017858	     46.39212980	     42.35778962
      0.30976594	   2535.05067832	   2545.95333024	     46.42169628	     42.34721528
      0.31026522	   2585.27613291	   2553.36070146	     46.45114711	     42.33663912
      0.31076451	   2635.43077437	   2560.63187440	     46.48048212	     42.32606112
      0.31126379	   2685.51906225	   2567.76656066	     46.50970092	     42.31548123
      0.31176307	   2735.54587333	   2574.76460438	     46.53880294	     42.30489942
      0.31226235	   2785.51617180	   2581.62598481	     46.56778745	     42.29431564
      0.31276164	   2835.43479522	   2588.35081831	     46.59665356	     42.28372985
      0.31326092	   2885.30633236	   2594.93935968	     46.62540024	     42.27314201
      0.31376020	   2935.13505763	   2601.39200281	     46.65402637	     42.26255208
      0.31425948	   2984.92490544	   2607.70928058	     46.68253071	     42.25196001
      0.31475876	   3034.67946913	   2613.89186406	     46.71091196	     42.24136577
      0.31525805	   3084.40201471	   2619.94056087	     46.73916875	     42.23076931
      0.31575733	   3134.09550279	   2625.85631284	     46.76729964	     42.22017059
      0.31625661	   3183.76261473	   2631.64019292	     46.79530315	     42.20956956
      0.31675589	   3233.40578064	   2637.29340138	     46.82317775	     42.19896618
      0.31725518	   3283.02720775	   2642.81726129	     46.85092188	     42.18836039
      0.31747634	   3305.00134623	   2645.22317073	     46.86316948	     42.18366162
      0.31758865	   3316.15862447	   2646.43535069	     46.88995013	     42.18127535
      0.31770096	   3327.31496801	   2647.64110995	     46.98677558	     42.17888896
      0.31826251	   3383.08335781	   2653.57423398	     48.52327127	     42.16695508
      0.31882406	   3438.83128370	   2659.34966365	     51.68538438	     42.15501799
      0.31938561	   3494.56086645	   2664.96990579	     56.30097341	     42.14307763
      0.31994716	   3550.27403707	   2670.43761582	     62.20858101	     42.13113392
      0.32050870	   3605.97258915	   2675.75557915	     69.26100241	     42.11918679
      0.32107025	   3661.65824643	   2680.92669696	     77.32608770	     42.10723617
      0.32163180	   3717.33272025	   2685.95397156	     86.28626929	     42.09528199
      0.32219335	   3772.99775745	   2690.84049190	     96.03751168	     42.08332419
      0.32275490	   3828.65517965	   2695.58941936	    106.48804437	     42.07136268
      0.32331645	   3884.30691514	   2700.20397383	    117.55706994	     42.05939739
      0.32387800	   3939.95502441	   2704.68742028	    129.17354238	     42.04742824
      0.32443955	   3995.60171969	   2709.04305567	    141.27505431	     42.03545517
      0.32500110	   4051.24937787	   2713.27419654	    153.80684114	     42.02347809
      0.32556265	   4106.90054543	   2717.38416711	    166.72089516	     42.01149692
      0.32612419	   4162.55793322	   2721.37628806	    179.97517900	     41.99951159
      0.32668574	   4218.22439796	   2725.25386601	    193.53292442	     41.98752201
      0.32724729	   4273.90290709	   2729.02018375	    207.36200469	     41.97552811
      0.32780884	   4329.59648344	   2732.67849123	    221.43436869	     41.96352979
      0.32837039	   4385.30812640	   2736.23199730	    235.72552543	     41.95152698
      0.32893194	   4441.04070700	   2739.68386231	    250.21406799	     41.93951959
      0.32949349	   4496.79683598	   2743.03719165	    264.88122834	     41.92750753
      0.33005504	   4552.57870502	   2746.29502902	    279.71045523	     41.91549072
      0.33061659	   4608.38790418	   2749.46035263	    294.68701144	     41.90346907
      0.33117813	   4664.22522066	   2752.53606997	    309.79759461	     41.89144248
      0.33173968	   4720.09042765	   2755.52501435	    325.02998883	     41.87941087
      0.33230123	   4775.98207535	   2758.42994191	    340.37276312	     41.86737415
      0.33286278	   4831.89730006	   2761.25352931	    355.81503815	     41.85533221
      0.33342433	   4887.83167082	   2763.99837189	    371.34633612	     41.84328496
      0.33398588	   4943.77909499	   2766.66698248	    386.95652531	     41.83123232
      0.33454743	   4999.73180397	   2769.26179069	    402.63585317	     41.81917417
      0.33510898	   5055.68043664	   2771.78514253	    418.37504671	     41.80711042
      0.33567053	   5111.61423013	   2774.23930056	    434.16544680	     41.79504097
      0.33623207	   5167.52131656	   2776.62644428	    449.99913965	     41.78296572
      0.33679362	   5223.38911061	   2778.94867076	    465.86905500	     41.77088456
      0.33735517	   5279.20475990	   2781.20799563	    481.76901328	     41.75879739
      0.33791672	   5334.95562008	   2783.40635413	    497.69371860	     41.74670409
      0.33847827	   5390.62971259	   2785.54560238	    513.63870539	     41.73460457
      0.33903982	   5446.21612506	   2787.62751875	    529.60025297	     41.72249871
      0.33960137	   5501.70532343	   2789.65380535	    545.57528338	     41.71038640
      0.34016292	   5557.08935714	   2791.62608964	    561.56125551	     41.69826752
      0.34072447	   5612.36190553	   2793.54592604	    577.55606498	     41.68614196
      0.34128602	   5667.51819466	   2795.41479772	    593.55795529	     41.67400961
      0.34184756	   5722.55506210	   2797.23411837	    609.56544241	     41.66187034
      0.34240911	   5777.47081485	   2799.00523407	    625.57822161	     41.64972404
      0.34297066	   5832.26501466	   2800.72942519	    641.60232658	     41.63757058
      0.34353221	   5886.93824845	   2802.40790840	    657.64516732	     41.62540983
      0.34409376	   5941.49190195	   2804.04183856	    673.71309025	     41.61324168
      0.34477146	   6007.17285824	   2805.95594954	    693.14583913	     41.59854665
      0.34537573	   6065.59685685	   2807.61078323	    710.51793513	     41.58543427
      0.34585227	   6111.58073139	   2808.88211978	    724.25087481	     41.57508727
      0.34632881	   6157.49192588	   2810.12437202	    738.01473649	     41.56473454
      0.34684282	   6206.93750660	   2811.43229263	    752.89619751	     41.55356137
      0.34748049	   6268.17858899	   2813.00966893	    771.40858515	     41.53969045
      0.34825717	   6342.62884839	   2814.86481016	    794.02704291	     41.52278111
      0.34870059	   6385.06666597	   2815.89205664	    806.97057564	     41.51312011
      0.34940683	   6452.56156096	   2817.48133672	    827.62309912	     41.49772166
      0.34986741	   6496.51638852	   2818.48732927	    841.11103917	     41.48767184
      0.35032799	   6540.42207024	   2819.46963887	    854.60968832	     41.47761599
      0.35090636	   6595.48706988	   2820.67011035	    871.57017880	     41.46497974
      0.35136418	   6639.02029110	   2821.59462352	    884.99925357	     41.45497030
      0.35212544	   6711.29935574	   2823.08230347	    907.32800659	     41.43831292
      0.35258525	   6754.89129169	   2823.95129527	    920.81046126	     41.42824320
      0.35304505	   6798.43369616	   2824.79829609	    934.28745868	     41.41816695
      0.35364646	   6855.30969432	   2825.87332528	    951.90417009	     41.40497771
      0.35420179	   6907.75212455	   2826.83335586	    968.15890123	     41.39278859
      0.35475713	   6960.12013163	   2827.76241090	    984.40030686	     41.38058946
      0.35523349	   7004.98116666	   2828.53491208	    998.32082004	     41.37011702
      0.35570986	   7049.78618148	   2829.28506686	   1012.23048379	     41.35963698
      0.35618622	   7094.53450605	   2830.01305625	   1026.12903602	     41.34914926
      0.35680585	   7152.65449309	   2830.92712053	   1044.19048694	     41.33549580
      0.35724968	   7194.22519283	   2831.55920905	   1057.11594799	     41.32570762
      0.35769351	   7235.74488404	   2832.17255101	   1070.03140556	     41.31591245
      0.35825196	   7287.91266220	   2832.91783102	   1086.26767045	     41.30357785
      0.35876866	   7336.10738442	   2833.58136605	   1101.27604897	     41.29215506
      0.35928536	   7384.23034332	   2834.22006526	   1116.27061293	     41.28072236
      0.35980207	   7432.28069444	   2834.83412486	   1131.25125634	     41.26927959
      0.36031877	   7480.25747345	   2835.42371616	   1146.21786102	     41.25782660
      0.36073701	   7519.03757767	   2835.88317468	   1158.32211800	     41.24854845
      0.36115525	   7557.76840802	   2836.32681547	   1170.41700313	     41.23926340
      0.36169285	   7607.47899843	   2836.87398896	   1185.94956869	     41.22731837
      0.36223045	   7657.10637263	   2837.39538722	   1201.46629424	     41.21536163
      0.36265555	   7696.28954890	   2837.78957216	   1213.72474612	     41.20589846
      0.36308066	   7735.41953715	   2838.16786402	   1225.97304132	     41.19642774
      0.36357874	   7781.19891993	   2838.59102151	   1240.31100169	     41.18532141
      0.36407683	   7826.90378208	   2838.99266228	   1254.63466367	     41.17420445
      0.36452790	   7868.23015493	   2839.33797299	   1267.59398555	     41.16412738
      0.36497898	   7909.49413260	   2839.66589438	   1280.54127732	     41.15404133
      0.36543788	   7951.40888726	   2839.98179057	   1293.70054684	     41.14377109
      0.36589678	   7993.25780649	   2840.27995282	   1306.84707203	     41.13349131
      0.36630098	   8030.06439042	   2840.52800222	   1318.41620104	     41.12442860
      0.36685382	   8080.32045778	   2840.84532470	   1334.22293390	     41.11202123
      0.36740666	   8130.47812792	   2841.13752292	   1350.01056439	     41.09959940
      0.36777643	   8163.97178499	   2841.31907352	   1360.55970685	     41.09128260
      0.36814621	   8197.42059146	   2841.48956854	   1371.10014931	     41.08295916
      0.36860420	   8238.78677897	   2841.68553186	   1384.14312381	     41.07264063
      0.36906220	   8280.08305180	   2841.86480062	   1397.17256871	     41.06231166
      0.36946856	   8316.66455086	   2842.01000224	   1408.72167189	     41.05313830
      0.36999560	   8364.02642978	   2842.17909443	   1423.68450878	     41.04122810
      0.37052264	   8411.29322354	   2842.32667771	   1438.62911062	     41.02930347
      0.37090835	   8445.82425798	   2842.42119408	   1449.55457984	     41.02056725
      0.37129406	   8480.30349168	   2842.50440531	   1460.47020247	     41.01182309
      0.37172029	   8518.34413933	   2842.58332392	   1472.52103820	     41.00215099
      0.37214652	   8556.32060201	   2842.64867642	   1484.55978819	     40.99246894
      0.37260308	   8596.92789413	   2842.70377544	   1497.44183647	     40.98208671
      0.37305964	   8637.46037185	   2842.74360633	   1510.30997091	     40.97169276
      0.37345145	   8672.18361382	   2842.76573382	   1521.34178051	     40.96276362
      0.37394561	   8715.89851868	   2842.77792376	   1535.24101620	     40.95148911
      0.37443977	   8759.52370717	   2842.77275849	   1549.12393213	     40.94020031
      0.37481075	   8792.21480249	   2842.75759762	   1559.53545375	     40.93171601
      0.37518173	   8824.85458860	   2842.73284822	   1569.93779075	     40.92322343
      0.37562148	   8863.47851221	   2842.69120680	   1582.25671123	     40.91314559
      0.37606123	   8902.02936087	   2842.63634395	   1594.56276151	     40.90305584
      0.37643692	   8934.90556485	   2842.57910574	   1605.06579886	     40.89442648
      0.37690935	   8976.17080071	   2842.49370295	   1618.26014133	     40.88356235
      0.37738178	   9017.34990448	   2842.39349417	   1631.43973179	     40.87268392
      0.37774155	   9048.65112698	   2842.30735526	   1641.46660072	     40.86438987
      0.37810132	   9079.90173028	   2842.21279657	   1651.48496422	     40.85608733
      0.37853371	   9117.39291161	   2842.08811291	   1663.51431915	     40.84609751
      0.37896610	   9154.81005382	   2841.95149096	   1675.53146789	     40.83609510
      0.37932718	   9185.99870333	   2841.82834489	   1685.55724409	     40.82773268
      0.37978256	   9225.25885509	   2841.66139259	   1698.18957432	     40.81717325
      0.38001152	   9244.96613784	   2841.57258090	   1704.53599780	     40.81185855
      0.38024049	   9264.62884880	   2841.48053614	   1710.87904573	     40.80654015
      0.38064143	   9298.89429227	   2841.31161753	   1721.97836896	     40.79721802
      0.38104238	   9332.89490178	   2841.13292604	   1733.06741398	     40.78788433
      0.38142924	   9365.39887087	   2840.95133802	   1743.75727825	     40.77886739
      0.38181610	   9397.56230661	   2840.76082664	   1754.43767729	     40.76983943
      0.38224289	   9432.60550361	   2840.54040558	   1766.20952808	     40.75986671
      0.38266968	   9467.14502463	   2840.30934697	   1777.97002212	     40.74988023
      0.38303998	   9496.67581130	   2840.10034531	   1788.16480825	     40.74120424
      0.38341028	   9525.77813848	   2839.88350268	   1798.35118223	     40.73251764
      0.38383655	   9558.72490554	   2839.62428063	   1810.06678679	     40.72250484
      0.38426282	   9591.05619395	   2839.35488805	   1821.77143819	     40.71247761
      0.38460328	   9616.42343843	   2839.13250291	   1831.11200738	     40.70445850
      0.38503700	   9648.13971391	   2838.84000689	   1843.00135303	     40.69422899
      0.38547072	   9679.17075762	   2838.53732314	   1854.87965937	     40.68398398
      0.38580423	   9702.55940248	   2838.29772197	   1864.00617558	     40.67609529
      0.38620640	   9730.20983844	   2838.00096095	   1875.00293159	     40.66657013
      0.38660857	   9757.25105822	   2837.69572324	   1885.99041786	     40.65703114
      0.38701561	   9783.99635618	   2837.37825389	   1897.10168625	     40.64736229
      0.38742266	   9810.11256297	   2837.05229627	   1908.20358316	     40.63767890
      0.38781231	   9834.52307029	   2836.73240868	   1918.82226800	     40.62839558
      0.38820195	   9858.35788218	   2836.40491547	   1929.43244188	     40.61909860
      0.38860772	   9882.56875761	   2836.05588381	   1940.47242559	     40.60940240
      0.38901348	   9906.16080606	   2835.69878645	   1951.50321339	     40.59969101
      0.38939013	   9927.50971778	   2835.36017861	   1961.73415391	     40.59066279
      0.38976677	   9948.33318926	   2835.01477149	   1971.95714854	     40.58162114
      0.39017406	   9970.26510960	   2834.63369074	   1983.00298852	     40.57182851
      0.39058135	   9991.59458881	   2834.24482942	   1994.03943957	     40.56201979
      0.39093698	  10009.73142463	   2833.89900082	   2003.66820886	     40.55344196
      0.39129261	  10027.41949779	   2833.54736358	   2013.28968824	     40.54485156
      0.39169949	  10047.11324256	   2833.13799672	   2024.28876221	     40.53500752
      0.39210637	  10066.23497223	   2832.72118060	   2035.27803414	     40.52514661
      0.39242982	  10081.03371426	   2832.38456834	   2044.00697493	     40.51729540
      0.39284453	  10099.49377854	   2831.94624809	   2055.18902901	     40.50721332
      0.39325923	  10117.38588251	   2831.50042012	   2066.36031094	     40.49711307
      0.39358064	  10130.86861997	   2831.14977645	   2075.01090050	     40.48927234
      0.39390205	  10144.02088206	   2830.79470883	   2083.65471787	     40.48142043
      0.39429038	  10159.47723398	   2830.35987251	   2094.08882202	     40.47191878
      0.39467870	  10174.46656222	   2829.91869363	   2104.51253426	     40.46240043
      0.39501629	  10187.12449746	   2829.53005555	   2113.56558921	     40.45411202
      0.39542471	  10201.98316056	   2829.05358344	   2124.50708640	     40.44406722
      0.39583313	  10216.35268250	   2828.57028940	   2135.43602005	     40.43400325
      0.39613566	  10226.68722611	   2828.20793704	   2143.52316026	     40.42653597
      0.39654422	  10240.23342369	   2827.71275834	   2154.43293564	     40.41643455
      0.39695278	  10253.31710621	   2827.21093107	   2165.32890183	     40.40631325
      0.39727010	  10263.16588713	   2826.81663522	   2173.78159502	     40.39843848
      0.39758741	  10272.74605302	   2826.41839565	   2182.22542912	     40.39055143
      0.39796215	  10283.72013296	   2825.94304824	   2192.18560748	     40.38122105
      0.39833689	  10294.33311652	   2825.46228520	   2202.13269410	     40.37187316
      0.39868695	  10303.92716243	   2825.00834028	   2211.41234220	     40.36312501
      0.39903700	  10313.21821281	   2824.54974373	   2220.67987764	     40.35436121
      0.39942547	  10323.18091106	   2824.03542917	   2230.94962848	     40.34461732
      0.39981393	  10332.78523622	   2823.51547353	   2241.20359461	     40.33485366
      0.40014416	  10340.67385431	   2823.06905104	   2249.90787391	     40.32653772
      0.40054423	  10349.89756985	   2822.52285105	   2260.43661638	     40.31644370
      0.40094430	  10358.76398573	   2821.97080006	   2270.94725288	     40.30632793
      0.40121378	  10364.53899507	   2821.59566299	   2278.01680019	     40.29950152
      0.40161651	  10372.87905548	   2821.03016257	   2288.56582400	     40.28928100
      0.40201925	  10380.87807893	   2820.45884970	   2299.09525732	     40.27903763
      0.40232380	  10386.70536321	   2820.02297898	   2307.04460921	     40.27127597
      0.40262836	  10392.34521461	   2819.58382649	   2314.98232421	     40.26350094
      0.40298674	  10398.74611850	   2819.06288266	   2324.30778523	     40.25433446
      0.40334512	  10404.89699441	   2818.53744728	   2333.61661263	     40.24514904
      0.40370007	  10410.74735188	   2818.01265252	   2342.81949741	     40.23603284
      0.40405501	  10416.36212580	   2817.48350376	   2352.00556558	     40.22689761
      0.40442750	  10422.00611200	   2816.92355522	   2361.62719257	     40.21729031
      0.40479998	  10427.40109135	   2816.35886614	   2371.22979627	     40.20766153
      0.40514908	  10432.23590562	   2815.82535357	   2380.21200725	     40.19861759
      0.40549817	  10436.86072946	   2815.28772203	   2389.17711969	     40.18955433
      0.40587463	  10441.61737308	   2814.70336777	   2398.82543004	     40.17975891
      0.40625108	  10446.13961066	   2814.11427240	   2408.45345857	     40.16994047
      0.40658336	  10449.94042525	   2813.59037716	   2416.93482665	     40.16125467
      0.40691565	  10453.56576221	   2813.06282352	   2425.40012834	     40.15255051
      0.40729357	  10457.47988029	   2812.45838557	   2435.00845372	     40.14262825
      0.40767149	  10461.17588656	   2811.84925711	   2444.59569908	     40.13268165
      0.40797617	  10463.99992265	   2811.35478058	   2452.30946219	     40.12464480
      0.40836201	  10467.38068599	   2810.72425896	   2462.05796020	     40.11444400
      0.40874784	  10470.54732440	   2810.08890917	   2471.78409546	     40.10421690
      0.40904423	  10472.83733594	   2809.59758107	   2479.24026950	     40.09634255
      0.40940558	  10475.46492845	   2808.99474263	   2488.31262214	     40.08672083
      0.40976694	  10477.91534403	   2808.38771716	   2497.36508615	     40.07707521
      0.41012252	  10480.15709518	   2807.78631703	   2506.25344846	     40.06756005
      0.41047810	  10482.23399276	   2807.18089113	   2515.12239637	     40.05802117
      0.41083748	  10484.16886838	   2806.56492003	   2524.06631502	     40.04835596
      0.41119686	  10485.94189247	   2805.94486339	   2532.99025900	     40.03866594
      0.41154798	  10487.52091055	   2805.33512538	   2541.68974306	     40.02917435
      0.41189910	  10488.95137864	   2804.72151093	   2550.37003508	     40.01965848
      0.41225882	  10490.26583176	   2804.08884935	   2559.24311188	     40.00988390
      0.41261855	  10491.43034491	   2803.45214137	   2568.09592079	     40.00008321
      0.41296356	  10492.40907621	   2802.83769043	   2576.56746716	     39.99065864
      0.41330857	  10493.25511192	   2802.21953620	   2585.02035093	     39.98120946
      0.41367031	  10494.00238247	   2801.56743670	   2593.86329915	     39.97127529
      0.41403205	  10494.60929352	   2800.91128447	   2602.68605965	     39.96131341
      0.41436668	  10495.04812641	   2800.30070858	   2610.82972522	     39.95207316
      0.41470131	  10495.37131251	   2799.68667910	   2618.95630448	     39.94280863
      0.41506619	  10495.59435646	   2799.01321250	   2627.79813913	     39.93267856
      0.41543107	  10495.68500224	   2798.33565444	   2636.61978819	     39.92251892
      0.41574709	  10495.65851840	   2797.74553769	   2644.24372988	     39.91369571
      0.41606310	  10495.53630167	   2797.15236216	   2651.85257036	     39.90484979
      0.41642836	  10495.27788290	   2796.46295438	   2660.62819698	     39.89459690
      0.41679362	  10494.89615239	   2795.76947125	   2669.38364405	     39.88431297
      0.41708161	  10494.50978663	   2795.21980321	   2676.27291822	     39.87618212
      0.41745492	  10493.89896854	   2794.50356194	   2685.18409603	     39.86561348
      0.41782822	  10493.16619144	   2793.78307843	   2694.07409653	     39.85501125
      0.41811976	  10492.51066785	   2793.21747116	   2701.00198613	     39.84670779
      0.41841129	  10491.78333539	   2792.64928187	   2707.91689330	     39.83838337
      0.41876158	  10490.81597726	   2791.96315987	   2716.20831438	     39.82835311
      0.41911187	  10489.74838469	   2791.27331563	   2724.48087557	     39.81829191
      0.41942124	  10488.72363151	   2790.66097512	   2731.77119752	     39.80938016
      0.41973061	  10487.62334965	   2790.04573535	   2739.04670000	     39.80044373
      0.42009053	  10486.24980090	   2789.32630146	   2747.49250607	     39.79001544
      0.42045046	  10484.77750859	   2788.60294640	   2755.91808566	     39.77955297
      0.42073494	  10483.54518313	   2788.02845088	   2762.56309640	     39.77125921
      0.42110400	  10481.85765475	   2787.27948684	   2771.16494972	     39.76046683
      0.42147307	  10480.07158398	   2786.52640318	   2779.74524129	     39.74963725
      0.42176156	  10478.60801317	   2785.93485971	   2786.43727106	     39.74114568
      0.42205005	  10477.08622021	   2785.34079993	   2793.11599969	     39.73263088
      0.42239641	  10475.18347200	   2784.62425990	   2801.11670650	     39.72237714
      0.42274277	  10473.19945948	   2783.90409268	   2809.09805798	     39.71208918
      0.42304843	  10471.38221527	   2783.26553978	   2816.12536658	     39.70298140
      0.42335409	  10469.50372837	   2782.62416168	   2823.13744990	     39.69384636
      0.42371026	  10467.23881304	   2781.87323533	   2831.28893688	     39.68316706
      0.42406643	  10464.89344074	   2781.11847038	   2839.41953677	     39.67244993
      0.42434496	  10463.00419591	   2780.52556319	   2845.76310615	     39.66404238
      0.42471055	  10460.45210736	   2779.74374657	   2854.07010846	     39.65297069
      0.42507615	  10457.81932738	   2778.95788001	   2862.35475318	     39.64185776
      0.42536265	  10455.70069714	   2778.33920641	   2868.83129829	     39.63311999
      0.42564914	  10453.53406762	   2777.71804334	   2875.29397048	     39.62435633
      0.42599054	  10450.89051044	   2776.97459999	   2882.97683362	     39.61387923
      0.42633194	  10448.18083219	   2776.22761739	   2890.63980028	     39.60336460
      0.42663858	  10445.69158192	   2775.55367530	   2897.50546515	     39.59388825
      0.42694521	  10443.15062018	   2774.87687421	   2904.35491339	     39.58438096
      0.42729811	  10440.16329534	   2774.09442878	   2912.21751178	     39.57340070
      0.42765101	  10437.10958022	   2773.30818988	   2920.05840755	     39.56237856
      0.42792962	  10434.65246303	   2772.68476494	   2926.23346549	     39.55364658
      0.42829195	  10431.39701922	   2771.87047213	   2934.24354591	     39.54225093
      0.42865429	  10428.07475235	   2771.05216845	   2942.23039094	     39.53080968
      0.42893788	  10425.42856041	   2770.40889257	   2948.46530534	     39.52182258
      0.42922148	  10422.74262987	   2769.76315487	   2954.68584379	     39.51280696
      0.42956054	  10419.47992921	   2768.98788675	   2962.10407531	     39.50199019
      0.42989960	  10416.16200394	   2768.20909217	   2969.50156275	     39.49113181
      0.43019968	  10413.18014117	   2767.51688982	   2976.03118902	     39.48148671
      0.43049976	  10410.15624163	   2766.82191923	   2982.54441093	     39.47180835
      0.43084965	  10406.57801190	   2766.00807960	   2990.11805913	     39.46048086
      0.43119955	  10402.94423910	   2765.19046651	   2997.66919080	     39.44910719
      0.43146393	  10400.16223093	   2764.57017155	   3003.35983434	     39.44048228
      0.43182449	  10396.31841585	   2763.72072932	   3011.09984998	     39.42867619
      0.43218506	  10392.41804407	   2762.86726351	   3018.81561858	     39.41681952
      0.43247921	  10389.19484973	   2762.16802551	   3025.09208430	     39.40710901
      0.43277335	  10385.93504383	   2761.46610234	   3031.35226461	     39.39736414
      0.43309074	  10382.37718906	   2760.70571687	   3038.08862179	     39.38681057
      0.43340812	  10378.77778155	   2759.94219734	   3044.80585971	     39.37621623
      0.43374324	  10374.93277399	   2759.13261442	   3051.87754595	     39.36498530
      0.43407835	  10371.04265634	   2758.31952698	   3058.92773044	     39.35370800
      0.43439742	  10367.29750432	   2757.54212419	   3065.62015408	     39.34292733
      0.43471648	  10363.51251567	   2756.76153491	   3072.29291983	     39.33210379
      0.43505845	  10359.41214147	   2755.92136437	   3079.42280736	     39.32045514
      0.43540042	  10355.26717188	   2755.07752149	   3086.52992368	     39.30875624
      0.43570371	  10351.55419905	   2754.32604874	   3092.81402285	     39.29833815
      0.43600700	  10347.80700472	   2753.57167844	   3099.08006821	     39.28787978
      0.43635367	  10343.48242994	   2752.70585536	   3106.22015973	     39.27587572
      0.43670034	  10339.11421358	   2751.83623373	   3113.33648052	     39.26381802
      0.43695988	  10335.81565051	   2751.18268861	   3118.64860393	     39.25475539
      0.43731723	  10331.23490899	   2750.27935760	   3125.94066441	     39.24222736
      0.43767458	  10326.60938144	   2749.37196968	   3133.20718801	     39.22964072
      0.43796082	  10322.87234156	   2748.64220757	   3139.00930569	     39.21951594
      0.43824707	  10319.10720683	   2747.90983374	   3144.79492260	     39.20935287
      0.43856198	  10314.93281524	   2747.10108104	   3151.14093290	     39.19812721
      0.43887689	  10310.72511099	   2746.28915766	   3157.46684438	     39.18685442
      0.43920537	  10306.30103520	   2745.43887543	   3164.04377182	     39.17504537
      0.43953385	  10301.84147889	   2744.58513158	   3170.59868879	     39.16318413
      0.43985281	  10297.47754701	   2743.75280776	   3176.94254283	     39.15161620
      0.44017178	  10293.08084946	   2742.91720870	   3183.26551289	     39.13999821
      0.44050626	  10288.43530090	   2742.03741231	   3189.87375738	     39.12776044
      0.44084075	  10283.75444222	   2741.15400118	   3196.45889626	     39.11546667
      0.44114878	  10279.41289973	   2740.33726220	   3202.50268084	     39.10409531
      0.44145681	  10275.04198431	   2739.51744708	   3208.52675932	     39.09267565
      0.44179783	  10270.16908896	   2738.60625195	   3215.17285465	     39.07997638
      0.44213884	  10265.26086085	   2737.69127298	   3221.79466672	     39.06721693
      0.44241355	  10261.28145484	   2736.95143341	   3227.11132353	     39.05689414
      0.44276679	  10256.13142255	   2735.99648708	   3233.92449103	     39.04356222
      0.44312004	  10250.94447495	   2735.03745891	   3240.71140652	     39.03016419
      0.44339561	  10246.87251130	   2734.28644214	   3245.98789537	     39.01966555
      0.44367119	  10242.77844784	   2733.53293271	   3251.24833438	     39.00912606
      0.44399978	  10237.86810986	   2732.63120235	   3257.49974488	     38.99650526
      0.44432838	  10232.92682382	   2731.72591642	   3263.72824367	     38.98382557
      0.44461220	  10228.63400841	   2730.94109828	   3269.08970837	     38.97282558
      0.44496335	  10223.29154517	   2729.96645192	   3275.69906799	     38.95915492
      0.44531449	  10217.91453831	   2728.98772405	   3282.28210849	     38.94541555
      0.44557757	  10213.86366501	   2728.25179137	   3287.19678934	     38.93507680
      0.44591534	  10208.63456707	   2727.30352863	   3293.48520483	     38.92174514
      0.44625311	  10203.37417016	   2726.35147021	   3299.74914270	     38.90834860
      0.44648145	  10199.80056387	   2725.70573250	   3303.96963310	     38.89925566
      0.44683994	  10194.16125692	   2724.68836847	   3310.57347068	     38.88491853
      0.44719844	  10188.48734433	   2723.66670686	   3317.14961658	     38.87050694
      0.44744831	  10184.51235672	   2722.95207517	   3321.71672777	     38.86041789
      0.44769818	  10180.52075180	   2722.23534923	   3326.27035336	     38.85029224
      0.44801719	  10175.40060236	   2721.31725071	   3332.06439883	     38.83731124
      0.44833620	  10170.25364699	   2720.39572948	   3337.83641814	     38.82426995
      0.44862669	  10165.54356700	   2719.55359803	   3343.07331901	     38.81234163
      0.44897604	  10159.85007460	   2718.53707576	   3349.34700802	     38.79792961
      0.44932540	  10154.12494543	   2717.51642922	   3355.59420734	     38.78344404
      0.44959388	  10149.70361072	   2716.72922290	   3360.37736419	     38.77226118
      0.44994636	  10143.87110280	   2715.69205251	   3366.63300569	     38.75751342
      0.45029884	  10138.00685297	   2714.65066347	   3372.86162545	     38.74268960
      0.45058179	  10133.27638823	   2713.81161772	   3377.84217482	     38.73073425
      0.45086475	  10128.52564513	   2712.96984519	   3382.80529415	     38.71872941
      0.45116752	  10123.41973314	   2712.06608170	   3388.09677927	     38.70582855
      0.45147030	  10118.29077610	   2711.15918798	   3393.36829536	     38.69287054
      0.45179693	  10112.73199666	   2710.17733104	   3399.03272892	     38.67882728
      0.45212356	  10107.14659404	   2709.19182082	   3404.67391640	     38.66471693
      0.45241510	  10102.13893951	   2708.30911475	   3409.68932220	     38.65206584
      0.45276560	  10096.09059067	   2707.24401615	   3415.69459082	     38.63678472
      0.45311609	  10090.01189409	   2706.17469324	   3421.67309783	     38.62142540
      0.45336563	  10085.66582191	   2705.41082769	   3425.91310104	     38.61044274
      0.45371899	  10079.48508468	   2704.32542695	   3431.89428174	     38.59482164
      0.45407236	  10073.27375913	   2703.23571479	   3437.84828802	     38.57912022
      0.45433289	  10068.67477576	   2702.42953443	   3442.22063242	     38.56749234
      0.45459342	  10064.05924528	   2701.62100484	   3446.57822098	     38.55582054
      0.45490551	  10058.50854633	   2700.64936869	   3451.77878211	     38.54178086
      0.45521760	  10052.93420028	   2699.67435463	   3456.95819584	     38.52767782
      0.45551866	  10047.53447830	   2698.73059137	   3461.93455670	     38.51401295
      0.45581972	  10042.11283495	   2697.78367782	   3466.89127135	     38.50028882
      0.45615020	  10036.13620800	   2696.74060338	   3472.30974713	     38.48515523
      0.45648068	  10030.13325473	   2695.69372438	   3477.70459861	     38.46994991
      0.45673907	  10025.42145234	   2694.87255486	   3481.90620065	     38.45801136
      0.45708962	  10019.00352544	   2693.75478855	   3487.58328136	     38.44174454
      0.45744016	  10012.55609790	   2692.63272786	   3493.23388083	     38.42539657
      0.45771033	  10007.56697700	   2691.76502514	   3497.57074646	     38.41274177
      0.45798049	  10002.56037132	   2690.89476615	   3501.89192809	     38.40003862
      0.45828467	   9996.90259990	   2689.91189218	   3506.73834392	     38.38567841
      0.45858884	   9991.22270256	   2688.92577205	   3511.56493721	     38.37125680
      0.45890424	   9985.30993953	   2687.89984506	   3516.54867669	     38.35623830
      0.45921963	   9979.37342055	   2686.87042126	   3521.51117923	     38.34115368
      0.45952605	   9973.58322961	   2685.86696255	   3526.31205671	     38.32643528
      0.45983246	   9967.77063897	   2684.86019745	   3531.09296714	     38.31165440
      0.46015621	   9961.60491413	   2683.79288634	   3536.12267767	     38.29596949
      0.46047995	   9955.41419922	   2682.72187786	   3541.13019333	     38.28021481
      0.46076367	   9949.96834423	   2681.78024356	   3545.50038799	     38.26635062
      0.46111347	   9943.22774681	   2680.61538920	   3550.86504130	     38.24918372
      0.46146327	   9936.45798505	   2679.44620854	   3556.20396889	     38.23193543
      0.46172939	   9931.28809106	   2678.55380923	   3560.24858112	     38.21875862
      0.46205625	   9924.91519914	   2677.45431164	   3565.19600342	     38.20251014
      0.46238311	   9918.51683476	   2676.35102948	   3570.12113866	     38.18619074
      0.46269749	   9912.33865044	   2675.28628574	   3574.83732073	     38.17042738
      0.46301187	   9906.13688744	   2674.21803693	   3579.53300322	     38.15459855
      0.46332667	   9899.90329199	   2673.14486226	   3584.21441491	     38.13868329
      0.46364147	   9893.64603656	   2672.06816999	   3588.87539590	     38.12270258
      0.46394821	   9887.52615756	   2671.01564925	   3593.39749433	     38.10706802
      0.46425495	   9881.38379217	   2669.95978618	   3597.90031573	     38.09137154
      0.46457446	   9874.96186975	   2668.85642504	   3602.57010736	     38.07495608
      0.46489397	   9868.51552153	   2667.74943540	   3607.21908867	     38.05847372
      0.46521143	   9862.08621822	   2666.64593523	   3611.81533687	     38.04203072
      0.46552889	   9855.63276800	   2665.53885127	   3616.38484429	     38.02552200
      0.46575076	   9851.10814677	   2664.76298922	   3619.56121349	     38.01394522
      0.46610986	   9843.76016473	   2663.50357091	   3624.66968295	     37.99514089
      0.46640723	   9837.65182149	   2662.45716681	   3628.86770725	     37.97950575
      0.46670460	   9831.52223912	   2661.40761842	   3633.03455697	     37.96381359
      0.46700196	   9825.37139334	   2660.35492419	   3637.16857227	     37.94806456
      0.46728826	   9819.42936916	   2659.33843778	   3641.11624027	     37.93284813
      0.46757457	   9813.46760883	   2658.31903612	   3645.03069559	     37.91757933
      0.46786169	   9807.46889021	   2657.29377915	   3648.92178226	     37.90221426
      0.46820847	   9800.19728262	   2656.05159112	   3653.57343466	     37.88358700
      0.46855525	   9792.89665747	   2654.80512886	   3658.17081638	     37.86488378
      0.46884147	   9786.84917570	   2653.77313642	   3661.92309831	     37.84939001
      0.46920122	   9779.21982810	   2652.47186603	   3666.58375216	     37.82984269
      0.46956098	   9771.55917898	   2651.16600046	   3671.18068672	     37.81021474
      0.46982834	   9765.84570994	   2650.19254281	   3674.55473493	     37.79557583
      0.47009570	   9760.11492974	   2649.21654966	   3677.89202643	     37.78089280
      0.47040767	   9753.40595581	   2648.07448857	   3681.73894169	     37.76370410
      0.47071965	   9746.67338571	   2646.92897915	   3685.53409075	     37.74645589
      0.47098309	   9740.96973751	   2645.95897958	   3688.69794069	     37.73184468
      0.47134613	   9733.08229031	   2644.61825909	   3692.99552423	     37.71164105
      0.47170917	   9725.16283847	   2643.27287904	   3697.21984325	     37.69135814
      0.47195404	   9719.80308895	   2642.36279168	   3700.02724463	     37.67763281
      0.47219890	   9714.42876637	   2641.45058800	   3702.80054224	     37.66387180
      0.47251330	   9707.50701283	   2640.27626062	   3706.31088226	     37.64615127
      0.47282770	   9700.56122364	   2639.09845115	   3709.76400343	     37.62837257
      0.47310285	   9694.46294702	   2638.06484682	   3712.73863572	     37.61276623
      0.47346042	   9686.51035314	   2636.71764015	   3716.53780538	     37.59241911
      0.47381798	   9678.52665194	   2635.36594545	   3720.26120986	     37.57199819
      0.47409867	   9672.23769950	   2634.30173337	   3723.13062958	     37.55591654
      0.47437936	   9665.92957605	   2633.23476311	   3725.95280107	     37.53979002
      0.47466150	   9659.56949040	   2632.15949550	   3728.74175369	     37.52353512
      0.47503731	   9651.06778599	   2630.72292429	   3732.38185129	     37.50181413
      0.47541312	   9642.53172847	   2629.28143099	   3735.93617449	     37.48001441
      0.47567552	   9636.55132480	   2628.27203915	   3738.36685310	     37.46474709
      0.47593792	   9630.55418340	   2627.26025577	   3740.75547522	     37.44944196
      0.47623364	   9623.77542158	   2626.11712583	   3743.39692869	     37.43214823
      0.47660724	   9615.18116717	   2624.66863493	   3746.65735956	     37.41023265
      0.47699214	   9606.29132436	   2623.17125441	   3749.92691030	     37.38757531
      0.47737705	   9597.36555739	   2621.66876970	   3753.10547597	     37.36483923
      0.47763152	   9591.44485430	   2620.67265218	   3755.15691831	     37.34976511
      0.47788599	   9585.50847614	   2619.67431329	   3757.16859369	     37.33465715
      0.47819384	   9578.30588056	   2618.46358788	   3759.54913441	     37.31633505
      0.47857813	   9569.28253199	   2616.94765996	   3762.43927817	     37.29339458
      0.47886805	   9562.45158395	   2615.80068848	   3764.55979593	     37.27603807
      0.47923562	   9553.76210529	   2614.34243731	   3767.17434551	     37.25397224
      0.47948908	   9547.75118580	   2613.33420695	   3768.92923073	     37.23871694
      0.47990560	   9537.83975007	   2611.67263682	   3771.72815775	     37.21357828
      0.48016984	   9531.53057283	   2610.61553974	   3773.44913484	     37.19758664
      0.48043407	   9525.20469204	   2609.55609764	   3775.12784196	     37.18156103
      0.48076833	   9517.17844001	   2608.21253184	   3777.19105252	     37.16124007
      0.48103332	   9510.79661428	   2607.14475293	   3778.77889948	     37.14509243
      0.48146181	   9500.44154029	   2605.41315271	   3781.25745612	     37.11891054
      0.48173406	   9493.83972996	   2604.30980098	   3782.77526557	     37.10223097
      0.48200631	   9487.22038074	   2603.20399804	   3784.24900153	     37.08551701
      0.48233874	   9479.11433107	   2601.85048257	   3785.98893306	     37.06506282
      0.48266262	   9471.19130616	   2600.52821378	   3787.62154190	     37.04508522
      0.48298651	   9463.24365284	   2599.20250993	   3789.19260426	     37.02506037
      0.48331040	   9455.27145441	   2597.87338499	   3790.70243381	     37.00498876
      0.48360012	   9448.11971160	   2596.68161466	   3792.00133630	     36.98699581
      0.48388983	   9440.94845674	   2595.48712749	   3793.25174663	     36.96896620
      0.48417954	   9433.75774595	   2594.28993206	   3794.45391191	     36.95090028
      0.48453263	   9424.96798587	   2592.82722446	   3795.85416953	     36.92883417
      0.48480248	   9418.23082834	   2591.70661924	   3796.87658785	     36.91193393
      0.48507233	   9411.47698322	   2590.58369326	   3797.85785737	     36.89500316
      0.48540431	   9403.14569034	   2589.19911386	   3799.00887805	     36.87413370
      0.48573074	   9394.92888179	   2587.83422372	   3800.08070882	     36.85356808
      0.48605718	   9386.68795687	   2586.46598001	   3801.09345125	     36.83295922
      0.48634041	   9379.51813761	   2585.27609677	   3801.92461453	     36.81504293
      0.48662365	   9372.33032928	   2584.08371133	   3802.71187412	     36.79709478
      0.48690689	   9365.12461906	   2582.88883542	   3803.45550552	     36.77911510
      0.48726663	   9355.94687440	   2581.36763433	   3804.33754406	     36.75623392
      0.48757073	   9348.16644280	   2580.07862742	   3805.02903764	     36.73685319
      0.48787483	   9340.36570522	   2578.78679162	   3805.67133084	     36.71743734
      0.48817892	   9332.54478341	   2577.49214239	   3806.26478186	     36.69798679
      0.48848302	   9324.70378818	   2576.19469293	   3806.80975315	     36.67850192
      0.48878712	   9316.84284858	   2574.89445923	   3807.30660979	     36.65898312
      0.48909122	   9308.96208160	   2573.59145481	   3807.75572072	     36.63943079
      0.48939532	   9301.06162377	   2572.28569622	   3808.15745705	     36.61984532
      0.48969942	   9293.14159816	   2570.97719727	   3808.51219335	     36.60022710
      0.49000351	   9285.20214901	   2569.66597508	   3808.82030586	     36.58057650
      0.49030761	   9277.24340536	   2568.35204349	   3809.08217400	     36.56089392
      0.49061171	   9269.26551932	   2567.03542069	   3809.29817839	     36.54117974
      0.49091581	   9261.26862580	   2565.71612073	   3809.46870254	     36.52143433
      0.49121991	   9253.25288497	   2564.39416195	   3809.59413072	     36.50165808
      0.49149310	   9246.03589557	   2563.20430965	   3809.66867564	     36.48386586
      0.49176629	   9238.80393016	   2562.01233688	   3809.70741869	     36.46604932
      0.49210098	   9229.92361955	   2560.54914804	   3809.70649843	     36.44418908
      0.49243567	   9221.02121887	   2559.08281756	   3809.65278545	     36.42229323
      0.49269753	   9214.04076714	   2557.93339266	   3809.57428763	     36.40513755
      0.49295939	   9207.04703864	   2556.78207017	   3809.46404278	     36.38796059
      0.49332375	   9197.29396827	   2555.17696552	   3809.25830005	     36.36402538
      0.49362121	   9189.31297550	   2553.86388909	   3809.04559337	     36.34445517
      0.49391867	   9181.31535462	   2552.54841495	   3808.79306526	     36.32485856
      0.49421612	   9173.30128402	   2551.23056149	   3808.50108439	     36.30523590
      0.49451358	   9165.27093174	   2549.91034491	   3808.17002025	     36.28558750
      0.49481104	   9157.22448157	   2548.58778379	   3807.80024190	     36.26591370
      0.49510850	   9149.16210854	   2547.26289483	   3807.39211901	     36.24621481
      0.49540595	   9141.08400192	   2545.93569682	   3806.94602045	     36.22649118
      0.49570341	   9132.99034355	   2544.60620691	   3806.46231632	     36.20674310
      0.49600087	   9124.88132823	   2543.27444413	   3805.94137499	     36.18697091
      0.49632388	   9116.05862713	   2541.82573772	   3805.33394568	     36.16547346
      0.49664688	   9107.21829759	   2540.37439682	   3804.68351404	     36.14394834
      0.49691418	   9099.88948362	   2539.17138898	   3804.11307974	     36.12611498
      0.49718148	   9092.54891947	   2537.96660716	   3803.51378596	     36.10826316
      0.49754954	   9082.42236382	   2536.30480328	   3802.64185038	     36.08365230
      0.49781541	   9075.09390567	   2535.10233062	   3801.97866666	     36.06585328
      0.49808128	   9067.75432014	   2533.89814826	   3801.28781607	     36.04803674
      0.49840733	   9058.73835616	   2532.41906984	   3800.40319265	     36.02616357
      0.49872654	   9049.89592652	   2530.96859225	   3799.49766569	     36.00472468
      0.49904575	   9041.03822859	   2529.51572069	   3798.55353492	     35.98326158
      0.49936495	   9032.16553114	   2528.06047873	   3797.57124495	     35.96177462
      0.49964732	   9024.30454719	   2526.77122962	   3796.67086795	     35.94274785
      0.49992969	   9016.43223808	   2525.48016225	   3795.74128431	     35.92370293
      0.50021206	   9008.54880783	   2524.18729526	   3794.78279835	     35.90464012
      0.50053491	   8999.52176097	   2522.70688756	   3793.65187014	     35.88282266
      0.50085776	   8990.48073762	   2521.22417660	   3792.48400663	     35.86098247
      0.50112659	   8982.94210125	   2519.98782889	   3791.48370474	     35.84277971
      0.50139542	   8975.39416401	   2518.74991822	   3790.45836455	     35.82456164
      0.50172773	   8966.05134851	   2517.21756317	   3789.15669138	     35.80202090
      0.50206004	   8956.69493710	   2515.68287309	   3787.81763688	     35.77945743
      0.50231722	   8949.44465112	   2514.49355204	   3786.75595418	     35.76197962
      0.50257440	   8942.18659131	   2513.30286418	   3785.67239218	     35.74448860
      0.50290911	   8932.72910189	   2511.75120067	   3784.22977178	     35.72170513
      0.50324382	   8923.25908271	   2510.19727628	   3782.75095195	     35.69889993
      0.50350808	   8915.77395123	   2508.96888598	   3781.55817988	     35.68088027
      0.50377233	   8908.28142053	   2507.73912136	   3780.34338160	     35.66284747
      0.50409850	   8899.02344251	   2506.21934802	   3778.81393187	     35.64057170
      0.50442467	   8889.75481610	   2504.69753345	   3777.25172278	     35.61827651
      0.50470088	   8881.89757573	   2503.40720431	   3775.90346727	     35.59938081
      0.50497710	   8874.03316382	   2502.11545037	   3774.53229517	     35.58047161
      0.50529133	   8865.07796911	   2500.64420974	   3772.94488644	     35.55894388
      0.50560556	   8856.11408960	   2499.17117492	   3771.32854295	     35.53739922
      0.50591979	   8847.14183974	   2497.69637154	   3769.68364661	     35.51583790
      0.50623402	   8838.16155181	   2496.21982805	   3768.01057623	     35.49426020
      0.50648283	   8831.04538206	   2495.04946941	   3766.66608677	     35.47716334
      0.50673164	   8823.92453815	   2493.87805005	   3765.30435548	     35.46005652
      0.50704143	   8815.05207618	   2492.41805153	   3763.58504346	     35.43874307
      0.50735123	   8806.17293387	   2490.95645518	   3761.83964342	     35.41741465
      0.50764505	   8797.74580831	   2489.56878133	   3760.16047048	     35.39717253
      0.50793886	   8789.31323198	   2488.17971632	   3758.45844664	     35.37691738
      0.50823662	   8780.76224873	   2486.77062025	   3756.71058157	     35.35637742
      0.50853438	   8772.20623410	   2485.36014212	   3754.93985992	     35.33582451
      0.50882889	   8763.73886936	   2483.96371125	   3753.16626645	     35.31548325
      0.50912341	   8755.26714175	   2482.56597433	   3751.37090319	     35.29512973
      0.50941475	   8746.88240023	   2481.18198956	   3749.57369163	     35.27498301
      0.50970610	   8738.49393410	   2479.79677144	   3747.75573972	     35.25482469
      0.50997541	   8730.73689203	   2478.51525316	   3746.05709183	     35.23618100
      0.51033471	   8720.38374275	   2476.80395627	   3743.76402272	     35.21129293
      0.51069400	   8710.02624101	   2475.09089150	   3741.44073429	     35.18638815
      0.51096009	   8702.35316425	   2473.82111278	   3739.70097357	     35.16793358
      0.51122618	   8694.67819342	   2472.55040508	   3737.94512297	     35.14947019
      0.51151421	   8686.36847621	   2471.17389161	   3736.02659249	     35.12947457
      0.51180224	   8678.05705093	   2469.79633157	   3734.08970465	     35.10946896
      0.51208540	   8669.88467346	   2468.44105188	   3732.16790082	     35.08979184
      0.51244544	   8659.49180713	   2466.71640387	   3729.69942129	     35.06475873
      0.51287778	   8647.01025254	   2464.64341912	   3726.69907266	     35.03467926
      0.51312486	   8639.87671127	   2463.45777890	   3724.96699219	     35.01747993
      0.51343665	   8630.87459240	   2461.96063486	   3722.76346628	     34.99576636
      0.51384049	   8619.21494138	   2460.01992324	   3719.88035817	     34.96762682
      0.51413802	   8610.62534277	   2458.58902885	   3717.73565258	     34.94688440
      0.51443554	   8602.03651812	   2457.15723199	   3715.57376157	     34.92613295
      0.51473307	   8593.44877352	   2455.72455876	   3713.39494678	     34.90537263
      0.51503059	   8584.86239284	   2454.29103217	   3711.19946841	     34.88460362
      0.51532812	   8576.27767998	   2452.85667847	   3708.98758386	     34.86382608
      0.51562565	   8567.69491466	   2451.42152059	   3706.75954914	     34.84304020
      0.51592317	   8559.11439142	   2449.98558495	   3704.51561739	     34.82224614
      0.51618700	   8551.50792179	   2448.71167298	   3702.51277229	     34.80380082
      0.51645082	   8543.90362636	   2447.43718581	   3700.49779936	     34.78534931
      0.51672883	   8535.89283539	   2446.09353616	   3698.36150172	     34.76589868
      0.51700685	   8527.88489104	   2444.74928668	   3696.21212862	     34.74644143
      0.51731330	   8519.06148142	   2443.26688113	   3693.82801411	     34.72498667
      0.51761975	   8510.24208416	   2441.78379826	   3691.42851849	     34.70352421
      0.51784184	   8503.85329885	   2440.70859386	   3689.68013055	     34.68796556
      0.51819424	   8493.72052820	   2439.00179377	   3686.88975145	     34.66326930
      0.51847425	   8485.67381788	   2437.64504765	   3684.65877149	     34.64363947
      0.51875426	   8477.63133570	   2436.28782046	   3682.41576809	     34.62400376
      0.51903427	   8469.59329547	   2434.93013406	   3680.16093411	     34.60436228
      0.51931517	   8461.53434677	   2433.56768680	   3677.88723254	     34.58465264
      0.51959607	   8453.48027546	   2432.20481859	   3675.60200959	     34.56493745
      0.51984281	   8446.40994677	   2431.00737555	   3673.58536868	     34.54761560
      0.52018601	   8436.58218037	   2429.34129479	   3670.76600809	     34.52351482
      0.52052921	   8426.76261424	   2427.67468182	   3667.93032100	     34.49940631
      0.52076468	   8420.03038576	   2426.53093885	   3665.97550404	     34.48286124
      0.52100015	   8413.30229617	   2425.38697538	   3664.01326878	     34.46631271
      0.52129814	   8404.79358952	   2423.93892168	   3661.51947251	     34.44536467
      0.52159614	   8396.29191055	   2422.49055854	   3659.01418230	     34.42441134
      0.52184168	   8389.29251765	   2421.29698660	   3656.94150171	     34.40714327
      0.52218169	   8379.60804903	   2419.64382417	   3654.05881234	     34.38322466
      0.52252171	   8369.93357030	   2417.99035409	   3651.16197683	     34.35929968
      0.52275980	   8363.16527440	   2416.83237235	   3649.12525700	     34.34254289
      0.52299789	   8356.40213802	   2415.67427014	   3647.08185735	     34.32578314
      0.52329322	   8348.02037224	   2414.23759451	   3644.53807058	     34.30499009
      0.52358855	   8339.64690427	   2412.80077605	   3641.98436378	     34.28419271
      0.52385440	   8332.11646160	   2411.50726560	   3639.67722356	     34.26546754
      0.52418860	   8322.65995295	   2409.88108794	   3636.76596452	     34.24192351
      0.52452280	   8313.21482406	   2408.25481925	   3633.84275380	     34.21837442
      0.52477886	   8305.98621654	   2407.00879730	   3631.59519380	     34.20032873
      0.52503491	   8298.76457148	   2405.76275726	   3629.34090227	     34.18228026
      0.52533923	   8290.19084993	   2404.28183327	   3626.65308561	     34.16082608
      0.52564355	   8281.62733265	   2402.80093093	   3623.95613427	     34.13936819
      0.52581853	   8276.70791185	   2401.94941524	   3622.40129896	     34.12702803
      0.52611639	   8268.34214546	   2400.50002479	   3619.74799047	     34.10602011
      0.52641425	   8259.98663261	   2399.05071751	   3617.08641704	     34.08500894
      0.52666488	   8252.96436150	   2397.83134915	   3614.84069633	     34.06732768
      0.52698307	   8244.05946362	   2396.28333093	   3611.98138272	     34.04487589
      0.52730127	   8235.16685303	   2394.73548623	   3609.11323935	     34.02242077
      0.52753384	   8228.67510325	   2393.60428693	   3607.01144251	     34.00600622
      0.52785903	   8219.60942803	   2392.02280153	   3604.06507186	     33.98305198
      0.52818421	   8210.55718447	   2390.44157994	   3601.11009660	     33.96009467
      0.52844131	   8203.41002982	   2389.19165501	   3598.76791958	     33.94194228
      0.52869841	   8196.27151129	   2387.94192832	   3596.42061460	     33.92378812
      0.52897817	   8188.51372296	   2386.58229044	   3593.86071632	     33.90403189
      0.52925793	   8180.76641494	   2385.22292278	   3591.29501460	     33.88427374
      0.52956106	   8172.38376705	   2383.75030024	   3588.50854647	     33.86286263
      0.52986420	   8164.01374325	   2382.27803959	   3585.71560010	     33.84144947
      0.53013058	   8156.66898910	   2380.98458223	   3583.25603888	     33.82263067
      0.53045707	   8147.68072548	   2379.39972101	   3580.23507470	     33.79956401
      0.53078355	   8138.70765726	   2377.81535813	   3577.20717909	     33.77649532
      0.53102509	   8132.07929928	   2376.64358787	   3574.96281244	     33.75942796
      0.53134017	   8123.44539639	   2375.11546499	   3572.02964362	     33.73716212
      0.53165525	   8114.82613338	   2373.58787627	   3569.09053853	     33.71489473
      0.53190549	   8107.99093922	   2372.37500559	   3566.75208416	     33.69720811
      0.53221522	   8099.54414854	   2370.87435371	   3563.85291023	     33.67531640
      0.53252495	   8091.11195331	   2369.37428307	   3560.94848218	     33.65342349
      0.53280585	   8083.47758716	   2368.01439797	   3558.31006828	     33.63356797
      0.53308674	   8075.85546666	   2366.65502627	   3555.66759398	     33.61371164
      0.53339972	   8067.37729058	   2365.14100889	   3552.71865722	     33.59158639
      0.53371269	   8058.91461242	   2363.62767247	   3549.76499830	     33.56946033
      0.53393862	   8052.81543663	   2362.53568703	   3547.63002091	     33.55348790
      0.53426548	   8044.00581976	   2360.95649026	   3544.53710162	     33.53037873
      0.53459235	   8035.21356237	   2359.37810411	   3541.43952561	     33.50726898
      0.53483952	   8028.57665019	   2358.18511158	   3539.09421843	     33.48979352
      0.53508669	   8021.94983092	   2356.99260760	   3536.74643096	     33.47231785
      0.53537419	   8014.25451029	   2355.60615255	   3534.01254096	     33.45199048
      0.53566169	   8006.57304786	   2354.22038912	   3531.27552057	     33.43166295
      0.53595153	   7998.84312818	   2352.82405014	   3528.51314983	     33.41116971
      0.53624137	   7991.12751269	   2351.42844749	   3525.74783976	     33.39067646
      0.53653988	   7983.19639661	   2349.99192709	   3522.89694841	     33.36957090
      0.53683838	   7975.28068372	   2348.55622319	   3520.04319568	     33.34846549
      0.53712205	   7967.77276547	   2347.19264752	   3517.32874206	     33.32840926
      0.53740571	   7960.27895838	   2345.82984027	   3514.61192849	     33.30835331
      0.53771459	   7952.13526502	   2344.34679860	   3511.65108805	     33.28651521
      0.53802347	   7944.00853994	   2342.86470500	   3508.68771395	     33.26467761
      0.53825287	   7937.98401401	   2341.76460446	   3506.48530862	     33.24845959
      0.53858623	   7929.24630006	   2340.16694608	   3503.28261194	     33.22489283
      0.53891958	   7920.52874569	   2338.57045423	   3500.07740477	     33.20132693
      0.53915303	   7914.43591933	   2337.45313735	   3497.83139382	     33.18482432
      0.53938648	   7908.35310088	   2336.33641181	   3495.58428844	     33.16832222
      0.53968151	   7900.68008488	   2334.92596279	   3492.74294082	     33.14746783
      0.53997654	   7893.02322607	   2333.51648587	   3489.90004460	     33.12661439
      0.54023536	   7886.31951768	   2332.28081483	   3487.40488562	     33.10832125
      0.54056485	   7877.80353882	   2330.70885575	   3484.22692915	     33.08503432
      0.54089434	   7869.30806714	   2329.13816648	   3481.04744540	     33.06174884
      0.54114934	   7862.74726189	   2327.92343616	   3478.58577053	     33.04372838
      0.54140435	   7856.19887567	   2326.70948856	   3476.12333653	     33.02570890
      0.54170479	   7848.49954033	   2325.28022519	   3473.22119918	     33.00447953
      0.54200524	   7840.81761849	   2323.85207699	   3470.31820872	     32.98325162
      0.54224857	   7834.60893975	   2322.69626319	   3467.96655745	     32.96606050
      0.54258065	   7826.15427479	   2321.12007989	   3464.75645910	     32.94260066
      0.54291274	   7817.72120978	   2319.54531326	   3461.54569409	     32.91914286
      0.54316073	   7811.43765568	   2318.37023215	   3459.14758378	     32.90162625
      0.54340873	   7805.16626342	   2317.19596058	   3456.74923640	     32.88411086
      0.54369554	   7797.92855699	   2315.83892260	   3453.97530127	     32.86385571
      0.54398235	   7790.70725322	   2314.48299048	   3451.20121141	     32.84360230
      0.54427421	   7783.37567246	   2313.10432413	   3448.37819140	     32.82299402
      0.54456607	   7776.06122775	   2311.72682874	   3445.55518886	     32.80238766
      0.54486085	   7768.69095047	   2310.33673034	   3442.70400356	     32.78157681
      0.54515564	   7761.33830557	   2308.94785266	   3439.85301538	     32.76076804
      0.54544711	   7754.08562327	   2307.57578189	   3437.03431874	     32.74019501
      0.54573859	   7746.85032265	   2306.20492964	   3434.21598571	     32.71962413
      0.54603721	   7739.45583809	   2304.80176475	   3431.32906199	     32.69855151
      0.54633582	   7732.07974406	   2303.39990479	   3428.44269592	     32.67748126
      0.54661843	   7725.11621312	   2302.07443637	   3425.71171158	     32.65754319
      0.54690103	   7718.16927781	   2300.75015901	   3422.98137808	     32.63760735
      0.54721179	   7710.54944434	   2299.29533098	   3419.97985837	     32.61568793
      0.54752255	   7702.94982826	   2297.84197040	   3416.97930767	     32.59377133
      0.54775196	   7697.35249519	   2296.76998953	   3414.76485513	     32.57759344
      0.54808341	   7689.28533907	   2295.22268187	   3411.56662322	     32.55422326
      0.54841486	   7681.24142408	   2293.67708819	   3408.36978806	     32.53085649
      0.54865625	   7675.39763906	   2292.55250537	   3406.04244680	     32.51384045
      0.54889765	   7669.56626191	   2291.42884671	   3403.71594581	     32.49682629
      0.54918865	   7662.55321007	   2290.07553921	   3400.91257964	     32.47631865
      0.54947964	   7655.55829006	   2288.72359394	   3398.11056540	     32.45581383
      0.54975886	   7648.86366393	   2287.42767421	   3395.42333101	     32.43614187
      0.55003808	   7642.18582962	   2286.13302766	   3392.73746705	     32.41647259
      0.55035055	   7634.73259357	   2284.68570190	   3389.73340075	     32.39446382
      0.55066302	   7627.30051254	   2283.23999517	   3386.73120971	     32.37245852
      0.55091068	   7621.42500210	   2282.09530344	   3384.35309604	     32.35501988
      0.55123288	   7613.80112097	   2280.60763440	   3381.26114138	     32.33233606
      0.55155508	   7606.19991985	   2279.12172431	   3378.17142391	     32.30965610
      0.55181349	   7600.12005470	   2277.93127822	   3375.69509244	     32.29146922
      0.55207190	   7594.05485281	   2276.74197892	   3373.22029942	     32.27328489
      0.55237819	   7586.88496265	   2275.33382822	   3370.28904565	     32.25173485
      0.55268448	   7579.73577110	   2273.92730929	   3367.36008519	     32.23018850
      0.55292766	   7574.07437127	   2272.81175844	   3365.03628769	     32.21308422
      0.55325408	   7566.49572400	   2271.31600051	   3361.91947581	     32.19012904
      0.55358049	   7558.94075063	   2269.82213142	   3358.80549282	     32.16717822
      0.55383669	   7553.02766025	   2268.65096229	   3356.36344210	     32.14916780
      0.55409289	   7547.12921692	   2267.48097079	   3353.92322259	     32.13116013
      0.55438642	   7540.38921521	   2266.14192852	   3351.12968480	     32.11053159
      0.55467996	   7533.66851403	   2264.80444891	   3348.33865728	     32.08990673
      0.55495754	   7527.33070819	   2263.54107411	   3345.70161426	     32.07040577
      0.55529154	   7519.72781326	   2262.02281206	   3342.53174202	     32.04694604
      0.55562555	   7512.15005567	   2260.50660829	   3339.36533818	     32.02349125
      0.55589831	   7505.98026698	   2259.26991699	   3336.78208241	     32.00434033
      0.55623964	   7498.28343454	   2257.72434469	   3333.55293243	     31.98038066
      0.55658096	   7490.61300545	   2256.18095939	   3330.32763150	     31.95642633
      0.55683335	   7484.95839493	   2255.04117357	   3327.94532440	     31.93871768
      0.55708573	   7479.31826754	   2253.90259581	   3325.56519612	     31.92101201
      0.55738426	   7472.66532911	   2252.55734780	   3322.75261805	     31.90007200
      0.55768280	   7466.03271236	   2251.21380553	   3319.94318213	     31.87913625
      0.55793376	   7460.47299125	   2250.08573215	   3317.58400202	     31.86154071
      0.55826917	   7453.06462420	   2248.57990414	   3314.43441026	     31.83802817
      0.55860459	   7445.68201881	   2247.07626035	   3311.28896643	     31.81452114
      0.55885618	   7440.16121800	   2245.94980963	   3308.93231826	     31.79689207
      0.55910778	   7434.65494913	   2244.82459906	   3306.57806884	     31.77926616
      0.55939070	   7428.48060832	   2243.56080387	   3303.93365217	     31.75944991
      0.55967361	   7422.32467836	   2242.29858871	   3301.29234083	     31.73963772
      0.55997574	   7415.77110740	   2240.95242042	   3298.47515514	     31.71848479
      0.56027786	   7409.23857715	   2239.60806921	   3295.66159773	     31.69733658
      0.56054136	   7403.55855380	   2238.43710940	   3293.21080678	     31.67889646
      0.56087696	   7396.34728799	   2236.94770904	   3290.09339452	     31.65541508
      0.56121256	   7389.16206008	   2235.46057882	   3286.98061658	     31.63193965
      0.56146799	   7383.71083151	   2234.33024831	   3284.61461731	     31.61407648
      0.56172342	   7378.27471096	   2233.20124308	   3282.25135952	     31.59621681
      0.56202169	   7371.94596898	   2231.88456241	   3279.49523584	     31.57536616
      0.56231995	   7365.63785461	   2230.56970138	   3276.74292026	     31.55452034
      0.56257699	   7360.21836412	   2229.43807848	   3274.37418327	     31.53656028
      0.56291267	   7353.16361334	   2227.96223022	   3271.28495532	     31.51310996
      0.56324836	   7346.13503962	   2226.48871215	   3268.20068580	     31.48966589
      0.56350877	   7340.70069371	   2225.34724807	   3265.81152793	     31.47148363
      0.56376917	   7335.28211580	   2224.20719611	   3263.42540579	     31.45330519
      0.56403951	   7329.67359764	   2223.02516849	   3260.95152989	     31.43443763
      0.56437062	   7322.82743568	   2221.57950334	   3257.92604479	     31.41133426
      0.56470173	   7316.00679087	   2220.13614243	   3254.90558183	     31.38823718
      0.56493492	   7311.21846180	   2219.12099886	   3252.78136634	     31.37197416
      0.56527656	   7304.22625724	   2217.63585502	   3249.67388325	     31.34815400
      0.56557907	   7298.05741584	   2216.32284040	   3246.92679371	     31.32706714
      0.56583725	   7292.80968873	   2215.20383361	   3244.58579977	     31.30907557
      0.56609542	   7287.57749208	   2214.08624966	   3242.24796668	     31.29108794
      0.56634661	   7282.50174930	   2213.00026917	   3239.97643259	     31.27359076
      0.56668097	   7275.76810533	   2211.55679302	   3236.95743295	     31.25030569
      0.56701533	   7269.06050848	   2210.11572248	   3233.94382912	     31.22702735
      0.56727344	   7263.90042613	   2209.00494588	   3231.62121018	     31.20906241
      0.56753154	   7258.75586233	   2207.89561073	   3229.30184347	     31.19110153
      0.56780538	   7253.31467669	   2206.72023628	   3226.84467620	     31.17205032
      0.56813643	   7246.76007885	   2205.30148975	   3223.87911753	     31.14902527
      0.56846748	   7240.23098795	   2203.88513163	   3220.91899152	     31.12600699
      0.56875298	   7234.62068839	   2202.66556843	   3218.37052547	     31.10616120
      0.56909843	   7227.85771082	   2201.19231503	   3215.29240387	     31.08215510
      0.56944388	   7221.12247521	   2199.72168324	   3212.22028914	     31.05815650
      0.56968924	   7216.35558542	   2198.67875690	   3210.04197282	     31.04111599
      0.57001318	   7210.08328023	   2197.30381798	   3207.17062824	     31.01862328
      0.57033713	   7203.83533371	   2195.93120118	   3204.30463489	     30.99613727
      0.57059827	   7198.81633230	   2194.82637361	   3201.99815538	     30.97801532
      0.57085941	   7193.81314089	   2193.72306157	   3199.69517972	     30.95989775
      0.57116202	   7188.03527277	   2192.44645813	   3197.03092226	     30.93890891
      0.57146463	   7182.27860498	   2191.17189781	   3194.37140137	     30.91792602
      0.57169343	   7177.94018981	   2190.20959230	   3192.36375685	     30.90206534
      0.57203504	   7171.48507443	   2188.77496768	   3189.37123994	     30.87839036
      0.57233558	   7165.82831539	   2187.51498666	   3186.74353483	     30.85756805
      0.57259541	   7160.95471487	   2186.42734131	   3184.47563947	     30.83957155
      0.57285523	   7156.09668150	   2185.34121702	   3182.21128790	     30.82157952
      0.57309640	   7151.60135411	   2184.33443565	   3180.11268896	     30.80488331
      0.57343387	   7145.33355588	   2182.92786298	   3177.18129177	     30.78152702
      0.57377134	   7139.09194164	   2181.52386927	   3174.25591586	     30.75817838
      0.57401187	   7134.65912787	   2180.52473524	   3172.17451261	     30.74154114
      0.57425240	   7130.23958742	   2179.52691587	   3170.09618173	     30.72490782
      0.57454651	   7124.85367763	   2178.30863641	   3167.55911985	     30.70457505
      0.57484062	   7119.48756449	   2177.09232750	   3165.02666809	     30.68424819
      0.57511388	   7114.51942376	   2175.96397736	   3162.67781134	     30.66536706
      0.57545002	   7108.43161716	   2174.57836246	   3159.79402031	     30.64214892
      0.57578616	   7102.36956496	   2173.19533360	   3156.91628283	     30.61893858
      0.57603345	   7097.92610339	   2172.17948640	   3154.80299026	     30.60186765
      0.57635808	   7092.11432402	   2170.84812758	   3152.03388694	     30.57946532
      0.57668270	   7086.32645937	   2169.51919148	   3149.27045328	     30.55707037
      0.57694403	   7081.68451769	   2168.45114764	   3147.04998876	     30.53904761
      0.57720536	   7077.05802546	   2167.38467792	   3144.83320634	     30.52102966
      0.57751031	   7071.67861301	   2166.14214675	   3142.25097904	     30.50000961
      0.57781527	   7066.32017295	   2164.90176436	   3139.67377439	     30.47899616
      0.57801893	   7062.75314045	   2164.07455923	   3137.95535976	     30.46496579
      0.57832915	   7057.33793513	   2162.81644824	   3135.34227001	     30.44360114
      0.57863937	   7051.94432887	   2161.56056839	   3132.73438676	     30.42224339
      0.57890540	   7047.33607095	   2160.48533488	   3130.50208006	     30.40393302
      0.57917143	   7042.74363968	   2159.41174558	   3128.27360532	     30.38562775
      0.57946870	   7037.63067471	   2158.21404748	   3125.78800973	     30.36517923
      0.57976597	   7032.53739751	   2157.01840626	   3123.30720059	     30.34473712
      0.58004243	   7027.81829005	   2155.90830939	   3121.00434897	     30.32573177
      0.58037936	   7022.08993828	   2154.55781992	   3118.20341131	     30.30257709
      0.58071629	   7016.38671851	   2153.20998041	   3115.40862153	     30.27943073
      0.58090061	   7013.27726231	   2152.47373816	   3113.88227338	     30.26677155
      0.58120513	   7008.15660734	   2151.25914872	   3111.36465694	     30.24586308
      0.58150965	   7003.05636043	   2150.04672955	   3108.85205787	     30.22496148
      0.58177561	   6998.61855953	   2148.98960286	   3106.66170751	     30.20671206
      0.58204157	   6994.19625651	   2147.93413391	   3104.47518034	     30.18846789
      0.58234791	   6989.12166759	   2146.72046654	   3101.96140448	     30.16746023
      0.58265425	   6984.06754682	   2145.50900163	   3099.45269378	     30.14645957
      0.58285385	   6980.78533350	   2144.72081214	   3097.82077376	     30.13277961
      0.58316268	   6975.72417138	   2143.50317790	   3095.30011535	     30.11162001
      0.58347151	   6970.68367321	   2142.28778637	   3092.78459148	     30.09046759
      0.58373797	   6966.35127386	   2141.24094527	   3090.61831252	     30.07222303
      0.58400443	   6962.03418013	   2140.19577540	   3088.45584736	     30.05398384
      0.58430517	   6957.18004034	   2139.01815515	   3086.01976333	     30.03340471
      0.58460591	   6952.34529863	   2137.84266581	   3083.58852523	     30.01283247
      0.58487080	   6948.10283103	   2136.80904817	   3081.45107469	     29.99471795
      0.58520777	   6942.72776946	   2135.49661147	   3078.73751876	     29.97168290
      0.58554473	   6937.37685870	   2134.18685375	   3076.03001796	     29.94865656
      0.58580231	   6933.30272309	   2133.18744914	   3073.96441481	     29.93106056
      0.58605989	   6929.24261945	   2132.18961118	   3071.90233752	     29.91346969
      0.58636131	   6924.50923783	   2131.02392708	   3069.49375801	     29.89289131
      0.58666274	   6919.79496379	   2129.86038937	   3067.08998924	     29.87231998
      0.58691646	   6915.84148758	   2128.88264492	   3065.07033845	     29.85500953
      0.58725404	   6910.60220269	   2127.58410289	   3062.38843295	     29.83198557
      0.58759162	   6905.38666889	   2126.28825560	   3059.71252296	     29.80897050
      0.58784720	   6901.45373726	   2125.30896397	   3057.69057743	     29.79155180
      0.58810278	   6897.53433476	   2124.33121761	   3055.67205243	     29.77413822
      0.58838639	   6893.20090870	   2123.24805811	   3053.43616882	     29.75482107
      0.58867000	   6888.88403987	   2122.16680108	   3051.20447794	     29.73551026
      0.58897722	   6884.22641817	   2120.99767777	   3048.79172225	     29.71459903
      0.58928444	   6879.58809764	   2119.83078727	   3046.38386035	     29.69369529
      0.58953602	   6875.80403133	   2118.87686551	   3044.41566120	     29.67658248
      0.58987420	   6870.73777420	   2117.59697074	   3041.77516727	     29.65358752
      0.59021238	   6865.69466713	   2116.31978215	   3039.14055181	     29.63060169
      0.59046408	   6861.95623408	   2115.37097380	   3037.18351193	     29.61350015
      0.59071577	   6858.23053512	   2114.42366435	   3035.22970834	     29.59640368
      0.59100427	   6853.97559481	   2113.33966248	   3032.99415015	     29.57681328
      0.59129277	   6849.73727096	   2112.25762879	   3030.76281893	     29.55722958
      0.59159154	   6845.36554757	   2111.13915798	   3028.45651338	     29.53695594
      0.59189031	   6841.01151394	   2110.02279717	   3026.15471052	     29.51668951
      0.59217987	   6836.80860351	   2108.94288559	   3023.92819412	     29.49705514
      0.59246942	   6832.62218310	   2107.86495486	   3021.70587699	     29.47742757
      0.59277905	   6828.16366954	   2106.71447667	   3019.33410559	     29.45644667
      0.59308868	   6823.72386538	   2105.56626239	   3016.96709968	     29.43547358
      0.59333828	   6820.15845453	   2104.64232131	   3015.06248668	     29.41857264
      0.59367658	   6815.34507307	   2103.39233858	   3012.48584016	     29.39567288
      0.59401489	   6810.55376304	   2102.14505647	   3009.91481476	     29.37278250
      0.59426476	   6807.02902111	   2101.22555065	   3008.01946105	     29.35588181
      0.59451463	   6803.51622246	   2100.30751699	   3006.12714841	     29.33898624
      0.59480571	   6799.43919743	   2099.23996387	   3003.92663472	     29.31931128
      0.59509678	   6795.37825077	   2098.17440593	   3001.73021499	     29.29964330
      0.59539076	   6791.29294861	   2097.10021762	   2999.51597208	     29.27978578
      0.59568475	   6787.22390933	   2096.02806245	   2997.30586823	     29.25993543
      0.59598628	   6783.06720247	   2094.93048681	   2995.04329347	     29.23958280
      0.59628781	   6778.92745482	   2093.83504769	   2992.78503204	     29.21923774
      0.59657565	   6774.99149702	   2092.79135888	   2990.63335408	     29.19982388
      0.59686348	   6771.07085538	   2091.74961443	   2988.48556842	     29.18041694
      0.59717655	   6766.82376645	   2090.61873741	   2986.15386636	     29.15931630
      0.59748963	   6762.59463170	   2089.49015780	   2983.82672178	     29.13822386
      0.59769774	   6759.79317870	   2088.74119798	   2982.28224877	     29.12420709
      0.59800834	   6755.62683293	   2087.62531371	   2979.98094190	     29.10329483
      0.59831894	   6751.47793042	   2086.51168649	   2977.68405426	     29.08239068
      0.59858454	   6747.94383978	   2085.56117760	   2975.72340236	     29.06452136
      0.59885015	   6744.42238484	   2084.61231643	   2973.76594727	     29.04665799
      0.59915655	   6740.37564762	   2083.51975302	   2971.51177400	     29.02605819
      0.59946295	   6736.34556806	   2082.42937889	   2969.26180799	     29.00546633
      0.59970546	   6733.16756234	   2081.56791223	   2967.48395544	     28.98917379
      0.60004376	   6728.75145818	   2080.36844072	   2965.00817890	     28.96645382
      0.60038207	   6724.35536510	   2079.17163209	   2962.53743984	     28.94374358
      0.60062691	   6721.18625445	   2078.30714252	   2960.75245513	     28.92731397
      0.60087174	   6718.02752007	   2077.44404515	   2958.97007639	     28.91088947
      0.60116758	   6714.22458129	   2076.40301594	   2956.81987978	     28.89105053
      0.60146342	   6710.43664290	   2075.36401442	   2954.67344295	     28.87121908
      0.60174559	   6706.83761671	   2074.37490391	   2952.62965778	     28.85231088
      0.60202776	   6703.25209469	   2073.38763356	   2950.58924837	     28.83340952
      0.60234504	   6699.23641187	   2072.27969698	   2948.29892498	     28.81216415
      0.60266232	   6695.23761912	   2071.17408160	   2946.01281001	     28.79092744
      0.60290811	   6692.15141652	   2070.31918736	   2944.24469814	     28.77448197
      0.60323554	   6688.05574403	   2069.18250992	   2941.89320070	     28.75258248
      0.60356296	   6683.97776251	   2068.04829518	   2939.54608786	     28.73069226
      0.60382418	   6680.73696321	   2067.14518377	   2937.67668769	     28.71323495
      0.60408540	   6677.50729680	   2066.24363555	   2935.81003626	     28.69578356
      0.60438868	   6673.77151925	   2065.19889004	   2933.64626620	     28.67552983
      0.60469195	   6670.05058221	   2064.15624588	   2931.48614590	     28.65528409
      0.60495710	   6666.80956496	   2063.24641244	   2929.60058556	     28.63759042
      0.60529236	   6662.72753421	   2062.09827386	   2927.22033487	     28.61522659
      0.60562762	   6658.66331515	   2060.95269220	   2924.84443327	     28.59287257
      0.60588673	   6655.53429538	   2060.06904734	   2923.01110925	     28.57560242
      0.60614585	   6652.41578595	   2059.18692522	   2921.18033834	     28.55833815
      0.60645328	   6648.72931736	   2058.14228529	   2919.01146853	     28.53786224
      0.60676071	   6645.05746976	   2057.09978262	   2916.84613149	     28.51739462
      0.60699489	   6642.27029626	   2056.30711842	   2915.19910013	     28.50180960
      0.60733364	   6638.25334299	   2055.16267973	   2912.82015567	     28.47927368
      0.60767239	   6634.25381688	   2054.02082494	   2910.44538196	     28.45674787
      0.60791193	   6631.43603071	   2053.21492995	   2908.76858127	     28.44082512
      0.60815147	   6628.62684953	   2052.41032298	   2907.09382629	     28.42490743
      0.60845094	   6625.12690402	   2051.40623068	   2905.00294175	     28.40501468
      0.60875041	   6621.64024073	   2050.40414434	   2902.91519535	     28.38512986
      0.60902144	   6618.49606134	   2049.49894754	   2901.02839125	     28.36714027
      0.60935557	   6614.63458953	   2048.38524607	   2898.70574437	     28.34497112
      0.60968970	   6610.78931435	   2047.27402876	   2896.38687756	     28.32281188
      0.60994029	   6607.91609290	   2046.44229635	   2894.65029292	     28.30620005
      0.61026044	   6604.25820574	   2045.38166442	   2892.43458024	     28.28498420
      0.61058060	   6600.61487526	   2044.32330085	   2890.22221819	     28.26377749
      0.61078732	   6598.27004914	   2043.64111630	   2888.79545250	     28.25008914
      0.61109623	   6594.77741379	   2042.62350832	   2886.66603294	     28.22964226
      0.61140513	   6591.29806019	   2041.60800150	   2884.53962652	     28.20920390
      0.61166658	   6588.36352616	   2040.75014198	   2882.74221994	     28.19191212
      0.61198088	   6584.84814612	   2039.72083949	   2880.58422947	     28.17113270
      0.61229518	   6581.34621151	   2038.69369924	   2878.42923873	     28.15036213
      0.61261570	   6577.78873368	   2037.64846166	   2876.23466221	     28.12918982
      0.61293621	   6574.24501509	   2036.60546373	   2874.04311371	     28.10802675
      0.61319531	   6571.39042789	   2035.76399047	   2872.27375907	     28.09092636
      0.61353117	   6567.70316722	   2034.67534968	   2869.98298701	     28.06876798
      0.61386703	   6564.03065917	   2033.58915370	   2867.69539095	     28.04661977
      0.61413671	   6561.09240527	   2032.71875946	   2865.86083360	     28.02884330
      0.61440639	   6558.16350923	   2031.84993504	   2864.02825878	     28.01107342
      0.61468650	   6555.13111518	   2030.94915201	   2862.12684653	     27.99262295
      0.61496661	   6552.10866134	   2030.05005545	   2860.22750808	     27.97417960
      0.61528245	   6548.71261652	   2029.03832741	   2858.08841885	     27.95339295
      0.61559828	   6545.32900037	   2028.02873463	   2855.95187461	     27.93261535
      0.61580832	   6543.08560394	   2027.35850060	   2854.53238573	     27.91880257
      0.61611710	   6539.79734859	   2026.37488021	   2852.44753455	     27.89850335
      0.61642588	   6536.52069226	   2025.39328883	   2850.36499065	     27.87821281
      0.61668347	   6533.79609471	   2024.57599278	   2848.62946345	     27.86129308
      0.61700084	   6530.45005202	   2023.57094398	   2846.49326181	     27.84045480
      0.61731821	   6527.11594042	   2022.56802400	   2844.35935313	     27.81962571
      0.61760639	   6524.09872839	   2021.65918979	   2842.42365937	     27.80072041
      0.61789457	   6521.09117195	   2020.75210266	   2840.48977253	     27.78182271
      0.61821369	   6517.77187110	   2019.74966063	   2838.35031645	     27.76090495
      0.61853281	   6514.46418917	   2018.74935135	   2836.21297115	     27.73999652
      0.61874099	   6512.31261956	   2018.09794432	   2834.81978164	     27.72636191
      0.61904859	   6509.14230272	   2017.13706600	   2832.76274562	     27.70622243
      0.61935620	   6505.98249625	   2016.17815671	   2830.70753360	     27.68609164
      0.61960862	   6503.39732298	   2015.39274052	   2829.02234998	     27.66957878
      0.61992960	   6500.12011646	   2014.39593452	   2826.88120145	     27.64859001
      0.62025057	   6496.85401949	   2013.40125723	   2824.74187670	     27.62761073
      0.62043893	   6494.94246989	   2012.81853100	   2823.48726467	     27.61530371
      0.62074095	   6491.88530840	   2011.88570588	   2821.47684807	     27.59557738
      0.62104296	   6488.83771193	   2010.95475304	   2819.46791050	     27.57585947
      0.62124551	   6486.79914900	   2010.33145676	   2818.12142279	     27.56264040
      0.62155121	   6483.73042094	   2009.39232974	   2816.09041032	     27.54269664
      0.62185690	   6480.67121202	   2008.45510802	   2814.06077085	     27.52276153
      0.62209969	   6478.24820661	   2007.71209314	   2812.44971598	     27.50693466
      0.62242587	   6475.00229523	   2006.71578035	   2810.28662498	     27.48568085
      0.62275204	   6471.76687519	   2005.72162078	   2808.12491806	     27.46443691
      0.62301297	   6469.18611011	   2004.92787318	   2806.39658129	     27.44744963
      0.62327390	   6466.61190782	   2004.13549634	   2804.66905181	     27.43046867
      0.62358099	   6463.59059027	   2003.20468380	   2802.63687666	     27.41049158
      0.62388808	   6460.57816092	   2002.27576044	   2800.60571310	     27.39052326
      0.62415613	   6457.95589771	   2001.46647726	   2798.83356801	     27.37310084
      0.62448784	   6454.72006130	   2000.46699182	   2796.64153238	     27.35155032
      0.62481954	   6451.49421783	   1999.46969289	   2794.45047506	     27.33001006
      0.62506926	   6449.07213113	   1998.72030998	   2792.80152916	     27.31380016
      0.62538702	   6445.99816250	   1997.76855089	   2790.70404414	     27.29318256
      0.62570478	   6442.93301807	   1996.81878195	   2788.60726986	     27.27257440
      0.62595488	   6440.52663213	   1996.07263515	   2786.95740234	     27.25636082
      0.62628762	   6437.33330310	   1995.08182397	   2784.76289848	     27.23479854
      0.62662037	   6434.14927258	   1994.09317777	   2782.56896568	     27.21324663
      0.62689008	   6431.57511189	   1993.29339495	   2780.79100116	     27.19578498
      0.62715979	   6429.00689170	   1992.49502656	   2779.01331943	     27.17833014
      0.62744681	   6426.28029183	   1991.64697263	   2777.12182327	     27.15976269
      0.62773383	   6423.56023780	   1990.80051135	   2775.23055010	     27.14120298
      0.62804515	   6420.61719506	   1989.88418413	   2773.17935745	     27.12108077
      0.62835647	   6417.68162929	   1988.96972010	   2771.12830393	     27.10096768
      0.62863537	   6415.05800390	   1988.15205982	   2769.29090107	     27.08295680
      0.62891427	   6412.44019883	   1987.33588610	   2767.45351222	     27.06495325
      0.62923509	   6409.43598798	   1986.39886357	   2765.33989791	     27.04425260
      0.62955592	   6406.43924047	   1985.46379709	   2763.22617115	     27.02356165
      0.62974903	   6404.63894861	   1984.90189247	   2761.95377256	     27.01111184
      0.63005033	   6401.83532514	   1984.02660263	   2759.96837894	     26.99169439
      0.63035163	   6399.03799465	   1983.15302430	   2757.98272993	     26.97228552
      0.63060117	   6396.72586591	   1982.43079895	   2756.33793863	     26.95621718
      0.63093129	   6393.67352202	   1981.47714818	   2754.16163452	     26.93496918
      0.63126141	   6390.62835546	   1980.52553422	   2751.98482357	     26.91373149
      0.63152051	   6388.24325146	   1979.78007180	   2750.27593137	     26.89707014
      0.63177961	   6385.86241048	   1979.03585632	   2748.56664564	     26.88041515
      0.63208581	   6383.05417640	   1978.15795999	   2746.54609264	     26.86074086
      0.63239201	   6380.25168406	   1977.28179484	   2744.52488281	     26.84107545
      0.63266957	   6377.71621079	   1976.48908111	   2742.69213258	     26.82325736
      0.63294712	   6375.18527371	   1975.69778086	   2740.85875331	     26.80544658
      0.63326714	   6372.27262597	   1974.78716266	   2738.74403815	     26.78491990
      0.63358716	   6369.36576683	   1973.87841230	   2736.62836806	     26.76440297
      0.63382130	   6367.24253786	   1973.21470036	   2735.07978926	     26.74939785
      0.63415389	   6364.23172972	   1972.27364883	   2732.87915370	     26.72809307
      0.63448647	   6361.22678613	   1971.33459685	   2730.67730298	     26.70679883
      0.63474631	   6358.88312815	   1970.60234236	   2728.95620975	     26.69016996
      0.63500614	   6356.54288754	   1969.87130040	   2727.23430276	     26.67354753
      0.63530144	   6353.88731134	   1969.04195572	   2725.27637248	     26.65466439
      0.63559673	   6351.23594849	   1968.21416687	   2723.31730699	     26.63578957
      0.63589813	   6348.53402835	   1967.37087080	   2721.31654393	     26.61653333
      0.63619952	   6345.83627753	   1966.52918484	   2719.31450781	     26.59728577
      0.63650454	   6343.11024225	   1965.67901998	   2717.28707880	     26.57781582
      0.63680956	   6340.38824829	   1964.83049311	   2715.25825617	     26.55835478
      0.63711294	   6337.68470931	   1963.98812531	   2713.23886484	     26.53900672
      0.63741633	   6334.98494093	   1963.14736701	   2711.21801026	     26.51966748
      0.63772328	   6332.25716763	   1962.29836179	   2709.17188164	     26.50010999
      0.63803023	   6329.53302046	   1961.45099284	   2707.12417337	     26.48056155
      0.63833257	   6326.85313977	   1960.61792126	   2705.10558305	     26.46131503
      0.63863492	   6324.17655032	   1959.78642624	   2703.08538582	     26.44207728
      0.63894399	   6321.44376731	   1958.93807869	   2701.01860363	     26.42242117
      0.63925305	   6318.71418606	   1958.09136707	   2698.95006987	     26.40277423
      0.63955262	   6316.07140328	   1957.27222423	   2696.94338449	     26.38373969
      0.63985219	   6313.43140554	   1956.45460741	   2694.93499087	     26.36471378
      0.64016455	   6310.68151145	   1955.60369358	   2692.83898032	     26.34488459
      0.64047692	   6307.93440321	   1954.75442722	   2690.74104976	     26.32506480
      0.64077061	   6305.35393799	   1953.95742532	   2688.76675328	     26.30643840
      0.64106429	   6302.77572178	   1953.16186924	   2686.79070949	     26.28782031
      0.64138105	   6299.99738771	   1952.30543735	   2684.65746602	     26.26774913
      0.64169781	   6297.22142282	   1951.45067543	   2682.52213732	     26.24768763
      0.64198000	   6294.75028861	   1950.69059569	   2680.61806458	     26.22982364
      0.64226219	   6292.28083949	   1949.93183150	   2678.71230028	     26.21196735
      0.64258209	   6289.48334348	   1949.07326661	   2676.54982436	     26.19173442
      0.64290198	   6286.68776681	   1948.21638053	   2674.38513315	     26.17151140
      0.64316632	   6284.37907507	   1947.50957997	   2672.59472120	     26.15480819
      0.64349401	   6281.51863201	   1946.63495807	   2670.37306450	     26.13411109
      0.64382170	   6278.65980955	   1945.76207841	   2668.14902825	     26.11342439
      0.64405100	   6276.66028646	   1945.15232939	   2666.59137916	     26.09895547
      0.64437562	   6273.83063414	   1944.29053507	   2664.38414970	     26.07848008
      0.64470024	   6271.00220403	   1943.43043255	   2662.17454487	     26.05801490
      0.64495959	   6268.74318430	   1942.74445714	   2660.40745251	     26.04167148
      0.64521895	   6266.48478556	   1942.05955331	   2658.63883069	     26.02533458
      0.64552546	   6263.81649253	   1941.25150481	   2656.54668330	     26.00603595
      0.64583197	   6261.14885539	   1940.44494214	   2654.45238600	     25.98674644
      0.64611809	   6258.65912792	   1939.69335880	   2652.49543580	     25.96874812
      0.64640421	   6256.16977878	   1938.94306009	   2650.53660301	     25.95075776
      0.64672192	   6253.40596395	   1938.11143661	   2648.35933056	     25.93079082
      0.64703963	   6250.64237963	   1937.28138514	   2646.17972990	     25.91083371
      0.64731876	   6248.21443215	   1936.55340897	   2644.26285177	     25.89330788
      0.64759789	   6245.78648004	   1935.82663650	   2642.34417407	     25.87578964
      0.64791705	   6243.01026632	   1934.99712087	   2640.14817231	     25.85576876
      0.64823621	   6240.23381554	   1934.16916715	   2637.94981869	     25.83575780
      0.64850693	   6237.87839012	   1933.46806911	   2636.08321073	     25.81879118
      0.64883339	   6235.03760901	   1932.62412209	   2633.83008918	     25.79834126
      0.64915985	   6232.19620896	   1931.78178955	   2631.57451510	     25.77790173
      0.64942058	   6229.92637146	   1931.11021021	   2629.77133130	     25.76158508
      0.64974684	   6227.08526958	   1930.27127907	   2627.51275478	     25.74117687
      0.65007309	   6224.24318841	   1929.43394106	   2625.25174460	     25.72077906
      0.65030195	   6222.24891497	   1928.84752578	   2623.66428311	     25.70647698
      0.65062454	   6219.43684725	   1928.02225733	   2621.42463861	     25.68632603
      0.65094713	   6216.62349080	   1927.19852838	   2619.18263788	     25.66618525
      0.65120471	   6214.37604828	   1926.54189211	   2617.39075259	     25.65011047
      0.65146229	   6212.12764211	   1925.88622902	   2615.59738162	     25.63404218
      0.65177030	   6209.43772427	   1925.10348312	   2613.45099620	     25.61483684
      0.65207830	   6206.74623871	   1924.32211791	   2611.30251171	     25.59564079
      0.65236421	   6204.24636302	   1923.59804374	   2609.30631197	     25.57783035
      0.65265012	   6201.74496460	   1922.87514897	   2607.30832762	     25.56002792
      0.65296749	   6198.96640138	   1922.07407436	   2605.08839007	     25.54027572
      0.65328486	   6196.18575586	   1921.27444104	   2602.86628534	     25.52053339
      0.65357006	   6193.68508392	   1920.55708160	   2600.86757867	     25.50280058
      0.65385526	   6191.18256341	   1919.84087575	   2598.86714848	     25.48507575
      0.65417377	   6188.38550546	   1919.04238577	   2596.63107975	     25.46529039
      0.65449228	   6185.58594300	   1918.24532250	   2594.39289598	     25.44551498
      0.65477580	   6183.09175668	   1917.53702265	   2592.39884724	     25.42792060
      0.65505931	   6180.59542771	   1916.82984298	   2590.40315060	     25.41033411
      0.65537769	   6177.78952754	   1916.03704446	   2588.16013607	     25.39059479
      0.65569606	   6174.98073643	   1915.24564651	   2585.91507965	     25.37086544
      0.65597970	   6172.47584053	   1914.54175748	   2583.91323842	     25.35329681
      0.65626335	   6169.96849910	   1913.83896978	   2581.90980552	     25.33573610
      0.65658152	   6167.15291445	   1913.05192849	   2579.66059703	     25.31604696
      0.65689969	   6164.33407814	   1912.26626098	   2577.40942288	     25.29636779
      0.65718481	   6161.80519528	   1911.56336288	   2575.39042904	     25.27874120
      0.65746994	   6159.27356116	   1910.86155751	   2573.36988667	     25.26112262
      0.65778802	   6156.44597814	   1910.07991670	   2571.11398969	     25.24147705
      0.65810610	   6153.61480774	   1909.29962372	   2568.85620319	     25.22184145
      0.65839333	   6151.05505907	   1908.59615928	   2566.81578245	     25.20411879
      0.65868056	   6148.49225128	   1907.89378321	   2564.77385164	     25.18640427
      0.65899858	   6145.65099718	   1907.11735729	   2562.51122917	     25.16679979
      0.65931661	   6142.80583962	   1906.34225342	   2560.24679316	     25.14720529
      0.65960618	   6140.21186340	   1905.63766695	   2558.18347099	     25.12937325
      0.65989574	   6137.61452415	   1904.93416554	   2556.11867648	     25.11154948
      0.66021370	   6134.75852001	   1904.16291587	   2553.84971220	     25.09198731
      0.66053166	   6131.89831861	   1903.39296215	   2551.57900999	     25.07243512
      0.66082362	   6129.26826098	   1902.68711046	   2549.49249439	     25.05449073
      0.66111558	   6126.63454509	   1901.98234022	   2547.40454466	     25.03655477
      0.66143343	   6123.76303798	   1901.21629219	   2545.12981810	     25.01703779
      0.66175128	   6120.88706425	   1900.45151339	   2542.85342836	     24.99753080
      0.66204562	   6118.21973144	   1899.74441792	   2540.74391990	     24.97947535
      0.66233996	   6115.54845724	   1899.03839944	   2538.63301605	     24.96142847
      0.66265764	   6112.66087991	   1898.27759907	   2536.35318039	     24.94196020
      0.66297533	   6109.76859267	   1897.51804057	   2534.07175478	     24.92250192
      0.66327201	   6107.06316043	   1896.80980015	   2531.93970243	     24.90433878
      0.66356870	   6104.35351859	   1896.10263113	   2529.80629371	     24.88618435
      0.66388615	   6101.44942856	   1895.34712573	   2527.52201840	     24.86676842
      0.66420361	   6098.54041264	   1894.59283417	   2525.23622423	     24.84736248
      0.66450257	   6095.79634969	   1893.88359852	   2523.08225252	     24.82909647
      0.66480153	   6093.04782642	   1893.17542734	   2520.92696333	     24.81083933
      0.66511871	   6090.12687011	   1892.42525416	   2518.63889828	     24.79147923
      0.66543589	   6087.20080002	   1891.67626611	   2516.34938276	     24.77212910
      0.66573704	   6084.41787000	   1890.96623108	   2514.17428164	     24.75376643
      0.66603818	   6081.63024899	   1890.25725207	   2511.99790145	     24.73541275
      0.66635504	   6078.69212594	   1889.51242805	   2509.70664329	     24.71611153
      0.66667189	   6075.74872962	   1888.76875987	   2507.41399983	     24.69682028
      0.66697510	   6072.92701594	   1888.05816884	   2505.21873287	     24.67836854
      0.66727832	   6070.10040301	   1887.34862369	   2503.02222447	     24.65992592
      0.66759481	   6067.14482024	   1886.60913381	   2500.72827720	     24.64068592
      0.66791129	   6064.18383289	   1885.87076995	   2498.43300615	     24.62145588
      0.66821644	   6061.32376351	   1885.15991538	   2496.21871923	     24.60292416
      0.66852159	   6058.45861127	   1884.45009464	   2494.00322741	     24.58440169
      0.66883769	   6055.48522947	   1883.71587945	   2491.70695927	     24.56522418
      0.66915380	   6052.50633925	   1882.98276002	   2489.40942482	     24.54605660
      0.66946071	   6049.60869292	   1882.27198056	   2487.17744112	     24.52745542
      0.66976763	   6046.70580674	   1881.56222086	   2484.94428773	     24.50886361
      0.67008335	   6043.71418273	   1880.83316432	   2482.64588784	     24.48974844
      0.67039907	   6040.71697259	   1880.10517301	   2480.34627472	     24.47064320
      0.67070757	   6037.78285404	   1879.39484372	   2478.09806717	     24.45198427
      0.67101607	   6034.84336676	   1878.68551792	   2475.84872356	     24.43333482
      0.67133144	   6031.83290931	   1877.96143984	   2473.54817163	     24.41428024
      0.67164681	   6028.81681248	   1877.23839629	   2471.24645484	     24.39523558
      0.67195669	   6025.84759023	   1876.52891100	   2468.98359220	     24.37653135
      0.67226658	   6022.87289938	   1875.82041068	   2466.71962528	     24.35783670
      0.67258165	   6019.84285370	   1875.10106686	   2464.41668545	     24.33883932
      0.67289672	   6016.80713780	   1874.38272686	   2462.11262419	     24.31985183
      0.67320779	   6013.80434460	   1873.67447331	   2459.83669172	     24.30111486
      0.67351887	   6010.79601205	   1872.96718399	   2457.55968460	     24.28238754
      0.67382994	   6007.78213091	   1872.26085084	   2455.28161141	     24.26366987
      0.67414102	   6004.76270407	   1871.55546758	   2453.00248091	     24.24496186
      0.67445209	   6001.73772547	   1870.85102619	   2450.72230117	     24.22626351
      0.67476316	   5998.70720009	   1870.14752023	   2448.44108040	     24.20757482
      0.67507424	   5995.67112498	   1869.44494168	   2446.15882615	     24.18889580
      0.67538531	   5992.62950714	   1868.74328395	   2443.87554609	     24.17022643
      0.67569638	   5989.58234660	   1868.04253902	   2441.59124727	     24.15156674
      0.67600746	   5986.52965233	   1867.34270014	   2439.30593679	     24.13291671
      0.67631853	   5983.47142721	   1866.64375929	   2437.01962121	     24.11427635
      0.67662960	   5980.40768211	   1865.94570954	   2434.73230710	     24.09564566
      0.67694068	   5977.33842268	   1865.24854289	   2432.44400050	     24.07702464
      0.67725175	   5974.26366161	   1864.55225224	   2430.15470744	     24.05841330
      0.67756282	   5971.18340714	   1863.85682954	   2427.86443347	     24.03981163
      0.67787390	   5968.09767378	   1863.16226757	   2425.57318408	     24.02121964
      0.67818497	   5965.00647222	   1862.46855824	   2423.28096431	     24.00263733
      0.67849605	   5961.90981870	   1861.77569416	   2420.98777915	     23.98406470
      0.67880712	   5958.80772624	   1861.08366721	   2418.69363313	     23.96550175
      0.67911819	   5955.70021273	   1860.39246984	   2416.39853070	     23.94694849
      0.67942927	   5952.58729342	   1859.70209388	   2414.10247591	     23.92840491
      0.67974034	   5949.46898777	   1859.01253162	   2411.80547269	     23.90987102
      0.68005141	   5946.34531310	   1858.32377483	   2409.50752461	     23.89134681
      0.68036249	   5943.21629038	   1857.63581567	   2407.20863507	     23.87283229
      0.68067356	   5940.08193890	   1856.94864580	   2404.90880715	     23.85432747
      0.68098463	   5936.94228106	   1856.26225723	   2402.60804377	     23.83583233
      0.68129571	   5933.79733794	   1855.57664157	   2400.30634750	     23.81734689
      0.68160678	   5930.64713333	   1854.89179066	   2398.00372076	     23.79887114
      0.68191785	   5927.49168999	   1854.20769600	   2395.70016564	     23.78040509
      0.68222893	   5924.33103299	   1853.52434930	   2393.39568407	     23.76194874
      0.68254000	   5921.16518666	   1852.84174195	   2391.09027766	     23.74350209
      0.68285108	   5917.99417729	   1852.15986551	   2388.78394784	     23.72506513
      0.68316215	   5914.81803061	   1851.47871124	   2386.47669575	     23.70663788
      0.68347322	   5911.63677408	   1850.79827055	   2384.16852234	     23.68822033
      0.68378430	   5908.45043473	   1850.11853460	   2381.85942827	     23.66981249
      0.68409537	   5905.25904106	   1849.43949462	   2379.54941402	     23.65141434
      0.68440644	   5902.06262131	   1848.76114165	   2377.23847977	     23.63302591
      0.68471752	   5898.86120496	   1848.08346675	   2374.92662552	     23.61464718
      0.68502859	   5895.65482131	   1847.40646082	   2372.61385101	     23.59627816
      0.68533966	   5892.44350074	   1846.73011477	   2370.30015575	     23.57791885
      0.68565074	   5889.22727353	   1846.05441933	   2367.98553901	     23.55956926
      0.68596181	   5886.00617084	   1845.37936526	   2365.66999986	     23.54122937
      0.68627289	   5882.78022385	   1844.70494314	   2363.35353711	     23.52289920
      0.68658396	   5879.54946442	   1844.03114353	   2361.03614934	     23.50457874
      0.68689503	   5876.31392449	   1843.35795686	   2358.71783493	     23.48626800
      0.68720611	   5873.07363657	   1842.68537353	   2356.39859202	     23.46796697
      0.68751718	   5869.82863326	   1842.01338378	   2354.07841851	     23.44967566
      0.68782825	   5866.57894763	   1841.34197782	   2351.75731209	     23.43139407
      0.68813933	   5863.32461285	   1840.67114573	   2349.43527023	     23.41312220
      0.68845040	   5860.06565031	   1840.00087752	   2347.11229018	     23.39486005
      0.68876147	   5856.80203346	   1839.33116308	   2344.78836895	     23.37660763
      0.68907255	   5853.53372047	   1838.66199224	   2342.46350335	     23.35836492
      0.68938362	   5850.26066430	   1837.99335470	   2340.13768996	     23.34013194
      0.68969469	   5846.98281244	   1837.32524006	   2337.81092515	     23.32190868
      0.69000577	   5843.70010629	   1836.65763783	   2335.48320506	     23.30369515
      0.69031684	   5840.41248076	   1835.99053743	   2333.15452563	     23.28549135
      0.69062792	   5837.11986363	   1835.32392813	   2330.82488256	     23.26729727
      0.69093899	   5833.82217522	   1834.65779914	   2328.49427137	     23.24911292
      0.69125006	   5830.51932770	   1833.99213953	   2326.16268733	     23.23093830
      0.69156114	   5827.21122476	   1833.32693827	   2323.83012551	     23.21277341
      0.69187221	   5823.89776106	   1832.66218421	   2321.49658078	     23.19461825
      0.69218328	   5820.57882187	   1831.99786611	   2319.16204777	     23.17647282
      0.69249436	   5817.25428269	   1831.33397257	   2316.82652092	     23.15833713
      0.69280543	   5813.92400909	   1830.67049211	   2314.48999444	     23.14021117
      0.69311650	   5810.58785647	   1830.00741311	   2312.15246234	     23.12209494
      0.69342758	   5807.24567021	   1829.34472384	   2309.81391841	     23.10398845
      0.69373865	   5803.89728575	   1828.68241242	   2307.47435623	     23.08589169
      0.69404972	   5800.54252912	   1828.02046687	   2305.13376918	     23.06780467
      0.69436080	   5797.18121757	   1827.35887508	   2302.79215039	     23.04972739
      0.69467187	   5793.81316053	   1826.69762480	   2300.44949283	     23.03165984
      0.69498295	   5790.43816093	   1826.03670366	   2298.10578922	     23.01360204
      0.69529402	   5787.05601682	   1825.37609913	   2295.76103207	     22.99555396
      0.69560509	   5783.66652338	   1824.71579857	   2293.41521370	     22.97751563
      0.69591617	   5780.26947529	   1824.05578920	   2291.06832619	     22.95948703
      0.69622724	   5776.86466946	   1823.39605810	   2288.72036141	     22.94146817
      0.69653831	   5773.45190811	   1822.73659220	   2286.37131104	     22.92345904
      0.69684939	   5770.03100204	   1822.07737830	   2284.02116651	     22.90545965
      0.69716046	   5766.60177419	   1821.41840305	   2281.66991906	     22.88747000
      0.69747153	   5763.16406323	   1820.75965294	   2279.31755970	     22.86949008
      0.69778261	   5759.71772714	   1820.10111435	   2276.96407923	     22.85151989
      0.69809368	   5756.26264656	   1819.44277348	   2274.60946822	     22.83355944
      0.69840475	   5752.79872791	   1818.78461639	   2272.25371704	     22.81560872
      0.69871583	   5749.32590600	   1818.12662898	   2269.89681583	     22.79766774
      0.69902690	   5745.84414598	   1817.46879702	   2267.53875451	     22.77973648
      0.69933798	   5742.35344469	   1816.81110611	   2265.17952279	     22.76181497
      0.69964905	   5738.85383114	   1816.15354171	   2262.81911015	     22.74390318
      0.69996012	   5735.34536613	   1815.49608910	   2260.45750586	     22.72600113
      0.70027120	   5731.82814110	   1814.83873343	   2258.09469896	     22.70810880
      0.70058227	   5728.30227615	   1814.18145969	   2255.73067828	     22.69022621
      0.70089334	   5724.76791725	   1813.52425271	   2253.36543243	     22.67235335
      0.70120442	   5721.22523303	   1812.86709716	   2250.99894980	     22.65449023
      0.70151549	   5717.67441085	   1812.20997756	   2248.63121856	     22.63663683
      0.70182656	   5714.11565271	   1811.55287828	   2246.26222666	     22.61879316
      0.70213764	   5710.54917090	   1810.89578352	   2243.89196186	     22.60095922
      0.70244871	   5706.97518364	   1810.23867735	   2241.52041169	     22.58313501
      0.70275978	   5703.39391073	   1809.58154367	   2239.14756345	     22.56532053
      0.70307086	   5699.80556950	   1808.92436623	   2236.77340425	     22.54751578
      0.70338193	   5696.21037097	   1808.26712864	   2234.39792100	     22.52972076
      0.70369301	   5692.60851640	   1807.60981433	   2232.02110038	     22.51193547
      0.70400408	   5689.00019430	   1806.95240663	   2229.64292889	     22.49415990
      0.70431515	   5685.38557778	   1806.29488869	   2227.26339280	     22.47639406
      0.70462623	   5681.76482247	   1805.63724353	   2224.88247821	     22.45863795
      0.70493730	   5678.13806490	   1804.97945403	   2222.50017099	     22.44089157
      0.70524837	   5674.50542129	   1804.32150292	   2220.11645685	     22.42315491
      0.70555945	   5670.86698694	   1803.66337282	   2217.73132127	     22.40542797
      0.70587052	   5667.22283603	   1803.00504619	   2215.34474956	     22.38771076
      0.70618159	   5663.57302189	   1802.34650538	   2212.95672684	     22.37000328
      0.70649267	   5659.91757781	   1801.68773261	   2210.56723804	     22.35230552
      0.70680374	   5656.25651827	   1801.02870997	   2208.17626790	     22.33461749
      0.70711481	   5652.58984078	   1800.36941946	   2205.78380099	     22.31693918
      0.70742589	   5648.91752804	   1799.70984293	   2203.38982168	     22.29927059
      0.70773696	   5645.23955077	   1799.04996216	   2200.99431418	     22.28161173
      0.70804804	   5641.55587094	   1798.38975879	   2198.59726250	     22.26396258
      0.70835911	   5637.86644547	   1797.72921438	   2196.19865051	     22.24632316
      0.70867018	   5634.17123039	   1797.06831041	   2193.79846188	     22.22869347
      0.70898126	   5630.47018541	   1796.40702825	   2191.39668011	     22.21107349
      0.70929233	   5626.76327867	   1795.74534919	   2188.99328855	     22.19346324
      0.70960340	   5623.05049179	   1795.08325445	   2186.58827035	     22.17586270
      0.70991448	   5619.33182483	   1794.42072519	   2184.18160852	     22.15827189
      0.71022555	   5615.60730121	   1793.75774249	   2181.77328589	     22.14069079
      0.71053662	   5611.87697217	   1793.09428737	   2179.36328515	     22.12311942
      0.71084770	   5608.14092075	   1792.43034083	   2176.95158880	     22.10555776
      0.71115877	   5604.39926495	   1791.76588378	   2174.53817920	     22.08800582
      0.71146984	   5600.65215993	   1791.10089714	   2172.12303855	     22.07046360
      0.71178092	   5596.89979912	   1790.43536177	   2169.70614889	     22.05293110
      0.71209199	   5593.14241410	   1789.76925853	   2167.28749211	     22.03540831
      0.71240307	   5589.38027315	   1789.10256825	   2164.86704996	     22.01789524
      0.71271414	   5585.61367865	   1788.43527176	   2162.44480402	     22.00039189
      0.71302521	   5581.84296333	   1787.76734991	   2160.02073575	     21.98289825
      0.71333629	   5578.06848554	   1787.09878353	   2157.59482646	     21.96541433
      0.71364736	   5574.29062379	   1786.42955351	   2155.16705732	     21.94794012
      0.71395843	   5570.50977085	   1785.75964073	   2152.73740938	     21.93047563
      0.71426951	   5566.72632757	   1785.08902613	   2150.30586353	     21.91302085
      0.71458058	   5562.94069674	   1784.41769070	   2147.87240056	     21.89557578
      0.71489165	   5559.15327733	   1783.74561546	   2145.43700115	     21.87814043
      0.71520273	   5555.36445903	   1783.07278153	   2142.99964581	     21.86071479
      0.71551380	   5551.57461749	   1782.39917007	   2140.56031500	     21.84329886
      0.71582488	   5547.78411028	   1781.72476233	   2138.11898903	     21.82589264
      0.71613595	   5543.99327354	   1781.04953966	   2135.67564811	     21.80849614
      0.71644702	   5540.20241943	   1780.37348350	   2133.23027237	     21.79110934
      0.71675810	   5536.41183429	   1779.69657541	   2130.78284182	     21.77373225
      0.71706917	   5532.62177748	   1779.01879704	   2128.33333641	     21.75636488
      0.71738024	   5528.83248085	   1778.34013019	   2125.88173596	     21.73900721
      0.71769132	   5525.04414874	   1777.66055677	   2123.42802026	     21.72165925
      0.71800239	   5521.25695834	   1776.98005884	   2120.97216898	     21.70432100
      0.71831346	   5517.47106052	   1776.29861862	   2118.51416174	     21.68699246
      0.71862454	   5513.68658086	   1775.61621846	   2116.05397808	     21.66967362
      0.71893561	   5509.90362094	   1774.93284088	   2113.59159748	     21.65236449
      0.71924668	   5506.12225972	   1774.24846857	   2111.12699936	     21.63506507
      0.71955776	   5502.34255506	   1773.56308441	   2108.66016308	     21.61777535
      0.71986883	   5498.56454528	   1772.87667144	   2106.19106795	     21.60049534
      0.72017991	   5494.78825067	   1772.18921289	   2103.71969322	     21.58322503
      0.72049098	   5491.01367506	   1771.50069219	   2101.24601810	     21.56596442
      0.72080205	   5487.24080733	   1770.81109297	   2098.77002176	     21.54871352
      0.72111313	   5483.46962280	   1770.12039906	   2096.29168332	     21.53147232
      0.72142420	   5479.70007995	   1769.42859449	   2093.81098188	     21.51424083
      0.72173527	   5475.93206638	   1768.73566352	   2091.32789648	     21.49701903
      0.72204635	   5472.16542548	   1768.04159062	   2088.84240614	     21.47980694
      0.72235742	   5468.40000255	   1767.34636046	   2086.35448985	     21.46260454
      0.72266849	   5464.63564576	   1766.64995797	   2083.86412657	     21.44541185
      0.72297957	   5460.87220595	   1765.95236827	   2081.37129525	     21.42822886
      0.72329064	   5457.10953661	   1765.25357673	   2078.87597478	     21.41105556
      0.72360171	   5453.34749374	   1764.55356895	   2076.37814407	     21.39389197
      0.72391279	   5449.58593577	   1763.85233076	   2073.87778197	     21.37673807
      0.72422386	   5445.82472346	   1763.14984821	   2071.37486733	     21.35959387
      0.72453494	   5442.06371981	   1762.44610761	   2068.86937898	     21.34245936
      0.72484601	   5438.30278997	   1761.74109549	   2066.36129574	     21.32533455
      0.72515708	   5434.54180115	   1761.03479862	   2063.85059640	     21.30821944
      0.72546816	   5430.78062254	   1760.32720400	   2061.33725974	     21.29111402
      0.72577923	   5427.01912520	   1759.61829889	   2058.82126453	     21.27401830
      0.72609030	   5423.25718200	   1758.90807075	   2056.30258953	     21.25693227
      0.72640138	   5419.49466752	   1758.19650731	   2053.78121348	     21.23985593
      0.72671245	   5415.73145799	   1757.48359651	   2051.25711511	     21.22278929
      0.72702352	   5411.96743117	   1756.76932653	   2048.73027314	     21.20573234
      0.72733460	   5408.20246631	   1756.05368578	   2046.20066629	     21.18868508
      0.72764567	   5404.43644405	   1755.33666292	   2043.66827325	     21.17164751
      0.72795674	   5400.66924633	   1754.61824680	   2041.13307273	     21.15461963
      0.72826782	   5396.90075634	   1753.89842652	   2038.59504340	     21.13760144
      0.72857889	   5393.13085843	   1753.17719139	   2036.05416395	     21.12059294
      0.72888997	   5389.35943802	   1752.45453096	   2033.51041303	     21.10359412
      0.72920104	   5385.58638153	   1751.73043498	   2030.96376933	     21.08660500
      0.72951211	   5381.81157634	   1751.00489341	   2028.41421147	     21.06962556
      0.72982319	   5378.03491065	   1750.27789642	   2025.86171813	     21.05265581
      0.73013426	   5374.25627346	   1749.54943440	   2023.30626793	     21.03569574
      0.73044533	   5370.47555447	   1748.81949794	   2020.74783951	     21.01874536
      0.73075641	   5366.69264400	   1748.08807782	   2018.18641149	     21.00180467
      0.73106748	   5362.90743294	   1747.35516502	   2015.62196249	     20.98487366
      0.73137855	   5359.11981264	   1746.62075071	   2013.05447113	     20.96795233
      0.73168963	   5355.32967488	   1745.88482625	   2010.48391600	     20.95104068
      0.73200070	   5351.53691176	   1745.14738318	   2007.91027571	     20.93413872
      0.73231177	   5347.74141561	   1744.40841322	   2005.33352884	     20.91724644
      0.73262285	   5343.94307896	   1743.66790826	   2002.75365396	     20.90036384
      0.73293392	   5340.14179445	   1742.92586037	   2000.17062966	     20.88349091
      0.73324500	   5336.33745472	   1742.18226177	   1997.58443449	     20.86662767
      0.73355607	   5332.52995235	   1741.43710485	   1994.99504700	     20.84977411
      0.73386714	   5328.71917980	   1740.69038215	   1992.40244574	     20.83293022
      0.73417822	   5324.90502931	   1739.94208637	   1989.80660924	     20.81609601
      0.73448929	   5321.08739281	   1739.19221035	   1987.20751602	     20.79927148
      0.73480036	   5317.26616185	   1738.44074707	   1984.60514459	     20.78245663
      0.73511144	   5313.44122752	   1737.68768965	   1981.99947345	     20.76565145
      0.73542251	   5309.61248034	   1736.93303134	   1979.39048108	     20.74885594
      0.73573358	   5305.77981019	   1736.17676552	   1976.77814596	     20.73207011
      0.73604466	   5301.94310622	   1735.41888568	   1974.16244654	     20.71529395
      0.73635573	   5298.10225676	   1734.65938546	   1971.54336127	     20.69852746
      0.73666680	   5294.25714917	   1733.89825856	   1968.92086857	     20.68177065
      0.73697788	   5290.40766985	   1733.13549885	   1966.29494687	     20.66502351
      0.73728895	   5286.55370403	   1732.37110025	   1963.66557455	     20.64828603
      0.73760003	   5282.69513572	   1731.60505682	   1961.03272999	     20.63155823
      0.73791110	   5278.83184761	   1730.83736268	   1958.39639155	     20.61484010
      0.73822217	   5274.96372092	   1730.06801207	   1955.75653759	     20.59813163
      0.73853325	   5271.09063532	   1729.29699929	   1953.11314641	     20.58143283
      0.73884432	   5267.21246880	   1728.52431874	   1950.46619632	     20.56474370
      0.73915539	   5263.32909753	   1727.74996488	   1947.81566560	     20.54806424
      0.73946647	   5259.44039577	   1726.97393226	   1945.16153250	     20.53139444
      0.73977754	   5255.54623569	   1726.19621548	   1942.50377528	     20.51473430
      0.74008861	   5251.64648728	   1725.41680921	   1939.84237212	     20.49808383
      0.74039969	   5247.74101816	   1724.63570819	   1937.17730124	     20.48144302
      0.74071076	   5243.82969346	   1723.85290720	   1934.50854077	     20.46481187
      0.74102183	   5239.91237568	   1723.06840108	   1931.83606887	     20.44819039
      0.74133291	   5235.98892448	   1722.28218471	   1929.15986364	     20.43157857
      0.74164398	   5232.05919654	   1721.49425301	   1926.47990316	     20.41497640
      0.74195506	   5228.12304540	   1720.70460096	   1923.79616549	     20.39838390
      0.74226613	   5224.18032123	   1719.91322355	   1921.10862864	     20.38180105
      0.74257720	   5220.23087070	   1719.12011582	   1918.41727062	     20.36522786
      0.74288828	   5216.27453673	   1718.32527283	   1915.72206939	     20.34866433
      0.74319935	   5212.31115829	   1717.52868966	   1913.02300288	     20.33211046
      0.74351042	   5208.34057020	   1716.73036141	   1910.32004899	     20.31556624
      0.74382150	   5204.36260290	   1715.93028322	   1907.61318550	     20.29903168
      0.74413257	   5200.37708220	   1715.12845022	   1904.90239011	     20.28250677
      0.74444364	   5196.38382904	   1714.32485756	   1902.18764040	     20.26599151
      0.74475472	   5192.38265922	   1713.51950039	   1899.46891388	     20.24948590
      0.74506579	   5188.37338317	   1712.71237388	   1896.74618796	     20.23298995
      0.74537687	   5184.35580563	   1711.90347318	   1894.01943996	     20.21650365
      0.74568794	   5180.32972537	   1711.09279347	   1891.28864714	     20.20002699
      0.74599901	   5176.29493491	   1710.28032988	   1888.55378663	     20.18355999
      0.74631009	   5172.25122017	   1709.46607759	   1885.81483552	     20.16710264
      0.74662116	   5168.19836018	   1708.65003171	   1883.07177078	     20.15065493
      0.74693223	   5164.13612672	   1707.83218738	   1880.32456931	     20.13421687
      0.74724331	   5160.06428401	   1707.01253972	   1877.57320793	     20.11778845
      0.74755438	   5155.98258831	   1706.19108381	   1874.81766337	     20.10136968
      0.74786545	   5151.89078759	   1705.36781474	   1872.05791229	     20.08496055
      0.74817653	   5147.78862113	   1704.54272754	   1869.29393125	     20.06856107
      0.74848760	   5143.67581919	   1703.71581726	   1866.52569674	     20.05217123
      0.74879867	   5139.55210256	   1702.88707889	   1863.75318518	     20.03579103
      0.74910975	   5135.41718222	   1702.05650740	   1860.97637289	     20.01942047
      0.74942082	   5131.27075895	   1701.22409774	   1858.19523613	     20.00305956
      0.74973190	   5127.11252292	   1700.38984481	   1855.40975107	     19.98670828
      0.75004297	   5122.94215334	   1699.55374349	   1852.61989382	     19.97036664
      0.75035404	   5118.75931808	   1698.71578862	   1849.82564041	     19.95403463
      0.75066512	   5114.56367332	   1697.87597500	   1847.02696678	     19.93771227
      0.75097619	   5110.35486319	   1697.03429739	   1844.22384882	     19.92139954
      0.75128726	   5106.13251953	   1696.19075052	   1841.41626233	     19.90509644
      0.75159834	   5101.89626155	   1695.34532905	   1838.60418307	     19.88880298
      0.75190941	   5097.64569565	   1694.49802764	   1835.78758669	     19.87443843
      0.75222048	   5093.38043269	   1693.64884388	   1832.96645053	     19.90129256
      0.75253156	   5089.10015196	   1692.79778949	   1830.14076049	     20.05035468
      0.75284263	   5084.80465992	   1691.94490027	   1827.31051958	     20.40015489
      0.75328755	   5078.63437598	   1690.72196778	   1823.25464892	     21.33079564
      0.75360129	   5074.26452281	   1689.85753225	   1820.38912754	     22.27537185
      0.75391503	   5069.87906759	   1688.99146103	   1817.51913417	     23.39562519
      0.75415525	   5066.51053823	   1688.32724610	   1815.31863200	     24.30877995
      0.75445913	   5062.23614225	   1687.48574341	   1812.53145451	     25.38636032
      0.75476300	   5057.94660392	   1686.64281446	   1809.74027526	     26.25017170
      0.75506688	   5053.64161141	   1685.79847609	   1806.94516406	     26.89484554
      0.75537075	   5049.32080827	   1684.95273854	   1804.14618888	     27.38203922
      0.75567463	   5044.98378853	   1684.10560476	   1801.34341266	     27.76745412
      0.75597850	   5040.63011254	   1683.25707325	   1798.53689278	     28.08762446
      0.75628238	   5036.25931135	   1682.40713879	   1795.72667987	     28.36512872
      0.75658625	   5031.87089441	   1681.55579373	   1792.91281734	     28.61406274
      0.75689013	   5027.46435424	   1680.70302859	   1790.09534106	     28.84347397
      0.75719400	   5023.03917122	   1679.84883269	   1787.27427935	     29.05934331
      0.75749788	   5018.59481761	   1678.99319450	   1784.44965308	     29.26573073
      0.75780175	   5014.13076128	   1678.13610199	   1781.62147596	     29.46545473
      0.75810563	   5009.64646921	   1677.27754283	   1778.78975490	     29.66050834
      0.75840950	   5005.14141069	   1676.41750455	   1775.95449044	     29.85232191
      0.75871338	   5000.61506046	   1675.55597465	   1773.11567722	     30.04193412
      0.75901725	   4996.06690162	   1674.69294069	   1770.27330450	     30.23010604
      0.75932113	   4991.49642843	   1673.82839035	   1767.42735661	     30.41739911
      0.75962500	   4986.90314896	   1672.96231145	   1764.57781345	     30.60422948
      0.75992887	   4982.28658746	   1672.09469200	   1761.72465097	     30.79090642
      0.76023275	   4977.64628671	   1671.22552016	   1758.86784160	     30.97766001
      0.76053662	   4972.98181004	   1670.35478430	   1756.00735464	     31.16466131
      0.76084050	   4968.29274318	   1669.48247297	   1753.14315672	     31.35203708
      0.76114437	   4963.57869588	   1668.60857490	   1750.27521206	     31.53988084
      0.76144825	   4958.83930327	   1667.73307897	   1747.40348289	     31.72826106
      0.76175212	   4954.07422699	   1666.85597424	   1744.52792969	     31.91722730
      0.76205600	   4949.28315609	   1665.97724991	   1741.64851148	     32.10681492
      0.76235987	   4944.46580763	   1665.09689532	   1738.76518604	     32.29704858
      0.76266375	   4939.62192709	   1664.21489992	   1735.87791020	     32.48794496
      0.76296762	   4934.75128853	   1663.33125328	   1732.98663993	     32.67951475
      0.76327150	   4929.85369451	   1662.44594506	   1730.09133061	     32.87176429
      0.76357537	   4924.92897585	   1661.55896501	   1727.19193712	     33.06469668
      0.76387925	   4919.97699117	   1660.67030294	   1724.28841400	     33.25831276
      0.76418312	   4914.99762627	   1659.77994873	   1721.38071555	     33.45261172
      0.76448700	   4909.99079337	   1658.88789231	   1718.46879596	     33.64759168
      0.76479087	   4904.95643022	   1657.99412365	   1715.55260937	     33.84325004
      0.76509475	   4899.89449910	   1657.09863275	   1712.63210996	     34.03958380
      0.76539862	   4894.80498572	   1656.20140963	   1709.70725199	     34.23658974
      0.76570250	   4889.68789808	   1655.30244431	   1706.77798988	     34.43426461
      0.76600637	   4884.54326526	   1654.40172683	   1703.84427826	     34.63260523
      0.76627959	   4879.89410635	   1653.59036270	   1701.20265887	     34.81150481
      0.76655282	   4875.22276142	   1652.77756582	   1698.55737261	     34.99093809
      0.76682604	   4870.52929644	   1651.96333001	   1695.90838766	     35.17090310
      0.76709926	   4865.81378084	   1651.14764780	   1693.25567163	     35.35139786
      0.76737248	   4861.07629512	   1650.33051192	   1690.59919244	     35.53242046
      0.76764571	   4856.31692874	   1649.51191504	   1687.93891818	     35.71396918
      0.76791893	   4851.53577965	   1648.69184981	   1685.27481717	     35.89604242
      0.76819215	   4846.73295354	   1647.87030884	   1682.60685789	     36.07863872
      0.76846537	   4841.90856317	   1647.04728471	   1679.93500904	     36.26175677
      0.76873860	   4837.06272771	   1646.22276998	   1677.25923951	     36.44539537
      0.76901182	   4832.19557212	   1645.39675714	   1674.57951836	     36.62955348
      0.76928504	   4827.30722649	   1644.56923868	   1671.89581486	     36.81423012
      0.76955826	   4822.39782552	   1643.74020700	   1669.20809843	     36.99942445
      0.76983149	   4817.46750793	   1642.90965449	   1666.51633865	     37.18513570
      0.77010471	   4812.51641592	   1642.07757347	   1663.82050528	     37.37136319
      0.77037793	   4807.54469467	   1641.24395621	   1661.12056820	     37.55810631
      0.77065115	   4802.55249187	   1640.40879493	   1658.41649745	     37.74536454
      0.77092438	   4797.53995725	   1639.57208180	   1655.70826318	     37.93313739
      0.77119760	   4792.50724217	   1638.73380892	   1652.99583565	     38.12142442
      0.77147082	   4787.45449921	   1637.89396834	   1650.27918523	     38.31022525
      0.77174404	   4782.38188178	   1637.05255203	   1647.55828238	     38.49953954
      0.77201727	   4777.28954378	   1636.20955191	   1644.83309764	     38.68936695
      0.77229049	   4772.17763926	   1635.36495983	   1642.10360162	     38.87970720
      0.77256371	   4767.04632211	   1634.51876757	   1639.36976496	     39.07056000
      0.77283693	   4761.89574577	   1633.67096685	   1636.63155839	     39.26192509
      0.77311016	   4756.72606298	   1632.82154929	   1633.88895261	     39.45380221
      0.77338338	   4751.53742550	   1631.97050648	   1631.14191840	     39.64619111
      0.77365660	   4746.32998389	   1631.11782988	   1628.39042649	     39.83909153
      0.77392982	   4741.10388732	   1630.26351092	   1625.63444764	     40.03250321
      0.77420305	   4735.85928333	   1629.40754093	   1622.87395258	     40.22642589
      0.77447627	   4730.59631770	   1628.54991115	   1620.10891200	     40.42085927
      0.77474949	   4725.31513423	   1627.69061276	   1617.33929657	     40.61580308
      0.77502271	   4720.01587465	   1626.82963684	   1614.56507689	     40.81125697
      0.77529594	   4714.69867842	   1625.96697439	   1611.78622349	     41.00722063
      0.77556916	   4709.36368264	   1625.10261632	   1609.00270683	     41.20369367
      0.77584238	   4704.01102194	   1624.23655345	   1606.21449728	     41.40067571
      0.77611560	   4698.64082836	   1623.36877651	   1603.42156512	     41.59816631
      0.77638883	   4693.25323127	   1622.49927614	   1600.62388050	     41.79616502
      0.77666205	   4687.84835728	   1621.62804289	   1597.82141346	     41.99467134
      0.77693527	   4682.42633019	   1620.75506721	   1595.01413390	     42.19368471
      0.77720849	   4676.98727087	   1619.88033946	   1592.20201158	     42.39320457
      0.77748172	   4671.53129728	   1619.00384989	   1589.38501610	     42.59323028
      0.77775494	   4666.05852436	   1618.12558865	   1586.56311690	     42.79376116
      0.77802816	   4660.56906403	   1617.24554581	   1583.73628324	     42.99479648
      0.77830138	   4655.06302512	   1616.36371132	   1580.90448421	     43.19633545
      0.77857461	   4649.54051337	   1615.48007503	   1578.06768867	     43.39837724
      0.77884783	   4644.00163139	   1614.59462668	   1575.22586530	     43.60092094
      0.77912105	   4638.44647865	   1613.70735592	   1572.37898256	     43.80396558
      0.77939427	   4632.87515147	   1612.81825227	   1569.52700867	     44.00751013
      0.77966750	   4627.28774299	   1611.92730517	   1566.66991163	     44.21155348
      0.77994072	   4621.68434320	   1611.03450444	   1563.80765918	     44.41609446
      0.78021394	   4616.06503890	   1610.13984017	   1560.94021881	     44.62113182
      0.78048717	   4610.42991375	   1609.24330234	   1558.06755773	     44.82666422
      0.78076039	   4604.77904823	   1608.34488084	   1555.18964290	     45.03269025
      0.78103361	   4599.11251967	   1607.44456546	   1552.30644097	     45.23920839
      0.78130683	   4593.43040227	   1606.54234584	   1549.41791831	     45.44621704
      0.78158006	   4587.73276709	   1605.63821156	   1546.52404097	     45.65371453
      0.78185328	   4582.01968210	   1604.73215203	   1543.62477469	     45.86169904
      0.78212650	   4576.29121216	   1603.82415658	   1540.72008488	     46.07016869
      0.78239972	   4570.54741907	   1602.91421443	   1537.80993663	     46.27912145
      0.78267295	   4564.78836157	   1602.00231465	   1534.89429467	     46.48855521
      0.78294617	   4559.01409540	   1601.08844623	   1531.97312338	     46.69846771
      0.78321939	   4553.22467326	   1600.17259800	   1529.04638676	     46.90885659
      0.78349261	   4547.42014490	   1599.25475870	   1526.11404846	     47.11971934
      0.78376584	   4541.60055712	   1598.33491694	   1523.17607172	     47.33105332
      0.78403906	   4535.76595380	   1597.41306119	   1520.23241940	     47.54285574
      0.78431228	   4529.91637590	   1596.48917983	   1517.28305394	     47.75512366
      0.78458550	   4524.05186155	   1595.56326107	   1514.32793737	     47.96785398
      0.78485873	   4518.17244602	   1594.63529303	   1511.36703129	     48.18104345
      0.78513195	   4512.27816179	   1593.70526369	   1508.40029685	     48.39468861
      0.78540517	   4506.36903857	   1592.77316089	   1505.42769476	     48.60878586
      0.78567839	   4500.44510331	   1591.83897236	   1502.44918526	     48.82333137
      0.78595162	   4494.50638024	   1590.90268567	   1499.46472811	     49.03832114
      0.78622484	   4488.55289093	   1589.96428828	   1496.47428261	     49.25375093
      0.78649806	   4482.58465428	   1589.02376751	   1493.47780752	     49.46961630
      0.78677128	   4476.60168657	   1588.08111054	   1490.47526113	     49.68591257
      0.78704451	   4470.60400151	   1587.13630443	   1487.46660116	     49.90263481
      0.78731773	   4464.59161021	   1586.18933606	   1484.45178483	     50.11977784
      0.78759095	   4458.56452129	   1585.24019222	   1481.43076880	     50.33733622
      0.78786417	   4452.52274084	   1584.28885953	   1478.40350914	     50.55530419
      0.78813740	   4446.46627249	   1583.33532448	   1475.36996137	     50.77367574
      0.78841062	   4440.39511744	   1582.37957341	   1472.33008040	     50.99244451
      0.78868384	   4434.30927445	   1581.42159251	   1469.28382054	     51.21160382
      0.78895706	   4428.20873992	   1580.46136784	   1466.23113545	     51.43114664
      0.78923029	   4422.09350789	   1579.49888530	   1463.17197818	     51.65106559
      0.78950351	   4415.96357007	   1578.53413065	   1460.10630110	     51.87135286
      0.78977673	   4409.81891587	   1577.56708949	   1457.03405591	     52.09200029
      0.79004995	   4403.65953243	   1576.59774727	   1453.95519361	     52.31299924
      0.79032318	   4397.48540463	   1575.62608930	   1450.86966451	     52.53434066
      0.79059640	   4391.29651514	   1574.65210072	   1447.77741814	     52.75601497
      0.79086962	   4385.09284444	   1573.67576653	   1444.67840334	     52.97801215
      0.79114284	   4378.87437082	   1572.69707155	   1441.57256812	     53.20032159
      0.79141607	   4372.64107045	   1571.71600046	   1438.45985973	     53.42293214
      0.79166189	   4367.02004619	   1570.83125106	   1435.65332072	     53.62347091
      0.79190772	   4361.38697359	   1569.94455342	   1432.84113416	     53.82423497
      0.79215355	   4355.74183517	   1569.05589682	   1430.02326044	     54.02521489
      0.79239938	   4350.08460789	   1568.16526968	   1427.19965882	     54.22640080
      0.79264521	   4344.41526733	   1567.27266026	   1424.37028795	     54.42778234
      0.79289104	   4338.73378774	   1566.37805675	   1421.53510588	     54.62934867
      0.79313687	   4333.04014205	   1565.48144723	   1418.69407003	     54.83108839
      0.79338269	   4327.33430190	   1564.58281963	   1415.84713719	     55.03298958
      0.79362852	   4321.61623765	   1563.68216180	   1412.99426346	     55.23503971
      0.79387435	   4315.88591834	   1562.77946148	   1410.13540428	     55.43722564
      0.79412018	   4310.14331177	   1561.87470627	   1407.27051438	     55.63953358
      0.79436601	   4304.38838448	   1560.96788368	   1404.39954779	     55.84194907
      0.79461184	   4298.62110176	   1560.05898108	   1401.52245778	     56.04445692
      0.79485767	   4292.84142763	   1559.14798575	   1398.63919686	     56.24704119
      0.79510350	   4287.04932492	   1558.23488484	   1395.74971677	     56.44968515
      0.79534932	   4281.24475521	   1557.31966536	   1392.85396843	     56.65237122
      0.79559515	   4275.42767888	   1556.40231422	   1389.95190193	     56.85508096
      0.79584098	   4269.59805510	   1555.48281822	   1387.04346652	     57.05779500
      0.79608681	   4263.75584183	   1554.56116401	   1384.12861053	     57.26049298
      0.79633264	   4257.90099586	   1553.63733814	   1381.20728142	     57.46315353
      0.79657847	   4252.03347278	   1552.71132701	   1378.27942568	     57.66575422
      0.79682430	   4246.15322701	   1551.78311692	   1375.34498885	     57.86827146
      0.79707012	   4240.26021180	   1550.85269403	   1372.40391546	     58.07068051
      0.79731595	   4234.35437923	   1549.92004436	   1369.45614900	     58.27295535
      0.79756178	   4228.43568023	   1548.98515383	   1366.50163190	     58.47506869
      0.79780761	   4222.50406456	   1548.04800819	   1363.54030548	     58.67699186
      0.79805344	   4216.55948087	   1547.10859310	   1360.57210994	     58.87869476
      0.79829927	   4210.60187661	   1546.16689406	   1357.59698426	     59.08014581
      0.79854510	   4204.63119814	   1545.22289644	   1354.61486624	     59.28131184
      0.79879092	   4198.64739065	   1544.27658548	   1351.62569238	     59.48215810
      0.79903675	   4192.65039823	   1543.32794627	   1348.62939789	     59.68264813
      0.79928258	   4186.64016382	   1542.37696377	   1345.62591663	     59.88274370
      0.79952841	   4180.61662925	   1541.42362281	   1342.61518104	     60.08240479
      0.79977424	   4174.57973521	   1540.46790807	   1339.59712211	     60.28158950
      0.80002007	   4168.52942128	   1539.50980408	   1336.57166932	     60.48025397
      0.80026590	   4162.46562594	   1538.54929523	   1333.53875057	     60.67835237
      0.80051172	   4156.38828652	   1537.58636577	   1330.49829217	     60.87583686
      0.80075755	   4150.29733927	   1536.62099980	   1327.45021869	     61.07265748
      0.80100338	   4144.19271930	   1535.65318126	   1324.39445298	     61.26876223
      0.80124921	   4138.07436062	   1534.68289397	   1321.33091607	     61.46409695
      0.80149504	   4131.94219614	   1533.71012157	   1318.25952708	     61.65860540
      0.80174087	   4125.79615764	   1532.73484755	   1315.18020318	     61.85222921
      0.80198670	   4119.63617580	   1531.75705526	   1312.09285947	     62.04490799
      0.80223253	   4113.46218018	   1530.77672788	   1308.99740893	     62.23657931
      0.80247835	   4107.27409924	   1529.79384844	   1305.89376233	     62.42717885
      0.80272418	   4101.07186032	   1528.80839980	   1302.78182812	     62.61664045
      0.80297001	   4094.85538965	   1527.82036467	   1299.66151235	     62.80489634
      0.80321584	   4088.62461233	   1526.82972559	   1296.53271858	     62.99187722
      0.80346167	   4082.37945235	   1525.83646494	   1293.39534773	     63.17751257
      0.80370750	   4076.11983261	   1524.84056493	   1290.24929801	     63.36173086
      0.80395333	   4069.84567484	   1523.84200759	   1287.09446482	     63.54445984
      0.80419915	   4063.55689967	   1522.84077480	   1283.93074055	     63.72562694
      0.80444498	   4057.25342662	   1521.83684825	   1280.75801455	     63.90515962
      0.80469081	   4050.93517404	   1520.83020948	   1277.57617292	     64.08298578
      0.80493664	   4044.60205919	   1519.82083982	   1274.38509840	     64.25903430
      0.80518247	   4038.25399816	   1518.80872044	   1271.18467023	     64.43323550
      0.80542830	   4031.89090591	   1517.79383234	   1267.97476396	     64.60552166
      0.80567413	   4025.51269627	   1516.77615632	   1264.75525135	     64.77582765
      0.80591995	   4019.11928191	   1515.75567300	   1261.52600011	     64.94409147
      0.80616578	   4012.71057435	   1514.73236281	   1258.28687382	     65.11025483
      0.80641161	   4006.28648396	   1513.70620601	   1255.03773166	     65.27426373
      0.80665744	   3999.84691994	   1512.67718265	   1251.77842827	     65.43606903
      0.80690327	   3993.39179033	   1511.64527260	   1248.50881352	     65.59562697
      0.80714910	   3986.92100202	   1510.61045552	   1245.22873230	     65.75289965
      0.80739493	   3980.43446070	   1509.57271088	   1241.93802429	     65.90785543
      0.80764075	   3973.93207090	   1508.53201797	   1238.63652375	     66.06046930
      0.80788658	   3967.41373596	   1507.48835585	   1235.32405926	     66.21072313
      0.80813241	   3960.87935805	   1506.44170339	   1232.00045349	     66.35860587
      0.80837824	   3954.32883813	   1505.39203926	   1228.66552290	     66.50411357
      0.80862407	   3947.76207598	   1504.33934190	   1225.31907751	     66.64724945
      0.80886990	   3941.17897017	   1503.28358958	   1221.96092059	     66.78802371
      0.80911573	   3934.57941809	   1502.22476031	   1218.59084842	     66.92645339
      0.80936156	   3927.96331590	   1501.16283193	   1215.20864991	     67.06256202
      0.80960738	   3921.33055856	   1500.09778203	   1211.81410640	     67.19637931
      0.80985321	   3914.68103980	   1499.02958800	   1208.40699125	     67.32794066
      0.81009904	   3908.01465214	   1497.95822699	   1204.98706961	     67.45728672
      0.81034487	   3901.33128690	   1496.88367596	   1201.55409803	     67.58446287
      0.81059070	   3894.63083413	   1495.80591161	   1198.10782417	     67.70951863
      0.81083653	   3887.91318267	   1494.72491042	   1194.64798649	     67.83250711
      0.81108236	   3881.17822012	   1493.64064866	   1191.17431387	     67.95348448
      0.81132818	   3874.42583285	   1492.55310233	   1187.68652537	     68.07250935
      0.81157401	   3867.65590596	   1491.46224723	   1184.18432984	     68.18964230
      0.81181984	   3860.86832332	   1490.36805890	   1180.66742570	     68.30494533
      0.81206567	   3854.06296754	   1489.27051265	   1177.13550058	     68.41848137
      0.81231150	   3847.23971998	   1488.16958353	   1173.58823110	     68.53031388
      0.81255733	   3840.39846072	   1487.06524636	   1170.02528262	     68.64050643
      0.81280316	   3833.53906858	   1485.95747570	   1166.44630906	     68.74912234
      0.81304898	   3826.66142111	   1484.84624587	   1162.85095268	     68.85622436
      0.81329481	   3819.76539459	   1483.73153092	   1159.23884403	     68.96187441
      0.81354064	   3812.85086400	   1482.61330466	   1155.60960182	     69.06613333
      0.81378647	   3805.91770304	   1481.49154061	   1151.96283296	     69.16906070
      0.81403230	   3798.96578412	   1480.36621206	   1148.29813266	     69.27071464
      0.81427813	   3791.99497835	   1479.23729200	   1144.61508453	     69.37115174
      0.81452396	   3785.00515554	   1478.10475316	   1140.91326088	     69.47042690
      0.81476978	   3777.99618417	   1476.96856802	   1137.19222309	     69.56859330
      0.81501561	   3770.96793143	   1475.82870875	   1133.45152206	     69.66570232
      0.81526144	   3763.92026318	   1474.68514725	   1129.69069886	     69.76180351
      0.81550727	   3756.85304395	   1473.53785514	   1125.90928547	     69.85694461
      0.81572831	   3750.48174700	   1472.50305846	   1122.49125247	     69.94170895
      0.81594934	   3744.09442883	   1471.46520074	   1119.05583632	     70.02576633
      0.81617038	   3737.69099162	   1470.42426140	   1115.60268249	     70.10914766
      0.81639142	   3731.27133359	   1469.38021904	   1112.13143289	     70.19188273
      0.81661246	   3724.83535175	   1468.33305205	   1108.64172719	     70.27400018
      0.81683349	   3718.38294218	   1467.28273860	   1105.13320387	     70.35552755
      0.81705453	   3711.91400007	   1466.22925664	   1101.60550130	     70.43649129
      0.81727557	   3705.42841968	   1465.17258392	   1098.05825896	     70.51691683
      0.81749660	   3698.92609439	   1464.11269801	   1094.49111871	     70.59682856
      0.81771764	   3692.40691664	   1463.04957622	   1090.90372614	     70.67624990
      0.81793868	   3685.87077797	   1461.98319569	   1087.29573199	     70.75520331
      0.81815971	   3679.31756899	   1460.91353331	   1083.66679368	     70.83371036
      0.81838075	   3672.74717937	   1459.84056578	   1080.01657679	     70.91179171
      0.81860179	   3666.15949786	   1458.76426954	   1076.34475671	     70.98946718
      0.81882283	   3659.55441224	   1457.68462085	   1072.65102019	     71.06675578
      0.81904386	   3652.93180936	   1456.60159570	   1068.93506692	     71.14367574
      0.81926490	   3646.29157509	   1455.51516986	   1065.19661115	     71.22024453
      0.81948594	   3639.63359436	   1454.42531888	   1061.43538322	     71.29647892
      0.81970697	   3632.95775110	   1453.33201804	   1057.65113099	     71.37239496
      0.81992801	   3626.26392827	   1452.23524241	   1053.84362129	     71.44800807
      0.82014905	   3619.55200782	   1451.13496680	   1050.01264117	     71.52333302
      0.82037008	   3612.82187073	   1450.03116575	   1046.15799907	     71.59838398
      0.82059112	   3606.07339693	   1448.92381357	   1042.27952584	     71.67317456
      0.82081216	   3599.30646535	   1447.81288431	   1038.37707557	     71.74771780
      0.82103320	   3592.52095388	   1446.69835175	   1034.45052629	     71.82202620
      0.82125423	   3585.71673937	   1445.58018939	   1030.49978039	     71.89611180
      0.82147527	   3578.89369761	   1444.45837049	   1026.52476490	     71.96998611
      0.82169631	   3572.05170332	   1443.33286801	   1022.52543154	     72.04366022
      0.82191734	   3565.19063016	   1442.20365464	   1018.50175648	     72.11714474
      0.82213838	   3558.31035066	   1441.07070277	   1014.45373995	     72.19044991
      0.82235942	   3551.41073628	   1439.93398453	   1010.38140554	     72.26358553
      0.82258045	   3544.49165735	   1438.79347171	   1006.28479933	     72.33656104
      0.82280149	   3537.55298306	   1437.64913584	   1002.16398876	     72.40938550
      0.82302253	   3530.59458132	   1436.50094812	    998.01906124	     72.48206762
      0.82324357	   3523.61631865	   1435.34887944	    993.85012261	     72.55461579
      0.82346460	   3516.61806026	   1434.19290040	    989.65729536	     72.62703808
      0.82368564	   3509.59967008	   1433.03298123	    985.44071667	     72.69934224
      0.82390668	   3502.56101073	   1431.86909186	    981.20053627	     72.77153575
      0.82412771	   3495.50194350	   1430.70120189	    976.93691415	     72.84362580
      0.82434875	   3488.42232836	   1429.52928055	    972.65001815	     72.91561932
      0.82456979	   3481.32202394	   1428.35329675	    968.34002142	     72.98752297
      0.82479082	   3474.20088749	   1427.17321902	    964.00709980	     73.05934319
      0.82501186	   3467.05877492	   1425.98901554	    959.65142915	     73.13108618
      0.82523290	   3459.89554074	   1424.80065411	    955.27318267	     73.20275790
      0.82545394	   3452.71103810	   1423.60810217	    950.87252815	     73.27436413
      0.82567497	   3445.50511872	   1422.41132675	    946.44962534	     73.34591043
      0.82589601	   3438.27763292	   1421.21029452	    942.00462329	     73.41740214
      0.82611705	   3431.02842962	   1420.00497171	    937.53765793	     73.48884447
      0.82633808	   3423.75735629	   1418.79532416	    933.04884960	     73.56024240
      0.82655912	   3416.46425897	   1417.58131731	    928.53830092	     73.63160076
      0.82678016	   3409.14898225	   1416.36291613	    924.00609475	     73.70292421
      0.82700119	   3401.81136930	   1415.14008520	    919.45229243	     73.77421727
      0.82722223	   3394.45126179	   1413.91278862	    914.87693228	     73.84548429
      0.82744327	   3387.06849995	   1412.68099006	    910.28002842	     73.91672949
      0.82766431	   3379.66292254	   1411.44465270	    905.66156989	     73.98795693
      0.82788534	   3372.23436685	   1410.20373928	    901.02152011	     74.05917055
      0.82810638	   3364.78266869	   1408.95821202	    896.35981676	     74.13037418
      0.82832742	   3357.30766238	   1407.70803268	    891.67637195	     74.20157149
      0.82854845	   3349.80918078	   1406.45316249	    886.97107290	     74.27276607
      0.82876949	   3342.28705524	   1405.19356216	    882.24378287	     74.34396136
      0.82899053	   3334.74111565	   1403.92919190	    877.49434262	     74.41516073
      0.82921156	   3327.17119039	   1402.66001135	    872.72257210	     74.48636742
      0.82943260	   3319.57710637	   1401.38597961	    867.92827259	     74.55758458
      0.82965364	   3311.95868901	   1400.10705523	    863.11122915	     74.62881525
      0.82987468	   3304.31576222	   1398.82319615	    858.27121331	     74.70006240
      0.83009571	   3296.64814845	   1397.53435975	    853.40798611	     74.77132888
      0.83031675	   3288.95566865	   1396.24050278	    848.52130123	     74.84261750
      0.83053779	   3281.23814227	   1394.94158139	    843.61090844	     74.91393093
      0.83075882	   3273.49538728	   1393.63755110	    838.67655702	     74.98527181
      0.83097986	   3265.72722018	   1392.32836676	    833.71799935	     75.05664267
      0.83120090	   3257.93345596	   1391.01398256	    828.73499449	     75.12804599
      0.83142193	   3250.11390813	   1389.69435202	    823.72731170	     75.19948417
      0.83164297	   3242.26838870	   1388.36942795	    818.69473391	     75.27095953
      0.83186401	   3234.39670820	   1387.03916246	    813.63706106	     75.34247434
      0.83208505	   3226.49867566	   1385.70350692	    808.55411327	     75.41403080
      0.83230608	   3218.57409863	   1384.36241192	    803.44573378	     75.48563104
      0.83250464	   3211.43250654	   1383.15300144	    798.83498382	     75.54998999
      0.83270321	   3204.26919206	   1381.93912344	    794.20352915	     75.61438743
      0.83290177	   3197.08401542	   1380.72074101	    789.55131438	     75.67882479
      0.83310033	   3189.87683352	   1379.49781625	    784.87830471	     75.74330347
      0.83329889	   3182.64750187	   1378.27031065	    780.18448711	     75.80782483
      0.83349745	   3175.39587492	   1377.03818511	    775.46987120	     75.87239021
      0.83369602	   3168.12180612	   1375.80139994	    770.73448986	     75.93700089
      0.83389458	   3160.82514795	   1374.55991486	    765.97846783	     76.00165816
      0.83409314	   3153.50575185	   1373.31368896	    761.20236187	     76.06636326
      0.83429170	   3146.16346828	   1372.06268071	    756.40688785	     76.13111739
      0.83449026	   3138.79814660	   1370.80684793	    751.59276243	     76.19592175
      0.83468882	   3131.40963514	   1369.54614777	    746.76070322	     76.26077749
      0.83488739	   3123.99778111	   1368.28053669	    741.91142915	     76.32568574
      0.83508595	   3116.56243065	   1367.00997046	    737.04566084	     76.39064761
      0.83528451	   3109.10342877	   1365.73440411	    732.16412096	     76.45566420
      0.83548307	   3101.62061937	   1364.45379195	    727.26753452	     76.52073656
      0.83568163	   3094.11384520	   1363.16808749	    722.35662909	     76.58586573
      0.83588020	   3086.58294788	   1361.87724348	    717.43213509	     76.65105273
      0.83607876	   3079.02776785	   1360.58121186	    712.49478550	     76.71629856
      0.83627732	   3071.44814442	   1359.27994371	    707.54531737	     76.78160421
      0.83647588	   3063.84391570	   1357.97338928	    702.58446973	     76.84697062
      0.83667444	   3056.21491861	   1356.66149792	    697.61298487	     76.91239875
      0.83687301	   3048.56098889	   1355.34421805	    692.63160778	     76.97788951
      0.83707157	   3040.88196109	   1354.02149717	    687.64108584	     77.04344382
      0.83727013	   3033.17766851	   1352.69328181	    682.64216839	     77.10906258
      0.83746869	   3025.44794326	   1351.35951747	    677.63560612	     77.17474665
      0.83766725	   3017.69261621	   1350.02014862	    672.62215040	     77.24049691
      0.83786581	   3009.91151699	   1348.67511868	    667.60255234	     77.30631420
      0.83806438	   3002.10447396	   1347.32436994	    662.57756178	     77.37219936
      0.83826294	   2994.27131424	   1345.96784356	    657.54792610	     77.43815322
      0.83846150	   2986.41186366	   1344.60547949	    652.51438877	     77.50417660
      0.83866006	   2978.52594677	   1343.23721648	    647.47768783	     77.57027030
      0.83885862	   2970.61338681	   1341.86299200	    642.43855418	     77.63643512
      0.83905719	   2962.67400569	   1340.48274221	    637.39770962	     77.70267184
      0.83925575	   2954.70762401	   1339.09640192	    632.35586483	     77.76898125
      0.83945431	   2946.71406100	   1337.70390449	    627.31371719	     77.83536411
      0.83965287	   2938.69313452	   1336.30518187	    622.27194840	     77.90182120
      0.83985143	   2930.64466103	   1334.90016445	    617.23122210	     77.96835328
      0.84005000	   2922.56845559	   1333.48878107	    612.19218138	     78.03496110
      0.84024856	   2914.46433178	   1332.07095892	    607.15544625	     78.10164542
      0.84044712	   2906.33210172	   1330.64662349	    602.12161107	     78.16840700
      0.84064568	   2898.17157603	   1329.21569851	    597.09124214	     78.23524659
      0.84084424	   2889.98256375	   1327.77810588	    592.06487526	     78.30216493
      0.84104280	   2881.76487236	   1326.33376557	    587.04301345	     78.36916279
      0.84124137	   2873.51830769	   1324.88259557	    582.02612493	     78.43624092
      0.84141998	   2866.07549817	   1323.57132957	    577.51791889	     78.49664850
      0.84159859	   2858.60902092	   1322.25440614	    573.01437388	     78.55712222
      0.84177720	   2851.11873323	   1320.93176153	    568.51575200	     78.61766262
      0.84195581	   2843.60448941	   1319.60333016	    564.02228869	     78.67827028
      0.84213442	   2836.06614212	   1318.26904476	    559.53419255	     78.73894576
      0.84231303	   2828.50354260	   1316.92883643	    555.05164517	     78.79968964
      0.84249164	   2820.91654067	   1315.58263452	    550.57480121	     78.86050251
      0.84267026	   2813.30498473	   1314.23036664	    546.10378859	     78.92138497
      0.84284887	   2805.66872161	   1312.87195849	    541.63870903	     78.98233762
      0.84302748	   2798.00759658	   1311.50733387	    537.17963872	     79.04336108
      0.84320609	   2790.32145319	   1310.13641455	    532.72662918	     79.10445597
      0.84338470	   2782.61013321	   1308.75912022	    528.27970843	     79.16562296
      0.84356331	   2774.87347652	   1307.37536834	    523.83888226	     79.22686269
      0.84374192	   2767.11132100	   1305.98507413	    519.40413566	     79.28817584
      0.84392053	   2759.32350236	   1304.58815039	    514.97543450	     79.34956311
      0.84409915	   2751.50985405	   1303.18450744	    510.55272725	     79.41102520
      0.84427776	   2743.67020707	   1301.77405301	    506.13594686	     79.47256287
      0.84445637	   2735.80438981	   1300.35669209	    501.72501274	     79.53417686
      0.84463498	   2727.91222788	   1298.93232686	    497.31983279	     79.59586797
      0.84481359	   2719.99354387	   1297.50085649	    492.92030546	     79.65763700
      0.84499220	   2712.04815713	   1296.06217709	    488.52632191	     79.71948479
      0.84517081	   2704.07588281	   1294.61618140	    484.13776782	     79.78139003
      0.84534942	   2696.07652954	   1293.16275863	    479.75452434	     79.84331698
      0.84552804	   2688.04990202	   1291.70179458	    475.37647127	     79.90526876
      0.84570665	   2679.99580149	   1290.23317146	    471.00348971	     79.96724903
      0.84588526	   2671.91402469	   1288.75676761	    466.63546391	     80.02926129
      0.84606387	   2663.80436346	   1287.27245727	    462.27228320	     80.09130895
      0.84622392	   2656.51345324	   1285.93554726	    458.36647780	     80.14694245
      0.84638398	   2649.19982050	   1284.59208696	    454.46441042	     80.20260933
      0.84654403	   2641.86330553	   1283.24197713	    450.56601897	     80.25831181
      0.84670408	   2634.50374284	   1281.88511509	    446.67124866	     80.31405209
      0.84686413	   2627.12096196	   1280.52139483	    442.78005295	     80.36983233
      0.84702419	   2619.71478738	   1279.15070690	    438.89239439	     80.42565466
      0.84718424	   2612.28503822	   1277.77293831	    435.00824542	     80.48152118
      0.84734429	   2604.83152791	   1276.38797236	    431.12758904	     80.53743398
      0.84750435	   2597.35406378	   1274.99568846	    427.25041948	     80.59339514
      0.84766440	   2589.85244659	   1273.59596204	    423.37674281	     80.64940670
      0.84782445	   2582.32647010	   1272.18866431	    419.50657753	     80.70547075
      0.84798451	   2574.77592057	   1270.77366211	    415.63995504	     80.76158936
      0.84814456	   2567.20057627	   1269.35081777	    411.77692014	     80.81776460
      0.84830461	   2559.60020686	   1267.91998884	    407.91753151	     80.87399859
      0.84846467	   2551.97457287	   1266.48102800	    404.06186202	     80.93029344
      0.84862472	   2544.32342504	   1265.03378276	    400.20999920	     80.98665132
      0.84878477	   2536.64650368	   1263.57809535	    396.36204550	     81.04307441
      0.84894482	   2528.94353797	   1262.11380245	    392.51811865	     81.09956492
      0.84910488	   2521.21424525	   1260.64073500	    388.67835192	     81.15612496
      0.84924832	   2514.26463724	   1259.31297211	    385.24080646	     81.20687493
      0.84939176	   2507.29342312	   1257.97789061	    381.80683986	     81.25768402
      0.84953520	   2500.30037362	   1256.63535650	    378.37658106	     81.30855384
      0.84967864	   2493.28524862	   1255.28523132	    374.95016948	     81.35948602
      0.84982208	   2486.24779747	   1253.92737214	    371.52775527	     81.41048226
      0.84996552	   2479.18775863	   1252.56163152	    368.10949945	     81.46154430
      0.85010896	   2472.10485920	   1251.18785735	    364.69557405	     81.51267392
      0.85025240	   2464.99881428	   1249.80589273	    361.28616222	     81.56387298
      0.85039584	   2457.86932633	   1248.41557585	    357.88145838	     81.61514338
      0.85053928	   2450.71608455	   1247.01673982	    354.48166835	     81.66648707
      0.85068272	   2443.53876414	   1245.60921257	    351.08700952	     81.71790609
      0.85082615	   2436.33702562	   1244.19281670	    347.69771097	     81.76940253
      0.85096959	   2429.11051404	   1242.76736933	    344.31401369	     81.82097853
      0.85111303	   2421.85885823	   1241.33268200	    340.93617073	     81.87263632
      0.85125647	   2414.58166997	   1239.88856052	    337.56444746	     81.92437821
      0.85139991	   2407.27854318	   1238.43480486	    334.19912161	     81.97620656
      0.85152897	   2400.68545285	   1237.11846767	    331.17706621	     82.02291209
      0.85165802	   2394.07069820	   1235.79401080	    328.16064370	     82.06969143
      0.85178707	   2387.43394420	   1234.46127624	    325.15008314	     82.11654646
      0.85191612	   2380.77484085	   1233.12010162	    322.14562247	     82.16347912
      0.85204517	   2374.09302328	   1231.77032033	    319.14750888	     82.21049140
      0.85217422	   2367.38811138	   1230.41176151	    316.15599912	     82.25758535
      0.85230328	   2360.65970920	   1229.04424994	    313.17135986	     82.30476308
      0.85243233	   2353.90740434	   1227.66760605	    310.19386805	     82.35202674
      0.85256138	   2347.13076729	   1226.28164585	    307.22381139	     82.39937855
      0.85269043	   2340.32935074	   1224.88618084	    304.26148876	     82.44682079
      0.85281948	   2333.50268886	   1223.48101802	    301.30721086	     82.49435578
      0.85294854	   2326.65029665	   1222.06595977	    298.36130076	     82.54198591
      0.85307759	   2319.77166914	   1220.64080389	    295.42409432	     82.58971364
      0.85320664	   2312.86628064	   1219.20534348	    292.49594224	     82.63754147
      0.85333569	   2305.93358400	   1217.75936694	    289.57720921	     82.68547196
      0.85346474	   2298.97300978	   1216.30265793	    286.66827604	     82.73350774
      0.85359379	   2291.98396548	   1214.83499531	    283.76954062	     82.78165150
      0.85372285	   2284.96583467	   1213.35615313	    280.88141926	     82.82990597
      0.85383826	   2278.66414405	   1212.02392094	    278.30783038	     82.87315749
      0.85395368	   2272.33819908	   1210.68239368	    275.74340606	     82.91650187
      0.85406909	   2265.98750823	   1209.33140006	    273.18848812	     82.95994118
      0.85418451	   2259.61156169	   1207.97076542	    270.64343456	     83.00347754
      0.85429992	   2253.20983150	   1206.60031183	    268.10862110	     83.04711311
      0.85441534	   2246.78177127	   1205.21985816	    265.58444281	     83.09085009
      0.85453075	   2240.32681570	   1203.82922003	    263.07131596	     83.13469072
      0.85464617	   2233.84438010	   1202.42820978	    260.56968013	     83.17863727
      0.85476158	   2227.33385987	   1201.01663650	    258.08000052	     83.22269207
      0.85487700	   2220.79462999	   1199.59430593	    255.60277069	     83.26685746
      0.85499241	   2214.22604452	   1198.16102049	    253.13851558	     83.31113584
      0.85510783	   2207.62743610	   1196.71657923	    250.68779501	     83.35552965
      0.85522324	   2200.99811543	   1195.26077777	    248.25120762	     83.40004137
      0.85533866	   2194.33737082	   1193.79340830	    245.82939539	     83.44467349
      0.85545407	   2187.64446768	   1192.31425951	    243.42304883	     83.48942860
      0.85553803	   2182.75525388	   1191.23076814	    241.68275436	     83.52206327
      0.85562198	   2177.84805418	   1190.14078324	    239.95132621	     83.55476716
      0.85572780	   2171.63618148	   1188.75740712	    237.78208813	     83.59609225
      0.85583362	   2165.39370068	   1187.36317395	    235.62812745	     83.63753719
      0.85593944	   2159.11987841	   1185.95787319	    233.49022008	     83.67910478
      0.85604527	   2152.81403113	   1184.54130741	    231.36920971	     83.72079742
      0.85615109	   2146.47547814	   1183.11328188	    229.26601181	     83.76261739
      0.85625691	   2140.10352803	   1181.67360156	    227.18162156	     83.80456692
      0.85636273	   2133.69747463	   1180.22207024	    225.11712396	     83.84664828
      0.85646855	   2127.25659569	   1178.75849023	    223.07370558	     83.88886370
      0.85657437	   2120.78015240	   1177.28266227	    221.05266798	     83.93121545
      0.85668019	   2114.26738917	   1175.79438549	    219.05544308	     83.97370580
      0.85678601	   2107.71753345	   1174.29345731	    217.08361049	     84.01633703
      0.85689183	   2101.12979562	   1172.77967343	    215.13891708	     84.05911142
      0.85699765	   2094.50336889	   1171.25282779	    213.22329903	     84.10203129
      0.85710347	   2087.83742918	   1169.71271246	    211.33890630	     84.14509894
      0.85720929	   2081.13113506	   1168.15911762	    209.48812953	     84.18831673
      0.85731511	   2074.38362763	   1166.59183147	    207.67362919	     84.23168698
      0.85742093	   2067.59403047	   1165.01064014	    205.89836620	     84.27521209
      0.85752675	   2060.76144956	   1163.41532762	    204.16563299	     84.31889443
      0.85763257	   2053.88497319	   1161.80567567	    202.47908283	     84.36273642
      0.85773839	   2046.96367103	   1160.18146369	    200.84275430	     84.40674050
      0.85784421	   2039.99659743	   1158.54246865	    199.26108577	     84.45090914
      0.85795003	   2032.98278634	   1156.88846493	    197.73891268	     84.49524483
      0.85805585	   2025.92125452	   1155.21922421	    196.28143694	     84.53975009
      0.85816167	   2018.81100063	   1153.53451536	    194.89415451	     84.58442748
      0.85826749	   2011.65100512	   1151.83410424	    193.58272311	     84.62927961
      0.85837331	   2004.44023014	   1150.11775360	    192.35274918	     84.67430911
      0.85847913	   1997.17761942	   1148.38522291	    191.20947259	     84.71951866
      0.85858496	   1989.86209815	   1146.63626817	    190.15733579	     84.76491099
      0.85871214	   1980.99840448	   1144.51221022	    189.01765612	     84.81971141
      0.85883932	   1972.05477168	   1142.36363398	    188.01543893	     84.87478477
      0.85896650	   1963.02922541	   1140.19009360	    187.14637255	     84.93013611
      0.85909368	   1953.91975222	   1137.99113440	    186.39911599	     84.98577060
      0.85922086	   1944.72429904	   1135.76629226	    185.75486561	     85.04169355
      0.85934804	   1935.44077283	   1133.51509297	    185.18811593	     85.09791041
      0.85947522	   1926.06704017	   1131.23705162	    184.66861216	     85.15442678
      0.85960240	   1916.60092691	   1128.93167190	    184.16458962	     85.21124844
      0.85972958	   1907.04021736	   1126.59844536	    183.65894556	     85.26838135
      0.85985676	   1897.38265291	   1124.23685054	    183.15082658	     85.32583164
      0.85998394	   1887.62607661	   1121.84635206	    182.64021191	     85.38360570
      0.86011112	   1877.76904251	   1119.42639979	    182.12708063	     85.44171012
      0.86023829	   1867.81031833	   1116.97642798	    181.61141166	     85.50015172
      0.86036547	   1857.74864817	   1114.49585433	    181.09318377	     85.55893761
      0.86049265	   1847.58275269	   1111.98407912	    180.57237556	     85.61807515
      0.86054091	   1843.69807770	   1111.02277161	    180.37409095	     85.64060664
      0.86061671	   1837.56559230	   1109.50350788	    180.06186132	     85.67610196
      0.86099571	   1806.37979374	   1101.74320498	    178.48664441	     85.85525290
      0.86237498	   1687.22015115	   1071.44658565	    172.54804308	     86.52163721
      0.86375425	   1563.74305647	   1038.58399220	    166.26407746	     87.19022232
      0.86513352	   1441.59833034	   1003.97578751	    159.60493374	     87.83950423
      0.86636486	   1337.11721281	    972.21650600	    153.31941849	     88.38834476
      0.86759620	   1238.44835754	    940.14255599	    146.69355711	     88.89558723
      0.86882753	   1145.81208880	    908.18011890	    139.71377660	     89.34734803
      0.87005887	   1058.93527427	    876.70465406	    132.37446433	     89.72408122
      0.87129021	    977.56677136	    846.04339529	    124.68233003	     89.99575037
      0.87252155	    901.69239394	    816.47730941	    116.66178983	     90.12784464
      0.87375288	    831.52311630	    788.24202287	    108.36097571	     90.11316816
      0.87498422	    767.38025154	    761.52778530	     99.85738900	     89.98106237
      0.87621556	    709.60063867	    736.47885546	     91.26143860	     89.76405660
      0.87744690	    658.53349471	    713.19280707	     82.71538246	     89.48187875
      0.87757003	    653.81260841	    710.96351468	     81.86977883	     89.45050640
      0.87818570	    631.31078900	    700.09035158	     77.68016953	     89.28552296
      0.87820051	    630.79268215	    699.83441721	     77.58028821	     89.28138989
      0.87821051	    630.44347111	    699.66175238	     77.51287188	     89.27859479
      0.87822161	    630.05634792	    699.47018888	     77.43804662	     89.27548740
      0.87823161	    629.70820976	    699.29777809	     77.37067552	     89.27268494
      0.87824161	    629.36058093	    699.12548767	     77.30332599	     89.26987899
      0.87825161	    629.01346216	    698.95331767	     77.23599812	     89.26706956
      0.87826161	    628.66685836	    698.78126956	     77.16869202	     89.26425662
      0.87827161	    628.32079130	    698.60935053	     77.10140777	     89.26144001
      0.87828161	    627.97531503	    698.43757882	     77.03414547	     89.25861934
      0.87829161	    627.63053079	    698.26598887	     76.96690522	     89.25579390
      0.87830161	    627.28660117	    698.09463624	     76.89968710	     89.25296251
      0.87831161	    626.94376360	    697.92360241	     76.83249122	     89.25012347
      0.87832161	    626.60234304	    697.75299931	     76.76531766	     89.24727442
      0.87833161	    626.26276400	    697.58297362	     76.69816651	     89.24441228
      0.87834161	    625.92556161	    697.41371086	     76.63103788	     89.24153318
      0.87835161	    625.59139187	    697.24543916	     76.56393186	     89.23863234
      0.87836161	    625.26104087	    697.07843271	     76.49684853	     89.23570403
      0.87837161	    624.93543294	    696.91301490	     76.42978799	     89.23274152
      0.87838161	    624.61563755	    696.74956096	     76.36275034	     89.22973698
      0.87839161	    624.30287493	    696.58850024	     76.29573567	     89.22668150
      0.87840235	    623.97635766	    696.41873313	     76.22378412	     89.22333147
      0.87841235	    623.68274508	    696.26424756	     76.15681741	     89.22013686
      0.87842235	    623.40089579	    696.11382849	     76.08987396	     89.21685661
      0.87843235	    623.13267002	    695.96813667	     76.02295387	     89.21347705
      0.87844235	    622.88008245	    695.82788891	     75.95605723	     89.20998339
      0.87845235	    622.64529731	    695.69385617	     75.88918414	     89.20635974
      0.87846235	    622.43062146	    695.56686080	     75.82233469	     89.20258918
      0.87847235	    622.23849547	    695.44777299	     75.75550897	     89.19865382
      0.87848235	    622.07148263	    695.33750616	     75.68870707	     89.19453495
      0.87849235	    621.93225613	    695.23701163	     75.62192909	     89.19021307
      0.87850235	    621.82358432	    695.14727233	     75.55517512	     89.18566810
      0.87851235	    621.74831430	    695.06929571	     75.48844526	     89.18087949
      0.87852235	    621.70935405	    695.00410597	     75.42173959	     89.17582639
      0.87853235	    621.70965325	    694.95273560	     75.35505820	     89.17048783
      0.87854235	    621.75218301	    694.91621646	     75.28840120	     89.16484287
      0.87855235	    621.83991492	    694.89557040	     75.22176868	     89.15887087
      0.87856235	    621.97579958	    694.89179978	     75.15516072	     89.15255161
      0.87857235	    622.16274494	    694.90587785	     75.08857741	     89.14586550
      0.87858465	    622.46679549	    694.94903008	     75.00674027	     89.13711381
      0.87859694	    622.85744534	    695.02221520	     74.92494072	     89.12774653
      0.87861211	    623.46595287	    695.15611900	     74.82406800	     89.11529671
      0.87863063	    624.40945303	    695.38817483	     74.70103682	     89.09870041
      0.87864676	    625.42163214	    695.65461085	     74.59389661	     89.08292894
      0.87866290	    626.61888048	    695.98279725	     74.48682261	     89.06590110
      0.87867739	    627.85691136	    696.33113863	     74.39072997	     89.04952127
      0.87869187	    629.25284725	    696.73072494	     74.29469132	     89.03210263
      0.87870636	    630.80926816	    697.18162138	     74.19870693	     89.01364567
      0.87872085	    632.52776020	    697.68351514	     74.10277708	     88.99415855
      0.87873534	    634.40892538	    698.23574036	     74.00690206	     88.97365653
      0.87874983	    636.45240945	    698.83730972	     73.91108214	     88.95216131
      0.87876432	    638.65694655	    699.48695097	     73.81531759	     88.92970025
      0.87877880	    641.02041814	    700.18314658	     73.71960870	     88.90630553
      0.87879329	    643.53992417	    700.92417494	     73.62395574	     88.88201335
      0.87880778	    646.21186351	    701.70815138	     73.52835899	     88.85686301
      0.87882227	    649.03202093	    702.53306806	     73.43281873	     88.83089612
      0.87883676	    651.99565780	    703.39683140	     73.33733522	     88.80415586
      0.87885125	    655.09760378	    704.29729648	     73.24190875	     88.77668623
      0.87886573	    658.33234706	    705.23229794	     73.14653959	     88.74853146
      0.87888022	    661.69412115	    706.19967685	     73.05122802	     88.71973546
      0.87889471	    665.17698638	    707.19730386	     72.95597431	     88.69034135
      0.87890920	    668.77490485	    708.22309830	     72.86077874	     88.66039107
      0.87892369	    672.48180798	    709.27504367	     72.76564157	     88.62992511
      0.87893818	    676.29165612	    710.35119978	     72.67056309	     88.59898222
      0.87895266	    680.19848998	    711.44971172	     72.57554356	     88.56759929
      0.87896715	    684.19647409	    712.56881614	     72.48058326	     88.53581119
      0.87898164	    688.27993256	    713.70684521	     72.38568245	     88.50365073
      0.87899613	    692.44337756	    714.86222851	     72.29084142	     88.47114862
      0.87901062	    696.68153127	    716.03349327	     72.19606043	     88.43833344
      0.87902510	    700.98934184	    717.21926329	     72.10133976	     88.40523175
      0.87903959	    705.36199418	    718.41825672	     72.00667967	     88.37186806
      0.87905408	    709.79491615	    719.62928302	     71.91208043	     88.33826495
      0.87907172	    715.26564013	    721.11796098	     71.79701912	     88.29707085
      0.87908935	    720.81194448	    722.62101413	     71.68204885	     88.25558646
      0.87910699	    726.42704124	    724.13679131	     71.56717010	     88.21384195
      0.87912462	    732.10465240	    725.66380077	     71.45238336	     88.17186413
      0.87914226	    737.83898881	    727.20069776	     71.33768911	     88.12967668
      0.87915989	    743.62472573	    728.74627251	     71.22308784	     88.08730046
      0.87917752	    749.45697636	    730.29943850	     71.10858001	     88.04475366
      0.87919516	    755.33126428	    731.85922136	     70.99416611	     88.00205215
      0.87921279	    761.24349557	    733.42474834	     70.87984662	     87.95920962
      0.87923479	    768.66373884	    735.38387677	     70.73741994	     87.90560380
      0.87925678	    776.13065327	    737.34939319	     70.59514174	     87.85181580
      0.87927877	    783.63841217	    739.32013690	     70.45301293	     87.79786085
      0.87930076	    791.18183272	    741.29510040	     70.31103443	     87.74375094
      0.87932734	    800.34015066	    743.68650741	     70.13963592	     87.67815771
      0.87935392	    809.53672493	    746.08148826	     69.96845992	     87.61236260
      0.87938050	    818.76537528	    748.47893157	     69.79750804	     87.54637240
      0.87940707	    828.02075418	    750.87790136	     69.62678187	     87.48019011
      0.87943941	    839.30864588	    753.79700118	     69.41941249	     87.39942462
      0.87947174	    850.62218798	    756.71602203	     69.21238228	     87.31836853
      0.87950407	    861.95544274	    759.63400430	     69.00569408	     87.23701110
      0.87953640	    873.30344454	    762.55016414	     68.79935071	     87.15533755
      0.87957600	    887.21464056	    766.11797192	     68.54712993	     87.05486013
      0.87961559	    901.13555036	    769.68113818	     68.29543561	     86.95384231
      0.87965518	    915.06122141	    773.23890833	     68.04427280	     86.85224004
      0.87969478	    928.98774385	    776.79067965	     67.79364656	     86.75000501
      0.87974453	    946.48421679	    781.24454628	     67.47948128	     86.62056044
      0.87979429	    963.97277845	    785.68741401	     67.16618095	     86.48992444
      0.87984404	    981.45034865	    790.11868186	     66.85375531	     86.35797993
      0.87990418	   1002.55813260	    795.45860371	     66.47730709	     86.19657464
      0.87996431	   1023.64531940	    800.78020986	     66.10216762	     86.03284569
      0.88002445	   1044.71162742	    806.08296557	     65.72835348	     85.86654806
      0.88010100	   1071.49810293	    812.80491161	     65.25446757	     85.65073946
      0.88017755	   1098.25534586	    819.49489935	     64.78278868	     85.42977069
      0.88025410	   1124.98758224	    826.15235642	     64.31334929	     85.20301651
      0.88035348	   1159.66137265	    834.74588703	     63.70730967	     84.89888220
      0.88045285	   1194.30718361	    843.28304205	     63.10516593	     84.58217116
      0.88055223	   1228.92675160	    851.76324299	     62.50698400	     84.25097957
      0.88067308	   1270.98307176	    861.99880967	     61.78495730	     83.82550933
      0.88079394	   1312.96001000	    872.14910484	     61.06899478	     83.37071796
      0.88091479	   1354.80350032	    882.21395559	     60.35920226	     82.88101455
      0.88103565	   1396.43849279	    892.19342441	     59.65568067	     82.34965514
      0.88115650	   1437.77497834	    902.08777844	     58.95852592	     81.76853382
      0.88127735	   1478.71632864	    911.89746345	     58.26782875	     81.12802416
      0.88142334	   1527.51083487	    923.63520667	     57.44222185	     80.25912301
      0.88156933	   1575.44268195	    935.25160915	     56.62630282	     79.26555680
      0.88171532	   1622.39295739	    946.74823783	     55.82020070	     78.12645097
      0.88192158	   1686.89491497	    962.79105623	     54.69822379	     76.24615342
      0.88210499	   1742.34623342	    976.86259066	     53.71748287	     74.32909183
      0.88228839	   1795.96845901	    990.75658240	     52.75282576	     72.26308838
      0.88247180	   1847.79090579	   1004.47757311	     51.80439790	     70.15894499
      0.88265520	   1897.99471068	   1018.03030856	     50.87231605	     68.11090299
      0.88283861	   1946.80685987	   1031.41968698	     49.95666875	     66.17190190
      0.88302201	   1994.44102213	   1044.65071787	     49.05751683	     64.35302108
      0.88323584	   2048.73870608	   1059.88304794	     48.03010549	     62.38631672
      0.88342459	   2095.74463545	   1073.16266599	     47.14184350	     60.78811667
      0.88361334	   2142.00457507	   1086.29195630	     46.27107103	     59.31759886
      0.88380209	   2187.58473574	   1099.27657393	     45.41773705	     57.97143142
      0.88397170	   2227.98097473	   1110.82517384	     44.66578450	     56.86394340
      0.88414130	   2267.84137056	   1122.26561116	     43.92777763	     55.84866099
      0.88431090	   2307.14487936	   1133.60194621	     43.20362898	     54.92075921
      0.88448050	   2345.86210816	   1144.83820624	     42.49323697	     54.07512305
      0.88465011	   2383.96067521	   1155.97837561	     41.79648677	     53.30654282
      0.88481971	   2421.40917746	   1167.02638519	     41.11325116	     52.60986793
      0.88498931	   2458.17979732	   1177.98610090	     40.44339149	     51.98011706
      0.88520599	   2504.13497825	   1191.86544232	     39.60682207	     51.26542669
      0.88542267	   2548.91304211	   1205.61452650	     38.79150648	     50.64302653
      0.88569970	   2604.41891129	   1223.01491849	     37.77950138	     49.96831074
      0.88593230	   2649.50752205	   1237.48064430	     36.95557782	     49.49590737
      0.88617283	   2694.68627026	   1252.30915750	     36.12782421	     49.08803714
      0.88641335	   2738.42033843	   1267.01391273	     35.32413186	     48.75346716
      0.88665387	   2780.74339691	   1281.60212821	     34.54392014	     48.48399890
      0.88689440	   2821.69575041	   1296.08002652	     33.78659617	     48.27184661
      0.88713492	   2861.32207651	   1310.45273213	     33.05155849	     48.10952474
      0.88737544	   2899.66965043	   1324.72418938	     32.33820034	     47.98978210
      0.88761596	   2936.78698465	   1338.89711078	     31.64591273	     47.90558398
      0.88785649	   2972.72280893	   1352.97296447	     30.97408715	     47.85013688
      0.88809701	   3007.52532203	   1366.95200734	     30.32211799	     47.81694584
      0.88833753	   3041.24165666	   1380.83336650	     29.68940471	     47.79989087
      0.88857806	   3073.91750928	   1394.61516692	     29.07535371	     47.79330831
      0.88881858	   3105.59689584	   1408.29469839	     28.47938004	     47.79206454
      0.88905910	   3136.32200284	   1421.86861043	     27.90090848	     47.79198415
      0.88915092	   3147.80812890	   1427.02181407	     27.68457450	     47.79195441
      0.88923905	   3158.70947874	   1431.95275583	     27.47922604	     47.79192559
      0.88932718	   3169.49208156	   1436.86861830	     27.27609595	     47.79189649
      0.88940354	   3178.73986480	   1441.11546352	     27.10187413	     47.79187105
      0.88947989	   3187.90153383	   1445.35076286	     26.92928006	     47.79184541
      0.88954461	   3195.60024040	   1448.93127817	     26.78426003	     47.79182351
      0.88960933	   3203.23926740	   1452.50339520	     26.64038652	     47.79180147
      0.88967404	   3210.81971553	   1456.06707467	     26.49764919	     47.79177926
      0.88973219	   3217.58129082	   1459.26160150	     26.37036878	     47.79175919
      0.88979033	   3224.29739910	   1462.44926477	     26.24398983	     47.79173899
      0.88984848	   3230.96895707	   1465.63004125	     26.11850500	     47.79171866
      0.88990662	   3237.59691489	   1468.80390777	     25.99390699	     47.79169821
      0.88996476	   3244.18225421	   1471.97084045	     25.87018857	     47.79167764
      0.89002291	   3250.72598600	   1475.13081398	     25.74734253	     47.79165694
      0.89007509	   3256.56400080	   1477.96074334	     25.63783283	     47.79163825
      0.89012727	   3262.37010883	   1480.78502381	     25.52901487	     47.79161946
      0.89017945	   3268.14509284	   1483.60363117	     25.42088352	     47.79160057
      0.89023163	   3273.88974929	   1486.41653845	     25.31343374	     47.79158157
      0.89028381	   3279.60488707	   1489.22371554	     25.20666047	     47.79156247
      0.89033599	   3285.29132612	   1492.02512881	     25.10055873	     47.79154327
      0.89038817	   3290.94989613	   1494.82074071	     24.99512353	     47.79152396
      0.89044035	   3296.58143509	   1497.61050938	     24.89034994	     47.79150455
      0.89049253	   3302.18678795	   1500.39438836	     24.78623305	     47.79148503
      0.89054471	   3307.76680516	   1503.17232616	     24.68276800	     47.79146540
      0.89059689	   3313.32234123	   1505.94426601	     24.57994993	     47.79144567
      0.89064907	   3318.85425325	   1508.71014547	     24.47777403	     47.79142583
      0.89070125	   3324.36339943	   1511.46989621	     24.37623555	     47.79140588
      0.89075343	   3329.85063754	   1514.22344366	     24.27532972	     47.79138583
      0.89080561	   3335.31682339	   1516.97070680	     24.17505184	     47.79136567
      0.89085779	   3340.76280929	   1519.71159788	     24.07539723	     47.79134540
      0.89090997	   3346.18944247	   1522.44602222	     23.97636124	     47.79132502
      0.89096215	   3351.59756352	   1525.17387799	     23.87793927	     47.79130453
      0.89101433	   3356.98800476	   1527.89505606	     23.78012673	     47.79128393
      0.89106651	   3362.36158866	   1530.60943982	     23.68291907	     47.79126322
      0.89111869	   3367.71912625	   1533.31690504	     23.58631178	     47.79124240
      0.89117087	   3373.06141550	   1536.01731980	     23.49030037	     47.79122147
      0.89122305	   3378.38923971	   1538.71054438	     23.39488040	     47.79120042
      0.89127523	   3383.70336597	   1541.39643121	     23.30004744	     47.79117926
      0.89132741	   3389.00454349	   1544.07482487	     23.20579711	     47.79115800
      0.89137959	   3394.29350215	   1546.74556204	     23.11212505	     47.79113661
      0.89143178	   3399.57095089	   1549.40847159	     23.01902694	     47.79111512
      0.89148396	   3404.83757622	   1552.06337460	     22.92649850	     47.79109351
      0.89153614	   3410.09404077	   1554.71008446	     22.83453545	     47.79107178
      0.89158832	   3415.34098181	   1557.34840698	     22.74313359	     47.79104994
      0.89164050	   3420.57900992	   1559.97814055	     22.65228870	     47.79102799
      0.89169268	   3425.80870759	   1562.59907632	     22.56199663	     47.79100592
      0.89174486	   3431.03062801	   1565.21099837	     22.47225325	     47.79098373
      0.89179704	   3436.24529377	   1567.81368400	     22.38305445	     47.79096143
      0.89184922	   3441.45319579	   1570.40690392	     22.29439616	     47.79093900
      0.89190140	   3446.65479217	   1572.99042262	     22.20627436	     47.79091647
      0.89195358	   3451.85050725	   1575.56399863	     22.11868502	     47.79089381
      0.89200576	   3457.04073063	   1578.12738485	     22.03162417	     47.79087103
      0.89205794	   3462.22581640	   1580.68032898	     21.94508787	     47.79084813
      0.89211012	   3467.40608235	   1583.22257386	     21.85907220	     47.79082512
      0.89216230	   3472.58180936	   1585.75385787	     21.77357328	     47.79080198
      0.89221448	   3477.75324081	   1588.27391543	     21.68858724	     47.79077873
      0.89226666	   3482.92058219	   1590.78247737	     21.60411027	     47.79075535
      0.89231884	   3488.08400071	   1593.27927144	     21.52013858	     47.79073185
      0.89237102	   3493.24362507	   1595.76402280	     21.43666839	     47.79070823
      0.89242320	   3498.39954537	   1598.23645450	     21.35369596	     47.79068448
      0.89247538	   3503.55181303	   1600.69628800	     21.27121761	     47.79066061
      0.89252756	   3508.70044092	   1603.14324367	     21.18922964	     47.79063662
      0.89259197	   3515.05088516	   1606.14560796	     21.08869394	     47.79060684
      0.89265639	   3521.39561395	   1609.12740311	     20.98889312	     47.79057686
      0.89272080	   3527.73441226	   1612.08813276	     20.88982044	     47.79054669
      0.89278521	   3534.06697949	   1615.02730554	     20.79146925	     47.79051633
      0.89286922	   3542.31595199	   1618.82739649	     20.66427205	     47.79047644
      0.89295322	   3550.55260436	   1622.58891326	     20.53827635	     47.79043623
      0.89303481	   3558.53959197	   1626.20442354	     20.41703741	     47.79039685
      0.89311641	   3566.51237566	   1629.78159605	     20.29690552	     47.79035715
      0.89318491	   3573.19365585	   1632.75445256	     20.19689692	     47.79032358
      0.89325341	   3579.86282700	   1635.69910395	     20.09765212	     47.79028979
      0.89332191	   3586.51880293	   1638.61503465	     19.99916373	     47.79025577
      0.89338307	   3592.45036565	   1641.19422370	     19.91184886	     47.79022519
      0.89344424	   3598.36961409	   1643.74977206	     19.82512618	     47.79019444
      0.89350541	   3604.27564016	   1646.28135169	     19.73899060	     47.79016350
      0.89356658	   3610.16750069	   1648.78864852	     19.65343707	     47.79013238
      0.89362775	   3616.04422105	   1651.27136321	     19.56846058	     47.79010107
      0.89368892	   3621.90479872	   1653.72921177	     19.48405618	     47.79006958
      0.89375009	   3627.74820693	   1656.16192615	     19.40021895	     47.79003790
      0.89380459	   3632.94001103	   1658.30836031	     19.32598470	     47.79000951
      0.89385910	   3638.11659720	   1660.43446924	     19.25219356	     47.78998097
      0.89391361	   3643.27720420	   1662.54009709	     19.17884216	     47.78995229
      0.89396812	   3648.42106406	   1664.62509906	     19.10592715	     47.78992345
      0.89402263	   3653.54740413	   1666.68934159	     19.03344521	     47.78989446
      0.89407713	   3658.65544895	   1668.73270245	     18.96139305	     47.78986532
      0.89413164	   3663.74442221	   1670.75507083	     18.88976740	     47.78983602
      0.89418615	   3668.81354850	   1672.75634740	     18.81856503	     47.78980658
      0.89424066	   3673.86205518	   1674.73644436	     18.74778273	     47.78977698
      0.89429517	   3678.88917409	   1676.69528543	     18.67741731	     47.78974722
      0.89434967	   3683.89414321	   1678.63280578	     18.60746564	     47.78971731
      0.89440418	   3688.87620830	   1680.54895207	     18.53792458	     47.78968725
      0.89445869	   3693.83462440	   1682.44368229	     18.46879103	     47.78965702
      0.89451320	   3698.76865736	   1684.31696569	     18.40006192	     47.78962664
      0.89456771	   3703.67758520	   1686.16878265	     18.33173421	     47.78959611
      0.89462221	   3708.56069946	   1687.99912457	     18.26380488	     47.78956541
      0.89467672	   3713.41730642	   1689.80799364	     18.19627093	     47.78953456
      0.89473123	   3718.24672833	   1691.59540271	     18.12912940	     47.78950354
      0.89478574	   3723.04830447	   1693.36137508	     18.06237735	     47.78947237
      0.89484024	   3727.82139218	   1695.10594428	     17.99601186	     47.78944103
      0.89489475	   3732.56536780	   1696.82915383	     17.93003005	     47.78940954
      0.89494926	   3737.27962756	   1698.53105703	     17.86442904	     47.78937788
      0.89500377	   3741.96358834	   1700.21171668	     17.79920599	     47.78934606
      0.89505828	   3746.61668841	   1701.87120482	     17.73435810	     47.78931407
      0.89511278	   3751.23838806	   1703.50960247	     17.66988256	     47.78928192
      0.89516729	   3755.82817014	   1705.12699936	     17.60577661	     47.78924960
      0.89522180	   3760.38554061	   1706.72349360	     17.54203751	     47.78921712
      0.89527631	   3764.91002893	   1708.29919145	     17.47866253	     47.78918448
      0.89533082	   3769.40118842	   1709.85420697	     17.41564898	     47.78915166
      0.89538532	   3773.85859653	   1711.38866178	     17.35299419	     47.78911868
      0.89543983	   3778.28185511	   1712.90268469	     17.29069550	     47.78908553
      0.89549434	   3782.67059054	   1714.39641145	     17.22875030	     47.78905221
      0.89554885	   3787.02445385	   1715.86998443	     17.16715596	     47.78901872
      0.89560336	   3791.34312075	   1717.32355233	     17.10590992	     47.78898506
      0.89565786	   3795.62629164	   1718.75726985	     17.04500961	     47.78895123
      0.89571237	   3799.87369153	   1720.17129741	     16.98445249	     47.78891723
      0.89576688	   3804.08506994	   1721.56580110	     16.92423605	     47.78888305
      0.89582139	   3808.26020074	   1722.94095143	     16.86435780	     47.78884870
      0.89587590	   3812.39888196	   1724.29692443	     16.80481525	     47.78881418
      0.89593040	   3816.50093553	   1725.63390048	     16.74560597	     47.78877948
      0.89598491	   3820.56620696	   1726.95206419	     16.68672751	     47.78874461
      0.89603942	   3824.59456512	   1728.25160419	     16.62817747	     47.78870956
      0.89609393	   3828.58590178	   1729.53271281	     16.56995347	     47.78867433
      0.89614844	   3832.54013125	   1730.79558582	     16.51205312	     47.78863893
      0.89620294	   3836.45719001	   1732.04042220	     16.45447409	     47.78860334
      0.89625745	   3840.33703620	   1733.26742385	     16.39721405	     47.78856758
      0.89631196	   3844.17964919	   1734.47679533	     16.34027068	     47.78853164
      0.89636647	   3847.98502905	   1735.66874369	     16.28364171	     47.78849552
      0.89642098	   3851.75319609	   1736.84347813	     16.22732485	     47.78845922
      0.89647548	   3855.48419029	   1738.00120985	     16.17131787	     47.78842273
      0.89652999	   3859.17807074	   1739.14215179	     16.11561853	     47.78838606
      0.89658450	   3862.83491511	   1740.26651842	     16.06022462	     47.78834921
      0.89663901	   3866.45481906	   1741.37452554	     16.00513395	     47.78831218
      0.89669352	   3870.03789567	   1742.46639005	     15.95034435	     47.78827495
      0.89674802	   3873.58427480	   1743.54232978	     15.89585366	     47.78823755
      0.89680253	   3877.09410254	   1744.60256330	     15.84165974	     47.78819995
      0.89685704	   3880.56754060	   1745.64730972	     15.78776048	     47.78816217
      0.89692262	   3884.69857981	   1746.88406623	     15.72329992	     47.78811647
      0.89698820	   3888.77753541	   1748.09910494	     15.65925922	     47.78807049
      0.89705378	   3892.80477118	   1749.29280844	     15.59563479	     47.78802424
      0.89711936	   3896.78067795	   1750.46555898	     15.53242309	     47.78797771
      0.89718494	   3900.70567205	   1751.61773802	     15.46962060	     47.78793090
      0.89725052	   3904.58019383	   1752.74972596	     15.40722385	     47.78788382
      0.89731610	   3908.40470611	   1753.86190175	     15.34522939	     47.78783645
      0.89738168	   3912.17969271	   1754.95464259	     15.28363382	     47.78778880
      0.89744726	   3915.90565697	   1756.02832362	     15.22243375	     47.78774087
      0.89751284	   3919.58312036	   1757.08331769	     15.16162586	     47.78769266
      0.89757842	   3923.21262097	   1758.11999502	     15.10120684	     47.78764415
      0.89764401	   3926.79471221	   1759.13872301	     15.04117341	     47.78759536
      0.89770959	   3930.32996144	   1760.13986599	     14.98152233	     47.78754629
      0.89777517	   3933.81894866	   1761.12378500	     14.92225041	     47.78749692
      0.89785437	   3937.97163068	   1762.28957296	     14.85117102	     47.78743691
      0.89793356	   3942.05876624	   1763.43138464	     14.78063444	     47.78737648
      0.89801276	   3946.08143472	   1764.54983439	     14.71063521	     47.78731561
      0.89809196	   3950.04073102	   1765.64552791	     14.64116793	     47.78725431
      0.89817116	   3953.93776270	   1766.71906188	     14.57222729	     47.78719258
      0.89825036	   3957.77364735	   1767.77102368	     14.50380800	     47.78713040
      0.89832956	   3961.54951001	   1768.80199105	     14.43590487	     47.78706779
      0.89840876	   3965.26648072	   1769.81253190	     14.36851276	     47.78700474
      0.89848796	   3968.92569230	   1770.80320404	     14.30162659	     47.78694124
      0.89858409	   3973.29156108	   1771.97985225	     14.22110733	     47.78686355
      0.89868023	   3977.57601535	   1773.12898875	     14.14131734	     47.78678520
      0.89877637	   3981.78107100	   1774.25154933	     14.06224788	     47.78670618
      0.89887251	   3985.90873133	   1775.34844658	     13.98389035	     47.78662648
      0.89896865	   3989.96098284	   1776.42056974	     13.90623628	     47.78654611
      0.89906478	   3993.93979151	   1777.46878456	     13.82927731	     47.78646505
      0.89918482	   3998.80754835	   1778.74529226	     13.73415028	     47.78636287
      0.89930486	   4003.56755601	   1779.98742686	     13.64007831	     47.78625960
      0.89942490	   4008.22345898	   1781.19671973	     13.54704589	     47.78615524
      0.89957396	   4013.86564944	   1782.65493014	     13.43294154	     47.78602411
      0.89972302	   4019.35943643	   1784.06747200	     13.32038828	     47.78589126
      0.89990429	   4025.84953540	   1785.72739033	     13.18556583	     47.78572736
      0.90006030	   4031.27533888	   1787.10825431	     13.07130233	     47.78558422
      0.90021630	   4036.56060307	   1788.44779236	     12.95864033	     47.78543912
      0.90035610	   4041.18289459	   1789.61515025	     12.85901461	     47.78530741
      0.90049590	   4045.70197676	   1790.75301553	     12.76063013	     47.78517410
      0.90063570	   4050.12211730	   1791.86299758	     12.66346632	     47.78503917
      0.90077551	   4054.44739725	   1792.94662242	     12.56750305	     47.78490260
      0.90091531	   4058.68171346	   1794.00533574	     12.47272058	     47.78476438
      0.90105511	   4062.82878204	   1795.04050603	     12.37909957	     47.78462448
      0.90119491	   4066.89214253	   1796.05342767	     12.28662107	     47.78448290
      0.90133471	   4070.87516255	   1797.04532402	     12.19526649	     47.78433961
      0.90147452	   4074.78104308	   1798.01735057	     12.10501763	     47.78419459
      0.90161432	   4078.61282394	   1798.97059788	     12.01585663	     47.78404784
      0.90175412	   4082.37338964	   1799.90609463	     11.92776600	     47.78389932
      0.90189392	   4086.06547538	   1800.82481056	     11.84072858	     47.78374903
      0.90203372	   4089.69167314	   1801.72765928	     11.75472755	     47.78359694
      0.90217353	   4093.25443788	   1802.61550105	     11.66974642	     47.78344304
      0.90231333	   4096.75609370	   1803.48914552	     11.58576903	     47.78328730
      0.90245313	   4100.19883993	   1804.34935428	     11.50277950	     47.78312971
      0.90259293	   4103.58475719	   1805.19684340	     11.42076230	     47.78297025
      0.90273273	   4106.91581332	   1806.03228586	     11.33970216	     47.78280890
      0.90287254	   4110.19386915	   1806.85631384	     11.25958414	     47.78264564
      0.90301234	   4113.42068409	   1807.66952099	     11.18039356	     47.78248045
      0.90315214	   4116.59792162	   1808.47246452	     11.10211602	     47.78231331
      0.90329194	   4119.72715451	   1809.26566730	     11.02473741	     47.78214419
      0.90343175	   4122.80986987	   1810.04961974	     10.94824387	     47.78197309
      0.90357155	   4125.84747401	   1810.82478170	     10.87262182	     47.78179998
      0.90374048	   4129.45965713	   1811.75033065	     10.78238792	     47.78158809
      0.90390941	   4133.01011904	   1812.66438044	     10.69338399	     47.78139112
      0.90407834	   4136.50092573	   1813.56758537	     10.60558749	     47.78162434
      0.90424726	   4139.93401130	   1814.46054984	     10.51897643	     47.78312938
      0.90441619	   4143.31118786	   1815.34383204	     10.43352928	     47.78683072
      0.90462115	   4147.33595646	   1816.40322264	     10.33139202	     47.79569195
      0.90482610	   4151.28375145	   1817.44995981	     10.23090045	     47.81110066
      0.90503106	   4155.15719704	   1818.48480802	     10.13201887	     47.83499599
      0.90531553	   4160.41478587	   1819.90274185	      9.99737630	     47.88592375
      0.90553927	   4164.45633886	   1821.00384032	      9.89355624	     47.94354442
      0.90576946	   4168.53183152	   1822.12462482	      9.78859459	     48.02174271
      0.90599965	   4172.52603764	   1823.23381163	      9.68547163	     48.12148071
      0.90622985	   4176.44145962	   1824.33202244	      9.58414391	     48.24480685
      0.90642964	   4179.77775263	   1825.27673794	      9.49762018	     48.37224902
      0.90662944	   4183.05788183	   1826.21393345	      9.41239021	     48.51949082
      0.90682923	   4186.28319578	   1827.14390727	      9.32842782	     48.68704136
      0.90702903	   4189.45496936	   1828.06693041	      9.24570750	     48.87512654
      0.90722882	   4192.57441031	   1828.98324912	      9.16420437	     49.08369636
      0.90742861	   4195.64266496	   1829.89308717	      9.08389422	     49.31244136
      0.90762841	   4198.66082331	   1830.79664793	      9.00475328	     49.56081624
      0.90780709	   4201.31839324	   1831.59954099	      8.93494870	     49.79895528
      0.90798576	   4203.93743819	   1832.39768224	      8.86604466	     50.05153522
      0.90816444	   4206.51864065	   1833.19118249	      8.79802540	     50.31780233
      0.90834312	   4209.06265673	   1833.98014347	      8.73087547	     50.59692597
      0.90852179	   4211.57011825	   1834.76465855	      8.66457977	     50.88801548
      0.90870047	   4214.04163447	   1835.54481346	      8.59912353	     51.19013579
      0.90887915	   4216.47779367	   1836.32068693	      8.53449227	     51.50232158
      0.90905782	   4218.87916459	   1837.09235127	      8.47067186	     51.82358987
      0.90923650	   4221.24629782	   1837.85987289	      8.40764843	     52.15295111
      0.90941518	   4223.57972696	   1838.62331283	      8.34540842	     52.48941880
      0.90959385	   4225.87996983	   1839.38272718	      8.28393856	     52.83201771
      0.90977253	   4228.14752945	   1840.13816754	      8.22322587	     53.17979096
      0.90995121	   4230.38289503	   1840.88968138	      8.16325761	     53.53180593
      0.91012989	   4232.58654288	   1841.63731239	      8.10402133	     53.88715924
      0.91030856	   4234.75893716	   1842.38110083	      8.04550484	     54.24498087
      0.91048724	   4236.90053070	   1843.12108385	      7.98769619	     54.60443751
      0.91066592	   4239.01176564	   1843.85729571	      7.93058367	     54.96473524
      0.91084459	   4241.09307406	   1844.58976809	      7.87415584	     55.32512160
      0.91102327	   4243.14487859	   1845.31853031	      7.81840147	     55.68488711
      0.91120195	   4245.16759293	   1846.04360953	      7.76330957	     56.04336630
      0.91138062	   4247.16162233	   1846.76503098	      7.70886935	     56.39993828
      0.91155930	   4249.12736404	   1847.48281812	      7.65507028	     56.75402691
      0.91173798	   4251.06520774	   1848.19699282	      7.60190201	     57.10510063
      0.91191665	   4252.97553590	   1848.90757550	      7.54935441	     57.45267185
      0.91209533	   4254.85872411	   1849.61458530	      7.49741755	     57.79629618
      0.91227401	   4256.71514147	   1850.31804018	      7.44608169	     58.13557133
      0.91245269	   4258.54515078	   1851.01795705	      7.39533731	     58.47013577
      0.91263136	   4260.34910890	   1851.71435188	      7.34517504	     58.79966725
      0.91281004	   4262.12736693	   1852.40723982	      7.29558574	     59.12388111
      0.91298872	   4263.88027050	   1853.09663526	      7.24656040	     59.44252857
      0.91316739	   4265.60815990	   1853.78255190	      7.19809022	     59.75539480
      0.91334607	   4267.31137035	   1854.46500288	      7.15016657	     60.06229719
      0.91352475	   4268.99023213	   1855.14400082	      7.10278097	     60.36308270
      0.91370342	   4270.64507074	   1855.81955787	      7.05592513	     60.65762706
      0.91388210	   4272.27620709	   1856.49168578	      7.00959089	     60.94583192
      0.91406078	   4273.88395758	   1857.16039597	      6.96377028	     61.22762320
      0.91423945	   4275.46863429	   1857.82569954	      6.91845544	     61.50294920
      0.91441813	   4277.03054503	   1858.48760735	      6.87363870	     61.77177881
      0.91459681	   4278.56999352	   1859.14613003	      6.82931252	     62.03409972
      0.91477549	   4280.08727944	   1859.80127804	      6.78546951	     62.28991679
      0.91495416	   4281.58269855	   1860.45306167	      6.74210239	     62.53925038
      0.91513284	   4283.05654274	   1861.10149112	      6.69920407	     62.78213492
      0.91531152	   4284.50910018	   1861.74657645	      6.65676754	     63.01861744
      0.91549019	   4285.94065532	   1862.38832769	      6.61478595	     63.24875623
      0.91566887	   4287.35148901	   1863.02675479	      6.57325258	     63.47261961
      0.91584755	   4288.74187855	   1863.66186767	      6.53216081	     63.69028475
      0.91602622	   4290.11209775	   1864.29367625	      6.49150418	     63.90183659
      0.91620490	   4291.46241700	   1864.92219043	      6.45127631	     64.10736685
      0.91638358	   4292.79310330	   1865.54742013	      6.41147096	     64.30697307
      0.91656226	   4294.10442036	   1866.16937528	      6.37208200	     64.50075782
      0.91674093	   4295.39662859	   1866.78806586	      6.33310341	     64.68882786
      0.91691961	   4296.66998518	   1867.40350186	      6.29452927	     64.87129345
      0.91709829	   4297.92474415	   1868.01569335	      6.25635380	     65.04826771
      0.91727696	   4299.16115638	   1868.62465045	      6.21857128	     65.21986601
      0.91745564	   4300.37946965	   1869.23038331	      6.18117612	     65.38620544
      0.91763432	   4301.57992869	   1869.83290218	      6.14416282	     65.54740433
      0.91781299	   4302.76277520	   1870.43221735	      6.10752599	     65.70358179
      0.91799167	   4303.92824789	   1871.02833921	      6.07126033	     65.85485732
      0.91817035	   4305.07658255	   1871.62127821	      6.03536062	     66.00135047
      0.91834902	   4306.20801203	   1872.21104485	      5.99982176	     66.14318064
      0.91852770	   4307.32276631	   1872.79764976	      5.96463871	     66.28046622
      0.91870638	   4308.42107250	   1873.38110359	      5.92980653	     66.41332532
      0.91888506	   4309.50315494	   1873.96141712	      5.89532039	     66.54187480
      0.91906373	   4310.56923512	   1874.53860117	      5.86117550	     66.66623028
      0.91924241	   4311.61953181	   1875.11266665	      5.82736718	     66.78650598
      0.91942109	   4312.65426104	   1875.68362456	      5.79389084	     66.90281458
      0.91959976	   4313.67363616	   1876.25148595	      5.76074195	     67.01526708
      0.91977844	   4314.67786781	   1876.81626198	      5.72791606	     67.12397267
      0.91995712	   4315.66716401	   1877.37796384	      5.69540879	     67.22903868
      0.92013579	   4316.64173017	   1877.93660283	      5.66321587	     67.33057046
      0.92031447	   4317.60176909	   1878.49219030	      5.63133306	     67.42867135
      0.92049315	   4318.54748101	   1879.04473768	      5.59975622	     67.52344259
      0.92067182	   4319.47906365	   1879.59425645	      5.56848125	     67.61498331
      0.92085050	   4320.39671221	   1880.14075817	      5.53750416	     67.70339047
      0.92102918	   4321.30061939	   1880.68425446	      5.50682100	     67.78875887
      0.92120786	   4322.19097545	   1881.22475700	      5.47642789	     67.87118126
      0.92138653	   4323.06796821	   1881.76227751	      5.44632101	     67.95074760
      0.92156521	   4323.93178308	   1882.29682780	      5.41649661	     68.02754553
      0.92174389	   4324.78260309	   1882.82841970	      5.38695102	     68.10165930
      0.92192256	   4325.62060891	   1883.35706511	      5.35768059	     68.17317137
      0.92210124	   4326.44597887	   1883.88277597	      5.32868176	     68.24216230
      0.92227992	   4327.25888899	   1884.40556427	      5.29995103	     68.30871073
      0.92245859	   4328.05951301	   1884.92544204	      5.27148493	     68.37289337
      0.92263727	   4328.84802241	   1885.44242135	      5.24328009	     68.43478504
      0.92281595	   4329.62458644	   1885.95651431	      5.21533314	     68.49445863
      0.92299462	   4330.38937211	   1886.46773307	      5.18764082	     68.55198516
      0.92317330	   4331.14254426	   1886.97608982	      5.16019988	     68.60743374
      0.92335198	   4331.88426556	   1887.48159675	      5.13300714	     68.66087163
      0.92353066	   4332.61469656	   1887.98426613	      5.10605948	     68.71236425
      0.92370933	   4333.33399564	   1888.48411021	      5.07935381	     68.76197520
      0.92388801	   4334.04231913	   1888.98114128	      5.05288710	     68.80976627
      0.92406669	   4334.73982127	   1889.47537166	      5.02665637	     68.85579751
      0.92424536	   4335.42665425	   1889.96681369	      5.00065868	     68.90012752
      0.92442404	   4336.10296823	   1890.45547973	      4.97489115	     68.94281240
      0.92460272	   4336.76891139	   1890.94138213	      4.94935093	     68.98390728
      0.92478139	   4337.42462988	   1891.42453328	      4.92403521	     69.02346547
      0.92496007	   4338.07026795	   1891.90494559	      4.89894125	     69.06153865
      0.92513875	   4338.70596786	   1892.38263144	      4.87406633	     69.09817693
      0.92531743	   4339.33187000	   1892.85760326	      4.84940778	     69.13342889
      0.92549610	   4339.94811283	   1893.32987347	      4.82496297	     69.16734161
      0.92567478	   4340.55483297	   1893.79945448	      4.80072931	     69.19996070
      0.92585346	   4341.15216516	   1894.26635873	      4.77670426	     69.23133036
      0.92603213	   4341.74024236	   1894.73059864	      4.75288529	     69.26149339
      0.92621081	   4342.31919566	   1895.19218664	      4.72926995	     69.29049121
      0.92638949	   4342.88915443	   1895.65113514	      4.70585579	     69.31836397
      0.92656816	   4343.45024624	   1896.10745657	      4.68264043	     69.34515049
      0.92674684	   4344.00259691	   1896.56116334	      4.65962149	     69.37088835
      0.92692552	   4344.54633058	   1897.01226785	      4.63679666	     69.39561394
      0.92710419	   4345.08156964	   1897.46078251	      4.61416364	     69.41936244
      0.92728287	   4345.60843485	   1897.90671969	      4.59172018	     69.44216790
      0.92746155	   4346.12704526	   1898.35009177	      4.56946405	     69.46406324
      0.92764023	   4346.63751831	   1898.79091112	      4.54739307	     69.48508030
      0.92781890	   4347.13996983	   1899.22919008	      4.52550508	     69.50524989
      0.92799758	   4347.63451403	   1899.66494097	      4.50379796	     69.52460178
      0.92817626	   4348.12126355	   1900.09817612	      4.48226961	     69.54316475
      0.92835493	   4348.60032946	   1900.52890783	      4.46091797	     69.56096664
      0.92853361	   4349.07182130	   1900.95714836	      4.43974101	     69.57803435
      0.92871229	   4349.53584708	   1901.38290997	      4.41873673	     69.59439387
      0.92889096	   4349.99251333	   1901.80620491	      4.39790315	     69.61007034
      0.92906964	   4350.44192507	   1902.22704538	      4.37723833	     69.62508803
      0.92924832	   4350.88418586	   1902.64544357	      4.35674035	     69.63947041
      0.92942699	   4351.31939783	   1903.06141164	      4.33640733	     69.65324015
      0.92960567	   4351.74766167	   1903.47496174	      4.31623740	     69.66641915
      0.92978435	   4352.16907667	   1903.88610597	      4.29622872	     69.67902856
      0.92996303	   4352.58374071	   1904.29485643	      4.27637950	     69.69108883
      0.93014170	   4352.99175031	   1904.70122517	      4.25668795	     69.70261970
      0.93032038	   4353.39320063	   1905.10522421	      4.23715231	     69.71364023
      0.93049906	   4353.78818551	   1905.50686555	      4.21777085	     69.72416885
      0.93067773	   4354.17679745	   1905.90616117	      4.19854186	     69.73422335
      0.93085641	   4354.55912764	   1906.30312299	      4.17946366	     69.74382089
      0.93103509	   4354.93526600	   1906.69776293	      4.16053459	     69.75297807
      0.93121376	   4355.30530118	   1907.09009285	      4.14175301	     69.76171090
      0.93139244	   4355.66932057	   1907.48012459	      4.12311731	     69.77003484
      0.93157112	   4356.02741031	   1907.86786995	      4.10462590	     69.77796484
      0.93174979	   4356.37965536	   1908.25334071	      4.08627721	     69.78551530
      0.93192847	   4356.72613944	   1908.63654859	      4.06806969	     69.79270014
      0.93210715	   4357.06694509	   1909.01750530	      4.05000182	     69.79953280
      0.93228583	   4357.40215368	   1909.39622249	      4.03207209	     69.80602624
      0.93246450	   4357.73184543	   1909.77271180	      4.01427902	     69.81219300
      0.93264318	   4358.05609941	   1910.14698480	      3.99662115	     69.81804515
      0.93282186	   4358.37499358	   1910.51905305	      3.97909702	     69.82359436
      0.93300053	   4358.68860475	   1910.88892806	      3.96170522	     69.82885188
      0.93317921	   4358.99700869	   1911.25662129	      3.94444435	     69.83382860
      0.93335789	   4359.30028005	   1911.62214419	      3.92731301	     69.83853498
      0.93357253	   4359.65790767	   1912.05838197	      3.90690301	     69.84384547
      0.93378717	   4360.00836180	   1912.49152416	      3.88667564	     69.84879729
      0.93394474	   4360.26115330	   1912.80755862	      3.87194051	     69.85221383
      0.93413914	   4360.56784555	   1913.19516279	      3.85389504	     69.85618350
      0.93433354	   4360.86891649	   1913.58026989	      3.83599446	     69.85989280
      0.93452554	   4361.16084386	   1913.95819372	      3.81845512	     69.86331133
      0.93471754	   4361.44745613	   1914.33370947	      3.80105398	     69.86649632
      0.93491646	   4361.73887849	   1914.72023347	      3.78316982	     69.86956003
      0.93511538	   4362.02477332	   1915.10420269	      3.76543068	     69.87239358
      0.93530572	   4362.29323451	   1915.46922186	      3.74859139	     69.87489850
      0.93549606	   4362.55679166	   1915.83192910	      3.73188192	     69.87721002
      0.93569548	   4362.82775290	   1916.20948877	      3.71451235	     69.87943318
      0.93589490	   4363.09349773	   1916.58454003	      3.69728215	     69.88146162
      0.93607864	   4363.33378900	   1916.92787665	      3.68152954	     69.88316548
      0.93626237	   4363.56978722	   1917.26910845	      3.66589269	     69.88471766
      0.93646337	   4363.82312128	   1917.64001197	      3.64891746	     69.88624925
      0.93666438	   4364.07147504	   1918.00842559	      3.63207778	     69.88761441
      0.93683107	   4364.27371319	   1918.31207240	      3.61821439	     69.88862563
      0.93703878	   4364.52107819	   1918.68808496	      3.60106659	     69.88973891
      0.93724650	   4364.76336640	   1919.06148447	      3.58405895	     69.89069633
      0.93740657	   4364.94667132	   1919.34746818	      3.57104681	     69.89133246
      0.93760049	   4365.16480922	   1919.69185340	      3.55539309	     69.89198953
      0.93779440	   4365.37871829	   1920.03399980	      3.53985778	     69.89252739
      0.93798962	   4365.58986148	   1920.37620129	      3.52433621	     69.89295383
      0.93818484	   4365.79685139	   1920.71616052	      3.50893208	     69.89327001
      0.93836234	   4365.98150609	   1921.02333387	      3.49502675	     69.89346604
      0.93853985	   4366.16282870	   1921.32867443	      3.48121656	     69.89357867
      0.93873937	   4366.36272616	   1921.66971932	      3.46580552	     69.89361007
      0.93893890	   4366.55854003	   1922.00847512	      3.45051225	     69.89354526
      0.93909528	   4366.70919710	   1922.27238598	      3.43860754	     69.89343021
      0.93929605	   4366.89905772	   1922.60918676	      3.42342685	     69.89320339
      0.93949683	   4367.08496475	   1922.94370891	      3.40836186	     69.89289161
      0.93965558	   4367.22919887	   1923.20660369	      3.39653142	     69.89258773
      0.93985404	   4367.40614045	   1923.53328348	      3.38184120	     69.89213980
      0.94005250	   4367.57938859	   1923.85777476	      3.36726068	     69.89161976
      0.94021411	   4367.71777912	   1924.12040628	      3.35546776	     69.89114551
      0.94042542	   4367.89513770	   1924.46162915	      3.34015625	     69.89045998
      0.94063672	   4368.06849841	   1924.80041462	      3.32496540	     69.88970393
      0.94079261	   4368.19386936	   1925.04879956	      3.31383492	     69.88910324
      0.94094850	   4368.31712796	   1925.29587291	      3.30276885	     69.88846774
      0.94112193	   4368.45179800	   1925.56920131	      3.29053320	     69.88772163
      0.94129535	   4368.58392124	   1925.84092285	      3.27837588	     69.88693612
      0.94148522	   4368.72569278	   1926.13657648	      3.26515481	     69.88603316
      0.94167508	   4368.86449967	   1926.43032569	      3.25202586	     69.88508750
      0.94183086	   4368.97619748	   1926.66991153	      3.24132267	     69.88428136
      0.94203502	   4369.11966074	   1926.98201052	      3.22738644	     69.88318554
      0.94223919	   4369.25984418	   1927.29194478	      3.21355375	     69.88204755
      0.94239879	   4369.36717652	   1927.53272635	      3.20281192	     69.88113025
      0.94255839	   4369.47256242	   1927.77220002	      3.19213218	     69.88018981
      0.94273271	   4369.58547103	   1928.03227124	      3.18053789	     69.87913755
      0.94290702	   4369.69611851	   1928.29079828	      3.16901642	     69.87806041
      0.94308839	   4369.80887491	   1928.55815364	      3.15710544	     69.87691473
      0.94326977	   4369.91925236	   1928.82385581	      3.14527188	     69.87574500
      0.94342452	   4370.01157665	   1929.04926731	      3.13523550	     69.87472896
      0.94363789	   4370.13610706	   1929.35810054	      3.12148863	     69.87330260
      0.94385126	   4370.25748796	   1929.66468496	      3.10784595	     69.87184851
      0.94398554	   4370.33228658	   1929.85649062	      3.09931269	     69.87092014
      0.94411983	   4370.40587236	   1930.04741523	      3.09081998	     69.86998204
      0.94430474	   4370.50523869	   1930.30888885	      3.07919112	     69.86867528
      0.94448966	   4370.60236166	   1930.56870822	      3.06763792	     69.86735220
      0.94465552	   4370.68759275	   1930.80035239	      3.05733914	     69.86615256
      0.94482138	   4370.77106893	   1931.03068027	      3.04710018	     69.86494148
      0.94497594	   4370.84730121	   1931.24414729	      3.03761175	     69.86380327
      0.94518539	   4370.94823091	   1931.53159857	      3.02483608	     69.86224724
      0.94539483	   4371.04647821	   1931.81698553	      3.01215332	     69.86067670
      0.94554036	   4371.11318608	   1932.01407477	      3.00339505	     69.85957766
      0.94568589	   4371.17863543	   1932.21017847	      2.99468087	     69.85847270
      0.94582241	   4371.23889878	   1932.39324414	      2.98654620	     69.85743120
      0.94604103	   4371.33315182	   1932.68461783	      2.97359886	     69.85575415
      0.94619421	   4371.39756702	   1932.88748042	      2.96458445	     69.85457287
      0.94634740	   4371.46065574	   1933.08927285	      2.95561735	     69.85338709
      0.94650059	   4371.52243640	   1933.29000062	      2.94669721	     69.85219718
      0.94665659	   4371.58402401	   1933.49333059	      2.93766092	     69.85098160
      0.94686760	   4371.66521988	   1933.76660480	      2.92551519	     69.84933212
      0.94707860	   4371.74403410	   1934.03789183	      2.91345633	     69.84767736
      0.94722277	   4371.79653296	   1934.22211328	      2.90526657	     69.84654425
      0.94736694	   4371.84795139	   1934.40541746	      2.89711669	     69.84540940
      0.94753239	   4371.90564390	   1934.61465932	      2.88781233	     69.84410527
      0.94774052	   4371.97624567	   1934.87617195	      2.87618155	     69.84246273
      0.94792882	   4372.03825715	   1935.11115347	      2.86572850	     69.84097530
      0.94816156	   4372.11249438	   1935.39947035	      2.85289961	     69.83913595
      0.94830967	   4372.15837104	   1935.58173829	      2.84478742	     69.83796535
      0.94849029	   4372.21290192	   1935.80274768	      2.83494868	     69.83653811
      0.94866271	   4372.26352525	   1936.01243738	      2.82561137	     69.83517634
      0.94888166	   4372.32582268	   1936.27690528	      2.81383108	     69.83344865
      0.94902423	   4372.36520798	   1936.44802826	      2.80620632	     69.83232494
      0.94924940	   4372.42555062	   1936.71658536	      2.79423611	     69.83055263
      0.94939209	   4372.46262325	   1936.88567344	      2.78669680	     69.82943140
      0.94953477	   4372.49880203	   1937.05392219	      2.77919272	     69.82831187
      0.94971387	   4372.54296523	   1937.26392071	      2.76982339	     69.82690925
      0.94990293	   4372.58809889	   1937.48418634	      2.75999196	     69.82543205
      0.95009199	   4372.63172821	   1937.70300249	      2.75022097	     69.82395872
      0.95024750	   4372.66650038	   1937.88190037	      2.74222915	     69.82275007
      0.95040301	   4372.70028242	   1938.05982835	      2.73427756	     69.82154445
      0.95057789	   4372.73710354	   1938.25877109	      2.72538300	     69.82019250
      0.95075276	   4372.77270450	   1938.45649997	      2.71653856	     69.81884483
      0.95092764	   4372.80709924	   1938.65302129	      2.70774383	     69.81750174
      0.95108328	   4372.83671187	   1938.82691088	      2.69995822	     69.81631035
      0.95123892	   4372.86539297	   1938.99985391	      2.69221141	     69.81512292
      0.95139456	   4372.89315696	   1939.17185549	      2.68450311	     69.81393951
      0.95156366	   4372.92229294	   1939.35767105	      2.67617147	     69.81265852
      0.95173276	   4372.95037330	   1939.54238663	      2.66788462	     69.81138260
      0.95190186	   4372.97740885	   1939.72600766	      2.65964224	     69.81011199
      0.95207096	   4373.00341724	   1939.90854058	      2.65144398	     69.80884673
      0.95221085	   4373.02416303	   1940.05872732	      2.64469484	     69.80780426
      0.95235074	   4373.04422239	   1940.20817659	      2.63797549	     69.80676563
      0.95253303	   4373.06934026	   1940.40181499	      2.62926420	     69.80541823
      0.95271532	   4373.09332091	   1940.59421387	      2.62060274	     69.80407768
      0.95285305	   4373.11069320	   1940.73876895	      2.61409111	     69.80306947
      0.95299078	   4373.12743257	   1940.88262356	      2.60760753	     69.80206532
      0.95317360	   4373.14868186	   1941.07248236	      2.59904500	     69.80073896
      0.95335641	   4373.16884308	   1941.26111957	      2.59053120	     69.79941998
      0.95349308	   4373.18321147	   1941.40135056	      2.58419787	     69.79843888
      0.95362974	   4373.19698701	   1941.54090574	      2.57789138	     69.79746203
      0.95381300	   4373.21453621	   1941.72697623	      2.56947700	     69.79615901
      0.95399626	   4373.23104514	   1941.91184384	      2.56111021	     69.79486384
      0.95412931	   4373.24238569	   1942.04532039	      2.55506495	     69.79392850
      0.95426237	   4373.25319150	   1942.17816921	      2.54904443	     69.79299738
      0.95444662	   4373.26727937	   1942.36109828	      2.54074816	     69.79171514
      0.95463087	   4373.28036612	   1942.54283560	      2.53249868	     69.79044118
      0.95476180	   4373.28906256	   1942.67126055	      2.52666469	     69.78954102
      0.95489273	   4373.29726604	   1942.79908975	      2.52085400	     69.78864512
      0.95507746	   4373.30800868	   1942.97843207	      2.51269522	     69.78738846
      0.95526219	   4373.31779300	   1943.15660020	      2.50458221	     69.78614041
      0.95539084	   4373.32404562	   1943.27999107	      2.49895892	     69.78527642
      0.95551949	   4373.32984498	   1943.40281815	      2.49335753	     69.78441666
      0.95570454	   4373.33739837	   1943.57851223	      2.48533845	     69.78318747
      0.95588959	   4373.34403555	   1943.75305119	      2.47736408	     69.78196714
      0.95601650	   4373.34806195	   1943.87208812	      2.47192079	     69.78113544
      0.95614342	   4373.35166809	   1943.99058716	      2.46649824	     69.78030795
      0.95632880	   4373.35618610	   1944.16271798	      2.45861449	     69.77910689
      0.95651418	   4373.35982786	   1944.33371232	      2.45077442	     69.77791490
      0.95663892	   4373.36178878	   1944.44813287	      2.44552347	     69.77711804
      0.95676366	   4373.36336279	   1944.56204398	      2.44029204	     69.77632532
      0.95694899	   4373.36499206	   1944.73035343	      2.43255512	     69.77515524
      0.95713433	   4373.36578633	   1944.89754913	      2.42486072	     69.77399438
      0.95725823	   4373.36585492	   1945.00870630	      2.41974033	     69.77322352
      0.95738213	   4373.36555955	   1945.11937062	      2.41463869	     69.77245680
      0.95756817	   4373.36443725	   1945.28461302	      2.40701353	     69.77131340
      0.95773384	   4373.36276205	   1945.43083032	      2.40025867	     69.77030315
      0.95787780	   4373.36079350	   1945.55718574	      2.39441549	     69.76943137
      0.95802175	   4373.35835614	   1945.68288874	      2.38859699	     69.76856522
      0.95820280	   4373.35462990	   1945.84005707	      2.38131414	     69.76748402
      0.95833754	   4373.35138713	   1945.95635962	      2.37591920	     69.76668517
      0.95847228	   4373.34774543	   1946.07209853	      2.37054547	     69.76589136
      0.95863854	   4373.34271065	   1946.21413903	      2.36394372	     69.76491871
      0.95880330	   4373.33713697	   1946.35406118	      2.35743291	     69.76396236
      0.95896806	   4373.33099054	   1946.49315334	      2.35095320	     69.76301347
      0.95913282	   4373.32427588	   1946.63141945	      2.34450438	     69.76207211
      0.95926978	   4373.31826987	   1946.74572970	      2.33916707	     69.76129526
      0.95940674	   4373.31187976	   1946.85947452	      2.33385084	     69.76052363
      0.95954370	   4373.30511171	   1946.97265668	      2.32855558	     69.75975717
      0.95972395	   4373.29563275	   1947.12076484	      2.32161810	     69.75875634
      0.95987848	   4373.28699750	   1947.24696976	      2.31569913	     69.75790545
      0.96003302	   4373.27789541	   1947.37246858	      2.30980634	     69.75706122
      0.96018755	   4373.26833555	   1947.49726528	      2.30393956	     69.75622354
      0.96032478	   4373.25946324	   1947.60750248	      2.29875134	     69.75548524
      0.96046201	   4373.25023760	   1947.71719104	      2.29358339	     69.75475211
      0.96064008	   4373.23774223	   1947.85871110	      2.28690738	     69.75380858
      0.96077667	   4373.22776395	   1947.96663973	      2.28180958	     69.75309078
      0.96091325	   4373.21744481	   1948.07403218	      2.27673151	     69.75237817
      0.96104984	   4373.20679039	   1948.18089107	      2.27167305	     69.75167069
      0.96122877	   4373.19232911	   1948.32007718	      2.26507572	     69.75075167
      0.96137889	   4373.17976337	   1948.43614732	      2.25956656	     69.74998744
      0.96152900	   4373.16680417	   1948.55158200	      2.25408065	     69.74922946
      0.96167912	   4373.15345913	   1948.66638469	      2.24861784	     69.74847764
      0.96182924	   4373.13972928	   1948.78055788	      2.24317800	     69.74773206
      0.96197935	   4373.12562239	   1948.89410505	      2.23776100	     69.74699263
      0.96212947	   4373.11113905	   1949.00702864	      2.23236669	     69.74625943
      0.96227958	   4373.09628734	   1949.11933214	      2.22699494	     69.74553235
      0.96242970	   4373.08106728	   1949.23101788	      2.22164562	     69.74481150
      0.96257981	   4373.06548742	   1949.34208943	      2.21631859	     69.74409676
      0.96271064	   4373.05161503	   1949.43839232	      2.21169401	     69.74347891
      0.96284147	   4373.03747459	   1949.53423273	      2.20708618	     69.74286569
      0.96302013	   4373.01773352	   1949.66436483	      2.20082078	     69.74203587
      0.96315556	   4373.00244247	   1949.76244406	      2.19609177	     69.74141256
      0.96329100	   4372.98687097	   1949.86003420	      2.19138040	     69.74079428
      0.96342643	   4372.97102388	   1949.95713762	      2.18668656	     69.74018094
      0.96360240	   4372.95002438	   1950.08258193	      2.18061383	     69.73939148
      0.96374631	   4372.93251263	   1950.18456805	      2.17566917	     69.73875202
      0.96389023	   4372.91469784	   1950.28601206	      2.17074396	     69.73811821
      0.96403414	   4372.89658596	   1950.38691681	      2.16583811	     69.73748994
      0.96417805	   4372.87817774	   1950.48728438	      2.16095149	     69.73686727
      0.96432197	   4372.85947849	   1950.58711751	      2.15608401	     69.73625014
      0.96446588	   4372.84048938	   1950.68641832	      2.15123555	     69.73563860
      0.96460979	   4372.82121526	   1950.78518946	      2.14640601	     69.73503258
      0.96476914	   4372.79954296	   1950.89393944	      2.14108041	     69.73436804
      0.96492849	   4372.77752957	   1951.00204626	      2.13577773	     69.73371024
      0.96505409	   4372.75993822	   1951.08680412	      2.13161425	     69.73319657
      0.96517969	   4372.74213960	   1951.17116598	      2.12746485	     69.73268707
      0.96536358	   4372.71570735	   1951.29396986	      2.12141493	     69.73194868
      0.96549277	   4372.69687760	   1951.37974044	      2.11718253	     69.73143526
      0.96562196	   4372.67783322	   1951.46509743	      2.11296479	     69.73092629
      0.96578281	   4372.65382680	   1951.57079907	      2.10773371	     69.73029871
      0.96593622	   4372.63062834	   1951.67101919	      2.10276555	     69.72970653
      0.96608963	   4372.60713974	   1951.77066454	      2.09781772	     69.72912051
      0.96624304	   4372.58336143	   1951.86973743	      2.09289009	     69.72854072
      0.96637216	   4372.56312822	   1951.95268558	      2.08875809	     69.72805743
      0.96650129	   4372.54269381	   1952.03523171	      2.08464025	     69.72757854
      0.96663041	   4372.52206213	   1952.11737774	      2.08053650	     69.72710398
      0.96681034	   4372.49298685	   1952.23117470	      2.07484175	     69.72645000
      0.96694623	   4372.47077808	   1952.31661552	      2.07055844	     69.72596160
      0.96708213	   4372.44835588	   1952.40161899	      2.06629047	     69.72547802
      0.96721802	   4372.42572452	   1952.48618728	      2.06203778	     69.72499920
      0.96739386	   4372.39613087	   1952.59497173	      2.05655751	     69.72438674
      0.96751493	   4372.37555763	   1952.66944801	      2.05279915	     69.72396967
      0.96763599	   4372.35482174	   1952.74358324	      2.04905272	     69.72355640
      0.96780186	   4372.32615299	   1952.84460297	      2.04393910	     69.72299629
      0.96796179	   4372.29822737	   1952.94141113	      2.03902924	     69.72246289
      0.96812173	   4372.27003002	   1953.03763274	      2.03413984	     69.72193601
      0.96825231	   4372.24680782	   1953.11575674	      2.03016313	     69.72151073
      0.96838288	   4372.22340878	   1953.19349335	      2.02619992	     69.72108976
      0.96854858	   4372.19346142	   1953.29158297	      2.02119006	     69.72056184
      0.96868079	   4372.16936600	   1953.36940637	      2.01720805	     69.72014557
      0.96881300	   4372.14509247	   1953.44683750	      2.01323967	     69.71973376
      0.96894522	   4372.12064462	   1953.52387826	      2.00928483	     69.71932634
      0.96912353	   4372.08739641	   1953.62716657	      2.00397234	     69.71878388
      0.96924206	   4372.06512441	   1953.69543529	      2.00045450	     69.71842768
      0.96936059	   4372.04271487	   1953.76339415	      1.99694738	     69.71807505
      0.96952745	   4372.01093885	   1953.85854221	      1.99202824	     69.71758458
      0.96968715	   4371.98027722	   1953.94903939	      1.98733978	     69.71712168
      0.96984685	   4371.94937683	   1954.03898214	      1.98267047	     69.71666513
      0.96997478	   4371.92445344	   1954.11062738	      1.97894411	     69.71630405
      0.97010270	   4371.89938051	   1954.18192011	      1.97522992	     69.71594701
      0.97026769	   4371.86682158	   1954.27335070	      1.97045743	     69.71549255
      0.97039894	   4371.84074503	   1954.34567356	      1.96667495	     69.71513579
      0.97053020	   4371.81451343	   1954.41762975	      1.96290508	     69.71478333
      0.97066145	   4371.78813032	   1954.48922106	      1.95914775	     69.71443509
      0.97083493	   4371.75302735	   1954.58328545	      1.95420084	     69.71398137
      0.97095409	   4371.72876729	   1954.64752743	      1.95081564	     69.71367399
      0.97107324	   4371.70438438	   1954.71147233	      1.94744061	     69.71337012
      0.97123544	   4371.67099981	   1954.79804249	      1.94286263	     69.71296206
      0.97138905	   4371.63918026	   1954.87952139	      1.93854451	     69.71258156
      0.97154265	   4371.60716575	   1954.96051358	      1.93424304	     69.71220680
      0.97167005	   4371.58046474	   1955.02731974	      1.93068802	     69.71190037
      0.97179744	   4371.55363273	   1955.09379403	      1.92714434	     69.71159786
      0.97195714	   4371.51981167	   1955.17665535	      1.92271813	     69.71122424
      0.97208920	   4371.49169215	   1955.24478368	      1.91907138	     69.71091993
      0.97222125	   4371.46343357	   1955.31255958	      1.91543663	     69.71061987
      0.97235331	   4371.43503950	   1955.37998481	      1.91181384	     69.71032399
      0.97251477	   4371.40013935	   1955.46194604	      1.90740067	     69.70996799
      0.97263830	   4371.37330157	   1955.52430837	      1.90403585	     69.70969979
      0.97276184	   4371.34634672	   1955.58636738	      1.90068133	     69.70943528
      0.97291374	   4371.31304864	   1955.66225652	      1.89657094	     69.70911507
      0.97305816	   4371.28122777	   1955.73399238	      1.89267697	     69.70881574
      0.97320259	   4371.24925440	   1955.80531936	      1.88879689	     69.70852137
      0.97334701	   4371.21712728	   1955.87623882	      1.88493062	     69.70823201
      0.97347046	   4371.18954964	   1955.93653447	      1.88163689	     69.70798858
      0.97359390	   4371.16186169	   1955.99653481	      1.87835316	     69.70774881
      0.97371734	   4371.13406636	   1956.05624121	      1.87507939	     69.70751264
      0.97390437	   4371.09174951	   1956.14614305	      1.87013822	     69.70716174
      0.97401454	   4371.06670899	   1956.19878957	      1.86723806	     69.70695887
      0.97412472	   4371.04158394	   1956.25120469	      1.86434571	     69.70675889
      0.97429827	   4371.00183885	   1956.33330323	      1.85980537	     69.70644968
      0.97442104	   4370.97359841	   1956.39103995	      1.85660491	     69.70623522
      0.97466987	   4370.91605538	   1956.50718454	      1.85014790	     69.70581146
      0.97476656	   4370.89358637	   1956.55200384	      1.84764935	     69.70565068
      0.97488895	   4370.86505693	   1956.60848565	      1.84449513	     69.70545034
      0.97510182	   4370.81520590	   1956.70606244	      1.83903127	     69.70511024
      0.97533057	   4370.76131661	   1956.80998490	      1.83319124	     69.70475654
      0.97543466	   4370.73668385	   1956.85695835	      1.83054433	     69.70459965
      0.97556158	   4370.70656072	   1956.91396244	      1.82732611	     69.70441174
      0.97574051	   4370.66392107	   1956.99383525	      1.82280542	     69.70415319
      0.97586752	   4370.63353754	   1957.05017851	      1.81960836	     69.70397414
      0.97599453	   4370.60305571	   1957.10623093	      1.81642103	     69.70379886
      0.97612155	   4370.57247826	   1957.16199389	      1.81324340	     69.70362729
      0.97629122	   4370.53148051	   1957.23603646	      1.80901352	     69.70340393
      0.97640544	   4370.50378811	   1957.28559173	      1.80617571	     69.70325728
      0.97651965	   4370.47601899	   1957.33491552	      1.80334564	     69.70311366
      0.97667915	   4370.43711600	   1957.40340803	      1.79940647	     69.70291811
      0.97682671	   4370.40099697	   1957.46637256	      1.79577561	     69.70274242
      0.97697427	   4370.36475647	   1957.52895599	      1.79215746	     69.70257170
      0.97709720	   4370.33447006	   1957.58080492	      1.78915281	     69.70243332
      0.97722013	   4370.30410132	   1957.63239151	      1.78615690	     69.70229836
      0.97737243	   4370.26636081	   1957.69594094	      1.78245725	     69.70213598
      0.97750255	   4370.23401847	   1957.74991845	      1.77930697	     69.70200141
      0.97763267	   4370.20158397	   1957.80360517	      1.77616635	     69.70187073
      0.97776279	   4370.16906056	   1957.85700257	      1.77303536	     69.70174388
      0.97789291	   4370.13644698	   1957.91011144	      1.76991395	     69.70162091
      0.97802303	   4370.10374585	   1957.96293317	      1.76680209	     69.70150177
      0.97818044	   4370.06407015	   1958.02644739	      1.76305045	     69.70136282
      0.97829592	   4370.03488092	   1958.07278248	      1.76030670	     69.70126440
      0.97841141	   4370.00562293	   1958.11889379	      1.75757035	     69.70116904
      0.97856378	   4369.96691858	   1958.17939138	      1.75397137	     69.70104782
      0.97870566	   4369.93077271	   1958.23537892	      1.75063153	     69.70093968
      0.97884755	   4369.89452876	   1958.29103312	      1.74730273	     69.70083606
      0.97897216	   4369.86261505	   1958.33963742	      1.74438827	     69.70074883
      0.97909677	   4369.83062741	   1958.38798665	      1.74148225	     69.70066507
      0.97922138	   4369.79856451	   1958.43608145	      1.73858463	     69.70058483
      0.97937472	   4369.75900984	   1958.49491598	      1.73503052	     69.70049086
      0.97950477	   4369.72537440	   1958.54451613	      1.73202603	     69.70041533
      0.97963482	   4369.69166135	   1958.59384272	      1.72903058	     69.70034357
      0.97976488	   4369.65786914	   1958.64289646	      1.72604412	     69.70027563
      0.97989493	   4369.62400059	   1958.69167870	      1.72306662	     69.70021145
      0.98002498	   4369.59005444	   1958.74019015	      1.72009804	     69.70015109
      0.98015503	   4369.55603324	   1958.78843212	      1.71713833	     69.70009449
      0.98028508	   4369.52193592	   1958.83640535	      1.71418747	     69.70004169
      0.98041513	   4369.48776486	   1958.88411112	      1.71124542	     69.69999265
      0.98054519	   4369.45351911	   1958.93155018	      1.70831213	     69.69994741
      0.98067524	   4369.41920091	   1958.97872377	      1.70538757	     69.69990592
      0.98083228	   4369.37766282	   1959.03533449	      1.70186767	     69.69986088
      0.98094258	   4369.34842672	   1959.07486628	      1.69940296	     69.69983249
      0.98105288	   4369.31913834	   1959.11420905	      1.69694445	     69.69980684
      0.98120848	   4369.27773575	   1959.16938961	      1.69348675	     69.69977524
      0.98135198	   4369.23946168	   1959.21995082	      1.69030863	     69.69975088
      0.98149549	   4369.20110448	   1959.27019624	      1.68714086	     69.69973107
      0.98161404	   4369.16935297	   1959.31146690	      1.68453170	     69.69971819
      0.98173259	   4369.13754612	   1959.35252371	      1.68192956	     69.69970839
      0.98188108	   4369.09762882	   1959.40364562	      1.67868027	     69.69970055
      0.98200942	   4369.06305759	   1959.44756417	      1.67588054	     69.69969767
      0.98213776	   4369.02842076	   1959.49123453	      1.67308893	     69.69969848
      0.98226610	   4368.99372139	   1959.53465796	      1.67030539	     69.69970291
      0.98239444	   4368.95895770	   1959.57783502	      1.66752989	     69.69971100
      0.98252278	   4368.92413250	   1959.62076693	      1.66476239	     69.69972271
      0.98265112	   4368.88924420	   1959.66345428	      1.66200288	     69.69973809
      0.98277947	   4368.85429542	   1959.70589825	      1.65925130	     69.69975708
      0.98290781	   4368.81928473	   1959.74809943	      1.65650764	     69.69977974
      0.98303615	   4368.78421459	   1959.79005898	      1.65377185	     69.69980600
      0.98316449	   4368.74908369	   1959.83177750	      1.65104391	     69.69983593
      0.98329283	   4368.71389437	   1959.87325614	      1.64832378	     69.69986946
      0.98342117	   4368.67864539	   1959.91449549	      1.64561144	     69.69990665
      0.98354951	   4368.64333904	   1959.95549668	      1.64290684	     69.69994744
      0.98367785	   4368.60797408	   1959.99626030	      1.64020996	     69.69999189
      0.98380619	   4368.57255279	   1960.03678746	      1.63752077	     69.70003994
      0.98393454	   4368.53707393	   1960.07707876	      1.63483923	     69.70009164
      0.98406288	   4368.50153976	   1960.11713530	      1.63216532	     69.70014695
      0.98419122	   4368.46594900	   1960.15695765	      1.62949900	     69.70020590
      0.98431956	   4368.43030398	   1960.19654692	      1.62684025	     69.70026845
      0.98444790	   4368.39460334	   1960.23590368	      1.62418903	     69.70033465
      0.98457624	   4368.35884945	   1960.27502902	      1.62154530	     69.70040445
      0.98470458	   4368.32304086	   1960.31392348	      1.61890906	     69.70047789
      0.98483292	   4368.28718008	   1960.35258818	      1.61628025	     69.70055493
      0.98496126	   4368.25126546	   1960.39102362	      1.61365885	     69.70063561
      0.98508961	   4368.21529970	   1960.42923095	      1.61104484	     69.70071989
      0.98521795	   4368.17928093	   1960.46721062	      1.60843818	     69.70080781
      0.98534629	   4368.14321209	   1960.50496381	      1.60583884	     69.70089932
      0.98547463	   4368.10709102	   1960.54249092	      1.60324680	     69.70099449
      0.98560297	   4368.07092095	   1960.57979316	      1.60066202	     69.70109323
      0.98573131	   4368.03469938	   1960.61687088	      1.59808448	     69.70119563
      0.98585965	   4367.99842993	   1960.65372535	      1.59551414	     69.70130161
      0.98598799	   4367.96210962	   1960.69035683	      1.59295098	     69.70141125
      0.98611633	   4367.92574261	   1960.72676666	      1.59039497	     69.70152446
      0.98622958	   4367.89361130	   1960.75871009	      1.58814551	     69.70162740
      0.98634283	   4367.86144390	   1960.79048203	      1.58590157	     69.70173313
      0.98648619	   4367.82066848	   1960.83045748	      1.58306880	     69.70187103
      0.98662955	   4367.77983578	   1960.87015992	      1.58024482	     69.70201342
      0.98673504	   4367.74975183	   1960.89919960	      1.57817247	     69.70212111
      0.98684052	   4367.71963772	   1960.92809251	      1.57610484	     69.70223121
      0.98700062	   4367.67387456	   1960.97166268	      1.57297583	     69.70240301
      0.98712696	   4367.63771024	   1961.00581022	      1.57051410	     69.70254255
      0.98725331	   4367.60150124	   1961.03974904	      1.56805905	     69.70268562
      0.98737965	   4367.56525033	   1961.07348019	      1.56561067	     69.70283217
      0.98750600	   4367.52895544	   1961.10700401	      1.56316893	     69.70298226
      0.98763234	   4367.49261948	   1961.14032157	      1.56073380	     69.70313582
      0.98775869	   4367.45624019	   1961.17343319	      1.55830525	     69.70329294
      0.98788503	   4367.41982070	   1961.20633995	      1.55588327	     69.70345353
      0.98801138	   4367.38335849	   1961.23904213	      1.55346782	     69.70361766
      0.98813772	   4367.34685698	   1961.27154085	      1.55105888	     69.70378528
      0.98826406	   4367.31031329	   1961.30383633	      1.54865643	     69.70395645
      0.98839041	   4367.27373124	   1961.33592974	      1.54626044	     69.70413108
      0.98851675	   4367.23710747	   1961.36782122	      1.54387088	     69.70430929
      0.98862995	   4367.20426192	   1961.39622449	      1.54173537	     69.70447190
      0.98874315	   4367.17138376	   1961.42446673	      1.53960498	     69.70463736
      0.98885636	   4367.13847507	   1961.45254868	      1.53747970	     69.70480564
      0.98901926	   4367.09106262	   1961.49267954	      1.53443025	     69.70505278
      0.98912918	   4367.05903595	   1961.51957187	      1.53237854	     69.70522282
      0.98923910	   4367.02697978	   1961.54631437	      1.53033160	     69.70539555
      0.98938503	   4366.98437860	   1961.58158747	      1.52762140	     69.70562898
      0.98951335	   4366.94687467	   1961.61238898	      1.52524500	     69.70583816
      0.98964168	   4366.90933385	   1961.64298863	      1.52287503	     69.70605095
      0.98977001	   4366.87175420	   1961.67338678	      1.52051144	     69.70626741
      0.98989833	   4366.83413889	   1961.70358449	      1.51815423	     69.70648748
      0.99001075	   4366.80115484	   1961.72987409	      1.51609445	     69.70668330
      0.99012317	   4366.76814382	   1961.75601080	      1.51403952	     69.70688190
      0.99026188	   4366.72737160	   1961.78805102	      1.51151057	     69.70713083
      0.99040060	   4366.68655867	   1961.81985992	      1.50898895	     69.70738399
      0.99050550	   4366.65566575	   1961.84376123	      1.50708689	     69.70757832
      0.99061040	   4366.62475024	   1961.86753112	      1.50518898	     69.70777506
      0.99076290	   4366.57976446	   1961.90185249	      1.50243731	     69.70806545
      0.99087170	   4366.54763961	   1961.92617055	      1.50047945	     69.71352295
      0.99098050	   4366.51548947	   1961.95034830	      1.49852601	     69.78798740
      0.99114380	   4366.46719103	   1961.98637365	      1.49560245	     70.05835411
      0.99126453	   4366.43144526	   1962.01280783	      1.49344723	     70.37779146
      0.99138527	   4366.39567126	   1962.03907130	      1.49129740	     70.79587031
      0.99150600	   4366.35986822	   1962.06516447	      1.48915295	     71.30959626
      0.99162674	   4366.32403822	   1962.09108820	      1.48701385	     71.91576858
      0.99177948	   4366.27867078	   1962.12364211	      1.48431534	     72.80988911
      0.99188260	   4366.24802039	   1962.14546798	      1.48249833	     73.49071665
      0.99198572	   4366.21735104	   1962.16717177	      1.48068519	     74.23130811
      0.99213580	   4366.17268497	   1962.19854248	      1.47805325	     75.41144453
      0.99226828	   4366.13322520	   1962.22602357	      1.47573656	     76.54917587
      0.99240077	   4366.09374114	   1962.25330700	      1.47342618	     77.77204580
      0.99251594	   4366.05939757	   1962.27686436	      1.47142289	     78.90075757
      0.99263111	   4366.02503839	   1962.30027433	      1.46942432	     80.08756517
      0.99274628	   4365.99066293	   1962.32353759	      1.46743048	     81.32973159
      0.99288969	   4365.94783902	   1962.35230210	      1.46495427	     82.94994301
      0.99300791	   4365.91251960	   1962.37584672	      1.46291837	     84.34375710
      0.99312614	   4365.87718916	   1962.39924062	      1.46088739	     85.78743041
      0.99324436	   4365.84184717	   1962.42248475	      1.45886130	     87.27863071
      0.99336259	   4365.80649664	   1962.44558060	      1.45684009	     88.81518531
      0.99350820	   4365.76294449	   1962.47382513	      1.45435728	     90.76709050
      0.99361568	   4365.73079426	   1962.49453061	      1.45252947	     92.24791475
      0.99372316	   4365.69863915	   1962.51511680	      1.45070564	     93.76140530
      0.99386313	   4365.65675762	   1962.54175109	      1.44833628	     95.77959182
      0.99400311	   4365.61487279	   1962.56818736	      1.44597364	     97.84882203
      0.99410908	   4365.58316647	   1962.58807019	      1.44418953	     99.44789206
      0.99421504	   4365.55146030	   1962.60784199	      1.44240925	    101.07412809
      0.99435520	   4365.50952805	   1962.63382507	      1.44006038	    103.26548005
      0.99448221	   4365.47153071	   1962.65720908	      1.43793741	    105.28990465
      0.99460923	   4365.43354148	   1962.68043970	      1.43581986	    107.34971981
      0.99473625	   4365.39555967	   1962.70351859	      1.43370773	    109.44387889
      0.99484525	   4365.36297689	   1962.72320390	      1.43189959	    111.26754818
      0.99495424	   4365.33040200	   1962.74278032	      1.43009540	    113.11522357
      0.99508669	   4365.29083341	   1962.76642420	      1.42790837	    115.39195066
      0.99521914	   4365.25128084	   1962.78991182	      1.42572714	    117.70242911
      0.99533216	   4365.21754398	   1962.80983402	      1.42387032	    119.70017518
      0.99544519	   4365.18382107	   1962.82964570	      1.42201770	    121.72138195
      0.99555822	   4365.15011519	   1962.84934868	      1.42016926	    123.76557256
      0.99570339	   4365.10684648	   1962.87449901	      1.41780114	    126.42423088
      0.99581403	   4365.07389396	   1962.89354916	      1.41600104	    128.47474004
      0.99592467	   4365.04095981	   1962.91249985	      1.41420490	    130.54590508
      0.99605848	   4365.00115417	   1962.93529029	      1.41203776	    133.07804018
      0.99619230	   4364.96137920	   1962.95794015	      1.40987638	    135.63919095
      0.99629747	   4364.93014346	   1962.97564493	      1.40818170	    137.67205114
      0.99640264	   4364.89892841	   1962.99326579	      1.40649056	    139.72215425
      0.99654000	   4364.85819540	   1963.01615535	      1.40428718	    142.42514786
      0.99666541	   4364.82103777	   1963.03693477	      1.40228057	    144.91791727
      0.99679083	   4364.78391646	   1963.05760178	      1.40027894	    147.43382634
      0.99691625	   4364.74683038	   1963.07815826	      1.39828226	    149.97243040
      0.99702395	   4364.71501241	   1963.09572615	      1.39657145	    152.17038477
      0.99713166	   4364.68322230	   1963.11321560	      1.39486427	    154.38449114
      0.99726294	   4364.64451695	   1963.13442847	      1.39278842	    157.10455877
      0.99739422	   4364.60585646	   1963.15552959	      1.39071793	    159.84777126
      0.99750539	   4364.57315554	   1963.17331357	      1.38896875	    162.18858455
      0.99761656	   4364.54048834	   1963.19102074	      1.38722338	    164.54540694
      0.99772773	   4364.50785753	   1963.20865295	      1.38548183	    166.91797785
      0.99787360	   4364.46509557	   1963.23167771	      1.38320239	    170.05461994
      0.99798257	   4364.43319611	   1963.24879652	      1.38150393	    172.41471802
      0.99809153	   4364.40133260	   1963.26584797	      1.37980910	    174.78915913
      0.99822504	   4364.36234389	   1963.28665092	      1.37773741	    177.71767831
      0.99835855	   4364.32341186	   1963.30735761	      1.37567113	    180.66699144
      0.99846128	   4364.29349831	   1963.32322619	      1.37408495	    182.95015716
      0.99856401	   4364.26361933	   1963.33904050	      1.37250194	    185.24522502
      0.99870203	   4364.22353110	   1963.36020580	      1.37037998	    188.34734944
      0.99882700	   4364.18729114	   1963.37928916	      1.36846363	    191.17399886
      0.99895197	   4364.15110772	   1963.39829883	      1.36655193	    194.01737717
      0.99907693	   4364.11497921	   1963.41723653	      1.36464486	    196.87719440
      0.99918160	   4364.08476548	   1963.43304425	      1.36305116	    199.28486284
      0.99928627	   4364.05459137	   1963.44880418	      1.36146070	    201.70369987
      0.99941865	   4364.01648699	   1963.46867107	      1.35945369	    204.77878265
      0.99955103	   4363.97844853	   1963.48846602	      1.35745183	    207.87115554
      0.99965976	   4363.94725757	   1963.50467268	      1.35581143	    210.42377680
      0.99976850	   4363.91611175	   1963.52083371	      1.35417447	    212.98768144
      0.99987723	   4363.88501320	   1963.53695067	      1.35254094	    215.56270245
      1.00002720	   4363.84219666	   1963.55911007	      1.35029349	    219.13227516
      1.00013291	   4363.81207025	   1963.57468348	      1.34871313	    221.66079650
      1.00023863	   4363.78198843	   1963.59021912	      1.34713598	    224.19931653
      1.00037431	   4363.74344737	   1963.61010543	      1.34511646	    227.47184577
      1.00050999	   4363.70498150	   1963.62993398	      1.34310219	    230.76031547
      1.00060922	   4363.67690205	   1963.64439940	      1.34163250	    233.17504332
      1.00070844	   4363.64886307	   1963.65883611	      1.34016560	    235.59802951
      1.00084939	   4363.60910292	   1963.67929781	      1.33808650	    239.05413082
      1.00097539	   4363.57363242	   1963.69754347	      1.33623272	    242.15722053
      1.00110140	   4363.53823119	   1963.71574868	      1.33438340	    245.27298875
      1.00121171	   4363.50729289	   1963.73165518	      1.33276799	    248.01106377
      1.00132202	   4363.47640860	   1963.74753335	      1.33115596	    250.75855477
      1.00143233	   4363.44557679	   1963.76338416	      1.32954733	    253.51532464
      1.00156948	   4363.40732114	   1963.78305427	      1.32755212	    256.95535791
      1.00168249	   4363.37585812	   1963.79923461	      1.32591188	    259.80055686
      1.00179551	   4363.34445276	   1963.81539055	      1.32427516	    262.65504052
      1.00190852	   4363.31310345	   1963.83152306	      1.32264195	    265.51867182
      1.00202153	   4363.28181191	   1963.84763360	      1.32101223	    268.39131588
      1.00216207	   4363.24297997	   1963.86763788	      1.31899055	    271.97580686
      1.00226490	   4363.21462197	   1963.88225712	      1.31751458	    274.60732536
      1.00236774	   4363.18631077	   1963.89686109	      1.31604147	    277.24596705
      1.00250244	   4363.14929945	   1963.91596923	      1.31411620	    280.71289771
      1.00263714	   4363.11236946	   1963.93505473	      1.31219582	    284.19168038
      1.00273806	   4363.08475577	   1963.94934070	      1.31076021	    286.80572320
      1.00283898	   4363.05718752	   1963.96361577	      1.30932733	    289.42622070
      1.00297437	   4363.02027734	   1963.98275087	      1.30740934	    292.95170216
      1.00309674	   4362.98698958	   1964.00003111	      1.30568007	    296.14771131
      1.00321910	   4362.95377134	   1964.01729979	      1.30395476	    299.35278680
      1.00334147	   4362.92062025	   1964.03455789	      1.30223342	    302.56679034
      1.00344480	   4362.89268009	   1964.04912494	      1.30078287	    305.28776649
      1.00354813	   4362.86478784	   1964.06368619	      1.29933512	    308.01493267
      1.00367660	   4362.83018111	   1964.08178224	      1.29753918	    311.41387015
      1.00380506	   4362.79564923	   1964.09987214	      1.29574754	    314.82210510
      1.00391325	   4362.76662719	   1964.11510360	      1.29424200	    317.69954375
      1.00402144	   4362.73765781	   1964.13033255	      1.29273950	    320.58338939
      1.00412963	   4362.70874281	   1964.14556010	      1.29124002	    323.47355887
      1.00427048	   4362.67117965	   1964.16538297	      1.28929246	    327.24544084
      1.00437567	   4362.64318402	   1964.18018917	      1.28784116	    330.06945476
      1.00448087	   4362.61523812	   1964.19499638	      1.28639269	    332.89920136
      1.00461041	   4362.58089524	   1964.21323311	      1.28461290	    336.39158629
      1.00473996	   4362.54662797	   1964.23147392	      1.28283738	    339.89243011
      1.00484104	   4362.51994342	   1964.24571136	      1.28145489	    342.62995906
      1.00494212	   4362.49330445	   1964.25995270	      1.28007499	    345.37250446
      1.00507368	   4362.45870351	   1964.27849530	      1.27828287	    348.94940996
      1.00519450	   4362.42699743	   1964.29553132	      1.27664097	    352.24144234
      1.00531532	   4362.39535857	   1964.31257634	      1.27500274	    355.54036397
      1.00543613	   4362.36378435	   1964.32963100	      1.27336815	    358.84608488
      1.00553885	   4362.33699280	   1964.34413982	      1.27198126	    361.66193462
      1.00564157	   4362.31024777	   1964.35865695	      1.27059700	    364.48258294
      1.00576824	   4362.27733116	   1964.37657252	      1.26889349	    367.96761185
      1.00589492	   4362.24448569	   1964.39450286	      1.26719394	    371.45976567
      1.00600265	   4362.21661011	   1964.40976431	      1.26575168	    374.43518217
      1.00611038	   4362.18878529	   1964.42503785	      1.26431226	    377.41563023
      1.00621811	   4362.16101288	   1964.44032439	      1.26287569	    380.40105597
      1.00635553	   4362.12566023	   1964.45984357	      1.26104731	    384.21641708
      1.00646046	   4362.09872347	   1964.47476354	      1.25965431	    387.13502464
      1.00656539	   4362.07183438	   1964.48969759	      1.25826398	    390.05819732
      1.00669247	   4362.03933561	   1964.50780365	      1.25658377	    393.60439829
      1.00681955	   4362.00690666	   1964.52593224	      1.25490746	    397.15715226
      1.00692086	   4361.98110597	   1964.54040155	      1.25357387	    399.99406943
      1.00702216	   4361.95534905	   1964.55488625	      1.25224274	    402.83506694
      1.00715074	   4361.92272240	   1964.57329399	      1.25055676	    406.44677808
      1.00727933	   4361.89016647	   1964.59172843	      1.24887472	    410.06493356
      1.00738289	   4361.86399930	   1964.60659564	      1.24752288	    412.98359292
      1.00748644	   4361.83787726	   1964.62148125	      1.24617357	    415.90635294
      1.00761226	   4361.80620449	   1964.63959136	      1.24453773	    419.46264853
      1.00773807	   4361.77459833	   1964.65773030	      1.24290561	    423.02488777
      1.00784181	   4361.74858852	   1964.67270977	      1.24156260	    425.96664845
      1.00794555	   4361.72262331	   1964.68770987	      1.24022211	    428.91238102
      1.00807011	   4361.69150919	   1964.70574781	      1.23861598	    432.45435521
      1.00819466	   4361.66045934	   1964.72381705	      1.23701346	    436.00196221
      1.00829944	   4361.63439191	   1964.73904185	      1.23566822	    438.99051023
      1.00840421	   4361.60836925	   1964.75428977	      1.23432552	    441.98298259
      1.00850899	   4361.58239282	   1964.76956152	      1.23298535	    444.97935255
      1.00865171	   4361.54708248	   1964.79040216	      1.23116395	    449.06694890
      1.00875367	   4361.52190795	   1964.80531964	      1.22986555	    451.99162565
      1.00885563	   4361.49677521	   1964.82026091	      1.22856953	    454.91991563
      1.00898521	   4361.46489573	   1964.83928518	      1.22692581	    458.64669166
      1.00911479	   4361.43308353	   1964.85834939	      1.22528592	    462.37922876
      1.00921163	   4361.40935482	   1964.87262359	      1.22406285	    465.17242045
      1.00930848	   4361.38566300	   1964.88692084	      1.22284190	    467.96879214
      1.00944154	   4361.35317199	   1964.90660405	      1.22116774	    471.81621837
      1.00956177	   4361.32387513	   1964.92442758	      1.21965847	    475.29765723
      1.00968200	   4361.29463678	   1964.94228883	      1.21815245	    478.78391756
      1.00978909	   4361.26863994	   1964.95823063	      1.21681368	    481.89332802
      1.00989618	   4361.24268939	   1964.97420331	      1.21547746	    485.00652778
      1.01000327	   4361.21678314	   1964.99020705	      1.21414380	    488.12350126
      1.01013228	   4361.18563683	   1965.00952724	      1.21254063	    491.88319597
      1.01024137	   4361.15934777	   1965.02590141	      1.21118779	    495.06679822
      1.01035046	   4361.13310582	   1965.04230945	      1.20983757	    498.25426926
      1.01045955	   4361.10690894	   1965.05875153	      1.20848996	    501.44559615
      1.01056864	   4361.08075845	   1965.07522830	      1.20714496	    504.64076649
      1.01070164	   4361.04893912	   1965.09536230	      1.20550878	    508.54116445
      1.01080194	   4361.02498661	   1965.11058236	      1.20427733	    511.48659111
      1.01090224	   4361.00107128	   1965.12583263	      1.20304806	    514.43523872
      1.01102997	   4360.97067224	   1965.14529740	      1.20148581	    518.19480190
      1.01115770	   4360.94033345	   1965.16481241	      1.19992709	    521.95956335
      1.01125601	   4360.91702479	   1965.17986774	      1.19872975	    524.86077854
      1.01135432	   4360.89375112	   1965.19495346	      1.19753448	    527.76506108
      1.01148301	   4360.86333987	   1965.21474783	      1.19597297	    531.57148191
      1.01160005	   4360.83573587	   1965.23279533	      1.19455598	    535.03762993
      1.01171708	   4360.80818307	   1965.25088768	      1.19314191	    538.50810471
      1.01183412	   4360.78067890	   1965.26902499	      1.19173074	    541.98290125
      1.01193563	   4360.75686382	   1965.28479416	      1.19050906	    545.00038302
      1.01203714	   4360.73308496	   1965.30059783	      1.18928955	    548.02111054
      1.01213866	   4360.70934375	   1965.31643652	      1.18807221	    551.04508167
      1.01228399	   4360.67541760	   1965.33917372	      1.18633313	    555.38006996
      1.01238398	   4360.65212076	   1965.35485963	      1.18513920	    558.36643095
      1.01248397	   4360.62885857	   1965.37058031	      1.18394735	    561.35593521
      1.01261348	   4360.59878439	   1965.39099293	      1.18240686	    565.23237531
      1.01274298	   4360.56876811	   1965.41146502	      1.18086984	    569.11408699
      1.01283574	   4360.54730496	   1965.42616623	      1.17977102	    571.89777465
      1.01292850	   4360.52587088	   1965.44089842	      1.17867397	    574.68416790
      1.01306467	   4360.49445980	   1965.46258248	      1.17706668	    578.77954806
      1.01318525	   4360.46669915	   1965.48183993	      1.17564665	    582.41075766
      1.01330583	   4360.43898940	   1965.50115151	      1.17422960	    586.04654445
      1.01340932	   4360.41524505	   1965.51776960	      1.17301572	    589.17074202
      1.01351281	   4360.39153815	   1965.53442826	      1.17180402	    592.29831539
      1.01361630	   4360.36786694	   1965.55112752	      1.17059450	    595.42926684
      1.01375035	   4360.33726023	   1965.57281905	      1.16903102	    599.48979182
      1.01385703	   4360.31294615	   1965.59013031	      1.16778942	    602.72515645
      1.01396370	   4360.28867107	   1965.60748600	      1.16655011	    605.96411860
      1.01407038	   4360.26443316	   1965.62488618	      1.16531308	    609.20668125
      1.01417706	   4360.24023357	   1965.64233135	      1.16407833	    612.45284714
      1.01431404	   4360.20921282	   1965.66479916	      1.16249609	    616.62657719
      1.01441049	   4360.18740990	   1965.68066341	      1.16138432	    619.56876396
      1.01450693	   4360.16563657	   1965.69656506	      1.16027439	    622.51390357
      1.01463769	   4360.13616612	   1965.71818435	      1.15877253	    626.51153181
      1.01475205	   4360.11043603	   1965.73714990	      1.15746177	    630.01232600
      1.01486642	   4360.08474912	   1965.75616948	      1.15615357	    633.51728117
      1.01498078	   4360.05910311	   1965.77524316	      1.15484795	    637.02640020
      1.01509514	   4360.03350046	   1965.79437172	      1.15354488	    640.53968530
      1.01519376	   4360.01145330	   1965.81091183	      1.15242318	    643.57282903
      1.01529239	   4359.98943804	   1965.82749325	      1.15130338	    646.60907374
      1.01541675	   4359.96172132	   1965.84846030	      1.14989407	    650.44200812
      1.01554111	   4359.93405439	   1965.86949382	      1.14848775	    654.27987549
      1.01563578	   4359.91302240	   1965.88555157	      1.14741909	    657.20501885
      1.01573046	   4359.89201932	   1965.90164836	      1.14635217	    660.13302149
      1.01586300	   4359.86266235	   1965.92424872	      1.14486141	    664.23687907
      1.01597791	   4359.83725584	   1965.94390495	      1.14357171	    667.79929544
      1.01609282	   4359.81188892	   1965.96361943	      1.14228452	    671.36591948
      1.01619562	   4359.78922910	   1965.98130772	      1.14113503	    674.56049711
      1.01629843	   4359.76660061	   1965.99904319	      1.13998754	    677.75843777
      1.01640124	   4359.74400506	   1966.01682633	      1.13884205	    680.95973806
      1.01653247	   4359.71520928	   1966.03959472	      1.13738282	    685.05085163
      1.01663485	   4359.69277977	   1966.05741336	      1.13624657	    688.24655162
      1.01673723	   4359.67038096	   1966.07527990	      1.13511229	    691.44556896
      1.01683962	   4359.64801424	   1966.09319482	      1.13397997	    694.64789765
      1.01697607	   4359.61825234	   1966.11714687	      1.13247389	    698.92103247
      1.01707518	   4359.59667186	   1966.13459786	      1.13138219	    702.02829648
      1.01717429	   4359.57511969	   1966.15209476	      1.13029232	    705.13864053
      1.01729935	   4359.54796587	   1966.17423970	      1.12891964	    709.06786561
      1.01742441	   4359.52085708	   1966.19645860	      1.12754986	    713.00196393
      1.01751686	   4359.50084832	   1966.21293149	      1.12653913	    715.91327113
      1.01760931	   4359.48086365	   1966.22944519	      1.12552998	    718.82722186
      1.01774065	   4359.45251442	   1966.25297733	      1.12409896	    722.97165161
      1.01785688	   4359.42746892	   1966.27387090	      1.12283525	    726.64353997
      1.01797310	   4359.40246341	   1966.29483038	      1.12157401	    730.31954791
      1.01807729	   4359.38008036	   1966.31367458	      1.12044551	    733.61821921
      1.01818148	   4359.35772948	   1966.33257234	      1.11931899	    736.92016463
      1.01828566	   4359.33540888	   1966.35152364	      1.11819443	    740.22536570
      1.01838985	   4359.31311978	   1966.37052895	      1.11707183	    743.53380256
      1.01852399	   4359.28446818	   1966.39507706	      1.11562942	    747.79798876
      1.01862048	   4359.26388952	   1966.41279219	      1.11459379	    750.86878216
      1.01871697	   4359.24333625	   1966.43055415	      1.11355982	    753.94229068
      1.01884360	   4359.21640414	   1966.45393511	      1.11220546	    757.97979212
      1.01897023	   4359.18951586	   1966.47739759	      1.11085396	    762.02189059
      1.01906147	   4359.17017046	   1966.49435448	      1.10988190	    764.93723931
      1.01915271	   4359.15084728	   1966.51135404	      1.10891132	    767.85493119
      1.01928504	   4359.12286550	   1966.53608385	      1.10750636	    772.09039503
      1.01940088	   4359.09840777	   1966.55780821	      1.10627892	    775.80231956
      1.01951672	   4359.07398777	   1966.57960269	      1.10505384	    779.51789919
      1.01962039	   4359.05216522	   1966.59916522	      1.10395955	    782.84589758
      1.01972405	   4359.03037295	   1966.61878444	      1.10286714	    786.17675376
      1.01982771	   4359.00860907	   1966.63846035	      1.10177661	    789.51043361
      1.01993138	   4358.98687482	   1966.65819336	      1.10068795	    792.84690162
      1.02006439	   4358.95902809	   1966.68359755	      1.09929377	    797.13211426
      1.02016046	   4358.93894691	   1966.70200417	      1.09828876	    800.22977819
      1.02025653	   4358.91888955	   1966.72046028	      1.09728535	    803.32973334
      1.02038218	   4358.89269251	   1966.74467591	      1.09597529	    807.38783542
      1.02050784	   4358.86653633	   1966.76897700	      1.09466795	    811.44973098
      1.02059879	   4358.84763200	   1966.78661965	      1.09372341	    814.39200569
      1.02068973	   4358.82874853	   1966.80430739	      1.09278027	    817.33619991
      1.02082083	   4358.80156651	   1966.82988434	      1.09142322	    821.58359351
      1.02093589	   4358.77774717	   1966.85240937	      1.09023464	    825.31439638
      1.02105095	   4358.75396314	   1966.87500781	      1.08904830	    829.04809272
      1.02115412	   4358.73266401	   1966.89533424	      1.08798641	    832.39851072
      1.02125730	   4358.71139331	   1966.91572019	      1.08692633	    835.75115782
      1.02136047	   4358.69014916	   1966.93616560	      1.08586803	    839.10598698
      1.02146364	   4358.66893280	   1966.95667089	      1.08481152	    842.46295015
      1.02159544	   4358.64186991	   1966.98295120	      1.08346454	    846.75410844
      1.02169109	   4358.62225519	   1967.00208810	      1.08248868	    849.87085946
      1.02178675	   4358.60266271	   1967.02127684	      1.08151433	    852.98930947
      1.02191137	   4358.57717507	   1967.04635194	      1.08024736	    857.05413486
      1.02203598	   4358.55172527	   1967.07151571	      1.07898296	    861.12168529
      1.02212687	   4358.53318808	   1967.08992621	      1.07806234	    864.09016723
      1.02221776	   4358.51467049	   1967.10838415	      1.07714309	    867.06001510
      1.02234722	   4358.48833181	   1967.13475601	      1.07583615	    871.29221805
      1.02246142	   4358.46512990	   1967.15810139	      1.07468548	    875.02795388
      1.02257562	   4358.44196077	   1967.18152276	      1.07353694	    878.76563643
      1.02267836	   4358.42114367	   1967.20265769	      1.07250552	    882.12968907
      1.02278110	   4358.40035314	   1967.22385454	      1.07147582	    885.49520568
      1.02288384	   4358.37958726	   1967.24511324	      1.07044784	    888.86213337
      1.02298658	   4358.35884729	   1967.26643417	      1.06942157	    892.23041876
      1.02311698	   4358.33255791	   1967.29358604	      1.06812140	    896.50758941
      1.02321228	   4358.31337165	   1967.31349294	      1.06717295	    899.63468601
      1.02330758	   4358.29420602	   1967.33345366	      1.06622596	    902.76280415
      1.02343106	   4358.26940710	   1967.35939561	      1.06500119	    906.81709466
      1.02355453	   4358.24464287	   1967.38542849	      1.06377886	    910.87293571
      1.02364556	   4358.22640871	   1967.40468053	      1.06287922	    913.86414558
      1.02373660	   4358.20819285	   1967.42398221	      1.06198090	    916.85611112
      1.02386410	   4358.18271140	   1967.45110107	      1.06072489	    921.04801175
      1.02397736	   4358.16010881	   1967.47527094	      1.05961143	    924.77246658
      1.02409061	   4358.13753636	   1967.49951857	      1.05849999	    928.49788390
      1.02420387	   4358.11499162	   1967.52384382	      1.05739058	    932.22419461
      1.02429727	   4358.09642264	   1967.54396312	      1.05647719	    935.29780964
      1.02439067	   4358.07787225	   1967.56413544	      1.05556517	    938.37194593
      1.02451163	   4358.05387741	   1967.59033963	      1.05438605	    942.35393149
      1.02462387	   4358.03163932	   1967.61473634	      1.05329391	    946.04974301
      1.02473612	   4358.00942998	   1967.63921051	      1.05220373	    949.74611465
      1.02484836	   4357.98724687	   1967.66376195	      1.05111551	    953.44298173
      1.02494170	   4357.96882311	   1967.68423662	      1.05021211	    956.51738187
      1.02503504	   4357.95041728	   1967.70476494	      1.04931005	    959.59204352
      1.02515530	   4357.92673069	   1967.73129407	      1.04814977	    963.55389955
      1.02526734	   4357.90468914	   1967.75609180	      1.04707075	    967.24542674
      1.02537939	   4357.88267531	   1967.78096764	      1.04599366	    970.93715063
      1.02548021	   4357.86288856	   1967.80341787	      1.04502611	    974.25913323
      1.02558103	   4357.84312418	   1967.82593160	      1.04406012	    977.58118286
      1.02568185	   4357.82338035	   1967.84850867	      1.04309568	    980.90325692
      1.02580335	   4357.79961578	   1967.87580102	      1.04193547	    984.90668173
      1.02590604	   4357.77955184	   1967.89894168	      1.04095656	    988.29047622
      1.02600874	   4357.75951049	   1967.92214865	      1.03997925	    991.67415690
      1.02611143	   4357.73948988	   1967.94542177	      1.03900353	    995.05768145
      1.02621413	   4357.71949129	   1967.96876135	      1.03802939	    998.44100785
      1.02633979	   4357.69504891	   1967.99741011	      1.03683959	   1002.58054020
      1.02643456	   4357.67663672	   1968.01908261	      1.03594382	   1005.70222819
      1.02652933	   4357.65824154	   1968.04081174	      1.03504939	   1008.82363931
      1.02664981	   4357.63488177	   1968.06851840	      1.03391423	   1012.79148189
      1.02677030	   4357.61154955	   1968.09631690	      1.03278123	   1016.75876578
      1.02686241	   4357.59373053	   1968.11763324	      1.03191642	   1019.79163859
      1.02695453	   4357.57592706	   1968.13900333	      1.03105286	   1022.82412312
      1.02707695	   4357.55229342	   1968.16748617	      1.02990720	   1026.85342308
      1.02718766	   4357.53094451	   1968.19332652	      1.02887302	   1030.49661997
      1.02729837	   4357.50961980	   1968.21924511	      1.02784065	   1034.13912656
      1.02740907	   4357.48831690	   1968.24524169	      1.02681007	   1037.78090104
      1.02750429	   4357.47001398	   1968.26766404	      1.02592511	   1040.91255979
      1.02759951	   4357.45172695	   1968.29014418	      1.02504147	   1044.04362105
      1.02771512	   4357.42954780	   1968.31751547	      1.02397041	   1047.84421765
      1.02783073	   4357.40739230	   1968.34497219	      1.02290129	   1051.64385298
      1.02792928	   4357.38852527	   1968.36844648	      1.02199141	   1054.88220515
      1.02802783	   4357.36967483	   1968.39198289	      1.02108294	   1058.11980221
      1.02812639	   4357.35084248	   1968.41558172	      1.02017586	   1061.35661891
      1.02825393	   4357.32649544	   1968.44621472	      1.01900404	   1065.54436398
      1.02835067	   4357.30804880	   1968.46951904	      1.01811679	   1068.71975036
      1.02844741	   4357.28961776	   1968.49288338	      1.01723088	   1071.89431003
      1.02856462	   4357.26730928	   1968.52127242	      1.01615930	   1075.73947423
      1.02868183	   4357.24502360	   1968.54974972	      1.01508968	   1079.58335682
      1.02877377	   4357.22755972	   1968.57215027	      1.01425201	   1082.59769669
      1.02886571	   4357.21010938	   1968.59460515	      1.01341553	   1085.61120933
      1.02898613	   4357.18727701	   1968.62409668	      1.01232181	   1089.55671537
      1.02909619	   4357.16642859	   1968.65113411	      1.01132392	   1093.16167820
      1.02920625	   4357.14560134	   1968.67824981	      1.01032773	   1096.76537627
      1.02931632	   4357.12479288	   1968.70544346	      1.00933325	   1100.36778453
      1.02941036	   4357.10702943	   1968.72874218	      1.00848482	   1103.44495016
      1.02950441	   4357.08927947	   1968.75209784	      1.00763763	   1106.52114134
      1.02961995	   4357.06749374	   1968.78086884	      1.00659854	   1110.29892717
      1.02973549	   4357.04572868	   1968.80972592	      1.00556130	   1114.07519483
      1.02983315	   4357.02734897	   1968.83418536	      1.00468600	   1117.26596208
      1.02993081	   4357.00898345	   1968.85870626	      1.00381202	   1120.45561247
      1.03002847	   4356.99063356	   1968.88328886	      1.00293936	   1123.64413182
      1.03015639	   4356.96662032	   1968.91558072	      1.00179832	   1127.81878334
      1.03025209	   4356.94867186	   1968.93980972	      1.00094610	   1130.94082252
      1.03034780	   4356.93073666	   1968.96409776	      1.00009514	   1134.06173461
      1.03046500	   4356.90879144	   1968.99392370	      0.99905469	   1137.88232020
      1.03058221	   4356.88686605	   1969.02383823	      0.99801612	   1141.70117826
      1.03067297	   4356.86990431	   1969.04706256	      0.99721322	   1144.65696992
      1.03076372	   4356.85295399	   1969.07033995	      0.99641145	   1147.61170582
      1.03088441	   4356.83043253	   1969.10137725	      0.99534696	   1151.53933451
      1.03099420	   4356.80996298	   1969.12969324	      0.99438032	   1155.11061601
      1.03110399	   4356.78951196	   1969.15808716	      0.99341530	   1158.68031146
      1.03121378	   4356.76907711	   1969.18655868	      0.99245191	   1162.24840841
      1.03130637	   4356.75185904	   1969.21062952	      0.99164073	   1165.25615384
      1.03139895	   4356.73465226	   1969.23475550	      0.99083071	   1168.26274691
      1.03151497	   4356.71310885	   1969.26506506	      0.98981731	   1172.02856612
      1.03163099	   4356.69158357	   1969.29546126	      0.98880571	   1175.79255292
      1.03172732	   4356.67372599	   1969.32076590	      0.98796712	   1178.91646692
      1.03182365	   4356.65588034	   1969.34613017	      0.98712977	   1182.03910307
      1.03191998	   4356.63804801	   1969.37155429	      0.98629364	   1185.16045510
      1.03205015	   4356.61397007	   1969.40600544	      0.98516571	   1189.37638154
      1.03214430	   4356.59657111	   1969.43098991	      0.98435134	   1192.42402862
      1.03223845	   4356.57918326	   1969.45603127	      0.98353813	   1195.47043192
      1.03235676	   4356.55734973	   1969.48758112	      0.98251785	   1199.29703580
      1.03247508	   4356.53553374	   1969.51922075	      0.98149940	   1203.12176099
      1.03256366	   4356.51921359	   1969.54296794	      0.98073810	   1205.98410637
      1.03265224	   4356.50290282	   1969.56676537	      0.97997782	   1208.84548274
      1.03277509	   4356.48029793	   1969.59985459	      0.97892504	   1212.81253334
      1.03288533	   4356.46002972	   1969.62962908	      0.97798201	   1216.37087127
      1.03299558	   4356.43977794	   1969.65948156	      0.97704056	   1219.92791445
      1.03309425	   4356.42166401	   1969.68626630	      0.97619926	   1223.11054168
      1.03319292	   4356.40356333	   1969.71311349	      0.97535922	   1226.29224126
      1.03329159	   4356.38547415	   1969.74002284	      0.97452043	   1229.47306573
      1.03339026	   4356.36739764	   1969.76699449	      0.97368289	   1232.65306768
      1.03351943	   4356.34375101	   1969.80239713	      0.97258835	   1236.81487515
      1.03361012	   4356.32716235	   1969.82731643	      0.97182117	   1239.73607836
      1.03370081	   4356.31058297	   1969.85228808	      0.97105503	   1242.65673294
      1.03382257	   4356.28833929	   1969.88589838	      0.97002804	   1246.57730779
      1.03394433	   4356.26611266	   1969.91960300	      0.96900294	   1250.49707256
      1.03403067	   4356.25036508	   1969.94355825	      0.96827724	   1253.27590195
      1.03411700	   4356.23462561	   1969.96756081	      0.96755248	   1256.05441349
      1.03424353	   4356.21157373	   1970.00282571	      0.96649194	   1260.12621990
      1.03435427	   4356.19141559	   1970.03377034	      0.96556549	   1263.68915800
      1.03446500	   4356.17127282	   1970.06479302	      0.96464058	   1267.25180556
      1.03456282	   4356.15348900	   1970.09226416	      0.96382476	   1270.39899600
      1.03466065	   4356.13571737	   1970.11979619	      0.96301013	   1273.54607852
      1.03475847	   4356.11795626	   1970.14738882	      0.96219670	   1276.69310956
      1.03487719	   4356.09641792	   1970.18095559	      0.96121116	   1280.51221444
      1.03497635	   4356.07844026	   1970.20905975	      0.96038935	   1283.70210780
      1.03507550	   4356.06047489	   1970.23722633	      0.95956876	   1286.89213645
      1.03517466	   4356.04252017	   1970.26545505	      0.95874938	   1290.08236035
      1.03527381	   4356.02457736	   1970.29374609	      0.95793122	   1293.27283930
      1.03539861	   4356.00200866	   1970.32944327	      0.95690315	   1297.28903239
      1.03548994	   4355.98550565	   1970.35562819	      0.95615204	   1300.22837443
      1.03558127	   4355.96901138	   1970.38186572	      0.95540195	   1303.16809598
      1.03570026	   4355.94753614	   1970.41612937	      0.95442621	   1306.99886313
      1.03581925	   4355.92607612	   1970.45048234	      0.95345219	   1310.83046042
      1.03590602	   4355.91043865	   1970.47558927	      0.95274302	   1313.62506688
      1.03599278	   4355.89480891	   1970.50074361	      0.95203476	   1316.42021193
      1.03611687	   4355.87247275	   1970.53679856	      0.95102350	   1320.41846269
      1.03622557	   4355.85291809	   1970.56846579	      0.95013906	   1323.92236606
      1.03633428	   4355.83337772	   1970.60020772	      0.94925605	   1327.42735193
      1.03644299	   4355.81384950	   1970.63202403	      0.94837447	   1330.93350133
      1.03653319	   4355.79765723	   1970.65848068	      0.94764404	   1333.84370168
      1.03662340	   4355.78147330	   1970.68498851	      0.94691459	   1336.75480472
      1.03673946	   4355.76066412	   1970.71917094	      0.94597746	   1340.50183598
      1.03685552	   4355.73986943	   1970.75343821	      0.94504194	   1344.25053535
      1.03694743	   4355.72341244	   1970.78063749	      0.94430216	   1347.22066312
      1.03703935	   4355.70696421	   1970.80788994	      0.94356339	   1350.19194649
      1.03715485	   4355.68630908	   1970.84221200	      0.94263645	   1353.92748023
      1.03727036	   4355.66566828	   1970.87661808	      0.94171108	   1357.66500936
      1.03735988	   4355.64968261	   1970.90334190	      0.94099498	   1360.56314065
      1.03744940	   4355.63370527	   1970.93011616	      0.94027982	   1363.46257078
      1.03756772	   4355.61260241	   1970.96558189	      0.93933602	   1367.29686894
      1.03768604	   4355.59151479	   1971.00113587	      0.93839387	   1371.13361110
      1.03777393	   4355.57586301	   1971.02760175	      0.93769512	   1373.98507689
      1.03786181	   4355.56021933	   1971.05411628	      0.93699728	   1376.83798541
      1.03798301	   4355.53866111	   1971.09076132	      0.93603639	   1380.77473276
      1.03808926	   4355.51977627	   1971.12296128	      0.93519546	   1384.22815521
      1.03819550	   4355.50090546	   1971.15523274	      0.93435585	   1387.68389124
      1.03830175	   4355.48204672	   1971.18757543	      0.93351754	   1391.14200866
      1.03839618	   4355.46529670	   1971.21638290	      0.93277351	   1394.21775969
      1.03849062	   4355.44855622	   1971.24524670	      0.93203052	   1397.29549091
      1.03858505	   4355.43182687	   1971.27416706	      0.93128855	   1400.37524765
      1.03870960	   4355.40977752	   1971.31239736	      0.93031150	   1404.44040744
      1.03880490	   4355.39292060	   1971.34171433	      0.92956516	   1407.55319995
      1.03890020	   4355.37607371	   1971.37108880	      0.92881985	   1410.66820455
      1.03899549	   4355.35923828	   1971.40052101	      0.92807557	   1413.78546466
      1.03912147	   4355.33699841	   1971.43951805	      0.92709325	   1417.90993182
      1.03921444	   4355.32059961	   1971.46836080	      0.92636950	   1420.95621893
      1.03930740	   4355.30421055	   1971.49725843	      0.92564673	   1424.00478402
      1.03942294	   4355.28385840	   1971.53324785	      0.92474986	   1427.79662715
      1.03952665	   4355.26560258	   1971.56562593	      0.92394608	   1431.20345823
      1.03963036	   4355.24736109	   1971.59807278	      0.92314351	   1434.61327455
      1.03973407	   4355.22913173	   1971.63058814	      0.92234215	   1438.02612372
      1.03983777	   4355.21091719	   1971.66317245	      0.92154199	   1441.44205128
      1.03992997	   4355.19473482	   1971.69219691	      0.92083167	   1444.48137207
      1.04002216	   4355.17856410	   1971.72127595	      0.92012230	   1447.52319106
      1.04013345	   4355.15905848	   1971.75644893	      0.91926731	   1451.19825682
      1.04024474	   4355.13956954	   1971.79170152	      0.91841369	   1454.87705477
      1.04033656	   4355.12349972	   1971.82084882	      0.91771038	   1457.91534183
      1.04042839	   4355.10744164	   1971.85005047	      0.91700801	   1460.95622776
      1.04054185	   4355.08761316	   1971.88620959	      0.91614139	   1464.71745202
      1.04065532	   4355.06780239	   1971.92245183	      0.91527618	   1468.48272628
      1.04074315	   4355.05247865	   1971.95056142	      0.91460746	   1471.39998148
      1.04083097	   4355.03716589	   1971.97872097	      0.91393958	   1474.31970659
      1.04095014	   4355.01640425	   1972.01700943	      0.91303471	   1478.28536563
      1.04106931	   4354.99566243	   1972.05539002	      0.91213139	   1482.25564528
      1.04115279	   4354.98114365	   1972.08232906	      0.91149956	   1485.03946890
      1.04123626	   4354.96663505	   1972.10931347	      0.91086850	   1487.82559050
      1.04136419	   4354.94441869	   1972.15075449	      0.90990287	   1492.09976279
      1.04146906	   4354.92622223	   1972.18480851	      0.90911255	   1495.60791513
      1.04157393	   4354.90804002	   1972.21893414	      0.90832341	   1499.11975713
      1.04167881	   4354.88987398	   1972.25313174	      0.90753547	   1502.63530540
      1.04178368	   4354.87172184	   1972.28740109	      0.90674870	   1506.15457524
      1.04187413	   4354.85608108	   1972.31701286	      0.90607115	   1509.19257708
      1.04196457	   4354.84045083	   1972.34667814	      0.90539448	   1512.23336384
      1.04207676	   4354.82107972	   1972.38354974	      0.90455635	   1516.00903798
      1.04218894	   4354.80172556	   1972.42050398	      0.90371956	   1519.78901625
      1.04227974	   4354.78607584	   1972.45047297	      0.90304331	   1522.85141645
      1.04237054	   4354.77043705	   1972.48049620	      0.90236793	   1525.91664356
      1.04248397	   4354.75091621	   1972.51808207	      0.90152539	   1529.75013009
      1.04259740	   4354.73141304	   1972.55575295	      0.90068421	   1533.58803273
      1.04268488	   4354.71638660	   1972.58486214	      0.90003644	   1536.55073674
      1.04277236	   4354.70137051	   1972.61402199	      0.89938948	   1539.51606476
      1.04289038	   4354.68113008	   1972.65344342	      0.89851791	   1543.52086314
      1.04300840	   4354.66090934	   1972.69295746	      0.89764781	   1547.53042469
      1.04309260	   4354.64649694	   1972.72120503	      0.89702795	   1550.39388491
      1.04317680	   4354.63209432	   1972.74949983	      0.89640882	   1553.25975909
      1.04330112	   4354.61084852	   1972.79136440	      0.89549603	   1557.49567725
      1.04340585	   4354.59296853	   1972.82671160	      0.89472833	   1561.06809539
      1.04351058	   4354.57510601	   1972.86213254	      0.89396178	   1564.64421057
      1.04361531	   4354.55725915	   1972.89762704	      0.89319636	   1568.22400746
      1.04370909	   4354.54129376	   1972.92947306	      0.89251195	   1571.43260921
      1.04380287	   4354.52534097	   1972.96137823	      0.89182843	   1574.64413600
      1.04389664	   4354.50940241	   1972.99334287	      0.89114583	   1577.85857337
      1.04401642	   4354.48906498	   1973.03425428	      0.89027533	   1581.96823886
      1.04411146	   4354.47294346	   1973.06678779	      0.88958562	   1585.23270220
      1.04420651	   4354.45683527	   1973.09938247	      0.88889683	   1588.50010071
      1.04430155	   4354.44074193	   1973.13203861	      0.88820896	   1591.77041544
      1.04442073	   4354.42058160	   1973.17307367	      0.88734773	   1595.87523196
      1.04451401	   4354.40481759	   1973.20526174	      0.88667461	   1599.09144990
      1.04460730	   4354.38906666	   1973.23750909	      0.88600238	   1602.31041340
      1.04470059	   4354.37333022	   1973.26981599	      0.88533102	   1605.53210123
      1.04482507	   4354.35235253	   1973.31301936	      0.88443653	   1609.83536188
      1.04491743	   4354.33680419	   1973.34514478	      0.88377384	   1613.03143445
      1.04500980	   4354.32126893	   1973.37732867	      0.88311201	   1616.23010461
      1.04512291	   4354.30226352	   1973.41682229	      0.88230267	   1620.15082285
      1.04522355	   4354.28537139	   1973.45203337	      0.88158369	   1623.64226205
      1.04532419	   4354.26849692	   1973.48731444	      0.88086573	   1627.13669068
      1.04542482	   4354.25163811	   1973.52266528	      0.88014878	   1630.63407662
      1.04552546	   4354.23479720	   1973.55808633	      0.87943284	   1634.13438639
      1.04562610	   4354.21797194	   1973.59357733	      0.87871791	   1637.63758651
      1.04572673	   4354.20116484	   1973.62913873	      0.87800399	   1641.14364215
      1.04582737	   4354.18437336	   1973.66477025	      0.87729107	   1644.65251861
      1.04592801	   4354.16760033	   1973.70047238	      0.87657915	   1648.16417982
      1.04602864	   4354.15084284	   1973.73624478	      0.87586824	   1651.67859002
      1.04611893	   4354.13582468	   1973.76839843	      0.87523129	   1654.83386995
      1.04620922	   4354.12081940	   1973.80060881	      0.87459514	   1657.99130606
      1.04631825	   4354.10271755	   1973.83958348	      0.87382797	   1661.80719933
      1.04642729	   4354.08463513	   1973.87864116	      0.87306196	   1665.62614919
      1.04651904	   4354.06943456	   1973.91157498	      0.87241823	   1668.84233629
      1.04661080	   4354.05424757	   1973.94456768	      0.87177531	   1672.06062417
      1.04670256	   4354.03907558	   1973.97761953	      0.87113322	   1675.28098300
      1.04682740	   4354.01845678	   1974.02268145	      0.87026097	   1679.66555454
      1.04692013	   4354.00315845	   1974.05622640	      0.86961401	   1682.92500237
      1.04701287	   4353.98787426	   1974.08983177	      0.86896788	   1686.18646217
      1.04712458	   4353.96948242	   1974.13039576	      0.86819060	   1690.11807595
      1.04722385	   4353.95315625	   1974.16651602	      0.86750090	   1693.61420819
      1.04732313	   4353.93684829	   1974.20270599	      0.86681215	   1697.11252749
      1.04742240	   4353.92055659	   1974.23896544	      0.86612435	   1700.61299517
      1.04752167	   4353.90428318	   1974.27529471	      0.86543749	   1704.11557184
      1.04762095	   4353.88802610	   1974.31169358	      0.86475158	   1707.62021863
      1.04772022	   4353.87178739	   1974.34816238	      0.86406661	   1711.12689601
      1.04781949	   4353.85556506	   1974.38470088	      0.86338258	   1714.63556500
      1.04791877	   4353.83936119	   1974.42130943	      0.86269948	   1718.14618601
      1.04801804	   4353.82317375	   1974.45798776	      0.86201733	   1721.65872005
      1.04811731	   4353.80700485	   1974.49473623	      0.86133610	   1725.17312754
      1.04821659	   4353.79085241	   1974.53155458	      0.86065581	   1728.68936958
      1.04831586	   4353.77471860	   1974.56844314	      0.85997645	   1732.20740667
      1.04841513	   4353.75860126	   1974.60540165	      0.85929802	   1735.72720005
      1.04851440	   4353.74250266	   1974.64243047	      0.85862052	   1739.24871038
      1.04861368	   4353.72642052	   1974.67952928	      0.85794394	   1742.77189912
      1.04871295	   4353.71035722	   1974.71669847	      0.85726829	   1746.29672716
      1.04881222	   4353.69431038	   1974.75393771	      0.85659355	   1749.82315625
      1.04891150	   4353.67828248	   1974.79124738	      0.85591974	   1753.35114754
      1.04901077	   4353.66227101	   1974.82862713	      0.85524685	   1756.88066314
      1.04911004	   4353.64627860	   1974.86607737	      0.85457487	   1760.41166453
      1.04920932	   4353.63030257	   1974.90359772	      0.85390381	   1763.94411424
      1.04930859	   4353.61434572	   1974.94118859	      0.85323366	   1767.47797412
      1.04940786	   4353.59840519	   1974.97884957	      0.85256442	   1771.01320716
      1.04950714	   4353.58248399	   1975.01658112	      0.85189609	   1774.54977564
      1.04960641	   4353.56657901	   1975.05438278	      0.85122866	   1778.08764306
      1.04969536	   4353.55234398	   1975.08831455	      0.85063140	   1781.25878924
      1.04978432	   4353.53812235	   1975.12230267	      0.85003485	   1784.43092250
      1.04989272	   4353.52081099	   1975.16379922	      0.84930885	   1788.29798494
      1.05000112	   4353.50352009	   1975.20537952	      0.84858392	   1792.16642771
      1.05009201	   4353.48904054	   1975.24030588	      0.84797695	   1795.41082283
      1.05018290	   4353.47457509	   1975.27529106	      0.84737073	   1798.65612852
      1.05027378	   4353.46012514	   1975.31033522	      0.84676527	   1801.90231765
      1.05039760	   4353.44046288	   1975.35817205	      0.84594162	   1806.32611072
      1.05048927	   4353.42592470	   1975.39365829	      0.84533274	   1809.60222458
      1.05058094	   4353.41140102	   1975.42920428	      0.84472461	   1812.87914672
      1.05069179	   4353.39385986	   1975.47226709	      0.84399026	   1816.84269112
      1.05079035	   4353.37828148	   1975.51062874	      0.84333827	   1820.36770658
      1.05088891	   4353.36272173	   1975.54905966	      0.84268714	   1823.89355615
      1.05098746	   4353.34717862	   1975.58755952	      0.84203689	   1827.42020809
      1.05108602	   4353.33165417	   1975.62612859	      0.84138751	   1830.94763040
      1.05118458	   4353.31614633	   1975.66476651	      0.84073899	   1834.47579205
      1.05128314	   4353.30065718	   1975.70347355	      0.84009134	   1838.00466169
      1.05138169	   4353.28518458	   1975.74224934	      0.83944455	   1841.53420900
      1.05148025	   4353.26973073	   1975.78109416	      0.83879863	   1845.06440333
      1.05157881	   4353.25429336	   1975.82000762	      0.83815356	   1848.59521508
      1.05167737	   4353.23887478	   1975.85899001	      0.83750936	   1852.12661429
      1.05177592	   4353.22347262	   1975.89804091	      0.83686601	   1855.65857211
      1.05187448	   4353.20808930	   1975.93716062	      0.83622352	   1859.19105925
      1.05197304	   4353.19272231	   1975.97634870	      0.83558189	   1862.72404761
      1.05207160	   4353.17737423	   1976.01560547	      0.83494110	   1866.25750862
      1.05217016	   4353.16204236	   1976.05493046	      0.83430117	   1869.79141491
      1.05226871	   4353.14672949	   1976.09432399	      0.83366209	   1873.32573861
      1.05236727	   4353.13143270	   1976.13378558	      0.83302385	   1876.86045313
      1.05246583	   4353.11615501	   1976.17331557	      0.83238647	   1880.39553127
      1.05256439	   4353.10089324	   1976.21291343	      0.83174992	   1883.93094720
      1.05265217	   4353.08731559	   1976.24824100	      0.83118366	   1887.08023155
      1.05273996	   4353.07375091	   1976.28362233	      0.83061806	   1890.22974512
      1.05284812	   4353.05705799	   1976.32728876	      0.82992212	   1894.11045979
      1.05295628	   4353.04038533	   1976.37103666	      0.82922719	   1897.99146221
      1.05304615	   4353.02654747	   1976.40745293	      0.82865048	   1901.21674021
      1.05313603	   4353.01272328	   1976.44392524	      0.82807446	   1904.44217619
      1.05324400	   4352.99613702	   1976.48781139	      0.82738344	   1908.31687239
      1.05335197	   4352.97957074	   1976.53177818	      0.82669342	   1912.19173953
      1.05343867	   4352.96628304	   1976.56714516	      0.82614001	   1915.30363384
      1.05352537	   4352.95300796	   1976.60256395	      0.82558724	   1918.41560331
      1.05363702	   4352.93593408	   1976.64824908	      0.82487638	   1922.42296419
      1.05374867	   4352.91888160	   1976.69401988	      0.82416658	   1926.43039216
      1.05383303	   4352.90601336	   1976.72865904	      0.82363099	   1929.45823676
      1.05391738	   4352.89315701	   1976.76334688	      0.82309601	   1932.48608829
      1.05403311	   4352.87554074	   1976.81101385	      0.82236305	   1936.63993246
      1.05414884	   4352.85794742	   1976.85877217	      0.82163122	   1940.79373118
      1.05422971	   4352.84566867	   1976.89219926	      0.82112050	   1943.69629548
      1.05431058	   4352.83340074	   1976.92567073	      0.82061033	   1946.59881052
      1.05443311	   4352.81483439	   1976.97647268	      0.81983835	   1950.99669861
      1.05453542	   4352.79935310	   1977.01896541	      0.81919478	   1954.66839314
      1.05463772	   4352.78389108	   1977.06152897	      0.81855208	   1958.33994389
      1.05474003	   4352.76844646	   1977.10416291	      0.81791026	   1962.01133030
      1.05482977	   4352.75491448	   1977.14162024	      0.81734795	   1965.23178083
      1.05491952	   4352.74139576	   1977.17913147	      0.81678632	   1968.45207553
      1.05500926	   4352.72789174	   1977.21669670	      0.81622536	   1971.67220079
      1.05513040	   4352.70968497	   1977.26748976	      0.81546920	   1976.01863258
      1.05522168	   4352.69598417	   1977.30582624	      0.81490024	   1979.29336446
      1.05531296	   4352.68229718	   1977.34421796	      0.81433197	   1982.56787631
      1.05540424	   4352.66862525	   1977.38266496	      0.81376439	   1985.84215482
      1.05552467	   4352.65060787	   1977.43347674	      0.81301656	   1990.16191533
      1.05561389	   4352.63727723	   1977.47118105	      0.81246331	   1993.36180135
      1.05570311	   4352.62395969	   1977.50893756	      0.81191072	   1996.56142489
      1.05581357	   4352.60749241	   1977.55575238	      0.81122752	   2000.52216964
      1.05591219	   4352.59280691	   1977.59761774	      0.81061837	   2004.05810579
      1.05601081	   4352.57813922	   1977.63954661	      0.81001001	   2007.59367550
      1.05610942	   4352.56348725	   1977.68153849	      0.80940244	   2011.12886467
      1.05620804	   4352.54885328	   1977.72359352	      0.80879566	   2014.66365876
      1.05630666	   4352.53423471	   1977.76571114	      0.80818967	   2018.19804432
      1.05640528	   4352.51963437	   1977.80789157	      0.80758447	   2021.73200724
      1.05649179	   4352.50683888	   1977.84494491	      0.80705421	   2024.83176492
      1.05657830	   4352.49405713	   1977.88204625	      0.80652455	   2027.93117831
      1.05668655	   4352.47808221	   1977.92853397	      0.80586270	   2031.80861623
      1.05679479	   4352.46212813	   1977.97509626	      0.80520179	   2035.68548505
      1.05688201	   4352.44928591	   1978.01266991	      0.80466991	   2038.80903358
      1.05696923	   4352.43645747	   1978.05029171	      0.80413864	   2041.93219364
      1.05707893	   4352.42034043	   1978.09767778	      0.80347131	   2045.85973466
      1.05718863	   4352.40424473	   1978.14513942	      0.80280493	   2049.78663234
      1.05727178	   4352.39205705	   1978.18116424	      0.80230047	   2052.76269760
      1.05735494	   4352.37988186	   1978.21723220	      0.80179656	   2055.73837761
      1.05747057	   4352.36296863	   1978.26746337	      0.80109668	   2059.87602364
      1.05758621	   4352.34607882	   1978.31777729	      0.80039786	   2064.01289497
      1.05766520	   4352.33455417	   1978.35219107	      0.79992114	   2066.83810908
      1.05774419	   4352.32304076	   1978.38664322	      0.79944491	   2069.66294869
      1.05786891	   4352.30488090	   1978.44112395	      0.79869390	   2074.12286215
      1.05796981	   4352.29021044	   1978.48526406	      0.79808728	   2077.72988953
      1.05807070	   4352.27555622	   1978.52946570	      0.79748146	   2081.33627491
      1.05817160	   4352.26091994	   1978.57372889	      0.79687644	   2084.94200812
      1.05827249	   4352.24629929	   1978.61805303	      0.79627221	   2088.54707989
      1.05835771	   4352.23396484	   1978.65553755	      0.79576249	   2091.59146168
      1.05844293	   4352.22164156	   1978.69306521	      0.79525333	   2094.63535935
      1.05855233	   4352.20583860	   1978.74130807	      0.79460048	   2098.54252416
      1.05866174	   4352.19005460	   1978.78962151	      0.79394855	   2102.44887075
      1.05874732	   4352.17772304	   1978.82746164	      0.79343926	   2105.50384935
      1.05883289	   4352.16540272	   1978.86534454	      0.79293054	   2108.55831562
      1.05894386	   4352.14944619	   1978.91452868	      0.79227175	   2112.51808705
      1.05905482	   4352.13350895	   1978.96378414	      0.79161390	   2116.47697810
      1.05913676	   4352.12175410	   1979.00020255	      0.79112872	   2119.39984281
      1.05921870	   4352.11000942	   1979.03665945	      0.79064406	   2122.32221786
      1.05933529	   4352.09331757	   1979.08859932	      0.78995533	   2126.47953496
      1.05943549	   4352.07898954	   1979.13329880	      0.78936426	   2130.05157098
      1.05953569	   4352.06467863	   1979.17805530	      0.78877396	   2133.62285357
      1.05963589	   4352.05038292	   1979.22286825	      0.78818442	   2137.19337643
      1.05972598	   4352.03754420	   1979.26320907	      0.78765500	   2140.40307710
      1.05981607	   4352.02471767	   1979.30359507	      0.78712620	   2143.61215383
      1.05990617	   4352.01190480	   1979.34402628	      0.78659801	   2146.82060192
      1.06002070	   4351.99563413	   1979.39549069	      0.78592741	   2150.89854938
      1.06011199	   4351.98268122	   1979.43656287	      0.78539361	   2154.14819303
      1.06020328	   4351.96974084	   1979.47768053	      0.78486044	   2157.39717734
      1.06029457	   4351.95681437	   1979.51884366	      0.78432790	   2160.64549796
      1.06040865	   4351.94067825	   1979.57034823	      0.78366326	   2164.70396013
      1.06049827	   4351.92801795	   1979.61085662	      0.78314185	   2167.89132431
      1.06058789	   4351.91536962	   1979.65140790	      0.78262103	   2171.07803710
      1.06067751	   4351.90273455	   1979.69200206	      0.78210082	   2174.26409483
      1.06079674	   4351.88594416	   1979.74607362	      0.78140966	   2178.50174386
      1.06088545	   4351.87346624	   1979.78635543	      0.78089607	   2181.65409676
      1.06097416	   4351.86099998	   1979.82667835	      0.78038307	   2184.80579753
      1.06108264	   4351.84577415	   1979.87603973	      0.77975659	   2188.65870597
      1.06117938	   4351.83221011	   1979.92011303	      0.77919860	   2192.09401993
      1.06127612	   4351.81866171	   1979.96423464	      0.77864130	   2195.52854696
      1.06137286	   4351.80512694	   1980.00840397	      0.77808470	   2198.96228403
      1.06146961	   4351.79160789	   1980.05262104	      0.77752878	   2202.39522749
      1.06156635	   4351.77810226	   1980.09688525	      0.77697355	   2205.82737461
      1.06166309	   4351.76461245	   1980.14119664	      0.77641901	   2209.25872192
      1.06175983	   4351.75113585	   1980.18555456	      0.77586516	   2212.68926697
      1.06185657	   4351.73767518	   1980.22995910	      0.77531198	   2216.11900649
      1.06195332	   4351.72422748	   1980.27440955	      0.77475949	   2219.54793832
      1.06203910	   4351.71231613	   1980.31386451	      0.77427014	   2222.58786366
      1.06212489	   4351.70041524	   1980.35335517	      0.77378133	   2225.62715010
      1.06223082	   4351.68573579	   1980.40216912	      0.77317845	   2229.37930502
      1.06233675	   4351.67107278	   1980.45103689	      0.77257640	   2233.13048015
      1.06242417	   4351.65898630	   1980.49140469	      0.77208017	   2236.22533635
      1.06251159	   4351.64691069	   1980.53180861	      0.77158449	   2239.31952193
      1.06261778	   4351.63225777	   1980.58093931	      0.77098309	   2243.07739643
      1.06272398	   4351.61762114	   1980.63012262	      0.77038250	   2246.83427668
      1.06280811	   4351.60603877	   1980.66912451	      0.76990727	   2249.80988807
      1.06289224	   4351.59446635	   1980.70815892	      0.76943255	   2252.78487295
      1.06300253	   4351.57931227	   1980.75938045	      0.76881097	   2256.68399204
      1.06311283	   4351.56417575	   1980.81065714	      0.76819027	   2260.58203042
      1.06319422	   4351.55301735	   1980.84853628	      0.76773273	   2263.45820968
      1.06327562	   4351.54186818	   1980.88644499	      0.76727566	   2266.33379848
      1.06339092	   4351.52609384	   1980.94019008	      0.76662906	   2270.40582326
      1.06348984	   4351.51257502	   1980.98634947	      0.76607504	   2273.89862996
      1.06358876	   4351.49907170	   1981.03255180	      0.76552171	   2277.39056080
      1.06368768	   4351.48558202	   1981.07879648	      0.76496908	   2280.88161512
      1.06378661	   4351.47210825	   1981.12508349	      0.76441713	   2284.37179163
      1.06387157	   4351.46054636	   1981.16487170	      0.76394363	   2287.36873384
      1.06395653	   4351.44899608	   1981.20469066	      0.76347063	   2290.36502749
      1.06406343	   4351.43447854	   1981.25483267	      0.76287624	   2294.13394614
      1.06417032	   4351.41997879	   1981.30502251	      0.76228265	   2297.90183691
      1.06425531	   4351.40846227	   1981.34495815	      0.76181130	   2300.89666117
      1.06434029	   4351.39695723	   1981.38492358	      0.76134046	   2303.89083509
      1.06444908	   4351.38224489	   1981.43612517	      0.76073849	   2307.72265478
      1.06455787	   4351.36755090	   1981.48737467	      0.76013733	   2311.55340829
      1.06463912	   4351.35658590	   1981.52568498	      0.75968885	   2314.41400142
      1.06472038	   4351.34563138	   1981.56402160	      0.75924083	   2317.27399954
      1.06483491	   4351.33020640	   1981.61810304	      0.75861010	   2321.30430145
      1.06493342	   4351.31695590	   1981.66465729	      0.75806835	   2324.76965550
      1.06503193	   4351.30371879	   1981.71124889	      0.75752728	   2328.23413569
      1.06513043	   4351.29049686	   1981.75787774	      0.75698688	   2331.69774194
      1.06522894	   4351.27728779	   1981.80454318	      0.75644714	   2335.16047496
      1.06531387	   4351.26591150	   1981.84480742	      0.75598231	   2338.14533321
      1.06539881	   4351.25454483	   1981.88509837	      0.75551798	   2341.12954285
      1.06550495	   4351.24035453	   1981.93548991	      0.75493837	   2344.85817921
      1.06561109	   4351.22617973	   1981.98592246	      0.75435953	   2348.58580361
      1.06569626	   4351.21481993	   1982.02641451	      0.75389568	   2351.57577697
      1.06578142	   4351.20346978	   1982.06693241	      0.75343232	   2354.56509995
      1.06588911	   4351.18913203	   1982.11820803	      0.75284707	   2358.34445103
      1.06599680	   4351.17481007	   1982.16952420	      0.75226260	   2362.12276379
      1.06607849	   4351.16395899	   1982.20847460	      0.75181981	   2364.98792792
      1.06616018	   4351.15311670	   1982.24744782	      0.75137746	   2367.85249593
      1.06627300	   4351.13815835	   1982.30131215	      0.75076727	   2371.80784505
      1.06638581	   4351.12321733	   1982.35521917	      0.75015793	   2375.76205962
      1.06646391	   4351.11288654	   1982.39255967	      0.74973664	   2378.49858440
      1.06654201	   4351.10256369	   1982.42992014	      0.74931576	   2381.23456699
      1.06666236	   4351.08667169	   1982.48753838	      0.74866790	   2385.45015351
      1.06676147	   4351.07360118	   1982.53501633	      0.74813518	   2388.92031256
      1.06686057	   4351.06054536	   1982.58252561	      0.74760312	   2392.38960204
      1.06695968	   4351.04750243	   1982.63006560	      0.74707171	   2395.85802367
      1.06704809	   4351.03587982	   1982.67250120	      0.74659820	   2398.95141778
      1.06713650	   4351.02426736	   1982.71496067	      0.74612521	   2402.04412351
      1.06722490	   4351.01266649	   1982.75744397	      0.74565274	   2405.13614170
      1.06733828	   4350.99780564	   1982.81195641	      0.74504763	   2409.10017014
      1.06742804	   4350.98605301	   1982.85514418	      0.74456913	   2412.23792117
      1.06751780	   4350.97431090	   1982.89835540	      0.74409116	   2415.37496771
      1.06760756	   4350.96258066	   1982.94159001	      0.74361372	   2418.51131084
      1.06771997	   4350.94790658	   1982.99576325	      0.74301659	   2422.43783454
      1.06780815	   4350.93640761	   1983.03828834	      0.74254872	   2425.51750669
      1.06789634	   4350.92491870	   1983.08083493	      0.74208135	   2428.59650447
      1.06798452	   4350.91344114	   1983.12340295	      0.74161449	   2431.67482903
      1.06810164	   4350.89821468	   1983.17996716	      0.74099527	   2435.76190840
      1.06818912	   4350.88685350	   1983.22224531	      0.74053329	   2438.81423414
      1.06827660	   4350.87550220	   1983.26454349	      0.74007181	   2441.86590220
      1.06838314	   4350.86169358	   1983.31608126	      0.73951049	   2445.58134373
      1.06847797	   4350.84941535	   1983.36197795	      0.73901149	   2448.88754132
      1.06857280	   4350.83715050	   1983.40789746	      0.73851308	   2452.19297163
      1.06866762	   4350.82489709	   1983.45383916	      0.73801525	   2455.49763697
      1.06876245	   4350.81265709	   1983.49980303	      0.73751800	   2458.80153898
      1.06885728	   4350.80042842	   1983.54578842	      0.73702133	   2462.10468005
      1.06895211	   4350.78821322	   1983.59179532	      0.73652523	   2465.40706187
      1.06904693	   4350.77600922	   1983.63782307	      0.73602972	   2468.70868694
      1.06914176	   4350.76381876	   1983.68387169	      0.73553478	   2472.00955695
      1.06923659	   4350.75163935	   1983.72994048	      0.73504042	   2475.30967453
      1.06933141	   4350.73947358	   1983.77602948	      0.73454663	   2478.60904140
      1.06942624	   4350.72731871	   1983.82213798	      0.73405342	   2481.90766026
      1.06952107	   4350.71517757	   1983.86826605	      0.73356078	   2485.20553287
      1.06960634	   4350.70426913	   1983.90976173	      0.73311828	   2488.17043466
      1.06969161	   4350.69337149	   1983.95127270	      0.73267623	   2491.13473660
      1.06979459	   4350.68022353	   1984.00142293	      0.73214301	   2494.71376273
      1.06989756	   4350.66709078	   1984.05159460	      0.73161047	   2498.29191964
      1.06998439	   4350.65602794	   1984.09391368	      0.73116197	   2501.30822237
      1.07007122	   4350.64497614	   1984.13624747	      0.73071394	   2504.32391113
      1.07015804	   4350.63393405	   1984.17859553	      0.73026639	   2507.33898807
      1.07027558	   4350.61900366	   1984.23594286	      0.72966131	   2511.41940486
      1.07036334	   4350.60786608	   1984.27878240	      0.72921004	   2514.46566420
      1.07045111	   4350.59673964	   1984.32163582	      0.72875926	   2517.51130478
      1.07055649	   4350.58339371	   1984.37310541	      0.72821867	   2521.16723304
      1.07065033	   4350.57152169	   1984.41895839	      0.72773782	   2524.42231697
      1.07074418	   4350.55966058	   1984.46482600	      0.72725752	   2527.67670146
      1.07083802	   4350.54781222	   1984.51070817	      0.72677777	   2530.93038873
      1.07093187	   4350.53597474	   1984.55660432	      0.72629857	   2534.18338170
      1.07102571	   4350.52415000	   1984.60251440	      0.72581991	   2537.43568262
      1.07111955	   4350.51233610	   1984.64843781	      0.72534180	   2540.68729448
      1.07121340	   4350.50053492	   1984.69437450	      0.72486423	   2543.93821956
      1.07130724	   4350.48874455	   1984.74032388	      0.72438721	   2547.18846090
      1.07140109	   4350.47696688	   1984.78628591	      0.72391074	   2550.43802082
      1.07149493	   4350.46519998	   1984.83225997	      0.72343480	   2553.68690242
      1.07158878	   4350.45344579	   1984.87824603	      0.72295941	   2556.93510805
      1.07168262	   4350.44170231	   1984.92424349	      0.72248455	   2560.18264084
      1.07177646	   4350.42997154	   1984.97025231	      0.72201024	   2563.42950320
      1.07187031	   4350.41825144	   1985.01627187	      0.72153646	   2566.67569831
      1.07196415	   4350.40654405	   1985.06230216	      0.72106323	   2569.92122860
      1.07205800	   4350.39484726	   1985.10834255	      0.72059053	   2573.16609731
      1.07215184	   4350.38316321	   1985.15439303	      0.72011836	   2576.41030690
      1.07224569	   4350.37148969	   1985.20045295	      0.71964674	   2579.65386064
      1.07233953	   4350.35982894	   1985.24652234	      0.71917564	   2582.89676104
      1.07243338	   4350.34817864	   1985.29260052	      0.71870508	   2586.13901142
      1.07252722	   4350.33654114	   1985.33868753	      0.71823506	   2589.38061429
      1.07262106	   4350.32491402	   1985.38478269	      0.71776556	   2592.62157306
      1.07271491	   4350.31329973	   1985.43088604	      0.71729660	   2595.86189025
      1.07280875	   4350.30169573	   1985.47699690	      0.71682816	   2599.10156930
      1.07290260	   4350.29010462	   1985.52311533	      0.71636026	   2602.34061276
      1.07299644	   4350.27852370	   1985.56924061	      0.71589288	   2605.57902415
      1.07309029	   4350.26695573	   1985.61537283	      0.71542603	   2608.81680601
      1.07318413	   4350.25539785	   1985.66151126	      0.71495971	   2612.05396192
      1.07327798	   4350.24385298	   1985.70765601	      0.71449392	   2615.29049442
      1.07336227	   4350.23349195	   1985.74910787	      0.71407599	   2618.19701222
      1.07344656	   4350.22314109	   1985.79056429	      0.71365848	   2621.10303189
      1.07354898	   4350.21057564	   1985.84094334	      0.71315174	   2624.63345527
      1.07365140	   4350.19802466	   1985.89132829	      0.71264562	   2628.16315073
      1.07373757	   4350.18747431	   1985.93372464	      0.71222027	   2631.13236366
      1.07382375	   4350.17693445	   1985.97612468	      0.71179536	   2634.10106661
      1.07390992	   4350.16640375	   1986.01852798	      0.71137089	   2637.06926231
      1.07402654	   4350.15216926	   1986.07591435	      0.71079717	   2641.08511159
      1.07411348	   4350.14156653	   1986.11870598	      0.71036992	   2644.07881066
      1.07420043	   4350.13097434	   1986.16150027	      0.70994312	   2647.07200162
      1.07430508	   4350.11823894	   1986.21300620	      0.70943004	   2650.67364275
      1.07439837	   4350.10689789	   1986.25892697	      0.70897317	   2653.88393830
      1.07449166	   4350.09556718	   1986.30484960	      0.70851681	   2657.09365909
      1.07458495	   4350.08424866	   1986.35077406	      0.70806096	   2660.30280801
      1.07467824	   4350.07294044	   1986.39669976	      0.70760561	   2663.51138867
      1.07477153	   4350.06164443	   1986.44262668	      0.70715077	   2666.71940399
      1.07486482	   4350.05035867	   1986.48855422	      0.70669644	   2669.92685763
      1.07495812	   4350.03908514	   1986.53448238	      0.70624261	   2673.13375251
      1.07505141	   4350.02782180	   1986.58041055	      0.70578929	   2676.34009233
      1.07514470	   4350.01657071	   1986.62633873	      0.70533647	   2679.54588004
      1.07523799	   4350.00532975	   1986.67226631	      0.70488415	   2682.75111937
      1.07533128	   4349.99410108	   1986.71819330	      0.70443234	   2685.95581329
      1.07542457	   4349.98288248	   1986.76411907	      0.70398102	   2689.15996556
      1.07551786	   4349.97167620	   1986.81004366	      0.70353021	   2692.36357917
      1.07561115	   4349.96047991	   1986.85596642	      0.70307989	   2695.56665793
      1.07570444	   4349.94929599	   1986.90188740	      0.70263007	   2698.76920481
      1.07579774	   4349.93812198	   1986.94780593	      0.70218076	   2701.97122371
      1.07589103	   4349.92696041	   1986.99372210	      0.70173193	   2705.17271757
      1.07598432	   4349.91580865	   1987.03963521	      0.70128361	   2708.37369035
      1.07607761	   4349.90466940	   1987.08554538	      0.70083578	   2711.57414499
      1.07617090	   4349.89353984	   1987.13145187	      0.70038845	   2714.77408551
      1.07626419	   4349.88242289	   1987.17735483	      0.69994160	   2717.97351483
      1.07635748	   4349.87131551	   1987.22325352	      0.69949526	   2721.17243704
      1.07644062	   4349.86142715	   1987.26415546	      0.69909788	   2724.02292600
      1.07652377	   4349.85154672	   1987.30505361	      0.69870090	   2726.87301739
      1.07662654	   4349.83934562	   1987.35560546	      0.69821070	   2730.39567305
      1.07672932	   4349.82715720	   1987.40615088	      0.69772109	   2733.91772965
      1.07681370	   4349.81716200	   1987.44764171	      0.69731959	   2736.80874628
      1.07689807	   4349.80717507	   1987.48912768	      0.69691849	   2739.69936507
      1.07700171	   4349.79492134	   1987.54007738	      0.69642636	   2743.24931395
      1.07710535	   4349.78268038	   1987.59101907	      0.69593485	   2746.79867149
      1.07718602	   4349.77316234	   1987.63066711	      0.69555266	   2749.56112465
      1.07726670	   4349.76365179	   1987.67030983	      0.69517083	   2752.32322490
      1.07737535	   4349.75085547	   1987.72369675	      0.69465712	   2756.04298652
      1.07748401	   4349.73807326	   1987.77707332	      0.69414406	   2759.76211780
      1.07756117	   4349.72900655	   1987.81497048	      0.69378013	   2762.40274660
      1.07763834	   4349.71994663	   1987.85286198	      0.69341653	   2765.04306258
      1.07775405	   4349.70637450	   1987.90967523	      0.69287187	   2769.00202760
      1.07785012	   4349.69511885	   1987.95683329	      0.69242024	   2772.28836830
      1.07794619	   4349.68387563	   1988.00398191	      0.69196912	   2775.57423585
      1.07804226	   4349.67264313	   1988.05112053	      0.69151851	   2778.85963464
      1.07813833	   4349.66142351	   1988.09824917	      0.69106841	   2782.14456833
      1.07822123	   4349.65174935	   1988.13891195	      0.69068038	   2784.97905078
      1.07830414	   4349.64208471	   1988.17956686	      0.69029273	   2787.81319254
      1.07840704	   4349.63010083	   1988.23001452	      0.68981212	   2791.33034165
      1.07850994	   4349.61813109	   1988.28044928	      0.68933209	   2794.84697515
      1.07859337	   4349.60843520	   1988.32133051	      0.68894332	   2797.69779398
      1.07867680	   4349.59874888	   1988.36220286	      0.68855492	   2800.54827987
      1.07878068	   4349.58669982	   1988.41308119	      0.68807185	   2804.09703914
      1.07888456	   4349.57466521	   1988.46394501	      0.68758937	   2807.64529179
      1.07896513	   4349.56533879	   1988.50338761	      0.68721553	   2810.39718753
      1.07904571	   4349.55602131	   1988.54282110	      0.68684204	   2813.14878407
      1.07915350	   4349.54356928	   1988.59555770	      0.68634296	   2816.82921674
      1.07926129	   4349.53113269	   1988.64827718	      0.68584451	   2820.50912449
      1.07933921	   4349.52214955	   1988.68638049	      0.68548453	   2823.16925295
      1.07941714	   4349.51317479	   1988.72447453	      0.68512488	   2825.82911237
      1.07952995	   4349.50019542	   1988.77960487	      0.68460481	   2829.67922431
      1.07962611	   4349.48914581	   1988.82657808	      0.68416208	   2832.96035786
      1.07972226	   4349.47810704	   1988.87353599	      0.68371984	   2836.24109493
      1.07981841	   4349.46708088	   1988.92047857	      0.68327810	   2839.52143946
      1.07990442	   4349.45722663	   1988.96245580	      0.68288337	   2842.45542182
      1.07999044	   4349.44738253	   1989.00442033	      0.68248904	   2845.38909664
      1.08007645	   4349.43754715	   1989.04637173	      0.68209510	   2848.32246728
      1.08018709	   4349.42490890	   1989.10031980	      0.68158890	   2852.09559714
      1.08027424	   4349.41496446	   1989.14279615	      0.68119066	   2855.06715598
      1.08036139	   4349.40503031	   1989.18525852	      0.68079281	   2858.03841285
      1.08044854	   4349.39510513	   1989.22770649	      0.68039537	   2861.00937126
      1.08055901	   4349.38253924	   1989.28148873	      0.67989218	   2864.77465329
      1.08064446	   4349.37282787	   1989.32307879	      0.67950336	   2867.68719104
      1.08072992	   4349.36312639	   1989.36465454	      0.67911491	   2870.59945184
      1.08083250	   4349.35149219	   1989.41454239	      0.67864914	   2874.09495142
      1.08093508	   4349.33987213	   1989.46440896	      0.67818391	   2877.59006181
      1.08101363	   4349.33098282	   1989.50257544	      0.67782808	   2880.26590388
      1.08109217	   4349.32210200	   1989.54072913	      0.67747257	   2882.94152336
      1.08120188	   4349.30970996	   1989.59399917	      0.67697654	   2886.67838731
      1.08129795	   4349.29887075	   1989.64062815	      0.67654266	   2889.95052330
      1.08139402	   4349.28804227	   1989.68723686	      0.67610927	   2893.22233988
      1.08149010	   4349.27722640	   1989.73382554	      0.67567636	   2896.49384121
      1.08157422	   4349.26776423	   1989.77460202	      0.67529769	   2899.35816837
      1.08165835	   4349.25831174	   1989.81536258	      0.67491939	   2902.22226031
      1.08174247	   4349.24886762	   1989.85610682	      0.67454145	   2905.08612034
      1.08185857	   4349.23584871	   1989.91231167	      0.67402046	   2909.03820315
      1.08194437	   4349.22623785	   1989.95382670	      0.67363589	   2911.95852658
      1.08203017	   4349.21663689	   1989.99532431	      0.67325170	   2914.87861938
      1.08213319	   4349.20511993	   1990.04512935	      0.67279088	   2918.38464402
      1.08222482	   4349.19488839	   1990.08940532	      0.67238147	   2921.50270230
      1.08231645	   4349.18466643	   1990.13366044	      0.67197250	   2924.62051007
      1.08240808	   4349.17445585	   1990.17789475	      0.67156396	   2927.73807099
      1.08249971	   4349.16425483	   1990.22210775	      0.67115585	   2930.85538943
      1.08259134	   4349.15406519	   1990.26629948	      0.67074816	   2933.97246909
      1.08268298	   4349.14388513	   1990.31046944	      0.67034091	   2937.08931434
      1.08277461	   4349.13371644	   1990.35461767	      0.66993408	   2940.20592890
      1.08286624	   4349.12355731	   1990.39874369	      0.66952768	   2943.32231718
      1.08295787	   4349.11340957	   1990.44284753	      0.66912171	   2946.43848290
      1.08304950	   4349.10327138	   1990.48692869	      0.66871616	   2949.55443050
      1.08314113	   4349.09314458	   1990.53098723	      0.66831104	   2952.67016372
      1.08323276	   4349.08302732	   1990.57502266	      0.66790634	   2955.78568703
      1.08332439	   4349.07292146	   1990.61903502	      0.66750206	   2958.90100417
      1.08341602	   4349.06282513	   1990.66302381	      0.66709821	   2962.01611964
      1.08350765	   4349.05274022	   1990.70698911	      0.66669478	   2965.13103721
      1.08359929	   4349.04266481	   1990.75093040	      0.66629177	   2968.24576140
      1.08369092	   4349.03260085	   1990.79484775	      0.66588919	   2971.36029599
      1.08378255	   4349.02254636	   1990.83874067	      0.66548702	   2974.47464553
      1.08387418	   4349.01250335	   1990.88260922	      0.66508528	   2977.58881382
      1.08396581	   4349.00246978	   1990.92645289	      0.66468395	   2980.70280543
      1.08405744	   4348.99244772	   1990.97027179	      0.66428305	   2983.81662417
      1.08414907	   4348.98243507	   1991.01406537	      0.66388256	   2986.93027466
      1.08424070	   4348.97243397	   1991.05783375	      0.66348249	   2990.04376070
      1.08433233	   4348.96244223	   1991.10157639	      0.66308283	   2993.15708696
      1.08442396	   4348.95246209	   1991.14529342	      0.66268360	   2996.27025723
      1.08451560	   4348.94249126	   1991.18898429	      0.66228477	   2999.38327622
      1.08460723	   4348.93253209	   1991.23264913	      0.66188637	   3002.49614773
      1.08469886	   4348.92258217	   1991.27628739	      0.66148838	   3005.60887652
      1.08479049	   4348.91264398	   1991.31989923	      0.66109080	   3008.72146638
      1.08488212	   4348.90271496	   1991.36348406	      0.66069363	   3011.83392212
      1.08497375	   4348.89279776	   1991.40704207	      0.66029688	   3014.94624752
      1.08506538	   4348.88288965	   1991.45057266	      0.65990054	   3018.05844743
      1.08515701	   4348.87299344	   1991.49407603	      0.65950461	   3021.17052563
      1.08524864	   4348.86310624	   1991.53755157	      0.65910909	   3024.28248704
      1.08534028	   4348.85323103	   1991.58099952	      0.65871398	   3027.39433542
      1.08542211	   4348.84441894	   1991.61977959	      0.65836145	   3030.17347777
      1.08550395	   4348.83561607	   1991.65853731	      0.65800925	   3032.95253663
      1.08560447	   4348.82481444	   1991.70611191	      0.65757709	   3036.36591477
      1.08570499	   4348.81402617	   1991.75365223	      0.65714542	   3039.77917755
      1.08578910	   4348.80500775	   1991.79340535	      0.65678459	   3042.63517795
      1.08587321	   4348.79599898	   1991.83313418	      0.65642410	   3045.49110502
      1.08595732	   4348.78699856	   1991.87283838	      0.65606396	   3048.34696243
      1.08607165	   4348.77477875	   1991.92677004	      0.65557495	   3052.22891793
      1.08615626	   4348.76574561	   1991.96665114	      0.65521348	   3055.10159065
      1.08624087	   4348.75672213	   1992.00650699	      0.65485235	   3057.97420436
      1.08634345	   4348.74579434	   1992.05478980	      0.65441501	   3061.45659119
      1.08643494	   4348.73605909	   1992.09782413	      0.65402536	   3064.56265699
      1.08652643	   4348.72633339	   1992.14082812	      0.65363611	   3067.66866772
      1.08661792	   4348.71661911	   1992.18380185	      0.65324725	   3070.77462749
      1.08670941	   4348.70691433	   1992.22674486	      0.65285880	   3073.88054118
      1.08680090	   4348.69722104	   1992.26965727	      0.65247075	   3076.98641290
      1.08689239	   4348.68753716	   1992.31253858	      0.65208309	   3080.09224757
      1.08698388	   4348.67786488	   1992.35538894	      0.65169584	   3083.19804930
      1.08707537	   4348.66820192	   1992.39820783	      0.65130898	   3086.30382305
      1.08716686	   4348.65855066	   1992.44099544	      0.65092252	   3089.40957292
      1.08725835	   4348.64890862	   1992.48375120	      0.65053645	   3092.51530396
      1.08734984	   4348.63927841	   1992.52647535	      0.65015078	   3095.62102021
      1.08744133	   4348.62965729	   1992.56916729	      0.64976551	   3098.72672679
      1.08753282	   4348.62004814	   1992.61182727	      0.64938063	   3101.83242774
      1.08761440	   4348.61148781	   1992.64983731	      0.64903779	   3104.60160425
      1.08769598	   4348.60293670	   1992.68782163	      0.64869526	   3107.37078326
      1.08779606	   4348.59245647	   1992.73438756	      0.64827545	   3110.76818892
      1.08789614	   4348.58198958	   1992.78091431	      0.64785611	   3114.16560944
      1.08797989	   4348.57323967	   1992.81981730	      0.64750557	   3117.00857832
      1.08806364	   4348.56449937	   1992.85869261	      0.64715536	   3119.85156537
      1.08814739	   4348.55576742	   1992.89753993	      0.64680547	   3122.69457444
      1.08826136	   4348.54389924	   1992.95036050	      0.64632985	   3126.56353740
      1.08834560	   4348.53513696	   1992.98936800	      0.64597870	   3129.42323186
      1.08842984	   4348.52638431	   1993.02834692	      0.64562788	   3132.28296060
      1.08853205	   4348.51577553	   1993.07560372	      0.64520264	   3135.75289951
      1.08862321	   4348.50632558	   1993.11771536	      0.64482379	   3138.84772776
      1.08871437	   4348.49688519	   1993.15979281	      0.64444533	   3141.94261069
      1.08880554	   4348.48745622	   1993.20183618	      0.64406724	   3145.03755265
      1.08889670	   4348.47803674	   1993.24384505	      0.64368955	   3148.13255870
      1.08898786	   4348.46862877	   1993.28581954	      0.64331223	   3151.22763315
      1.08907902	   4348.45923022	   1993.32775920	      0.64293530	   3154.32278114
      1.08917018	   4348.44984328	   1993.36966421	      0.64255875	   3157.41800696
      1.08926134	   4348.44046566	   1993.41153406	      0.64218258	   3160.51331580
      1.08935250	   4348.43109977	   1993.45336897	      0.64180679	   3163.60871193
      1.08944367	   4348.42174310	   1993.49516842	      0.64143138	   3166.70420061
      1.08953483	   4348.41239829	   1993.53693265	      0.64105635	   3169.79978608
      1.08962599	   4348.40306258	   1993.57866110	      0.64068170	   3172.89547367
      1.08970769	   4348.39470578	   1993.61602926	      0.64034625	   3175.67001406
      1.08978939	   4348.38635658	   1993.65336850	      0.64001110	   3178.44464372
      1.08988899	   4348.37619080	   1993.69884685	      0.63960296	   3181.82710297
      1.08998858	   4348.36603680	   1993.74428197	      0.63919527	   3185.20970618
      1.09007106	   4348.35763867	   1993.78187444	      0.63885800	   3188.01097358
      1.09015354	   4348.34924838	   1993.81943699	      0.63852104	   3190.81234764
      1.09025432	   4348.33900797	   1993.86529718	      0.63810969	   3194.23572082
      1.09035510	   4348.32877959	   1993.91111240	      0.63769880	   3197.65926512
      1.09043398	   4348.32078436	   1993.94693838	      0.63737754	   3200.33882134
      1.09051286	   4348.31279628	   1993.98273658	      0.63705656	   3203.01848959
      1.09061860	   4348.30210139	   1994.03067977	      0.63662673	   3206.61070351
      1.09072433	   4348.29141988	   1994.07857276	      0.63619740	   3210.20313195
      1.09079959	   4348.28382651	   1994.11263234	      0.63589211	   3212.76034333
      1.09087485	   4348.27623962	   1994.14666626	      0.63558707	   3215.31767007
      1.09098782	   4348.26486595	   1994.19770194	      0.63512970	   3219.15635058
      1.09108131	   4348.25546494	   1994.23989516	      0.63475161	   3222.33344947
      1.09117480	   4348.24607582	   1994.28204864	      0.63437390	   3225.51074200
      1.09126829	   4348.23669695	   1994.32416202	      0.63399659	   3228.68823383
      1.09136178	   4348.22733040	   1994.36623544	      0.63361966	   3231.86592987
      1.09144371	   4348.21913019	   1994.40307287	      0.63328966	   3234.65084759
      1.09152564	   4348.21093941	   1994.43987941	      0.63295996	   3237.43592985
      1.09162463	   4348.20105362	   1994.48430985	      0.63256199	   3240.80126847
      1.09172362	   4348.19118117	   1994.52869486	      0.63216446	   3244.16685902
      1.09180623	   4348.18295176	   1994.56569698	      0.63183306	   3246.97548475
      1.09188883	   4348.17473190	   1994.60266730	      0.63150196	   3249.78429399
      1.09198833	   4348.16484183	   1994.64715655	      0.63110355	   3253.16783554
      1.09208783	   4348.15496532	   1994.69159936	      0.63070557	   3256.55165530
      1.09216823	   4348.14699334	   1994.72747525	      0.63038431	   3259.28601831
      1.09224862	   4348.13903045	   1994.76332068	      0.63006334	   3262.02057061
      1.09235083	   4348.12891827	   1994.80884840	      0.62965568	   3265.49742241
      1.09245304	   4348.11882036	   1994.85432652	      0.62924848	   3268.97459289
      1.09253156	   4348.11107153	   1994.88922790	      0.62893598	   3271.64590703
      1.09261008	   4348.10333140	   1994.92409988	      0.62862375	   3274.31741657
      1.09271543	   4348.09295830	   1994.97084180	      0.62820525	   3277.90214873
      1.09282077	   4348.08260033	   1995.01753043	      0.62778723	   3281.48724631
      1.09289667	   4348.07514620	   1995.05113239	      0.62748638	   3284.07024305
      1.09297256	   4348.06770024	   1995.08470659	      0.62718578	   3286.65343634
      1.09308273	   4348.05690473	   1995.13339217	      0.62674987	   3290.40348128
      1.09317678	   4348.04770081	   1995.17491166	      0.62637813	   3293.60548449
      1.09327084	   4348.03850760	   1995.21638791	      0.62600676	   3296.80780649
      1.09336490	   4348.02932687	   1995.25782106	      0.62563578	   3300.01045250
      1.09344808	   4348.02121557	   1995.29443006	      0.62530799	   3302.84328756
      1.09353127	   4348.01311410	   1995.33100520	      0.62498049	   3305.67638427
      1.09361446	   4348.00502113	   1995.36754619	      0.62465329	   3308.50974675
      1.09372501	   4347.99428013	   1995.41605619	      0.62421889	   3312.27568698
      1.09380941	   4347.98609080	   1995.45304650	      0.62388764	   3315.15082048
      1.09389380	   4347.97791148	   1995.49000159	      0.62355670	   3318.02624055
      1.09397820	   4347.96974096	   1995.52692121	      0.62322605	   3320.90195148
      1.09408879	   4347.95904926	   1995.57524592	      0.62279325	   3324.67063958
      1.09417130	   4347.95108187	   1995.61126110	      0.62247067	   3327.48279234
      1.09425381	   4347.94312409	   1995.64724233	      0.62214838	   3330.29523554
      1.09435546	   4347.93333161	   1995.69152479	      0.62175171	   3333.76061886
      1.09444680	   4347.92454478	   1995.73127077	      0.62139565	   3336.87483880
      1.09453814	   4347.91576797	   1995.77097460	      0.62103995	   3339.98943048
      1.09462948	   4347.90700313	   1995.81063648	      0.62068460	   3343.10439859
      1.09472083	   4347.89824809	   1995.85025599	      0.62032960	   3346.21974869
      1.09481217	   4347.88950533	   1995.88983342	      0.61997495	   3349.33548540
      1.09489307	   4347.88176958	   1995.92485287	      0.61966112	   3352.09551988
      1.09497397	   4347.87404328	   1995.95983914	      0.61934756	   3354.85586524
      1.09507259	   4347.86463669	   1996.00243897	      0.61896573	   3358.22089683
      1.09517120	   4347.85524367	   1996.04498926	      0.61858432	   3361.58640208
      1.09525377	   4347.84738854	   1996.08057519	      0.61826529	   3364.40446815
      1.09533633	   4347.83954320	   1996.11612629	      0.61794656	   3367.22287443
      1.09541889	   4347.83170641	   1996.15164233	      0.61762810	   3370.04162494
      1.09553187	   4347.82099804	   1996.20018433	      0.61719280	   3373.89925440
      1.09561492	   4347.81313555	   1996.23582950	      0.61687312	   3376.73573595
      1.09569798	   4347.80528290	   1996.27143916	      0.61655372	   3379.57257843
      1.09579911	   4347.79573369	   1996.31474714	      0.61616522	   3383.02704336
      1.09588922	   4347.78723708	   1996.35329198	      0.61581941	   3386.10558891
      1.09597932	   4347.77875037	   1996.39179457	      0.61547393	   3389.18457436
      1.09606943	   4347.77027540	   1996.43025510	      0.61512879	   3392.26400418
      1.09615954	   4347.76181026	   1996.46867322	      0.61478398	   3395.34388358
      1.09624965	   4347.75335697	   1996.50704917	      0.61443951	   3398.42421697
      1.09633975	   4347.74491344	   1996.54538255	      0.61409537	   3401.50500960
      1.09642986	   4347.73648189	   1996.58367364	      0.61375157	   3404.58626581
      1.09651997	   4347.72806000	   1996.62192203	      0.61340809	   3407.66799086
      1.09661008	   4347.71965023	   1996.66012801	      0.61306495	   3410.75018904
      1.09670019	   4347.71125001	   1996.69829115	      0.61272214	   3413.83286564
      1.09679029	   4347.70286209	   1996.73641177	      0.61237967	   3416.91602486
      1.09687090	   4347.69536653	   1996.77047691	      0.61207358	   3419.67453905
      1.09695151	   4347.68788054	   1996.80450789	      0.61176775	   3422.43344670
      1.09704957	   4347.67878461	   1996.84586206	      0.61139605	   3425.79034233
      1.09714764	   4347.66970236	   1996.88716547	      0.61102475	   3429.14783143
      1.09723042	   4347.66204477	   1996.92199196	      0.61071161	   3431.98252233
      1.09731320	   4347.65439721	   1996.95678223	      0.61039875	   3434.81764402
      1.09739598	   4347.64675842	   1996.99153605	      0.61008617	   3437.65320037
      1.09750674	   4347.63655255	   1997.03798082	      0.60966836	   3441.44794741
      1.09758987	   4347.62890321	   1997.07279483	      0.60935512	   3444.29644266
      1.09767300	   4347.62126394	   1997.10757211	      0.60904215	   3447.14538808
      1.09777298	   4347.61208710	   1997.14935371	      0.60866608	   3450.57273571
      1.09786281	   4347.60385540	   1997.18684260	      0.60832859	   3453.65224470
      1.09795263	   4347.59563377	   1997.22428820	      0.60799141	   3456.73229341
      1.09804245	   4347.58742406	   1997.26169075	      0.60765456	   3459.81288594
      1.09813228	   4347.57922433	   1997.29904989	      0.60731803	   3462.89402716
      1.09822210	   4347.57103664	   1997.33636590	      0.60698182	   3465.97572109
      1.09831192	   4347.56285886	   1997.37363840	      0.60664593	   3469.05797260
      1.09840175	   4347.55469324	   1997.41086768	      0.60631037	   3472.14078562
      1.09849157	   4347.54653744	   1997.44805335	      0.60597513	   3475.22416502
      1.09858139	   4347.53839396	   1997.48519573	      0.60564020	   3478.30811463
      1.09867121	   4347.53026018	   1997.52229440	      0.60530560	   3481.39263933
      1.09876104	   4347.52213890	   1997.55934971	      0.60497131	   3484.47774285
      1.09884109	   4347.51490940	   1997.59233611	      0.60467367	   3487.22764728
      1.09892114	   4347.50768955	   1997.62528798	      0.60437628	   3489.97801788
      1.09901924	   4347.49885293	   1997.66562363	      0.60401217	   3493.34928211
      1.09911734	   4347.49003029	   1997.70590725	      0.60364844	   3496.72125655
      1.09919964	   4347.48263842	   1997.73966036	      0.60334360	   3499.55052168
      1.09928193	   4347.47525668	   1997.77337683	      0.60303903	   3502.38029355
      1.09936423	   4347.46788382	   1997.80705645	      0.60273473	   3505.21057557
      1.09947552	   4347.45792872	   1997.85254409	      0.60232362	   3509.03888074
      1.09955817	   4347.45054654	   1997.88627918	      0.60201866	   3511.88236407
      1.09964081	   4347.44317454	   1997.91997718	      0.60171396	   3514.72637216
      1.09974091	   4347.43425777	   1997.96074156	      0.60134527	   3518.17168116
      1.09983050	   4347.42628976	   1997.99717959	      0.60101562	   3521.25590574
      1.09992009	   4347.41833201	   1998.03357370	      0.60068628	   3524.34075917
      1.10000968	   4347.41038637	   1998.06992413	      0.60035726	   3527.42624491
      1.10009926	   4347.40245093	   1998.10623056	      0.60002855	   3530.51236716
      1.10018885	   4347.39452773	   1998.14249326	      0.59970015	   3533.59912925
      1.10027844	   4347.38661464	   1998.17871189	      0.59937206	   3536.68653534
      1.10036803	   4347.37871394	   1998.21488676	      0.59904427	   3539.77458863
      1.10045762	   4347.37082324	   1998.25101748	      0.59871680	   3542.86329328
      1.10054720	   4347.36294509	   1998.28710442	      0.59838964	   3545.95265233
      1.10063679	   4347.35507682	   1998.32314713	      0.59806279	   3549.04266990
      1.10071701	   4347.34804185	   1998.35538476	      0.59777037	   3551.81021954
      1.10079724	   4347.34101509	   1998.38758694	      0.59747820	   3554.57830247
      1.10089504	   4347.33246158	   1998.42679718	      0.59712234	   3557.95362067
      1.10099284	   4347.32392078	   1998.46595475	      0.59676684	   3561.32973940
      1.10107364	   4347.31687531	   1998.49826785	      0.59647341	   3564.11975152
      1.10115444	   4347.30983830	   1998.53054493	      0.59618022	   3566.91031552
      1.10125362	   4347.30121436	   1998.57011260	      0.59582070	   3570.33619404
      1.10135280	   4347.29260347	   1998.60962600	      0.59546156	   3573.76291180
      1.10142998	   4347.28591367	   1998.64033539	      0.59518236	   3576.42993994
      1.10150715	   4347.27923158	   1998.67101186	      0.59490338	   3579.09748083
      1.10161146	   4347.27021417	   1998.71242136	      0.59452668	   3582.70368300
      1.10171576	   4347.26121141	   1998.75377075	      0.59415040	   3586.31082995
      1.10178915	   4347.25488714	   1998.78282923	      0.59388588	   3588.84946239
      1.10186255	   4347.24856985	   1998.81185789	      0.59362157	   3591.38856648
      1.10197464	   4347.23893658	   1998.85613647	      0.59321828	   3595.26748909
      1.10206642	   4347.23106160	   1998.89234081	      0.59288840	   3598.44444277
      1.10215821	   4347.22319938	   1998.92849874	      0.59255885	   3601.62214266
      1.10224999	   4347.21534834	   1998.96461001	      0.59222961	   3604.80059190
      1.10234177	   4347.20751047	   1999.00067491	      0.59190068	   3607.97979282
      1.10242259	   4347.20061815	   1999.03239145	      0.59161133	   3610.77971198
      1.10250341	   4347.19373603	   1999.06407200	      0.59132222	   3613.58021778
      1.10258422	   4347.18686286	   1999.09571639	      0.59103335	   3616.38131226
      1.10269716	   4347.17727404	   1999.13987828	      0.59063007	   3620.29676622
      1.10277963	   4347.17028309	   1999.17208135	      0.59033589	   3623.15662456
      1.10286210	   4347.16330265	   1999.20424691	      0.59004197	   3626.01710154
      1.10296188	   4347.15486918	   1999.24311511	      0.58968667	   3629.47895507
      1.10305049	   4347.14739253	   1999.27758640	      0.58937145	   3632.55405844
      1.10313911	   4347.13992637	   1999.31201412	      0.58905653	   3635.62988247
      1.10322772	   4347.13247248	   1999.34639851	      0.58874190	   3638.70642862
      1.10331634	   4347.12502909	   1999.38073932	      0.58842755	   3641.78369906
      1.10340495	   4347.11759802	   1999.41503681	      0.58811350	   3644.86169508
      1.10349356	   4347.11017744	   1999.44929069	      0.58779974	   3647.94041873
      1.10358218	   4347.10276923	   1999.48350126	      0.58748626	   3651.01987115
      1.10367079	   4347.09537151	   1999.51766822	      0.58717308	   3654.10005426
      1.10375940	   4347.08798623	   1999.55179186	      0.58686018	   3657.18096904
      1.10384802	   4347.08061142	   1999.58587189	      0.58654757	   3660.26261726
      1.10393663	   4347.07324911	   1999.61990861	      0.58623525	   3663.34499975
      1.10402525	   4347.06589726	   1999.65390170	      0.58592322	   3666.42811816
      1.10411386	   4347.05855798	   1999.68785150	      0.58561147	   3669.51197313
      1.10420247	   4347.05122912	   1999.72175767	      0.58530001	   3672.59656617
      1.10429109	   4347.04391293	   1999.75562056	      0.58498883	   3675.68189776
      1.10437970	   4347.03660712	   1999.78943982	      0.58467795	   3678.76796926
      1.10446832	   4347.02931406	   1999.82321580	      0.58436734	   3681.85478097
      1.10455693	   4347.02203134	   1999.85694816	      0.58405703	   3684.94233412
      1.10464554	   4347.01476147	   1999.89063726	      0.58374699	   3688.03062881
      1.10473416	   4347.00750190	   1999.92428274	      0.58343725	   3691.11966615
      1.10482277	   4347.00025526	   1999.95788499	      0.58312778	   3694.20944602
      1.10491138	   4346.99301887	   1999.99144360	      0.58281860	   3697.29996940
      1.10500000	   4346.98579554	   2000.02495901	      0.58250970	   3700.39123597
      1.10507969	   4346.97930839	   2000.05506191	      0.58223215	   3703.17182327
      1.10515938	   4346.97283150	   2000.08512983	      0.58195484	   3705.95301195
      1.10525590	   4346.96499867	   2000.12150124	      0.58161925	   3709.32241446
      1.10535242	   4346.95718043	   2000.15782129	      0.58128400	   3712.69269931
      1.10543446	   4346.95054527	   2000.18865124	      0.58099931	   3715.55799653
      1.10551650	   4346.94392093	   2000.21944414	      0.58071487	   3718.42393080
      1.10559853	   4346.93730614	   2000.25019980	      0.58043066	   3721.29050217
      1.10570661	   4346.92860794	   2000.29065976	      0.58005662	   3725.06780828
      1.10578890	   4346.92199604	   2000.32142316	      0.57977211	   3727.94463701
      1.10587119	   4346.91539498	   2000.35214930	      0.57948783	   3730.82210517
      1.10595348	   4346.90880361	   2000.38283802	      0.57920379	   3733.70021246
      1.10606357	   4346.90000205	   2000.42383552	      0.57882418	   3737.55158253
      1.10614420	   4346.89356630	   2000.45382116	      0.57854642	   3740.37319660
      1.10622483	   4346.88714100	   2000.48377107	      0.57826888	   3743.19542185
      1.10632523	   4346.87915383	   2000.52101204	      0.57792363	   3746.71027415
      1.10641489	   4346.87203433	   2000.55422353	      0.57761561	   3749.85003578
      1.10650455	   4346.86492605	   2000.58739063	      0.57730787	   3752.99054986
      1.10659421	   4346.85783090	   2000.62051364	      0.57700041	   3756.13181453
      1.10668387	   4346.85074675	   2000.65359226	      0.57669324	   3759.27382876
      1.10677353	   4346.84367604	   2000.68662686	      0.57638635	   3762.41659039
      1.10685268	   4346.83744348	   2000.71575051	      0.57611569	   3765.19141194
      1.10693183	   4346.83122122	   2000.74483986	      0.57584524	   3767.96681332
      1.10702883	   4346.82360719	   2000.78044659	      0.57551406	   3771.36931043
      1.10712584	   4346.81600815	   2000.81600176	      0.57518321	   3774.77267415
      1.10720671	   4346.80968276	   2000.84560502	      0.57490763	   3777.61076931
      1.10728759	   4346.80336807	   2000.87517251	      0.57463228	   3780.44946326
      1.10736847	   4346.79706289	   2000.90470406	      0.57435715	   3783.28875456
      1.10747987	   4346.78839474	   2000.94532327	      0.57397856	   3787.20067171
      1.10756120	   4346.78207777	   2000.97493461	      0.57370243	   3790.05730994
      1.10764252	   4346.77577157	   2001.00450984	      0.57342654	   3792.91454559
      1.10774204	   4346.76806846	   2001.04064848	      0.57308926	   3796.41144418
      1.10783054	   4346.76123124	   2001.07274232	      0.57278961	   3799.52209460
      1.10791904	   4346.75440511	   2001.10479320	      0.57249022	   3802.63344442
      1.10800754	   4346.74759190	   2001.13680140	      0.57219110	   3805.74549028
      1.10809604	   4346.74078969	   2001.16876667	      0.57189225	   3808.85822951
      1.10818454	   4346.73400052	   2001.20068933	      0.57159368	   3811.97165851
      1.10827304	   4346.72722227	   2001.23256908	      0.57129537	   3815.08577446
      1.10836154	   4346.72045719	   2001.26440627	      0.57099733	   3818.20057349
      1.10845004	   4346.71370292	   2001.29620058	      0.57069956	   3821.31605263
      1.10853854	   4346.70696198	   2001.32795240	      0.57040206	   3824.43220775
      1.10862704	   4346.70023172	   2001.35966137	      0.57010482	   3827.54903574
      1.10870618	   4346.69422497	   2001.38797931	      0.56983926	   3830.33664225
      1.10878532	   4346.68822704	   2001.41626307	      0.56957392	   3833.12478090
      1.10888204	   4346.68090995	   2001.45078593	      0.56924990	   3836.53322322
      1.10897876	   4346.67360653	   2001.48525785	      0.56892620	   3839.94245077
      1.10905851	   4346.66759646	   2001.51364265	      0.56865954	   3842.75402386
      1.10913826	   4346.66159545	   2001.54199282	      0.56839310	   3845.56612397
      1.10923633	   4346.65423015	   2001.57680756	      0.56806575	   3849.02485688
      1.10933440	   4346.64687887	   2001.61157004	      0.56773872	   3852.48437568
      1.10941056	   4346.64118072	   2001.63853262	      0.56748497	   3855.17175995
      1.10948673	   4346.63549082	   2001.66546368	      0.56723140	   3857.85961155
      1.10958988	   4346.62779971	   2001.70188689	      0.56688831	   3861.50055431
      1.10969303	   4346.62012429	   2001.73825243	      0.56654558	   3865.14234073
      1.10976548	   4346.61474389	   2001.76376150	      0.56630505	   3867.70084687
      1.10983794	   4346.60937094	   2001.78924211	      0.56606471	   3870.25976261
      1.10994877	   4346.60116804	   2001.82816534	      0.56569738	   3874.17495369
      1.11003951	   4346.59446581	   2001.85998372	      0.56539695	   3877.38115723
      1.11013026	   4346.58777709	   2001.89175804	      0.56509679	   3880.58798558
      1.11022100	   4346.58110031	   2001.92348764	      0.56479691	   3883.79543317
      1.11031174	   4346.57443745	   2001.95517307	      0.56449731	   3887.00349352
      1.11039132	   4346.56860404	   2001.98292253	      0.56423480	   3889.81725612
      1.11047089	   4346.56278131	   2002.01063806	      0.56397250	   3892.63148101
      1.11056681	   4346.55577556	   2002.04399888	      0.56365662	   3896.02413658
      1.11066272	   4346.54878492	   2002.07731040	      0.56334105	   3899.41745007
      1.11074298	   4346.54294568	   2002.10514558	      0.56307724	   3902.25728858
      1.11082323	   4346.53711726	   2002.13294633	      0.56281364	   3905.09757766
      1.11091960	   4346.53013190	   2002.16628033	      0.56249742	   3908.50843466
      1.11101596	   4346.52316186	   2002.19956472	      0.56218150	   3911.91992639
      1.11109416	   4346.51751526	   2002.22653903	      0.56192536	   3914.68888487
      1.11117236	   4346.51187899	   2002.25348075	      0.56166941	   3917.45825135
      1.11127124	   4346.50476522	   2002.28750091	      0.56134607	   3920.96061348
      1.11137012	   4346.49766754	   2002.32146896	      0.56102305	   3924.46361146
      1.11144658	   4346.49218897	   2002.34769818	      0.56077350	   3927.17266644
      1.11152303	   4346.48672028	   2002.37389632	      0.56052414	   3929.88209144
      1.11162481	   4346.47945432	   2002.40872175	      0.56019250	   3933.48932764
      1.11172659	   4346.47220538	   2002.44349211	      0.55986120	   3937.09720102
      1.11180060	   4346.46694410	   2002.46874234	      0.55962049	   3939.72123865
      1.11187461	   4346.46169122	   2002.49396355	      0.55937996	   3942.34560324
      1.11198081	   4346.45416832	   2002.53010321	      0.55903513	   3946.11193860
      1.11207194	   4346.44772776	   2002.56106570	      0.55873953	   3949.34421749
      1.11216307	   4346.44129951	   2002.59198400	      0.55844421	   3952.57696858
      1.11225420	   4346.43488527	   2002.62285842	      0.55814915	   3955.81018329
      1.11233525	   4346.42919012	   2002.65028239	      0.55788694	   3958.68633296
      1.11241631	   4346.42350611	   2002.67767169	      0.55762494	   3961.56283696
      1.11249736	   4346.41783192	   2002.70502616	      0.55736316	   3964.43968968
      1.11260357	   4346.41041315	   2002.74081660	      0.55702046	   3968.20978633
      1.11268576	   4346.40468329	   2002.76847368	      0.55675550	   3971.12784617
      1.11276795	   4346.39896476	   2002.79609520	      0.55649076	   3974.04624369
      1.11285014	   4346.39325637	   2002.82368101	      0.55622623	   3976.96497276
      1.11295634	   4346.38589710	   2002.85927097	      0.55588476	   3980.73663488
      1.11303681	   4346.38033166	   2002.88619991	      0.55562626	   3983.59499856
      1.11311728	   4346.37477710	   2002.91309487	      0.55536796	   3986.45365941
      1.11321532	   4346.36802312	   2002.94581495	      0.55505355	   3989.93676657
      1.11331336	   4346.36128517	   2002.97848465	      0.55473945	   3993.42029434
      1.11338703	   4346.35623157	   2003.00299754	      0.55450366	   3996.03790053
      1.11346069	   4346.35118722	   2003.02748206	      0.55426803	   3998.65573285
      1.11356607	   4346.34398530	   2003.06245963	      0.55393126	   4002.40113792
      1.11365758	   4346.33774564	   2003.09278775	      0.55363908	   4005.65408449
      1.11374909	   4346.33151840	   2003.12307191	      0.55334717	   4008.90735268
      1.11384061	   4346.32530536	   2003.15331241	      0.55305553	   4012.16089080
      1.11391940	   4346.31996507	   2003.17931614	      0.55280462	   4014.96220863
      1.11399820	   4346.31463534	   2003.20528754	      0.55255390	   4017.76324084
      1.11409443	   4346.30813914	   2003.23696060	      0.55224799	   4021.18351583
      1.11419067	   4346.30165827	   2003.26858546	      0.55194236	   4024.60325656
      1.11426951	   4346.29635837	   2003.29445993	      0.55169218	   4027.40464606
      1.11434835	   4346.29106899	   2003.32030213	      0.55144220	   4030.20560513
      1.11444566	   4346.28455395	   2003.35215068	      0.55113395	   4033.66177898
      1.11454296	   4346.27805458	   2003.38395011	      0.55082599	   4037.11718900
      1.11461956	   4346.27294752	   2003.40894913	      0.55058377	   4039.83685018
      1.11469617	   4346.26785040	   2003.43391778	      0.55034173	   4042.55597262
      1.11479656	   4346.26118389	   2003.46659364	      0.55002481	   4046.11858931
      1.11489695	   4346.25453392	   2003.49921735	      0.54970820	   4049.68016841
      1.11497135	   4346.24961445	   2003.52336296	      0.54947375	   4052.31916902
      1.11504575	   4346.24470434	   2003.54748000	      0.54923946	   4054.95753952
      1.11515010	   4346.23783224	   2003.58125467	      0.54891119	   4058.65662228
      1.11524041	   4346.23189889	   2003.61043995	      0.54862735	   4061.85694220
      1.11533072	   4346.22597750	   2003.63958296	      0.54834376	   4065.05620071
      1.11542103	   4346.22006973	   2003.66868396	      0.54806043	   4068.25435329
      1.11551134	   4346.21417340	   2003.69774266	      0.54777735	   4071.45135671
      1.11558785	   4346.20918925	   2003.72232749	      0.54753774	   4074.15882308
      1.11566436	   4346.20421336	   2003.74688201	      0.54729830	   4076.86540736
      1.11576320	   4346.19779890	   2003.77855963	      0.54698924	   4080.36072146
      1.11586204	   4346.19139876	   2003.81018680	      0.54668048	   4083.85446425
      1.11593821	   4346.18647790	   2003.83452488	      0.54644275	   4086.54567841
      1.11601438	   4346.18156525	   2003.85883300	      0.54620520	   4089.23590181
      1.11611588	   4346.17503288	   2003.89118018	      0.54588891	   4092.81936842
      1.11621739	   4346.16851547	   2003.92347425	      0.54557293	   4096.40097319
      1.11628937	   4346.16390431	   2003.94634292	      0.54534906	   4098.93962930
      1.11636134	   4346.15930034	   2003.96918486	      0.54512535	   4101.47729984
      1.11647045	   4346.15233727	   2004.00375702	      0.54478655	   4105.32186985
      1.11656065	   4346.14659391	   2004.03229259	      0.54450673	   4108.49849055
      1.11665084	   4346.14086356	   2004.06078648	      0.54422716	   4111.67344461
      1.11674104	   4346.13514460	   2004.08923849	      0.54394784	   4114.84669369
      1.11683124	   4346.12943906	   2004.11764892	      0.54366877	   4118.01819896
      1.11690861	   4346.12455340	   2004.14198644	      0.54342957	   4120.73735062
      1.11698599	   4346.11967750	   2004.16629338	      0.54319056	   4123.45516734
      1.11708297	   4346.11357770	   2004.19671842	      0.54289121	   4126.85999996
      1.11717996	   4346.10749266	   2004.22709535	      0.54259215	   4130.26265211
      1.11725795	   4346.10260881	   2004.25148701	      0.54235187	   4132.99718745
      1.11733594	   4346.09773470	   2004.27584761	      0.54211178	   4135.73025987
      1.11743383	   4346.09162920	   2004.30637929	      0.54181069	   4139.15853312
      1.11753171	   4346.08553861	   2004.33686201	      0.54150989	   4142.58441957
      1.11760697	   4346.08086493	   2004.36026293	      0.54127884	   4145.21651408
      1.11768222	   4346.07620026	   2004.38363495	      0.54104796	   4147.84715091
      1.11778397	   4346.06990570	   2004.41519072	      0.54073605	   4151.40175634
      1.11788573	   4346.06362696	   2004.44669358	      0.54042445	   4154.95361089
      1.11795844	   4346.05914855	   2004.46917230	      0.54020197	   4157.48998728
      1.11803115	   4346.05467846	   2004.49162405	      0.53997966	   4160.02491645
      1.11813794	   4346.04812651	   2004.52455041	      0.53965342	   4163.74537925
      1.11822837	   4346.04259138	   2004.55238774	      0.53937742	   4166.89345730
      1.11831881	   4346.03706721	   2004.58018307	      0.53910167	   4170.03919799
      1.11840924	   4346.03155562	   2004.60793663	      0.53882615	   4173.18256844
      1.11848972	   4346.02665967	   2004.63259892	      0.53858118	   4175.97780919
      1.11857020	   4346.02177367	   2004.65722814	      0.53833640	   4178.77112503
      1.11865067	   4346.01689627	   2004.68182409	      0.53809182	   4181.56249410
      1.11875555	   4346.01055417	   2004.71382817	      0.53777336	   4185.19728988
      1.11883725	   4346.00562351	   2004.73872071	      0.53752550	   4188.02651048
      1.11891896	   4346.00070284	   2004.76357913	      0.53727783	   4190.85364993
      1.11900066	   4345.99579090	   2004.78840324	      0.53703036	   4193.67868628
      1.11910511	   4345.98952529	   2004.82008955	      0.53671428	   4197.28722401
      1.11918522	   4345.98472924	   2004.84435364	      0.53647207	   4200.05244593
      1.11926533	   4345.97994265	   2004.86858489	      0.53623006	   4202.81557744
      1.11936207	   4345.97417320	   2004.89780334	      0.53593804	   4206.14961350
      1.11945881	   4345.96841732	   2004.92697385	      0.53564630	   4209.48053678
      1.11953215	   4345.96406137	   2004.94905476	      0.53542532	   4212.00349384
      1.11960549	   4345.95971335	   2004.97110813	      0.53520450	   4214.52462737
      1.11970948	   4345.95355990	   2005.00233140	      0.53489166	   4218.09633407
      1.11979989	   4345.94822183	   2005.02943377	      0.53461991	   4221.19876901
      1.11989031	   4345.94289379	   2005.05649397	      0.53434840	   4224.29835215
      1.11998073	   4345.93757748	   2005.08351222	      0.53407712	   4227.39505650
      1.12005964	   4345.93294503	   2005.10705965	      0.53384054	   4230.09554081
      1.12013856	   4345.92832146	   2005.13057511	      0.53360415	   4232.79379481
      1.12021747	   4345.92370550	   2005.15405840	      0.53336793	   4235.48980175
      1.12032718	   4345.91730231	   2005.18665107	      0.53303985	   4239.23396820
      1.12040789	   4345.91260065	   2005.21058996	      0.53279870	   4241.98575614
      1.12048861	   4345.90790793	   2005.23449532	      0.53255774	   4244.73513392
      1.12058561	   4345.90227846	   2005.26318032	      0.53226840	   4248.03614264
      1.12067157	   4345.89730032	   2005.28855990	      0.53201222	   4250.95848152
      1.12075753	   4345.89233057	   2005.31390114	      0.53175625	   4253.87802359
      1.12084349	   4345.88737084	   2005.33920427	      0.53150050	   4256.79474832
      1.12092945	   4345.88241942	   2005.36446902	      0.53124495	   4259.70863619
      1.12101541	   4345.87747788	   2005.38969560	      0.53098962	   4262.61966720
      1.12110137	   4345.87254457	   2005.41488376	      0.53073450	   4265.52782234
      1.12118733	   4345.86762102	   2005.44003372	      0.53047960	   4268.43308211
      1.12127329	   4345.86270561	   2005.46514520	      0.53022490	   4271.33542801
      1.12135925	   4345.85779982	   2005.49021843	      0.52997042	   4274.23484106
      1.12144521	   4345.85290209	   2005.51525314	      0.52971614	   4277.13130325
      1.12153117	   4345.84801386	   2005.54024954	      0.52946208	   4280.02479609
      1.12161713	   4345.84313359	   2005.56520738	      0.52920823	   4282.91530207
      1.12170309	   4345.83826269	   2005.59012685	      0.52895458	   4285.80280322
      1.12178905	   4345.83339966	   2005.61500771	      0.52870115	   4288.68728248
      1.12187501	   4345.82854587	   2005.63985015	      0.52844793	   4291.56872239
      1.12196097	   4345.82369985	   2005.66465393	      0.52819491	   4294.44710638
      1.12204693	   4345.81886295	   2005.68941923	      0.52794211	   4297.32241745
      1.12213289	   4345.81403372	   2005.71414581	      0.52768951	   4300.19463952
      1.12221885	   4345.80921348	   2005.73883386	      0.52743713	   4303.06375609
      1.12230481	   4345.80440081	   2005.76348314	      0.52718495	   4305.92975152
      1.12239077	   4345.79959701	   2005.78809383	      0.52693298	   4308.79260979
      1.12247673	   4345.79480067	   2005.81266569	      0.52668121	   4311.65231574
      1.12256269	   4345.79001308	   2005.83719890	      0.52642966	   4314.50885380
      1.12264865	   4345.78523284	   2005.86169322	      0.52617831	   4317.36220928
      1.12273461	   4345.78046123	   2005.88614883	      0.52592717	   4320.21236707
      1.12282057	   4345.77569686	   2005.91056550	      0.52567624	   4323.05931293
      1.12290653	   4345.77094100	   2005.93494340	      0.52542551	   4325.90303219
      1.12299249	   4345.76619226	   2005.95928230	      0.52517499	   4328.74351108
      1.12307845	   4345.76145192	   2005.98358236	      0.52492468	   4331.58073537
      1.12316441	   4345.75671858	   2006.00784336	      0.52467457	   4334.41469173
      1.12325038	   4345.75199353	   2006.03206546	      0.52442467	   4337.24536637
      1.12333634	   4345.74727535	   2006.05624844	      0.52417497	   4340.07274640
      1.12342230	   4345.74256536	   2006.08039246	      0.52392548	   4342.89681847
      1.12350826	   4345.73786211	   2006.10449729	      0.52367619	   4345.71757010
      1.12359422	   4345.73316694	   2006.12856310	      0.52342711	   4348.53498838
      1.12368018	   4345.72847838	   2006.15258966	      0.52317823	   4351.34906125
      1.12376614	   4345.72379779	   2006.17657714	      0.52292956	   4354.15977622
      1.12385210	   4345.71912370	   2006.20052530	      0.52268109	   4356.96712166
      1.12393806	   4345.71445745	   2006.22443432	      0.52243283	   4359.77108548
      1.12402402	   4345.70979758	   2006.24830395	      0.52218477	   4362.57165647
      1.12410998	   4345.70514545	   2006.27213437	      0.52193691	   4365.36882293
      1.12419594	   4345.70049955	   2006.29592534	      0.52168925	   4368.16257408
      1.12428190	   4345.69586130	   2006.31967705	      0.52144180	   4370.95289860
      1.12436786	   4345.69122915	   2006.34338923	      0.52119455	   4373.73978611
      1.12445382	   4345.68660454	   2006.36706209	      0.52094751	   4376.52322569
      1.12453978	   4345.68198589	   2006.39069536	      0.52070066	   4379.30320736
      1.12462574	   4345.67737469	   2006.41428924	      0.52045402	   4382.07972058
      1.12471170	   4345.67276931	   2006.43784346	      0.52020758	   4384.85275574
      1.12479766	   4345.66817127	   2006.46135823	      0.51996134	   4387.62230270
      1.12488362	   4345.66357892	   2006.48483327	      0.51971530	   4390.38835223
      1.12496958	   4345.65899382	   2006.50826880	      0.51946946	   4393.15089454
      1.12505554	   4345.65441425	   2006.53166454	      0.51922382	   4395.90992080
      1.12514150	   4345.64984185	   2006.55502070	      0.51897839	   4398.66542157
      1.12522746	   4345.64527484	   2006.57833700	      0.51873315	   4401.41738840
      1.12531342	   4345.64071490	   2006.60161366	      0.51848812	   4404.16581218
      1.12539938	   4345.63616020	   2006.62485039	      0.51824328	   4406.91068486
      1.12548534	   4345.63161249	   2006.64804743	      0.51799864	   4409.65199766
      1.12557130	   4345.62706986	   2006.67120446	      0.51775421	   4412.38974288
      1.12565726	   4345.62253415	   2006.69432174	      0.51750997	   4415.12391209
      1.12574322	   4345.61800335	   2006.71739895	      0.51726593	   4417.85449796
      1.12582918	   4345.61347940	   2006.74043635	      0.51702209	   4420.58149237
      1.12591514	   4345.60896020	   2006.76343360	      0.51677845	   4423.30488833
      1.12600110	   4345.60444778	   2006.78639099	      0.51653500	   4426.02467806
      1.12608706	   4345.59993994	   2006.80930816	      0.51629176	   4428.74085494
      1.12617302	   4345.59543882	   2006.83218542	      0.51604871	   4431.45341145
      1.12625898	   4345.59094210	   2006.85502238	      0.51580586	   4434.16234135
      1.12634495	   4345.58645205	   2006.87781937	      0.51556320	   4436.86763741
      1.12643091	   4345.58196621	   2006.90057601	      0.51532075	   4439.56929373
      1.12651687	   4345.57748700	   2006.92329262	      0.51507849	   4442.26730338
      1.12660283	   4345.57301182	   2006.94596880	      0.51483642	   4444.96166080
      1.12668879	   4345.56854322	   2006.96860490	      0.51459456	   4447.65235933
      1.12677475	   4345.56407844	   2006.99120050	      0.51435289	   4450.33939375
      1.12686071	   4345.55962023	   2007.01375598	      0.51411141	   4453.02275768
      1.12693745	   4345.55564291	   2007.03385993	      0.51389598	   4455.41544258
      1.12701420	   4345.55167041	   2007.05393180	      0.51368071	   4457.80519333
      1.12710875	   4345.54678137	   2007.07861498	      0.51341571	   4460.74520929
      1.12720330	   4345.54189899	   2007.10324934	      0.51315096	   4463.68075961
      1.12728174	   4345.53785227	   2007.12364822	      0.51293150	   4466.11264063
      1.12736018	   4345.53381029	   2007.14401348	      0.51271220	   4468.54144004
      1.12745488	   4345.52893481	   2007.16855669	      0.51244765	   4471.46977119
      1.12754958	   4345.52406585	   2007.19305079	      0.51218333	   4474.39359891
      1.12762507	   4345.52018753	   2007.21254148	      0.51197278	   4476.72117624
      1.12770057	   4345.51631346	   2007.23200095	      0.51176239	   4479.04588495
      1.12779895	   4345.51126959	   2007.25731294	      0.51148844	   4482.07108033
      1.12789733	   4345.50623234	   2007.28257177	      0.51121474	   4485.09139327
      1.12797043	   4345.50249215	   2007.30130609	      0.51101153	   4487.33252034
      1.12804354	   4345.49875580	   2007.32001105	      0.51080845	   4489.57094597
      1.12814635	   4345.49350572	   2007.34626833	      0.51052308	   4492.71455845
      1.12824917	   4345.48826249	   2007.37246738	      0.51023798	   4495.85281701
      1.12831866	   4345.48472121	   2007.39014118	      0.51004545	   4497.97082002
      1.12838815	   4345.48118331	   2007.40778840	      0.50985304	   4500.08637295
      1.12849890	   4345.47555000	   2007.43585820	      0.50954665	   4503.45294058
      1.12858873	   4345.47098579	   2007.45857747	      0.50929836	   4506.17918250
      1.12867856	   4345.46642524	   2007.48125196	      0.50905027	   4508.90131977
      1.12876840	   4345.46186987	   2007.50388187	      0.50880239	   4511.61934885
      1.12884738	   4345.45786711	   2007.52374195	      0.50858462	   4514.00575878
      1.12892637	   4345.45386835	   2007.54356755	      0.50836701	   4516.38898848
      1.12900536	   4345.44987228	   2007.56335845	      0.50814956	   4518.76903637
      1.12911043	   4345.44456155	   2007.58963342	      0.50786052	   4521.93036780
      1.12919096	   4345.44049476	   2007.60972738	      0.50763922	   4524.34920873
      1.12927149	   4345.43643180	   2007.62978540	      0.50741808	   4526.76473636
      1.12935201	   4345.43237148	   2007.64980729	      0.50719710	   4529.17694935
      1.12945576	   4345.42714539	   2007.67554975	      0.50691265	   4532.27987861
      1.12953474	   4345.42316967	   2007.69510602	      0.50669630	   4534.63830260
      1.12961371	   4345.41919749	   2007.71462764	      0.50648010	   4536.99353333
      1.12970957	   4345.41437942	   2007.73827522	      0.50621791	   4539.84790335
      1.12979573	   4345.41005295	   2007.75948677	      0.50598244	   4542.40947992
      1.12988189	   4345.40572886	   2007.78065677	      0.50574716	   4544.96725187
      1.12996805	   4345.40140888	   2007.80178548	      0.50551208	   4547.52121751
      1.13005422	   4345.39709104	   2007.82287258	      0.50527717	   4550.07137614
      1.13014038	   4345.39277736	   2007.84391838	      0.50504246	   4552.61772620
      1.13022654	   4345.38846556	   2007.86492251	      0.50480794	   4555.16026726
      1.13031270	   4345.38415799	   2007.88588533	      0.50457360	   4557.69899786
      1.13039886	   4345.37985201	   2007.90680642	      0.50433945	   4560.23391786
      1.13047530	   4345.37603516	   2007.92533373	      0.50413187	   4562.47979637
      1.13055175	   4345.37221975	   2007.94382822	      0.50392443	   4564.72267421
      1.13064602	   4345.36751811	   2007.96659100	      0.50366881	   4567.48450199
      1.13074030	   4345.36281904	   2007.98930389	      0.50341342	   4570.24176713
      1.13081809	   4345.35894467	   2008.00800911	      0.50320284	   4572.51361950
      1.13089588	   4345.35507171	   2008.02668029	      0.50299241	   4574.78236847
      1.13099057	   4345.35036105	   2008.04936095	      0.50273648	   4577.53967977
      1.13108527	   4345.34565265	   2008.07199118	      0.50248078	   4580.29239852
      1.13116014	   4345.34193273	   2008.08984969	      0.50227875	   4582.46575568
      1.13123501	   4345.33821395	   2008.10767661	      0.50207686	   4584.63624492
      1.13133348	   4345.33332623	   2008.13107495	      0.50181155	   4587.48653505
      1.13143196	   4345.32844083	   2008.15441870	      0.50154648	   4590.33187043
      1.13150434	   4345.32485285	   2008.17154202	      0.50135181	   4592.42006637
      1.13157672	   4345.32126578	   2008.18863579	      0.50115726	   4594.50558903
      1.13167990	   4345.31615530	   2008.21295329	      0.50088015	   4597.47402821
      1.13176814	   4345.31178667	   2008.23370276	      0.50064336	   4600.00841829
      1.13185638	   4345.30742100	   2008.25440853	      0.50040677	   4602.53884245
      1.13194463	   4345.30305660	   2008.27507035	      0.50017038	   4605.06530390
      1.13203287	   4345.29869548	   2008.29568852	      0.49993417	   4607.58780495
      1.13210873	   4345.29494710	   2008.31337748	      0.49973127	   4609.75307853
      1.13218459	   4345.29120100	   2008.33103416	      0.49952852	   4611.91542945
      1.13227988	   4345.28649691	   2008.35316744	      0.49927403	   4614.62750983
      1.13237516	   4345.28179584	   2008.37524970	      0.49901977	   4617.33498536
      1.13245119	   4345.27804575	   2008.39283147	      0.49881706	   4619.49187558
      1.13252722	   4345.27429777	   2008.41038078	      0.49861449	   4621.64583872
      1.13262407	   4345.26952469	   2008.43268933	      0.49835665	   4624.38550328
      1.13272091	   4345.26475455	   2008.45494513	      0.49809905	   4627.12042520
      1.13279376	   4345.26116720	   2008.47164951	      0.49790544	   4629.17433155
      1.13286660	   4345.25758170	   2008.48832409	      0.49771196	   4631.22555901
      1.13296836	   4345.25257457	   2008.51156657	      0.49744192	   4634.08642618
      1.13307011	   4345.24757034	   2008.53475079	      0.49717212	   4636.94207458
      1.13313959	   4345.24415366	   2008.55054748	      0.49698805	   4638.88893816
      1.13320907	   4345.24073860	   2008.56631705	      0.49680410	   4640.83337246
      1.13331826	   4345.23537312	   2008.59104480	      0.49651524	   4643.88426187
      1.13340726	   4345.23100184	   2008.61115024	      0.49628001	   4646.36655145
      1.13349626	   4345.22663130	   2008.63121091	      0.49604497	   4648.84486574
      1.13358525	   4345.22226303	   2008.65122704	      0.49581013	   4651.31920787
      1.13366450	   4345.21837385	   2008.66901097	      0.49560119	   4653.51893531
      1.13374374	   4345.21448647	   2008.68675960	      0.49539241	   4655.71551908
      1.13382298	   4345.21059958	   2008.70447274	      0.49518378	   4657.90896201
      1.13392491	   4345.20560186	   2008.72720508	      0.49491564	   4660.72576036
      1.13400546	   4345.20165260	   2008.74512883	      0.49470391	   4662.94819741
      1.13408601	   4345.19770496	   2008.76301609	      0.49449233	   4665.16739719
      1.13416657	   4345.19375771	   2008.78086669	      0.49428091	   4667.38336272
      1.13426748	   4345.18881441	   2008.80317839	      0.49401626	   4670.15496519
      1.13434667	   4345.18493583	   2008.82064506	      0.49380878	   4672.32616693
      1.13442585	   4345.18105871	   2008.83807649	      0.49360144	   4674.49425169
      1.13450504	   4345.17718188	   2008.85547250	      0.49339426	   4676.65922240
      1.13461013	   4345.17203827	   2008.87850568	      0.49311952	   4679.52772691
      1.13468876	   4345.16819020	   2008.89569714	      0.49291415	   4681.67021641
      1.13476738	   4345.16434343	   2008.91285387	      0.49270892	   4683.80964426
      1.13486299	   4345.15966568	   2008.93367068	      0.49245955	   4686.40722268
      1.13494817	   4345.15549991	   2008.95217209	      0.49223758	   4688.71747240
      1.13503335	   4345.15133393	   2008.97063252	      0.49201578	   4691.02413966
      1.13511853	   4345.14716944	   2008.98905222	      0.49179416	   4693.32722748
      1.13520371	   4345.14300460	   2009.00743095	      0.49157271	   4695.62673976
      1.13528888	   4345.13884126	   2009.02576898	      0.49135143	   4697.92267952
      1.13537406	   4345.13467744	   2009.04406604	      0.49113032	   4700.21505074
      1.13545924	   4345.13051512	   2009.06232243	      0.49090939	   4702.50385643
      1.13554442	   4345.12635218	   2009.08053785	      0.49068862	   4704.78910064
      1.13562959	   4345.12219076	   2009.09871264	      0.49046803	   4707.07078639
[truncated: 753,186 more chars]
