# Supplementary material for: Musculoskeletal simulations to examine the effects of accentuated eccentric loading (AEL) on jump height
Source: PeerJ. 2023 Jan 23;11:e14687. doi: 10.7717/peerj.14687 (PMC9879160; doi:10.7717/peerj.14687)
Supplement: Supplemental Information 1 [file peerj-11-14687-s001.zip › Supplementary Simulation code and output results BW/Optimized_for_J_Results/TwoSegment_Two_Segment_FiberActivePower.sto]

FiberActivePower
version=1
nRows=13563
nColumns=5
inDegrees=no

This analysis gathers basic information about muscles during a simulation (e.g., forces, tendon lengths, moment arms, etc).
Units are S.I. units (second, meters, Newtons, ...)
Angles are in degrees.

endheader
time	vastus	recfem	glut	ham
      0.00000000	     -0.00000562	     -0.00000029	     -0.00000000	     -0.00000029
      0.00010000	     -0.00062326	     -0.00009572	     -0.00000000	      0.00016780
      0.00023578	     -0.00312991	     -0.00048026	     -0.00000000	      0.00084845
      0.00037157	     -0.00710949	     -0.00108530	     -0.00000000	      0.00192589
      0.00050735	     -0.01220407	     -0.00185245	     -0.00000000	      0.00330049
      0.00064313	     -0.01815823	     -0.00274015	     -0.00000000	      0.00490114
      0.00077892	     -0.02478994	     -0.00371892	     -0.00000000	      0.00667714
      0.00095179	     -0.03401281	     -0.00506444	     -0.00000000	      0.00913632
      0.00112467	     -0.04394260	     -0.00649485	     -0.00000000	      0.01177154
      0.00129754	     -0.05445986	     -0.00799147	     -0.00000000	      0.01455012
      0.00151861	     -0.06864505	     -0.00998355	     -0.00000000	      0.01827998
      0.00173969	     -0.08356479	     -0.01205021	     -0.00000000	      0.02218417
      0.00201011	     -0.10272776	     -0.01466816	     -0.00000000	      0.02717513
      0.00228052	     -0.12283634	     -0.01737829	     -0.00000001	      0.03238876
      0.00263639	     -0.15067575	     -0.02107937	     -0.00000002	      0.03957430
      0.00299225	     -0.18002767	     -0.02492989	     -0.00000004	      0.04711662
      0.00349305	     -0.22381459	     -0.03059738	     -0.00000011	      0.05831491
      0.00399385	     -0.27041195	     -0.03655060	     -0.00000032	      0.07017058
      0.00475543	     -0.34645993	     -0.04613706	     -0.00000141	      0.08939266
      0.00551701	     -0.42851313	     -0.05634402	     -0.00000573	      0.10995510
      0.00644774	     -0.53656618	     -0.06961832	     -0.00002775	      0.13673323
      0.00737847	     -0.65276813	     -0.08372011	     -0.00011549	      0.16511826
      0.00830920	     -0.77673057	     -0.09859255	     -0.00041273	      0.19489140
      0.00923993	     -0.90809947	     -0.11417980	     -0.00126457	      0.22583981
      0.01047305	     -1.09300253	     -0.13584092	     -0.00439546	      0.26830807
      0.01125060	     -1.21566566	     -0.15004311	     -0.00842328	      0.29576479
      0.01202816	     -1.34282925	     -0.16463317	     -0.01464943	      0.32362372
      0.01316609	     -1.53672825	     -0.18663267	     -0.02821664	      0.36492575
      0.01396261	     -1.67775990	     -0.20245600	     -0.04072322	      0.39408623
      0.01475914	     -1.82300695	     -0.21860379	     -0.05528613	      0.42335878
      0.01571545	     -2.00279087	     -0.23839284	     -0.07482771	      0.45854894
      0.01658307	     -2.17084924	     -0.25670304	     -0.09393478	      0.49042927
      0.01745069	     -2.34348535	     -0.27533290	     -0.11396399	      0.52218873
      0.01830614	     -2.51806827	     -0.29399818	     -0.13441061	      0.55331995
      0.01916159	     -2.69688934	     -0.31294446	     -0.15547044	      0.58421387
      0.01997595	     -2.87097424	     -0.33123080	     -0.17608654	      0.61335825
      0.02079031	     -3.04874033	     -0.34975167	     -0.19729111	      0.64220467
      0.02156845	     -3.22197222	     -0.36766023	     -0.21814731	      0.66945810
      0.02250334	     -3.43438011	     -0.38944104	     -0.24403784	      0.70176347
      0.02343823	     -3.65136982	     -0.41150161	     -0.27090313	      0.73355158
      0.02422430	     -3.83730100	     -0.43026091	     -0.29428836	      0.75985218
      0.02501038	     -4.02636213	     -0.44920763	     -0.31842901	      0.78574108
      0.02579645	     -4.21850863	     -0.46833786	     -0.34334449	      0.81120000
      0.02658253	     -4.41369935	     -0.48764800	     -0.36904873	      0.83621206
      0.02736860	     -4.61189628	     -0.50713488	     -0.39555120	      0.86076146
      0.02815468	     -4.81306457	     -0.52679564	     -0.42285795	      0.88483336
      0.02894076	     -5.01717232	     -0.54662768	     -0.45097242	      0.90841365
      0.02972683	     -5.22419048	     -0.56662861	     -0.47989612	      0.93148879
      0.03051291	     -5.43409261	     -0.58679626	     -0.50962922	      0.95404570
      0.03129898	     -5.64685473	     -0.60712863	     -0.54017089	      0.97607157
      0.03208506	     -5.86245506	     -0.62762386	     -0.57151967	      0.99755383
      0.03287113	     -6.08087380	     -0.64828018	     -0.60367360	      1.01847997
      0.03365721	     -6.30209292	     -0.66909594	     -0.63663047	      1.03883750
      0.03444328	     -6.52609588	     -0.69006954	     -0.67038786	      1.05861386
      0.03522936	     -6.75286743	     -0.71119945	     -0.70494326	      1.07779638
      0.03601544	     -6.98239335	     -0.73248415	     -0.74029410	      1.09637215
      0.03680151	     -7.21466024	     -0.75392215	     -0.77643781	      1.11432807
      0.03758759	     -7.44965528	     -0.77551197	     -0.81337184	      1.13165075
      0.03837366	     -7.68736608	     -0.79725209	     -0.85109370	      1.14832646
      0.03915974	     -7.92778039	     -0.81914100	     -0.88960098	      1.16434117
      0.03994581	     -8.17088599	     -0.84117715	     -0.92889138	      1.17968049
      0.04073189	     -8.41667047	     -0.86335893	     -0.96896274	      1.19432963
      0.04151796	     -8.66512110	     -0.88568470	     -1.00981306	      1.20827346
      0.04230404	     -8.91622464	     -0.90815275	     -1.05144056	      1.22149645
      0.04309012	     -9.16996720	     -0.93076132	     -1.09384371	      1.23398265
      0.04387619	     -9.42633414	     -0.95350855	     -1.13702128	      1.24571578
      0.04466227	     -9.68530993	     -0.97639255	     -1.18097241	      1.25667916
      0.04544834	     -9.94687802	     -0.99941130	     -1.22569665	      1.26685577
      0.04623442	    -10.21102075	     -1.02256272	     -1.27119404	      1.27622824
      0.04702049	    -10.47771927	     -1.04584465	     -1.31746520	      1.28477888
      0.04780657	    -10.74695341	     -1.06925481	     -1.36451138	      1.29248969
      0.04859264	    -11.01870167	     -1.09279086	     -1.41233457	      1.29934240
      0.04937872	    -11.29294108	     -1.11645034	     -1.46093757	      1.30531853
      0.05016480	    -11.56964719	     -1.14023068	     -1.51032405	      1.31039936
      0.05086958	    -11.81981307	     -1.16165233	     -1.55527304	      1.31417805
      0.05157436	    -12.07192050	     -1.18316698	     -1.60085948	      1.31720819
      0.05227914	    -12.32594920	     -1.20477263	     -1.64708807	      1.31947603
      0.05298392	    -12.58187716	     -1.22646718	     -1.69396410	      1.32096782
      0.05368870	    -12.83968131	     -1.24824843	     -1.74149342	      1.32166978
      0.05439348	    -13.09933745	     -1.27011415	     -1.78968240	      1.32156820
      0.05509826	    -13.36082029	     -1.29206202	     -1.83853781	      1.32064943
      0.05580304	    -13.62410343	     -1.31408966	     -1.88806662	      1.31889992
      0.05650782	    -13.88915933	     -1.33619464	     -1.93827585	      1.31630630
      0.05721260	    -14.15595935	     -1.35837444	     -1.98917231	      1.31285538
      0.05791738	    -14.42447376	     -1.38062651	     -2.04076228	      1.30853421
      0.05862216	    -14.69467172	     -1.40294820	     -2.09305127	      1.30333013
      0.05932694	    -14.96652133	     -1.42533684	     -2.14604368	      1.29723083
      0.06003172	    -15.23998964	     -1.44778967	     -2.19974252	      1.29022440
      0.06073650	    -15.51504268	     -1.47030391	     -2.25414920	      1.28229939
      0.06144128	    -15.79164545	     -1.49287669	     -2.30926314	      1.27344485
      0.06214606	    -16.06976203	     -1.51550512	     -2.36508192	      1.26365045
      0.06285084	    -16.34935553	     -1.53818624	     -2.42160105	      1.25290650
      0.06355562	    -16.63038816	     -1.56091707	     -2.47881396	      1.24120407
      0.06426040	    -16.91282129	     -1.58369455	     -2.53671218	      1.22853503
      0.06496518	    -17.19661544	     -1.60651563	     -2.59528538	      1.21489219
      0.06566996	    -17.48173035	     -1.62937719	     -2.65452164	      1.20026934
      0.06637474	    -17.76812499	     -1.65227608	     -2.71440757	      1.18466142
      0.06707952	    -18.05575764	     -1.67520913	     -2.77492859	      1.16806457
      0.06778430	    -18.34458588	     -1.69817314	     -2.83606910	      1.15047628
      0.06848908	    -18.63456668	     -1.72116489	     -2.89781272	      1.13189553
      0.06919386	    -18.92565639	     -1.74418114	     -2.96014240	      1.11232290
      0.06989864	    -19.21781083	     -1.76721861	     -3.02304067	      1.09176077
      0.07060343	    -19.51098527	     -1.79027404	     -3.08648968	      1.07021345
      0.07130821	    -19.80513455	     -1.81334413	     -3.15047139	      1.04768736
      0.07201299	    -20.10021306	     -1.83642559	     -3.21496760	      1.02419127
      0.07271777	    -20.39617479	     -1.85951513	     -3.27996005	      0.99973646
      0.07342255	    -20.69297343	     -1.88260943	     -3.34543044	      0.97433702
      0.07412733	    -20.99056235	     -1.90570522	     -3.41136052	      0.94801003
      0.07483211	    -21.28889468	     -1.92879918	     -3.47773207	      0.92077592
      0.07553689	    -21.58792338	     -1.95188804	     -3.54452694	      0.89265870
      0.07624167	    -21.88760123	     -1.97496854	     -3.61172707	      0.86368636
      0.07694645	    -22.18788096	     -1.99803742	     -3.67931447	      0.83389120
      0.07765123	    -22.48871524	     -2.02109146	     -3.74727127	      0.80331020
      0.07835601	    -22.79005677	     -2.04412745	     -3.81557970	      0.77198551
      0.07906079	    -23.09185833	     -2.06714222	     -3.88422209	      0.73996486
      0.07976557	    -23.39407284	     -2.09013263	     -3.95318090	      0.70730207
      0.08047035	    -23.69665340	     -2.11309560	     -4.02243868	      0.67405758
      0.08117513	    -23.99955340	     -2.13602806	     -4.09197813	      0.64029902
      0.08187991	    -24.30272653	     -2.15892701	     -4.16178206	      0.60610183
      0.08258469	    -24.60612690	     -2.18178950	     -4.23183343	      0.57154983
      0.08328947	    -24.90970906	     -2.20461264	     -4.30211532	      0.53673586
      0.08399425	    -25.21342809	     -2.22739360	     -4.37261098	      0.50176246
      0.08469903	    -25.51723967	     -2.25012962	     -4.44330384	      0.46674243
      0.08540381	    -25.82110015	     -2.27281801	     -4.51417746	      0.43179940
      0.08610859	    -26.12496664	     -2.29545619	     -4.58521564	      0.39706834
      0.08681337	    -26.42879703	     -2.31804162	     -4.65640234	      0.36269583
      0.08751815	    -26.73255014	     -2.34057187	     -4.72772174	      0.32884026
      0.08822293	    -27.03618572	     -2.36304463	     -4.79915826	      0.29567161
      0.08892771	    -27.33966454	     -2.38545765	     -4.87069655	      0.26337094
      0.08963249	    -27.64294848	     -2.40780882	     -4.94232152	      0.23212928
      0.09033727	    -27.94600055	     -2.43009611	     -5.01401835	      0.20214589
      0.09104205	    -28.24878493	     -2.45231763	     -5.08577249	      0.17362566
      0.09174684	    -28.55126703	     -2.47447159	     -5.15756968	      0.14677546
      0.09245162	    -28.85341347	     -2.49655631	     -5.22939595	      0.12179924
      0.09315640	    -29.15519206	     -2.51857023	     -5.30123764	      0.09889176
      0.09386118	    -29.45657174	     -2.54051189	     -5.37308135	      0.07823070
      0.09456596	    -29.75752254	     -2.56237993	     -5.44491679	      0.05996715
      0.09527074	    -30.05801425	     -2.58417301	     -5.51751384	      0.04421463
      0.09597552	    -30.35801495	     -2.60588973	     -5.59100804	      0.03103669
      0.09668030	    -30.65749402	     -2.62752875	     -5.66497910	      0.02043380
      0.09738508	    -30.95642206	     -2.64908882	     -5.73920459	      0.01233015
      0.09808986	    -31.25477007	     -2.67056868	     -5.81356436	      0.00656141
      0.09879464	    -31.55250870	     -2.69196704	     -5.88799105	      0.00286478
      0.09949942	    -31.84960751	     -2.71328251	     -5.96244441	      0.00087247
      0.10020420	    -32.14603431	     -2.73451356	     -6.03689803	      0.00010998
      0.10090898	    -32.44175460	     -2.75565843	     -6.11133243	      0.00000002
      0.10161376	    -32.73673109	     -2.77671515	     -6.18573144	      0.00000002
      0.10231854	    -33.03092501	     -2.79768156	     -6.26008052	      0.00000002
      0.10302332	    -33.32429893	     -2.81855559	     -6.33436623	      0.00000002
      0.10372810	    -33.61681773	     -2.83933536	     -6.40857590	      0.00000002
      0.10443288	    -33.90844829	     -2.86001911	     -6.48269742	      0.00000002
      0.10513766	    -34.19915913	     -2.88060528	     -6.55671909	      0.00000002
      0.10584244	    -34.48892015	     -2.90109243	     -6.63062960	      0.00000002
      0.10654722	    -34.77770253	     -2.92147924	     -6.70441793	      0.00000002
      0.10725200	    -35.06547857	     -2.94176449	     -6.77807337	      0.00000002
      0.10795678	    -35.35222167	     -2.96194707	     -6.85158546	      0.00000002
      0.10866156	    -35.63790628	     -2.98202598	     -6.92494407	      0.00000002
      0.10936634	    -35.92250786	     -3.00200029	     -6.99813931	      0.00000002
      0.11007112	    -36.20600288	     -3.02186917	     -7.07116157	      0.00000002
      0.11077590	    -36.48836880	     -3.04163186	     -7.14400150	      0.00000002
      0.11148068	    -36.76958403	     -3.06128769	     -7.21665002	      0.00000002
      0.11218546	    -37.04962796	     -3.08083608	     -7.28909834	      0.00000002
      0.11289024	    -37.32848094	     -3.10027650	     -7.36133791	      0.00000002
      0.11359503	    -37.60612423	     -3.11960850	     -7.43336045	      0.00000002
      0.11429981	    -37.88254004	     -3.13883173	     -7.50515795	      0.00000002
      0.11500459	    -38.15771149	     -3.15794587	     -7.57672265	      0.00000002
      0.11570937	    -38.43162262	     -3.17695069	     -7.64804705	      0.00000002
      0.11641415	    -38.70425835	     -3.19584604	     -7.71912393	      0.00000002
      0.11711893	    -38.97560449	     -3.21463181	     -7.78994629	      0.00000002
      0.11782371	    -39.24564773	     -3.23330796	     -7.86050743	      0.00000002
      0.11852849	    -39.51437559	     -3.25187454	     -7.93080085	      0.00000002
      0.11923327	    -39.78177618	     -3.27033162	     -8.00082033	      0.00000002
      0.11993805	    -40.04783945	     -3.28867936	     -8.07055991	      0.00000002
      0.12064283	    -40.31255494	     -3.30691798	     -8.14001382	      0.00000002
      0.12134761	    -40.57591351	     -3.32504773	     -8.20917660	      0.00000002
      0.12205239	    -40.83790680	     -3.34306895	     -8.27804296	      0.00000002
      0.12275717	    -41.09852723	     -3.36098200	     -8.34660789	      0.00000001
      0.12346195	    -41.35776796	     -3.37878732	     -8.41486660	      0.00000001
      0.12416673	    -41.61562290	     -3.39648540	     -8.48281451	      0.00000001
      0.12487151	    -41.87208667	     -3.41407676	     -8.55044727	      0.00000001
      0.12557629	    -42.12715461	     -3.43156199	     -8.61776077	      0.00000001
      0.12628107	    -42.38082275	     -3.44894170	     -8.68475108	      0.00000001
      0.12698585	    -42.63308778	     -3.46621658	     -8.75141451	      0.00000001
      0.12769063	    -42.88394707	     -3.48338734	     -8.81774756	      0.00000001
      0.12839541	    -43.13339862	     -3.50045474	     -8.88374694	      0.00000001
      0.12910019	    -43.38144105	     -3.51741957	     -8.94940954	      0.00000001
      0.12980497	    -43.62807359	     -3.53428269	     -9.01473248	      0.00000001
      0.13050975	    -43.87329607	     -3.55104495	     -9.07971305	      0.00000001
      0.13121453	    -44.11710887	     -3.56770728	     -9.14434870	      0.00000001
      0.13191931	    -44.35951294	     -3.58427063	     -9.20863710	      0.00000001
      0.13262409	    -44.60050976	     -3.60073598	     -9.27257609	      0.00000001
      0.13332887	    -44.84010134	     -3.61710433	     -9.33616365	      0.00000001
      0.13403365	    -45.07829019	     -3.63337674	     -9.39939796	      0.00000001
      0.13473844	    -45.31507930	     -3.64955429	     -9.46227736	      0.00000001
      0.13544322	    -45.55047213	     -3.66563807	     -9.52480032	      0.00000001
      0.13614800	    -45.78447260	     -3.68162921	     -9.58696551	      0.00000001
      0.13685278	    -46.01708507	     -3.69752888	     -9.64877171	      0.00000001
      0.13755756	    -46.24831431	     -3.71333824	     -9.71021786	      0.00000001
      0.13826234	    -46.47816550	     -3.72905851	     -9.77130304	      0.00000001
      0.13896712	    -46.70664422	     -3.74469090	     -9.83202647	      0.00000001
      0.13967190	    -46.93375640	     -3.76023667	     -9.89238750	      0.00000001
      0.14037668	    -47.15950836	     -3.77569708	     -9.95238560	      0.00000001
      0.14108146	    -47.38390673	     -3.79107340	    -10.01202038	      0.00000001
      0.14178624	    -47.60695850	     -3.80636695	    -10.07129156	      0.00000001
      0.14249102	    -47.82867096	     -3.82157904	    -10.13019901	      0.00000001
      0.14319580	    -48.04905169	     -3.83671099	    -10.18874275	      0.00000001
      0.14390058	    -48.26810859	     -3.85176417	    -10.24692283	      0.00000001
      0.14460536	    -48.48584979	     -3.86673992	    -10.30473930	      0.00000001
      0.14531014	    -48.70228372	     -3.88163961	    -10.36219227	      0.00000001
      0.14601492	    -48.91741904	     -3.89646464	    -10.41928191	      0.00000001
      0.14671970	    -49.13126465	     -3.91121640	    -10.47600846	      0.00000001
      0.14742448	    -49.34382967	     -3.92589628	    -10.53237222	      0.00000001
      0.14812926	    -49.55512343	     -3.94050569	    -10.58837358	      0.00000001
      0.14883404	    -49.76515546	     -3.95504607	    -10.64401296	      0.00000001
      0.14953882	    -49.97393548	     -3.96951883	    -10.69929086	      0.00000001
      0.15024360	    -50.18147340	     -3.98392541	    -10.75420782	      0.00000001
      0.15094838	    -50.38777927	     -3.99826724	    -10.80876444	      0.00000001
      0.15165316	    -50.59286332	     -4.01254576	    -10.86296136	      0.00000001
      0.15235794	    -50.79673591	     -4.02676244	    -10.91679927	      0.00000001
      0.15306272	    -50.99940756	     -4.04091871	    -10.97027889	      0.00000001
      0.15376750	    -51.20088888	     -4.05501602	    -11.02340096	      0.00000001
      0.15447228	    -51.40119063	     -4.06905585	    -11.07616627	      0.00000001
      0.15517706	    -51.60032366	     -4.08303963	    -11.12857563	      0.00000001
      0.15588185	    -51.79829894	     -4.09696883	    -11.18062985	      0.00000001
      0.15658663	    -51.99512751	     -4.11084491	    -11.23232978	      0.00000001
      0.15729141	    -52.19082050	     -4.12466933	    -11.28367626	      0.00000001
      0.15799619	    -52.38538914	     -4.13844355	    -11.33467014	      0.00000001
      0.15870097	    -52.57884468	     -4.15216902	    -11.38531228	      0.00000001
      0.15940575	    -52.77119849	     -4.16584720	    -11.43560351	      0.00000001
      0.16011053	    -52.96246195	     -4.17947954	    -11.48554469	      0.00000001
      0.16081531	    -53.15264650	     -4.19306750	    -11.53513663	      0.00000001
      0.16152009	    -53.34176363	     -4.20661253	    -11.58438013	      0.00000001
      0.16222487	    -53.52982486	     -4.22011606	    -11.63327597	      0.00000001
      0.16292965	    -53.71684175	     -4.23357955	    -11.68182487	      0.00000001
      0.16363443	    -53.90282586	     -4.24700444	    -11.73002756	      0.00000001
      0.16433921	    -54.08778879	     -4.26039215	    -11.77788467	      0.00000001
      0.16504399	    -54.27174214	     -4.27374412	    -11.82539681	      0.00000001
      0.16574877	    -54.45469753	     -4.28706178	    -11.87256453	      0.00000001
      0.16645355	    -54.63666658	     -4.30034655	    -11.91938829	      0.00000001
      0.16715833	    -54.81766090	     -4.31359984	    -11.96586849	      0.00000001
      0.16786311	    -54.99769211	     -4.32682307	    -12.01200545	      0.00000001
      0.16856789	    -55.17677179	     -4.34001764	    -12.05779938	      0.00000001
      0.16927267	    -55.35491155	     -4.35318494	    -12.10325039	      0.00000001
      0.16997745	    -55.53212296	     -4.36632638	    -12.14835848	      0.00000001
      0.17068223	    -55.70841756	     -4.37944334	    -12.19312351	      0.00000001
      0.17138701	    -55.88380687	     -4.39253720	    -12.23754522	      0.00000001
      0.17209179	    -56.05830240	     -4.40560933	    -12.28162317	      0.00000001
      0.17279657	    -56.23191562	     -4.41866111	    -12.32535676	      0.00000001
      0.17350135	    -56.40465796	     -4.43169389	    -12.36874523	      0.00000001
      0.17420613	    -56.57654081	     -4.44470903	    -12.41178757	      0.00000001
      0.17491091	    -56.74757554	     -4.45770787	    -12.45448259	      0.00000001
      0.17561569	    -56.91777346	     -4.47069175	    -12.49682883	      0.00000001
      0.17632047	    -57.08714586	     -4.48366201	    -12.53882458	      0.00000001
      0.17702526	    -57.25570396	     -4.49661997	    -12.58046783	      0.00000001
      0.17773004	    -57.42345894	     -4.50956695	    -12.62175625	      0.00000001
      0.17843482	    -57.59042195	     -4.52250425	    -12.66268716	      0.00000001
      0.17913960	    -57.75660407	     -4.53543318	    -12.70325752	      0.00000001
      0.17984438	    -57.92201634	     -4.54835504	    -12.74346384	      0.00000001
      0.18054916	    -58.08666972	     -4.56127110	    -12.78330220	      0.00000001
      0.18125394	    -58.25057516	     -4.57418264	    -12.82276818	      0.00000001
      0.18195872	    -58.41374352	     -4.58709095	    -12.86185679	      0.00000001
      0.18266350	    -58.57618563	     -4.59999727	    -12.90056248	      0.00000001
      0.18336828	    -58.73791223	     -4.61290287	    -12.93887902	      0.00000001
      0.18407306	    -58.89893404	     -4.62580899	    -12.97679949	      0.00000001
      0.18477784	    -59.05926171	     -4.63871686	    -13.01431619	      0.00000001
      0.18548262	    -59.21890582	     -4.65162772	    -13.05142058	      0.00000001
      0.18618740	    -59.37787706	     -4.66454280	    -13.08810322	      0.00000001
      0.18689218	    -59.53618600	     -4.67746329	    -13.12435367	      0.00000001
      0.18759696	    -59.69384302	     -4.68972895	    -13.16016046	      0.00000001
      0.18830174	    -59.85085077	     -4.39772584	    -13.19551029	      0.00000001
      0.18900652	    -60.00710160	     -3.73990676	    -13.23038073	      0.00000001
      0.18971130	    -60.16225226	     -2.95746817	    -13.26473441	      0.00000001
      0.19041608	    -60.31586931	     -2.17994839	    -13.29853530	      0.00000001
      0.19112086	    -60.46760396	     -1.45537615	    -13.33176038	      0.00000001
      0.19182564	    -60.61726854	     -0.76780899	    -13.36439988	      0.00000001
      0.19253042	    -60.76482114	     -0.08360013	    -13.39645058	      0.00000001
      0.19323520	    -60.91031025	      0.61709542	    -13.42790855	      0.00000001
      0.19393998	    -61.05382593	      1.33772992	    -13.45876487	      0.00000001
      0.19464476	    -61.19547178	      2.07722469	    -13.48900449	      0.00000001
      0.19534954	    -61.33535132	      2.83317177	    -13.51860664	      0.00000001
      0.19605432	    -61.47356097	      3.60216710	    -13.54754589	      0.00000001
      0.19675910	    -61.61018655	      4.38018599	    -13.57579355	      0.00000001
      0.19746388	    -61.74530192	      5.16287346	    -13.60331904	      0.00000001
      0.19816866	    -61.87896895	      5.94572885	    -13.63009143	      0.00000001
      0.19887345	    -62.01123831	      6.72420369	    -13.65608076	      0.00000001
      0.19957823	    -62.14215057	      7.49374221	    -13.68125943	      0.00000001
      0.20028301	    -62.27173744	      8.24979399	    -13.70560326	      0.00000001
      0.20098779	    -62.40002306	      8.98782592	    -13.72909245	      0.00000001
      0.20169257	    -62.52702520	      9.70335971	    -13.75171231	      0.00000001
      0.20239735	    -62.65275649	     10.39205977	    -13.77345366	      0.00000001
      0.20310213	    -62.77722568	     11.04989286	    -13.79431302	      0.00000001
      0.20380691	    -62.90043906	     11.67337089	    -13.81429254	      0.00000001
      0.20451169	    -63.02240205	     12.25986742	    -13.83339968	      0.00000001
      0.20521647	    -63.14312099	     12.80796693	    -13.85164674	      0.00000001
      0.20592125	    -63.26260504	     13.31777083	    -13.86905021	      0.00000001
      0.20662603	    -63.38086788	     13.79106505	    -13.88563010	      0.00000001
      0.20733081	    -63.49792899	     14.23126974	    -13.90140913	      0.00000001
      0.20803559	    -63.61381417	     14.64314942	    -13.91641201	      0.00000001
      0.20874037	    -63.72855507	     15.03233781	    -13.93066465	      0.00000001
      0.20944515	    -63.84218789	     15.40478815	    -13.94419353	      0.00000001
      0.21014993	    -63.95475149	     15.76626818	    -13.95702514	      0.00000001
      0.21085471	    -64.06628536	     16.12198276	    -13.96918549	      0.00000001
      0.21155949	    -64.17682784	     16.47635357	    -13.98069989	      0.00000001
      0.21226427	    -64.28641475	     16.83294074	    -13.99159271	      0.00000001
      0.21296905	    -64.39507869	     17.19446850	    -14.00188728	      0.00000001
      0.21367383	    -64.50284878	     17.56282559	    -14.01160594	      0.00000001
      0.21437861	    -64.60974970	     17.93557540	    -14.02076991	      0.00000001
      0.21508339	    -64.71579530	     18.30450383	    -14.02939898	      0.00000001
      0.21578817	    -64.82098457	     18.66000851	    -14.03751144	      0.00000001
      0.21649295	    -64.92530432	     18.99165263	    -14.04512438	      0.00000001
      0.21719773	    -65.02873298	     19.28864778	    -14.05225399	      0.00000001
      0.21790251	    -65.13124386	     19.54059062	    -14.05891570	      0.00000001
      0.21860729	    -65.23280837	     19.73835435	    -14.06512429	      0.00000001
      0.21931207	    -65.33339930	     19.87494996	    -14.07089395	      0.00000001
      0.22001686	    -65.43299407	     19.94614415	    -14.07623833	      0.00000001
      0.22072164	    -65.53157757	     19.95068216	    -14.08117061	      0.00000001
      0.22142642	    -65.62914397	     19.89008928	    -14.08570343	      0.00000001
      0.22213120	    -65.72569723	     19.76814944	    -14.08984890	      0.00000001
      0.22283598	    -65.82125046	     19.59022445	    -14.09361846	      0.00000001
      0.22354076	    -65.91582424	     19.36256950	    -14.09702290	      0.00000001
      0.22424554	    -66.00944453	     19.09175133	    -14.10007226	      0.00000001
      0.22495032	    -66.10214051	     18.78421324	    -14.10277585	      0.00000001
      0.22565510	    -66.19394267	     18.44598782	    -14.10514231	      0.00000001
      0.22635988	    -66.28488134	     18.08253308	    -14.10717966	      0.00000001
      0.22706466	    -66.37498568	     17.69866050	    -14.10889539	      0.00000001
      0.22776944	    -66.46428305	     17.29852496	    -14.11029658	      0.00000001
      0.22847422	    -66.55279873	     16.88565285	    -14.11138995	      0.00000001
      0.22917900	    -66.64055582	     16.46299095	    -14.11218200	      0.00000001
      0.22988378	    -66.72757532	     16.03296446	    -14.11267901	      0.00000001
      0.23058856	    -66.81387630	     15.59753679	    -14.11288714	      0.00000001
      0.23129334	    -66.89947608	     15.15826693	    -14.11281246	      0.00000001
      0.23199812	    -66.98439042	     14.71636194	    -14.11246096	      0.00000001
      0.23270290	    -67.06863368	     14.27272374	    -14.11183857	      0.00000001
      0.23340768	    -67.15221904	     13.82798977	    -14.11095118	      0.00000001
      0.23411246	    -67.23515857	     13.38256788	    -14.10980463	      0.00000001
      0.23481724	    -67.31746336	     12.93666574	    -14.10840473	      0.00000001
      0.23552202	    -67.39914361	     12.49031538	    -14.10675721	      0.00000001
      0.23622680	    -67.48020868	     12.04339330	    -14.10486774	      0.00000001
      0.23693158	    -67.56066712	     11.59563669	    -14.10274195	      0.00000001
      0.23763636	    -67.64052671	     11.14665628	    -14.10038536	      0.00000001
      0.23834114	    -67.71979444	     10.69594611	    -14.09780342	      0.00000001
      0.23904592	    -67.79847653	     10.24289072	    -14.09500147	      0.00000001
      0.23975070	    -67.87657836	      9.78676997	    -14.09198478	      0.00000001
      0.24045548	    -67.95410449	      9.32676185	    -14.08875847	      0.00000001
      0.24116027	    -68.03105858	      8.86194354	    -14.08532758	      0.00000001
      0.24186505	    -68.10744335	      8.39129095	    -14.08169703	      0.00000001
      0.24256983	    -68.18326048	      7.91367707	    -14.07787159	      0.00000001
      0.24327461	    -68.25851058	      7.42786939	    -14.07385593	      0.00000001
      0.24397939	    -68.33319305	      6.93252679	    -14.06965458	      0.00000001
      0.24468417	    -68.40730599	      6.42619643	    -14.06527194	      0.00000001
      0.24538895	    -68.48084609	      5.90731106	    -14.06071227	      0.00000001
      0.24609373	    -68.55380847	      5.37418772	    -14.05597972	      0.00000001
      0.24679851	    -68.62618655	      4.82502873	    -14.05107827	      0.00000001
      0.24750329	    -68.69797185	      4.25792618	    -14.04601179	      0.00000001
      0.24820807	    -68.76915382	      3.67087167	    -14.04078399	      0.00000001
      0.24891285	    -68.83971959	      3.06177294	    -14.03539848	      0.00000001
      0.24961763	    -68.90965376	      2.42847989	    -14.02985871	      0.00000001
      0.25032241	    -68.97893811	      1.76882203	    -14.02416800	      0.00000001
      0.25102719	    -69.04755133	      1.08066000	    -14.01832955	      0.00000001
      0.25173197	    -69.11546863	      0.36195310	    -14.01234645	      0.00000001
      0.25243675	    -69.18266147	     -0.38915829	    -14.00622165	      0.00000001
      0.25314153	    -69.24909708	     -1.17428090	    -13.99995803	      0.00000001
      0.25384631	    -69.31473818	     -1.99466149	    -13.99355834	      0.00000001
      0.25447979	    -69.37302971	     -2.76275596	    -13.98769538	      0.00000001
      0.25511326	    -69.43060729	     -3.56006441	    -13.98172499	      0.00000001
      0.25574674	    -69.48743618	     -4.38624649	    -13.97564988	      0.00000001
      0.25638021	    -69.54347552	     -5.24045864	    -13.96947229	      0.00000001
      0.25701369	    -69.59868072	     -6.12133406	    -13.96319424	      0.00000001
      0.25764716	    -69.65300434	     -7.02698979	    -13.95681768	      0.00000001
      0.25828064	    -69.70639707	     -7.95506328	    -13.95034453	      0.00000001
      0.25891411	    -69.75880902	     -8.90277751	    -13.94377668	      0.00000001
      0.25954759	    -69.81019154	     -9.86702999	    -13.93711604	      0.00000001
      0.26018106	    -69.86049935	    -10.84449799	    -13.93036455	      0.00000001
      0.26081453	    -69.90969291	    -11.83175084	    -13.92352415	      0.00000001
      0.26144801	    -69.95774075	    -12.82535967	    -13.91659683	      0.00000001
      0.26208148	    -70.00462150	    -13.82199670	    -13.90958459	      0.00000001
      0.26271496	    -70.05032533	    -14.81851801	    -13.90248944	      0.00000001
      0.26334843	    -70.09485471	    -15.81202669	    -13.89531343	      0.00000001
      0.26398191	    -70.13822427	    -16.79991566	    -13.88805860	      0.00000001
      0.26461538	    -70.18046000	    -17.77989161	    -13.88072701	      0.00000001
      0.26524886	    -70.22159782	    -18.74998248	    -13.87332071	      0.00000001
      0.26588233	    -70.26168168	    -19.70853197	    -13.86584178	      0.00000001
      0.26651581	    -70.30076165	    -20.65421120	    -13.85829225	      0.00000001
      0.26714928	    -70.33889171	    -21.58670066	    -13.85067417	      0.00000000
      0.26778276	    -70.37612749	    -22.50659766	    -13.84298955	      0.00000000
      0.26841623	    -70.41252450	    -23.41452055	    -13.83524035	      0.00000000
      0.26904971	    -70.44813722	    -24.31106248	    -13.82742850	      0.00000000
      0.26968318	    -70.48301842	    -25.19679265	    -13.81955589	      0.00000000
      0.27031666	    -70.51721858	    -26.07225766	    -13.81162440	      0.00000000
      0.27095013	    -70.55078556	    -26.93798257	    -13.80363587	      0.00000000
      0.27158361	    -70.58376429	    -27.79447206	    -13.79559210	      0.00000000
      0.27221708	    -70.61619670	    -28.64221136	    -13.78749488	      0.00000000
      0.27285056	    -70.64812169	    -29.48166722	    -13.77934595	      0.00000000
      0.27348403	    -70.67957520	    -30.31328879	    -13.77114704	      0.00000000
      0.27411751	    -70.71059031	    -31.13750838	    -13.76289983	      0.00000000
      0.27475098	    -70.74119742	    -31.95474227	    -13.75460597	      0.00000000
      0.27538446	    -70.77142442	    -32.76539144	    -13.74626710	      0.00000000
      0.27601793	    -70.80129687	    -33.56984221	    -13.73788479	      0.00000000
      0.27665141	    -70.83083820	    -34.36846691	    -13.72946062	      0.00000000
      0.27728488	    -70.86006985	    -35.16162446	    -13.72099610	      0.00000000
      0.27791836	    -70.88901151	    -35.94966100	    -13.71249275	      0.00000000
      0.27855183	    -70.91768123	    -36.73291035	    -13.70395204	      0.00000000
      0.27918531	    -70.94609558	    -37.51169462	    -13.69537540	      0.00000000
      0.27981878	    -70.97426982	    -38.28632463	    -13.68676425	      0.00000000
      0.28045226	    -71.00221797	    -39.05710043	    -13.67811998	      0.00000000
      0.28070004	    -71.01309541	    -39.35760090	    -13.67473208	      0.00000000
      0.28085910	    -71.02006018	    -39.55023160	    -13.67255440	      0.00000000
      0.28107682	    -70.82071339	    -39.81354722	    -13.66957031	      0.00000000
      0.28129454	    -70.26606733	    -40.07647365	    -13.66658206	      0.00000000
      0.28186415	    -67.96662264	    -40.76256462	    -13.65872662	      0.00000000
      0.28243377	    -65.48658739	    -41.44608010	    -13.65074183	      0.00000000
      0.28300338	    -63.50200516	    -42.12695379	    -13.64245881	      0.00000000
      0.28357299	    -62.25178669	    -42.80507479	    -13.63365693	      0.00000000
      0.28414260	    -61.76861759	    -43.48033106	    -13.62409781	      0.00000000
      0.28471221	    -62.00170443	    -44.15263228	    -13.61355190	      0.00000000
      0.28528182	    -62.87601017	    -44.82191865	    -13.60181591	      0.00000000
      0.28585143	    -64.31814232	    -45.48816135	    -13.58872244	      0.00000000
      0.28642104	    -66.26625133	    -46.15135838	    -13.57414385	      0.00000000
      0.28671502	    -67.45345992	    -46.49244414	    -13.56600977	      0.00000000
      0.28727262	    -70.02333782	    -47.22154843	    -13.54939819	      0.00000000
      0.28783023	    -72.99063662	    -48.11115942	    -13.53121718	      0.00000000
      0.28838783	    -76.34344900	    -49.15235392	    -13.51146207	      0.00000000
      0.28894543	    -80.08084860	    -50.33699932	    -13.49015140	      0.00000000
      0.28950304	    -84.21139544	    -51.65777625	    -13.46732240	      0.00000000
      0.29006064	    -88.75107213	    -53.10808203	    -13.44302681	      0.00000000
      0.29061825	    -93.72028598	    -54.68194940	    -13.41732708	      0.00000000
      0.29117585	    -99.13954332	    -56.37397762	    -13.39029328	      0.00000000
      0.29173345	   -105.02358814	    -58.17927348	    -13.36200044	      0.00000000
      0.29229106	   -111.37430106	    -60.09339977	    -13.33252667	      0.00000000
      0.29279034	   -117.44239926	    -61.89636764	    -13.30519970	      0.00000000
      0.29328962	   -123.84017109	    -63.78072284	    -13.27704759	      0.00000000
      0.29378891	   -130.52020542	    -65.74404952	    -13.24812890	      0.00000000
      0.29428819	   -137.42008270	    -67.78413138	    -13.21850238	      0.00000000
      0.29478747	   -144.46742722	    -69.89893414	    -13.18822685	      0.00000000
      0.29528675	   -151.58678032	    -72.08658859	    -13.15736090	      0.00000000
      0.29578604	   -158.70665713	    -74.34537400	    -13.12596239	      0.00000000
      0.29628532	   -165.76523230	    -76.67370190	    -13.09408782	      0.00000000
      0.29678460	   -172.71374240	    -79.07010013	    -13.06179146	      0.00000000
      0.29728388	   -179.51749765	    -81.53319713	    -13.02912463	      0.00000000
      0.29778316	   -186.15499473	    -84.06170656	    -12.99613497	      0.00000000
      0.29828245	   -192.61586967	    -86.65441208	    -12.96286584	      0.00000000
      0.29878173	   -198.89838631	    -89.31015241	    -12.92935604	      0.00000000
      0.29928101	   -205.00754436	    -92.02780650	    -12.89563963	      0.00000000
      0.29978029	   -211.00225408	    -94.80627855	    -12.86174592	      0.00000000
      0.30027958	   -217.02389656	    -97.64448053	    -12.82769862	      0.00000000
      0.30077886	   -223.21295105	   -100.54131463	    -12.79351464	      0.00000000
      0.30127814	   -229.70170925	   -103.49565802	    -12.75920391	      0.00000000
      0.30177742	   -236.61140398	   -106.50634871	    -12.72477000	      0.00000000
      0.30227671	   -244.04493800	   -109.57217173	    -12.69021121	      0.00000000
      0.30277599	   -252.07699776	   -112.69184598	    -12.65552180	      0.00000000
      0.30327527	   -260.74445409	   -115.86401189	    -12.62069362	      0.00000000
      0.30377455	   -270.04037200	   -119.08722013	    -12.58571765	      0.00000000
      0.30427384	   -279.91412714	   -122.35992122	    -12.55058572	      0.00000000
      0.30477312	   -290.27820024	   -125.68045593	    -12.51529183	      0.00000000
      0.30527240	   -301.02006586	   -129.04704623	    -12.47983324	      0.00000000
      0.30577168	   -312.01622467	   -132.45778673	    -12.44421093	      0.00000000
      0.30627096	   -323.14532329	   -135.91063667	    -12.40842958	      0.00000000
      0.30677025	   -334.29820937	   -139.40341276	    -12.37249707	      0.00000000
      0.30726953	   -345.38404880	   -142.93378306	    -12.33642368	      0.00000000
      0.30776881	   -356.33272186	   -146.49926242	    -12.30022112	      0.00000000
      0.30826809	   -367.09435227	   -150.09720953	    -12.26390161	      0.00000000
      0.30876738	   -377.63701559	   -153.72482613	    -12.22747706	      0.00000000
      0.30926666	   -387.94356710	   -157.37915812	    -12.19095843	      0.00000000
      0.30976594	   -398.00828657	   -161.05709908	    -12.15435531	      0.00000000
      0.31026522	   -407.83377639	   -164.75539589	    -12.11767570	      0.00000000
      0.31076451	   -417.42833278	   -168.47065655	    -12.08092591	      0.00000000
      0.31126379	   -426.80385749	   -172.19936022	    -12.04411065	      0.00000000
      0.31176307	   -435.97428359	   -175.93786920	    -12.00723315	      0.00000000
      0.31226235	   -444.95445156	   -179.68244289	    -11.97029536	      0.00000000
      0.31276164	   -453.75932752	   -183.42925346	    -11.93329816	      0.00000000
      0.31326092	   -462.40350844	   -187.17440311	    -11.89624158	      0.00000000
      0.31376020	   -470.90091612	   -190.91394260	    -11.85912498	      0.00000000
      0.31425948	   -479.26463142	   -194.64389095	    -11.82194726	      0.00000000
      0.31475876	   -487.50682163	   -198.36025593	    -11.78470700	      0.00000000
      0.31525805	   -495.63872864	   -202.05905512	    -11.74740259	      0.00000000
      0.31575733	   -503.67069552	   -205.73633717	    -11.71003231	      0.00000000
      0.31625661	   -511.61221669	   -209.38820306	    -11.67259447	      0.00000000
      0.31675589	   -519.47200198	   -213.01082708	    -11.63508739	      0.00000000
      0.31725518	   -527.25804875	   -216.60047706	    -11.59750951	      0.00000000
      0.31747634	   -530.68537651	   -218.17908275	    -11.58084118	      0.00000000
      0.31758865	   -532.42101815	   -218.97786771	    -11.56871621	      0.00000000
      0.31770096	   -534.15353482	   -219.77468172	    -11.54524934	      0.00000000
      0.31826251	   -542.77181361	   -223.72782362	    -11.32443098	      0.00000000
      0.31882406	   -551.32274743	   -227.62597520	    -11.06436853	      0.00000000
      0.31938561	   -559.81432735	   -231.46463250	    -10.86455770	      0.00000000
      0.31994716	   -568.25388443	   -235.23958146	    -10.76396781	      0.00000000
      0.32050870	   -576.64825029	   -238.94691189	    -10.77186968	      0.00000000
      0.32107025	   -585.00396305	   -242.58303336	    -10.88410325	      0.00000000
      0.32163180	   -593.32744272	   -246.14468689	    -11.09120886	      0.00000000
      0.32219335	   -601.62513769	   -249.62895291	    -11.38231417	      0.00000000
      0.32275490	   -609.90364497	   -253.03325569	    -11.74689329	      0.00000000
      0.32331645	   -618.16980825	   -256.35536422	    -12.17548866	      0.00000000
      0.32387800	   -626.43079705	   -259.59338977	    -12.65994123	      0.00000000
      0.32443955	   -634.69416816	   -262.74578029	    -13.19339545	      0.00000000
      0.32500110	   -642.96790807	   -265.81131202	    -13.77020840	      0.00000000
      0.32556265	   -651.26045289	   -268.78907845	    -14.38582239	      0.00000000
      0.32612419	   -659.58067939	   -271.67847713	    -15.03663165	      0.00000000
      0.32668574	   -667.93785889	   -274.47919459	    -15.71985119	      0.00000000
      0.32724729	   -676.34156455	   -277.19118967	    -16.43339219	      0.00000000
      0.32780884	   -684.80152163	   -279.81467582	    -17.17574096	      0.00000000
      0.32837039	   -693.32739150	   -282.35010239	    -17.94583678	      0.00000000
      0.32893194	   -701.92848187	   -284.79813556	    -18.74294190	      0.00000000
      0.32949349	   -710.61337909	   -287.15963933	    -19.56649933	      0.00000000
      0.33005504	   -719.38950296	   -289.43565478	    -20.41597377	      0.00000000
      0.33061659	   -728.26259027	   -291.62738321	    -21.29067578	      0.00000000
      0.33117813	   -737.23612060	   -293.73616621	    -22.18957898	      0.00000000
      0.33173968	   -746.31070707	   -295.76346815	    -23.11114327	      0.00000000
      0.33230123	   -755.48348500	   -297.71085916	    -24.05316814	      0.00000000
      0.33286278	   -764.74754346	   -299.57999899	    -25.01270752	      0.00000000
      0.33342433	   -774.09145563	   -301.37262191	    -25.98606872	      0.00000000
      0.33398588	   -783.49897190	   -303.09052264	    -26.96891378	      0.00000000
      0.33454743	   -792.94894131	   -304.73554334	    -27.95645814	      0.00000000
      0.33510898	   -802.41551791	   -306.30956165	    -28.94374017	      0.00000000
      0.33567053	   -811.86868835	   -307.81447984	    -29.92591826	      0.00000000
      0.33623207	   -821.27512376	   -309.25221489	    -30.89854638	      0.00000000
      0.33679362	   -830.59931859	   -310.62468954	    -31.85778720	      0.00000000
      0.33735517	   -839.80493781	   -311.93382425	    -32.80054004	      0.00000000
      0.33791672	   -848.85626009	   -313.18152997	    -33.72448080	      0.00000000
      0.33847827	   -857.71958814	   -314.36970169	    -34.62802765	      0.00000000
      0.33903982	   -866.36450019	   -315.50021269	    -35.51025500	      0.00000000
      0.33960137	   -874.76484050	   -316.57490954	    -36.37077964	      0.00000000
      0.34016292	   -882.89938431	   -317.59560765	    -37.20963938	      0.00000000
      0.34072447	   -890.75201714	   -318.56408746	    -38.02717841	      0.00000000
      0.34128602	   -898.31151155	   -319.48209119	    -38.82394788	      0.00000000
      0.34184756	   -905.57171129	   -320.35132012	    -39.60062491	      0.00000000
      0.34240911	   -912.53108656	   -321.17343233	    -40.35914836	      0.00000000
      0.34297066	   -919.19206003	   -321.95004090	    -41.10897126	      0.00000000
      0.34353221	   -925.56027872	   -322.68271249	    -41.86064281	      0.00000000
      0.34409376	   -931.64389181	   -323.37296623	    -42.62285965	      0.00000000
      0.34477146	   -938.62109660	   -324.15159070	    -43.56725561	      0.00000000
      0.34537573	   -944.52128002	   -324.79759836	    -44.44022672	      0.00000000
      0.34585227	   -948.97493384	   -325.27610536	    -45.15330914	      0.00000000
      0.34632881	   -953.27488716	   -325.72822043	    -45.89027541	      0.00000000
      0.34684282	   -957.76126942	   -326.18717444	    -46.71299484	      0.00000000
      0.34748049	   -963.13392316	   -326.71652384	    -47.77320550	      0.00000000
      0.34825717	   -969.42253255	   -327.30372797	    -49.11815949	      0.00000000
      0.34870059	   -972.89885678	   -327.61168079	    -49.90785304	      0.00000000
      0.34940683	   -978.27807516	   -328.06276752	    -51.18905690	      0.00000000
      0.34986741	   -981.68748529	   -328.33170941	    -52.03422858	      0.00000000
      0.35032799	   -985.02218352	   -328.58133117	    -52.88224343	      0.00000000
      0.35090636	   -989.10736877	   -328.86822470	    -53.94524770	      0.00000000
      0.35136418	   -992.26230351	   -329.07492676	    -54.78097850	      0.00000000
      0.35212544	   -997.35776635	   -329.38002614	    -56.15115153	      0.00000000
      0.35258525	  -1000.34600739	   -329.54165643	    -56.96320617	      0.00000000
      0.35304505	  -1003.26762186	   -329.68670238	    -57.76146155	      0.00000000
      0.35364646	  -1006.98937156	   -329.85202832	    -58.78274342	      0.00000000
      0.35420179	  -1010.32637181	   -329.98075930	    -59.70149208	      0.00000000
      0.35475713	  -1013.56827801	   -330.08712124	    -60.59620252	      0.00000000
      0.35523349	  -1016.27348849	   -330.16091881	    -61.34439158	      0.00000000
      0.35570986	  -1018.90908700	   -330.21896050	    -62.07488292	      0.00000000
      0.35618622	  -1021.47501351	   -330.26151456	    -62.78794496	      0.00000000
      0.35680585	  -1024.70852372	   -330.29413888	    -63.68998974	      0.00000000
      0.35724968	  -1026.95219519	   -330.30195900	    -64.31892041	      0.00000000
      0.35769351	  -1029.13544974	   -330.29701230	    -64.93393495	      0.00000000
      0.35825196	  -1031.79642710	   -330.27286682	    -65.68861587	      0.00000000
      0.35876866	  -1034.17305978	   -330.23296491	    -66.36852808	      0.00000000
      0.35928536	  -1036.46734683	   -330.17635937	    -67.03143113	      0.00000000
      0.35980207	  -1038.67926221	   -330.10322194	    -67.67791462	      0.00000000
      0.36031877	  -1040.80848681	   -330.01365732	    -68.30854102	      0.00000000
      0.36073701	  -1042.47146046	   -329.92922361	    -68.80774290	      0.00000000
      0.36115525	  -1044.08006143	   -329.83413900	    -69.29715861	      0.00000000
      0.36169285	  -1046.06782567	   -329.69634637	    -69.91225689	      0.00000000
      0.36223045	  -1047.96543201	   -329.54106683	    -70.51206801	      0.00000000
      0.36265555	  -1049.40209166	   -329.40593322	    -70.97583281	      0.00000000
      0.36308066	  -1050.78213209	   -329.25988678	    -71.43051518	      0.00000000
      0.36357874	  -1052.32701073	   -329.07489436	    -71.95194889	      0.00000000
      0.36407683	  -1053.79387620	   -328.87490777	    -72.46144514	      0.00000000
      0.36452790	  -1055.05491227	   -328.68084758	    -72.91276657	      0.00000000
      0.36497898	  -1056.25169781	   -328.47444589	    -73.35467925	      0.00000000
      0.36543788	  -1057.40323114	   -328.25178089	    -73.79476314	      0.00000000
      0.36589678	  -1058.48801625	   -328.01628076	    -74.22543168	      0.00000000
      0.36630098	  -1059.38816039	   -327.79818980	    -74.59709169	      0.00000000
      0.36685382	  -1060.53514544	   -327.48369383	    -75.09393252	      0.00000000
      0.36740666	  -1061.58465294	   -327.15039377	    -75.57771328	      0.00000000
      0.36777643	  -1062.23221044	   -326.91694228	    -75.89411183	      0.00000000
      0.36814621	  -1062.83597939	   -326.67502476	    -76.20481660	      0.00000000
      0.36860420	  -1063.52305573	   -326.36363643	    -76.58183475	      0.00000000
      0.36906220	  -1064.14277184	   -326.03920141	    -76.95030126	      0.00000000
      0.36946856	  -1064.63615297	   -325.74039818	    -77.27014335	      0.00000000
      0.36999560	  -1065.19681627	   -325.33749288	    -77.67515888	      0.00000000
      0.37052264	  -1065.66778366	   -324.91719445	    -78.06922011	      0.00000000
      0.37090835	  -1065.95558218	   -324.59857371	    -78.35074332	      0.00000000
      0.37129406	  -1066.19517227	   -324.27061164	    -78.62652099	      0.00000000
      0.37172029	  -1066.40383057	   -323.89733271	    -78.92464615	      0.00000000
      0.37214652	  -1066.55347737	   -323.51263947	    -79.21588316	      0.00000000
      0.37260308	  -1066.64824337	   -323.08791270	    -79.52028062	      0.00000000
      0.37305964	  -1066.67509946	   -322.65009532	    -79.81693416	      0.00000000
      0.37345145	  -1066.64395235	   -322.26395399	    -80.06539849	      0.00000000
      0.37394561	  -1066.53318052	   -321.76322004	    -80.37081030	      0.00000000
      0.37443977	  -1066.34251997	   -321.24721093	    -80.66743886	      0.00000000
      0.37481075	  -1066.14686739	   -320.84982253	    -80.88441766	      0.00000000
      0.37518173	  -1065.90608585	   -320.44386600	    -81.09655436	      0.00000000
      0.37562148	  -1065.56218750	   -319.95158766	    -81.34181127	      0.00000000
      0.37606123	  -1065.15475415	   -319.44734210	    -81.58041092	      0.00000000
      0.37643692	  -1064.75633137	   -319.00711829	    -81.77903733	      0.00000000
      0.37690935	  -1064.18939514	   -318.44123684	    -82.02207791	      0.00000000
      0.37738178	  -1063.54892666	   -317.86171259	    -82.25771536	      0.00000000
      0.37774155	  -1063.01186607	   -317.41128482	    -82.43226090	      0.00000000
      0.37810132	  -1062.43210448	   -316.95302295	    -82.60262212	      0.00000000
      0.37853371	  -1061.67881143	   -316.39195096	    -82.80190185	      0.00000000
      0.37896610	  -1060.86376865	   -315.81968204	    -82.99529173	      0.00000000
      0.37932718	  -1060.13584424	   -315.33327616	    -83.15233334	      0.00000000
      0.37978256	  -1059.15636610	   -314.70883383	    -83.34469819	      0.00000000
      0.38001152	  -1058.65486237	   -314.39025604	    -83.43904850	      0.00000000
      0.38024049	  -1058.46658386	   -314.06861196	    -83.53182975	      0.00000000
      0.38064143	  -1059.20402812	   -313.49802370	    -83.69056101	      0.00000000
      0.38104238	  -1061.14434390	   -312.91813289	    -83.84459490	      0.00000000
      0.38142924	  -1064.00760713	   -312.34986910	    -83.98883769	      0.00000000
      0.38181610	  -1067.71823749	   -311.77309426	    -84.12885346	      0.00000000
      0.38224289	  -1072.66414856	   -311.12701442	    -84.27851081	      0.00000000
      0.38266968	  -1078.37935517	   -310.47078823	    -84.42322992	      0.00000000
      0.38303998	  -1083.87294387	   -309.89329433	    -84.54488144	      0.00000000
      0.38341028	  -1089.79340218	   -309.30833673	    -84.66297755	      0.00000000
      0.38383655	  -1097.05938009	   -308.62584150	    -84.79462012	      0.00000000
      0.38426282	  -1104.72897920	   -307.93370137	    -84.92177029	      0.00000000
      0.38460328	  -1111.09452504	   -307.37406526	    -85.02017376	      0.00000000
      0.38503700	  -1119.45381548	   -306.65245837	    -85.14158004	      0.00000000
      0.38547072	  -1128.03320273	   -305.92127698	    -85.25866451	      0.00000000
      0.38580423	  -1134.74308632	   -305.35261719	    -85.34582749	      0.00000000
      0.38620640	  -1142.92648129	   -304.65958954	    -85.44768970	      0.00000000
      0.38660857	  -1151.17373914	   -303.95869523	    -85.54607944	      0.00000000
      0.38701561	  -1159.54933499	   -303.24143013	    -85.64219989	      0.00000000
      0.38742266	  -1167.91976964	   -302.51637122	    -85.73490638	      0.00000000
      0.38781231	  -1175.89921426	   -301.81512621	    -85.82050801	      0.00000000
      0.38820195	  -1183.82119833	   -301.10698203	    -85.90308198	      0.00000000
      0.38860772	  -1191.98577242	   -300.36234685	    -85.98589279	      0.00000000
      0.38901348	  -1200.04108085	   -299.61049427	    -86.06549256	      0.00000000
      0.38939013	  -1207.40259340	   -298.90625911	    -86.13652413	      0.00000000
      0.38976677	  -1214.63750746	   -298.19602995	    -86.20481422	      0.00000000
      0.39017406	  -1222.30333264	   -297.42139244	    -86.27557293	      0.00000000
      0.39058135	  -1229.79061063	   -296.64000719	    -86.34310792	      0.00000000
      0.39093698	  -1236.17175972	   -295.95232926	    -86.39941676	      0.00000000
      0.39129261	  -1242.39890535	   -295.25970101	    -86.45321648	      0.00000000
      0.39169949	  -1249.32581457	   -294.46129645	    -86.51164318	      0.00000000
      0.39210637	  -1256.03316821	   -293.65666074	    -86.56666535	      0.00000000
      0.39242982	  -1261.20351213	   -293.01265130	    -86.60791969	      0.00000000
      0.39284453	  -1267.61718994	   -292.18143190	    -86.65750364	      0.00000000
      0.39325923	  -1273.78364068	   -291.34412235	    -86.70325770	      0.00000000
      0.39358064	  -1278.38984472	   -290.69107811	    -86.73599686	      0.00000000
      0.39390205	  -1282.84298957	   -290.03452182	    -86.76628252	      0.00000000
      0.39429038	  -1288.01712485	   -289.23668583	    -86.79949102	      0.00000000
      0.39467870	  -1292.96403431	   -288.43392364	    -86.82886218	      0.00000000
      0.39501629	  -1297.07905064	   -287.73213557	    -86.85115698	      0.00000000
      0.39542471	  -1301.82623589	   -286.87833001	    -86.87394187	      0.00000000
      0.39583313	  -1306.32009838	   -286.01942148	    -86.89195237	      0.00000000
      0.39613566	  -1309.48584206	   -285.37997809	    -86.90209206	      0.00000000
      0.39654422	  -1313.54161364	   -284.51218251	    -86.91128969	      0.00000000
      0.39695278	  -1317.34644971	   -283.63960861	    -86.91512023	      0.00000000
      0.39727010	  -1320.12960370	   -282.95869386	    -86.91424829	      0.00000000
      0.39758741	  -1322.76350648	   -282.27502271	    -86.90989763	      0.00000000
      0.39796215	  -1325.68345779	   -281.46415454	    -86.90013468	      0.00000000
      0.39833689	  -1328.39895889	   -280.64960504	    -86.88519929	      0.00000000
      0.39868695	  -1330.75293686	   -279.88546633	    -86.86642426	      0.00000000
      0.39903700	  -1332.93253605	   -279.11826063	    -86.84285136	      0.00000000
      0.39942547	  -1335.14975035	   -278.26337453	    -86.81091602	      0.00000000
      0.39981393	  -1337.15790243	   -277.40488714	    -86.77273788	      0.00000000
      0.40014416	  -1338.70305321	   -276.67231393	    -86.73524998	      0.00000000
      0.40054423	  -1340.37856210	   -275.78151572	    -86.68349740	      0.00000000
      0.40094430	  -1341.84238967	   -274.88717103	    -86.62465464	      0.00000000
      0.40121378	  -1342.71102348	   -274.28278888	    -86.58094897	      0.00000000
      0.40161651	  -1343.83590492	   -273.37672009	    -86.50942979	      0.00000000
      0.40201925	  -1344.75668537	   -272.46730848	    -86.43037335	      0.00000000
      0.40232380	  -1345.31997617	   -271.77743177	    -86.36551925	      0.00000000
      0.40262836	  -1345.77059174	   -271.08573622	    -86.29625748	      0.00000000
      0.40298674	  -1346.15895298	   -270.26951974	    -86.20906537	      0.00000000
      0.40334512	  -1346.39659508	   -269.45090283	    -86.11568218	      0.00000000
      0.40370007	  -1346.48623012	   -268.63783472	    -86.01706057	      0.00000000
      0.40405501	  -1346.43360740	   -267.82253166	    -85.91231369	      0.00000000
      0.40442750	  -1346.22844543	   -266.96460539	    -85.79579236	      0.00000000
      0.40479998	  -1345.87283906	   -266.10434733	    -85.67251250	      0.00000000
      0.40514908	  -1345.40580919	   -265.29604469	    -85.55084623	      0.00000000
      0.40549817	  -1344.81198535	   -264.48580374	    -85.42326927	      0.00000000
      0.40587463	  -1344.03248838	   -263.60995680	    -85.27909964	      0.00000000
      0.40625108	  -1343.11168211	   -262.73197926	    -85.12812667	      0.00000000
      0.40658336	  -1342.18402167	   -261.95529686	    -84.98925421	      0.00000000
      0.40691565	  -1341.15084290	   -261.17704639	    -84.84516032	      0.00000000
      0.40729357	  -1339.85019232	   -260.29005324	    -84.67498620	      0.00000000
      0.40767149	  -1338.41881804	   -259.40114544	    -84.49818944	      0.00000000
      0.40797617	  -1337.17174074	   -258.68315914	    -84.35088852	      0.00000000
      0.40836201	  -1335.47582314	   -257.77224972	    -84.15831964	      0.00000000
      0.40874784	  -1333.65239509	   -256.85951670	    -83.95909854	      0.00000000
      0.40904423	  -1332.16701935	   -256.15717415	    -83.80160532	      0.00000000
      0.40940558	  -1330.25874053	   -255.29952890	    -83.60443231	      0.00000000
      0.40976694	  -1328.24578860	   -254.44042610	    -83.40167164	      0.00000000
      0.41012252	  -1326.16515756	   -253.59367137	    -83.19678339	      0.00000000
      0.41047810	  -1323.98774316	   -252.74559533	    -82.98666086	      0.00000000
      0.41083748	  -1321.69098748	   -251.88716038	    -82.76906582	      0.00000000
      0.41119686	  -1319.29986639	   -251.02746436	    -82.54630934	      0.00000000
      0.41154798	  -1316.87468800	   -250.18635247	    -82.32377794	      0.00000000
      0.41189910	  -1314.36355061	   -249.34411831	    -82.09649799	      0.00000000
      0.41225882	  -1311.70380414	   -248.48011997	    -81.85881518	      0.00000000
      0.41261855	  -1308.95800142	   -247.61502624	    -81.61633581	      0.00000000
      0.41296356	  -1306.24559641	   -246.78433353	    -81.37935776	      0.00000000
      0.41330857	  -1303.45769838	   -245.95270638	    -81.13817824	      0.00000000
      0.41367031	  -1300.45543777	   -245.07978380	    -80.88098140	      0.00000000
      0.41403205	  -1297.37407324	   -244.20591155	    -80.61954722	      0.00000000
      0.41436668	  -1294.45490575	   -243.39672225	    -80.37408142	      0.00000000
      0.41470131	  -1291.47121003	   -242.58678416	    -80.12525749	      0.00000000
      0.41506619	  -1288.14598404	   -241.70280899	    -79.85024261	      0.00000000
      0.41543107	  -1284.74766461	   -240.81801650	    -79.57149893	      0.00000000
      0.41574709	  -1281.74682947	   -240.05108825	    -79.32716479	      0.00000000
      0.41606310	  -1278.69372729	   -239.28359935	    -79.08019483	      0.00000000
      0.41642836	  -1275.10129793	   -238.39585497	    -78.79154458	      0.00000000
      0.41679362	  -1271.44232618	   -237.50742810	    -78.49955498	      0.00000000
      0.41708161	  -1268.51150940	   -236.80646235	    -78.26702828	      0.00000000
      0.41745492	  -1264.65395881	   -235.89729904	    -77.96268064	      0.00000000
      0.41782822	  -1260.73183536	   -234.98752402	    -77.65508072	      0.00000000
      0.41811976	  -1257.62508255	   -234.27663472	    -77.41264596	      0.00000000
      0.41841129	  -1254.48081402	   -233.56541148	    -77.16830553	      0.00000000
      0.41876158	  -1250.65431664	   -232.71042077	    -76.87224000	      0.00000000
      0.41911187	  -1246.77615669	   -231.85500007	    -76.57351865	      0.00000000
      0.41942124	  -1243.30920335	   -231.09918595	    -76.30752690	      0.00000000
      0.41973061	  -1239.80389310	   -230.34307764	    -76.03953183	      0.00000000
      0.42009053	  -1235.67862051	   -229.46305471	    -75.72525637	      0.00000000
      0.42045046	  -1231.50398223	   -228.58268703	    -75.40835329	      0.00000000
      0.42073494	  -1228.17040877	   -227.88664071	    -75.15604862	      0.00000000
      0.42110400	  -1223.80198667	   -226.98336003	    -74.82634787	      0.00000000
      0.42147307	  -1219.38554406	   -226.07979930	    -74.49400263	      0.00000000
      0.42176156	  -1215.90072158	   -225.37332213	    -74.23239560	      0.00000000
      0.42205005	  -1212.38803208	   -224.66670592	    -73.96921461	      0.00000000
      0.42239641	  -1208.13484723	   -223.81819237	    -73.65118946	      0.00000000
      0.42274277	  -1203.84346825	   -222.96952108	    -73.33094963	      0.00000000
      0.42304843	  -1200.02548997	   -222.22046515	    -73.04652355	      0.00000000
      0.42335409	  -1196.17929445	   -221.47132006	    -72.76041300	      0.00000000
      0.42371026	  -1191.66287238	   -220.59829158	    -72.42492315	      0.00000000
      0.42406643	  -1187.11015511	   -219.72518585	    -72.08719829	      0.00000000
      0.42434496	  -1183.52529698	   -219.04237215	    -71.82155442	      0.00000000
      0.42471055	  -1178.78793824	   -218.14607810	    -71.47084031	      0.00000000
      0.42507615	  -1174.01540975	   -217.24977028	    -71.11784842	      0.00000000
      0.42536265	  -1170.25156519	   -216.54738771	    -70.83965173	      0.00000000
      0.42564914	  -1166.46730235	   -215.84502333	    -70.56008505	      0.00000000
      0.42599054	  -1161.93193756	   -215.00811082	    -70.22517494	      0.00000000
      0.42633194	  -1157.36913115	   -214.17125912	    -69.88835706	      0.00000000
      0.42663858	  -1153.24820937	   -213.41968494	    -69.58422420	      0.00000000
      0.42694521	  -1149.10640001	   -212.66818848	    -69.27858216	      0.00000000
      0.42729811	  -1144.31464875	   -211.80343349	    -68.92498014	      0.00000000
      0.42765101	  -1139.49684747	   -210.93881792	    -68.56941790	      0.00000000
      0.42792962	  -1135.67530486	   -210.25630725	    -68.28732614	      0.00000000
      0.42829195	  -1130.68265054	   -209.36888193	    -67.91867874	      0.00000000
      0.42865429	  -1125.66498803	   -208.48165977	    -67.54802312	      0.00000000
      0.42893788	  -1121.72085227	   -207.78739816	    -67.25652733	      0.00000000
      0.42922148	  -1117.76233416	   -207.09328306	    -66.96382331	      0.00000000
      0.42956054	  -1113.01127820	   -206.26361547	    -66.61229779	      0.00000000
      0.42989960	  -1108.24090645	   -205.43418644	    -66.25907443	      0.00000000
      0.43019968	  -1104.00339955	   -204.70032752	    -65.94505640	      0.00000000
      0.43049976	  -1099.75173120	   -203.96667859	    -65.62973109	      0.00000000
      0.43084965	  -1094.77696799	   -203.11151882	    -65.26042253	      0.00000000
      0.43119955	  -1089.78423351	   -202.25667467	    -64.88936679	      0.00000000
      0.43146393	  -1086.00021409	   -201.61097304	    -64.60784710	      0.00000000
      0.43182449	  -1080.82415517	   -200.73068041	    -64.22232749	      0.00000000
      0.43218506	  -1075.63096423	   -199.85076932	    -63.83499827	      0.00000000
      0.43247921	  -1071.38218799	   -199.13323610	    -63.51768650	      0.00000000
      0.43277335	  -1067.12284889	   -198.41597721	    -63.19918982	      0.00000000
      0.43309074	  -1062.51563246	   -197.64237829	    -62.85421428	      0.00000000
      0.43340812	  -1057.89700175	   -196.86912078	    -62.50787947	      0.00000000
      0.43374324	  -1053.00843901	   -196.05304501	    -62.14073097	      0.00000000
      0.43407835	  -1048.10815917	   -195.23737462	    -61.77209026	      0.00000000
      0.43439742	  -1043.43217439	   -194.46116247	    -61.41973061	      0.00000000
      0.43471648	  -1038.74645322	   -193.68533983	    -61.06603846	      0.00000000
      0.43505845	  -1033.71401652	   -192.85426583	    -60.68548604	      0.00000000
      0.43540042	  -1028.67138255	   -192.02366375	    -60.30342530	      0.00000000
      0.43570371	  -1024.19099625	   -191.28741679	    -59.96332633	      0.00000000
      0.43600700	  -1019.70332324	   -190.55155964	    -59.62205733	      0.00000000
      0.43635367	  -1014.56528124	   -189.71094053	    -59.23055253	      0.00000000
      0.43670034	  -1009.41864487	   -188.87085386	    -58.83753965	      0.00000000
      0.43695988	  -1005.56020797	   -188.24226692	    -58.54232371	      0.00000000
      0.43731723	  -1000.24063497	   -187.37730385	    -58.13448859	      0.00000000
      0.43767458	   -994.91332428	   -186.51294165	    -57.72508144	      0.00000000
      0.43796082	   -990.64083347	   -185.82101730	    -57.39601253	      0.00000000
      0.43824707	   -986.36395248	   -185.12949336	    -57.06594711	      0.00000000
      0.43856198	   -981.65391307	   -184.36917440	    -56.70167549	      0.00000000
      0.43887689	   -976.93919049	   -183.60935683	    -56.33621067	      0.00000000
      0.43920537	   -972.01673250	   -182.81735242	    -55.95373820	      0.00000000
      0.43953385	   -967.08988338	   -182.02591191	    -55.56998175	      0.00000000
      0.43985281	   -962.30192782	   -181.25795281	    -55.19612266	      0.00000000
      0.44017178	   -957.51047703	   -180.49054239	    -54.82106559	      0.00000000
      0.44050626	   -952.48238577	   -179.68637645	    -54.42647181	      0.00000000
      0.44084075	   -947.45113943	   -178.88283201	    -54.03057371	      0.00000000
      0.44114878	   -942.81535530	   -178.14340294	    -53.66484133	      0.00000000
      0.44145681	   -938.17745113	   -177.40451580	    -53.29801296	      0.00000000
      0.44179783	   -933.04076040	   -176.58714895	    -52.89063147	      0.00000000
      0.44213884	   -927.90213110	   -175.77046377	    -52.48191834	      0.00000000
      0.44241355	   -923.76140848	   -175.11306563	    -52.15170489	      0.00000000
      0.44276679	   -918.43580239	   -174.26841452	    -51.72583861	      0.00000000
      0.44312004	   -913.10912685	   -173.42452181	    -51.29856026	      0.00000000
      0.44339561	   -908.95305696	   -172.76669915	    -50.96424518	      0.00000000
      0.44367119	   -904.79671983	   -172.10934856	    -50.62907657	      0.00000000
      0.44399978	   -899.84067939	   -171.32616219	    -50.22831657	      0.00000000
      0.44432838	   -894.88476338	   -170.54366072	    -49.82635032	      0.00000000
      0.44461220	   -890.60433960	   -169.86832278	    -49.47817875	      0.00000000
      0.44496335	   -885.30933547	   -169.03352865	    -49.04618859	      0.00000000
      0.44531449	   -880.01535138	   -168.19954063	    -48.61283251	      0.00000000
      0.44557757	   -876.05000323	   -167.57525792	    -48.28727302	      0.00000000
      0.44591534	   -870.96003835	   -166.77439330	    -47.86815565	      0.00000000
      0.44625311	   -865.87177730	   -165.97429547	    -47.44778316	      0.00000000
      0.44648145	   -862.43324965	   -165.43387353	    -47.16290470	      0.00000000
      0.44683994	   -857.03652246	   -164.58609217	    -46.71447224	      0.00000000
      0.44719844	   -851.64249427	   -163.73919545	    -46.26463368	      0.00000000
      0.44744831	   -847.88467787	   -163.14944609	    -45.95027012	      0.00000000
      0.44769818	   -844.12841368	   -162.56013321	    -45.63522545	      0.00000000
      0.44801719	   -839.33516772	   -161.80839064	    -45.23201553	      0.00000000
      0.44833620	   -834.54481124	   -161.05737000	    -44.82769784	      0.00000000
      0.44862669	   -830.18532768	   -160.37411331	    -44.45855781	      0.00000000
      0.44897604	   -824.94618043	   -159.55322986	    -44.01341369	      0.00000000
      0.44932540	   -819.71118336	   -158.73323137	    -43.56694472	      0.00000000
      0.44959388	   -815.69089438	   -158.10364224	    -43.22291920	      0.00000000
      0.44994636	   -810.41709268	   -157.27790925	    -42.77008859	      0.00000000
      0.45029884	   -805.14817732	   -156.45309528	    -42.31591147	      0.00000000
      0.45058179	   -800.92218290	   -155.79163470	    -41.95034018	      0.00000000
      0.45086475	   -796.69960451	   -155.13077381	    -41.58390152	      0.00000000
      0.45116752	   -792.18514645	   -154.42428688	    -41.19083242	      0.00000000
      0.45147030	   -787.67487374	   -153.71849450	    -40.79677013	      0.00000000
      0.45179693	   -782.81411573	   -152.95788036	    -40.37054805	      0.00000000
      0.45212356	   -777.95855464	   -152.19808357	    -39.94316959	      0.00000000
      0.45241510	   -773.62925203	   -151.52062170	    -39.56073604	      0.00000000
      0.45276560	   -768.43015634	   -150.70701322	    -39.09973381	      0.00000000
      0.45311609	   -763.23759503	   -149.89436124	    -38.63739812	      0.00000000
      0.45336563	   -759.54491923	   -149.31639206	    -38.30743205	      0.00000000
      0.45371899	   -754.32159678	   -148.49875381	    -37.83900109	      0.00000000
      0.45407236	   -749.10542847	   -147.68210155	    -37.36921176	      0.00000000
      0.45433289	   -745.26437784	   -147.08064007	    -37.02197708	      0.00000000
      0.45459342	   -741.42738785	   -146.47971931	    -36.67400268	      0.00000000
      0.45490551	   -736.83649095	   -145.76058892	    -36.25618785	      0.00000000
      0.45521760	   -732.25164443	   -145.04224089	    -35.83730951	      0.00000000
      0.45551866	   -727.83466221	   -144.35002250	    -35.43222445	      0.00000000
      0.45581972	   -723.42352185	   -143.65853800	    -35.02614748	      0.00000000
      0.45615020	   -718.58818249	   -142.90033176	    -34.57924611	      0.00000000
      0.45648068	   -713.76013182	   -142.14301655	    -34.13114648	      0.00000000
      0.45673907	   -709.99041419	   -141.55152225	    -33.77995764	      0.00000000
      0.45708962	   -704.88357413	   -140.74994764	    -33.30234256	      0.00000000
      0.45744016	   -699.78532760	   -139.94938581	    -32.82337383	      0.00000000
      0.45771033	   -695.86207630	   -139.33308824	    -32.45330824	      0.00000000
      0.45798049	   -691.94407560	   -138.71739588	    -32.08243635	      0.00000000
      0.45828467	   -687.53921719	   -138.02492306	    -31.66391048	      0.00000000
      0.45858884	   -683.14118030	   -137.33322171	    -31.24435974	      0.00000000
      0.45890424	   -678.58820414	   -136.61682206	    -30.80824874	      0.00000000
      0.45921963	   -674.04274285	   -135.90125623	    -30.37103260	      0.00000000
      0.45952605	   -669.63401329	   -135.20686958	    -29.94520781	      0.00000000
      0.45983246	   -665.23253946	   -134.51327382	    -29.51833684	      0.00000000
      0.46015621	   -660.59005150	   -133.78130399	    -29.06618010	      0.00000000
      0.46047995	   -655.95583707	   -133.05022107	    -28.61285196	      0.00000000
      0.46076367	   -651.90145429	   -132.41025796	    -28.21460731	      0.00000000
      0.46111347	   -646.91173160	   -131.62218989	    -27.72236987	      0.00000000
      0.46146327	   -641.93195447	   -130.83516369	    -27.22875880	      0.00000000
      0.46172939	   -638.15011867	   -130.23710217	    -26.85230338	      0.00000000
      0.46205625	   -633.51319342	   -129.50337676	    -26.38884054	      0.00000000
      0.46238311	   -628.88517823	   -128.77056611	    -25.92417329	      0.00000000
      0.46269749	   -624.44228443	   -128.06659056	    -25.47610387	      0.00000000
      0.46301187	   -620.00776402	   -127.36346400	    -25.02691723	      0.00000000
      0.46332667	   -615.57583279	   -126.66025990	    -24.57601581	      0.00000000
      0.46364147	   -611.15241685	   -125.95790944	    -24.12399145	      0.00000000
      0.46394821	   -606.85045833	   -125.27435701	    -23.68245447	      0.00000000
      0.46425495	   -602.55668945	   -124.59161714	    -23.23984889	      0.00000000
      0.46457446	   -598.09298254	   -123.88132788	    -22.77768529	      0.00000000
      0.46489397	   -593.63826666	   -123.17192217	    -22.31457283	      0.00000000
      0.46521143	   -589.22101355	   -122.46793219	    -21.86488199	      0.00000000
      0.46552889	   -584.81273414	   -121.76481613	    -21.43441064	      0.00000000
      0.46575076	   -581.73716684	   -121.27393187	    -21.14438614	      0.00000000
      0.46610986	   -576.76883208	   -120.48035711	    -20.69286758	      0.00000000
      0.46640723	   -572.66333059	   -119.82404103	    -20.33482200	      0.00000000
      0.46670460	   -568.56584980	   -119.16849461	    -19.99033426	      0.00000000
      0.46700196	   -564.47641409	   -118.51371724	    -19.65868718	      0.00000000
      0.46728826	   -560.54681268	   -117.88403687	    -19.35087985	      0.00000000
      0.46757457	   -556.62472382	   -117.25507017	    -19.05376483	      0.00000000
      0.46786169	   -552.69893988	   -116.62501394	    -18.76598025	      0.00000000
      0.46820847	   -547.96761457	   -115.86500501	    -18.43124424	      0.00000000
      0.46855525	   -543.24742133	   -115.10604412	    -18.10972487	      0.00000000
      0.46884147	   -539.35999843	   -114.48042163	    -17.85371547	      0.00000000
      0.46920122	   -534.48459698	   -113.69507020	    -17.54319614	      0.00000000
      0.46956098	   -529.62128002	   -112.91084685	    -17.24443728	      0.00000000
      0.46982834	   -526.01484661	   -112.32876473	    -17.02954794	      0.00000000
      0.47009570	   -522.41511754	   -111.74730553	    -16.82039463	      0.00000000
      0.47040767	   -518.22319234	   -111.06960557	    -16.58318874	      0.00000000
      0.47071965	   -514.04042828	   -110.39275359	    -16.35292193	      0.00000000
      0.47098309	   -510.51547363	   -109.82185182	    -16.16355387	      0.00000000
      0.47134613	   -505.66868554	   -109.03611732	    -15.90972457	      0.00000000
      0.47170917	   -500.83435512	   -108.25152987	    -15.66358126	      0.00000000
      0.47195404	   -497.58064465	   -107.72297345	    -15.50159345	      0.00000000
      0.47219890	   -494.33261244	   -107.19493841	    -15.34265085	      0.00000000
      0.47251330	   -490.17062220	   -106.51773025	    -15.14276726	      0.00000000
      0.47282770	   -486.01800586	   -105.84138112	    -14.94727498	      0.00000000
      0.47310285	   -482.39157258	   -105.25018423	    -14.77953267	      0.00000000
      0.47346042	   -477.68953998	   -104.48287044	    -14.56583538	      0.00000000
      0.47381798	   -472.99964138	   -103.71666581	    -14.35657805	      0.00000000
      0.47409867	   -469.32660012	   -103.11597640	    -14.19514433	      0.00000000
      0.47437936	   -465.66103298	   -102.51596948	    -14.03598536	      0.00000000
      0.47466150	   -461.98402689	   -101.91354501	    -13.87810334	      0.00000000
      0.47503731	   -457.09797676	   -101.11218581	    -13.67075701	      0.00000000
      0.47541312	   -452.22530044	   -100.31204719	    -13.46640057	      0.00000000
      0.47567552	   -448.83102326	    -99.75409767	    -13.32527458	      0.00000000
      0.47593792	   -445.44325171	    -99.19674203	    -13.18528263	      0.00000000
      0.47623364	   -441.63306154	    -98.56931996	    -13.02871684	      0.00000000
      0.47660724	   -436.83127543	    -97.77774838	    -12.83248757	      0.00000000
      0.47699214	   -431.89786684	    -96.96347044	    -12.63182365	      0.00000000
      0.47737705	   -426.97836748	    -96.15046533	    -12.43234911	      0.00000000
      0.47763152	   -423.73361417	    -95.61367026	    -12.30096716	      0.00000000
      0.47788599	   -420.49491432	    -95.07743018	    -12.16987376	      0.00000000
      0.47819384	   -416.58490287	    -94.42944328	    -12.01154329	      0.00000000
      0.47857813	   -411.71629496	    -93.62167896	    -11.81408845	      0.00000000
      0.47886805	   -408.05240682	    -93.01312274	    -11.66511480	      0.00000000
      0.47923562	   -403.41846239	    -92.24261779	    -11.47604059	      0.00000000
      0.47948908	   -400.23030601	    -91.71197293	    -11.34542506	      0.00000000
      0.47990560	   -395.00394451	    -90.84113534	    -11.13016332	      0.00000000
      0.48016984	   -391.69669139	    -90.28945786	    -10.99309804	      0.00000000
      0.48043407	   -388.39582004	    -89.73837334	    -10.85555630	      0.00000000
      0.48076833	   -384.22926532	    -89.04208896	    -10.68077833	      0.00000000
      0.48103332	   -380.93339200	    -88.49077439	    -10.54152015	      0.00000000
      0.48146181	   -375.61722884	    -87.60052694	    -10.31485575	      0.00000000
      0.48173406	   -372.24815073	    -87.03570656	    -10.16980031	      0.00000000
      0.48200631	   -368.88571884	    -86.47151123	    -10.02386455	      0.00000000
      0.48233874	   -364.78911433	    -85.78346653	     -9.84439999	      0.00000000
      0.48266262	   -360.80710250	    -85.11397461	     -9.66810670	      0.00000000
      0.48298651	   -356.83437123	    -84.44536282	     -9.49031181	      0.00000000
      0.48331040	   -352.87087883	    -83.77763029	     -9.31093530	      0.00000000
      0.48360012	   -349.33338419	    -83.18109734	     -9.14908401	      0.00000000
      0.48388983	   -345.80321148	    -82.58526581	     -8.98585571	      0.00000000
      0.48417954	   -342.28032246	    -81.99013405	     -8.82120207	      0.00000000
      0.48453263	   -337.99666132	    -81.26577247	     -8.61853983	      0.00000000
      0.48480248	   -334.72997330	    -80.71285763	     -8.46212799	      0.00000000
      0.48507233	   -331.46950973	    -80.16054753	     -8.30436157	      0.00000000
      0.48540431	   -327.46702525	    -79.48193133	     -8.10837602	      0.00000000
      0.48573074	   -323.54036209	    -78.81551957	     -7.91356152	      0.00000000
      0.48605718	   -319.62264911	    -78.14998759	     -7.71661982	      0.00000000
      0.48634041	   -316.23059211	    -77.57323985	     -7.54398199	      0.00000000
      0.48662365	   -312.84519382	    -76.99715215	     -7.36968225	      0.00000000
      0.48690689	   -309.46641960	    -76.42172392	     -7.19369534	      0.00000000
      0.48726663	   -305.18448305	    -75.69181387	     -6.96770314	      0.00000000
      0.48757073	   -301.57309842	    -75.07563197	     -6.77448199	      0.00000000
      0.48787483	   -297.96919886	    -74.46020571	     -6.57923298	      0.00000000
      0.48817892	   -294.37273941	    -73.84553434	     -6.38193374	      0.00000000
      0.48848302	   -290.78366752	    -73.23161594	     -6.18256397	      0.00000000
      0.48878712	   -287.20193762	    -72.61844981	     -5.98110519	      0.00000000
      0.48909122	   -283.62749610	    -72.00603396	     -5.77754088	      0.00000000
      0.48939532	   -280.06029690	    -71.39436776	     -5.57185616	      0.00000000
      0.48969942	   -276.50028543	    -70.78344915	     -5.36403801	      0.00000000
      0.49000351	   -272.94741536	    -70.17327754	     -5.15407493	      0.00000000
      0.49030761	   -269.40163115	    -69.56385072	     -4.94195715	      0.00000000
      0.49061171	   -265.86288640	    -68.95516837	     -4.72767627	      0.00000000
      0.49091581	   -262.33112470	    -68.34722820	     -4.51122554	      0.00000000
      0.49121991	   -258.80629976	    -67.74002978	     -4.29259947	      0.00000000
      0.49149310	   -255.64560018	    -67.19517662	     -4.09433598	      0.00000000
      0.49176629	   -252.49041914	    -66.65091995	     -3.89431158	      0.00000000
      0.49210098	   -248.63239226	    -65.98494870	     -3.64685494	      0.00000000
      0.49243567	   -244.78252194	    -65.31986940	     -3.39675298	      0.00000000
      0.49269753	   -241.77604570	    -64.80013563	     -3.19923095	      0.00000000
      0.49295939	   -238.77448770	    -64.28094601	     -3.00009155	      0.00000000
      0.49332375	   -234.60619056	    -63.55944082	     -2.72031874	      0.00000000
      0.49362121	   -231.21018718	    -62.97119004	     -2.48960103	      0.00000000
      0.49391867	   -227.82037569	    -62.38363701	     -2.25680811	      0.00000000
      0.49421612	   -224.43671105	    -61.79678107	     -2.02194556	      0.00000000
      0.49451358	   -221.05914233	    -61.21062051	     -1.78501988	      0.00000000
      0.49481104	   -217.68762441	    -60.62515461	     -1.54603833	      0.00000000
      0.49510850	   -214.32210714	    -60.04038175	     -1.30500897	      0.00000000
      0.49540595	   -210.96254556	    -59.45630115	     -1.06194055	      0.00000000
      0.49570341	   -207.60889036	    -58.87291127	     -0.81684269	      0.00000000
      0.49600087	   -204.26109684	    -58.29021133	     -0.56972548	      0.00000000
      0.49632388	   -200.63233114	    -57.65824076	     -0.29910818	      0.00000000
      0.49664688	   -197.01036406	    -57.02708102	     -0.02613725	      0.00000000
      0.49691418	   -194.01816534	    -56.50538748	      0.20152354	      0.00000000
      0.49718148	   -191.03054965	    -55.98424744	      0.43077519	      0.00000000
      0.49754954	   -186.92418752	    -55.26756714	      0.74902674	      0.00000000
      0.49781541	   -183.96324413	    -54.75051822	      0.98076532	      0.00000000
      0.49808128	   -181.00672485	    -54.23401381	      1.21404030	      0.00000000
      0.49840733	   -177.38695279	    -53.60133409	      1.50220053	      0.00000000
      0.49872654	   -173.84950790	    -52.98272556	      1.78651204	      0.00000000
      0.49904575	   -170.31829237	    -52.36489881	      2.07297833	      0.00000000
      0.49936495	   -166.79325215	    -51.74785214	      2.36157729	      0.00000000
      0.49964732	   -163.68014181	    -51.20266777	      2.61862891	      0.00000000
      0.49992969	   -160.57178907	    -50.65809196	      2.87731551	      0.00000000
      0.50021206	   -157.46816272	    -50.11412438	      3.13762080	      0.00000000
      0.50053491	   -153.92531854	    -49.49291252	      3.43720785	      0.00000000
      0.50085776	   -150.38856030	    -48.87249359	      3.73886402	      0.00000000
      0.50112659	   -147.44821552	    -48.35649331	      3.99160416	      0.00000000
      0.50139542	   -144.51202990	    -47.84104138	      4.24574606	      0.00000000
      0.50172773	   -140.88823228	    -47.20463287	      4.56181276	      0.00000000
      0.50206004	   -137.27069939	    -46.56906008	      4.87996897	      0.00000000
      0.50231722	   -134.47526527	    -46.07774651	      5.12761382	      0.00000000
      0.50257440	   -131.68353296	    -45.58693234	      5.37647875	      0.00000000
      0.50290911	   -128.05569776	    -44.94890161	      5.70217197	      0.00000000
      0.50324382	   -124.43404999	    -44.31171475	      6.02987722	      0.00000000
      0.50350808	   -121.57912312	    -43.80925512	      6.28999902	      0.00000000
      0.50377233	   -118.72800399	    -43.30732040	      6.55133997	      0.00000000
      0.50409850	   -115.21408090	    -42.68850431	      6.87557136	      0.00000000
      0.50442467	   -111.70588887	    -42.07048625	      7.20160690	      0.00000000
      0.50470088	   -108.73941719	    -41.54773865	      7.47910000	      0.00000000
      0.50497710	   -105.77700807	    -41.02556234	      7.75784762	      0.00000000
      0.50529133	   -102.41181176	    -40.43221573	      8.07645981	      0.00000000
      0.50560556	    -99.05181633	    -39.83960715	      8.39664521	      0.00000000
      0.50591979	    -95.69699089	    -39.24773554	      8.71837687	      0.00000000
      0.50623402	    -92.34731172	    -38.65660094	      9.04162783	      0.00000000
      0.50648283	    -89.69863552	    -38.18905705	      9.29864073	      0.00000000
      0.50673164	    -87.05315688	    -37.72197459	      9.55657574	      0.00000000
      0.50704143	    -83.76371793	    -37.14105394	      9.87899932	      0.00000000
      0.50735123	    -80.47919461	    -36.56084761	     10.20280550	      0.00000000
      0.50764505	    -77.36857839	    -36.01122236	     10.51116658	      0.00000000
      0.50793886	    -74.26234847	    -35.46223897	     10.82072570	      0.00000000
      0.50823662	    -71.11890598	    -34.90654527	     11.13563703	      0.00000000
      0.50853438	    -67.97993642	    -34.35151018	     11.45173285	      0.00000000
      0.50882889	    -64.87958850	    -33.80317630	     11.76552354	      0.00000000
      0.50912341	    -61.78358917	    -33.25548627	     12.08042814	      0.00000000
      0.50941475	    -58.72511446	    -32.71431292	     12.39302409	      0.00000000
      0.50970610	    -55.67087264	    -32.17376929	     12.70666687	      0.00000000
      0.50997541	    -52.85140870	    -31.67467216	     12.99749819	      0.00000000
      0.51033471	    -49.09547328	    -31.00964739	     13.38684085	      0.00000000
      0.51069400	    -45.34593265	    -30.34557987	     13.77767286	      0.00000000
      0.51096009	    -42.57320587	    -29.85440061	     14.06805212	      0.00000000
      0.51122618	    -39.80397503	    -29.36374638	     14.35921026	      0.00000000
      0.51151421	    -36.81033753	    -28.83322605	     14.67523551	      0.00000000
      0.51180224	    -33.82078701	    -28.30332084	     14.99213426	      0.00000000
      0.51208540	    -30.88573736	    -27.78297014	     15.30450959	      0.00000000
      0.51244544	    -27.15949012	    -27.12219810	     15.70285859	      0.00000000
      0.51287778	    -22.69339748	    -26.33000709	     16.18286596	      0.00000000
      0.51312486	    -20.14521380	    -25.87790372	     16.45797558	      0.00000000
      0.51343665	    -16.93390855	    -25.30803479	     16.80593876	      0.00000000
      0.51384049	    -12.78162986	    -24.57099515	     17.25791803	      0.00000000
      0.51413802	     -9.72761724	    -24.02876399	     17.59180912	      0.00000000
      0.51443554	     -6.67796414	    -23.48719056	     17.92643981	      0.00000000
      0.51473307	     -3.63267906	    -22.94627580	     18.26178895	      0.00000000
      0.51503059	     -0.59176356	    -22.40601947	     18.59783546	      0.00000000
      0.51532812	      2.44476546	    -21.86642260	     18.93455846	      0.00000000
      0.51562565	      5.47684647	    -21.32748500	     19.27193719	      0.00000000
      0.51592317	      8.50439007	    -20.78920778	     19.60995107	      0.00000000
      0.51618700	     11.18512797	    -20.31245630	     19.91019119	      0.00000000
      0.51645082	     13.86217625	    -19.83622473	     20.21090050	      0.00000000
      0.51672883	     16.67917727	    -19.33493809	     20.52827805	      0.00000000
      0.51700685	     19.49195584	    -18.83422959	     20.84614470	      0.00000000
      0.51731330	     22.58744901	    -18.28298079	     21.19706887	      0.00000000
      0.51761975	     25.67765542	    -17.73243575	     21.54854613	      0.00000000
      0.51784184	     27.91379233	    -17.33389365	     21.80359669	      0.00000000
      0.51819424	     31.45621838	    -16.70225083	     22.20886186	      0.00000000
      0.51847425	     34.26575058	    -16.20102950	     22.53134084	      0.00000000
      0.51875426	     37.07063118	    -15.70039784	     22.85421503	      0.00000000
      0.51903427	     39.87080367	    -15.20035699	     23.17746875	      0.00000000
      0.51931517	     42.67510274	    -14.69931932	     23.50211653	      0.00000000
      0.51959607	     45.47455971	    -14.19887751	     23.82711505	      0.00000000
      0.51984281	     47.92950414	    -13.75979304	     24.11286334	      0.00000000
      0.52018601	     51.33789128	    -13.14981108	     24.51073801	      0.00000000
      0.52052921	     54.73882413	    -12.54072219	     24.90906562	      0.00000000
      0.52076468	     57.06783170	    -12.12334671	     25.18260374	      0.00000000
      0.52100015	     59.39326453	    -11.70639282	     25.45633352	      0.00000000
      0.52129814	     62.33107899	    -11.17931704	     25.80301656	      0.00000000
      0.52159614	     65.26307743	    -10.65291817	     26.14997537	      0.00000000
      0.52184168	     67.67444822	    -10.21970921	     26.43604179	      0.00000000
      0.52218169	     71.00711155	     -9.62055883	     26.83246113	      0.00000000
      0.52252171	     74.33201991	     -9.02229404	     27.22917397	      0.00000000
      0.52275980	     76.65558634	     -8.60389599	     27.50712751	      0.00000000
      0.52299789	     78.97529612	     -8.18593362	     27.78520451	      0.00000000
      0.52329322	     81.84730735	     -7.66809326	     28.13029422	      0.00000000
      0.52358855	     84.71331351	     -7.15092522	     28.47554547	      0.00000000
      0.52385440	     87.28809287	     -6.68595234	     28.78646206	      0.00000000
      0.52418860	     90.51785042	     -6.10221228	     29.17746487	      0.00000000
      0.52452280	     93.73977612	     -5.51933796	     29.56861523	      0.00000000
      0.52477886	     96.20295643	     -5.07334999	     29.86838512	      0.00000000
      0.52503491	     98.66148938	     -4.62787214	     30.16821935	      0.00000000
      0.52533923	    101.57738943	     -4.09908524	     30.52464354	      0.00000000
      0.52564355	    104.48666276	     -3.57102159	     30.88112948	      0.00000000
      0.52581853	    106.15651430	     -3.26770716	     31.08613477	      0.00000000
      0.52611639	    108.99383634	     -2.75196077	     31.43511915	      0.00000000
      0.52641425	    111.82473440	     -2.23691099	     31.78412511	      0.00000000
      0.52666488	    114.20166160	     -1.80408770	     32.07778569	      0.00000000
      0.52698307	    117.21288198	     -1.25527467	     32.45062132	      0.00000000
      0.52730127	    120.21668639	     -0.70726145	     32.82343545	      0.00000000
      0.52753384	    122.40747102	     -0.30722348	     33.09590355	      0.00000000
      0.52785903	    125.46402501	      0.25140598	     33.47683310	      0.00000000
      0.52818421	    128.51275453	      0.80919148	     33.85769343	      0.00000000
      0.52844131	    130.91755808	      1.24958007	     34.15874548	      0.00000000
      0.52869841	    133.31744200	      1.68943187	     34.45973548	      0.00000000
      0.52897817	    135.92325348	      2.16743852	     34.78717517	      0.00000000
      0.52925793	    138.52321200	      2.64479977	     35.11452144	      0.00000000
      0.52956106	    141.33378597	      3.16131234	     35.46910160	      0.00000000
      0.52986420	    144.13745553	      3.67705505	     35.82354732	      0.00000000
      0.53013058	    146.59551722	      4.12963240	     36.13490165	      0.00000000
      0.53045707	    149.60086885	      4.68349760	     36.51633705	      0.00000000
      0.53078355	    152.59816190	      5.23644883	     36.89757401	      0.00000000
      0.53102509	    154.81035604	      5.64492821	     37.17947545	      0.00000000
      0.53134017	    157.68951174	      6.17702693	     37.54703033	      0.00000000
      0.53165525	    160.56112545	      6.70825632	     37.91436310	      0.00000000
      0.53190549	    162.83648622	      7.12955484	     38.20594546	      0.00000000
      0.53221522	    165.64607248	      7.65022248	     38.56661923	      0.00000000
      0.53252495	    168.44834393	      8.17003375	     38.92704429	      0.00000000
      0.53280585	    170.98337864	      8.64070286	     39.25368710	      0.00000000
      0.53308674	    173.51238574	      9.11065899	     39.58010719	      0.00000000
      0.53339972	    176.32315693	      9.63344995	     39.94353905	      0.00000000
      0.53371269	    179.12643354	     10.15534528	     40.30667245	      0.00000000
      0.53393862	    181.14535450	     10.53152253	     40.56861304	      0.00000000
      0.53426548	    184.05936963	     11.07493332	     40.94728916	      0.00000000
      0.53459235	    186.96519810	     11.61735134	     41.32560626	      0.00000000
      0.53483952	    189.15709369	     12.02685501	     41.61143641	      0.00000000
      0.53508669	    191.34430595	     12.43578533	     41.89704909	      0.00000000
      0.53537419	    193.88251121	     12.91071597	     42.22898434	      0.00000000
      0.53566169	    196.41438012	     13.38486412	     42.56061049	      0.00000000
      0.53595153	    198.96046728	     13.86208030	     42.89461810	      0.00000000
      0.53624137	    201.50011597	     14.33849394	     43.22829577	      0.00000000
      0.53653988	    204.10892888	     14.82830169	     43.57159165	      0.00000000
      0.53683838	    206.71091668	     15.31725069	     43.91452112	      0.00000000
      0.53712205	    209.17726192	     15.78109946	     44.24005973	      0.00000000
      0.53740571	    211.63744926	     16.24416632	     44.56525327	      0.00000000
      0.53771459	    214.30929802	     16.74749760	     44.91894951	      0.00000000
      0.53802347	    216.97385448	     17.24989433	     45.27222012	      0.00000000
      0.53825287	    218.94805868	     17.62240872	     45.53430764	      0.00000000
      0.53858623	    221.80973951	     18.16280713	     45.91472971	      0.00000000
      0.53891958	    224.66294581	     18.70210484	     46.29462911	      0.00000000
      0.53915303	    226.65600663	     19.07911757	     46.56035594	      0.00000000
      0.53938648	    228.64491919	     19.45558687	     46.82581824	      0.00000000
      0.53968151	    231.15255940	     19.93058559	     47.16092322	      0.00000000
      0.53997654	    233.65358824	     20.40471142	     47.49559395	      0.00000000
      0.54023536	    235.84221377	     20.81992412	     47.78882589	      0.00000000
      0.54056485	    238.62110687	     21.34753409	     48.16162835	      0.00000000
      0.54089434	    241.39178522	     21.87404525	     48.53386585	      0.00000000
      0.54114934	    243.53048612	     22.28077543	     48.82156107	      0.00000000
      0.54140435	    245.66428056	     22.68684371	     49.10890909	      0.00000000
      0.54170479	    248.17204348	     23.16442446	     49.44701363	      0.00000000
      0.54200524	    250.67301541	     23.64108175	     49.78462507	      0.00000000
      0.54224857	    252.69355583	     24.02644279	     50.05768739	      0.00000000
      0.54258065	    255.44391946	     24.55138117	     50.42981490	      0.00000000
      0.54291274	    258.18602773	     25.07518285	     50.80131970	      0.00000000
      0.54316073	    260.22842725	     25.46560855	     51.07834420	      0.00000000
      0.54340873	    262.26623932	     25.85539742	     51.35501431	      0.00000000
      0.54369554	    264.61728082	     26.30539693	     51.67454040	      0.00000000
      0.54398235	    266.96220871	     26.75454146	     51.99358409	      0.00000000
      0.54427421	    269.34217455	     27.21071737	     52.31774733	      0.00000000
      0.54456607	    271.71583478	     27.66600439	     52.64140205	      0.00000000
      0.54486085	    274.10689555	     28.12495008	     52.96777954	      0.00000000
      0.54515564	    276.49155090	     28.58298553	     53.29362938	      0.00000000
      0.54544711	    278.84314781	     29.03498172	     53.61529756	      0.00000000
      0.54573859	    281.18851000	     29.48608488	     53.93644163	      0.00000000
      0.54603721	    283.58488819	     29.94731349	     54.26490671	      0.00000000
      0.54633582	    285.97475263	     30.40760169	     54.59281339	      0.00000000
      0.54661843	    288.23047007	     30.84233843	     54.90261726	      0.00000000
      0.54690103	    290.48038136	     31.27623042	     55.21191406	      0.00000000
      0.54721179	    292.94776620	     31.75237476	     55.55143692	      0.00000000
      0.54752255	    295.40816519	     32.22749473	     55.89033851	      0.00000000
      0.54775196	    297.22006170	     32.57758979	     56.14012849	      0.00000000
      0.54808341	    299.83110971	     33.08240137	     56.50040737	      0.00000000
      0.54841486	    302.43427049	     33.58604319	     56.85996683	      0.00000000
      0.54865625	    304.32522739	     33.95211337	     57.12138169	      0.00000000
      0.54889765	    306.21202237	     34.31756172	     57.38241082	      0.00000000
      0.54918865	    308.48099133	     34.75727399	     57.69656006	      0.00000000
      0.54947964	    310.74394325	     35.19608116	     58.01014348	      0.00000000
      0.54975886	    312.90963592	     35.61627109	     58.31049650	      0.00000000
      0.55003808	    315.06981932	     36.03562630	     58.61032367	      0.00000000
      0.55035055	    317.48077952	     36.50393868	     58.94523560	      0.00000000
      0.55066302	    319.88487962	     36.97120391	     59.27948295	      0.00000000
      0.55091068	    321.78548203	     37.34080844	     59.54392925	      0.00000000
      0.55123288	    324.25170276	     37.82066813	     59.88733665	      0.00000000
      0.55155508	    326.71069429	     38.29941217	     60.23002867	      0.00000000
      0.55181349	    328.67764128	     38.68256668	     60.50435460	      0.00000000
      0.55207190	    330.63996627	     39.06500280	     60.77821698	      0.00000000
      0.55237819	    332.95988994	     39.51736345	     61.10221639	      0.00000000
      0.55268448	    335.27335893	     39.96871390	     61.42556024	      0.00000000
      0.55292766	    337.10557882	     40.32634856	     61.68181395	      0.00000000
      0.55325408	    339.55859697	     40.80539700	     62.02512748	      0.00000000
      0.55358049	    342.00435303	     41.28329678	     62.36768949	      0.00000000
      0.55383669	    343.91889611	     41.65758358	     62.63602961	      0.00000000
      0.55409289	    345.82899434	     42.03116242	     62.90390420	      0.00000000
      0.55438642	    348.01200933	     42.45831357	     63.21024307	      0.00000000
      0.55467996	    350.18922594	     42.88453514	     63.51596789	      0.00000000
      0.55495754	    352.24284744	     43.28674677	     63.80451769	      0.00000000
      0.55529154	    354.70700760	     43.76959938	     64.15097924	      0.00000000
      0.55562555	    357.16373827	     44.25124820	     64.49664013	      0.00000000
      0.55589831	    359.16456733	     44.64369985	     64.77833316	      0.00000000
      0.55623964	    361.66136767	     45.13366167	     65.13007306	      0.00000000
      0.55658096	    364.15049446	     45.62236642	     65.48097159	      0.00000000
      0.55683335	    365.98607201	     45.98291300	     65.73988841	      0.00000000
      0.55708573	    367.81748378	     46.34277248	     65.99834370	      0.00000000
      0.55738426	    369.97848556	     46.76756051	     66.30347154	      0.00000000
      0.55768280	    372.13369754	     47.19138756	     66.60795182	      0.00000000
      0.55793376	    373.94093304	     47.54691884	     66.86340015	      0.00000000
      0.55826917	    376.35005239	     48.02104483	     67.20410344	      0.00000000
      0.55860459	    378.75194169	     48.49395874	     67.54398629	      0.00000000
      0.55885618	    380.54888414	     48.84789870	     67.79839475	      0.00000000
      0.55910778	    382.34178809	     49.20115717	     68.05234066	      0.00000000
      0.55939070	    384.35307352	     49.59757727	     68.33734582	      0.00000000
      0.55967361	    386.35928756	     49.99313652	     68.62176522	      0.00000000
      0.55997574	    388.49614548	     50.41460436	     68.92484947	      0.00000000
      0.56027786	    390.62726279	     50.83509145	     69.22726482	      0.00000000
      0.56054136	    392.48120536	     51.20101069	     69.49046387	      0.00000000
      0.56087696	    394.83624437	     51.66599262	     69.82495542	      0.00000000
      0.56121256	    397.18428163	     52.12976650	     70.15862045	      0.00000000
      0.56146799	    398.96670447	     52.48193677	     70.41201930	      0.00000000
      0.56172342	    400.74510250	     52.83340816	     70.66493912	      0.00000000
      0.56202169	    402.81670042	     53.24294495	     70.95967248	      0.00000000
      0.56231995	    404.88285043	     53.65153011	     71.25375250	      0.00000000
      0.56257699	    406.65901126	     54.00286750	     71.50665312	      0.00000000
      0.56291267	    408.97262916	     54.46065102	     71.83621020	      0.00000000
      0.56324836	    411.27942747	     54.91723195	     72.16493993	      0.00000000
      0.56350877	    413.06423820	     55.27059495	     72.41938040	      0.00000000
      0.56376917	    414.84497789	     55.62323548	     72.67332321	      0.00000000
      0.56403951	    416.68933121	     55.98855967	     72.93642315	      0.00000000
      0.56437062	    418.94236794	     56.43495094	     73.25793842	      0.00000000
      0.56470173	    421.18890030	     56.88017753	     73.57865007	      0.00000000
      0.56493492	    422.76720155	     57.19304364	     73.80403889	      0.00000000
      0.56527656	    425.07369035	     57.65036238	     74.13352230	      0.00000000
      0.56557907	    427.11035581	     58.05428216	     74.42456426	      0.00000000
      0.56583725	    428.84425385	     58.39822782	     74.67241447	      0.00000000
      0.56609542	    430.57427589	     58.74146884	     74.91977772	      0.00000000
      0.56634661	    432.25378820	     59.07474838	     75.15998168	      0.00000000
      0.56668097	    434.48378058	     59.51735260	     75.47900904	      0.00000000
      0.56701533	    436.70734865	     59.95877881	     75.79722170	      0.00000000
      0.56727344	    438.41944541	     60.29873071	     76.04230728	      0.00000000
      0.56753154	    440.12774564	     60.63798227	     76.28690841	      0.00000000
      0.56780538	    441.93603924	     60.99714787	     76.54588971	      0.00000000
      0.56813643	    444.11644458	     61.43029710	     76.85824839	      0.00000000
      0.56846748	    446.29068205	     61.86229865	     77.16981286	      0.00000000
      0.56875298	    448.16084296	     62.23394221	     77.43787324	      0.00000000
      0.56909843	    450.41761358	     62.68248361	     77.76143205	      0.00000000
      0.56944388	    452.66776012	     63.12978058	     78.08412985	      0.00000000
      0.56968924	    454.26193137	     63.44672046	     78.31280509	      0.00000000
      0.57001318	    456.36164104	     63.86421698	     78.61406141	      0.00000000
      0.57033713	    458.45560209	     64.28062376	     78.91456413	      0.00000000
      0.57059827	    460.13946227	     64.61551392	     79.15626357	      0.00000000
      0.57085941	    461.81961856	     64.94969791	     79.39747485	      0.00000000
      0.57116202	    463.76194646	     65.33606366	     79.67637738	      0.00000000
      0.57146463	    465.69934200	     65.72148384	     79.95462661	      0.00000000
      0.57169343	    467.16089930	     66.01226396	     80.16457108	      0.00000000
      0.57203504	    469.33792926	     66.44542116	     80.47734381	      0.00000000
      0.57233558	    471.24809332	     66.82550992	     80.75182880	      0.00000000
      0.57259541	    472.89561939	     67.15335808	     80.98861137	      0.00000000
      0.57285523	    474.53958502	     67.48051418	     81.22491671	      0.00000000
      0.57309640	    476.06234611	     67.78356325	     81.44382968	      0.00000000
      0.57343387	    478.18802315	     68.20661896	     81.74946455	      0.00000000
      0.57377134	    480.30776909	     68.62851256	     82.05429909	      0.00000000
      0.57401187	    481.81503636	     68.92851343	     82.27108514	      0.00000000
      0.57425240	    483.31931648	     69.22792579	     82.48746632	      0.00000000
      0.57454651	    485.15460890	     69.59322915	     82.75149368	      0.00000000
      0.57484062	    486.98547255	     69.95765556	     83.01491819	      0.00000000
      0.57511388	    488.68264584	     70.29547335	     83.25913667	      0.00000000
      0.57545002	    490.76509927	     70.70997977	     83.55883310	      0.00000000
      0.57578616	    492.84184700	     71.12334675	     83.85774766	      0.00000000
      0.57603345	    494.36609423	     71.42673659	     84.07716242	      0.00000000
      0.57635808	    496.36231026	     71.82405988	     84.36454616	      0.00000000
      0.57668270	    498.35327813	     72.22032617	     84.65120619	      0.00000000
      0.57694403	    499.95223158	     72.53855788	     84.88144561	      0.00000000
      0.57720536	    501.54781479	     72.85610712	     85.11121842	      0.00000000
      0.57751031	    503.40554806	     73.22581187	     85.37876455	      0.00000000
      0.57781527	    505.25873199	     73.59459055	     85.64567844	      0.00000000
      0.57801893	    506.49387856	     73.84036862	     85.82358849	      0.00000000
      0.57832915	    508.37132475	     74.21393429	     86.09403264	      0.00000000
      0.57863937	    510.24412264	     74.58654661	     86.36382744	      0.00000000
      0.57890540	    511.84650430	     74.90533216	     86.59468095	      0.00000000
      0.57917143	    513.44549846	     75.22341927	     86.82505950	      0.00000000
      0.57946870	    515.22824913	     75.57802994	     87.08192742	      0.00000000
      0.57976597	    517.00680777	     75.93177184	     87.33820552	      0.00000000
      0.58004243	    518.65711993	     76.25997314	     87.57601580	      0.00000000
      0.58037936	    520.66353553	     76.65894744	     87.86515462	      0.00000000
      0.58071629	    522.66464336	     77.05681263	     88.15354256	      0.00000000
      0.58090061	    523.75715659	     77.27400492	     88.31099448	      0.00000000
      0.58120513	    525.55862486	     77.63209920	     88.57062772	      0.00000000
      0.58150965	    527.35581348	     77.98929253	     88.82965275	      0.00000000
      0.58177561	    528.92195871	     78.30052279	     89.05538389	      0.00000000
      0.58204157	    530.48486951	     78.61106865	     89.28065386	      0.00000000
      0.58234791	    532.28109032	     78.96791893	     89.53955707	      0.00000000
      0.58265425	    534.07305923	     79.32386493	     89.79785214	      0.00000000
      0.58285385	    535.23840585	     79.55530925	     89.96582759	      0.00000000
      0.58316268	    537.03789268	     79.91264408	     90.22521159	      0.00000000
      0.58347151	    538.83311427	     80.26906522	     90.48398298	      0.00000000
      0.58373797	    540.37862718	     80.57585407	     90.70676090	      0.00000000
      0.58400443	    541.92099473	     80.88196569	     90.92908565	      0.00000000
      0.58430517	    543.65802347	     81.22664611	     91.17946915	      0.00000000
      0.58460591	    545.39108253	     81.57046753	     91.42927905	      0.00000000
      0.58487080	    546.91430677	     81.87259912	     91.64884053	      0.00000000
      0.58520777	    548.84753792	     82.25597114	     91.92749788	      0.00000000
      0.58554473	    550.77585825	     82.63827211	     92.20544250	      0.00000000
      0.58580231	    552.24662039	     82.92979209	     92.41743118	      0.00000000
      0.58605989	    553.71454079	     83.22068908	     92.62900623	      0.00000000
      0.58636131	    555.42871500	     83.56030851	     92.87606843	      0.00000000
      0.58666274	    557.13903381	     83.89907863	     93.12256791	      0.00000000
      0.58691646	    558.57572147	     84.18358173	     93.32962414	      0.00000000
      0.58725404	    560.48305768	     84.56118794	     93.60450093	      0.00000000
      0.58759162	    562.38562813	     84.93773623	     93.87867933	      0.00000000
      0.58784720	    563.82290843	     85.22211855	     94.08579621	      0.00000000
      0.58810278	    565.25748361	     85.50589734	     94.29251561	      0.00000000
      0.58838639	    566.84622561	     85.82009109	     94.52144032	      0.00000000
      0.58867000	    568.43166754	     86.13354515	     94.74987876	      0.00000000
      0.58897722	    570.14538979	     86.47226118	     94.99678750	      0.00000000
      0.58928444	    571.85527752	     86.81011343	     95.24312974	      0.00000000
      0.58953602	    573.25268912	     87.08614410	     95.44444265	      0.00000000
      0.58987420	    575.12706683	     87.45627412	     95.71445140	      0.00000000
      0.59021238	    576.99686643	     87.82536510	     95.98378123	      0.00000000
      0.59046408	    578.38553400	     88.09939338	     96.18379411	      0.00000000
      0.59071577	    579.77169048	     88.37284896	     96.38343364	      0.00000000
      0.59100427	    581.35748569	     88.68559224	     96.61181070	      0.00000000
      0.59129277	    582.94001271	     88.99758676	     96.83970051	      0.00000000
      0.59159154	    584.57543662	     89.31989843	     97.07518937	      0.00000000
      0.59189031	    586.20739016	     89.64141119	     97.31015948	      0.00000000
      0.59217987	    587.78570813	     89.95224590	     97.53738814	      0.00000000
      0.59246942	    589.36079893	     90.26233410	     97.76413309	      0.00000000
      0.59277905	    591.04154627	     90.59309852	     98.00606609	      0.00000000
      0.59308868	    592.71864040	     90.92301380	     98.24745010	      0.00000000
      0.59333828	    594.06791880	     91.18834570	     98.44163415	      0.00000000
      0.59367658	    595.89300793	     91.54710605	     98.70426987	      0.00000000
      0.59401489	    597.71380044	     91.90486057	     98.96625747	      0.00000000
      0.59426476	    599.05588869	     92.16845305	     99.15934574	      0.00000000
      0.59451463	    600.39565616	     92.43149971	     99.35208302	      0.00000000
      0.59480571	    601.95342542	     92.73723369	     99.57615935	      0.00000000
      0.59509678	    603.50807549	     93.04223089	     99.79976257	      0.00000000
      0.59539076	    605.07512028	     93.34953195	    100.02512292	      0.00000000
      0.59568475	    606.63901482	     93.65608551	    100.25000410	      0.00000000
      0.59598628	    608.23981188	     93.96973655	    100.48016377	      0.00000000
      0.59628781	    609.83732814	     94.28260556	    100.70982299	      0.00000000
      0.59657565	    611.35923496	     94.58053554	    100.92858500	      0.00000000
      0.59686348	    612.87818221	     94.87775690	    101.14689425	      0.00000000
      0.59717655	    614.52696543	     95.20023594	    101.38383215	      0.00000000
      0.59748963	    616.17228253	     95.52188136	    101.62023824	      0.00000000
      0.59769774	    617.26410837	     95.73523709	    101.77709723	      0.00000000
      0.59800834	    618.89075988	     96.05297404	    102.01076384	      0.00000000
      0.59831894	    620.51404705	     96.36989693	    102.24391212	      0.00000000
      0.59858454	    621.89951611	     96.64026384	    102.44287453	      0.00000000
      0.59885015	    623.28254926	     96.91003886	    102.64146044	      0.00000000
      0.59915655	    624.87500828	     97.22051877	    102.87008322	      0.00000000
      0.59946295	    626.46425681	     97.53021539	    103.09820820	      0.00000000
      0.59970546	    627.71986205	     97.77478265	    103.27841432	      0.00000000
      0.60004376	    629.46812294	     98.11514256	    103.52928670	      0.00000000
      0.60038207	    631.21252642	     98.45455565	    103.77955816	      0.00000000
      0.60062691	    632.47258491	     98.69960540	    103.96030934	      0.00000000
      0.60087174	    633.73064258	     98.94416210	    104.14074776	      0.00000000
      0.60116758	    635.24810258	     99.23900517	    104.35835591	      0.00000000
      0.60146342	    636.76266911	     99.53313262	    104.57551001	      0.00000000
      0.60174559	    638.20457692	     99.81300604	    104.78220918	      0.00000000
      0.60202776	    639.64387800	    100.09223241	    104.98849770	      0.00000000
      0.60234504	    641.25919557	    100.40543679	    105.21996874	      0.00000000
      0.60266232	    642.87124930	    100.71782805	    105.45092362	      0.00000000
      0.60290811	    644.11782750	    100.95927119	    105.62948360	      0.00000000
      0.60323554	    645.77542678	    101.28015310	    105.86687120	      0.00000000
      0.60356296	    647.42960039	    101.60017710	    106.10371370	      0.00000000
      0.60382418	    648.74685379	    101.85487858	    106.29227614	      0.00000000
      0.60408540	    650.06194784	    102.10903744	    106.48049343	      0.00000000
      0.60438868	    651.58608493	    102.40343900	    106.69858284	      0.00000000
      0.60469195	    653.10733821	    102.69711360	    106.91620922	      0.00000000
      0.60495710	    654.43497302	    102.95327080	    107.10609479	      0.00000000
      0.60529236	    656.11056445	    103.27637623	    107.34568957	      0.00000000
      0.60562762	    657.78268222	    103.59860182	    107.58472245	      0.00000000
      0.60588673	    659.07265600	    103.84704186	    107.76908110	      0.00000000
      0.60614585	    660.36057444	    104.09495974	    107.95310551	      0.00000000
      0.60645328	    661.88599804	    104.38843183	    108.17101217	      0.00000000
      0.60676071	    663.40855413	    104.68117341	    108.38845006	      0.00000000
      0.60699489	    664.56640158	    104.90367217	    108.55376290	      0.00000000
      0.60733364	    666.23836523	    105.22478187	    108.79241586	      0.00000000
      0.60767239	    667.90689286	    105.54501286	    109.03050257	      0.00000000
      0.60791193	    669.08471289	    105.77093263	    109.19852148	      0.00000000
      0.60815147	    670.26082983	    105.99641580	    109.36625806	      0.00000000
      0.60845094	    671.72879873	    106.27769738	    109.57556142	      0.00000000
      0.60875041	    673.19412912	    106.55830094	    109.78442453	      0.00000000
      0.60902144	    674.51803984	    106.81167437	    109.97307363	      0.00000000
      0.60935557	    676.14725057	    107.12328181	    110.20515077	      0.00000000
      0.60968970	    677.77322063	    107.43405370	    110.43668150	      0.00000000
      0.60994029	    678.99050312	    107.66657127	    110.60995994	      0.00000000
      0.61026044	    680.54312769	    107.96296671	    110.83090137	      0.00000000
      0.61058060	    682.09281591	    108.25860284	    111.05134216	      0.00000000
      0.61078732	    683.09189925	    108.44909359	    111.19341523	      0.00000000
      0.61109623	    684.58253114	    108.73315098	    111.40532108	      0.00000000
      0.61140513	    686.07046114	    109.01650809	    111.61676126	      0.00000000
      0.61166658	    687.32770359	    109.25578873	    111.79535450	      0.00000000
      0.61198088	    688.83657351	    109.54278363	    112.00961106	      0.00000000
      0.61229518	    690.34268143	    109.82906108	    112.22338541	      0.00000000
      0.61261570	    691.87575189	    110.12026566	    112.44089187	      0.00000000
      0.61293621	    693.40597381	    110.41072947	    112.65789642	      0.00000000
      0.61319531	    694.64085443	    110.64498623	    112.83294471	      0.00000000
      0.61353117	    696.23889417	    110.94794021	    113.05937255	      0.00000000
      0.61386703	    697.83384211	    111.25008921	    113.28524797	      0.00000000
      0.61413671	    699.11227540	    111.49211895	    113.46621368	      0.00000000
      0.61440639	    700.38873029	    111.73363332	    113.64682242	      0.00000000
      0.61468650	    701.71248780	    111.98394872	    113.83404076	      0.00000000
      0.61496661	    703.03412628	    112.23371186	    114.02087300	      0.00000000
      0.61528245	    704.52176351	    112.51466394	    114.23106554	      0.00000000
      0.61559828	    706.00672537	    112.79491876	    114.44076561	      0.00000000
      0.61580832	    706.99279966	    112.98091307	    114.57995008	      0.00000000
      0.61611710	    708.44031820	    113.25379183	    114.78417164	      0.00000000
      0.61642588	    709.88530328	    113.52601057	    114.98791987	      0.00000000
      0.61668347	    711.08878025	    113.75259266	    115.15752376	      0.00000000
      0.61700084	    712.56916311	    114.03113491	    115.36603581	      0.00000000
      0.61731821	    714.04689619	    114.30898739	    115.57404438	      0.00000000
      0.61760639	    715.38642338	    114.56068841	    115.76248338	      0.00000000
      0.61789457	    716.72377967	    114.81182484	    115.95050504	      0.00000000
      0.61821369	    718.20219490	    115.08926795	    116.15822500	      0.00000000
      0.61853281	    719.67796340	    115.36602366	    116.36543019	      0.00000000
      0.61874099	    720.63926175	    115.54619665	    116.50032258	      0.00000000
      0.61904859	    722.05764534	    115.81189210	    116.69923883	      0.00000000
      0.61935620	    723.47358840	    116.07695519	    116.89767259	      0.00000000
      0.61960862	    724.63369717	    116.29399598	    117.06014605	      0.00000000
      0.61992960	    726.10649578	    116.56936799	    117.26626998	      0.00000000
      0.62025057	    727.57665802	    116.84405882	    117.47186334	      0.00000000
      0.62043893	    728.43818140	    117.00494194	    117.59226551	      0.00000000
      0.62074095	    729.81766898	    117.26241702	    117.78493535	      0.00000000
      0.62104296	    731.19483720	    117.51929493	    117.97713090	      0.00000000
      0.62124551	    732.11713749	    117.69123648	    118.10575997	      0.00000000
      0.62155121	    733.50715875	    117.95023529	    118.29948747	      0.00000000
      0.62185690	    734.89481794	    118.20862834	    118.49272423	      0.00000000
      0.62209969	    735.99525835	    118.41342164	    118.64584742	      0.00000000
      0.62242587	    737.47129729	    118.68795179	    118.85106810	      0.00000000
      0.62275204	    738.94466249	    118.96179967	    119.05572400	      0.00000000
      0.62301297	    740.12138339	    119.18037927	    119.21903320	      0.00000000
      0.62327390	    741.29639970	    119.39852548	    119.38197837	      0.00000000
      0.62358099	    742.67712008	    119.65471285	    119.57328366	      0.00000000
      0.62388808	    744.05548699	    119.91030415	    119.76408128	      0.00000000
      0.62415613	    745.25669265	    120.13291506	    119.93020496	      0.00000000
      0.62448784	    746.74067971	    120.40776639	    120.13523948	      0.00000000
      0.62481954	    748.22193311	    120.68193008	    120.33967556	      0.00000000
      0.62506926	    749.33530127	    120.88788364	    120.49318992	      0.00000000
      0.62538702	    750.74975575	    121.14938692	    120.68803330	      0.00000000
      0.62570478	    752.16171111	    121.41026626	    120.88232244	      0.00000000
      0.62595488	    753.27127519	    121.61516158	    121.03485217	      0.00000000
      0.62628762	    754.74510135	    121.88717009	    121.23725019	      0.00000000
      0.62662037	    756.21619426	    122.15850192	    121.43903568	      0.00000000
      0.62689008	    757.40661444	    122.37794074	    121.60214591	      0.00000000
      0.62715979	    758.59524180	    122.59693834	    121.76485201	      0.00000000
      0.62744681	    759.85818137	    122.82950711	    121.93755479	      0.00000000
      0.62773383	    761.11909438	    123.06157992	    122.10979852	      0.00000000
      0.62804515	    762.48446666	    123.31274140	    122.29610461	      0.00000000
      0.62835647	    763.84745703	    123.56332377	    122.48186943	      0.00000000
      0.62863537	    765.06649306	    123.78732225	    122.64782981	      0.00000000
      0.62891427	    766.28361936	    124.01085949	    122.81335535	      0.00000000
      0.62923509	    767.68133528	    124.26742911	    123.00322370	      0.00000000
      0.62955592	    769.07652461	    124.52339292	    123.19251684	      0.00000000
      0.62974903	    769.91511388	    124.67717431	    123.30618088	      0.00000000
      0.63005033	    771.22167406	    124.91667256	    123.48310656	      0.00000000
      0.63035163	    772.52600607	    125.15564196	    123.65952632	      0.00000000
      0.63060117	    773.60459675	    125.35316294	    123.80525857	      0.00000000
      0.63093129	    775.02913428	    125.61391352	    123.99751877	      0.00000000
      0.63126141	    776.45099573	    125.87403627	    124.18917552	      0.00000000
      0.63152051	    777.56508481	    126.07775844	    124.33917764	      0.00000000
      0.63177961	    778.67752504	    126.28109685	    124.48881040	      0.00000000
      0.63208581	    779.99005910	    126.52090521	    124.66516877	      0.00000000
      0.63239201	    781.30028920	    126.76018154	    124.84101536	      0.00000000
      0.63266957	    782.48596344	    126.97661700	    124.99997223	      0.00000000
      0.63294712	    783.66974354	    127.19261868	    125.15851278	      0.00000000
      0.63326714	    785.03228702	    127.44113171	    125.34079570	      0.00000000
      0.63358716	    786.39230882	    127.68907235	    125.52253189	      0.00000000
      0.63382130	    787.38577705	    127.87011808	    125.65515583	      0.00000000
      0.63415389	    788.79461098	    128.12675904	    125.84304317	      0.00000000
      0.63448647	    790.20071431	    128.38278853	    126.03035289	      0.00000000
      0.63474631	    791.29734187	    128.58238967	    126.17629096	      0.00000000
      0.63500614	    792.39230060	    128.78162048	    126.32188257	      0.00000000
      0.63530144	    793.63466887	    129.00759373	    126.48692674	      0.00000000
      0.63559673	    794.87487987	    129.23309233	    126.65153156	      0.00000000
      0.63589813	    796.13849376	    129.46276332	    126.81908946	      0.00000000
      0.63619952	    797.39985663	    129.69194369	    126.98619956	      0.00000000
      0.63650454	    798.67408089	    129.92338006	    127.15486675	      0.00000000
      0.63680956	    799.94599553	    130.15431789	    127.32308641	      0.00000000
      0.63711294	    801.20881221	    130.38352758	    127.48996775	      0.00000000
      0.63741633	    802.46933966	    130.61224792	    127.65641809	      0.00000000
      0.63772328	    803.74234707	    130.84315980	    127.82439174	      0.00000000
      0.63803023	    805.01300656	    131.07357472	    127.99193693	      0.00000000
      0.63833257	    806.26231961	    131.30005148	    128.15655779	      0.00000000
      0.63863492	    807.50935027	    131.52604987	    128.32077587	      0.00000000
      0.63894399	    808.78172957	    131.75657761	    128.48823333	      0.00000000
      0.63925305	    810.05171920	    131.98660943	    128.65528392	      0.00000000
      0.63955262	    811.28040910	    132.20910270	    128.81682067	      0.00000000
      0.63985219	    812.50684987	    132.43113374	    128.97798864	      0.00000000
      0.64016455	    813.78326870	    132.66215633	    129.14565368	      0.00000000
      0.64047692	    815.05723753	    132.89268030	    129.31293279	      0.00000000
      0.64077061	    816.25281499	    133.10897109	    129.46986704	      0.00000000
      0.64106429	    817.44622328	    133.32482458	    129.62647343	      0.00000000
      0.64138105	    818.73094012	    133.55714504	    129.79502097	      0.00000000
      0.64169781	    820.01312920	    133.78896075	    129.96320277	      0.00000000
      0.64198000	    821.15326171	    133.99505478	    130.11272911	      0.00000000
      0.64226219	    822.29138583	    134.20075139	    130.26197737	      0.00000000
      0.64258209	    823.57915582	    134.43345437	    130.43083892	      0.00000000
      0.64290198	    824.86434093	    134.66565044	    130.59935870	      0.00000000
      0.64316632	    825.92436471	    134.85713784	    130.73835781	      0.00000000
      0.64349401	    827.23599509	    135.09404283	    130.91036176	      0.00000000
      0.64382170	    828.54490907	    135.33042206	    131.08203144	      0.00000000
      0.64405100	    829.45918164	    135.49551258	    131.20195969	      0.00000000
      0.64437562	    830.75127304	    135.72879995	    131.37147887	      0.00000000
      0.64470024	    832.04069563	    135.96157702	    131.54069239	      0.00000000
      0.64495959	    833.06897371	    136.14719103	    131.67567228	      0.00000000
      0.64521895	    834.09554876	    136.33248185	    131.81046620	      0.00000000
      0.64552546	    835.30656877	    136.55104491	    131.96953222	      0.00000000
      0.64583197	    836.51521090	    136.76915987	    132.12835050	      0.00000000
      0.64611809	    837.64132246	    136.97236541	    132.27638771	      0.00000000
      0.64640421	    838.76536368	    137.17518350	    132.42421958	      0.00000000
      0.64672192	    840.01106136	    137.39993809	    132.58813560	      0.00000000
      0.64703963	    841.25420819	    137.62421854	    132.75181115	      0.00000000
      0.64731876	    842.34431126	    137.82087754	    132.89541999	      0.00000000
      0.64759789	    843.43244863	    138.01717340	    133.03885247	      0.00000000
      0.64791705	    844.67420840	    138.24117294	    133.20264095	      0.00000000
      0.64823621	    845.91340209	    138.46470116	    133.36621038	      0.00000000
      0.64850693	    846.96254773	    138.65394248	    133.50479176	      0.00000000
      0.64883339	    848.22522627	    138.88169439	    133.67170304	      0.00000000
      0.64915985	    849.48522997	    139.10895880	    133.83840240	      0.00000000
      0.64942058	    850.48962182	    139.29011615	    133.97138934	      0.00000000
      0.64974684	    851.74405578	    139.51636977	    134.13761931	      0.00000000
      0.65007309	    852.99583083	    139.74214194	    134.30365329	      0.00000000
      0.65030195	    853.87232204	    139.90022664	    134.42000572	      0.00000000
      0.65062454	    855.10557843	    140.12265756	    134.58385545	      0.00000000
      0.65094713	    856.33624995	    140.34462272	    134.74752673	      0.00000000
      0.65120471	    857.31707438	    140.52152592	    134.87809029	      0.00000000
      0.65146229	    858.29625933	    140.69813443	    135.00854462	      0.00000000
      0.65177030	    859.46498706	    140.90893105	    135.16439629	      0.00000000
      0.65207830	    860.63138236	    141.11930920	    135.32009757	      0.00000000
      0.65236421	    861.71201134	    141.31422022	    135.46449552	      0.00000000
      0.65265012	    862.79064322	    141.50877337	    135.60876874	      0.00000000
      0.65296749	    863.98564846	    141.72431968	    135.76877578	      0.00000000
      0.65328486	    865.17820869	    141.93942812	    135.92863464	      0.00000000
      0.65357006	    866.24781482	    142.13236130	    136.07216603	      0.00000000
      0.65385526	    867.31546166	    142.32494351	    136.21558181	      0.00000000
      0.65417377	    868.50548657	    142.53960299	    136.37561173	      0.00000000
      0.65449228	    869.69308691	    142.75382776	    136.53550202	      0.00000000
      0.65477580	    870.74818234	    142.94415258	    136.67771023	      0.00000000
      0.65505931	    871.80137427	    143.13413549	    136.81981104	      0.00000000
      0.65537769	    872.98179864	    143.34707082	    136.97925682	      0.00000000
      0.65569606	    874.15984481	    143.55957791	    137.13857080	      0.00000000
      0.65597970	    875.20738395	    143.74854291	    137.28039518	      0.00000000
      0.65626335	    876.25305562	    143.93717049	    137.42211750	      0.00000000
      0.65658152	    877.42381824	    144.14836167	    137.58097305	      0.00000000
      0.65689969	    878.59225501	    144.35913105	    137.73970296	      0.00000000
      0.65718481	    879.63736104	    144.54765062	    137.88183964	      0.00000000
      0.65746994	    880.68062090	    144.73583388	    138.02387741	      0.00000000
      0.65778802	    881.84230159	    144.94537302	    138.18221693	      0.00000000
      0.65810610	    883.00171151	    145.15449633	    138.34043542	      0.00000000
      0.65839333	    884.04673900	    145.34298194	    138.48320581	      0.00000000
      0.65868056	    885.08993933	    145.53113085	    138.62587897	      0.00000000
      0.65899858	    886.24288169	    145.73906287	    138.78373765	      0.00000000
      0.65931661	    887.39361408	    145.94658471	    138.94147855	      0.00000000
      0.65960618	    888.43944618	    146.13517744	    139.08499926	      0.00000000
      0.65989574	    889.48347361	    146.32343245	    139.22842332	      0.00000000
      0.66021370	    890.62782555	    146.52976180	    139.38580189	      0.00000000
      0.66053166	    891.77003455	    146.73568649	    139.54306484	      0.00000000
      0.66082362	    892.81696283	    146.92441553	    139.68736515	      0.00000000
      0.66111558	    893.86211460	    147.11280565	    139.83156854	      0.00000000
      0.66143343	    894.99795123	    147.31751868	    139.98845023	      0.00000000
      0.66175128	    896.13171812	    147.52183245	    140.14521748	      0.00000000
      0.66204562	    897.17981159	    147.71068178	    140.29028924	      0.00000000
      0.66233996	    898.22616309	    147.89919092	    140.43526308	      0.00000000
      0.66265764	    899.35354963	    148.10226746	    140.59162270	      0.00000000
      0.66297533	    900.47894533	    148.30495006	    140.74786829	      0.00000000
      0.66327201	    901.52817931	    148.49388180	    140.89368366	      0.00000000
      0.66356870	    902.57571238	    148.68247209	    141.03939946	      0.00000000
      0.66388615	    903.69473074	    148.88389061	    141.19520787	      0.00000000
      0.66420361	    904.81184218	    149.08492041	    141.35090200	      0.00000000
      0.66450257	    905.86213617	    149.27388193	    141.49741899	      0.00000000
      0.66480153	    906.91077676	    149.46250076	    141.64383425	      0.00000000
      0.66511871	    908.02153965	    149.66224134	    141.79906113	      0.00000000
      0.66543589	    909.13048379	    149.86159830	    141.95417293	      0.00000000
      0.66573704	    910.18170653	    150.05052343	    142.10133658	      0.00000000
      0.66603818	    911.23132948	    150.23910470	    142.24839590	      0.00000000
      0.66635504	    912.33399255	    150.43715168	    142.40301231	      0.00000000
      0.66667189	    913.43492835	    150.63481997	    142.55751245	      0.00000000
      0.66697510	    914.48689308	    150.82362863	    142.70525470	      0.00000000
      0.66727832	    915.53731737	    151.01209235	    142.85288968	      0.00000000
      0.66759481	    916.63209315	    151.20843732	    143.00687096	      0.00000000
      0.66791129	    917.72523548	    151.40440834	    143.16073443	      0.00000000
      0.66821644	    918.77769462	    151.59300610	    143.30897398	      0.00000000
      0.66852159	    919.82867790	    151.78125797	    143.45710308	      0.00000000
      0.66883769	    920.91585085	    151.97590297	    143.61043188	      0.00000000
      0.66915380	    922.00148551	    152.17017851	    143.76364109	      0.00000000
      0.66946071	    923.05413138	    152.35845736	    143.91228418	      0.00000000
      0.66976763	    924.10537062	    152.54638951	    144.06081347	      0.00000000
      0.67008335	    925.18531164	    152.73935010	    144.21348271	      0.00000000
      0.67039907	    926.26380986	    152.93194537	    144.36603038	      0.00000000
      0.67070757	    927.31628544	    153.11978630	    144.51497301	      0.00000000
      0.67101607	    928.36742752	    153.30727990	    144.66379843	      0.00000000
      0.67133144	    929.44060199	    153.49858693	    144.81581329	      0.00000000
      0.67164681	    930.51242852	    153.68953239	    144.96770445	      0.00000000
      0.67195669	    931.56434959	    153.87681005	    145.11683633	      0.00000000
      0.67226658	    932.61501334	    154.06373989	    145.26584757	      0.00000000
      0.67258165	    933.68197792	    154.25343926	    145.41722583	      0.00000000
      0.67289672	    934.74768791	    154.44278030	    145.56847813	      0.00000000
      0.67320779	    935.79867592	    154.62936947	    145.71768812	      0.00000000
      0.67351887	    936.84848495	    154.81561049	    145.86677411	      0.00000000
      0.67382994	    937.89713823	    155.00150412	    146.01573552	      0.00000000
      0.67414102	    938.94465580	    155.18705063	    146.16457172	      0.00000000
      0.67445209	    939.99106050	    155.37225071	    146.31328211	      0.00000000
      0.67476316	    941.03637229	    155.55710460	    146.46186607	      0.00000000
      0.67507424	    942.08061361	    155.74161292	    146.61032301	      0.00000000
      0.67538531	    943.12380429	    155.92577590	    146.75865231	      0.00000000
      0.67569638	    944.16596636	    156.10959408	    146.90685338	      0.00000000
      0.67600746	    945.20711950	    156.29306765	    147.05492562	      0.00000000
      0.67631853	    946.24728529	    156.47619709	    147.20286843	      0.00000000
      0.67662960	    947.28648322	    156.65898255	    147.35068122	      0.00000000
      0.67694068	    948.32473443	    156.84142443	    147.49836342	      0.00000000
      0.67725175	    949.36205818	    157.02352286	    147.64591441	      0.00000000
      0.67756282	    950.39847517	    157.20527818	    147.79333365	      0.00000000
      0.67787390	    951.43400441	    157.38669045	    147.94062054	      0.00000000
      0.67818497	    952.46866610	    157.56775994	    148.08777454	      0.00000000
      0.67849605	    953.50247900	    157.74848669	    148.23479506	      0.00000000
      0.67880712	    954.53546284	    157.92887090	    148.38168156	      0.00000000
      0.67911819	    955.56763606	    158.10891254	    148.52843349	      0.00000000
      0.67942927	    956.59901793	    158.28861174	    148.67505031	      0.00000000
      0.67974034	    957.62962657	    158.46796844	    148.82153148	      0.00000000
      0.68005141	    958.65948075	    158.64698269	    148.96787648	      0.00000000
      0.68036249	    959.68859826	    158.82565438	    149.11408478	      0.00000000
      0.68067356	    960.71699740	    159.00398347	    149.26015588	      0.00000000
      0.68098463	    961.74469557	    159.18196981	    149.40608926	      0.00000000
      0.68129571	    962.77171062	    159.35961329	    149.55188443	      0.00000000
      0.68160678	    963.79805958	    159.53691368	    149.69754089	      0.00000000
      0.68191785	    964.82375979	    159.71387082	    149.84305818	      0.00000000
      0.68222893	    965.84882791	    159.89048440	    149.98843581	      0.00000000
      0.68254000	    966.87328082	    160.06675419	    150.13367333	      0.00000000
      0.68285108	    967.89713477	    160.24267983	    150.27877028	      0.00000000
      0.68316215	    968.92040617	    160.41826098	    150.42372621	      0.00000000
      0.68347322	    969.94311088	    160.59349724	    150.56854068	      0.00000000
      0.68378430	    970.96526482	    160.76838819	    150.71321328	      0.00000000
      0.68409537	    971.98688346	    160.94293335	    150.85774357	      0.00000000
      0.68440644	    973.00798227	    161.11713222	    151.00213115	      0.00000000
      0.68471752	    974.02857629	    161.29098425	    151.14637563	      0.00000000
      0.68502859	    975.04868055	    161.46448886	    151.29047660	      0.00000000
      0.68533966	    976.06830968	    161.63764543	    151.43443370	      0.00000000
      0.68565074	    977.08747826	    161.81045329	    151.57824654	      0.00000000
      0.68596181	    978.10620050	    161.98291173	    151.72191478	      0.00000000
      0.68627289	    979.12449056	    162.15502002	    151.86543805	      0.00000000
      0.68658396	    980.14236225	    162.32677736	    152.00881601	      0.00000000
      0.68689503	    981.15982927	    162.49818293	    152.15204834	      0.00000000
      0.68720611	    982.17690506	    162.66923585	    152.29513472	      0.00000000
      0.68751718	    983.19360289	    162.83993521	    152.43807482	      0.00000000
      0.68782825	    984.20993580	    163.01028006	    152.58086835	      0.00000000
      0.68813933	    985.22591666	    163.18026939	    152.72351502	      0.00000000
      0.68845040	    986.24156160	    163.34990215	    152.86601455	      0.00000000
      0.68876147	    987.25690044	    163.51917725	    153.00836666	      0.00000000
      0.68907255	    988.27196726	    163.68809357	    153.15057110	      0.00000000
      0.68938362	    989.28679750	    163.85664992	    153.29262761	      0.00000000
      0.68969469	    990.30142804	    164.02484508	    153.43453595	      0.00000000
      0.69000577	    991.31589739	    164.19267777	    153.57629589	      0.00000000
      0.69031684	    992.33024579	    164.36014668	    153.71790722	      0.00000000
      0.69062792	    993.34451537	    164.52725045	    153.85936971	      0.00000000
      0.69093899	    994.35875027	    164.69398766	    154.00068317	      0.00000000
      0.69125006	    995.37299683	    164.86035687	    154.14184741	      0.00000000
      0.69156114	    996.38730368	    165.02635657	    154.28286224	      0.00000000
      0.69187221	    997.40172190	    165.19198521	    154.42372751	      0.00000000
      0.69218328	    998.41630510	    165.35724120	    154.56444304	      0.00000000
      0.69249436	    999.43110956	    165.52212291	    154.70500870	      0.00000000
      0.69280543	   1000.44619426	    165.68662865	    154.84542433	      0.00000000
      0.69311650	   1001.46162093	    165.85075669	    154.98568982	      0.00000000
      0.69342758	   1002.47745404	    166.01450524	    155.12580504	      0.00000000
      0.69373865	   1003.49376073	    166.17787251	    155.26576989	      0.00000000
      0.69404972	   1004.51061070	    166.34085662	    155.40558426	      0.00000000
      0.69436080	   1005.52807600	    166.50345566	    155.54524808	      0.00000000
      0.69467187	   1006.54623075	    166.66566768	    155.68476126	      0.00000000
      0.69498295	   1007.56515076	    166.82749070	    155.82412374	      0.00000000
      0.69529402	   1008.58491308	    166.98892268	    155.96333547	      0.00000000
      0.69560509	   1009.60559539	    167.14996155	    156.10239640	      0.00000000
      0.69591617	   1010.62727533	    167.31060520	    156.24130649	      0.00000000
      0.69622724	   1011.65002970	    167.47085148	    156.38006573	      0.00000000
      0.69653831	   1012.67393360	    167.63069820	    156.51867410	      0.00000000
      0.69684939	   1013.69905942	    167.79014315	    156.65713160	      0.00000000
      0.69716046	   1014.72547589	    167.94918407	    156.79543824	      0.00000000
      0.69747153	   1015.75324699	    168.10781868	    156.93359405	      0.00000000
      0.69778261	   1016.78243093	    168.26604467	    157.07159904	      0.00000000
      0.69809368	   1017.81307919	    168.42385969	    157.20945327	      0.00000000
      0.69840475	   1018.84523561	    168.58126138	    157.34715680	      0.00000000
      0.69871583	   1019.87893562	    168.73824735	    157.48470968	      0.00000000
      0.69902690	   1020.91420572	    168.89481519	    157.62211199	      0.00000000
      0.69933798	   1021.95106306	    169.05096248	    157.75936383	      0.00000000
      0.69964905	   1022.98951528	    169.20668676	    157.89646528	      0.00000000
      0.69996012	   1024.02956069	    169.36198560	    158.03341647	      0.00000000
      0.70027120	   1025.07118851	    169.51685653	    158.17021751	      0.00000000
      0.70058227	   1026.11437953	    169.67129707	    158.30686853	      0.00000000
      0.70089334	   1027.15910683	    169.82530477	    158.44336968	      0.00000000
      0.70120442	   1028.20533680	    169.97887715	    158.57972112	      0.00000000
      0.70151549	   1029.25303020	    170.13201175	    158.71592300	      0.00000000
      0.70182656	   1030.30214336	    170.28470612	    158.85197550	      0.00000000
      0.70213764	   1031.35262945	    170.43695782	    158.98787881	      0.00000000
      0.70244871	   1032.40443975	    170.58876443	    159.12363312	      0.00000000
      0.70275978	   1033.45752486	    170.74012356	    159.25923863	      0.00000000
      0.70307086	   1034.51183592	    170.89103284	    159.39469557	      0.00000000
      0.70338193	   1035.56732568	    171.04148993	    159.53000415	      0.00000000
      0.70369301	   1036.62394952	    171.19149253	    159.66516461	      0.00000000
      0.70400408	   1037.68166632	    171.34103839	    159.80017719	      0.00000000
      0.70431515	   1038.74043918	    171.49012531	    159.93504214	      0.00000000
      0.70462623	   1039.80023607	    171.63875113	    160.06975971	      0.00000000
      0.70493730	   1040.86103030	    171.78691376	    160.20433017	      0.00000000
      0.70524837	   1041.92280080	    171.93461119	    160.33875380	      0.00000000
      0.70555945	   1042.98553238	    172.08184145	    160.47303087	      0.00000000
      0.70587052	   1044.04921575	    172.22860268	    160.60716166	      0.00000000
      0.70618159	   1045.11384742	    172.37489309	    160.74114648	      0.00000000
      0.70649267	   1046.17942953	    172.52071099	    160.87498561	      0.00000000
      0.70680374	   1047.24596940	    172.66605477	    161.00867936	      0.00000000
      0.70711481	   1048.31347911	    172.81092296	    161.14222804	      0.00000000
      0.70742589	   1049.38197477	    172.95531416	    161.27563196	      0.00000000
      0.70773696	   1050.45147580	    173.09922713	    161.40889144	      0.00000000
      0.70804804	   1051.52200392	    173.24266072	    161.54200680	      0.00000000
      0.70835911	   1052.59358213	    173.38561394	    161.67497837	      0.00000000
      0.70867018	   1053.66623350	    173.52808593	    161.80780647	      0.00000000
      0.70898126	   1054.73997987	    173.67007596	    161.94049144	      0.00000000
      0.70929233	   1055.81484045	    173.81158349	    162.07303361	      0.00000000
      0.70960340	   1056.89083040	    173.95260811	    162.20543332	      0.00000000
      0.70991448	   1057.96795940	    174.09314958	    162.33769090	      0.00000000
      0.71022555	   1059.04623021	    174.23320784	    162.46980671	      0.00000000
      0.71053662	   1060.12563743	    174.37278302	    162.60178107	      0.00000000
      0.71084770	   1061.20616637	    174.51187542	    162.73361434	      0.00000000
      0.71115877	   1062.28779209	    174.65048552	    162.86530685	      0.00000000
      0.71146984	   1063.37047882	    174.78861403	    162.99685895	      0.00000000
      0.71178092	   1064.45417965	    174.92626184	    163.12827099	      0.00000000
      0.71209199	   1065.53883656	    175.06343004	    163.25954330	      0.00000000
      0.71240307	   1066.62438086	    175.20011996	    163.39067624	      0.00000000
      0.71271414	   1067.71073393	    175.33633311	    163.52167013	      0.00000000
      0.71302521	   1068.79780832	    175.47207126	    163.65252533	      0.00000000
      0.71333629	   1069.88550913	    175.60733638	    163.78324215	      0.00000000
      0.71364736	   1070.97373556	    175.74213066	    163.91382095	      0.00000000
      0.71395843	   1072.06238265	    175.87645654	    164.04426203	      0.00000000
      0.71426951	   1073.15134302	    176.01031668	    164.17456574	      0.00000000
      0.71458058	   1074.24050868	    176.14371397	    164.30473239	      0.00000000
      0.71489165	   1075.32977267	    176.27665154	    164.43476229	      0.00000000
      0.71520273	   1076.41903062	    176.40913276	    164.56465575	      0.00000000
      0.71551380	   1077.50818214	    176.54116123	    164.69441308	      0.00000000
      0.71582488	   1078.59713198	    176.67274079	    164.82403455	      0.00000000
      0.71613595	   1079.68579097	    176.80387550	    164.95352047	      0.00000000
      0.71644702	   1080.77407676	    176.93456967	    165.08287110	      0.00000000
      0.71675810	   1081.86191436	    177.06482783	    165.21208672	      0.00000000
      0.71706917	   1082.94923645	    177.19465474	    165.34116757	      0.00000000
      0.71738024	   1084.03598353	    177.32405540	    165.47011390	      0.00000000
      0.71769132	   1085.12210394	    177.45303502	    165.59892595	      0.00000000
      0.71800239	   1086.20755371	    177.58159902	    165.72760393	      0.00000000
      0.71831346	   1087.29229636	    177.70975305	    165.85614805	      0.00000000
      0.71862454	   1088.37630257	    177.83750297	    165.98455850	      0.00000000
      0.71893561	   1089.45954982	    177.96485482	    166.11283547	      0.00000000
      0.71924668	   1090.54202198	    178.09181487	    166.24097912	      0.00000000
      0.71955776	   1091.62370886	    178.21838956	    166.36898959	     -0.00000000
      0.71986883	   1092.70460582	    178.34458552	    166.49686701	      0.00000000
      0.72017991	   1093.78471322	    178.47040958	    166.62461151	      0.00000000
      0.72049098	   1094.86403609	    178.59586871	    166.75222317	      0.00000000
      0.72080205	   1095.94258361	    178.72097006	    166.87970208	      0.00000000
      0.72111313	   1097.02036873	    178.84572094	    167.00704829	      0.00000000
      0.72142420	   1098.09740845	    178.97012879	    167.13426185	      0.00000000
      0.72173527	   1099.17373097	    179.09420123	    167.26134277	      0.00000000
      0.72204635	   1100.24937054	    179.21794597	    167.38829107	      0.00000000
      0.72235742	   1101.32436039	    179.34137086	    167.51510671	      0.00000000
      0.72266849	   1102.39873263	    179.46448387	    167.64178966	      0.00000000
      0.72297957	   1103.47251828	    179.58729307	    167.76833986	     -0.00000000
      0.72329064	   1104.54574726	    179.70980664	    167.89475721	     -0.00000000
      0.72360171	   1105.61844840	    179.83203284	    168.02104161	      0.00000000
      0.72391279	   1106.69064950	    179.95398000	    168.14719294	      0.00000000
      0.72422386	   1107.76237731	    180.07565655	    168.27321103	     -0.00000000
      0.72453494	   1108.83365753	    180.19707095	    168.39909571	      0.00000000
      0.72484601	   1109.90451487	    180.31823175	    168.52484677	      0.00000000
      0.72515708	   1110.97497301	    180.43914751	    168.65046400	      0.00000000
      0.72546816	   1112.04505467	    180.55982686	    168.77594713	     -0.00000000
      0.72577923	   1113.11478153	    180.68027844	    168.90129590	      0.00000000
      0.72609030	   1114.18417435	    180.80051093	    169.02650999	     -0.00000000
      0.72640138	   1115.25325287	    180.92053301	    169.15158909	      0.00000000
      0.72671245	   1116.32203589	    181.04035336	    169.27653283	      0.00000000
      0.72702352	   1117.39054125	    181.15998069	    169.40134083	     -0.00000000
      0.72733460	   1118.45878584	    181.27942368	    169.52601269	      0.00000000
      0.72764567	   1119.52678556	    181.39869099	    169.65054797	      0.00000000
      0.72795674	   1120.59455541	    181.51779127	    169.77494620	      0.00000000
      0.72826782	   1121.66210940	    181.63673315	    169.89920689	     -0.00000000
      0.72857889	   1122.72946060	    181.75552522	    170.02332953	     -0.00000000
      0.72888997	   1123.79662113	    181.87417602	    170.14731355	      0.00000000
      0.72920104	   1124.86360215	    181.99269407	    170.27115839	      0.00000000
      0.72951211	   1125.93041384	    182.11108782	    170.39486344	      0.00000000
      0.72982319	   1126.99706545	    182.22936567	    170.51842805	      0.00000000
      0.73013426	   1128.06356521	    182.34753597	    170.64185156	      0.00000000
      0.73044533	   1129.12992040	    182.46560700	    170.76513328	     -0.00000000
      0.73075641	   1130.19613729	    182.58358697	    170.88827247	      0.00000000
      0.73106748	   1131.26222114	    182.70148403	    171.01126837	      0.00000000
      0.73137855	   1132.32817619	    182.81930624	    171.13412020	      0.00000000
      0.73168963	   1133.39400565	    182.93706160	    171.25682713	     -0.00000000
      0.73200070	   1134.45971169	    183.05475802	    171.37938831	      0.00000000
      0.73231177	   1135.52529539	    183.17240332	    171.50180285	      0.00000000
      0.73262285	   1136.59075673	    183.29000526	    171.62406983	      0.00000000
      0.73293392	   1137.65609462	    183.40757147	    171.74618830	      0.00000000
      0.73324500	   1138.72130678	    183.52510953	    171.86815727	      0.00000000
      0.73355607	   1139.78638981	    183.64262691	    171.98997573	      0.00000000
      0.73386714	   1140.85133909	    183.76013099	    172.11164263	      0.00000000
      0.73417822	   1141.91614879	    183.87762906	    172.23315689	      0.00000000
      0.73448929	   1142.98081182	    183.99512831	    172.35451737	      0.00000000
      0.73480036	   1144.04531980	    184.11263584	    172.47572292	     -0.00000000
      0.73511144	   1145.10966303	    184.23015865	    172.59677237	      0.00000000
      0.73542251	   1146.17383041	    184.34770363	    172.71766448	     -0.00000000
      0.73573358	   1147.23780946	    184.46527761	    172.83839798	     -0.00000000
      0.73604466	   1148.30158623	    184.58288728	    172.95897160	     -0.00000000
      0.73635573	   1149.36514523	    184.70053925	    173.07938399	      0.00000000
      0.73666680	   1150.42846946	    184.81824005	    173.19963379	      0.00000000
      0.73697788	   1151.49154024	    184.93599609	    173.31971959	      0.00000000
      0.73728895	   1152.55433726	    185.05381368	    173.43963995	      0.00000000
      0.73760003	   1153.61683844	    185.17169907	    173.55939339	      0.00000000
      0.73791110	   1154.67901988	    185.28965837	    173.67897839	      0.00000000
      0.73822217	   1155.74085582	    185.40769762	    173.79839340	     -0.00000000
      0.73853325	   1156.80231853	    185.52582277	    173.91763683	      0.00000000
      0.73884432	   1157.86337821	    185.64403967	    174.03670704	      0.00000000
      0.73915539	   1158.92400298	    185.76235407	    174.15560236	      0.00000000
      0.73946647	   1159.98415871	    185.88077165	    174.27432108	     -0.00000000
      0.73977754	   1161.04380895	    185.99929799	    174.39286145	     -0.00000000
      0.74008861	   1162.10291486	    186.11793858	    174.51122169	      0.00000000
      0.74039969	   1163.16143506	    186.23669882	    174.62939995	     -0.00000000
      0.74071076	   1164.21932552	    186.35558405	    174.74739437	     -0.00000000
      0.74102183	   1165.27653948	    186.47459949	    174.86520304	      0.00000000
      0.74133291	   1166.33302729	    186.59375031	    174.98282400	      0.00000000
      0.74164398	   1167.38873626	    186.71304157	    175.10025526	      0.00000000
      0.74195506	   1168.44361058	    186.83247829	    175.21749477	     -0.00000000
      0.74226613	   1169.49759111	    186.95206537	    175.33454046	      0.00000000
      0.74257720	   1170.55061527	    187.07180766	    175.45139021	     -0.00000000
      0.74288828	   1171.60261687	    187.19170994	    175.56804183	     -0.00000000
      0.74319935	   1172.65352591	    187.31177690	    175.68449314	      0.00000000
      0.74351042	   1173.70326844	    187.43201317	    175.80074184	     -0.00000000
      0.74382150	   1174.75176637	    187.55242330	    175.91678547	     -0.00000000
      0.74413257	   1175.79893725	    187.67301179	    176.03262141	     -0.00000000
      0.74444364	   1176.84469410	    187.79378307	    176.14824702	      0.00000000
      0.74475472	   1177.88894521	    187.91474149	    176.26365959	      0.00000000
      0.74506579	   1178.93159386	    188.03589135	    176.37885638	     -0.00000000
      0.74537687	   1179.97253820	    188.15723690	    176.49383459	     -0.00000000
      0.74568794	   1181.01167094	    188.27878231	    176.60859140	     -0.00000000
      0.74599901	   1182.04887914	    188.40053169	    176.72312391	      0.00000000
      0.74631009	   1183.08404400	    188.52248913	    176.83742919	      0.00000000
      0.74662116	   1184.11704057	    188.64465863	    176.95150425	     -0.00000000
      0.74693223	   1185.14773757	    188.76704414	    177.06534606	     -0.00000000
      0.74724331	   1186.17599710	    188.88964959	    177.17895153	     -0.00000000
      0.74755438	   1187.20167441	    189.01247881	    177.29231753	      0.00000000
      0.74786545	   1188.22461770	    189.13553564	    177.40544086	      0.00000000
      0.74817653	   1189.24466783	    189.25882382	    177.51831829	      0.00000000
      0.74848760	   1190.26165820	    189.38234709	    177.63094651	      0.00000000
      0.74879867	   1191.27541446	    189.50610911	    177.74332217	     -0.00000000
      0.74910975	   1192.28575442	    189.63011352	    177.85544186	      0.00000000
      0.74942082	   1193.29248784	    189.75436391	    177.96730212	     -0.00000000
      0.74973190	   1194.29541637	    189.87886384	    178.07889942	      0.00000000
      0.75004297	   1195.29433344	    190.00361682	    178.19023018	      0.00000000
      0.75035404	   1196.28902428	    190.12862633	    178.30129075	     -0.00000000
      0.75066512	   1197.27926594	    190.25389582	    178.41207745	      0.00000000
      0.75097619	   1198.26482742	    190.37942869	    178.52258649	      0.00000000
      0.75128726	   1199.24546983	    190.50522833	    178.63281405	      0.00000000
      0.75159834	   1200.22094671	    190.63129808	    178.74275626	     -0.00000000
      0.75190941	   1201.19100443	    190.75764125	    178.85240914	      0.00048823
      0.75222048	   1202.15537791	    190.88426030	    178.96176851	      0.01127004
      0.75253156	   1203.11377392	    191.01115377	    179.07082930	      0.04947927
      0.75284263	   1204.06585604	    191.13831354	    179.17958471	      0.11735606
      0.75328755	   1205.41586371	    191.32061987	    179.33458578	      0.19498000
      0.75360129	   1206.35897214	    191.44945708	    179.44348213	      0.14068270
      0.75391503	   1207.29428211	    191.57850754	    179.55202982	     -0.08562087
      0.75415525	   1208.00492745	    191.67745641	    179.63489951	     -0.40777554
      0.75445913	   1208.89672994	    191.80278383	    179.73941184	     -1.02633953
      0.75476300	   1209.78026914	    191.92828565	    179.84356128	     -1.89246456
      0.75506688	   1210.65524835	    192.05395863	    179.94733506	     -2.99449517
      0.75537075	   1211.52138789	    192.17980133	    180.05072061	     -4.30067364
      0.75567463	   1212.37842881	    192.30581429	    180.15370584	     -5.77049495
      0.75597850	   1213.22613108	    192.43199922	    180.25627920	     -7.36212849
      0.75628238	   1214.06427512	    192.55835885	    180.35842978	     -9.03622777
      0.75658625	   1214.89266239	    192.68489653	    180.46014737	    -10.75778542
      0.75689013	   1215.71111696	    192.81161610	    180.56142244	    -12.49688941
      0.75719400	   1216.51948696	    192.93852170	    180.66224615	    -14.22882941
      0.75749788	   1217.31764626	    193.06561767	    180.76261037	    -15.93382670
      0.75780175	   1218.10549598	    193.19290846	    180.86250758	    -17.59656339
      0.75810563	   1218.88296608	    193.32039859	    180.96193086	    -19.20562374
      0.75840950	   1219.65001658	    193.44809258	    181.06087386	    -20.75291776
      0.75871338	   1220.40663864	    193.57599493	    181.15933072	    -22.23312877
      0.75901725	   1221.15285530	    193.70411011	    181.25729602	    -23.64320764
      0.75932113	   1221.88872187	    193.83244253	    181.35476474	    -24.98192427
      0.75962500	   1222.61432594	    193.96099652	    181.45173220	    -26.24947903
      0.75992887	   1223.32978695	    194.08977636	    181.54819403	    -27.44717248
      0.76023275	   1224.03525541	    194.21878624	    181.64414608	    -28.57712901
      0.76053662	   1224.73091167	    194.34803030	    181.73958444	    -29.64206879
      0.76084050	   1225.41696434	    194.47751257	    181.83450533	    -30.64512209
      0.76114437	   1226.09364829	    194.60723704	    181.92890511	    -31.58967999
      0.76144825	   1226.76122249	    194.73720762	    182.02278025	    -32.47927603
      0.76175212	   1227.41996743	    194.86742816	    182.11612727	    -33.31749366
      0.76205600	   1228.07018248	    194.99790243	    182.20894272	    -34.10789523
      0.76235987	   1228.71218302	    195.12863417	    182.30122318	    -34.85396850
      0.76266375	   1229.34629759	    195.25962704	    182.39296520	    -35.55908757
      0.76296762	   1229.97286491	    195.39088468	    182.48416530	    -36.22648518
      0.76327150	   1230.59223109	    195.52241066	    182.57481997	    -36.85923439
      0.76357537	   1231.20474679	    195.65420851	    182.66492561	    -37.46023731
      0.76387925	   1231.81076461	    195.78628173	    182.75447855	    -38.03221970
      0.76418312	   1232.41063658	    195.91863378	    182.84347503	    -38.57772969
      0.76448700	   1233.00471193	    196.05126809	    182.93191119	    -39.09914000
      0.76479087	   1233.59333500	    196.18418806	    183.01978305	    -39.59865242
      0.76509475	   1234.17684340	    196.31739707	    183.10708652	    -40.07830410
      0.76539862	   1234.75556643	    196.45089846	    183.19381738	    -40.53997507
      0.76570250	   1235.32982367	    196.58469558	    183.27997128	    -40.98539643
      0.76600637	   1235.89992390	    196.71879173	    183.36554371	    -41.41615905
      0.76627959	   1236.40921218	    196.83961921	    183.44198402	    -41.79216084
      0.76655282	   1236.91558871	    196.96069376	    183.51794710	    -42.15847023
      0.76682604	   1237.41925066	    197.08201745	    183.59342932	    -42.51598741
      0.76709926	   1237.92038835	    197.20359272	    183.66842702	    -42.86554355
      0.76737248	   1238.41918293	    197.32542193	    183.74293644	    -43.20790441
      0.76764571	   1238.91580664	    197.44750744	    183.81695371	    -43.54377509
      0.76791893	   1239.41042279	    197.56985164	    183.89047487	    -43.87380441
      0.76819215	   1239.90318577	    197.69245687	    183.96349584	    -44.19858895
      0.76846537	   1240.39424118	    197.81532552	    184.03601244	    -44.51867702
      0.76873860	   1240.88372597	    197.93845993	    184.10802040	    -44.83457231
      0.76901182	   1241.37176864	    198.06186249	    184.17951533	    -45.14673729
      0.76928504	   1241.85848942	    198.18553556	    184.25049275	    -45.45559646
      0.76955826	   1242.34400053	    198.30948152	    184.32094806	    -45.76153931
      0.76983149	   1242.82840642	    198.43370274	    184.39087658	    -46.06492311
      0.77010471	   1243.31180408	    198.55820161	    184.46027348	    -46.36607548
      0.77037793	   1243.79428328	    198.68298052	    184.52913388	    -46.66529682
      0.77065115	   1244.27592687	    198.80804186	    184.59745274	    -46.96286248
      0.77092438	   1244.75681111	    198.93338803	    184.66522497	    -47.25902485
      0.77119760	   1245.23700591	    199.05902145	    184.73244532	    -47.55401522
      0.77147082	   1245.71657516	    199.18494454	    184.79910848	    -47.84804555
      0.77174404	   1246.19557703	    199.31115971	    184.86520900	    -48.14131003
      0.77201727	   1246.67406422	    199.43766943	    184.93074135	    -48.43398665
      0.77229049	   1247.15208428	    199.56447613	    184.99569988	    -48.72623847
      0.77256371	   1247.62967986	    199.69158227	    185.06007883	    -49.01821492
      0.77283693	   1248.10688898	    199.81899033	    185.12387235	    -49.31005294
      0.77311016	   1248.58374531	    199.94670279	    185.18707447	    -49.60187806
      0.77338338	   1249.06027837	    200.07472216	    185.24967911	    -49.89380532
      0.77365660	   1249.53651382	    200.20305094	    185.31168010	    -50.18594020
      0.77392982	   1250.01247367	    200.33169166	    185.37307113	    -50.47837945
      0.77420305	   1250.48817649	    200.46064686	    185.43384583	    -50.77121177
      0.77447627	   1250.96363763	    200.58991911	    185.49399767	    -51.06451857
      0.77474949	   1251.43886943	    200.71951096	    185.55352004	    -51.35837457
      0.77502271	   1251.91388138	    200.84942502	    185.61240622	    -51.65284837
      0.77529594	   1252.38868033	    200.97966388	    185.67064937	    -51.94800296
      0.77556916	   1252.86327065	    201.11023018	    185.72824254	    -52.24389625
      0.77584238	   1253.33765438	    201.24112654	    185.78517866	    -52.54058148
      0.77611560	   1253.81183143	    201.37235564	    185.84145057	    -52.83810762
      0.77638883	   1254.28579966	    201.50392015	    185.89705097	    -53.13651974
      0.77666205	   1254.75955505	    201.63582276	    185.95197246	    -53.43585938
      0.77693527	   1255.23309185	    201.76806621	    186.00620751	    -53.73616480
      0.77720849	   1255.70640266	    201.90065322	    186.05974848	    -54.03747133
      0.77748172	   1256.17947858	    202.03358655	    186.11258763	    -54.33981156
      0.77775494	   1256.65230928	    202.16686899	    186.16471706	    -54.64321565
      0.77802816	   1257.12488313	    202.30050333	    186.21612878	    -54.94771146
      0.77830138	   1257.59718730	    202.43449241	    186.26681467	    -55.25332483
      0.77857461	   1258.06920782	    202.56883907	    186.31676647	    -55.56007970
      0.77884783	   1258.54092968	    202.70354618	    186.36597581	    -55.86799830
      0.77912105	   1259.01233690	    202.83861663	    186.41443418	    -56.17710131
      0.77939427	   1259.48341261	    202.97405334	    186.46213296	    -56.48740796
      0.77966750	   1259.95413912	    203.10985925	    186.50906339	    -56.79893621
      0.77994072	   1260.42449798	    203.24603719	    186.55521655	    -57.11170279
      0.78021394	   1260.89447000	    203.38258990	    186.60058341	    -57.42572338
      0.78048717	   1261.36403539	    203.51952015	    186.64515482	    -57.74101266
      0.78076039	   1261.83317372	    203.65683072	    186.68892144	    -58.05758442
      0.78103361	   1262.30186404	    203.79452443	    186.73187383	    -58.37545161
      0.78130683	   1262.77008485	    203.93260413	    186.77400239	    -58.69462644
      0.78158006	   1263.23781421	    204.07107267	    186.81529737	    -59.01512044
      0.78185328	   1263.70502973	    204.20993294	    186.85574888	    -59.33694451
      0.78212650	   1264.17170863	    204.34918787	    186.89534686	    -59.66010898
      0.78239972	   1264.63782777	    204.48884040	    186.93408111	    -59.98462367
      0.78267295	   1265.10336364	    204.62889350	    186.97194128	    -60.31049791
      0.78294617	   1265.56829245	    204.76935017	    187.00891683	    -60.63774062
      0.78321939	   1266.03259010	    204.91021344	    187.04499708	    -60.96636031
      0.78349261	   1266.49623223	    205.05148635	    187.08017117	    -61.29636513
      0.78376584	   1266.95919423	    205.19317201	    187.11442808	    -61.62776291
      0.78403906	   1267.42145126	    205.33527351	    187.14775662	    -61.96056118
      0.78431228	   1267.88297828	    205.47779400	    187.18014539	    -62.29476719
      0.78458550	   1268.34375002	    205.62073666	    187.21158284	    -62.63038794
      0.78485873	   1268.80374105	    205.76410468	    187.24205723	    -62.96743020
      0.78513195	   1269.26292576	    205.90790129	    187.27155663	    -63.30590054
      0.78540517	   1269.72127837	    206.05212976	    187.30006891	    -63.64580533
      0.78567839	   1270.17877295	    206.19679337	    187.32758174	    -63.98715077
      0.78595162	   1270.63538342	    206.34189547	    187.35408260	    -64.32994289
      0.78622484	   1271.09108356	    206.48743939	    187.37955876	    -64.67418757
      0.78649806	   1271.54584701	    206.63342854	    187.40399728	    -65.01989057
      0.78677128	   1271.99964728	    206.77986632	    187.42738499	    -65.36705751
      0.78704451	   1272.45245775	    206.92675620	    187.44970853	    -65.71569390
      0.78731773	   1272.90425167	    207.07410166	    187.47095428	    -66.06580514
      0.78759095	   1273.35500218	    207.22190623	    187.49110840	    -66.41739653
      0.78786417	   1273.80468228	    207.37017344	    187.51015683	    -66.77047328
      0.78813740	   1274.25326485	    207.51890691	    187.52808525	    -67.12504051
      0.78841062	   1274.70072265	    207.66811024	    187.54487910	    -67.48110327
      0.78868384	   1275.14702832	    207.81778709	    187.56052355	    -67.83866651
      0.78895706	   1275.59215436	    207.96794117	    187.57500352	    -68.19773513
      0.78923029	   1276.03607315	    208.11857619	    187.58830368	    -68.55831396
      0.78950351	   1276.47875692	    208.26969592	    187.60040838	    -68.92040775
      0.78977673	   1276.92017780	    208.42130417	    187.61130174	    -69.28402122
      0.79004995	   1277.36030775	    208.57340476	    187.62096755	    -69.64915898
      0.79032318	   1277.79911858	    208.72600159	    187.62938933	    -70.01582564
      0.79059640	   1278.23658198	    208.87909855	    187.63655028	    -70.38402570
      0.79086962	   1278.67266947	    209.03269961	    187.64243329	    -70.75376365
      0.79114284	   1279.10735240	    209.18680874	    187.64702092	    -71.12504390
      0.79141607	   1279.54060198	    209.34142998	    187.65029543	    -71.49787081
      0.79166189	   1279.92916307	    209.48098935	    187.65210440	    -71.83464174
      0.79190772	   1280.31652010	    209.62096979	    187.65282231	    -72.17267222
      0.79215355	   1280.70265076	    209.76137409	    187.65243547	    -72.51196443
      0.79239938	   1281.08753355	    209.90220529	    187.65092997	    -72.85252140
      0.79264521	   1281.47114688	    210.04346647	    187.64829167	    -73.19434612
      0.79289104	   1281.85346900	    210.18516071	    187.64450616	    -73.53744155
      0.79313687	   1282.23447804	    210.32729114	    187.63955877	    -73.88181061
      0.79338269	   1282.61415195	    210.46986091	    187.63343458	    -74.22745619
      0.79362852	   1282.99246859	    210.61287320	    187.62611837	    -74.57438112
      0.79387435	   1283.36940561	    210.75633121	    187.61759465	    -74.92258822
      0.79412018	   1283.74494053	    210.90023817	    187.60784765	    -75.27208025
      0.79436601	   1284.11905070	    211.04459734	    187.59686127	    -75.62285992
      0.79461184	   1284.49171330	    211.18941202	    187.58461914	    -75.97492991
      0.79485767	   1284.86290533	    211.33468553	    187.57110453	    -76.32829284
      0.79510350	   1285.23260363	    211.48042120	    187.55630044	    -76.68295130
      0.79534932	   1285.60078481	    211.62662242	    187.54018947	    -77.03890780
      0.79559515	   1285.96742534	    211.77329259	    187.52275393	    -77.39616483
      0.79584098	   1286.33250146	    211.92043516	    187.50397575	    -77.75472479
      0.79608681	   1286.69598920	    212.06805358	    187.48383649	    -78.11459005
      0.79633264	   1287.05786441	    212.21615136	    187.46231734	    -78.47576289
      0.79657847	   1287.41810269	    212.36473201	    187.43939909	    -78.83824555
      0.79682430	   1287.77667944	    212.51379911	    187.41506214	    -79.20204018
      0.79707012	   1288.13356982	    212.66335623	    187.38928648	    -79.56714885
      0.79731595	   1288.48874877	    212.81340701	    187.36205165	    -79.93357357
      0.79756178	   1288.84219096	    212.96395509	    187.33333678	    -80.30131625
      0.79780761	   1289.19387083	    213.11500416	    187.30312050	    -80.67037870
      0.79805344	   1289.54376256	    213.26655794	    187.27138102	    -81.04076264
      0.79829927	   1289.89184008	    213.41862017	    187.23809602	    -81.41246968
      0.79854510	   1290.23807703	    213.57119464	    187.20324270	    -81.78550131
      0.79879092	   1290.58244678	    213.72428518	    187.16679774	    -82.15985890
      0.79903675	   1290.92492242	    213.87789562	    187.12873726	    -82.53554366
      0.79928258	   1291.26547676	    214.03202985	    187.08903685	    -82.91255667
      0.79952841	   1291.60408228	    214.18669179	    187.04767150	    -83.29089883
      0.79977424	   1291.94071120	    214.34188540	    187.00461562	    -83.67057084
      0.80002007	   1292.27533537	    214.49761466	    186.95984300	    -84.05157323
      0.80026590	   1292.60792638	    214.65388360	    186.91332678	    -84.43390629
      0.80051172	   1292.93845545	    214.81069627	    186.86503943	    -84.81757004
      0.80075755	   1293.26689348	    214.96805678	    186.81495275	    -85.20256426
      0.80100338	   1293.59321102	    215.12596925	    186.76303780	    -85.58888840
      0.80124921	   1293.91737827	    215.28443785	    186.70926494	    -85.97654156
      0.80149504	   1294.23936507	    215.44346679	    186.65360371	    -86.36552248
      0.80174087	   1294.55914090	    215.60306032	    186.59602288	    -86.75582947
      0.80198670	   1294.87667485	    215.76322270	    186.53649039	    -87.14746036
      0.80223253	   1295.19193563	    215.92395827	    186.47497331	    -87.54041245
      0.80247835	   1295.50489156	    216.08527137	    186.41143780	    -87.93468248
      0.80272418	   1295.81551055	    216.24716641	    186.34584913	    -88.33026651
      0.80297001	   1296.12376011	    216.40964782	    186.27817156	    -88.72715991
      0.80321584	   1296.42960731	    216.57272009	    186.20836835	    -89.12535721
      0.80346167	   1296.73301881	    216.73638771	    186.13640173	    -89.52485212
      0.80370750	   1297.03396082	    216.90065526	    186.06223282	    -89.92563733
      0.80395333	   1297.33239912	    217.06552733	    185.98582162	    -90.32770450
      0.80419915	   1297.62829900	    217.23100856	    185.90712692	    -90.73104413
      0.80444498	   1297.92162531	    217.39710363	    185.82610631	    -91.13564549
      0.80469081	   1298.21234241	    217.56381727	    185.74271608	    -91.54149647
      0.80493664	   1298.50041418	    217.73115424	    185.65691118	    -91.94858354
      0.80518247	   1298.78580399	    217.89911935	    185.56864518	    -92.35689164
      0.80542830	   1299.06847473	    218.06771746	    185.47787019	    -92.76640408
      0.80567413	   1299.34838873	    218.23695346	    185.38453681	    -93.17710252
      0.80591995	   1299.62550783	    218.40683230	    185.28859405	    -93.58896684
      0.80616578	   1299.89979330	    218.57735896	    185.18998931	    -94.00197516
      0.80641161	   1300.17120588	    218.74853848	    185.08866823	    -94.41610380
      0.80665744	   1300.43970574	    218.92037594	    184.98457471	    -94.83132731
      0.80690327	   1300.70525246	    219.09287646	    184.87765077	    -95.24761848
      0.80714910	   1300.96780507	    219.26604521	    184.76783648	    -95.66494845
      0.80739493	   1301.22732197	    219.43988742	    184.65506991	    -96.08328679
      0.80764075	   1301.48376095	    219.61440835	    184.53928701	    -96.50260164
      0.80788658	   1301.73707921	    219.78961332	    184.42042158	    -96.92285992
      0.80813241	   1301.98723327	    219.96550769	    184.29840508	    -97.34402750
      0.80837824	   1302.23417903	    220.14209688	    184.17316666	    -97.76606950
      0.80862407	   1302.47787172	    220.31938636	    184.04463296	    -98.18895048
      0.80886990	   1302.71826589	    220.49738162	    183.91272809	    -98.61263480
      0.80911573	   1302.95531542	    220.67608825	    183.77737350	    -99.03708688
      0.80936156	   1303.18897346	    220.85551185	    183.63848787	    -99.46227155
      0.80960738	   1303.41919246	    221.03565809	    183.49598705	    -99.88815434
      0.80985321	   1303.64592414	    221.21653269	    183.34978392	   -100.31470181
      0.81009904	   1303.86911945	    221.39814143	    183.19978830	   -100.74188183
      0.81034487	   1304.08872860	    221.58049012	    183.04590689	   -101.16966388
      0.81059070	   1304.30470101	    221.76358465	    182.88804313	   -101.59801930
      0.81083653	   1304.51698533	    221.94743094	    182.72609712	   -102.02692149
      0.81108236	   1304.72552936	    222.13203499	    182.55996556	   -102.45634613
      0.81132818	   1304.93028012	    222.31740283	    182.38954164	   -102.88627135
      0.81157401	   1305.13118375	    222.50354056	    182.21471500	   -103.31667782
      0.81181984	   1305.32818555	    222.69045434	    182.03537163	   -103.74754884
      0.81206567	   1305.52122994	    222.87815037	    181.85139387	   -104.17887041
      0.81231150	   1305.71026045	    223.06663492	    181.66266034	   -104.61063121
      0.81255733	   1305.89521969	    223.25591430	    181.46904596	   -105.04282263
      0.81280316	   1306.07604934	    223.44599492	    181.27042192	   -105.47543868
      0.81304898	   1306.25269016	    223.63688319	    181.06665575	   -105.90847593
      0.81329481	   1306.42508190	    223.82858563	    180.85761136	   -106.34193344
      0.81354064	   1306.59316334	    224.02110879	    180.64314913	   -106.77581261
      0.81378647	   1306.75687229	    224.21445929	    180.42312603	   -107.21011708
      0.81403230	   1306.91614548	    224.40864381	    180.19739580	   -107.64485258
      0.81427813	   1307.07091863	    224.60366909	    179.96580917	   -108.08002678
      0.81452396	   1307.22112638	    224.79954194	    179.72821408	   -108.51564914
      0.81476978	   1307.36670231	    224.99626922	    179.48445598	   -108.95173077
      0.81501561	   1307.50757885	    225.19385787	    179.23437826	   -109.38828422
      0.81526144	   1307.64368735	    225.39231487	    178.97782255	   -109.82532341
      0.81550727	   1307.77495796	    225.59164729	    178.71462931	   -110.26286340
      0.81572831	   1307.88880020	    225.77163028	    178.47217947	   -110.65671743
      0.81594934	   1307.99862192	    225.95233221	    178.22411720	   -111.05100274
      0.81617038	   1308.10436936	    226.13375817	    177.97032624	   -111.44573117
      0.81639142	   1308.20598843	    226.31591344	    177.71069100	   -111.84091584
      0.81661246	   1308.30342429	    226.49880339	    177.44509710	   -112.23657031
      0.81683349	   1308.39662122	    226.68243342	    177.17343174	   -112.63270846
      0.81705453	   1308.48552269	    226.86680898	    176.89558424	   -113.02934436
      0.81727557	   1308.57007129	    227.05193556	    176.61144653	   -113.42649225
      0.81749660	   1308.65020873	    227.23781870	    176.32091363	   -113.82416648
      0.81771764	   1308.72587582	    227.42446400	    176.02388423	   -114.22238147
      0.81793868	   1308.79701249	    227.61187708	    175.72026117	   -114.62115162
      0.81815971	   1308.86355770	    227.80006364	    175.40995194	   -115.02049131
      0.81838075	   1308.92544950	    227.98902941	    175.09286922	   -115.42041486
      0.81860179	   1308.98262499	    228.17878016	    174.76893133	   -115.82093649
      0.81882283	   1309.03502026	    228.36932174	    174.43806269	   -116.22207025
      0.81904386	   1309.08257045	    228.56066003	    174.10019421	   -116.62383006
      0.81926490	   1309.12520968	    228.75280095	    173.75526366	   -117.02622964
      0.81948594	   1309.16287104	    228.94575051	    173.40321599	   -117.42928251
      0.81970697	   1309.19548659	    229.13951473	    173.04400359	   -117.83300193
      0.81992801	   1309.22298733	    229.33409971	    172.67758643	   -118.23740095
      0.82014905	   1309.24530318	    229.52951160	    172.30393226	   -118.64249233
      0.82037008	   1309.26236298	    229.72575659	    171.92301657	   -119.04828859
      0.82059112	   1309.27409444	    229.92284094	    171.53482265	   -119.45480194
      0.82081216	   1309.28042417	    230.12077097	    171.13934147	   -119.86204432
      0.82103320	   1309.28127760	    230.31955304	    170.73657149	   -120.27002735
      0.82125423	   1309.27657901	    230.51919359	    170.32651848	   -120.67876237
      0.82147527	   1309.26625149	    230.71969909	    169.90919523	   -121.08826040
      0.82169631	   1309.25021693	    230.92107610	    169.48462115	   -121.49853217
      0.82191734	   1309.22839596	    231.12333122	    169.05282196	   -121.90958809
      0.82213838	   1309.20070801	    231.32647112	    168.61382918	   -122.32143825
      0.82235942	   1309.16707121	    231.53050252	    168.16767969	   -122.73409246
      0.82258045	   1309.12740241	    231.73543223	    167.71441520	   -123.14756019
      0.82280149	   1309.08161712	    231.94126709	    167.25408176	   -123.56185064
      0.82302253	   1309.02962873	    232.14801405	    166.78672917	   -123.97697267
      0.82324357	   1308.97134833	    232.35568007	    166.31241046	   -124.39293489
      0.82346460	   1308.90668553	    232.56427223	    165.83118133	   -124.80974556
      0.82368564	   1308.83554856	    232.77379765	    165.34309959	   -125.22741270
      0.82390668	   1308.75784418	    232.98426353	    164.84822460	   -125.64594402
      0.82412771	   1308.67347772	    233.19567713	    164.34661677	   -126.06534695
      0.82434875	   1308.58235300	    233.40804581	    163.83833700	   -126.48562865
      0.82456979	   1308.48437233	    233.62137697	    163.32344621	   -126.90679600
      0.82479082	   1308.37943648	    233.83567811	    162.80200481	   -127.32885563
      0.82501186	   1308.26744463	    234.05095679	    162.27407228	   -127.75181390
      0.82523290	   1308.14829439	    234.26722067	    161.73970670	   -128.17567691
      0.82545394	   1308.02188172	    234.48447746	    161.19896430	   -128.60045053
      0.82567497	   1307.88810091	    234.70273499	    160.65189910	   -129.02614037
      0.82589601	   1307.74684458	    234.92200113	    160.09856249	   -129.45275181
      0.82611705	   1307.59800362	    235.14228386	    159.53900288	   -129.88028998
      0.82633808	   1307.44146717	    235.36359125	    158.97326533	   -130.30875982
      0.82655912	   1307.27712258	    235.58593144	    158.40139128	   -130.73816600
      0.82678016	   1307.10485538	    235.80931267	    157.82341816	   -131.16851301
      0.82700119	   1306.92454926	    236.03374327	    157.23937918	   -131.59980510
      0.82722223	   1306.73608600	    236.25923167	    156.64930301	   -132.03204634
      0.82744327	   1306.53934547	    236.48578639	    156.05321358	   -132.46524057
      0.82766431	   1306.33420560	    236.71341603	    155.45112980	   -132.89939144
      0.82788534	   1306.12054229	    236.94212931	    154.84306540	   -133.33450241
      0.82810638	   1305.89822945	    237.17193505	    154.22902873	   -133.77057675
      0.82832742	   1305.66713889	    237.40284217	    153.60902261	   -134.20761752
      0.82854845	   1305.42714032	    237.63485968	    152.98304416	   -134.64562764
      0.82876949	   1305.17810131	    237.86799672	    152.35108478	   -135.08460981
      0.82899053	   1304.91988725	    238.10226253	    151.71312997	   -135.52456657
      0.82921156	   1304.65236129	    238.33766646	    151.06915934	   -135.96550030
      0.82943260	   1304.37538431	    238.57421797	    150.41914657	   -136.40741320
      0.82965364	   1304.08881490	    238.81192665	    149.76305942	   -136.85030730
      0.82987468	   1303.79250929	    239.05080220	    149.10085977	   -137.29418448
      0.83009571	   1303.48632130	    239.29085445	    148.43250366	   -137.73904648
      0.83031675	   1303.17010233	    239.53209334	    147.75794142	   -138.18489484
      0.83053779	   1302.84370130	    239.77452894	    147.07711777	   -138.63173100
      0.83075882	   1302.50696457	    240.01817148	    146.38997197	   -139.07955622
      0.83097986	   1302.15973597	    240.26303128	    145.69643802	   -139.52837165
      0.83120090	   1301.80185668	    240.50911882	    144.99644483	   -139.97817827
      0.83142193	   1301.43316520	    240.75644472	    144.28991644	   -140.42897696
      0.83164297	   1301.05349735	    241.00501975	    143.57677230	   -140.88076845
      0.83186401	   1300.66268615	    241.25485480	    142.85692748	   -141.33355336
      0.83208505	   1300.26056183	    241.50596093	    142.13029298	   -141.78733219
      0.83230608	   1299.84695172	    241.75834937	    141.39677597	   -142.24210533
      0.83250464	   1299.46545951	    241.98617735	    140.73189563	   -142.65148360
      0.83270321	   1299.07442775	    242.21505783	    140.06131151	   -143.06166578
      0.83290177	   1298.67372499	    242.44499911	    139.38494968	   -143.47265098
      0.83310033	   1298.26321794	    242.67600975	    138.70273446	   -143.88443906
      0.83329889	   1297.84277129	    242.90809843	    138.01458861	   -144.29702997
      0.83349745	   1297.41224764	    243.14127394	    137.32043351	   -144.71042362
      0.83369602	   1296.97150755	    243.37554522	    136.62018932	   -145.12461989
      0.83389458	   1296.52040940	    243.61092130	    135.91378023	   -145.53961863
      0.83409314	   1296.05880945	    243.84741136	    135.20116064	   -145.95541965
      0.83429170	   1295.58656172	    244.08502471	    134.48229735	   -146.37202274
      0.83449026	   1295.10351804	    244.32377076	    133.75715831	   -146.78942771
      0.83468882	   1294.60952794	    244.56365911	    133.02571282	   -147.20763433
      0.83488739	   1294.10443867	    244.80469945	    132.28793164	   -147.62664241
      0.83508595	   1293.58809511	    245.04690164	    131.54378710	   -148.04645175
      0.83528451	   1293.06033980	    245.29027570	    130.79325330	   -148.46706219
      0.83548307	   1292.52101282	    245.53483177	    130.03630620	   -148.88847360
      0.83568163	   1291.96995182	    245.78058017	    129.27292378	   -149.31068589
      0.83588020	   1291.40699194	    246.02753138	    128.50308620	   -149.73369905
      0.83607876	   1290.83196578	    246.27569605	    127.72677587	   -150.15751309
      0.83627732	   1290.24470336	    246.52508498	    126.94397771	   -150.58212813
      0.83647588	   1289.64503208	    246.77570919	    126.15467910	   -151.00754439
      0.83667444	   1289.03277666	    247.02757983	    125.35887013	   -151.43376215
      0.83687301	   1288.40775911	    247.28070828	    124.55654363	   -151.86078186
      0.83707157	   1287.76979870	    247.53510611	    123.74769533	   -152.28860405
      0.83727013	   1287.11871186	    247.79078507	    122.93232385	   -152.71722944
      0.83746869	   1286.45431222	    248.04775714	    122.11043085	   -153.14665888
      0.83766725	   1285.77641046	    248.30603451	    121.28202101	   -153.57689344
      0.83786581	   1285.08481434	    248.56562960	    120.44710207	   -154.00793435
      0.83806438	   1284.37932863	    248.82655504	    119.60568479	   -154.43978308
      0.83826294	   1283.65975504	    249.08882372	    118.75778297	   -154.87244136
      0.83846150	   1282.92589217	    249.35244877	    117.90341330	   -155.30591116
      0.83866006	   1282.17753551	    249.61744358	    117.04259533	   -155.74019474
      0.83885862	   1281.41447730	    249.88382181	    116.17535126	   -156.17529469
      0.83905719	   1280.63650655	    250.15159738	    115.30170580	   -156.61121395
      0.83925575	   1279.84340895	    250.42078452	    114.42168592	   -157.04795580
      0.83945431	   1279.03496682	    250.69139775	    113.53532057	   -157.48552397
      0.83965287	   1278.21095903	    250.96345188	    112.64264041	   -157.92392259
      0.83985143	   1277.37116100	    251.23696208	    111.74367744	   -158.36315629
      0.84005000	   1276.51534458	    251.51194382	    110.83846456	   -158.80323021
      0.84024856	   1275.64327801	    251.78841293	    109.92703521	   -159.24415004
      0.84044712	   1274.75472586	    252.06638562	    109.00942285	   -159.68592207
      0.84064568	   1273.84944896	    252.34587845	    108.08566048	   -160.12855324
      0.84084424	   1272.92720433	    252.62690840	    107.15578011	   -160.57205120
      0.84104280	   1271.98774514	    252.90949283	    106.21981221	   -161.01642435
      0.84124137	   1271.03082058	    253.19364956	    105.27778518	   -161.46168188
      0.84141998	   1270.15491237	    253.45061353	    104.42525396	   -161.86296426
      0.84159859	   1269.26447770	    253.70887824	    103.56785737	   -162.26497944
      0.84177720	   1268.35932560	    253.96845750	    102.70560958	   -162.66773522
      0.84195581	   1267.43926233	    254.22936554	    101.83852198	   -163.07124076
      0.84213442	   1266.50409128	    254.49161695	    100.96660294	   -163.47550615
      0.84231303	   1265.55361302	    254.75522670	    100.08985751	   -163.88054226
      0.84249164	   1264.58762515	    255.02021013	     99.20828721	   -164.28636085
      0.84267026	   1263.60592233	    255.28658296	     98.32188979	   -164.69297461
      0.84284887	   1262.60829619	    255.55436133	     97.43065902	   -165.10039717
      0.84302748	   1261.59453527	    255.82356181	     96.53458451	   -165.50864325
      0.84320609	   1260.56442499	    256.09420139	     95.63365165	   -165.91772864
      0.84338470	   1259.51774753	    256.36629756	     94.72784144	   -166.32767033
      0.84356331	   1258.45428183	    256.63986826	     93.81713047	   -166.73848659
      0.84374192	   1257.37380348	    256.91493196	     92.90149088	   -167.15019703
      0.84392053	   1256.27608468	    257.19150765	     91.98089039	   -167.56282268
      0.84409915	   1255.16089413	    257.46961488	     91.05529236	   -167.97638614
      0.84427776	   1254.02799698	    257.74927378	     90.12465583	   -168.39091163
      0.84445637	   1252.87715472	    258.03050508	     89.18893569	   -168.80642512
      0.84463498	   1251.70812513	    258.31333016	     88.24808280	   -169.22295442
      0.84481359	   1250.52066215	    258.59777105	     87.30204417	   -169.64052936
      0.84499220	   1249.31451582	    258.88385050	     86.35076319	   -170.05918187
      0.84517081	   1248.08943205	    259.17159198	     85.39417977	   -170.47740858
      0.84534942	   1246.84515245	    259.46101981	     84.43223039	   -170.89273279
      0.84552804	   1245.58141429	    259.75215903	     83.46484857	   -171.30538160
      0.84570665	   1244.29795052	    260.04503552	     82.49196525	   -171.71561743
      0.84588526	   1242.99448958	    260.33967602	     81.51350905	   -172.12369141
      0.84606387	   1241.67075519	    260.63610817	     80.52940663	   -172.52984441
      0.84622392	   1240.46710642	    260.90328575	     79.64269648	   -172.89235409
      0.84638398	   1239.24674672	    261.17194644	     78.75133727	   -173.25366947
      0.84654403	   1238.00946727	    261.44211210	     77.85527349	   -173.61394611
      0.84670408	   1236.75505566	    261.71380541	     76.95444908	   -173.97333590
      0.84686413	   1235.48329594	    261.98704980	     76.04880774	   -174.33198718
      0.84702419	   1234.19396842	    262.26186947	     75.13829306	   -174.69004507
      0.84718424	   1232.88684964	    262.53828946	     74.22284878	   -175.04765198
      0.84734429	   1231.56171216	    262.81633561	     73.30241896	   -175.40494803
      0.84750435	   1230.21832444	    263.09603468	     72.37694820	   -175.76207154
      0.84766440	   1228.85645067	    263.37741432	     71.44638184	   -176.11915945
      0.84782445	   1227.47585058	    263.66050313	     70.51066615	   -176.47634778
      0.84798451	   1226.07627930	    263.94533071	     69.56974858	   -176.83377203
      0.84814456	   1224.65748710	    264.23192768	     68.62357792	   -177.19156763
      0.84830461	   1223.21921923	    264.52032576	     67.67210454	   -177.54987034
      0.84846467	   1221.76121563	    264.81055774	     66.71528060	   -177.90881664
      0.84862472	   1220.28321077	    265.10265759	     65.75306025	   -178.26854416
      0.84878477	   1218.78493333	    265.39666048	     64.78539987	   -178.62919205
      0.84894482	   1217.26610592	    265.69260283	     63.81225828	   -178.99090139
      0.84910488	   1215.72644481	    265.99052232	     62.83359699	   -179.35381561
      0.84924832	   1214.32865928	    266.25922983	     61.95180061	   -179.68020199
      0.84939176	   1212.91369341	    266.52958582	     61.06551877	   -180.00778158
      0.84953520	   1211.48132887	    266.80162016	     60.17473021	   -180.33666309
      0.84967864	   1210.03134224	    267.07536371	     59.27941596	   -180.66695812
      0.84982208	   1208.56350488	    267.35084834	     58.37955952	   -180.99878093
      0.84996552	   1207.07758272	    267.62810689	     57.47514703	   -181.33224862
      0.85010896	   1205.57333598	    267.90717324	     56.56616743	   -181.66748124
      0.85025240	   1204.05051891	    268.18808231	     55.65261265	   -182.00460199
      0.85039584	   1202.50887952	    268.47087009	     54.73447779	   -182.34373741
      0.85053928	   1200.94815923	    268.75557367	     53.81176127	   -182.68501757
      0.85068272	   1199.36809256	    269.04223123	     52.88446513	   -183.02857624
      0.85082615	   1197.76840679	    269.33088211	     51.95259514	   -183.37455103
      0.85096959	   1196.14882158	    269.62156681	     51.01616109	   -183.72308360
      0.85111303	   1194.50904861	    269.91432700	     50.07517703	   -184.07431980
      0.85125647	   1192.84879113	    270.20920554	     49.12966154	   -184.42840981
      0.85139991	   1191.16774356	    270.50624651	     48.17963792	   -184.78550829
      0.85152897	   1189.63728985	    270.77537755	     47.32107858	   -185.10948879
      0.85165802	   1188.08951654	    271.04632957	     46.45891721	   -185.43615345
      0.85178707	   1186.52418110	    271.31913715	     45.59318191	   -185.76562416
      0.85191612	   1184.94103382	    271.59383577	     44.72390478	   -186.09802647
      0.85204517	   1183.33981763	    271.87046174	     43.85112214	   -186.43348938
      0.85217422	   1181.72026774	    272.14905218	     42.97487481	   -186.77214530
      0.85230328	   1180.08211133	    272.42964508	     42.09520841	   -187.11413007
      0.85243233	   1178.42506716	    272.71227925	     41.21217369	   -187.45958301
      0.85256138	   1176.74884516	    272.99699430	     40.32582686	   -187.80864698
      0.85269043	   1175.05314606	    273.28383069	     39.43622997	   -188.16146840
      0.85281948	   1173.33766092	    273.57282972	     38.54345134	   -188.51819733
      0.85294854	   1171.60207070	    273.86403346	     37.64756602	   -188.87898744
      0.85307759	   1169.84604574	    274.15748483	     36.74865619	   -189.24399611
      0.85320664	   1168.06924536	    274.45322752	     35.84681214	   -189.61338442
      0.85333569	   1166.27131724	    274.75130603	     34.94213231	   -189.98731720
      0.85346474	   1164.45189693	    275.05176564	     34.03472436	   -190.36596305
      0.85359379	   1162.61060731	    275.35465238	     33.12470589	   -190.74949436
      0.85372285	   1160.74705793	    275.66001304	     32.21220531	   -191.13808733
      0.85383826	   1159.06124280	    275.93524078	     31.39413967	   -191.49005159
      0.85395368	   1157.35700109	    276.21251983	     30.57430964	   -191.84634051
      0.85406909	   1155.63402433	    276.49188504	     29.75283319	   -192.20708740
      0.85418451	   1153.89199378	    276.77337176	     28.92983801	   -192.57242853
      0.85429992	   1152.13058016	    277.05701578	     28.10546245	   -192.94250283
      0.85441534	   1150.34944326	    277.34285334	     27.27985647	   -193.31745180
      0.85453075	   1148.54823153	    277.63092104	     26.45318281	   -193.69741952
      0.85464617	   1146.72658162	    277.92125592	     25.62561818	   -194.08255270
      0.85476158	   1144.88411790	    278.21389536	     24.79735477	   -194.47300066
      0.85487700	   1143.02045199	    278.50887714	     23.96860175	   -194.86891542
      0.85499241	   1141.13518226	    278.80623936	     23.13958714	   -195.27045170
      0.85510783	   1139.22789332	    279.10602047	     22.31055983	   -195.67776698
      0.85522324	   1137.29815547	    279.40825924	     21.48179192	   -196.09102154
      0.85533866	   1135.34552417	    279.71299475	     20.65358139	   -196.51037856
      0.85545407	   1133.36953949	    280.02026638	     19.82625504	   -196.93600411
      0.85553803	   1131.91721725	    280.24539909	     19.22519721	   -197.24964799
      0.85562198	   1130.45203110	    280.47192709	     18.62493992	   -197.56689477
      0.85572780	   1128.58649038	    280.75949992	     17.86973649	   -197.97228495
      0.85583362	   1126.69956782	    281.04940736	     17.11640110	   -198.38409551
      0.85593944	   1124.79082046	    281.34168979	     16.36532544	   -198.80251374
      0.85604527	   1122.85980852	    281.63638350	     15.61694068	   -199.22769597
      0.85615109	   1120.90608364	    281.93352340	     14.87172053	   -199.65979002
      0.85625691	   1118.92918523	    282.23314388	     14.13018590	   -200.09894180
      0.85636273	   1116.92863907	    282.53527900	     13.39291075	   -200.54529713
      0.85646855	   1114.90395665	    282.83996254	     12.66052872	   -200.99900248
      0.85657437	   1112.85463459	    283.14722798	     11.93374077	   -201.46020516
      0.85668019	   1110.78015420	    283.45710855	     11.21332388	   -201.92905347
      0.85678601	   1108.67998105	    283.76963719	     10.50014081	   -202.40569686
      0.85689183	   1106.55356443	    284.08484651	      9.79515121	   -202.89028597
      0.85699765	   1104.40033693	    284.40276882	      9.09942401	   -203.38297283
      0.85710347	   1102.21971395	    284.72343611	      8.41415116	   -203.88391094
      0.85720929	   1100.01109317	    285.04688001	      7.74066283	   -204.39325542
      0.85731511	   1097.77385403	    285.37313181	      7.08044367	   -204.91116316
      0.85742093	   1095.50735725	    285.70222244	      6.43515002	   -205.43779299
      0.85752675	   1093.21094423	    286.03418247	      5.80662727	   -205.97330585
      0.85763257	   1090.88393654	    286.36904208	      5.19692624	   -206.51786497
      0.85773839	   1088.52563502	    286.70683107	      4.60831689	   -207.07163606
      0.85784421	   1086.13532027	    287.04757884	      4.04329653	   -207.63478755
      0.85795003	   1083.71225047	    287.39131441	      3.50458857	   -208.20749076
      0.85805585	   1081.25566177	    287.73806638	      2.99512618	   -208.78992020
      0.85816167	   1078.76476735	    288.08786295	      2.51801330	   -209.38225374
      0.85826749	   1076.23875679	    288.44073189	      2.07645346	   -209.98467295
      0.85837331	   1073.67679529	    288.79670056	      1.67363561	   -210.59736329
      0.85847913	   1071.07802300	    289.15579589	      1.31256589	   -211.22051447
      0.85858496	   1068.44155420	    289.51804439	      0.99583907	   -211.85432068
      0.85871214	   1065.22175305	    289.95762065	      0.67645850	   -212.63043936
      0.85883932	   1061.94454647	    290.40183338	      0.42505531	   -213.42259089
      0.85896650	   1058.60823846	    290.85072609	      0.23988646	   -214.23114249
      0.85909368	   1055.21107165	    291.30434127	      0.11558789	   -215.05647341
      0.85922086	   1051.75122496	    291.76272044	      0.04298964	   -215.89897603
      0.85934804	   1048.22681116	    292.22590411	      0.00955256	   -216.75905682
      0.85947522	   1044.63587437	    292.69393179	      0.00040573	   -217.63713742
      0.85960240	   1040.97638742	    293.16684193	      0.00000010	   -218.53365570
      0.85972958	   1037.24624896	    293.64467198	      0.00000009	   -219.44906708
      0.85985676	   1033.44328025	    294.12745833	      0.00000008	   -220.38384596
      0.85998394	   1029.56527480	    294.61523636	      0.00000007	   -221.33848726
      0.86011112	   1025.61022274	    295.10804036	      0.00000006	   -222.31350795
      0.86023829	   1021.57613931	    295.60590356	      0.00000006	   -223.30944844
      0.86036547	   1017.46097855	    296.10885800	      0.00000005	   -224.32687414
      0.86049265	   1013.26263125	    296.61693455	      0.00000004	   -225.36637699
      0.86054091	   1011.64748130	    296.81105482	      0.00000004	   -225.76668473
      0.86061671	   1009.08545574	    297.11745713	      0.00000004	   -226.40192513
      0.86099571	    995.81967867	    298.67435827	      0.00000003	   -229.67997964
      0.86237498	    941.26799389	    304.58208109	      0.00000001	   -242.31460286
      0.86375425	    877.70993254	    310.58311790	      0.00000000	   -254.43844509
      0.86513352	    807.06681970	    316.32139364	      0.00000000	   -264.41692750
      0.86636486	    739.93052539	    320.96605334	      0.00000000	   -270.57260051
      0.86759620	    670.37254138	    324.96849626	      0.00000000	   -273.56747062
      0.86882753	    599.24442230	    328.19097711	      0.00000000	   -273.09266489
      0.87005887	    527.14584742	    330.54387685	      0.00000000	   -269.03366835
      0.87129021	    454.73368175	    331.98590896	      0.00000000	   -261.44256279
      0.87252155	    382.87328109	    332.52153791	      0.00000000	   -250.50774326
      0.87375288	    312.63153640	    332.19592814	      0.00000000	   -236.52003896
      0.87498422	    245.21394041	    331.08783817	     -0.00000000	   -219.86702859
      0.87621556	    181.92598634	    329.30100521	      0.00000003	   -201.03837587
      0.87744690	    124.20901870	    326.95468779	      0.00000001	   -180.59955999
      0.87757003	    118.80725226	    326.69410345	      0.00000001	   -178.49030975
      0.87818570	     92.96732575	    325.33046300	      0.00000000	   -167.81450720
      0.87820051	     92.37122911	    325.29649252	      0.00000000	   -167.55543050
      0.87821051	     91.96944080	    325.27352538	      0.00000000	   -167.38044289
      0.87822161	     91.52402290	    325.24799810	      0.00000000	   -167.18611113
      0.87823161	     91.12345296	    325.22498136	      0.00000000	   -167.01103683
      0.87824161	     90.72346266	    325.20194123	      0.00000000	   -166.83592196
      0.87825161	     90.32405367	    325.17887776	      0.00000000	   -166.66076678
      0.87826161	     89.92523322	    325.15579115	      0.00000000	   -166.48556975
      0.87827161	     89.52703097	    325.13268205	      0.00000000	   -166.31032199
      0.87828161	     89.12951963	    325.10955203	      0.00000000	   -166.13500056
      0.87829161	     88.73283492	    325.08640402	      0.00000000	   -165.95956199
      0.87830161	     88.33719452	    325.06324273	      0.00000000	   -165.78393613
      0.87831161	     87.94291623	    325.04007506	      0.00000000	   -165.60802026
      0.87832161	     87.55043516	    325.01691051	      0.00000000	   -165.43167363
      0.87833161	     87.16031988	    324.99376157	      0.00000000	   -165.25471220
      0.87834161	     86.77328756	    324.97064409	      0.00000000	   -165.07690387
      0.87835161	     86.39021782	    324.94757765	      0.00000000	   -164.89796406
      0.87836161	     86.01216542	    324.92458587	      0.00000000	   -164.71755174
      0.87837161	     85.64037134	    324.90169673	      0.00000000	   -164.53526601
      0.87838161	     85.27627235	    324.87894281	      0.00000000	   -164.35064316
      0.87839161	     84.92150872	    324.85636158	      0.00000000	   -164.16315445
      0.87840235	     84.55298741	    324.83234910	      0.00000000	   -163.95790889
      0.87841235	     84.22372493	    324.81026735	      0.00000000	   -163.76250154
      0.87842235	     83.91016339	    324.78850545	      0.00000000	   -163.56218362
      0.87843235	     83.61480782	    324.76712191	      0.00000000	   -163.35615406
      0.87844235	     83.34037173	    324.74618040	      0.00000000	   -163.14354769
      0.87845235	     83.08977021	    324.72574960	      0.00000000	   -162.92343844
      0.87846235	     82.86611004	    324.70590293	      0.00000000	   -162.69484356
      0.87847235	     82.67267697	    324.68671824	      0.00000000	   -162.45672905
      0.87848235	     82.51292004	    324.66827730	      0.00000000	   -162.20801612
      0.87849235	     82.39043304	    324.65066535	      0.00000000	   -161.94758891
      0.87850235	     82.30893329	    324.63397041	      0.00000000	   -161.67430315
      0.87851235	     82.27223786	    324.61828257	      0.00000000	   -161.38699591
      0.87852235	     82.28423756	    324.60369318	      0.00000000	   -161.08449614
      0.87853235	     82.34886888	    324.59029399	      0.00000000	   -160.76563608
      0.87854235	     82.47008437	    324.57817612	      0.00000000	   -160.42926311
      0.87855235	     82.65182180	    324.56742917	      0.00000000	   -160.07425202
      0.87856235	     82.89797248	    324.55814007	      0.00000000	   -159.69951750
      0.87857235	     83.21234931	    324.55039216	      0.00000000	   -159.30402643
      0.87858465	     83.69788256	    324.54309343	      0.00000000	   -158.78785322
      0.87859694	     84.29874030	    324.53837749	      0.00000000	   -158.23719575
      0.87861211	     85.20813547	    324.53629262	      0.00000000	   -157.50815141
      0.87863063	     86.58381937	    324.53958259	      0.00000000	   -156.54113288
      0.87864676	     88.03289073	    324.54785272	      0.00000000	   -155.62714092
      0.87866290	     89.72436664	    324.56124838	      0.00000000	   -154.64562950
      0.87867739	     91.45537109	    324.57766087	      0.00000000	   -153.70654880
      0.87869187	     93.39053698	    324.59818606	      0.00000000	   -152.71328509
      0.87870636	     95.53165565	    324.62274480	      0.00000000	   -151.66677599
      0.87872085	     97.87902041	    324.65121643	      0.00000000	   -150.56843759
      0.87873534	    100.43145605	    324.68344225	      0.00000000	   -149.42012042
      0.87874983	    103.18637725	    324.71922978	      0.00000000	   -148.22405742
      0.87876432	    106.13987288	    324.75835754	      0.00000000	   -146.98280639
      0.87877880	    109.28681245	    324.80058018	      0.00000000	   -145.69918975
      0.87879329	    112.62097044	    324.84563377	      0.00000000	   -144.37623369
      0.87880778	    116.13516379	    324.89324092	      0.00000000	   -143.01710901
      0.87882227	    119.82139771	    324.94311575	      0.00000000	   -141.62507528
      0.87883676	    123.67101509	    324.99496841	      0.00000000	   -140.20342958
      0.87885125	    127.67484511	    325.04850918	      0.00000000	   -138.75546073
      0.87886573	    131.82334714	    325.10345207	      0.00000000	   -137.28440956
      0.87888022	    136.10674668	    325.15951782	      0.00000000	   -135.79343536
      0.87889471	    140.51516074	    325.21643639	      0.00000000	   -134.28558847
      0.87890920	    145.03871092	    325.27394898	      0.00000000	   -132.76378868
      0.87892369	    149.66762298	    325.33180942	      0.00000000	   -131.23080909
      0.87893818	    154.39231236	    325.38978531	      0.00000000	   -129.68926474
      0.87895266	    159.20345582	    325.44765860	      0.00000000	   -128.14160564
      0.87896715	    164.09204954	    325.50522593	      0.00000000	   -126.59011337
      0.87898164	    169.04945457	    325.56229871	      0.00000000	   -125.03690082
      0.87899613	    174.06743065	    325.61870284	      0.00000000	   -123.48391443
      0.87901062	    179.13815962	    325.67427843	      0.00000000	   -121.93293844
      0.87902510	    184.25425966	    325.72887922	      0.00000000	   -120.38560074
      0.87903959	    189.40879165	    325.78237201	      0.00000000	   -118.84337976
      0.87905408	    194.59525892	    325.83463590	      0.00000000	   -117.30761224
      0.87907172	    200.94245291	    325.89643476	      0.00000000	   -115.44875389
      0.87908935	    207.31792881	    325.95607625	      0.00000000	   -113.60315381
      0.87910699	    213.71250712	    326.01340664	      0.00000000	   -111.77248280
      0.87912462	    220.11786193	    326.06829198	      0.00000000	   -109.95818293
      0.87914226	    226.52647077	    326.12061618	      0.00000000	   -108.16148932
      0.87915989	    232.93156150	    326.17027919	      0.00000000	   -106.38345074
      0.87917752	    239.32705807	    326.21719530	      0.00000000	   -104.62494904
      0.87919516	    245.70752650	    326.26129160	      0.00000000	   -102.88671712
      0.87921279	    252.06812211	    326.30250649	      0.00000000	   -101.16935544
      0.87923479	    259.96564042	    326.34978832	      0.00000000	    -99.05771949
      0.87925678	    267.81829957	    326.39242884	      0.00000000	    -96.97999702
      0.87927877	    275.61985639	    326.43036537	      0.00000000	    -94.93668880
      0.87930076	    283.36499482	    326.46355079	      0.00000000	    -92.92811410
      0.87932734	    292.64438013	    326.49727086	      0.00000000	    -90.54706309
      0.87935392	    301.82824005	    326.52396291	      0.00000000	    -88.21703117
      0.87938050	    310.91129650	    326.54360776	      0.00000000	    -85.93784086
      0.87940707	    319.88936846	    326.55620197	      0.00000000	    -83.70913626
      0.87943941	    330.66437245	    326.56203163	      0.00000000	    -81.06540891
      0.87947174	    341.27493297	    326.55748003	      0.00000000	    -78.49452942
      0.87950407	    351.71810748	    326.54260178	      0.00000000	    -75.99520512
      0.87953640	    361.99207205	    326.51746496	      0.00000000	    -73.56601434
      0.87957600	    374.34210740	    326.47282322	      0.00000000	    -70.68446786
      0.87961559	    386.43677691	    326.41307463	      0.00000000	    -67.90294437
      0.87965518	    398.27706196	    326.33839219	      0.00000000	    -65.21848756
      0.87969478	    409.86487502	    326.24895829	      0.00000000	    -62.62811985
      0.87974453	    424.07208148	    326.11595375	      0.00000000	    -59.50193617
      0.87979429	    437.89105861	    325.96034109	      0.00000000	    -56.51384247
      0.87984404	    451.32891708	    325.78251375	      0.00000000	    -53.65817875
      0.87990418	    467.07346282	    325.53848957	      0.00000000	    -50.37547802
      0.87996431	    482.28631737	    325.26330151	      0.00000000	    -47.26890983
      0.88002445	    496.98156664	    324.95766097	      0.00000000	    -44.32956139
      0.88010100	    514.96029300	    324.52568099	      0.00000000	    -40.81660198
      0.88017755	    532.15037254	    324.04697575	      0.00000000	    -37.54432420
      0.88025410	    548.57764024	    323.52300025	      0.00000000	    -34.49724014
      0.88035348	    568.80439544	    322.77759991	      0.00000000	    -30.85376821
      0.88045285	    587.83110490	    321.96145470	      0.00000000	    -27.53614758
      0.88055223	    605.69639723	    321.07763655	      0.00000000	    -24.51749532
      0.88067308	    625.90266647	    319.91597505	      0.00000000	    -21.21394686
      0.88079394	    644.48200097	    318.66399096	      0.00000000	    -18.27613284
      0.88091479	    661.46888239	    317.32684364	      0.00000000	    -15.66803321
      0.88103565	    676.89303987	    315.90953954	      0.00000000	    -13.35734999
      0.88115650	    690.78505747	    314.41692567	      0.00000000	    -11.31514232
      0.88127735	    703.18117185	    312.85368500	      0.00000000	     -9.51548376
      0.88142334	    716.22520603	    310.87758105	      0.00000000	     -7.63202684
      0.88156933	    727.25060743	    308.81263168	      0.00000000	     -6.03209557
      0.88171532	    736.37366086	    306.66610959	      0.00000000	     -4.68281826
      0.88192158	    746.27307367	    303.50759599	      0.00000000	     -3.14456107
      0.88210499	    752.41420968	    300.58874392	      0.00000000	     -2.07799776
      0.88228839	    756.33194980	    297.57847308	      0.00000000	     -1.23548317
      0.88247180	    758.28648706	    294.48791921	      0.00000000	     -0.56726171
      0.88265520	    758.52251099	    291.32741996	      0.00000000	     -0.03589961
      0.88283861	    757.24915921	    288.10654760	      0.00000000	      0.38398269
      0.88302201	    754.63920068	    284.83414285	      0.00000000	      0.70914448
      0.88323584	    750.09774079	    280.96474354	      0.00000000	      0.98679642
      0.88342459	    744.89025966	    277.50945929	      0.00000000	      1.15538055
      0.88361334	    738.67520031	    274.02473450	      0.00000000	      1.26394577
      0.88380209	    731.55398160	    270.51725560	      0.00000000	      1.32229665
      0.88397170	    724.46243050	    267.35120667	      0.00000000	      1.33904104
      0.88414130	    716.78743371	    264.17568419	      0.00000000	      1.32781934
      0.88431090	    708.59849539	    260.99432306	      0.00000000	      1.29365364
      0.88448050	    699.96468330	    257.81041979	      0.00000000	      1.24106451
      0.88465011	    690.95385574	    254.62695370	      0.00000000	      1.17411759
      0.88481971	    681.63168947	    251.44660771	      0.00000000	      1.09645860
      0.88498931	    672.06073073	    248.27178893	      0.00000000	      1.01133997
      0.88520599	    659.56390523	    244.22717585	      0.00000000	      0.89628109
      0.88542267	    646.86773252	    240.19900897	      0.00000000	      0.77888662
      0.88569970	    630.50027196	    235.07820568	      0.00000000	      0.63210737
      0.88593230	    616.75728321	    230.80786336	      0.00000000	      0.51639802
      0.88617283	    602.64255065	    226.42358632	      0.00000000	      0.40738236
      0.88641335	    588.70017385	    222.07386961	      0.00000000	      0.31134397
      0.88665387	    574.98979930	    217.76092433	     -0.00000000	      0.22948212
      0.88689440	    561.55707005	    213.48661167	     -0.00000000	      0.16210886
      0.88713492	    548.43564797	    209.25252176	      0.00000000	      0.10877830
      0.88737544	    535.64912149	    205.06004117	      0.00000000	      0.06843044
      0.88761596	    523.21274226	    200.91040670	     -0.00000000	      0.03954425
      0.88785649	    511.13496539	    196.80474402	     -0.00000000	      0.02029233
      0.88809701	    499.41878829	    192.74409044	     -0.00000000	      0.00868716
      0.88833753	    488.06289568	    188.72940220	      0.00000000	      0.00270984
      0.88857806	    477.06262556	    184.76154815	      0.00000000	      0.00041401
      0.88881858	    466.41077461	    180.84129260	      0.00000001	      0.00000139
      0.88905910	    456.09826235	    176.96927142	      0.00000001	      0.00000002
      0.88915092	    452.24880963	    175.50395460	      0.00000001	      0.00000002
      0.88923905	    448.59855237	    174.10421409	      0.00000001	      0.00000002
      0.88932718	    444.99131478	    172.71104608	      0.00000001	      0.00000002
      0.88940354	    441.90024919	    171.50930294	      0.00000001	      0.00000002
      0.88947989	    438.84054566	    170.31249177	      0.00000001	      0.00000002
      0.88954461	    436.27148698	    169.30199164	      0.00000001	      0.00000002
      0.88960933	    433.72427265	    168.29501844	      0.00000001	      0.00000002
      0.88967404	    431.19855526	    167.29156107	      0.00000000	      0.00000002
      0.88973219	    428.94738097	    166.39300264	      0.00000000	      0.00000002
      0.88979033	    426.71298423	    165.49726134	      0.00000000	      0.00000002
      0.88984848	    424.49507512	    164.60432608	      0.00000000	      0.00000002
      0.88990662	    422.29335331	    163.71418527	      0.00000000	      0.00000002
      0.88996476	    420.10750878	    162.82682711	      0.00000000	      0.00000002
      0.89002291	    417.93722260	    161.94223976	      0.00000000	      0.00000002
      0.89007509	    416.00250535	    161.15072793	      0.00000000	      0.00000002
      0.89012727	    414.07981381	    160.36143024	      0.00000000	      0.00000002
      0.89017945	    412.16890209	    159.57433899	      0.00000000	      0.00000002
      0.89023163	    410.26952035	    158.78944704	      0.00000000	      0.00000002
      0.89028381	    408.38141525	    158.00674787	      0.00000000	      0.00000002
      0.89033599	    406.50433038	    157.22623575	      0.00000000	      0.00000002
      0.89038817	    404.63800670	    156.44790581	      0.00000000	      0.00000002
      0.89044035	    402.78218294	    155.67175420	      0.00000000	      0.00000002
      0.89049253	    400.93659607	    154.89777814	      0.00000000	      0.00000002
      0.89054471	    399.10098173	    154.12597607	      0.00000000	      0.00000002
      0.89059689	    397.27507463	    153.35634773	      0.00000000	      0.00000002
      0.89064907	    395.45860902	    152.58889422	      0.00000000	      0.00000002
      0.89070125	    393.65131912	    151.82361817	      0.00000000	      0.00000002
      0.89075343	    391.85293952	    151.06052374	      0.00000000	      0.00000002
      0.89080561	    390.06320567	    150.29961675	      0.00000000	      0.00000002
      0.89085779	    388.28185427	    149.54090475	      0.00000000	      0.00000002
      0.89090997	    386.50862374	    148.78439706	      0.00000000	      0.00000002
      0.89096215	    384.74325462	    148.03010487	      0.00000000	      0.00000002
      0.89101433	    382.98549004	    147.27804129	      0.00000000	      0.00000002
      0.89106651	    381.23507613	    146.52822136	      0.00000000	      0.00000002
      0.89111869	    379.49176243	    145.78066218	      0.00000000	      0.00000002
      0.89117087	    377.75530238	    145.03538285	      0.00000000	      0.00000002
      0.89122305	    376.02545367	    144.29240459	      0.00000000	      0.00000002
      0.89127523	    374.30197869	    143.55175070	      0.00000000	      0.00000002
      0.89132741	    372.58464493	    142.81344662	      0.00000000	      0.00000002
      0.89137959	    370.87322539	    142.07751993	      0.00000000	      0.00000002
      0.89143178	    369.16749896	    141.34400035	      0.00000000	      0.00000002
      0.89148396	    367.46725083	    140.61291973	      0.00000000	      0.00000002
      0.89153614	    365.77227282	    139.88431207	      0.00000000	      0.00000002
      0.89158832	    364.08236377	    139.15821346	      0.00000000	      0.00000002
      0.89164050	    362.39732987	    138.43466209	      0.00000000	      0.00000002
      0.89169268	    360.71698501	    137.71369820	      0.00000000	      0.00000002
      0.89174486	    359.04115108	    136.99536405	      0.00000000	      0.00000002
      0.89179704	    357.36965827	    136.27970385	      0.00000000	      0.00000002
      0.89184922	    355.70234534	    135.56676375	      0.00000000	      0.00000002
      0.89190140	    354.03905990	    134.85659172	      0.00000000	      0.00000002
      0.89195358	    352.37965863	    134.14923753	      0.00000000	      0.00000002
      0.89200576	    350.72400753	    133.44475266	      0.00000000	      0.00000002
      0.89205794	    349.07198204	    132.74319020	      0.00000000	      0.00000002
      0.89211012	    347.42346731	    132.04460479	      0.00000000	      0.00000002
      0.89216230	    345.77835826	    131.34905250	      0.00000000	      0.00000002
      0.89221448	    344.13655976	    130.65659077	      0.00000000	      0.00000002
      0.89226666	    342.49798668	    129.96727824	      0.00000000	      0.00000002
      0.89231884	    340.86256400	    129.28117470	      0.00000000	      0.00000002
      0.89237102	    339.23022682	    128.59834097	      0.00000000	      0.00000002
      0.89242320	    337.60092039	    127.91883873	      0.00000000	      0.00000002
      0.89247538	    335.97460011	    127.24273047	      0.00000000	      0.00000002
      0.89252756	    334.35123147	    126.57007930	      0.00000000	      0.00000002
      0.89259197	    332.35136806	    125.74461595	      0.00000000	      0.00000002
      0.89265639	    330.35594049	    124.92463593	      0.00000000	      0.00000002
      0.89272080	    328.36494639	    124.11025246	      0.00000000	      0.00000002
      0.89278521	    326.37840567	    123.30157838	      0.00000000	      0.00000002
      0.89286922	    323.79430777	    122.25566590	      0.00000000	      0.00000002
      0.89295322	    321.21800462	    121.21990865	      0.00000000	      0.00000002
      0.89303481	    318.72337960	    120.22386907	      0.00000000	      0.00000002
      0.89311641	    316.23653990	    119.23787129	      0.00000000	      0.00000002
      0.89318491	    314.15498713	    118.41801512	      0.00000000	      0.00000002
      0.89325341	    312.07931496	    117.60552222	      0.00000000	      0.00000002
      0.89332191	    310.00973678	    116.80051856	      0.00000000	      0.00000002
      0.89338307	    308.16698320	    116.08809572	      0.00000000	      0.00000002
      0.89344424	    306.32945161	    115.38182739	      0.00000000	      0.00000002
      0.89350541	    304.49732980	    114.68179560	      0.00000000	      0.00000002
      0.89356658	    302.67081500	    113.98807949	      0.00000000	      0.00000002
      0.89362775	    300.85011304	    113.30075511	      0.00000000	      0.00000002
      0.89368892	    299.03543746	    112.61989523	      0.00000000	      0.00000002
      0.89375009	    297.22700861	    111.94556916	      0.00000000	      0.00000002
      0.89380459	    295.62094622	    111.35022906	      0.00000000	      0.00000002
      0.89385910	    294.02018740	    110.76017352	      0.00000000	      0.00000002
      0.89391361	    292.42489838	    110.17544408	      0.00000000	      0.00000002
      0.89396812	    290.83524762	    109.59607977	      0.00000000	      0.00000002
      0.89402263	    289.25140530	    109.02211707	      0.00000000	      0.00000002
      0.89407713	    287.67354285	    108.45358985	      0.00000000	      0.00000002
      0.89413164	    286.10183254	    107.89052931	      0.00000000	      0.00000002
      0.89418615	    284.53644697	    107.33296400	      0.00000000	      0.00000002
      0.89424066	    282.97755868	    106.78091971	      0.00000000	      0.00000002
      0.89429517	    281.42533968	    106.23441956	      0.00000000	      0.00000002
      0.89434967	    279.87996112	    105.69348387	      0.00000000	      0.00000002
      0.89440418	    278.34159282	    105.15813026	      0.00000000	      0.00000002
      0.89445869	    276.81040291	    104.62837357	      0.00000000	      0.00000002
      0.89451320	    275.28655752	    104.10422594	      0.00000000	      0.00000002
      0.89456771	    273.77022036	    103.58569674	      0.00000000	      0.00000002
      0.89462221	    272.26155245	    103.07279267	      0.00000000	      0.00000002
      0.89467672	    270.76071178	    102.56551773	      0.00000000	      0.00000002
      0.89473123	    269.26785303	    102.06387328	      0.00000000	      0.00000002
      0.89478574	    267.78312728	    101.56785805	      0.00000000	      0.00000002
      0.89484024	    266.30668178	    101.07746821	      0.00000000	      0.00000002
      0.89489475	    264.83865967	    100.59269738	      0.00000000	      0.00000002
      0.89494926	    263.37919980	    100.11353668	      0.00000000	      0.00000002
      0.89500377	    261.92843649	     99.63997481	      0.00000000	      0.00000002
      0.89505828	    260.48649938	     99.17199808	      0.00000000	      0.00000002
      0.89511278	    259.05351322	     98.70959047	      0.00000000	      0.00000002
      0.89516729	    257.62959774	     98.25273366	      0.00000000	      0.00000002
      0.89522180	    256.21486751	     97.80140716	      0.00000000	      0.00000002
      0.89527631	    254.80943180	     97.35558832	      0.00000000	      0.00000002
      0.89533082	    253.41339452	     96.91525238	      0.00000000	      0.00000002
      0.89538532	    252.02685409	     96.48037259	      0.00000000	      0.00000002
      0.89543983	    250.64990337	     96.05092024	      0.00000000	      0.00000002
      0.89549434	    249.28262961	     95.62686474	      0.00000000	      0.00000002
      0.89554885	    247.92511441	     95.20817370	      0.00000000	      0.00000002
      0.89560336	    246.57743366	     94.79481296	      0.00000000	      0.00000002
      0.89565786	    245.23965756	     94.38674671	      0.00000000	      0.00000002
      0.89571237	    243.91185057	     93.98393753	      0.00000000	      0.00000002
      0.89576688	    242.59407145	     93.58634640	      0.00000000	      0.00000002
      0.89582139	    241.28637324	     93.19393305	      0.00000000	      0.00000002
      0.89587590	    239.98880333	     92.80665560	      0.00000000	      0.00000002
      0.89593040	    238.70140346	     92.42447093	      0.00000000	      0.00000002
      0.89598491	    237.42420978	     92.04733468	      0.00000000	      0.00000002
      0.89603942	    236.15725291	     91.67520127	      0.00000000	      0.00000002
      0.89609393	    234.90055800	     91.30802403	      0.00000000	      0.00000002
      0.89614844	    233.65414479	     90.94575524	      0.00000000	      0.00000002
      0.89620294	    232.41802773	     90.58834619	      0.00000000	      0.00000002
      0.89625745	    231.19221602	     90.23574725	      0.00000000	      0.00000002
      0.89631196	    229.97671373	     89.88790795	      0.00000000	      0.00000002
      0.89636647	    228.77151990	     89.54477701	      0.00000000	      0.00000002
      0.89642098	    227.57662864	     89.20630241	      0.00000000	      0.00000002
      0.89647548	    226.39202923	     88.87243150	      0.00000000	      0.00000002
      0.89652999	    225.21770627	     88.54311096	      0.00000000	      0.00000002
      0.89658450	    224.05363977	     88.21828697	      0.00000000	      0.00000002
      0.89663901	    222.89980527	     87.89790517	      0.00000000	      0.00000002
      0.89669352	    221.75617401	     87.58191076	      0.00000000	      0.00000002
      0.89674802	    220.62271299	     87.27024857	      0.00000000	      0.00000002
      0.89680253	    219.49938519	     86.96286306	      0.00000000	      0.00000002
      0.89685704	    218.38614962	     86.65969841	      0.00000000	      0.00000002
      0.89692262	    217.06008835	     86.30046496	      0.00000000	      0.00000002
      0.89698820	    215.74848598	     85.94716218	      0.00000000	      0.00000002
      0.89705378	    214.45125026	     85.59969175	      0.00000000	      0.00000002
      0.89711936	    213.16828197	     85.25795518	      0.00000000	      0.00000002
      0.89718494	    211.89947531	     84.92185388	      0.00000000	      0.00000002
      0.89725052	    210.64471823	     84.59128927	      0.00000000	      0.00000002
      0.89731610	    209.40389280	     84.26616289	      0.00000000	      0.00000002
      0.89738168	    208.17687553	     83.94637647	      0.00000000	      0.00000002
      0.89744726	    206.96353777	     83.63183204	      0.00000000	      0.00000002
      0.89751284	    205.76374603	     83.32243197	      0.00000000	      0.00000002
      0.89757842	    204.57736231	     83.01807913	      0.00000000	      0.00000002
      0.89764401	    203.40424446	     82.71867685	      0.00000000	      0.00000002
      0.89770959	    202.24424649	     82.42412910	      0.00000000	      0.00000002
      0.89777517	    201.09721889	     82.13434048	      0.00000000	      0.00000002
      0.89785437	    199.72907261	     81.79058383	      0.00000000	      0.00000002
      0.89793356	    198.37934552	     81.45346484	      0.00000000	      0.00000002
      0.89801276	    197.04775780	     81.12282007	      0.00000000	      0.00000002
      0.89809196	    195.73402498	     80.79848802	      0.00000000	      0.00000002
      0.89817116	    194.43785872	     80.48030922	      0.00000000	      0.00000002
      0.89825036	    193.15896743	     80.16812634	      0.00000000	      0.00000002
      0.89832956	    191.89705699	     79.86178429	      0.00000000	      0.00000002
      0.89840876	    190.65183136	     79.56113032	      0.00000000	      0.00000002
      0.89848796	    189.42299317	     79.26601406	      0.00000000	      0.00000002
      0.89858409	    187.95292015	     78.91500635	      0.00000000	      0.00000002
      0.89868023	    186.50602125	     78.57168130	      0.00000000	      0.00000002
      0.89877637	    185.08176377	     78.23578513	      0.00000000	      0.00000002
      0.89887251	    183.67961710	     77.90706976	      0.00000000	      0.00000002
      0.89896865	    182.29905386	     77.58529301	      0.00000000	      0.00000002
      0.89906478	    180.93955092	     77.27021860	      0.00000000	      0.00000002
      0.89918482	    179.27086506	     76.88587858	      0.00000000	      0.00000002
      0.89930486	    177.63321008	     76.51119359	      0.00000000	      0.00000002
      0.89942490	    176.02560914	     76.14574308	      0.00000000	      0.00000002
      0.89957396	    174.06966978	     75.70416801	      0.00000000	      0.00000002
      0.89972302	    172.15681009	     75.27546211	      0.00000000	      0.00000002
      0.89990429	    169.88619149	     74.77044204	      0.00000000	      0.00000002
      0.90006030	    167.97873014	     74.34928389	      0.00000000	      0.00000002
      0.90021630	    166.11248633	     73.93981149	      0.00000000	      0.00000002
      0.90035610	    164.47362393	     73.58222267	      0.00000000	      0.00000002
      0.90049590	    162.86522546	     73.23298861	      0.00000000	      0.00000002
      0.90063570	    161.28612090	     72.89165958	     -0.00000000	      0.00000002
      0.90077551	    159.73518887	     72.55780843	      0.00000000	      0.00000002
      0.90091531	    158.21135624	     72.23102988	      0.00000000	      0.00000002
      0.90105511	    156.71359753	     71.91093974	      0.00000000	      0.00000002
      0.90119491	    155.24093397	     71.59717410	      0.00000000	      0.00000002
      0.90133471	    153.79243255	     71.28938853	      0.00000000	      0.00000002
      0.90147452	    152.36720473	     70.98725733	      0.00000000	      0.00000002
      0.90161432	    150.96440520	     70.69047270	      0.00000000	      0.00000002
      0.90175412	    149.58323046	     70.39874397	      0.00000000	      0.00000002
      0.90189392	    148.22291732	     70.11179682	     -0.00000000	      0.00000002
      0.90203372	    146.88274139	     69.82937253	      0.00000000	      0.00000002
      0.90217353	    145.56201556	     69.55122725	      0.00000000	      0.00000002
      0.90231333	    144.26008836	     69.27713124	      0.00000000	      0.00000002
      0.90245313	    142.97634246	     69.00686820	     -0.00000000	      0.00000002
      0.90259293	    141.71019304	     68.74023459	      0.00000000	      0.00000002
      0.90273273	    140.46108629	     68.47703895	      0.00000000	      0.00000002
      0.90287254	    139.22849790	     68.21710128	     -0.00000000	      0.00000002
      0.90301234	    138.01193152	     67.96025245	     -0.00000000	      0.00000002
      0.90315214	    136.81091736	     67.70633355	      0.00000000	      0.00000002
      0.90329194	    135.62501080	     67.45519541	     -0.00000000	      0.00000002
      0.90343175	    134.45379098	     67.20669801	      0.00000000	      0.00000002
      0.90357155	    133.29685954	     66.96070999	      0.00000000	      0.00000002
      0.90374048	    131.91741255	     66.66664401	      0.00000000	      0.00000002
      0.90390941	    130.55765203	     66.37586002	      0.00000000	      0.00000635
      0.90407834	    129.21699109	     66.08817082	     -0.00000000	      0.00016555
      0.90424726	    127.89487978	     65.80340334	      0.00000000	      0.00077452
      0.90441619	    126.59080238	     65.52139773	     -0.00000000	      0.00215874
      0.90462115	    125.03213462	     65.18274788	      0.00000000	      0.00537709
      0.90482610	    123.49849537	     64.84770529	      0.00000000	      0.01089101
      0.90503106	    121.98913570	     64.51605080	      0.00000000	      0.01935904
      0.90531553	    119.93311408	     64.06096643	      0.00000000	      0.03721489
      0.90553927	    118.34690072	     63.70706018	     -0.00000000	      0.05717561
      0.90576946	    116.74230384	     63.34638056	      0.00000000	      0.08390178
      0.90599965	    115.16475708	     62.98900006	     -0.00000000	      0.11741758
      0.90622985	    113.61354213	     62.63474053	     -0.00000000	      0.15800532
      0.90642964	    112.28800723	     62.32967084	      0.00000000	      0.19898132
      0.90662944	    110.98139239	     62.02673799	      0.00000000	      0.24512857
      0.90682923	    109.69330898	     61.72585673	     -0.00000000	      0.29611669
      0.90702903	    108.42338909	     61.42694965	     -0.00000000	      0.35146501
      0.90722882	    107.17128366	     61.12994653	     -0.00000000	      0.41056204
      0.90742861	    105.93666083	     60.83478365	      0.00000001	      0.47269130
      0.90762841	    104.71920451	     60.54140323	      0.00000001	      0.53706112
      0.90780709	    103.64472125	     60.28049854	      0.00000000	      0.59584289
      0.90798576	    102.58351933	     60.02094330	      0.00000000	      0.65514105
      0.90816444	    101.53539974	     59.76270623	      0.00000000	      0.71435591
      0.90834312	    100.50017076	     59.50575868	      0.00000000	      0.77290983
      0.90852179	     99.47764739	     59.25007444	      0.00000000	      0.83025915
      0.90870047	     98.46765085	     58.99562954	      0.00000000	      0.88590348
      0.90887915	     97.47000813	     58.74240203	      0.00000000	      0.93939255
      0.90905782	     96.48455155	     58.49037185	      0.00000000	      0.99033056
      0.90923650	     95.51111839	     58.23952065	      0.00000000	      1.03837843
      0.90941518	     94.54955054	     57.98983165	      0.00000000	      1.08325414
      0.90959385	     93.59969415	     57.74128953	      0.00000000	      1.12473153
      0.90977253	     92.66139937	     57.49388027	      0.00000000	      1.16263790
      0.90995121	     91.73452004	     57.24759108	      0.00000000	      1.19685070
      0.91012989	     90.81891342	     57.00241024	      0.00000000	      1.22729358
      0.91030856	     89.91444003	     56.75832707	      0.00000000	      1.25393208
      0.91048724	     89.02096335	     56.51533178	      0.00000000	      1.27676910
      0.91066592	     88.13834967	     56.27341545	      0.00000000	      1.29584039
      0.91084459	     87.26646793	     56.03256990	      0.00000000	      1.31121014
      0.91102327	     86.40518949	     55.79278764	      0.00000000	      1.32296673
      0.91120195	     85.55438804	     55.55406183	      0.00000000	      1.33121877
      0.91138062	     84.71393944	     55.31638619	      0.00000000	      1.33609149
      0.91155930	     83.88372158	     55.07975494	      0.00000000	      1.33772336
      0.91173798	     83.06361430	     54.84416281	      0.00000000	      1.33626308
      0.91191665	     82.25349924	     54.60960491	      0.00000000	      1.33186697
      0.91209533	     81.45325978	     54.37607675	      0.00000000	      1.32469656
      0.91227401	     80.66278094	     54.14357418	      0.00000000	      1.31491657
      0.91245269	     79.88194932	     53.91209337	      0.00000000	      1.30269309
      0.91263136	     79.11065297	     53.68163073	      0.00000000	      1.28819209
      0.91281004	     78.34878141	     53.45218296	      0.00000000	      1.27157810
      0.91298872	     77.59622548	     53.22374693	      0.00000000	      1.25301314
      0.91316739	     76.85287736	     52.99631974	      0.00000000	      1.23265581
      0.91334607	     76.11863047	     52.76989866	      0.00000000	      1.21066052
      0.91352475	     75.39337947	     52.54448107	      0.00000000	      1.18717697
      0.91370342	     74.67702017	     52.32006454	      0.00000000	      1.16234960
      0.91388210	     73.96944953	     52.09664670	      0.00000000	      1.13631726
      0.91406078	     73.27056561	     51.87422530	      0.00000000	      1.10921294
      0.91423945	     72.58026755	     51.65279819	      0.00000000	      1.08116363
      0.91441813	     71.89845553	     51.43236327	      0.00000000	      1.05229016
      0.91459681	     71.22503076	     51.21291850	      0.00000000	      1.02270717
      0.91477549	     70.55989543	     50.99446189	      0.00000000	      0.99252309
      0.91495416	     69.90295273	     50.77699149	      0.00000000	      0.96184025
      0.91513284	     69.25410679	     50.56050539	      0.00000000	      0.93075489
      0.91531152	     68.61326270	     50.34500169	      0.00000000	      0.89935731
      0.91549019	     67.98032647	     50.13047851	      0.00000000	      0.86773199
      0.91566887	     67.35520503	     49.91693397	      0.00000000	      0.83595779
      0.91584755	     66.73780620	     49.70436621	      0.00000000	      0.80410807
      0.91602622	     66.12803869	     49.49277334	      0.00000000	      0.77225092
      0.91620490	     65.52581210	     49.28215350	      0.00000000	      0.74044932
      0.91638358	     64.93103689	     49.07250479	      0.00000000	      0.70876139
      0.91656226	     64.34362439	     48.86382531	      0.00000000	      0.67724055
      0.91674093	     63.76348677	     48.65611314	      0.00000000	      0.64593579
      0.91691961	     63.19053705	     48.44936633	      0.00000000	      0.61489181
      0.91709829	     62.62468909	     48.24358293	      0.00000000	      0.58414928
      0.91727696	     62.06585758	     48.03876094	      0.00000000	      0.55374506
      0.91745564	     61.51395805	     47.83489836	      0.00000000	      0.52371234
      0.91763432	     60.96890682	     47.63199313	      0.00000000	      0.49408093
      0.91781299	     60.43062106	     47.43004318	      0.00000000	      0.46487739
      0.91799167	     59.89901872	     47.22904642	      0.00000000	      0.43612523
      0.91817035	     59.37401858	     47.02900072	      0.00000000	      0.40784513
      0.91834902	     58.85554020	     46.82990390	      0.00000000	      0.38005508
      0.91852770	     58.34350395	     46.63175377	      0.00000000	      0.35277064
      0.91870638	     57.83783099	     46.43454810	      0.00000000	      0.32600495
      0.91888506	     57.33844327	     46.23828464	      0.00000000	      0.29976902
      0.91906373	     56.84526351	     46.04296108	      0.00000000	      0.27407182
      0.91924241	     56.35821524	     45.84857510	      0.00000000	      0.24892049
      0.91942109	     55.87722274	     45.65512434	      0.00000000	      0.22432039
      0.91959976	     55.40221107	     45.46260641	      0.00000000	      0.20027530
      0.91977844	     54.93310607	     45.27101888	      0.00000000	      0.17678754
      0.91995712	     54.46983433	     45.08035930	      0.00000000	      0.15385804
      0.92013579	     54.01232321	     44.89062518	      0.00000000	      0.13148650
      0.92031447	     53.56050084	     44.70181400	      0.00000000	      0.10967149
      0.92049315	     53.11429607	     44.51392322	      0.00000000	      0.08841052
      0.92067182	     52.67363853	     44.32695025	      0.00000000	      0.06770018
      0.92085050	     52.23845859	     44.14089249	      0.00000000	      0.04753619
      0.92102918	     51.80868736	     43.95574731	      0.00000000	      0.02791349
      0.92120786	     51.38425668	     43.77151203	      0.00000000	      0.00882631
      0.92138653	     50.96509914	     43.58818397	      0.00000000	     -0.00973164
      0.92156521	     50.55114806	     43.40576041	      0.00000000	     -0.02776748
      0.92174389	     50.14233746	     43.22423861	      0.00000000	     -0.04528877
      0.92192256	     49.73860212	     43.04361579	      0.00000000	     -0.06230351
      0.92210124	     49.33987750	     42.86388916	      0.00000000	     -0.07882004
      0.92227992	     48.94609981	     42.68505591	      0.00000000	     -0.09484697
      0.92245859	     48.55720594	     42.50711320	      0.00000000	     -0.11039319
      0.92263727	     48.17313351	     42.33005816	      0.00000000	     -0.12546779
      0.92281595	     47.79382081	     42.15388791	      0.00000000	     -0.14008002
      0.92299462	     47.41920684	     41.97859955	      0.00000000	     -0.15423929
      0.92317330	     47.04923131	     41.80419014	      0.00000000	     -0.16795510
      0.92335198	     46.68383458	     41.63065676	      0.00000000	     -0.18123704
      0.92353066	     46.32295773	     41.45799642	      0.00000000	     -0.19409475
      0.92370933	     45.96654248	     41.28620616	      0.00000000	     -0.20653790
      0.92388801	     45.61453125	     41.11528298	      0.00000000	     -0.21857614
      0.92406669	     45.26686711	     40.94522386	      0.00000000	     -0.23021915
      0.92424536	     44.92349381	     40.77602577	      0.00000000	     -0.24147662
      0.92442404	     44.58435573	     40.60768566	      0.00000000	     -0.25235798
      0.92460272	     44.24939792	     40.44020049	      0.00000000	     -0.26287279
      0.92478139	     43.91856609	     40.27356716	      0.00000000	     -0.27303048
      0.92496007	     43.59180657	     40.10778261	      0.00000000	     -0.28284038
      0.92513875	     43.26906632	     39.94284373	      0.00000000	     -0.29231171
      0.92531743	     42.95029297	     39.77874740	      0.00000000	     -0.30145358
      0.92549610	     42.63543474	     39.61549051	      0.00000000	     -0.31027498
      0.92567478	     42.32444048	     39.45306992	      0.00000000	     -0.31878476
      0.92585346	     42.01725967	     39.29148250	      0.00000000	     -0.32699164
      0.92603213	     41.71384238	     39.13072508	      0.00000000	     -0.33490419
      0.92621081	     41.41413931	     38.97079451	      0.00000000	     -0.34253084
      0.92638949	     41.11810174	     38.81168762	      0.00000000	     -0.34987987
      0.92656816	     40.82568155	     38.65340123	      0.00000000	     -0.35695937
      0.92674684	     40.53683121	     38.49593216	      0.00000000	     -0.36377732
      0.92692552	     40.25150377	     38.33927721	      0.00000000	     -0.37034149
      0.92710419	     39.96965288	     38.18343319	      0.00000000	     -0.37665952
      0.92728287	     39.69123274	     38.02839689	      0.00000000	     -0.38273886
      0.92746155	     39.41619812	     37.87416511	      0.00000000	     -0.38858683
      0.92764023	     39.14450437	     37.72073463	      0.00000000	     -0.39421053
      0.92781890	     38.87610737	     37.56810224	      0.00000000	     -0.39961693
      0.92799758	     38.61096359	     37.41626471	      0.00000000	     -0.40481283
      0.92817626	     38.34903000	     37.26521882	      0.00000000	     -0.40980487
      0.92835493	     38.09026414	     37.11496133	      0.00000000	     -0.41459949
      0.92853361	     37.83462409	     36.96548903	      0.00000000	     -0.41920300
      0.92871229	     37.58206845	     36.81679867	      0.00000000	     -0.42362155
      0.92889096	     37.33255633	     36.66888702	      0.00000000	     -0.42786111
      0.92906964	     37.08604740	     36.52175085	      0.00000000	     -0.43192749
      0.92924832	     36.84250180	     36.37538692	      0.00000000	     -0.43582637
      0.92942699	     36.60188021	     36.22979198	      0.00000000	     -0.43956326
      0.92960567	     36.36414379	     36.08496281	      0.00000000	     -0.44314350
      0.92978435	     36.12925422	     35.94089616	      0.00000000	     -0.44657231
      0.92996303	     35.89717366	     35.79758879	      0.00000000	     -0.44985476
      0.93014170	     35.66786476	     35.65503748	      0.00000000	     -0.45299574
      0.93032038	     35.44129066	     35.51323897	      0.00000000	     -0.45600005
      0.93049906	     35.21741496	     35.37219004	      0.00000000	     -0.45887232
      0.93067773	     34.99620175	     35.23188746	      0.00000000	     -0.46161705
      0.93085641	     34.77761558	     35.09232798	      0.00000000	     -0.46423860
      0.93103509	     34.56162145	     34.95350839	      0.00000000	     -0.46674122
      0.93121376	     34.34818484	     34.81542546	      0.00000000	     -0.46912901
      0.93139244	     34.13727167	     34.67807596	      0.00000000	     -0.47140596
      0.93157112	     33.92884830	     34.54145667	      0.00000000	     -0.47357594
      0.93174979	     33.72288154	     34.40556437	      0.00000000	     -0.47564268
      0.93192847	     33.51933862	     34.27039586	      0.00000000	     -0.47760982
      0.93210715	     33.31818724	     34.13594791	      0.00000000	     -0.47948087
      0.93228583	     33.11939548	     34.00221733	      0.00000000	     -0.48125925
      0.93246450	     32.92293186	     33.86920090	      0.00000000	     -0.48294825
      0.93264318	     32.72876534	     33.73689544	      0.00000000	     -0.48455106
      0.93282186	     32.53686525	     33.60529776	      0.00000000	     -0.48607078
      0.93300053	     32.34720136	     33.47440465	      0.00000000	     -0.48751041
      0.93317921	     32.15974382	     33.34421295	      0.00000000	     -0.48887284
      0.93335789	     31.97446320	     33.21471946	      0.00000000	     -0.49016088
      0.93357253	     31.75472877	     33.06008167	      0.00000000	     -0.49161363
      0.93378717	     31.53804375	     32.90644131	      0.00000000	     -0.49296747
      0.93394474	     31.38087655	     32.79427718	      0.00000000	     -0.49390098
      0.93413914	     31.18918693	     32.65663895	      0.00000000	     -0.49498488
      0.93433354	     30.99989452	     32.51980708	      0.00000000	     -0.49599678
      0.93452554	     30.81525439	     32.38544917	      0.00000000	     -0.49692840
      0.93471754	     30.63288586	     32.25187005	      0.00000000	     -0.49779535
      0.93491646	     30.44630623	     32.11429406	      0.00000000	     -0.49862812
      0.93511538	     30.26209426	     31.97754555	      0.00000000	     -0.49939707
      0.93530572	     30.08801738	     31.84746987	      0.00000000	     -0.50007558
      0.93549606	     29.91604577	     31.71814411	      0.00000000	     -0.50070041
      0.93569548	     29.73808912	     31.58344381	      0.00000000	     -0.50129986
      0.93589490	     29.56237686	     31.44955835	      0.00000000	     -0.50184522
      0.93607864	     29.40244687	     31.32692393	      0.00000000	     -0.50230179
      0.93626237	     29.24436807	     31.20497421	      0.00000000	     -0.50271619
      0.93646337	     29.07352368	     31.07234403	      0.00000000	     -0.50312322
      0.93666438	     28.90483166	     30.94052495	      0.00000000	     -0.50348394
      0.93683107	     28.76654554	     30.83181980	      0.00000000	     -0.50374943
      0.93703878	     28.59623738	     30.69713250	      0.00000000	     -0.50403938
      0.93724650	     28.42813068	     30.56329819	      0.00000000	     -0.50428594
      0.93740657	     28.30006210	     30.46073926	      0.00000000	     -0.50444762
      0.93760049	     28.14662249	     30.33717126	      0.00000000	     -0.50461186
      0.93779440	     27.99502269	     30.21433556	      0.00000000	     -0.50474289
      0.93798962	     27.84423418	     30.09140880	      0.00000000	     -0.50484275
      0.93818484	     27.69525680	     29.96921645	      0.00000000	     -0.50491190
      0.93836234	     27.56134912	     29.85874710	      0.00000000	     -0.50494929
      0.93853985	     27.42889771	     29.74887882	      0.00000000	     -0.50496345
      0.93873937	     27.28172951	     29.62609446	      0.00000000	     -0.50495284
      0.93893890	     27.13635011	     29.50406179	      0.00000000	     -0.50491544
      0.93909528	     27.02364172	     29.40894074	      0.00000000	     -0.50486823
      0.93929605	     26.88050109	     29.28748358	      0.00000000	     -0.50478558
      0.93949683	     26.73909821	     29.16677610	      0.00000000	     -0.50467929
      0.93965558	     26.62850787	     29.07186358	      0.00000000	     -0.50457927
      0.93985404	     26.49173864	     28.95386021	      0.00000000	     -0.50443530
      0.94005250	     26.35659837	     28.83657820	      0.00000000	     -0.50427127
      0.94021411	     26.24773829	     28.74160355	      0.00000000	     -0.50412357
      0.94042542	     26.10699012	     28.61813974	      0.00000000	     -0.50391226
      0.94063672	     25.96801158	     28.49548083	      0.00000000	     -0.50368134
      0.94079261	     25.86659946	     28.40550274	      0.00000000	     -0.50349906
      0.94094850	     25.76612455	     28.31595830	      0.00000000	     -0.50330711
      0.94112193	     25.65543779	     28.21684997	      0.00000000	     -0.50308270
      0.94129535	     25.54588327	     28.11827346	      0.00000000	     -0.50284736
      0.94148522	     25.42722242	     28.01095678	      0.00000000	     -0.50257779
      0.94167508	     25.30988270	     27.90427113	      0.00000000	     -0.50229637
      0.94183086	     25.21458782	     27.81721210	      0.00000000	     -0.50205710
      0.94203502	     25.09099882	     27.70374299	      0.00000000	     -0.50173263
      0.94223919	     24.96887668	     27.59099240	      0.00000000	     -0.50139649
      0.94239879	     24.87441981	     27.50335129	      0.00000000	     -0.50112605
      0.94255839	     24.78083557	     27.41614479	      0.00000000	     -0.50084922
      0.94273271	     24.67960638	     27.32139036	      0.00000000	     -0.50053994
      0.94290702	     24.57939312	     27.22714957	      0.00000000	     -0.50022378
      0.94308839	     24.47619056	     27.12963888	      0.00000000	     -0.49988796
      0.94326977	     24.37405943	     27.03267867	      0.00000000	     -0.49954551
      0.94342452	     24.28775227	     26.95038006	      0.00000000	     -0.49924837
      0.94363789	     24.17000317	     26.83756184	      0.00000000	     -0.49883168
      0.94385126	     24.05367800	     26.72549368	      0.00000000	     -0.49840738
      0.94398554	     23.98118862	     26.65534499	      0.00000000	     -0.49813672
      0.94411983	     23.90924896	     26.58549045	      0.00000000	     -0.49786339
      0.94430474	     23.81107647	     26.48977806	      0.00000000	     -0.49748292
      0.94448966	     23.71392288	     26.39461849	      0.00000000	     -0.49709799
      0.94465552	     23.62763751	     26.30973352	      0.00000000	     -0.49674921
      0.94482138	     23.54215118	     26.22528887	      0.00000000	     -0.49639732
      0.94497594	     23.46319637	     26.14698821	      0.00000000	     -0.49606678
      0.94518539	     23.35729021	     26.04149209	      0.00000000	     -0.49561518
      0.94539483	     23.25261006	     25.93668757	      0.00000000	     -0.49515965
      0.94554036	     23.18058712	     25.86427047	      0.00000000	     -0.49484104
      0.94568589	     23.10914093	     25.79218388	      0.00000000	     -0.49452084
      0.94582241	     23.04263919	     25.72486136	      0.00000000	     -0.49421914
      0.94604103	     22.93717736	     25.61765103	      0.00000000	     -0.49373355
      0.94619421	     22.86402846	     25.54296621	      0.00000000	     -0.49339165
      0.94634740	     22.79149008	     25.46864092	      0.00000000	     -0.49304857
      0.94650059	     22.71955472	     25.39467347	      0.00000000	     -0.49270440
      0.94665659	     22.64690982	     25.31971198	      0.00000000	     -0.49235292
      0.94686760	     22.54962656	     25.21890809	      0.00000000	     -0.49187614
      0.94707860	     22.45344554	     25.11877304	      0.00000000	     -0.49139801
      0.94722277	     22.38835557	     25.05073807	      0.00000000	     -0.49107071
      0.94736694	     22.32376706	     24.98301213	      0.00000000	     -0.49074299
      0.94753239	     22.25025466	     24.90566640	      0.00000000	     -0.49036646
      0.94774052	     22.15869839	     24.80894377	      0.00000000	     -0.48989236
      0.94792882	     22.07673210	     24.72198117	      0.00000000	     -0.48946314
      0.94816156	     21.97654739	     24.61521126	      0.00000000	     -0.48893252
      0.94830967	     21.91343069	     24.54767406	      0.00000000	     -0.48859490
      0.94849029	     21.83712274	     24.46574032	      0.00000000	     -0.48818334
      0.94866271	     21.76494907	     24.38796083	      0.00000000	     -0.48779073
      0.94888166	     21.67423199	     24.28980346	      0.00000000	     -0.48729272
      0.94902423	     21.61571727	     24.22625563	      0.00000000	     -0.48696887
      0.94924940	     21.52417353	     24.12646816	      0.00000000	     -0.48645817
      0.94939209	     21.46671465	     24.06360447	      0.00000000	     -0.48613513
      0.94953477	     21.40967764	     24.00102511	      0.00000000	     -0.48581262
      0.94971387	     21.33867644	     23.92287805	      0.00000000	     -0.48540860
      0.94990293	     21.26442802	     23.84086330	      0.00000000	     -0.48498315
      0.95009199	     21.19089310	     23.75934019	      0.00000000	     -0.48455887
      0.95024750	     21.13093856	     23.69265330	      0.00000000	     -0.48421085
      0.95040301	     21.07145507	     23.62629567	      0.00000000	     -0.48386373
      0.95057789	     21.00511766	     23.55206221	      0.00000000	     -0.48347451
      0.95075276	     20.93936238	     23.47824115	      0.00000000	     -0.48308655
      0.95092764	     20.87418312	     23.40483051	      0.00000000	     -0.48269994
      0.95108328	     20.81665280	     23.33984011	      0.00000000	     -0.48235702
      0.95123892	     20.75956854	     23.27517168	      0.00000000	     -0.48201526
      0.95139456	     20.70292447	     23.21082360	      0.00000000	     -0.48167466
      0.95156366	     20.64187573	     23.14127171	      0.00000000	     -0.48130601
      0.95173276	     20.58133513	     23.07209439	      0.00000000	     -0.48093882
      0.95190186	     20.52129779	     23.00328994	      0.00000000	     -0.48057317
      0.95207096	     20.46175655	     22.93485631	      0.00000000	     -0.48020908
      0.95221085	     20.41287146	     22.87852178	      0.00000000	     -0.47990910
      0.95235074	     20.36431882	     22.82243875	      0.00000000	     -0.47961023
      0.95253303	     20.30154680	     22.74973552	      0.00000000	     -0.47922251
      0.95271532	     20.23932711	     22.67745531	      0.00000000	     -0.47883677
      0.95285305	     20.19267804	     22.62312096	      0.00000000	     -0.47854666
      0.95299078	     20.14633735	     22.56902584	      0.00000000	     -0.47825771
      0.95317360	     20.08530236	     22.49759423	      0.00000000	     -0.47787604
      0.95335641	     20.02479907	     22.42658012	      0.00000000	     -0.47749649
      0.95349308	     19.97991108	     22.37376149	      0.00000000	     -0.47721416
      0.95362974	     19.93531374	     22.32117398	      0.00000000	     -0.47693305
      0.95381300	     19.87596653	     22.25102182	      0.00000000	     -0.47655806
      0.95399626	     19.81713083	     22.18128132	      0.00000000	     -0.47618531
      0.95412931	     19.77472986	     22.13090169	      0.00000000	     -0.47591611
      0.95426237	     19.73259271	     22.08073704	      0.00000000	     -0.47564812
      0.95444662	     19.67467585	     22.01162559	      0.00000000	     -0.47527905
      0.95463087	     19.61725439	     21.94292253	      0.00000000	     -0.47491233
      0.95476180	     19.57674828	     21.89434802	      0.00000000	     -0.47465321
      0.95489273	     19.53648695	     21.84597781	      0.00000000	     -0.47439529
      0.95507746	     19.48009628	     21.77807948	      0.00000000	     -0.47403349
      0.95526219	     19.42418290	     21.71058407	      0.00000000	     -0.47367414
      0.95539084	     19.38552299	     21.66381536	      0.00000000	     -0.47342535
      0.95551949	     19.34708963	     21.61724024	      0.00000000	     -0.47317776
      0.95570454	     19.29220014	     21.55058316	      0.00000000	     -0.47282375
      0.95588959	     19.23776997	     21.48432296	      0.00000000	     -0.47247226
      0.95601650	     19.20070442	     21.43910910	      0.00000000	     -0.47223268
      0.95614342	     19.16385032	     21.39408016	      0.00000000	     -0.47199429
      0.95632880	     19.11039426	     21.32863671	      0.00000000	     -0.47164825
      0.95651418	     19.05738045	     21.26358421	      0.00000000	     -0.47130478
      0.95663892	     19.02195607	     21.22003133	      0.00000000	     -0.47107513
      0.95676366	     18.98672769	     21.17665380	      0.00000000	     -0.47084666
      0.95694899	     18.93474573	     21.11252711	      0.00000000	     -0.47050939
      0.95713433	     18.88318808	     21.04878402	      0.00000000	     -0.47017472
      0.95725823	     18.84895518	     21.00638283	      0.00000000	     -0.46995245
      0.95738213	     18.81490796	     20.96415148	      0.00000000	     -0.46973136
      0.95756817	     18.76413190	     20.90105821	      0.00000000	     -0.46940159
      0.95773384	     18.71926301	     20.84519488	      0.00000000	     -0.46911018
      0.95787780	     18.68053504	     20.79689372	      0.00000000	     -0.46885867
      0.95802175	     18.64204787	     20.74881767	      0.00000000	     -0.46860875
      0.95820280	     18.59398399	     20.68867304	      0.00000000	     -0.46829672
      0.95833754	     18.55845669	     20.64414195	      0.00000000	     -0.46806614
      0.95847228	     18.52313499	     20.59980549	      0.00000000	     -0.46783698
      0.95863854	     18.47983040	     20.54536450	      0.00000000	     -0.46755614
      0.95880330	     18.43721844	     20.49170375	      0.00000000	     -0.46727995
      0.95896806	     18.39490378	     20.43832986	      0.00000000	     -0.46700587
      0.95913282	     18.35288418	     20.38524155	      0.00000000	     -0.46673390
      0.95926978	     18.31817616	     20.34132742	      0.00000000	     -0.46650942
      0.95940674	     18.28366826	     20.29760887	      0.00000000	     -0.46628640
      0.95954370	     18.24935797	     20.25408500	      0.00000000	     -0.46606484
      0.95972395	     18.20450028	     20.19709758	      0.00000000	     -0.46577546
      0.95987848	     18.16631088	     20.14850819	      0.00000000	     -0.46552938
      0.96003302	     18.12836651	     20.10016330	      0.00000000	     -0.46528516
      0.96018755	     18.09066354	     20.05206161	      0.00000000	     -0.46504279
      0.96032478	     18.05738371	     20.00954886	      0.00000000	     -0.46482912
      0.96046201	     18.02429084	     19.96722625	      0.00000000	     -0.46461691
      0.96064008	     17.98162591	     19.91258971	      0.00000000	     -0.46434372
      0.96077667	     17.94911037	     19.87089738	      0.00000000	     -0.46413583
      0.96091325	     17.91677574	     19.82939100	      0.00000000	     -0.46392940
      0.96104984	     17.88461976	     19.78806970	      0.00000000	     -0.46372441
      0.96122877	     17.84276242	     19.73421585	      0.00000000	     -0.46345804
      0.96137889	     17.80787830	     19.68927813	      0.00000000	     -0.46323648
      0.96152900	     17.77320462	     19.64456101	      0.00000000	     -0.46301667
      0.96167912	     17.73873833	     19.60006334	      0.00000000	     -0.46279858
      0.96182924	     17.70447864	     19.55578430	      0.00000000	     -0.46258224
      0.96197935	     17.67042244	     19.51172274	      0.00000000	     -0.46236762
      0.96212947	     17.63656912	     19.46787787	      0.00000000	     -0.46215474
      0.96227958	     17.60291545	     19.42424852	      0.00000000	     -0.46194358
      0.96242970	     17.56946103	     19.38083393	      0.00000000	     -0.46173416
      0.96257981	     17.53620249	     19.33763293	      0.00000000	     -0.46152644
      0.96271064	     17.50737637	     19.30015561	      0.00000000	     -0.46134683
      0.96284147	     17.47869664	     19.26283919	      0.00000000	     -0.46116851
      0.96302013	     17.43976812	     19.21214016	      0.00000000	     -0.46092713
      0.96315556	     17.41043650	     19.17390515	      0.00000000	     -0.46074574
      0.96329100	     17.38125846	     19.13584042	      0.00000000	     -0.46056577
      0.96342643	     17.35223203	     19.09794515	      0.00000000	     -0.46038717
      0.96360240	     17.31474260	     19.04895927	      0.00000000	     -0.46015720
      0.96374631	     17.28426965	     19.00910830	      0.00000000	     -0.45997085
      0.96389023	     17.25396402	     18.96944622	      0.00000000	     -0.45978607
      0.96403414	     17.22382332	     18.92997207	      0.00000000	     -0.45960284
      0.96417805	     17.19384697	     18.89068518	      0.00000000	     -0.45942118
      0.96432197	     17.16403281	     18.85158462	      0.00000000	     -0.45924106
      0.96446588	     17.13438010	     18.81266971	      0.00000000	     -0.45906250
      0.96460979	     17.10488686	     18.77393954	      0.00000000	     -0.45888547
      0.96476914	     17.07241525	     18.73126986	      0.00000000	     -0.45869127
      0.96492849	     17.04013545	     18.68882462	      0.00000000	     -0.45849895
      0.96505409	     17.01482756	     18.65552704	      0.00000000	     -0.45834870
      0.96517969	     16.98963676	     18.62236770	      0.00000000	     -0.45819961
      0.96536358	     16.95296504	     18.57406709	      0.00000000	     -0.45798344
      0.96549277	     16.92734960	     18.54031006	      0.00000000	     -0.45783305
      0.96562196	     16.90185568	     18.50669750	      0.00000000	     -0.45768391
      0.96578281	     16.87028119	     18.46504792	      0.00000000	     -0.45749992
      0.96593622	     16.84033955	     18.42553184	      0.00000000	     -0.45732621
      0.96608963	     16.81056391	     18.38621667	      0.00000000	     -0.45715422
      0.96624304	     16.78095376	     18.34710162	      0.00000000	     -0.45698396
      0.96637216	     16.75615710	     18.31433288	      0.00000000	     -0.45684196
      0.96650129	     16.73147584	     18.28170474	      0.00000000	     -0.45670119
      0.96663041	     16.70690840	     18.24921655	      0.00000000	     -0.45656163
      0.96681034	     16.67286526	     18.20418032	      0.00000000	     -0.45636918
      0.96694623	     16.64729634	     18.17034293	      0.00000000	     -0.45622536
      0.96708213	     16.62185097	     18.13665860	      0.00000000	     -0.45608289
      0.96721802	     16.59652745	     18.10312662	      0.00000000	     -0.45594174
      0.96739386	     16.56394008	     18.05996291	      0.00000000	     -0.45576107
      0.96751493	     16.54162074	     18.03039253	      0.00000000	     -0.45563796
      0.96763599	     16.51939636	     18.00094159	      0.00000000	     -0.45551591
      0.96780186	     16.48909947	     17.96078466	      0.00000000	     -0.45535039
      0.96796179	     16.46005108	     17.92227359	      0.00000000	     -0.45519264
      0.96812173	     16.43116321	     17.88396808	      0.00000000	     -0.45503670
      0.96825231	     16.40769730	     17.85284656	      0.00000000	     -0.45491074
      0.96838288	     16.38433649	     17.82186086	      0.00000000	     -0.45478598
      0.96854858	     16.35484338	     17.78273582	      0.00000000	     -0.45462940
      0.96868079	     16.33142991	     17.75167302	      0.00000000	     -0.45450584
      0.96881300	     16.30812243	     17.72074781	      0.00000000	     -0.45438352
      0.96894522	     16.28491943	     17.68995955	      0.00000000	     -0.45426242
      0.96912353	     16.25379076	     17.64865181	      0.00000000	     -0.45410104
      0.96924206	     16.23320211	     17.62133027	      0.00000000	     -0.45399498
      0.96936059	     16.21269605	     17.59411748	      0.00000000	     -0.45388991
      0.96952745	     16.18396626	     17.55599152	      0.00000000	     -0.45374366
      0.96968715	     16.15661905	     17.51970091	      0.00000000	     -0.45360548
      0.96984685	     16.12941708	     17.48360501	      0.00000000	     -0.45346907
      0.96997478	     16.10773305	     17.45483232	      0.00000000	     -0.45336108
      0.97010270	     16.08614056	     17.42618348	      0.00000000	     -0.45325421
      0.97026769	     16.05842690	     17.38941609	      0.00000000	     -0.45311805
      0.97039894	     16.03648626	     17.36031152	      0.00000000	     -0.45301105
      0.97053020	     16.01464062	     17.33133581	      0.00000000	     -0.45290525
      0.97066145	     15.99288856	     17.30248837	      0.00000000	     -0.45280061
      0.97083493	     15.96428220	     17.26455684	      0.00000000	     -0.45266413
      0.97095409	     15.94472705	     17.23863233	      0.00000000	     -0.45257156
      0.97107324	     15.92524787	     17.21281229	      0.00000000	     -0.45247997
      0.97123544	     15.89885216	     17.17783176	      0.00000000	     -0.45235683
      0.97138905	     15.87398284	     17.14488217	      0.00000000	     -0.45224186
      0.97154265	     15.84923582	     17.11210383	      0.00000000	     -0.45212849
      0.97167005	     15.82880371	     17.08504727	      0.00000000	     -0.45203567
      0.97179744	     15.80845434	     17.05810753	      0.00000000	     -0.45194393
      0.97195714	     15.78306242	     17.02450179	      0.00000000	     -0.45183049
      0.97208920	     15.76216235	     16.99685035	      0.00000000	     -0.45173796
      0.97222125	     15.74135007	     16.96932300	      0.00000000	     -0.45164661
      0.97235331	     15.72062417	     16.94191914	      0.00000000	     -0.45155641
      0.97251477	     15.69540147	     16.90858162	      0.00000000	     -0.45144773
      0.97263830	     15.67618791	     16.88319677	      0.00000000	     -0.45136573
      0.97276184	     15.65704899	     16.85791878	      0.00000000	     -0.45128476
      0.97291374	     15.63361805	     16.82698473	      0.00000000	     -0.45118657
      0.97305816	     15.61144213	     16.79772036	      0.00000000	     -0.45109464
      0.97320259	     15.58936504	     16.76860009	      0.00000000	     -0.45100408
      0.97334701	     15.56738700	     16.73962347	      0.00000000	     -0.45091491
      0.97347046	     15.54867867	     16.71496957	      0.00000000	     -0.45083976
      0.97359390	     15.53004173	     16.69041979	      0.00000000	     -0.45076563
      0.97371734	     15.51147506	     16.66597366	      0.00000000	     -0.45069249
      0.97390437	     15.48347880	     16.62913266	      0.00000000	     -0.45058359
      0.97401454	     15.46706091	     16.60754071	      0.00000000	     -0.45052050
      0.97412472	     15.45069830	     16.58603038	      0.00000000	     -0.45045821
      0.97429827	     15.42503405	     16.55231156	      0.00000000	     -0.45036169
      0.97442104	     15.40695913	     16.52857852	      0.00000000	     -0.45029459
      0.97466987	     15.37053184	     16.48078601	      0.00000000	     -0.45016161
      0.97476656	     15.35644975	     16.46232497	      0.00000000	     -0.45011101
      0.97488895	     15.33868361	     16.43904544	      0.00000000	     -0.45004783
      0.97510182	     15.30793725	     16.39878909	      0.00000000	     -0.44994026
      0.97533057	     15.27511392	     16.35585940	      0.00000000	     -0.44982791
      0.97543466	     15.26025104	     16.33643593	      0.00000000	     -0.44977791
      0.97556158	     15.24219111	     16.31284868	      0.00000000	     -0.44971788
      0.97574051	     15.21684289	     16.27976865	      0.00000000	     -0.44963500
      0.97586752	     15.19893067	     16.25641219	      0.00000000	     -0.44957741
      0.97599453	     15.18108525	     16.23315849	      0.00000000	     -0.44952085
      0.97612155	     15.16330558	     16.21000708	      0.00000000	     -0.44946532
      0.97629122	     15.13965671	     16.17923861	     -0.00000000	     -0.44939275
      0.97640544	     15.12380183	     16.15862794	      0.00000000	     -0.44934492
      0.97651965	     15.10799961	     16.13809910	     -0.00000000	     -0.44929793
      0.97667915	     15.08601941	     16.10956796	      0.00000000	     -0.44923368
      0.97682671	     15.06577511	     16.08331442	      0.00000000	     -0.44917569
      0.97697427	     15.04561590	     16.05719564	      0.00000000	     -0.44911907
      0.97709720	     15.02888628	     16.03553834	      0.00000000	     -0.44907296
      0.97722013	     15.01221481	     16.01397382	      0.00000000	     -0.44902779
      0.97737243	     14.99164102	     15.98738519	      0.00000000	     -0.44897316
      0.97750255	     14.97413348	     15.96478091	      0.00000000	     -0.44892763
      0.97763267	     14.95669068	     15.94227949	     -0.00000000	     -0.44888318
      0.97776279	     14.93931139	     15.91988044	      0.00000000	     -0.44883978
      0.97789291	     14.92199591	     15.89758348	      0.00000000	     -0.44879746
      0.97802303	     14.90474324	     15.87538813	      0.00000000	     -0.44875618
      0.97818044	     14.88395738	     15.84867449	      0.00000000	     -0.44870768
      0.97829592	     14.86876438	     15.82916860	     -0.00000000	     -0.44867307
      0.97841141	     14.85362048	     15.80974193	      0.00000000	     -0.44863930
      0.97856378	     14.83371380	     15.78423138	      0.00000000	     -0.44859601
      0.97870566	     14.81525239	     15.76059912	      0.00000000	     -0.44855701
      0.97884755	     14.79686272	     15.73708487	      0.00000000	     -0.44851925
      0.97897216	     14.78077149	     15.71653049	      0.00000000	     -0.44848713
      0.97909677	     14.76473478	     15.69606644	      0.00000000	     -0.44845597
      0.97922138	     14.74875296	     15.67569248	      0.00000000	     -0.44842577
      0.97937472	     14.72916103	     15.65074482	     -0.00000000	     -0.44838993
      0.97950477	     14.71260872	     15.62969191	     -0.00000000	     -0.44836068
      0.97963482	     14.69611435	     15.60873589	     -0.00000000	     -0.44833247
      0.97976488	     14.67967834	     15.58787653	      0.00000000	     -0.44830531
      0.97989493	     14.66329960	     15.56711337	     -0.00000000	     -0.44827919
      0.98002498	     14.64697847	     15.54644614	      0.00000000	     -0.44825412
      0.98015503	     14.63071397	     15.52587440	      0.00000000	     -0.44823008
      0.98028508	     14.61450634	     15.50539789	      0.00000000	     -0.44820709
      0.98041513	     14.59835468	     15.48501617	      0.00000000	     -0.44818514
      0.98054519	     14.58225920	     15.46472897	      0.00000000	     -0.44816423
      0.98067524	     14.56621902	     15.44453587	      0.00000000	     -0.44814436
      0.98083228	     14.54692406	     15.42027715	      0.00000000	     -0.44812175
      0.98094258	     14.53341935	     15.40332007	      0.00000000	     -0.44810677
      0.98105288	     14.51995425	     15.38643000	     -0.00000000	     -0.44809254
      0.98120848	     14.50102532	     15.36271677	     -0.00000000	     -0.44807373
      0.98135198	     14.48363613	     15.34096378	      0.00000000	     -0.44805770
      0.98149549	     14.46631175	     15.31932277	      0.00000000	     -0.44804292
      0.98161404	     14.45204922	     15.30152916	     -0.00000000	     -0.44803167
      0.98173259	     14.43783028	     15.28381139	      0.00000000	     -0.44802127
      0.98188108	     14.42008332	     15.26172696	      0.00000000	     -0.44800946
      0.98200942	     14.40479840	     15.24273360	     -0.00000000	     -0.44800033
      0.98213776	     14.38956453	     15.22382828	     -0.00000000	     -0.44799221
      0.98226610	     14.37438055	     15.20501055	      0.00000000	     -0.44798509
      0.98239444	     14.35924700	     15.18628021	      0.00000000	     -0.44797898
      0.98252278	     14.34416281	     15.16763684	     -0.00000000	     -0.44797386
      0.98265112	     14.32912843	     15.14908024	      0.00000000	     -0.44796976
      0.98277947	     14.31414288	     15.13061000	     -0.00000000	     -0.44796664
      0.98290781	     14.29920655	     15.11222589	      0.00000000	     -0.44796454
      0.98303615	     14.28431850	     15.09392753	     -0.00000000	     -0.44796343
      0.98316449	     14.26947911	     15.07571470	      0.00000000	     -0.44796333
      0.98329283	     14.25468746	     15.05758699	      0.00000000	     -0.44796422
      0.98342117	     14.23994391	     15.03954421	      0.00000000	     -0.44796611
      0.98354951	     14.22524757	     15.02158596	      0.00000000	     -0.44796900
      0.98367785	     14.21059878	     15.00371202	      0.00000000	     -0.44797290
      0.98380619	     14.19599668	     14.98592202	      0.00000000	     -0.44797778
      0.98393454	     14.18144160	     14.96821573	      0.00000000	     -0.44798367
      0.98406288	     14.16693267	     14.95059278	     -0.00000000	     -0.44799056
      0.98419122	     14.15247025	     14.93305297	     -0.00000000	     -0.44799844
      0.98431956	     14.13805346	     14.91559590	      0.00000000	     -0.44800732
      0.98444790	     14.12368267	     14.89822138	     -0.00000000	     -0.44801720
      0.98457624	     14.10935699	     14.88092902	     -0.00000000	     -0.44802807
      0.98470458	     14.09507683	     14.86371863	     -0.00000000	     -0.44803994
      0.98483292	     14.08084124	     14.84658982	      0.00000000	     -0.44805280
      0.98496126	     14.06665071	     14.82954242	      0.00000000	     -0.44806667
      0.98508961	     14.05250423	     14.81257602	     -0.00000000	     -0.44808152
      0.98521795	     14.03840236	     14.79569046	      0.00000000	     -0.44809738
      0.98534629	     14.02434400	     14.77888534	      0.00000000	     -0.44811423
      0.98547463	     14.01032981	     14.76216049	      0.00000000	     -0.44813208
      0.98560297	     13.99635861	     14.74551552	      0.00000000	     -0.44815091
      0.98573131	     13.98243117	     14.72895027	      0.00000000	     -0.44817076
      0.98585965	     13.96854616	     14.71246432	      0.00000000	     -0.44819158
      0.98598799	     13.95470454	     14.69605757	     -0.00000000	     -0.44821342
      0.98611633	     13.94090479	     14.67972955	      0.00000000	     -0.44823623
      0.98622958	     13.92876386	     14.66538733	      0.00000000	     -0.44825720
      0.98634283	     13.91665531	     14.65110602	     -0.00000000	     -0.44827894
      0.98648619	     13.90137385	     14.63311414	      0.00000000	     -0.44830758
      0.98662955	     13.88614392	     14.61521924	      0.00000000	     -0.44833745
      0.98673504	     13.87497099	     14.60211369	      0.00000000	     -0.44836023
      0.98684052	     13.86382556	     14.58906028	     -0.00000000	     -0.44838368
      0.98700062	     13.84696359	     14.56934887	     -0.00000000	     -0.44842055
      0.98712696	     13.83370099	     14.55387728	      0.00000000	     -0.44845074
      0.98725331	     13.82047810	     14.53847983	      0.00000000	     -0.44848191
      0.98737965	     13.80729390	     14.52315617	      0.00000000	     -0.44851403
      0.98750600	     13.79414903	     14.50790616	      0.00000000	     -0.44854712
      0.98763234	     13.78104242	     14.49272944	     -0.00000000	     -0.44858117
      0.98775869	     13.76797478	     14.47762588	      0.00000000	     -0.44861620
      0.98788503	     13.75494495	     14.46259510	      0.00000000	     -0.44865218
      0.98801138	     13.74195375	     14.44763702	      0.00000000	     -0.44868915
      0.98813772	     13.72899991	     14.43275122	     -0.00000000	     -0.44872706
      0.98826406	     13.71608436	     14.41793764	      0.00000000	     -0.44876596
      0.98839041	     13.70320572	     14.40319585	     -0.00000000	     -0.44880581
      0.98851675	     13.69036507	     14.38852581	     -0.00000000	     -0.44884664
      0.98862995	     13.67889124	     14.37544250	      0.00000000	     -0.44888404
      0.98874315	     13.66744750	     14.36241641	     -0.00000000	     -0.44892222
      0.98885636	     13.65603308	     14.34944727	      0.00000000	     -0.44896117
      0.98901926	     13.63965898	     14.33088366	      0.00000000	     -0.44901860
      0.98912918	     13.62864431	     14.31842393	     -0.00000000	     -0.44905825
      0.98923910	     13.61765739	     14.30601742	     -0.00000000	     -0.44909865
      0.98938503	     13.60311301	     14.28962834	     -0.00000000	     -0.44915341
      0.98951335	     13.59036287	     14.27529322	      0.00000000	     -0.44920264
      0.98964168	     13.57764920	     14.26102983	     -0.00000000	     -0.44925286
      0.98977001	     13.56497260	     14.24683804	      0.00000000	     -0.44930409
      0.98989833	     13.55233190	     14.23271747	     -0.00000000	     -0.44935632
      0.99001075	     13.54128856	     14.22040587	     -0.00000000	     -0.44940291
      0.99012317	     13.53027254	     14.20814860	      0.00000000	     -0.44945026
      0.99026188	     13.51671797	     14.19309886	      0.00000000	     -0.44950976
      0.99040060	     13.50320472	     14.17813131	      0.00000000	     -0.44957042
      0.99050550	     13.49301372	     14.16686697	      0.00000000	     -0.44961709
      0.99061040	     13.48284603	     14.15564932	      0.00000000	     -0.44966442
      0.99076290	     13.46810703	     14.13942486	     -0.00000000	     -0.44973443
      0.99087170	     13.45762142	     14.12790936	     -0.00000000	     -0.44912548
      0.99098050	     13.44716109	     14.11644371	      0.00000000	     -0.43998559
      0.99114380	     13.43150817	     14.09932847	     -0.00000000	     -0.40731389
      0.99126453	     13.41997098	     14.08674571	     -0.00000000	     -0.36943965
      0.99138527	     13.40846375	     14.07422361	      0.00000000	     -0.32071291
      0.99150600	     13.39698670	     14.06176202	      0.00000000	     -0.26185217
      0.99162674	     13.38553907	     14.04936063	      0.00000000	     -0.19355622
      0.99177948	     13.37109906	     14.03375773	      0.00000000	     -0.09467552
      0.99188260	     13.36137606	     14.02327791	     -0.00000000	     -0.02062505
      0.99198572	     13.35167417	     14.01284146	     -0.00000000	      0.05888426
      0.99213580	     13.33759053	     13.99772942	      0.00000000	      0.18364899
      0.99226828	     13.32519333	     13.98446427	     -0.00000000	      0.30199990
      0.99240077	     13.31282834	     13.97126939	     -0.00000000	      0.42740591
      0.99251594	     13.30210594	     13.95985604	     -0.00000000	      0.54172305
      0.99263111	     13.29140684	     13.94849511	      0.00000000	      0.66063289
      0.99274628	     13.28073123	     13.93718634	     -0.00000000	      0.78384982
      0.99288969	     13.26746929	     13.92317680	      0.00000000	      0.94292659
      0.99300791	     13.25656256	     13.91168745	     -0.00000000	      1.07850559
      0.99312614	     13.24567833	     13.90025173	      0.00000000	      1.21788839
      0.99324436	     13.23481674	     13.88886932	      0.00000000	      1.36091601
      0.99336259	     13.22397672	     13.87753971	     -0.00000000	      1.50745975
      0.99350820	     13.21065484	     13.86365724	      0.00000000	      1.69263967
      0.99361568	     13.20084184	     13.85346115	      0.00000000	      1.83256072
      0.99372316	     13.19104581	     13.84330757	      0.00000000	      1.97519212
      0.99386313	     13.17831168	     13.83014674	      0.00000000	      2.16497841
      0.99400311	     13.16560452	     13.81705653	     -0.00000000	      2.35929978
      0.99410908	     13.15600168	     13.80719334	      0.00000000	      2.50942299
      0.99421504	     13.14641355	     13.79736977	      0.00000000	      2.66215933
      0.99435520	     13.13375284	     13.78443660	      0.00000000	      2.86822287
      0.99448221	     13.12229936	     13.77277411	     -0.00000000	      3.05899522
      0.99460923	     13.11086414	     13.76116642	      0.00000000	      3.25364373
      0.99473625	     13.09944741	     13.74961297	      0.00000000	      3.45222420
      0.99484525	     13.08966388	     13.73974137	     -0.00000000	      3.62580865
      0.99495424	     13.07989308	     13.72990873	      0.00000000	      3.80237120
      0.99508669	     13.06803588	     13.71801233	      0.00000000	      4.02098474
      0.99521914	     13.05619589	     13.70617190	      0.00000000	      4.24412346
      0.99533216	     13.04610437	     13.69611117	      0.00000000	      4.43817311
      0.99544519	     13.03602455	     13.68609007	      0.00000000	      4.63560774
      0.99555822	     13.02595534	     13.67610800	      0.00000000	      4.83646536
      0.99570339	     13.01303746	     13.66334295	      0.00000000	      5.09953621
      0.99581403	     13.00320356	     13.65365678	      0.00000000	      5.30389188
      0.99592467	     12.99337908	     13.64400639	     -0.00000000	      5.51162725
      0.99605848	     12.98150762	     13.63238119	      0.00000000	      5.76743263
      0.99619230	     12.96964856	     13.62080663	     -0.00000000	      6.02825144
      0.99629747	     12.96033561	     13.61174458	      0.00000000	      6.23677575
      0.99640264	     12.95102968	     13.60271282	      0.00000000	      6.44842474
      0.99654000	     12.93888512	     13.59096178	      0.00000000	      6.72956309
      0.99666541	     12.92780537	     13.58027576	      0.00000000	      6.99093809
      0.99679083	     12.91673317	     13.56963042	     -0.00000000	      7.25677758
      0.99691625	     12.90566891	     13.55902513	      0.00000000	      7.52707799
      0.99702395	     12.89617189	     13.54994849	      0.00000000	      7.76276773
      0.99713166	     12.88668005	     13.54090032	     -0.00000000	      8.00173257
      0.99726294	     12.87511694	     13.52990990	     -0.00000000	      8.29740059
      0.99739422	     12.86356029	     13.51896014	      0.00000000	      8.59789129
      0.99750539	     12.85377771	     13.50971856	      0.00000000	      8.85610563
      0.99761656	     12.84399922	     13.50050499	     -0.00000000	      9.11773439
      0.99772773	     12.83422388	     13.49131882	     -0.00000000	      9.38275320
      0.99787360	     12.82140209	     13.47930592	      0.00000000	      9.73559608
      0.99798257	     12.81182714	     13.47036190	      0.00000000	     10.00290356
      0.99809153	     12.80225487	     13.46144260	      0.00000000	     10.27337511
      0.99822504	     12.79052894	     13.45054707	      0.00000000	     10.60903811
      0.99835855	     12.77880608	     13.43968698	      0.00000000	     10.94934122
      0.99846128	     12.76978735	     13.43135448	     -0.00000000	     11.21429448
      0.99856401	     12.76077008	     13.42304203	      0.00000000	     11.48192474
      0.99870203	     12.74865554	     13.41190405	      0.00000000	     11.84567477
      0.99882700	     12.73768808	     13.40184924	      0.00000000	     12.17907206
      0.99895197	     12.72672090	     13.39182184	     -0.00000000	     12.51625504
      0.99907693	     12.71575458	     13.38182127	      0.00000000	     12.85715997
      0.99918160	     12.70656931	     13.37346533	      0.00000000	     13.14549983
      0.99928627	     12.69738427	     13.36512728	      0.00000000	     13.43636582
      0.99941865	     12.68576633	     13.35460621	     -0.00000000	     13.80780845
      0.99955103	     12.67414786	     13.34411223	      0.00000000	     14.18314759
      0.99965976	     12.66460382	     13.33551263	     -0.00000000	     14.49428767
      0.99976850	     12.65505919	     13.32693031	     -0.00000000	     14.80795493
      0.99987723	     12.64551324	     13.31836473	      0.00000000	     15.12410311
      1.00002720	     12.63234502	     13.30657728	      0.00000000	     15.56413990
      1.00013291	     12.62306061	     13.29828617	      0.00000000	     15.87704310
      1.00023863	     12.61377498	     13.29000956	     -0.00000000	     16.19214370
      1.00037431	     12.60185453	     13.27940731	     -0.00000000	     16.59971593
      1.00050999	     12.58993148	     13.26882743	     -0.00000000	     17.01074636
      1.00060922	     12.58120988	     13.26110411	      0.00000000	     17.31346321
      1.00070844	     12.57248682	     13.25339201	      0.00000000	     17.61794578
      1.00084939	     12.56009129	     13.24245468	     -0.00000000	     18.05346370
      1.00097539	     12.54900767	     13.23269559	     -0.00000000	     18.44564944
      1.00110140	     12.53792031	     13.22295259	      0.00000000	     18.84047524
      1.00121171	     12.52821092	     13.21443548	     -0.00000000	     19.18825455
      1.00132202	     12.51849836	     13.20592978	     -0.00000000	     19.53795687
      1.00143233	     12.50878315	     13.19743517	      0.00000000	     19.88953592
      1.00156948	     12.49670050	     13.18688917	      0.00000000	     20.32917734
      1.00168249	     12.48674056	     13.17821062	     -0.00000000	     20.69352885
      1.00179551	     12.47677697	     13.16954223	     -0.00000000	     21.05969495
      1.00190852	     12.46681030	     13.16088367	     -0.00000000	     21.42762817
      1.00202153	     12.45683996	     13.15223445	      0.00000000	     21.79728171
      1.00216207	     12.44443735	     13.14149168	     -0.00000000	     22.25927407
      1.00226490	     12.43535785	     13.13363889	      0.00000000	     22.59892811
      1.00236774	     12.42627569	     13.12579284	      0.00000000	     22.93988774
      1.00250244	     12.41437432	     13.11552502	     -0.00000000	     23.38842466
      1.00263714	     12.40246804	     13.10526754	     -0.00000000	     23.83907117
      1.00273806	     12.39354364	     13.09758865	      0.00000000	     24.17804685
      1.00283898	     12.38461656	     13.08991494	      0.00000000	     24.51813640
      1.00297437	     12.37263563	     13.07962795	      0.00000000	     24.97607643
      1.00309674	     12.36180286	     13.07033767	     -0.00000000	     25.39158067
      1.00321910	     12.35096525	     13.06105349	      0.00000000	     25.80857195
      1.00334147	     12.34012362	     13.05177508	      0.00000000	     26.22700082
      1.00344480	     12.33096420	     13.04394379	      0.00000000	     26.58143442
      1.00354813	     12.32180192	     13.03611601	      0.00000000	     26.93682998
      1.00367660	     12.31040658	     13.02638888	      0.00000000	     27.37995817
      1.00380506	     12.29900656	     13.01666622	      0.00000000	     27.82447652
      1.00391325	     12.28940149	     13.00848105	      0.00000000	     28.19987928
      1.00402144	     12.27979326	     13.00029843	      0.00000000	     28.57620074
      1.00412963	     12.27018129	     12.99211798	      0.00000000	     28.95341106
      1.00427048	     12.25766308	     12.98147120	      0.00000000	     29.44576242
      1.00437567	     12.24830906	     12.97352083	      0.00000000	     29.81441199
      1.00448087	     12.23895209	     12.96557171	      0.00000000	     30.18381316
      1.00461041	     12.22742499	     12.95578424	      0.00000000	     30.63969715
      1.00473996	     12.21589338	     12.94599780	     -0.00000000	     31.09663622
      1.00484104	     12.20689138	     12.93836169	     -0.00000000	     31.45389282
      1.00494212	     12.19788681	     12.93072574	      0.00000000	     31.81174322
      1.00507368	     12.18616259	     12.92078715	     -0.00000000	     32.27834907
      1.00519450	     12.17539200	     12.91165984	      0.00000000	     32.70765859
      1.00531532	     12.16461702	     12.90253157	     -0.00000000	     33.13771541
      1.00543613	     12.15383855	     12.89340214	     -0.00000000	     33.56848644
      1.00553885	     12.14467097	     12.88563887	     -0.00000000	     33.93527126
      1.00564157	     12.13550095	     12.87787430	     -0.00000000	     34.30252945
      1.00576824	     12.12418819	     12.86829663	     -0.00000000	     34.75606540
      1.00589492	     12.11287161	     12.85871625	      0.00000000	     35.21025702
      1.00600265	     12.10324391	     12.85056618	     -0.00000000	     35.59701146
      1.00611038	     12.09361369	     12.84241368	      0.00000000	     35.98419449
      1.00621811	     12.08398039	     12.83425844	      0.00000000	     36.37178579
      1.00635553	     12.07168839	     12.82385136	      0.00000000	     36.86675958
      1.00646046	     12.06229931	     12.81590133	     -0.00000000	     37.24510465
      1.00656539	     12.05290803	     12.80794812	      0.00000000	     37.62377680
      1.00669247	     12.04153100	     12.79831161	      0.00000000	     38.08278656
      1.00681955	     12.03015078	     12.78866977	      0.00000000	     38.54222038
      1.00692086	     12.02107551	     12.78097912	      0.00000000	     38.90876728
      1.00702216	     12.01199844	     12.77328471	      0.00000000	     39.27555017
      1.00715074	     12.00047426	     12.76351294	      0.00000000	     39.74140076
      1.00727933	     11.98894711	     12.75373450	     -0.00000000	     40.20757923
      1.00738289	     11.97966057	     12.74585388	     -0.00000000	     40.58325312
      1.00748644	     11.97037237	     12.73796857	     -0.00000000	     40.95910668
      1.00761226	     11.95908537	     12.72838213	      0.00000000	     41.41594794
      1.00773807	     11.94779593	     12.71878818	      0.00000000	     41.87300804
      1.00784181	     11.93848453	     12.71087132	     -0.00000000	     42.25003502
      1.00794555	     11.92917171	     12.70294902	     -0.00000000	     42.62718033
      1.00807011	     11.91798785	     12.69342964	     -0.00000000	     43.08013412
      1.00819466	     11.90680197	     12.68390189	      0.00000000	     43.53321632
      1.00829944	     11.89739034	     12.67588043	     -0.00000000	     43.91442880
      1.00840421	     11.88797754	     12.66785271	     -0.00000000	     44.29570315
      1.00850899	     11.87856305	     12.65981848	      0.00000000	     44.67702644
      1.00865171	     11.86573755	     12.64886438	     -0.00000000	     45.19648482
      1.00875367	     11.85657275	     12.64103062	      0.00000000	     45.56762637
      1.00885563	     11.84740707	     12.63319029	      0.00000000	     45.93877469
      1.00898521	     11.83575644	     12.62321615	      0.00000000	     46.41046320
      1.00911479	     11.82410445	     12.61323088	     -0.00000000	     46.88212189
      1.00921163	     11.81539504	     12.60576101	      0.00000000	     47.23457593
      1.00930848	     11.80668510	     12.59828468	     -0.00000000	     47.58699169
      1.00944154	     11.79471602	     12.58800121	     -0.00000000	     48.07113857
      1.00956177	     11.78390041	     12.57869865	     -0.00000000	     48.50849202
      1.00968200	     11.77308344	     12.56938538	      0.00000000	     48.94573676
      1.00978909	     11.76344789	     12.56108054	     -0.00000000	     49.33510544
      1.00989618	     11.75381130	     12.55276689	     -0.00000000	     49.72436310
      1.01000327	     11.74417438	     12.54444437	     -0.00000000	     50.11349826
      1.01013228	     11.73256477	     12.53440699	     -0.00000000	     50.58207164
      1.01024137	     11.72274698	     12.52590856	      0.00000000	     50.97815200
      1.01035046	     11.71292844	     12.51740036	     -0.00000000	     51.37406787
      1.01045955	     11.70310986	     12.50888235	     -0.00000000	     51.76980768
      1.01056864	     11.69329080	     12.50035431	     -0.00000000	     52.16536004
      1.01070164	     11.68132051	     12.48994412	      0.00000000	     52.64730590
      1.01080194	     11.67229209	     12.48208260	     -0.00000000	     53.01058068
      1.01090224	     11.66326395	     12.47421230	     -0.00000000	     53.37366734
      1.01102997	     11.65176702	     12.46417699	     -0.00000000	     53.83574901
      1.01115770	     11.64027058	     12.45412702	      0.00000000	     54.29749448
      1.01125601	     11.63142170	     12.44638149	     -0.00000000	     54.65265356
      1.01135432	     11.62257336	     12.43862706	      0.00000000	     55.00759554
      1.01148301	     11.61099080	     12.42846257	      0.00000000	     55.47188434
      1.01160005	     11.60045821	     12.41920527	     -0.00000000	     55.89376466
      1.01171708	     11.58992581	     12.40993477	     -0.00000000	     56.31529963
      1.01183412	     11.57939451	     12.40065102	     -0.00000000	     56.73647664
      1.01193563	     11.57025992	     12.39258747	      0.00000000	     57.10149964
      1.01203714	     11.56112628	     12.38451373	      0.00000000	     57.46623591
      1.01213866	     11.55199309	     12.37642962	     -0.00000000	     57.83067749
      1.01228399	     11.53891880	     12.36483764	      0.00000000	     58.35191084
      1.01238398	     11.52992419	     12.35684964	      0.00000000	     58.71015115
      1.01248397	     11.52093067	     12.34885131	      0.00000000	     59.06807958
      1.01261348	     11.50928401	     12.33847692	      0.00000000	     59.53116466
      1.01274298	     11.49763925	     12.32808484	      0.00000000	     59.99369851
      1.01283574	     11.48929873	     12.32062996	     -0.00000000	     60.32466127
      1.01292850	     11.48095940	     12.31316584	     -0.00000000	     60.65532752
      1.01306467	     11.46871862	     12.30219138	     -0.00000000	     61.14020286
      1.01318525	     11.45788168	     12.29245681	      0.00000000	     61.56898804
      1.01330583	     11.44704612	     12.28270605	      0.00000000	     61.99723680
      1.01340932	     11.43774794	     12.27432415	      0.00000000	     62.36435986
      1.01351281	     11.42845078	     12.26593009	      0.00000000	     62.73107148
      1.01361630	     11.41915528	     12.25752385	      0.00000000	     63.09736427
      1.01375035	     11.40711683	     12.24661695	     -0.00000000	     63.57118625
      1.01385703	     11.39753894	     12.23792253	      0.00000000	     63.94772579
      1.01396370	     11.38796241	     12.22921473	      0.00000000	     64.32379483
      1.01407038	     11.37838788	     12.22049355	     -0.00000000	     64.69938567
      1.01417706	     11.36881495	     12.21175880	      0.00000000	     65.07449071
      1.01431404	     11.35652525	     12.20052242	      0.00000000	     65.55544319
      1.01441049	     11.34787394	     12.19259752	      0.00000000	     65.89357310
      1.01450693	     11.33922452	     12.18466132	      0.00000000	     66.23128668
      1.01463769	     11.32750039	     12.17388345	      0.00000000	     66.68847175
      1.01475205	     11.31724919	     12.16443977	     -0.00000000	     67.08768177
      1.01486642	     11.30700011	     12.15497973	     -0.00000000	     67.48628062
      1.01498078	     11.29675393	     12.14550331	     -0.00000000	     67.88425992
      1.01509514	     11.28650980	     12.13601025	     -0.00000000	     68.28161156
      1.01519376	     11.27767801	     12.12781026	      0.00000000	     68.62377053
      1.01529239	     11.26884786	     12.11959773	      0.00000000	     68.96545174
      1.01541675	     11.25771674	     12.10922435	     -0.00000000	     69.39560147
      1.01554111	     11.24658854	     12.09883076	     -0.00000000	     69.82497413
      1.01563578	     11.23811911	     12.09090440	      0.00000000	     70.15133623
      1.01573046	     11.22965135	     12.08296615	      0.00000000	     70.47723851
      1.01586300	     11.21780050	     12.07183301	     -0.00000000	     70.93270518
      1.01597791	     11.20752927	     12.06216194	     -0.00000000	     71.32683330
      1.01609282	     11.19726152	     12.05247312	     -0.00000000	     71.72026386
      1.01619562	     11.18807731	     12.04378940	      0.00000000	     72.07166488
      1.01629843	     11.17889601	     12.03509129	     -0.00000000	     72.42249810
      1.01640124	     11.16971705	     12.02637862	     -0.00000000	     72.77275933
      1.01653247	     11.15800483	     12.01523629	     -0.00000000	     73.21900612
      1.01663485	     11.14886959	     12.00652628	      0.00000000	     73.56651334
      1.01673723	     11.13973734	     11.99780163	      0.00000000	     73.91344071
      1.01683962	     11.13060760	     11.98906218	      0.00000000	     74.25978480
      1.01697607	     11.11844422	     11.97739134	     -0.00000000	     74.72047274
      1.01707518	     11.10961270	     11.96889806	      0.00000000	     75.05441476
      1.01717429	     11.10078414	     11.96039072	     -0.00000000	     75.38780069
      1.01729935	     11.08964725	     11.94963530	      0.00000000	     75.80769226
      1.01742441	     11.07851506	     11.93885719	     -0.00000000	     76.22668997
      1.01751686	     11.07028826	     11.93087498	      0.00000000	     76.53584680
      1.01760931	     11.06206419	     11.92288024	     -0.00000000	     76.84451142
      1.01774065	     11.05038415	     11.91150022	      0.00000000	     77.28218783
      1.01785688	     11.04005266	     11.90140848	     -0.00000000	     77.66866158
      1.01797310	     11.02972481	     11.89129647	      0.00000000	     78.05435052
      1.01807729	     11.02047069	     11.88221480	     -0.00000000	     78.39941518
      1.01818148	     11.01121947	     11.87311665	     -0.00000000	     78.74384690
      1.01828566	     11.00197182	     11.86400203	     -0.00000000	     79.08764494
      1.01838985	     10.99272729	     11.85487078	     -0.00000000	     79.43080881
      1.01852399	     10.98083066	     11.84309019	     -0.00000000	     79.87168174
      1.01862048	     10.97227575	     11.83459835	      0.00000000	     80.18818181
      1.01871697	     10.96372408	     11.82609209	     -0.00000000	     80.50413791
      1.01884360	     10.95250588	     11.81490708	      0.00000000	     80.91794754
      1.01897023	     10.94129322	     11.80369694	     -0.00000000	     81.33082243
      1.01906147	     10.93321678	     11.79560374	     -0.00000000	     81.62774030
      1.01915271	     10.92514339	     11.78749738	      0.00000000	     81.92417472
      1.01928504	     10.91343982	     11.77571764	      0.00000000	     82.35321768
      1.01940088	     10.90319887	     11.76538199	      0.00000000	     82.72799575
      1.01951672	     10.89296215	     11.75502467	     -0.00000000	     83.10200192
      1.01962039	     10.88380595	     11.74573792	      0.00000000	     83.43603451
      1.01972405	     10.87465310	     11.73643364	     -0.00000000	     83.76945414
      1.01982771	     10.86550426	     11.72711184	      0.00000000	     84.10226359
      1.01993138	     10.85635899	     11.71777237	     -0.00000000	     84.43446594
      1.02006439	     10.84463010	     11.70576251	      0.00000000	     84.85984714
      1.02016046	     10.83616280	     11.69707039	      0.00000000	     85.16645433
      1.02025653	     10.82769911	     11.68836296	      0.00000000	     85.47254985
      1.02038218	     10.81663358	     11.67695045	      0.00000000	     85.87215142
      1.02050784	     10.80557418	     11.66551146	      0.00000000	     86.27089067
      1.02059879	     10.79757274	     11.65721538	     -0.00000000	     86.55895989
      1.02068973	     10.78957469	     11.64890533	      0.00000000	     86.84658477
      1.02082083	     10.77805076	     11.63690155	      0.00000000	     87.26042278
      1.02093589	     10.76794255	     11.62634251	     -0.00000000	     87.62287242
      1.02105095	     10.75783909	     11.61576070	     -0.00000000	     87.98463164
      1.02115412	     10.74878402	     11.60625263	      0.00000000	     88.30844061
      1.02125730	     10.73973273	     11.59672608	      0.00000000	     88.63170632
      1.02136047	     10.73068588	     11.58718108	      0.00000000	     88.95443464
      1.02146364	     10.72164301	     11.57761749	     -0.00000000	     89.27663168
      1.02159544	     10.71009825	     11.56537405	     -0.00000000	     89.68743819
      1.02169109	     10.70172268	     11.55646814	      0.00000000	     89.98508750
      1.02178675	     10.69335109	     11.54754614	     -0.00000000	     90.28229779
      1.02191137	     10.68245096	     11.53589928	     -0.00000000	     90.66881829
      1.02203598	     10.67155755	     11.52422488	     -0.00000000	     91.05461513
      1.02212687	     10.66361568	     11.51569220	     -0.00000000	     91.33556081
      1.02221776	     10.65567757	     11.50714477	     -0.00000000	     91.61613306
      1.02234722	     10.64437724	     11.49494513	     -0.00000000	     92.01511363
      1.02246142	     10.63441435	     11.48415777	     -0.00000000	     92.36647889
      1.02257562	     10.62445672	     11.47334676	     -0.00000000	     92.71728425
      1.02267836	     10.61550392	     11.46360092	      0.00000000	     93.03240172
      1.02278110	     10.60655534	     11.45383580	      0.00000000	     93.34708222
      1.02288384	     10.59761165	     11.44405144	      0.00000000	     93.66133349
      1.02298658	     10.58867239	     11.43424770	      0.00000000	     93.97516341
      1.02311698	     10.57733300	     11.42177612	     -0.00000000	     94.37290720
      1.02321228	     10.56905045	     11.41264179	      0.00000000	     94.66317344
      1.02330758	     10.56077229	     11.40349070	     -0.00000000	     94.95309909
      1.02343106	     10.55005288	     11.39160933	      0.00000000	     95.32823565
      1.02355453	     10.53934077	     11.37969964	     -0.00000000	     95.70282552
      1.02364556	     10.53144709	     11.37090065	     -0.00000000	     95.97865959
      1.02373660	     10.52355757	     11.36208621	      0.00000000	     96.25420994
      1.02386410	     10.51251343	     11.34971408	     -0.00000000	     96.63969389
      1.02397736	     10.50271036	     11.33869923	     -0.00000000	     96.98164607
      1.02409061	     10.49291306	     11.32766015	     -0.00000000	     97.32319157
      1.02420387	     10.48312237	     11.31659688	     -0.00000000	     97.66434136
      1.02429727	     10.47505242	     11.30745493	     -0.00000000	     97.94538916
      1.02439067	     10.46698704	     11.29829645	     -0.00000000	     98.22618163
      1.02451163	     10.45654779	     11.28641071	      0.00000000	     98.58946294
      1.02462387	     10.44686717	     11.27535617	     -0.00000000	     98.92621467
      1.02473612	     10.43719245	     11.26427747	     -0.00000000	     99.26262878
      1.02484836	     10.42752451	     11.25317468	      0.00000000	     99.59871587
      1.02494170	     10.41948966	     11.24392384	      0.00000000	     99.87794218
      1.02503504	     10.41145956	     11.23465627	      0.00000000	    100.15695572
      1.02515530	     10.40111956	     11.22269073	     -0.00000000	    100.51614504
      1.02526734	     10.39149271	     11.21151732	      0.00000000	    100.85050376
      1.02537939	     10.38187202	     11.20031954	     -0.00000000	    101.18458582
      1.02548021	     10.37322117	     11.19022286	     -0.00000000	    101.48496934
      1.02558103	     10.36457530	     11.18010637	     -0.00000000	    101.78514438
      1.02568185	     10.35593506	     11.16997013	     -0.00000000	    102.08511817
      1.02580335	     10.34552958	     11.15772850	      0.00000000	    102.44636128
      1.02590604	     10.33674088	     11.14735889	      0.00000000	    102.75148904
      1.02600874	     10.32795755	     11.13696860	      0.00000000	    103.05643174
      1.02611143	     10.31918021	     11.12655768	     -0.00000000	    103.36119670
      1.02621413	     10.31040842	     11.11612602	      0.00000000	    103.66579118
      1.02633979	     10.29968340	     11.10333362	     -0.00000000	    104.03827360
      1.02643456	     10.29160020	     11.09366518	     -0.00000000	    104.31904005
      1.02652933	     10.28352232	     11.08397908	      0.00000000	    104.59968019
      1.02664981	     10.27325986	     11.07163940	      0.00000000	    104.95628778
      1.02677030	     10.26300592	     11.05927108	     -0.00000000	    105.31271082
      1.02686241	     10.25517119	     11.04979513	     -0.00000000	    105.58510528
      1.02695453	     10.24734163	     11.04030242	      0.00000000	    105.85740282
      1.02707695	     10.23694408	     11.02766125	     -0.00000000	    106.21912392
      1.02718766	     10.22754881	     11.01620368	      0.00000000	    106.54611313
      1.02729837	     10.21816036	     11.00472172	      0.00000000	    106.87298559
      1.02740907	     10.20877955	     10.99321543	      0.00000000	    107.19974890
      1.02750429	     10.20071650	     10.98329934	     -0.00000000	    107.48071517
      1.02759951	     10.19265918	     10.97336523	     -0.00000000	    107.76161087
      1.02771512	     10.18288378	     10.96127984	      0.00000000	    108.10255943
      1.02783073	     10.17311671	     10.94916782	      0.00000000	    108.44341880
      1.02792928	     10.16479642	     10.93882133	      0.00000000	    108.73393280
      1.02802783	     10.15648237	     10.92845549	     -0.00000000	    109.02439247
      1.02812639	     10.14817404	     10.91807018	      0.00000000	    109.31480249
      1.02825393	     10.13743091	     10.90460117	     -0.00000000	    109.69057187
      1.02835067	     10.12928887	     10.89436343	     -0.00000000	    109.97554070
      1.02844741	     10.12115295	     10.88410699	      0.00000000	    110.26047581
      1.02856462	     10.11130305	     10.87165510	     -0.00000000	    110.60566436
      1.02868183	     10.10146214	     10.85917572	     -0.00000000	    110.95081637
      1.02877377	     10.09374830	     10.84936715	     -0.00000000	    111.22154317
      1.02886571	     10.08604015	     10.83954166	     -0.00000000	    111.49225491
      1.02898613	     10.07595278	     10.82664757	      0.00000000	    111.84678743
      1.02909619	     10.06674111	     10.81483671	     -0.00000000	    112.17082410
      1.02920625	     10.05753694	     10.80300147	      0.00000000	    112.49485464
      1.02931632	     10.04834108	     10.79114195	      0.00000000	    112.81888400
      1.02941036	     10.04048917	     10.78098881	      0.00000000	    113.09576523
      1.02950441	     10.03264338	     10.77081795	     -0.00000000	    113.37265209
      1.02961995	     10.02301247	     10.75829853	      0.00000000	    113.71282321
      1.02973549	     10.01339068	     10.74575233	     -0.00000000	    114.05301236
      1.02983315	     10.00526423	     10.73512641	      0.00000000	    114.34058224
      1.02993081	      9.99714447	     10.72448136	      0.00000000	    114.62817154
      1.03002847	      9.98903091	     10.71381710	     -0.00000000	    114.91578318
      1.03015639	      9.97841358	     10.69981989	      0.00000000	    115.29254090
      1.03025209	      9.97047699	     10.68932608	      0.00000000	    115.57445083
      1.03034780	      9.96254692	     10.67881389	     -0.00000000	    115.85639071
      1.03046500	      9.95284335	     10.66591467	     -0.00000000	    116.20172293
      1.03058221	      9.94314955	     10.65298789	     -0.00000000	    116.54710794
      1.03067297	      9.93564962	     10.64295951	     -0.00000000	    116.81458289
      1.03076372	      9.92815570	     10.63291463	     -0.00000000	    117.08209380
      1.03088441	      9.91819878	     10.61953108	      0.00000000	    117.43789503
      1.03099420	      9.90915008	     10.60733081	      0.00000000	    117.76162591
      1.03110399	      9.90010950	     10.59510631	     -0.00000000	    118.08541841
      1.03121378	      9.89107785	     10.58285770	     -0.00000000	    118.40927532
      1.03130637	      9.88346758	     10.57250954	      0.00000000	    118.68243789
      1.03139895	      9.87586371	     10.56214425	     -0.00000000	    118.95564981
      1.03151497	      9.86634396	     10.54913160	     -0.00000000	    119.29807414
      1.03163099	      9.85683409	     10.53609204	     -0.00000000	    119.64058130
      1.03172732	      9.84894483	     10.52524452	     -0.00000000	    119.92503697
      1.03182365	      9.84106257	     10.51437849	     -0.00000000	    120.20955322
      1.03191998	      9.83318681	     10.50349389	      0.00000000	    120.49413154
      1.03205015	      9.82255497	     10.48875578	      0.00000000	    120.87879189
      1.03214430	      9.81487300	     10.47807549	      0.00000000	    121.15706747
      1.03223845	      9.80719777	     10.46737755	      0.00000000	    121.43540666
      1.03235676	      9.79756143	     10.45390858	      0.00000000	    121.78527878
      1.03247508	      9.78793570	     10.44041177	     -0.00000000	    122.13523860
      1.03256366	      9.78073539	     10.43028858	     -0.00000000	    122.39729856
      1.03265224	      9.77354116	     10.42014982	      0.00000000	    122.65939443
      1.03277509	      9.76357257	     10.40606202	      0.00000000	    123.02295710
      1.03288533	      9.75463710	     10.39339501	     -0.00000000	    123.34923227
      1.03299558	      9.74571037	     10.38070383	     -0.00000000	    123.67553030
      1.03309425	      9.73772871	     10.36932444	     -0.00000000	    123.96758731
      1.03319292	      9.72975400	     10.35792570	     -0.00000000	    124.25964510
      1.03329159	      9.72178683	     10.34650772	     -0.00000000	    124.55169522
      1.03339026	      9.71382679	     10.33507044	     -0.00000000	    124.84372918
      1.03351943	      9.70341759	     10.32006878	      0.00000000	    125.22599404
      1.03361012	      9.69611669	     10.30951665	     -0.00000000	    125.49433919
      1.03370081	      9.68882228	     10.29894832	      0.00000000	    125.76264702
      1.03382257	      9.67903815	     10.28473341	      0.00000000	    126.12281497
      1.03394433	      9.66926557	     10.27048932	     -0.00000000	    126.48288648
      1.03403067	      9.66234286	     10.26037197	     -0.00000000	    126.73812334
      1.03411700	      9.65542609	     10.25023999	     -0.00000000	    126.99329708
      1.03424353	      9.64529868	     10.23536363	     -0.00000000	    127.36716355
      1.03435427	      9.63644609	     10.22231917	      0.00000000	    127.69420598
      1.03446500	      9.62760253	     10.20925058	      0.00000000	    128.02110635
      1.03456282	      9.61979795	     10.19768538	      0.00000000	    128.30977268
      1.03466065	      9.61200034	     10.18610136	      0.00000000	    128.59830848
      1.03475847	      9.60421027	     10.17449862	      0.00000000	    128.88670439
      1.03487719	      9.59476614	     10.16039287	      0.00000000	    129.23648711
      1.03497635	      9.58688670	     10.14859028	     -0.00000000	    129.52845385
      1.03507550	      9.57901444	     10.13676843	      0.00000000	    129.82024556
      1.03517466	      9.57114995	     10.12492739	      0.00000000	    130.11185223
      1.03527381	      9.56329275	     10.11306713	     -0.00000000	    130.40326385
      1.03539861	      9.55341415	     10.09811180	     -0.00000000	    130.76976001
      1.03548994	      9.54619242	     10.08714855	      0.00000000	    131.03773575
      1.03558127	      9.53897734	     10.07616907	     -0.00000000	    131.30551868
      1.03570026	      9.52958624	     10.06183964	     -0.00000000	    131.65410665
      1.03581925	      9.52020625	     10.04748269	      0.00000000	    132.00233601
      1.03590602	      9.51337271	     10.03699607	     -0.00000000	    132.25603059
      1.03599278	      9.50654518	     10.02649484	      0.00000000	    132.50951810
      1.03611687	      9.49679116	     10.01145194	     -0.00000000	    132.87164764
      1.03622557	      9.48825552	      9.99824840	     -0.00000000	    133.18853066
      1.03633428	      9.47972852	      9.98502183	     -0.00000000	    133.50504849
      1.03644299	      9.47121092	      9.97177235	     -0.00000000	    133.82118736
      1.03653319	      9.46414969	      9.96076098	      0.00000000	    134.08320903
      1.03662340	      9.45709491	      9.94973385	     -0.00000000	    134.34495252
      1.03673946	      9.44802655	      9.93552228	      0.00000000	    134.68130826
      1.03685552	      9.43896859	      9.92128460	     -0.00000000	    135.01717385
      1.03694743	      9.43180172	      9.90999008	      0.00000000	    135.28281259
      1.03703935	      9.42464148	      9.89867920	     -0.00000000	    135.54812523
      1.03715485	      9.41565238	      9.88444224	     -0.00000000	    135.88105167
      1.03727036	      9.40667355	      9.87017943	      0.00000000	    136.21343396
      1.03735988	      9.39972113	      9.85910744	      0.00000000	    136.47065582
      1.03744940	      9.39277495	      9.84801993	      0.00000000	    136.72753363
      1.03756772	      9.38360294	      9.83334146	      0.00000000	    137.06651341
      1.03768604	      9.37444158	      9.81863584	      0.00000000	    137.40486208
      1.03777393	      9.36764306	      9.80769525	      0.00000000	    137.65575962
      1.03786181	      9.36085050	      9.79673970	      0.00000000	    137.90629272
      1.03798301	      9.35149231	      9.78160678	     -0.00000000	    138.25118036
      1.03808926	      9.34329776	      9.76831753	     -0.00000000	    138.55292023
      1.03819550	      9.33511111	      9.75500629	     -0.00000000	    138.85409209
      1.03830175	      9.32693304	      9.74167315	     -0.00000000	    139.15468423
      1.03839618	      9.31967051	      9.72980367	      0.00000000	    139.42136534
      1.03849062	      9.31241474	      9.71791689	     -0.00000000	    139.68757133
      1.03858505	      9.30516515	      9.70601270	     -0.00000000	    139.95329435
      1.03870960	      9.29561344	      9.69028535	     -0.00000000	    140.30301287
      1.03880490	      9.28831250	      9.67823173	      0.00000000	    140.56999889
      1.03890020	      9.28101829	      9.66616042	     -0.00000000	    140.83646712
      1.03899549	      9.27373031	      9.65407136	     -0.00000000	    141.10241002
      1.03912147	      9.26410585	      9.63806275	      0.00000000	    141.45316027
      1.03921444	      9.25701032	      9.62622925	      0.00000000	    141.71138985
      1.03930740	      9.24992109	      9.61437888	      0.00000000	    141.96909656
      1.03942294	      9.24111906	      9.59962817	     -0.00000000	    142.28862395
      1.03952665	      9.23322610	      9.58636504	     -0.00000000	    142.57473985
      1.03963036	      9.22534019	      9.57308075	      0.00000000	    142.86017878
      1.03973407	      9.21746206	      9.55977542	      0.00000000	    143.14493239
      1.03983777	      9.20959078	      9.54644888	     -0.00000000	    143.42899272
      1.03992997	      9.20259993	      9.53458411	     -0.00000000	    143.68092890
      1.04002216	      9.19561450	      9.52270257	      0.00000000	    143.93230571
      1.04013345	      9.18719045	      9.50833841	      0.00000000	    144.23498328
      1.04024474	      9.17877436	      9.49394977	      0.00000000	    144.53682961
      1.04033656	      9.17183668	      9.48205908	      0.00000000	    144.78525661
      1.04042839	      9.16490428	      9.47015168	      0.00000000	    145.03310749
      1.04054185	      9.15634589	      9.45541477	     -0.00000000	    145.33857247
      1.04065532	      9.14779560	      9.44065230	      0.00000000	    145.64314332
      1.04074315	      9.14118354	      9.42920818	      0.00000000	    145.87827265
      1.04083097	      9.13457620	      9.41774868	     -0.00000000	    146.11285859
      1.04095014	      9.12561908	      9.40217517	     -0.00000000	    146.43028605
      1.04106931	      9.11667074	      9.38657332	      0.00000000	    146.74670008
      1.04115279	      9.11040851	      9.37562793	     -0.00000000	    146.96773052
      1.04123626	      9.10415042	      9.36466857	     -0.00000000	    147.18825822
      1.04136419	      9.09456869	      9.34784651	     -0.00000000	    147.52523318
      1.04146906	      9.08672082	      9.33403087	     -0.00000000	    147.80060514
      1.04157393	      9.07888009	      9.32019321	      0.00000000	    148.07517240
      1.04167881	      9.07104581	      9.30633339	      0.00000000	    148.34893197
      1.04178368	      9.06321877	      9.29245152	     -0.00000000	    148.62188112
      1.04187413	      9.05647373	      9.28046198	     -0.00000000	    148.85661870
      1.04196457	      9.04973400	      9.26845599	      0.00000000	    149.09075044
      1.04207676	      9.04138068	      9.25354074	      0.00000000	    149.38032427
      1.04218894	      9.03303524	      9.23860007	      0.00000000	    149.66896242
      1.04227974	      9.02628619	      9.22648942	      0.00000000	    149.90187950
      1.04237054	      9.01954234	      9.21436208	     -0.00000000	    150.13418226
      1.04248397	      9.01112359	      9.19918731	     -0.00000000	    150.42354386
      1.04259740	      9.00271272	      9.18398638	     -0.00000000	    150.71194581
      1.04268488	      8.99623123	      9.17224584	     -0.00000000	    150.93369851
      1.04277236	      8.98975447	      9.16048971	      0.00000000	    151.15488082
      1.04289038	      8.98102321	      9.14460419	      0.00000000	    151.45238380
      1.04300840	      8.97230025	      9.12869016	      0.00000000	    151.74885073
      1.04309260	      8.96608146	      9.11731902	     -0.00000000	    151.95972797
      1.04317680	      8.95986696	      9.10593334	     -0.00000000	    152.17007965
      1.04330112	      8.95069827	      9.08909545	      0.00000000	    152.47970908
      1.04340585	      8.94298140	      9.07488639	     -0.00000000	    152.73965759
      1.04351058	      8.93527033	      9.06065463	      0.00000000	    152.99879954
      1.04361531	      8.92756569	      9.04640020	     -0.00000000	    153.25713758
      1.04370909	      8.92067136	      9.03361686	      0.00000000	    153.48778395
      1.04380287	      8.91378214	      9.02081530	     -0.00000000	    153.71779048
      1.04389664	      8.90689748	      9.00799541	     -0.00000000	    153.94715968
      1.04401642	      8.89811156	      8.99159532	     -0.00000000	    154.23918584
      1.04411146	      8.89114489	      8.97856007	     -0.00000000	    154.47018331
      1.04420651	      8.88418331	      8.96550598	      0.00000000	    154.70053573
      1.04430155	      8.87722629	      8.95243294	      0.00000000	    154.93024646
      1.04442073	      8.86850968	      8.93601361	     -0.00000000	    155.21738472
      1.04451401	      8.86169159	      8.92314042	      0.00000000	    155.44144816
      1.04460730	      8.85487830	      8.91024897	      0.00000000	    155.66490470
      1.04470059	      8.84806931	      8.89733915	      0.00000000	    155.88775812
      1.04482507	      8.83899050	      8.88008357	      0.00000000	    156.18420340
      1.04491743	      8.83225891	      8.86725882	     -0.00000000	    156.40348003
      1.04500980	      8.82553191	      8.85441604	      0.00000000	    156.62217840
      1.04512291	      8.81729936	      8.83866360	     -0.00000000	    156.88922320
      1.04522355	      8.80998059	      8.82462599	     -0.00000000	    157.12609315
      1.04532419	      8.80266651	      8.81056678	      0.00000000	    157.36229342
      1.04542482	      8.79535781	      8.79648606	      0.00000000	    157.59782974
      1.04552546	      8.78805369	      8.78238367	      0.00000000	    157.83270807
      1.04562610	      8.78075493	      8.76825970	      0.00000000	    158.06693441
      1.04572673	      8.77346065	      8.75411401	      0.00000000	    158.30051499
      1.04582737	      8.76617174	      8.73994668	      0.00000000	    158.53345602
      1.04592801	      8.75888719	      8.72575756	     -0.00000000	    158.76576395
      1.04602864	      8.75160802	      8.71154676	      0.00000000	    158.99744520
      1.04611893	      8.74508110	      8.69877887	     -0.00000000	    159.20477137
      1.04620922	      8.73855837	      8.68599347	     -0.00000000	    159.41160327
      1.04631825	      8.73068611	      8.67052981	     -0.00000000	    159.66073062
      1.04642729	      8.72281971	      8.65504052	      0.00000000	    159.90915292
      1.04651904	      8.71620363	      8.64198549	     -0.00000000	    160.11767400
      1.04661080	      8.70959177	      8.62891228	      0.00000000	    160.32570726
      1.04670256	      8.70298361	      8.61582081	      0.00000000	    160.53325806
      1.04682740	      8.69399962	      8.59798058	      0.00000000	    160.81486597
      1.04692013	      8.68733027	      8.58470616	      0.00000000	    161.02349280
      1.04701287	      8.68066510	      8.57141310	     -0.00000000	    161.23164549
      1.04712458	      8.67264068	      8.55537445	      0.00000000	    161.48177948
      1.04722385	      8.66551490	      8.54109921	      0.00000000	    161.70349452
      1.04732313	      8.65839319	      8.52680244	      0.00000000	    161.92468763
      1.04742240	      8.65127622	      8.51248423	      0.00000000	    162.14536580
      1.04752167	      8.64416327	      8.49814445	     -0.00000000	    162.36553615
      1.04762095	      8.63705504	      8.48378319	     -0.00000000	    162.58520574
      1.04772022	      8.62995078	      8.46940033	     -0.00000000	    162.80438172
      1.04781949	      8.62285120	      8.45499597	     -0.00000000	    163.02307117
      1.04791877	      8.61575557	      8.44056997	     -0.00000000	    163.24128126
      1.04801804	      8.60866458	      8.42612243	      0.00000000	    163.45901907
      1.04811731	      8.60157750	      8.41165323	      0.00000000	    163.67629180
      1.04821659	      8.59449504	      8.39716247	     -0.00000000	    163.89310651
      1.04831586	      8.58741644	      8.38265003	     -0.00000000	    164.10947039
      1.04841513	      8.58034244	      8.36811599	      0.00000000	    164.32539049
      1.04851440	      8.57327226	      8.35356025	      0.00000000	    164.54087398
      1.04861368	      8.56620667	      8.33898291	     -0.00000000	    164.75592788
      1.04871295	      8.55914484	      8.32438384	     -0.00000000	    164.97055931
      1.04881222	      8.55208761	      8.30976315	      0.00000000	    165.18477525
      1.04891150	      8.54503409	      8.29512072	      0.00000000	    165.39858280
      1.04901077	      8.53798515	      8.28045667	      0.00000000	    165.61198887
      1.04911004	      8.53093988	      8.26577085	     -0.00000000	    165.82500050
      1.04920932	      8.52389919	      8.25106341	      0.00000000	    166.03762455
      1.04930859	      8.51686212	      8.23633420	      0.00000000	    166.24986798
      1.04940786	      8.50982964	      8.22158337	     -0.00000000	    166.46173757
      1.04950714	      8.50280072	      8.20681075	     -0.00000000	    166.67324024
      1.04960641	      8.49577641	      8.19201652	     -0.00000000	    166.88438267
      1.04969536	      8.48948533	      8.17874178	     -0.00000000	    167.07327448
      1.04978432	      8.48319782	      8.16544967	     -0.00000000	    167.26188729
      1.04989272	      8.47553961	      8.14922746	      0.00000000	    167.49137284
      1.05000112	      8.46788649	      8.13297944	     -0.00000000	    167.72045976
      1.05009201	      8.46147334	      8.11933685	     -0.00000000	    167.91222902
      1.05018290	      8.45506386	      8.10567613	     -0.00000000	    168.10372904
      1.05027378	      8.44865756	      8.09199723	     -0.00000000	    168.29496482
      1.05039760	      8.43993559	      8.07333269	     -0.00000000	    168.55507692
      1.05048927	      8.43348208	      8.05949278	      0.00000000	    168.74734654
      1.05058094	      8.42703223	      8.04563444	     -0.00000000	    168.93936400
      1.05069179	      8.41923726	      8.02885207	      0.00000000	    169.17122461
      1.05079035	      8.41231098	      8.01390782	      0.00000000	    169.37708140
      1.05088891	      8.40538826	      7.99894222	     -0.00000000	    169.58266519
      1.05098746	      8.39846980	      7.98395539	      0.00000000	    169.78798185
      1.05108602	      8.39155487	      7.96894724	      0.00000000	    169.99303729
      1.05118458	      8.38464420	      7.95391790	     -0.00000000	    170.19783726
      1.05128314	      8.37773705	      7.93886727	     -0.00000000	    170.40238754
      1.05138169	      8.37083416	      7.92379549	      0.00000000	    170.60669376
      1.05148025	      8.36393476	      7.90870245	      0.00000000	    170.81076159
      1.05157881	      8.35703962	      7.89358830	     -0.00000000	    171.01459650
      1.05167737	      8.35014796	      7.87845294	     -0.00000000	    171.21820407
      1.05177592	      8.34326058	      7.86329651	      0.00000000	    171.42158964
      1.05187448	      8.33637663	      7.84811891	     -0.00000000	    171.62475865
      1.05197304	      8.32949699	      7.83292029	      0.00000000	    171.82771631
      1.05207160	      8.32262075	      7.81770055	      0.00000000	    172.03046794
      1.05217016	      8.31574884	      7.80245986	      0.00000000	    172.23301863
      1.05226871	      8.30888029	      7.78719809	      0.00000000	    172.43537356
      1.05236727	      8.30201611	      7.77191542	     -0.00000000	    172.63753769
      1.05246583	      8.29515525	      7.75661174	     -0.00000000	    172.83951607
      1.05256439	      8.28829880	      7.74128722	     -0.00000000	    173.04131353
      1.05265217	      8.28219447	      7.72761991	     -0.00000000	    173.22090770
      1.05273996	      8.27609352	      7.71393611	     -0.00000000	    173.40036556
      1.05284812	      8.26858068	      7.69705394	     -0.00000000	    173.62128807
      1.05295628	      8.26107276	      7.68014679	     -0.00000000	    173.84201492
      1.05304615	      8.25483692	      7.66607802	     -0.00000000	    174.02529274
      1.05313603	      8.24860457	      7.65199207	      0.00000000	    174.20844306
      1.05324400	      8.24112203	      7.63504875	     -0.00000000	    174.42828625
      1.05335197	      8.23364444	      7.61808071	     -0.00000000	    174.64795614
      1.05343867	      8.22764237	      7.60443625	     -0.00000000	    174.82424497
      1.05352537	      8.22164358	      7.59077592	      0.00000000	    175.00042860
      1.05363702	      8.21392313	      7.57316213	      0.00000000	    175.22714954
      1.05374867	      8.20620792	      7.55552214	      0.00000000	    175.45370685
      1.05383303	      8.20038159	      7.54217677	     -0.00000000	    175.62477778
      1.05391738	      8.19455837	      7.52881652	      0.00000000	    175.79576119
      1.05403311	      8.18657400	      7.51046357	     -0.00000000	    176.03019259
      1.05414884	      8.17859526	      7.49208270	      0.00000000	    176.26447028
      1.05422971	      8.17302262	      7.47922182	      0.00000000	    176.42809197
      1.05431058	      8.16745285	      7.46634740	      0.00000000	    176.59164371
      1.05443311	      8.15901813	      7.44681371	     -0.00000000	    176.83933514
      1.05453542	      8.15198066	      7.43048115	     -0.00000000	    177.04602013
      1.05463772	      8.14494708	      7.41412697	      0.00000000	    177.25260542
      1.05474003	      8.13791805	      7.39775133	     -0.00000000	    177.45909488
      1.05482977	      8.13175511	      7.38336861	     -0.00000000	    177.64015517
      1.05491952	      8.12559570	      7.36896947	      0.00000000	    177.82114727
      1.05500926	      8.11943932	      7.35455388	      0.00000000	    178.00207377
      1.05513040	      8.11113437	      7.33506889	      0.00000000	    178.24619983
      1.05522168	      8.10488034	      7.32036754	     -0.00000000	    178.43007284
      1.05531296	      8.09862992	      7.30564940	      0.00000000	    178.61388646
      1.05540424	      8.09238265	      7.29091444	      0.00000000	    178.79764323
      1.05552467	      8.08414524	      7.27144730	     -0.00000000	    179.04001216
      1.05561389	      8.07804626	      7.25700682	      0.00000000	    179.21950690
      1.05570311	      8.07195074	      7.24255049	     -0.00000000	    179.39895484
      1.05581357	      8.06440870	      7.22463162	      0.00000000	    179.62104938
      1.05591219	      8.05767928	      7.20861254	      0.00000000	    179.81928956
      1.05601081	      8.05095344	      7.19257420	      0.00000000	    180.01748128
      1.05610942	      8.04423190	      7.17651677	     -0.00000000	    180.21562725
      1.05620804	      8.03751386	      7.16044019	      0.00000000	    180.41373023
      1.05630666	      8.03080022	      7.14434466	     -0.00000000	    180.61179280
      1.05640528	      8.02408999	      7.12823012	     -0.00000000	    180.80981765
      1.05649179	      8.01820724	      7.11407840	     -0.00000000	    180.98350287
      1.05657830	      8.01232721	      7.09991216	     -0.00000000	    181.15716271
      1.05668655	      8.00497471	      7.08216730	      0.00000000	    181.37440983
      1.05679479	      7.99762668	      7.06439992	      0.00000000	    181.59162302
      1.05688201	      7.99170946	      7.05006674	     -0.00000000	    181.76663038
      1.05696923	      7.98579506	      7.03571904	     -0.00000000	    181.94161936
      1.05707893	      7.97836093	      7.01765299	     -0.00000000	    182.16168523
      1.05718863	      7.97093138	      6.99956415	     -0.00000000	    182.38172757
      1.05727178	      7.96530360	      6.98583818	      0.00000000	    182.54850100
      1.05735494	      7.95967836	      6.97209922	     -0.00000000	    182.71526393
      1.05747057	      7.95186020	      6.95297093	     -0.00000000	    182.94716710
      1.05758621	      7.94404720	      6.93381777	     -0.00000000	    183.17905569
      1.05766520	      7.93871410	      6.92072115	      0.00000000	    183.33743918
      1.05774419	      7.93338330	      6.90761300	      0.00000000	    183.49581839
      1.05786891	      7.92497082	      6.88689074	     -0.00000000	    183.74590774
      1.05796981	      7.91817030	      6.87010722	     -0.00000000	    183.94820774
      1.05807070	      7.91137422	      6.85330526	     -0.00000000	    184.15050678
      1.05817160	      7.90458201	      6.83648487	      0.00000000	    184.35280686
      1.05827249	      7.89779446	      6.81964626	      0.00000000	    184.55510977
      1.05835771	      7.89206444	      6.80540984	      0.00000000	    184.72598187
      1.05844293	      7.88633772	      6.79116054	     -0.00000000	    184.89685839
      1.05855233	      7.87898973	      6.77284780	     -0.00000000	    185.11624508
      1.05866174	      7.87164700	      6.75451400	      0.00000000	    185.33564305
      1.05874732	      7.86590661	      6.74015858	     -0.00000000	    185.50726609
      1.05883289	      7.86016956	      6.72579043	      0.00000000	    185.67889833
      1.05894386	      7.85273500	      6.70714115	     -0.00000000	    185.90145888
      1.05905482	      7.84530589	      6.68847068	     -0.00000000	    186.12403864
      1.05913676	      7.83982281	      6.67466988	     -0.00000000	    186.28841584
      1.05921870	      7.83434282	      6.66085766	      0.00000000	    186.45280542
      1.05933529	      7.82655016	      6.64118496	      0.00000000	    186.68673387
      1.05943549	      7.81985780	      6.62425971	      0.00000000	    186.88779746
      1.05953569	      7.81316937	      6.60731757	      0.00000000	    187.08888377
      1.05963589	      7.80648553	      6.59035874	     -0.00000000	    187.28999404
      1.05972598	      7.80047913	      6.57509632	      0.00000000	    187.47083939
      1.05981607	      7.79447647	      6.55982057	     -0.00000000	    187.65170607
      1.05990617	      7.78847703	      6.54453147	     -0.00000000	    187.83259501
      1.06002070	      7.78085518	      6.52507557	     -0.00000000	    188.06259040
      1.06011199	      7.77478379	      6.50955272	      0.00000000	    188.24593921
      1.06020328	      7.76871621	      6.49401650	     -0.00000000	    188.42931368
      1.06029457	      7.76265196	      6.47846692	      0.00000000	    188.61271468
      1.06040865	      7.75507872	      6.45901614	      0.00000000	    188.84194795
      1.06049827	      7.74913321	      6.44372224	     -0.00000000	    189.02205172
      1.06058789	      7.74319139	      6.42841578	     -0.00000000	    189.20218345
      1.06067751	      7.73725280	      6.41309677	      0.00000000	    189.38234390
      1.06079674	      7.72935775	      6.39269740	     -0.00000000	    189.62207153
      1.06088545	      7.72348694	      6.37750459	     -0.00000000	    189.80048070
      1.06097416	      7.71761974	      6.36229979	     -0.00000000	    189.97892012
      1.06108264	      7.71044986	      6.34369158	     -0.00000000	    190.19715219
      1.06117938	      7.70406005	      6.32708129	      0.00000000	    190.39181817
      1.06127612	      7.69767391	      6.31045695	     -0.00000000	    190.58652248
      1.06137286	      7.69129213	      6.29381876	      0.00000000	    190.78126577
      1.06146961	      7.68491399	      6.27716673	     -0.00000000	    190.97604878
      1.06156635	      7.67854028	      6.26050106	      0.00000000	    191.17087211
      1.06166309	      7.67217015	      6.24382173	      0.00000000	    191.36573647
      1.06175983	      7.66580452	      6.22712898	     -0.00000000	    191.56064241
      1.06185657	      7.65944242	      6.21042277	     -0.00000000	    191.75559060
      1.06195332	      7.65308489	      6.19370335	      0.00000000	    191.95058153
      1.06203910	      7.64745027	      6.17886631	      0.00000000	    192.12352592
      1.06212489	      7.64181914	      6.16401903	      0.00000000	    192.29650473
      1.06223082	      7.63486976	      6.14567086	     -0.00000000	    192.51015437
      1.06233675	      7.62792551	      6.12730727	     -0.00000000	    192.72385771
      1.06242417	      7.62219820	      6.11214144	     -0.00000000	    192.90025388
      1.06251159	      7.61647450	      6.09696530	     -0.00000000	    193.07668737
      1.06261778	      7.60952564	      6.07851567	      0.00000000	    193.29106737
      1.06272398	      7.60258199	      6.06005107	     -0.00000000	    193.50550350
      1.06280811	      7.59708413	      6.04541222	      0.00000000	    193.67542682
      1.06289224	      7.59158963	      6.03076414	     -0.00000000	    193.84538594
      1.06300253	      7.58439106	      6.01154724	      0.00000000	    194.06824932
      1.06311283	      7.57719809	      5.99231474	     -0.00000000	    194.29117518
      1.06319422	      7.57189249	      5.97811057	      0.00000000	    194.45574181
      1.06327562	      7.56659006	      5.96389807	      0.00000000	    194.62034291
      1.06339092	      7.55908437	      5.94375301	      0.00000000	    194.85354632
      1.06348984	      7.55264939	      5.92645567	      0.00000000	    195.05368812
      1.06358876	      7.54621841	      5.90914627	     -0.00000000	    195.25388178
      1.06368768	      7.53979207	      5.89182505	     -0.00000000	    195.45412748
      1.06378661	      7.53336956	      5.87449199	     -0.00000000	    195.65442556
      1.06387157	      7.52785724	      5.85959573	     -0.00000000	    195.82649950
      1.06395653	      7.52234779	      5.84469091	      0.00000000	    195.99861237
      1.06406343	      7.51542068	      5.82592619	     -0.00000000	    196.21521467
      1.06417032	      7.50849831	      5.80714823	     -0.00000000	    196.43187901
      1.06425531	      7.50299880	      5.79221004	     -0.00000000	    196.60417637
      1.06434029	      7.49750218	      5.77726365	     -0.00000000	    196.77651317
      1.06444908	      7.49047094	      5.75811935	      0.00000000	    196.99717492
      1.06455787	      7.48344460	      5.73896189	     -0.00000000	    197.21790157
      1.06463912	      7.47820022	      5.72464429	      0.00000000	    197.38281038
      1.06472038	      7.47295847	      5.71031949	      0.00000000	    197.54775553
      1.06483491	      7.46557507	      5.69011596	     -0.00000000	    197.78031580
      1.06493342	      7.45922936	      5.67272858	      0.00000000	    197.98038934
      1.06503193	      7.45288821	      5.65533108	     -0.00000000	    198.18051641
      1.06513043	      7.44655099	      5.63792350	      0.00000000	    198.38069710
      1.06522894	      7.44021852	      5.62050607	      0.00000000	    198.58093135
      1.06531387	      7.43476169	      5.60548089	      0.00000000	    198.75361588
      1.06539881	      7.42930837	      5.59044855	     -0.00000000	    198.92634022
      1.06550495	      7.42249729	      5.57165169	     -0.00000000	    199.14226034
      1.06561109	      7.41569148	      5.55284390	     -0.00000000	    199.35824261
      1.06569626	      7.41023439	      5.53774638	     -0.00000000	    199.53157197
      1.06578142	      7.40478080	      5.52264203	     -0.00000000	    199.70494125
      1.06588911	      7.39788861	      5.50353138	      0.00000000	    199.92424028
      1.06599680	      7.39100188	      5.48441007	     -0.00000000	    200.14360299
      1.06607849	      7.38578135	      5.46989943	      0.00000000	    200.31003241
      1.06616018	      7.38056406	      5.45538283	     -0.00000000	    200.47649833
      1.06627300	      7.37336302	      5.43532383	      0.00000000	    200.70646866
      1.06638581	      7.36616794	      5.41525376	     -0.00000000	    200.93650833
      1.06646391	      7.36119030	      5.40135437	      0.00000000	    201.09578708
      1.06654201	      7.35621564	      5.38744986	      0.00000000	    201.25509888
      1.06666236	      7.34855396	      5.36601046	      0.00000000	    201.50069194
      1.06676147	      7.34225031	      5.34834829	     -0.00000000	    201.70297242
      1.06686057	      7.33595078	      5.33067813	      0.00000000	    201.90530566
      1.06695968	      7.32965596	      5.31300020	     -0.00000000	    202.10769142
      1.06704809	      7.32404378	      5.29722346	     -0.00000000	    202.28828087
      1.06713650	      7.31843539	      5.28144073	      0.00000000	    202.46891180
      1.06722490	      7.31283029	      5.26565203	     -0.00000000	    202.64958410
      1.06733828	      7.30564793	      5.24539699	     -0.00000000	    202.88132847
      1.06742804	      7.29996505	      5.22935317	      0.00000000	    203.06486170
      1.06751780	      7.29428604	      5.21330360	      0.00000000	    203.24843695
      1.06760756	      7.28861043	      5.19724828	      0.00000000	    203.43205408
      1.06771997	      7.28150840	      5.17713501	      0.00000000	    203.66204896
      1.06780815	      7.27594038	      5.16134964	      0.00000000	    203.84253032
      1.06789634	      7.27037610	      5.14555911	     -0.00000000	    204.02305142
      1.06798452	      7.26481512	      5.12976344	      0.00000000	    204.20361210
      1.06810164	      7.25743554	      5.10877855	     -0.00000000	    204.44346346
      1.06818912	      7.25192664	      5.09309690	      0.00000000	    204.62268029
      1.06827660	      7.24642142	      5.07741055	     -0.00000000	    204.80193531
      1.06838314	      7.23972153	      5.05830140	      0.00000000	    205.02028378
      1.06847797	      7.23376267	      5.04128723	      0.00000000	    205.21467689
      1.06857280	      7.22780749	      5.02426781	     -0.00000000	    205.40911406
      1.06866762	      7.22185668	      5.00724334	      0.00000000	    205.60359491
      1.06876245	      7.21590952	      4.99021385	     -0.00000000	    205.79811920
      1.06885728	      7.20996675	      4.97317954	      0.00000000	    205.99268654
      1.06895211	      7.20402761	      4.95614043	      0.00000000	    206.18729668
      1.06904693	      7.19809290	      4.93909675	      0.00000000	    206.38194921
      1.06914176	      7.19216177	      4.92204848	     -0.00000000	    206.57664387
      1.06923659	      7.18623511	      4.90499588	      0.00000000	    206.77138024
      1.06933141	      7.18031200	      4.88793893	     -0.00000000	    206.96615806
      1.06942624	      7.17439339	      4.87087788	     -0.00000000	    207.16097687
      1.06952107	      7.16847829	      4.85381270	     -0.00000000	    207.35583642
      1.06960634	      7.16316314	      4.83846392	     -0.00000000	    207.53109382
      1.06969161	      7.15785092	      4.82311199	      0.00000000	    207.70638359
      1.06979459	      7.15144021	      4.80456835	      0.00000000	    207.91811399
      1.06989756	      7.14503396	      4.78602041	     -0.00000000	    208.12989068
      1.06998439	      7.13963645	      4.77037830	      0.00000000	    208.30848887
      1.07007122	      7.13424201	      4.75473332	      0.00000000	    208.48711931
      1.07015804	      7.12885111	      4.73908563	     -0.00000000	    208.66578166
      1.07027558	      7.12155882	      4.71789974	     -0.00000000	    208.90768003
      1.07036334	      7.11611768	      4.70207652	      0.00000000	    209.08835102
      1.07045111	      7.11067973	      4.68625078	     -0.00000000	    209.26905358
      1.07055649	      7.10415544	      4.66724650	      0.00000000	    209.48605495
      1.07065033	      7.09834906	      4.65031919	      0.00000000	    209.67934547
      1.07074418	      7.09254694	      4.63338943	      0.00000000	    209.87267076
      1.07083802	      7.08674841	      4.61645723	     -0.00000000	    210.06603047
      1.07093187	      7.08095414	      4.59952279	     -0.00000000	    210.25942411
      1.07102571	      7.07516347	      4.58258614	     -0.00000000	    210.45285131
      1.07111955	      7.06937705	      4.56564748	     -0.00000000	    210.64631158
      1.07121340	      7.06359422	      4.54870683	     -0.00000000	    210.83980453
      1.07130724	      7.05781565	      4.53176439	     -0.00000000	    211.03332968
      1.07140109	      7.05204066	      4.51482019	     -0.00000000	    211.22688662
      1.07149493	      7.04626994	      4.49787443	     -0.00000000	    211.42047485
      1.07158878	      7.04050279	      4.48092713	      0.00000000	    211.61409398
      1.07168262	      7.03473991	      4.46397850	     -0.00000000	    211.80774348
      1.07177646	      7.02898059	      4.44702854	     -0.00000000	    212.00142295
      1.07187031	      7.02322555	      4.43007748	      0.00000000	    212.19513187
      1.07196415	      7.01747405	      4.41312531	      0.00000000	    212.38886982
      1.07205800	      7.01172685	      4.39617227	      0.00000000	    212.58263627
      1.07215184	      7.00598317	      4.37921835	      0.00000000	    212.77643081
      1.07224569	      7.00024380	      4.36226377	     -0.00000000	    212.97025288
      1.07233953	      6.99450794	      4.34530854	      0.00000000	    213.16410208
      1.07243338	      6.98877639	      4.32835288	      0.00000000	    213.35797783
      1.07252722	      6.98304833	      4.31139678	      0.00000000	    213.55187972
      1.07262106	      6.97732461	      4.29444048	      0.00000000	    213.74580717
      1.07271491	      6.97160435	      4.27748396	      0.00000000	    213.93975977
      1.07280875	      6.96588845	      4.26052747	     -0.00000000	    214.13373693
      1.07290260	      6.96017598	      4.24357098	      0.00000000	    214.32773823
      1.07299644	      6.95446789	      4.22661474	      0.00000000	    214.52176306
      1.07309029	      6.94876320	      4.20965871	     -0.00000000	    214.71581102
      1.07318413	      6.94306292	      4.19270317	      0.00000000	    214.90988147
      1.07327798	      6.93736601	      4.17574805	      0.00000000	    215.10397401
      1.07336227	      6.93225281	      4.16051961	     -0.00000000	    215.27832580
      1.07344656	      6.92714245	      4.14529170	      0.00000000	    215.45269459
      1.07354898	      6.92093732	      4.12678927	     -0.00000000	    215.66459151
      1.07365140	      6.91473655	      4.10828792	      0.00000000	    215.87651226
      1.07373757	      6.90952333	      4.09272251	      0.00000000	    216.05483352
      1.07382375	      6.90431310	      4.07715802	      0.00000000	    216.23317075
      1.07390992	      6.89910631	      4.06159464	      0.00000000	    216.41152348
      1.07402654	      6.89206532	      4.04053560	      0.00000000	    216.65289980
      1.07411348	      6.88681957	      4.02483510	      0.00000000	    216.83289211
      1.07420043	      6.88157688	      4.00913594	      0.00000000	    217.01289879
      1.07430508	      6.87527195	      3.99024396	     -0.00000000	    217.22955553
      1.07439837	      6.86965481	      3.97340338	     -0.00000000	    217.42272418
      1.07449166	      6.86404182	      3.95656476	     -0.00000000	    217.61590763
      1.07458495	      6.85843232	      3.93972812	      0.00000000	    217.80910541
      1.07467824	      6.85282697	      3.92289364	     -0.00000000	    218.00231690
      1.07477153	      6.84722510	      3.90606136	     -0.00000000	    218.19554160
      1.07486482	      6.84162739	      3.88923146	      0.00000000	    218.38877888
      1.07495812	      6.83603314	      3.87240395	      0.00000000	    218.58202825
      1.07505141	      6.83044306	      3.85557905	     -0.00000000	    218.77528907
      1.07514470	      6.82485642	      3.83875675	      0.00000000	    218.96856085
      1.07523799	      6.81927395	      3.82193727	     -0.00000000	    219.16184294
      1.07533128	      6.81369491	      3.80512060	      0.00000000	    219.35513485
      1.07542457	      6.80812006	      3.78830697	     -0.00000000	    219.54843592
      1.07551786	      6.80254860	      3.77149636	     -0.00000000	    219.74174565
      1.07561115	      6.79698136	      3.75468899	     -0.00000000	    219.93506338
      1.07570444	      6.79141747	      3.73788485	      0.00000000	    220.12838862
      1.07579774	      6.78585782	      3.72108417	     -0.00000000	    220.32172068
      1.07589103	      6.78030150	      3.70428692	      0.00000000	    220.51505906
      1.07598432	      6.77474944	      3.68749334	      0.00000000	    220.70840310
      1.07607761	      6.76920067	      3.67070340	     -0.00000000	    220.90175228
      1.07617090	      6.76365618	      3.65391734	      0.00000000	    221.09510591
      1.07626419	      6.75811495	      3.63713513	      0.00000000	    221.28846351
      1.07635748	      6.75257803	      3.62035701	      0.00000000	    221.48182436
      1.07644062	      6.74764619	      3.60540757	      0.00000000	    221.65415197
      1.07652377	      6.74271766	      3.59046153	      0.00000000	    221.82648127
      1.07662654	      6.73662906	      3.57199036	      0.00000000	    222.03951160
      1.07672932	      6.73054530	      3.55352459	     -0.00000000	    222.25254306
      1.07681370	      6.72555387	      3.53836902	      0.00000000	    222.42743332
      1.07689807	      6.72056579	      3.52321728	      0.00000000	    222.60232332
      1.07700171	      6.71444302	      3.50461195	      0.00000000	    222.81713628
      1.07710535	      6.70832518	      3.48601262	      0.00000000	    223.03194735
      1.07718602	      6.70356583	      3.47153886	      0.00000000	    223.19915687
      1.07726670	      6.69880956	      3.45706890	      0.00000000	    223.36636432
      1.07737535	      6.69240749	      3.43758513	     -0.00000000	    223.59157468
      1.07748401	      6.68601080	      3.41810849	     -0.00000000	    223.81677957
      1.07756117	      6.68147114	      3.40428220	      0.00000000	    223.97669698
      1.07763834	      6.67693429	      3.39045967	     -0.00000000	    224.13661077
      1.07775405	      6.67013524	      3.36973779	     -0.00000000	    224.37641779
      1.07785012	      6.66449496	      3.35254039	     -0.00000000	    224.57550603
      1.07794619	      6.65885836	      3.33534905	     -0.00000000	    224.77458663
      1.07804226	      6.65322605	      3.31816395	     -0.00000000	    224.97365882
      1.07813833	      6.64759725	      3.30098511	      0.00000000	    225.17272198
      1.07822123	      6.64274324	      3.28616521	     -0.00000000	    225.34450289
      1.07830414	      6.63789187	      3.27135011	      0.00000000	    225.51627610
      1.07840704	      6.63187483	      3.25296911	     -0.00000000	    225.72946238
      1.07850994	      6.62586202	      3.23459577	      0.00000000	    225.94263520
      1.07859337	      6.62099063	      3.21970495	     -0.00000000	    226.11545957
      1.07867680	      6.61612192	      3.20481931	     -0.00000000	    226.28827405
      1.07878068	      6.61006409	      3.18629221	      0.00000000	    226.50343564
      1.07888456	      6.60401053	      3.16777340	     -0.00000000	    226.71858027
      1.07896513	      6.59931852	      3.15341497	     -0.00000000	    226.88544723
      1.07904571	      6.59462899	      3.13906164	     -0.00000000	    227.05230302
      1.07915350	      6.58836013	      3.11986896	      0.00000000	    227.27549289
      1.07926129	      6.58209589	      3.10068572	      0.00000000	    227.49866096
      1.07933921	      6.57757045	      3.08682292	     -0.00000000	    227.65998989
      1.07941714	      6.57304731	      3.07296517	      0.00000000	    227.82130650
      1.07952995	      6.56650401	      3.05291295	     -0.00000000	    228.05481612
      1.07962611	      6.56093100	      3.03583044	      0.00000000	    228.25382166
      1.07972226	      6.55536215	      3.01875602	      0.00000000	    228.45280617
      1.07981841	      6.54979683	      3.00168972	     -0.00000000	    228.65176899
      1.07990442	      6.54482222	      2.98643075	      0.00000000	    228.82972477
      1.07999044	      6.53985041	      2.97117842	     -0.00000000	    229.00766206
      1.08007645	      6.53488189	      2.95593287	      0.00000000	    229.18558027
      1.08018709	      6.52849456	      2.93633059	     -0.00000000	    229.41443052
      1.08027424	      6.52346744	      2.92089896	      0.00000000	    229.59466078
      1.08036139	      6.51844322	      2.90547447	     -0.00000000	    229.77486967
      1.08044854	      6.51342236	      2.89005726	     -0.00000000	    229.95505659
      1.08055901	      6.50706269	      2.87052639	      0.00000000	    230.18341209
      1.08064446	      6.50214654	      2.85542534	      0.00000000	    230.36004455
      1.08072992	      6.49723316	      2.84033146	      0.00000000	    230.53665416
      1.08083250	      6.49133940	      2.82222251	      0.00000000	    230.74862429
      1.08093508	      6.48544966	      2.80412413	     -0.00000000	    230.96055977
      1.08101363	      6.48094338	      2.79027405	     -0.00000000	    231.12280838
      1.08109217	      6.47643938	      2.77643027	     -0.00000000	    231.28503571
      1.08120188	      6.47015275	      2.75710440	      0.00000000	    231.51159392
      1.08129795	      6.46465126	      2.74019051	     -0.00000000	    231.70996202
      1.08139402	      6.45915385	      2.72328644	     -0.00000000	    231.90829593
      1.08149010	      6.45365987	      2.70639210	     -0.00000000	    232.10659495
      1.08157422	      6.44885274	      2.69160746	      0.00000000	    232.28019960
      1.08165835	      6.44404821	      2.67683047	      0.00000000	    232.45377637
      1.08174247	      6.43924676	      2.66206129	      0.00000000	    232.62732469
      1.08185857	      6.43262476	      2.64169097	      0.00000000	    232.86679380
      1.08194437	      6.42773487	      2.62664698	     -0.00000000	    233.04372576
      1.08203017	      6.42284774	      2.61161126	     -0.00000000	    233.22062630
      1.08213319	      6.41698369	      2.59356812	     -0.00000000	    233.43299864
      1.08222482	      6.41177145	      2.57753039	     -0.00000000	    233.62184734
      1.08231645	      6.40656295	      2.56150243	      0.00000000	    233.81065801
      1.08240808	      6.40135754	      2.54548424	      0.00000000	    233.99943005
      1.08249971	      6.39615587	      2.52947598	     -0.00000000	    234.18816267
      1.08259134	      6.39095728	      2.51347764	     -0.00000000	    234.37685526
      1.08268298	      6.38576242	      2.49748940	     -0.00000000	    234.56550705
      1.08277461	      6.38057063	      2.48151123	      0.00000000	    234.75411740
      1.08286624	      6.37538256	      2.46554332	      0.00000000	    234.94268555
      1.08295787	      6.37019755	      2.44958564	     -0.00000000	    235.13121085
      1.08304950	      6.36501626	      2.43363837	      0.00000000	    235.31969253
      1.08314113	      6.35983802	      2.41770150	      0.00000000	    235.50812996
      1.08323276	      6.35466348	      2.40177518	      0.00000000	    235.69652235
      1.08332439	      6.34949199	      2.38585941	     -0.00000000	    235.88486906
      1.08341602	      6.34432419	      2.36995436	      0.00000000	    236.07316931
      1.08350765	      6.33915943	      2.35406001	      0.00000000	    236.26142245
      1.08359929	      6.33399836	      2.33817652	     -0.00000000	    236.44962770
      1.08369092	      6.32884031	      2.32230389	     -0.00000000	    236.63778441
      1.08378255	      6.32368595	      2.30644227	      0.00000000	    236.82589178
      1.08387418	      6.31853458	      2.29059166	     -0.00000000	    237.01394917
      1.08396581	      6.31338692	      2.27475221	      0.00000000	    237.20195577
      1.08405744	      6.30824222	      2.25892391	      0.00000000	    237.38991094
      1.08414907	      6.30310124	      2.24310693	     -0.00000000	    237.57781387
      1.08424070	      6.29796319	      2.22730124	     -0.00000000	    237.76566391
      1.08433233	      6.29282886	      2.21150702	     -0.00000000	    237.95346025
      1.08442396	      6.28769745	      2.19572423	      0.00000000	    238.14120223
      1.08451560	      6.28256977	      2.17995306	     -0.00000000	    238.32888904
      1.08460723	      6.27744497	      2.16419346	     -0.00000000	    238.51652003
      1.08469886	      6.27232391	      2.14844563	      0.00000000	    238.70409436
      1.08479049	      6.26720570	      2.13270951	      0.00000000	    238.89161139
      1.08488212	      6.26209125	      2.11698531	     -0.00000000	    239.07907028
      1.08497375	      6.25697962	      2.10127295	      0.00000000	    239.26647039
      1.08506538	      6.25187175	      2.08557265	     -0.00000000	    239.45381086
      1.08515701	      6.24676667	      2.06988433	     -0.00000000	    239.64109105
      1.08524864	      6.24166538	      2.05420822	     -0.00000000	    239.82831011
      1.08534028	      6.23656683	      2.03854422	      0.00000000	    240.01546739
      1.08542211	      6.23201645	      2.02456493	     -0.00000000	    240.18256715
      1.08550395	      6.22746837	      2.01059542	      0.00000000	    240.34961649
      1.08560447	      6.22188578	      1.99345038	     -0.00000000	    240.55473148
      1.08570499	      6.21630685	      1.97632029	      0.00000000	    240.75976855
      1.08578910	      6.21164194	      1.96199814	      0.00000000	    240.93127488
      1.08587321	      6.20697948	      1.94768657	     -0.00000000	    241.10272536
      1.08595732	      6.20231991	      1.93338568	      0.00000000	    241.27411937
      1.08607165	      6.19599018	      1.91396317	     -0.00000000	    241.50700932
      1.08615626	      6.19130949	      1.89960287	     -0.00000000	    241.67928507
      1.08624087	      6.18663129	      1.88525350	     -0.00000000	    241.85150169
      1.08634345	      6.18096385	      1.86787262	      0.00000000	    242.06019913
      1.08643494	      6.17591188	      1.85238336	      0.00000000	    242.24627272
      1.08652643	      6.17086343	      1.83690716	      0.00000000	    242.43227476
      1.08661792	      6.16581784	      1.82144400	      0.00000000	    242.61820454
      1.08670941	      6.16077579	      1.80599403	     -0.00000000	    242.80406122
      1.08680090	      6.15573655	      1.79055721	     -0.00000000	    242.98984409
      1.08689239	      6.15070087	      1.77513371	     -0.00000000	    243.17555231
      1.08698388	      6.14566797	      1.75972348	      0.00000000	    243.36118516
      1.08707537	      6.14063864	      1.74432670	      0.00000000	    243.54674177
      1.08716686	      6.13561205	      1.72894332	     -0.00000000	    243.73222146
      1.08725835	      6.13058906	      1.71357351	      0.00000000	    243.91762335
      1.08734984	      6.12556876	      1.69821721	      0.00000000	    244.10294673
      1.08744133	      6.12055209	      1.68287461	      0.00000000	    244.28819072
      1.08753282	      6.11553805	      1.66754563	      0.00000000	    244.47335463
      1.08761440	      6.11107039	      1.65388931	     -0.00000000	    244.63838650
      1.08769598	      6.10660492	      1.64024392	      0.00000000	    244.80335350
      1.08779606	      6.10113002	      1.62351801	     -0.00000000	    245.00565553
      1.08789614	      6.09565859	      1.60680873	      0.00000000	    245.20785800
      1.08797989	      6.09108330	      1.59283935	     -0.00000000	    245.37698317
      1.08806364	      6.08651033	      1.57888168	     -0.00000000	    245.54603729
      1.08814739	      6.08194013	      1.56493585	      0.00000000	    245.71501969
      1.08826136	      6.07572471	      1.54597662	     -0.00000000	    245.94486386
      1.08834560	      6.07113406	      1.53197752	      0.00000000	    246.11466109
      1.08842984	      6.06654577	      1.51799048	      0.00000000	    246.28438369
      1.08853205	      6.06098224	      1.50103546	      0.00000000	    246.49021753
      1.08862321	      6.05602322	      1.48592869	      0.00000000	    246.67370260
      1.08871437	      6.05106756	      1.47083629	     -0.00000000	    246.85709776
      1.08880554	      6.04611462	      1.45575822	      0.00000000	    247.04040227
      1.08889670	      6.04116506	      1.44069463	     -0.00000000	    247.22361525
      1.08898786	      6.03621817	      1.42564548	      0.00000000	    247.40673596
      1.08907902	      6.03127468	      1.41061092	     -0.00000000	    247.58976352
      1.08917018	      6.02633382	      1.39559090	     -0.00000000	    247.77269718
      1.08926134	      6.02139639	      1.38058558	      0.00000000	    247.95553604
      1.08935250	      6.01646154	      1.36559489	     -0.00000000	    248.13827939
      1.08944367	      6.01153014	      1.35061901	      0.00000000	    248.32092630
      1.08953483	      6.00660126	      1.33565786	      0.00000000	    248.50347605
      1.08962599	      6.00167588	      1.32071163	      0.00000000	    248.68592772
      1.08970769	      5.99726371	      1.30732895	      0.00000000	    248.84936258
      1.08978939	      5.99285424	      1.29395832	      0.00000000	    249.01271740
      1.08988899	      5.98748201	      1.27767549	     -0.00000000	    249.21174144
      1.08998858	      5.98211360	      1.26141064	     -0.00000000	    249.41064461
      1.09007106	      5.97767034	      1.24795520	      0.00000000	    249.57526532
      1.09015354	      5.97322977	      1.23451220	      0.00000000	    249.73980178
      1.09025432	      5.96780655	      1.21810195	     -0.00000000	    249.94074684
      1.09035510	      5.96238724	      1.20171036	     -0.00000000	    250.14156405
      1.09043398	      5.95814798	      1.18889448	      0.00000000	    250.29864354
      1.09051286	      5.95391119	      1.17609011	      0.00000000	    250.45564347
      1.09061860	      5.94823512	      1.15894417	      0.00000000	    250.66597254
      1.09072433	      5.94256328	      1.14181902	      0.00000000	    250.87615639
      1.09079959	      5.93852812	      1.12964202	     -0.00000000	    251.02567531
      1.09087485	      5.93449521	      1.11747562	     -0.00000000	    251.17511950
      1.09098782	      5.92844552	      1.09923416	     -0.00000000	    251.39928878
      1.09108131	      5.92344232	      1.08415566	      0.00000000	    251.58468198
      1.09117480	      5.91844192	      1.06909357	      0.00000000	    251.76995719
      1.09126829	      5.91344487	      1.05404804	     -0.00000000	    251.95511344
      1.09136178	      5.90845045	      1.03901898	     -0.00000000	    252.14014988
      1.09144371	      5.90407651	      1.02586210	      0.00000000	    252.30220560
      1.09152564	      5.89970459	      1.01271795	      0.00000000	    252.46416798
      1.09162463	      5.89442547	      0.99685346	     -0.00000000	    252.65973579
      1.09172362	      5.88914944	      0.98100768	      0.00000000	    252.85516532
      1.09180623	      5.88474974	      0.96779954	     -0.00000000	    253.01813546
      1.09188883	      5.88035210	      0.95460448	      0.00000000	    253.18100794
      1.09198833	      5.87505832	      0.93872814	      0.00000000	    253.37706192
      1.09208783	      5.86976763	      0.92287089	      0.00000000	    253.57297216
      1.09216823	      5.86549551	      0.91007215	     -0.00000000	    253.73116346
      1.09224862	      5.86122530	      0.89728592	     -0.00000000	    253.88925960
      1.09235083	      5.85579974	      0.88104834	     -0.00000000	    254.09011671
      1.09245304	      5.85037742	      0.86483110	      0.00000000	    254.29081783
      1.09253156	      5.84621483	      0.85238726	      0.00000000	    254.44488566
      1.09261008	      5.84205406	      0.83995547	     -0.00000000	    254.59886018
      1.09271543	      5.83647488	      0.82329452	     -0.00000000	    254.80530334
      1.09282077	      5.83089915	      0.80665539	     -0.00000000	    255.01157616
      1.09289667	      5.82688493	      0.79468189	      0.00000000	    255.16007228
      1.09297256	      5.82287237	      0.78271975	     -0.00000000	    255.30847881
      1.09308273	      5.81705142	      0.76537618	     -0.00000000	    255.52374098
      1.09317678	      5.81208471	      0.75058787	     -0.00000000	    255.70737328
      1.09327084	      5.80712118	      0.73581721	     -0.00000000	    255.89086510
      1.09336490	      5.80216022	      0.72106414	      0.00000000	    256.07421554
      1.09344808	      5.79777533	      0.70803068	      0.00000000	    256.23626005
      1.09353127	      5.79339241	      0.69501103	      0.00000000	    256.39819256
      1.09361446	      5.78901193	      0.68200530	      0.00000000	    256.56001237
      1.09372501	      5.78319360	      0.66474225	      0.00000000	    256.77489449
      1.09380941	      5.77875499	      0.65158076	      0.00000000	    256.93879341
      1.09389380	      5.77431844	      0.63843362	      0.00000000	    257.10257412
      1.09397820	      5.76988437	      0.62530090	      0.00000000	    257.26623587
      1.09408879	      5.76407738	      0.60811401	      0.00000000	    257.48051194
      1.09417130	      5.75974761	      0.59530708	      0.00000000	    257.64024853
      1.09425381	      5.75541979	      0.58251397	      0.00000000	    257.79986931
      1.09435546	      5.75009106	      0.56677173	      0.00000000	    257.99636457
      1.09444680	      5.74530549	      0.55264444	      0.00000000	    258.17277434
      1.09453814	      5.74052292	      0.53853425	      0.00000000	    258.34903948
      1.09462948	      5.73574264	      0.52444111	      0.00000000	    258.52515919
      1.09472083	      5.73096542	      0.51036514	      0.00000000	    258.70113250
      1.09481217	      5.72619039	      0.49630625	      0.00000000	    258.87695866
      1.09489307	      5.72196361	      0.48386825	      0.00000000	    259.03256979
      1.09497397	      5.71773861	      0.47144370	      0.00000000	    259.18806417
      1.09507259	      5.71259172	      0.45631763	      0.00000000	    259.37743862
      1.09517120	      5.70744762	      0.44121164	      0.00000000	    259.56663761
      1.09525377	      5.70314349	      0.42858001	      0.00000000	    259.72490459
      1.09533633	      5.69884122	      0.41596249	      0.00000000	    259.88304720
      1.09541889	      5.69454124	      0.40335915	      0.00000000	    260.04106473
      1.09553187	      5.68866055	      0.38613620	      0.00000000	    260.25708581
      1.09561492	      5.68433993	      0.37349119	      0.00000000	    260.41574958
      1.09569798	      5.68002120	      0.36086054	      0.00000000	    260.57428464
      1.09579911	      5.67476607	      0.34550171	      0.00000000	    260.76713283
      1.09588922	      5.67008590	      0.33183429	      0.00000000	    260.93880679
      1.09597932	      5.66540854	      0.31818393	      0.00000000	    261.11032670
      1.09606943	      5.66073334	      0.30455057	      0.00000000	    261.28169181
      1.09615954	      5.65606095	      0.29093432	      0.00000000	    261.45290122
      1.09624965	      5.65139067	      0.27733509	      0.00000000	    261.62395420
      1.09633975	      5.64672324	      0.26375304	      0.00000000	    261.79484986
      1.09642986	      5.64205786	      0.25018805	      0.00000000	    261.96558746
      1.09651997	      5.63739536	      0.23664027	      0.00000000	    262.13616610
      1.09661008	      5.63273485	      0.22310960	      0.00000000	    262.30658507
      1.09670019	      5.62807724	      0.20959619	      0.00000000	    262.47684347
      1.09679029	      5.62342157	      0.19609991	      0.00000000	    262.64694059
      1.09687090	      5.61925922	      0.18404122	      0.00000000	    262.79896691
      1.09695151	      5.61509851	      0.17199629	      0.00000000	    262.95086294
      1.09704957	      5.61003960	      0.15736164	      0.00000000	    263.13547610
      1.09714764	      5.60498327	      0.14274743	      0.00000000	    263.31989455
      1.09723042	      5.60071749	      0.13042685	      0.00000000	    263.47541901
      1.09731320	      5.59645344	      0.11812084	      0.00000000	    263.63080339
      1.09739598	      5.59219158	      0.10582950	      0.00000000	    263.78604703
      1.09750674	      5.58649201	      0.08940619	      0.00000000	    263.99354665
      1.09758987	      5.58221704	      0.07709771	      0.00000000	    264.14910894
      1.09767300	      5.57794384	      0.06480400	      0.00000000	    264.30452733
      1.09777298	      5.57280685	      0.05003663	      0.00000000	    264.49127488
      1.09786281	      5.56819427	      0.03678869	      0.00000000	    264.65885964
      1.09795263	      5.56358433	      0.02355813	      0.00000000	    264.82627402
      1.09804245	      5.55897638	      0.01034487	      0.00000000	    264.99351731
      1.09813228	      5.55437108	     -0.00285098	      0.00000000	    265.16058869
      1.09822210	      5.54976772	     -0.01602949	      0.00000000	    265.32748751
      1.09831192	      5.54516704	     -0.02919056	      0.00000000	    265.49421294
      1.09840175	      5.54056824	     -0.04233428	      0.00000000	    265.66076433
      1.09849157	      5.53597215	     -0.05546050	      0.00000000	    265.82714085
      1.09858139	      5.53137789	     -0.06856936	      0.00000000	    265.99334187
      1.09867121	      5.52678636	     -0.08166070	      0.00000000	    266.15936658
      1.09876104	      5.52219660	     -0.09473465	      0.00000000	    266.32521435
      1.09884109	      5.51810857	     -0.10637123	      0.00000000	    266.47286642
      1.09892114	      5.51402204	     -0.11799397	      0.00000000	    266.62037689
      1.09901924	      5.50901656	     -0.13221883	      0.00000000	    266.80095946
      1.09911734	      5.50401349	     -0.14642285	      0.00000000	    266.98132770
      1.09919964	      5.49981882	     -0.15832228	      0.00000000	    267.13247063
      1.09928193	      5.49562574	     -0.17020702	      0.00000000	    267.28346156
      1.09936423	      5.49143469	     -0.18207702	      0.00000000	    267.43429993
      1.09947552	      5.48576972	     -0.19810582	      0.00000000	    267.63804035
      1.09955817	      5.48156538	     -0.20999121	      0.00000000	    267.78915460
      1.09964081	      5.47736264	     -0.22186175	      0.00000000	    267.94011330
      1.09974091	      5.47227508	     -0.23621912	      0.00000000	    268.12274214
      1.09983050	      5.46772373	     -0.24905053	      0.00000000	    268.28600069
      1.09992009	      5.46317485	     -0.26186438	      0.00000000	    268.44907443
      1.10000968	      5.45862779	     -0.27466075	      0.00000000	    268.61196280
      1.10009926	      5.45408323	     -0.28743954	      0.00000000	    268.77466511
      1.10018885	      5.44954043	     -0.30020085	      0.00000000	    268.93718080
      1.10027844	      5.44500014	     -0.31294455	      0.00000000	    269.09950920
      1.10036803	      5.44046157	     -0.32567075	      0.00000000	    269.26164979
      1.10045762	      5.43592555	     -0.33837933	      0.00000000	    269.42360188
      1.10054720	      5.43139117	     -0.35107040	      0.00000000	    269.58536498
      1.10063679	      5.42685938	     -0.36374383	      0.00000000	    269.74693841
      1.10071701	      5.42280270	     -0.37507752	      0.00000000	    269.89145967
      1.10079724	      5.41874798	     -0.38639706	      0.00000000	    270.03582801
      1.10089504	      5.41380688	     -0.40017775	      0.00000000	    270.21162130
      1.10099284	      5.40886852	     -0.41393743	      0.00000000	    270.38718600
      1.10107364	      5.40478990	     -0.42529012	      0.00000000	    270.53206759
      1.10115444	      5.40071323	     -0.43662845	      0.00000000	    270.67679227
      1.10125362	      5.39571160	     -0.45052547	      0.00000000	    270.85421145
      1.10135280	      5.39071279	     -0.46440086	      0.00000000	    271.03139298
      1.10142998	      5.38682442	     -0.47518287	      0.00000000	    271.16909916
      1.10150715	      5.38293782	     -0.48595176	      0.00000000	    271.30666071
      1.10161146	      5.37768699	     -0.50048596	      0.00000000	    271.49235528
      1.10171576	      5.37243918	     -0.51499620	      0.00000000	    271.67778436
      1.10178915	      5.36874800	     -0.52519162	      0.00000000	    271.80809669
      1.10186255	      5.36505841	     -0.53537517	      0.00000000	    271.93827695
      1.10197464	      5.35942569	     -0.55090580	      0.00000000	    272.13684774
      1.10206642	      5.35481599	     -0.56360194	      0.00000000	    272.29921053
      1.10215821	      5.35020813	     -0.57627958	      0.00000000	    272.46136545
      1.10224999	      5.34560264	     -0.58893865	      0.00000000	    272.62331201
      1.10234177	      5.34099883	     -0.60157923	      0.00000000	    272.78504987
      1.10242259	      5.33694724	     -0.61269389	      0.00000000	    272.92728725
      1.10250341	      5.33289694	     -0.62379422	      0.00000000	    273.06936222
      1.10258422	      5.32884839	     -0.63488015	      0.00000000	    273.21127447
      1.10269716	      5.32319307	     -0.65034842	      0.00000000	    273.40932052
      1.10277963	      5.31906564	     -0.66162583	      0.00000000	    273.55373547
      1.10286210	      5.31493959	     -0.67288830	      0.00000000	    273.69798012
      1.10296188	      5.30994969	     -0.68649524	      0.00000000	    273.87228032
      1.10305049	      5.30552008	     -0.69856070	      0.00000000	    274.02686002
      1.10313911	      5.30109264	     -0.71060883	      0.00000000	    274.18124215
      1.10322772	      5.29666674	     -0.72263971	      0.00000000	    274.33542651
      1.10331634	      5.29224300	     -0.73465326	      0.00000000	    274.48941277
      1.10340495	      5.28782078	     -0.74664957	      0.00000000	    274.64320076
      1.10349356	      5.28340071	     -0.75862855	      0.00000000	    274.79679019
      1.10358218	      5.27898214	     -0.77059029	      0.00000000	    274.95018090
      1.10367079	      5.27456573	     -0.78253470	      0.00000000	    275.10337263
      1.10375940	      5.27015078	     -0.79446188	      0.00000000	    275.25636525
      1.10384802	      5.26573799	     -0.80637173	      0.00000000	    275.40915851
      1.10393663	      5.26132664	     -0.81826434	      0.00000000	    275.56175233
      1.10402525	      5.25691745	     -0.83013963	      0.00000000	    275.71414648
      1.10411386	      5.25250967	     -0.84199770	      0.00000000	    275.86634091
      1.10420247	      5.24810405	     -0.85383844	      0.00000000	    276.01833541
      1.10429109	      5.24369980	     -0.86566197	      0.00000000	    276.17012995
      1.10437970	      5.23929773	     -0.87746817	      0.00000000	    276.32172437
      1.10446832	      5.23489700	     -0.88925718	      0.00000000	    276.47311867
      1.10455693	      5.23049844	     -0.90102885	      0.00000000	    276.62431269
      1.10464554	      5.22610120	     -0.91278334	      0.00000000	    276.77530649
      1.10473416	      5.22170614	     -0.92452050	      0.00000000	    276.92609993
      1.10482277	      5.21731235	     -0.93624049	      0.00000000	    277.07669309
      1.10491138	      5.21292077	     -0.94794316	      0.00000000	    277.22708587
      1.10500000	      5.20853041	     -0.95962866	      0.00000000	    277.37727839
      1.10507969	      5.20458407	     -0.97012255	      0.00000000	    277.51217426
      1.10515938	      5.20063882	     -0.98060255	      0.00000000	    277.64690821
      1.10525590	      5.19586237	     -0.99327732	      0.00000000	    277.80988216
      1.10535242	      5.19108766	     -1.00593169	      0.00000000	    277.97261871
      1.10543446	      5.18703124	     -1.01667128	      0.00000000	    278.11075147
      1.10551650	      5.18297598	     -1.02739616	      0.00000000	    278.24871291
      1.10559853	      5.17892234	     -1.03810625	      0.00000000	    278.38650308
      1.10570661	      5.17358416	     -1.05219294	      0.00000000	    278.56776247
      1.10578890	      5.16952151	     -1.06290153	      0.00000000	    278.70557662
      1.10587119	      5.16546003	     -1.07359533	      0.00000000	    278.84321890
      1.10595348	      5.16140014	     -1.08427429	      0.00000000	    278.98068943
      1.10606357	      5.15597077	     -1.09853761	      0.00000000	    279.16433115
      1.10614420	      5.15199594	     -1.10896776	      0.00000000	    279.29864272
      1.10622483	      5.14802222	     -1.11938372	      0.00000000	    279.43278999
      1.10632523	      5.14307656	     -1.13233293	      0.00000000	    279.59958955
      1.10641489	      5.13866133	     -1.14387873	      0.00000000	    279.74833630
      1.10650455	      5.13424806	     -1.15540693	      0.00000000	    279.89688070
      1.10659421	      5.12983608	     -1.16691763	      0.00000000	    280.04522314
      1.10668387	      5.12542614	     -1.17841074	      0.00000000	    280.19336388
      1.10677353	      5.12101738	     -1.18988639	      0.00000000	    280.34130337
      1.10685268	      5.11712740	     -1.20000163	      0.00000000	    280.47172659
      1.10693183	      5.11323840	     -1.21010327	      0.00000000	    280.60199355
      1.10702883	      5.10847371	     -1.22246584	      0.00000000	    280.76144423
      1.10712584	      5.10371066	     -1.23480796	      0.00000000	    280.92066113
      1.10720671	      5.09974137	     -1.24508207	      0.00000000	    281.05322426
      1.10728759	      5.09577311	     -1.25534200	      0.00000000	    281.18562565
      1.10736847	      5.09180630	     -1.26558768	      0.00000000	    281.31786562
      1.10747987	      5.08634420	     -1.27967722	      0.00000000	    281.49975415
      1.10756120	      5.08235831	     -1.28994635	      0.00000000	    281.63235097
      1.10764252	      5.07837349	     -1.30020116	      0.00000000	    281.76478591
      1.10774204	      5.07349966	     -1.31272930	      0.00000000	    281.92661248
      1.10783054	      5.06916658	     -1.32385298	      0.00000000	    282.07032762
      1.10791904	      5.06483532	     -1.33495964	      0.00000000	    282.21385272
      1.10800754	      5.06050526	     -1.34604938	      0.00000000	    282.35718845
      1.10809604	      5.05617703	     -1.35712212	      0.00000000	    282.50033535
      1.10818454	      5.05184995	     -1.36817796	      0.00000000	    282.64329414
      1.10827304	      5.04752475	     -1.37921682	      0.00000000	    282.78606537
      1.10836154	      5.04320063	     -1.39023881	      0.00000000	    282.92864983
      1.10845004	      5.03887842	     -1.40124382	      0.00000000	    283.07104810
      1.10853854	      5.03455724	     -1.41223199	      0.00000000	    283.21326099
      1.10862704	      5.03023802	     -1.42320319	      0.00000000	    283.35528912
      1.10870618	      5.02637664	     -1.43299930	      0.00000000	    283.48213367
      1.10878532	      5.02251671	     -1.44278188	      0.00000000	    283.60883165
      1.10888204	      5.01780041	     -1.45472007	      0.00000000	    283.76348652
      1.10897876	      5.01308611	     -1.46663809	      0.00000000	    283.91792433
      1.10905851	      5.00920004	     -1.47644969	      0.00000000	    284.04509941
      1.10913826	      5.00531542	     -1.48624757	      0.00000000	    284.17212825
      1.10923633	      5.00053992	     -1.49827724	      0.00000000	    284.32813503
      1.10933440	      4.99576649	     -1.51028622	      0.00000000	    284.48392281
      1.10941056	      4.99206005	     -1.51959885	      0.00000000	    284.60476564
      1.10948673	      4.98835494	     -1.52889901	      0.00000000	    284.72547768
      1.10958988	      4.98333854	     -1.54147457	      0.00000000	    284.88875266
      1.10969303	      4.97832435	     -1.55402731	      0.00000000	    285.05179032
      1.10976548	      4.97480317	     -1.56283085	      0.00000000	    285.16616767
      1.10983794	      4.97128318	     -1.57162312	      0.00000000	    285.28042921
      1.10994877	      4.96590029	     -1.58505108	      0.00000000	    285.45499376
      1.11003951	      4.96149493	     -1.59602546	      0.00000000	    285.59771642
      1.11013026	      4.95709079	     -1.60698239	      0.00000000	    285.74026079
      1.11022100	      4.95268842	     -1.61792163	      0.00000000	    285.88262795
      1.11031174	      4.94828712	     -1.62884339	      0.00000000	    286.02481914
      1.11039132	      4.94442903	     -1.63840657	      0.00000000	    286.14936768
      1.11047089	      4.94057178	     -1.64795633	      0.00000000	    286.27378259
      1.11056681	      4.93592424	     -1.65944892	      0.00000000	    286.42356608
      1.11066272	      4.93127805	     -1.67092200	      0.00000000	    286.57315803
      1.11074298	      4.92739192	     -1.68050699	      0.00000000	    286.69818216
      1.11082323	      4.92350664	     -1.69007835	      0.00000000	    286.82307409
      1.11091960	      4.91884338	     -1.70155237	      0.00000000	    286.97285540
      1.11101596	      4.91418143	     -1.71300676	      0.00000000	    287.12244892
      1.11109416	      4.91039968	     -1.72228773	      0.00000000	    287.24371019
      1.11117236	      4.90661872	     -1.73155580	      0.00000000	    287.36484968
      1.11127124	      4.90183950	     -1.74325647	      0.00000000	    287.51785403
      1.11137012	      4.89706168	     -1.75493653	      0.00000000	    287.67066677
      1.11144658	      4.89336880	     -1.76395370	      0.00000000	    287.78869594
      1.11152303	      4.88967666	     -1.77295857	      0.00000000	    287.90661247
      1.11162481	      4.88476356	     -1.78492632	      0.00000000	    288.06340444
      1.11172659	      4.87985195	     -1.79687228	      0.00000000	    288.22000026
      1.11180060	      4.87628136	     -1.80554564	      0.00000000	    288.33375457
      1.11187461	      4.87271176	     -1.81420751	      0.00000000	    288.44740702
      1.11198081	      4.86759140	     -1.82661652	      0.00000000	    288.61031360
      1.11207194	      4.86319915	     -1.83724540	      0.00000000	    288.74993385
      1.11216307	      4.85880855	     -1.84785680	      0.00000000	    288.88940409
      1.11225420	      4.85441901	     -1.85845084	      0.00000000	    289.02872591
      1.11233525	      4.85051627	     -1.86785898	      0.00000000	    289.15252145
      1.11241631	      4.84661434	     -1.87725341	      0.00000000	    289.27620190
      1.11249736	      4.84271369	     -1.88663407	      0.00000000	    289.39976830
      1.11260357	      4.83760405	     -1.89890490	      0.00000000	    289.56150833
      1.11268576	      4.83365125	     -1.90838505	      0.00000000	    289.68654688
      1.11276795	      4.82969932	     -1.91785113	      0.00000000	    289.81147205
      1.11285014	      4.82574867	     -1.92730310	      0.00000000	    289.93628498
      1.11295634	      4.82064563	     -1.93949481	      0.00000000	    290.09738696
      1.11303681	      4.81678024	     -1.94871751	      0.00000000	    290.21934156
      1.11311728	      4.81291567	     -1.95792677	      0.00000000	    290.34119240
      1.11321532	      4.80820912	     -1.96912821	      0.00000000	    290.48950501
      1.11331336	      4.80350381	     -1.98030973	      0.00000000	    290.63766741
      1.11338703	      4.79996990	     -1.98869773	      0.00000000	    290.74889106
      1.11346069	      4.79643661	     -1.99707452	      0.00000000	    290.86003202
      1.11356607	      4.79138365	     -2.00903862	      0.00000000	    291.01888611
      1.11365758	      4.78699687	     -2.01940986	      0.00000000	    291.15670463
      1.11374909	      4.78261170	     -2.02976373	      0.00000000	    291.29440059
      1.11384061	      4.77822755	     -2.04010034	      0.00000000	    291.43169166
      1.11391940	      4.77445397	     -2.04898688	      0.00000000	    291.54702149
      1.11399820	      4.77068112	     -2.05786065	      0.00000000	    291.65914168
      1.11409443	      4.76607518	     -2.06868017	      0.00000000	    291.79175020
      1.11419067	      4.76147047	     -2.07948064	      0.00000000	    291.91965596
      1.11426951	      4.75769923	     -2.08831531	      0.00000000	    292.02097750
      1.11434835	      4.75392873	     -2.09713722	      0.00000000	    292.11919786
      1.11444566	      4.74927694	     -2.10800716	      0.00000000	    292.23617821
      1.11454296	      4.74462642	     -2.11885769	      0.00000000	    292.34851895
      1.11461956	      4.74096675	     -2.12738593	      0.00000000	    292.43372402
      1.11469617	      4.73730779	     -2.13590216	      0.00000000	    292.51610431
      1.11479656	      4.73251424	     -2.14704466	      0.00000000	    292.61982576
      1.11489695	      4.72772208	     -2.15816655	      0.00000000	    292.71878269
      1.11497135	      4.72417169	     -2.16639630	      0.00000000	    292.78908025
      1.11504575	      4.72062197	     -2.17461477	      0.00000000	    292.85680707
      1.11515010	      4.71564534	     -2.18612169	      0.00000000	    292.94749726
      1.11524041	      4.71133953	     -2.19606255	      0.00000000	    293.02197678
      1.11533072	      4.70703533	     -2.20598671	      0.00000000	    293.09277230
      1.11542103	      4.70273215	     -2.21589428	      0.00000000	    293.15991802
      1.11551134	      4.69843075	     -2.22578515	      0.00000000	    293.22344773
      1.11558785	      4.69478741	     -2.23415143	      0.00000000	    293.27446383
      1.11566436	      4.69114533	     -2.24250575	      0.00000000	    293.32292915
      1.11576320	      4.68644136	     -2.25328115	      0.00000000	    293.38179839
      1.11586204	      4.68173930	     -2.26403664	      0.00000000	    293.43648703
      1.11593821	      4.67811664	     -2.27231145	      0.00000000	    293.47580563
      1.11601438	      4.67449522	     -2.28057442	      0.00000000	    293.51268636
      1.11611588	      4.66967061	     -2.29156755	      0.00000000	    293.55807867
      1.11621739	      4.66484806	     -2.30253972	      0.00000000	    293.59922106
      1.11628937	      4.66142899	     -2.31030777	      0.00000000	    293.62584545
      1.11636134	      4.65801106	     -2.31806527	      0.00000000	    293.65037110
      1.11647045	      4.65283190	     -2.32980376	      0.00000000	    293.68357977
      1.11656065	      4.64855188	     -2.33949006	      0.00000000	    293.70745937
      1.11665084	      4.64427305	     -2.34915992	      0.00000000	    293.72813578
      1.11674104	      4.63999597	     -2.35881325	      0.00000000	    293.74563916
      1.11683124	      4.63571995	     -2.36845018	      0.00000000	    293.75999957
      1.11690861	      4.63205346	     -2.37670372	      0.00000000	    293.76983625
      1.11698599	      4.62838778	     -2.38494519	      0.00000000	    293.77740069
      1.11708297	      4.62379462	     -2.39525865	      0.00000000	    293.78370166
      1.11717996	      4.61920294	     -2.40555314	      0.00000000	    293.78649760
      1.11725795	      4.61551223	     -2.41381732	      0.00000000	    293.78622767
      1.11733594	      4.61182240	     -2.42206925	      0.00000000	    293.78373301
      1.11743383	      4.60719297	     -2.43240914	      0.00000000	    293.77748139
      1.11753171	      4.60256506	     -2.44272971	      0.00000000	    293.76778987
      1.11760697	      4.59900880	     -2.45065073	      0.00000000	    293.75802278
      1.11768222	      4.59545337	     -2.45856036	      0.00000000	    293.74625982
      1.11778397	      4.59064788	     -2.46923698	      0.00000000	    293.72720924
      1.11788573	      4.58584413	     -2.47989275	      0.00000000	    293.70457800
      1.11795844	      4.58241304	     -2.48749431	      0.00000000	    293.68623407
      1.11803115	      4.57898274	     -2.49508525	      0.00000000	    293.66609562
      1.11813794	      4.57394662	     -2.50621490	      0.00000000	    293.63329349
      1.11822837	      4.56968352	     -2.51562183	      0.00000000	    293.60254468
      1.11831881	      4.56542233	     -2.52501222	      0.00000000	    293.56909914
      1.11840924	      4.56116248	     -2.53438616	      0.00000000	    293.53298309
      1.11848972	      4.55737344	     -2.54271403	      0.00000000	    293.49861899
      1.11857020	      4.55358545	     -2.55102887	      0.00000000	    293.46217875
      1.11865067	      4.54979899	     -2.55933062	      0.00000000	    293.42368030
      1.11875555	      4.54486627	     -2.57013001	      0.00000000	    293.37044912
      1.11883725	      4.54102545	     -2.57852751	      0.00000000	    293.32660502
      1.11891896	      4.53718581	     -2.58691157	      0.00000000	    293.28070013
      1.11900066	      4.53334779	     -2.59528214	      0.00000000	    293.23275261
      1.11910511	      4.52844301	     -2.60596381	      0.00000000	    293.16850854
      1.11918522	      4.52468312	     -2.61414126	      0.00000000	    293.11701720
      1.11926533	      4.52092441	     -2.62230579	      0.00000000	    293.06361827
      1.11936207	      4.51638739	     -2.63214826	      0.00000000	    292.99661272
      1.11945881	      4.51185216	     -2.64197187	      0.00000000	    292.92687844
      1.11953215	      4.50841594	     -2.64940614	      0.00000000	    292.87221465
      1.11960549	      4.50498071	     -2.65682958	      0.00000000	    292.81601174
      1.11970948	      4.50011197	     -2.66733706	      0.00000000	    292.73370390
      1.11979989	      4.49588066	     -2.67645520	      0.00000000	    292.65967243
      1.11989031	      4.49165154	     -2.68555677	      0.00000000	    292.58336934
      1.11998073	      4.48742402	     -2.69464186	      0.00000000	    292.50481721
      1.12005964	      4.48373611	     -2.70255791	      0.00000000	    292.43443480
      1.12013856	      4.48004944	     -2.71046141	      0.00000000	    292.36237079
      1.12021747	      4.47636443	     -2.71835228	      0.00000000	    292.28863975
      1.12032718	      4.47124398	     -2.72930108	      0.00000000	    292.18339811
      1.12040789	      4.46747895	     -2.73734058	      0.00000000	    292.10395454
      1.12048861	      4.46371532	     -2.74536692	      0.00000000	    292.02281854
      1.12058561	      4.45919456	     -2.75499553	      0.00000000	    291.92309080
      1.12067157	      4.45519010	     -2.76351232	      0.00000000	    291.83271015
      1.12075753	      4.45118783	     -2.77201408	      0.00000000	    291.74046530
      1.12084349	      4.44718718	     -2.78050088	      0.00000000	    291.64637412
      1.12092945	      4.44318875	     -2.78897265	      0.00000000	    291.55045419
      1.12101541	      4.43919198	     -2.79742945	      0.00000000	    291.45272309
      1.12110137	      4.43519745	     -2.80587119	      0.00000000	    291.35319811
      1.12118733	      4.43120463	     -2.81429796	      0.00000000	    291.25189652
      1.12127329	      4.42721406	     -2.82270966	      0.00000000	    291.14883534
      1.12135925	      4.42322525	     -2.83110637	      0.00000000	    291.04403154
      1.12144521	      4.41923872	     -2.83948800	      0.00000000	    290.93750186
      1.12153117	      4.41525398	     -2.84785462	      0.00000000	    290.82926300
      1.12161713	      4.41127155	     -2.85620615	      0.00000000	    290.71933140
      1.12170309	      4.40729095	     -2.86454265	      0.00000000	    290.60772348
      1.12178905	      4.40331270	     -2.87286405	      0.00000000	    290.49445542
      1.12187501	      4.39933630	     -2.88117041	      0.00000000	    290.37954336
      1.12196097	      4.39536228	     -2.88946164	      0.00000000	    290.26300320
      1.12204693	      4.39139016	     -2.89773782	      0.00000000	    290.14485081
      1.12213289	      4.38742045	     -2.90599887	      0.00000000	    290.02510183
      1.12221885	      4.38345268	     -2.91424484	      0.00000000	    289.90377187
      1.12230481	      4.37948734	     -2.92247565	      0.00000000	    289.78087629
      1.12239077	      4.37552398	     -2.93069138	      0.00000000	    289.65643043
      1.12247673	      4.37156308	     -2.93889193	      0.00000000	    289.53044940
      1.12256269	      4.36760420	     -2.94707738	      0.00000000	    289.40294828
      1.12264865	      4.36364782	     -2.95524764	      0.00000000	    289.27394193
      1.12273461	      4.35969349	     -2.96340278	      0.00000000	    289.14344518
      1.12282057	      4.35574169	     -2.97154271	      0.00000000	    289.01147261
      1.12290653	      4.35179198	     -2.97966750	      0.00000000	    288.87803882
      1.12299249	      4.34784484	     -2.98777707	      0.00000000	    288.74315814
      1.12307845	      4.34389981	     -2.99587148	      0.00000000	    288.60684491
      1.12316441	      4.33995739	     -3.00395064	      0.00000000	    288.46911323
      1.12325038	      4.33601712	     -3.01201463	      0.00000000	    288.32997719
      1.12333634	      4.33207950	     -3.02006336	      0.00000000	    288.18945064
      1.12342230	      4.32814406	     -3.02809689	      0.00000000	    288.04754744
      1.12350826	      4.32421130	     -3.03611514	      0.00000000	    287.90428120
      1.12359422	      4.32028075	     -3.04411817	      0.00000000	    287.75966555
      1.12368018	      4.31635293	     -3.05210591	      0.00000000	    287.61371385
      1.12376614	      4.31242735	     -3.06007841	      0.00000000	    287.46643951
      1.12385210	      4.30850453	     -3.06803560	      0.00000000	    287.31785566
      1.12393806	      4.30458399	     -3.07597753	      0.00000000	    287.16797546
      1.12402402	      4.30066625	     -3.08390413	      0.00000000	    287.01681185
      1.12410998	      4.29675082	     -3.09181545	      0.00000000	    286.86437774
      1.12419594	      4.29283822	     -3.09971142	      0.00000000	    286.71068584
      1.12428190	      4.28892797	     -3.10759210	      0.00000000	    286.55574886
      1.12436786	      4.28502059	     -3.11545740	      0.00000000	    286.39957928
      1.12445382	      4.28111558	     -3.12330739	      0.00000000	    286.24218959
      1.12453978	      4.27721349	     -3.13114198	      0.00000000	    286.08359206
      1.12462574	      4.27331380	     -3.13896124	      0.00000000	    285.92379895
      1.12471170	      4.26941706	     -3.14676509	      0.00000000	    285.76282233
      1.12479766	      4.26552276	     -3.15455359	      0.00000000	    285.60067426
      1.12488362	      4.26163145	     -3.16232665	      0.00000000	    285.43736657
      1.12496958	      4.25774260	     -3.17008435	      0.00000000	    285.27291113
      1.12505554	      4.25385679	     -3.17782659	      0.00000000	    285.10731958
      1.12514150	      4.24997346	     -3.18555345	      0.00000000	    284.94060356
      1.12522746	      4.24609322	     -3.19326482	      0.00000000	    284.77277450
      1.12531342	      4.24221548	     -3.20096080	      0.00000000	    284.60384388
      1.12539938	      4.23834088	     -3.20864127	      0.00000000	    284.43382290
      1.12548534	      4.23446880	     -3.21630633	      0.00000000	    284.26272284
      1.12557130	      4.23059990	     -3.22395586	      0.00000000	    284.09055471
      1.12565726	      4.22673355	     -3.23158996	      0.00000000	    283.91732960
      1.12574322	      4.22287043	     -3.23920851	      0.00000000	    283.74305834
      1.12582918	      4.21900987	     -3.24681162	      0.00000000	    283.56775180
      1.12591514	      4.21515259	     -3.25439916	      0.00000000	    283.39142063
      1.12600110	      4.21129789	     -3.26197123	      0.00000000	    283.21407553
      1.12608706	      4.20744653	     -3.26952771	      0.00000000	    283.03572694
      1.12617302	      4.20359775	     -3.27706872	      0.00000000	    282.85638539
      1.12625898	      4.19975237	     -3.28459411	      0.00000000	    282.67606113
      1.12634495	      4.19590959	     -3.29210400	      0.00000000	    282.49476451
      1.12643091	      4.19207026	     -3.29959827	      0.00000000	    282.31250560
      1.12651687	      4.18823353	     -3.30707702	      0.00000000	    282.12929458
      1.12660283	      4.18440032	     -3.31454011	      0.00000000	    281.94514132
      1.12668879	      4.18056972	     -3.32198769	      0.00000000	    281.76005583
      1.12677475	      4.17674269	     -3.32941958	      0.00000000	    281.57404783
      1.12686071	      4.17291827	     -3.33683594	      0.00000000	    281.38712715
      1.12693745	      4.16950676	     -3.34344423	      0.00000000	    281.21947514
      1.12701420	      4.16609748	     -3.35004011	      0.00000000	    281.05111007
      1.12710875	      4.16190107	     -3.35814874	      0.00000000	    280.84272219
      1.12720330	      4.15770825	     -3.36623847	      0.00000000	    280.63327485
      1.12728174	      4.15423319	     -3.37293513	      0.00000000	    280.45872629
      1.12736018	      4.15076054	     -3.37961880	      0.00000000	    280.28346415
      1.12745488	      4.14657158	     -3.38767098	      0.00000000	    280.07091812
      1.12754958	      4.14238626	     -3.39570418	      0.00000000	    279.85735417
      1.12762507	      4.13905297	     -3.40209437	      0.00000000	    279.68638479
      1.12770057	      4.13572195	     -3.40847249	      0.00000000	    279.51478221
      1.12779895	      4.13138501	     -3.41676610	      0.00000000	    279.29021343
      1.12789733	      4.12705213	     -3.42503917	      0.00000000	    279.06459260
      1.12797043	      4.12383565	     -3.43117323	      0.00000000	    278.89626775
      1.12804354	      4.12062133	     -3.43729594	      0.00000000	    278.72737451
      1.12814635	      4.11610485	     -3.44588783	      0.00000000	    278.48888622
      1.12824917	      4.11159291	     -3.45445724	      0.00000000	    278.24929845
      1.12831866	      4.10854652	     -3.46023619	      0.00000000	    278.08675408
      1.12838815	      4.10550211	     -3.46600488	      0.00000000	    277.92371843
      1.12849890	      4.10065483	     -3.47517735	      0.00000000	    277.66287772
      1.12858873	      4.09672694	     -3.48259847	      0.00000000	    277.45039796
      1.12867856	      4.09280304	     -3.49000231	      0.00000000	    277.23712503
      1.12876840	      4.08888259	     -3.49738897	      0.00000000	    277.02306814
      1.12884738	      4.08543903	     -3.50386933	      0.00000000	    276.83421973
      1.12892637	      4.08199812	     -3.51033640	      0.00000000	    276.64477837
      1.12900536	      4.07856034	     -3.51679010	      0.00000000	    276.45475006
      1.12911043	      4.07399131	     -3.52535503	      0.00000000	    276.20104885
      1.12919096	      4.07049367	     -3.53190265	      0.00000000	    276.00594018
      1.12927149	      4.06699889	     -3.53843643	      0.00000000	    275.81024222
      1.12935201	      4.06350739	     -3.54495629	      0.00000000	    275.61396111
      1.12945576	      4.05901346	     -3.55333583	      0.00000000	    275.36022911
      1.12953474	      4.05559617	     -3.55969927	      0.00000000	    275.16644068
      1.12961371	      4.05218167	     -3.56604938	      0.00000000	    274.97211048
      1.12970957	      4.04804162	     -3.57373881	      0.00000000	    274.73552240
      1.12979573	      4.04432401	     -3.58063352	      0.00000000	    274.52220411
      1.12988189	      4.04061036	     -3.58751224	      0.00000000	    274.30826294
      1.12996805	      4.03690005	     -3.59437508	      0.00000000	    274.09370609
      1.13005422	      4.03319376	     -3.60122191	      0.00000000	    273.87854054
      1.13014038	      4.02949078	     -3.60805286	      0.00000000	    273.66277339
      1.13022654	      4.02579191	     -3.61486779	      0.00000000	    273.44641149
      1.13031270	      4.02209631	     -3.62166683	      0.00000000	    273.22946182
      1.13039886	      4.01840491	     -3.62844983	      0.00000000	    273.01193108
      1.13047530	      4.01513250	     -3.63445464	      0.00000000	    272.81844928
      1.13055175	      4.01186332	     -3.64044684	      0.00000000	    272.62452009
      1.13064602	      4.00783558	     -3.64781926	      0.00000000	    272.38475373
      1.13074030	      4.00381262	     -3.65517251	      0.00000000	    272.14432234
      1.13081809	      4.00049599	     -3.66122602	      0.00000000	    271.94542400
      1.13089588	      3.99718272	     -3.66726647	      0.00000000	    271.74608270
      1.13099057	      3.99315383	     -3.67460128	      0.00000000	    271.50285534
      1.13108527	      3.98912984	     -3.68191673	      0.00000000	    271.25898618
      1.13116014	      3.98595098	     -3.68768752	      0.00000000	    271.06570683
      1.13123501	      3.98277528	     -3.69344619	      0.00000000	    270.87203496
      1.13133348	      3.97860281	     -3.70100170	      0.00000000	    270.61672417
      1.13143196	      3.97443567	     -3.70853627	      0.00000000	    270.36074964
      1.13150434	      3.97137569	     -3.71406099	      0.00000000	    270.17218729
      1.13157672	      3.96831870	     -3.71957437	      0.00000000	    269.98327433
      1.13167990	      3.96396536	     -3.72741457	      0.00000000	    269.71336617
      1.13176814	      3.96024687	     -3.73410150	      0.00000000	    269.48198036
      1.13185638	      3.95653225	     -3.74077168	      0.00000000	    269.25009143
      1.13194463	      3.95282209	     -3.74742501	      0.00000000	    269.01770520
      1.13203287	      3.94911566	     -3.75406160	      0.00000000	    268.78482764
      1.13210873	      3.94593317	     -3.75975318	      0.00000000	    268.58424897
      1.13218459	      3.94275349	     -3.76543239	      0.00000000	    268.38331518
      1.13227988	      3.93876393	     -3.77254865	      0.00000000	    268.13041622
      1.13237516	      3.93477899	     -3.77964537	      0.00000000	    267.87696980
      1.13245119	      3.93160337	     -3.78529347	      0.00000000	    267.67436673
      1.13252722	      3.92843063	     -3.79092913	      0.00000000	    267.47142325
      1.13262407	      3.92439364	     -3.79809023	      0.00000000	    267.21240922
      1.13272091	      3.92036146	     -3.80523113	      0.00000000	    266.95285581
      1.13279376	      3.91733242	     -3.81058866	      0.00000000	    266.75728570
      1.13286660	      3.91430602	     -3.81593478	      0.00000000	    266.56141761
      1.13296836	      3.91008347	     -3.82338356	      0.00000000	    266.28731740
      1.13307011	      3.90586632	     -3.83081004	      0.00000000	    266.01264980
      1.13313959	      3.90299042	     -3.83586802	      0.00000000	    265.82478277
      1.13320907	      3.90011693	     -3.84091562	      0.00000000	    265.63665757
      1.13331826	      3.89560659	     -3.84882717	      0.00000000	    265.34049202
      1.13340726	      3.89193503	     -3.85525671	      0.00000000	    265.09863304
      1.13349626	      3.88826809	     -3.86166915	      0.00000000	    264.85636633
      1.13358525	      3.88460523	     -3.86806455	      0.00000000	    264.61369716
      1.13366450	      3.88134799	     -3.87374436	      0.00000000	    264.39729853
      1.13374374	      3.87809398	     -3.87941069	      0.00000000	    264.18058859
      1.13382298	      3.87484364	     -3.88506345	      0.00000000	    263.96357089
      1.13392491	      3.87066773	     -3.89231470	      0.00000000	    263.68397553
      1.13400546	      3.86737187	     -3.89802947	      0.00000000	    263.46266112
      1.13408601	      3.86407941	     -3.90373030	      0.00000000	    263.24104082
      1.13416657	      3.86079078	     -3.90941713	      0.00000000	    263.01911823
      1.13426748	      3.85667572	     -3.91652190	      0.00000000	    262.74067259
      1.13434667	      3.85345110	     -3.92208130	      0.00000000	    262.52186548
      1.13442585	      3.85022979	     -3.92762724	      0.00000000	    262.30277762
      1.13450504	      3.84701218	     -3.93315966	      0.00000000	    262.08341232
      1.13461013	      3.84274714	     -3.94048139	      0.00000000	    261.79185209
      1.13468876	      3.83956059	     -3.94594356	      0.00000000	    261.57341047
      1.13476738	      3.83637733	     -3.95139248	      0.00000000	    261.35470625
      1.13486299	      3.83251122	     -3.95800082	      0.00000000	    261.08839677
      1.13494817	      3.82907126	     -3.96387135	      0.00000000	    260.85083621
      1.13503335	      3.82563574	     -3.96972625	      0.00000000	    260.61297970
      1.13511853	      3.82220408	     -3.97556562	      0.00000000	    260.37483128
      1.13520371	      3.81877691	     -3.98138936	      0.00000000	    260.13639484
      1.13528888	      3.81535357	     -3.98719757	      0.00000000	    259.89767437
      1.13537406	      3.81193476	     -3.99299017	      0.00000000	    259.65867367
      1.13545924	      3.80851978	     -3.99876725	      0.00000000	    259.41939669
      1.13554442	      3.80510937	     -4.00452873	      0.00000000	    259.17984717
      1.13562959	      3.80170276	     -4.01027471	      0.00000000	    258.94002899
[truncated: 753,186 more chars]
