# Supplementary material for: Musculoskeletal simulations to examine the effects of accentuated eccentric loading (AEL) on jump height
Source: PeerJ. 2023 Jan 23;11:e14687. doi: 10.7717/peerj.14687 (PMC9879160; doi:10.7717/peerj.14687)
Supplement: Supplemental Information 1 [file peerj-11-14687-s001.zip › Supplementary Simulation code and output results BW/Optimized_for_J_Results/TwoSegment_Two_Segment_FiberForce.sto]

FiberForce
version=1
nRows=13563
nColumns=5
inDegrees=no

This analysis gathers basic information about muscles during a simulation (e.g., forces, tendon lengths, moment arms, etc).
Units are S.I. units (second, meters, Newtons, ...)
Angles are in degrees.

endheader
time	vastus	recfem	glut	ham
      0.00000000	     68.06913601	     21.93930261	      0.00059054	     67.70307771
      0.00010000	     68.07565228	     21.94016215	      0.00059324	     67.70090973
      0.00023578	     68.10208822	     21.94362501	      0.00060506	     67.69212948
      0.00037157	     68.14402219	     21.94907172	      0.00062581	     67.67822572
      0.00050735	     68.19763861	     21.95597415	      0.00065542	     67.66047860
      0.00064313	     68.26020539	     21.96395623	      0.00069424	     67.63980086
      0.00077892	     68.32976970	     21.97275104	      0.00074292	     67.61684238
      0.00095179	     68.42630041	     21.98483070	      0.00082076	     67.58502569
      0.00112467	     68.52995250	     21.99765890	      0.00091893	     67.55089698
      0.00129754	     68.63942473	     22.01106599	      0.00104098	     67.51487302
      0.00151861	     68.78656992	     22.02888804	      0.00123909	     67.46645308
      0.00173969	     68.94071257	     22.04734898	      0.00149549	     67.41569305
      0.00201011	     69.13776708	     22.07069297	      0.00191072	     67.35068835
      0.00228052	     69.34343667	     22.09481037	      0.00247167	     67.28264505
      0.00263639	     69.62632866	     22.12766655	      0.00351210	     67.18863314
      0.00299225	     69.92230420	     22.16175217	      0.00502970	     67.08966102
      0.00349305	     70.35957297	     22.21174282	      0.00836213	     66.94215748
      0.00399385	     70.81944725	     22.26402553	      0.01381848	     66.78526201
      0.00475543	     71.55832609	     22.34773059	      0.02889601	     66.52925493
      0.00551701	     72.34007704	     22.43620423	      0.05793664	     66.25312606
      0.00644774	     73.34642187	     22.55028285	      0.12710587	     65.88991782
      0.00737847	     74.40117438	     22.67028347	      0.25897866	     65.50031732
      0.00830920	     75.49710540	     22.79554804	      0.48932732	     65.08639790
      0.00923993	     76.62782731	     22.92544579	      0.85630476	     64.65020108
      0.01047305	     78.16994877	     23.10367570	      1.59621082	     64.04132510
      0.01125060	     79.16345170	     23.21913369	      2.20956523	     63.64102044
      0.01202816	     80.17025794	     23.33662452	      2.91382520	     63.22925950
      0.01316609	     81.66308982	     23.51169642	      4.04384818	     62.60793639
      0.01396261	     82.71889031	     23.63611238	      4.85801778	     62.16104458
      0.01475914	     83.78157330	     23.76181815	      5.66035609	     61.70522588
      0.01571545	     85.06437667	     23.91417972	      6.58514923	     61.14720006
      0.01658307	     86.23295261	     24.05354335	      7.37815080	     60.63164610
      0.01745069	     87.40453812	     24.19379518	      8.12678685	     60.10801811
      0.01830614	     88.56140824	     24.33279349	      8.82578155	     59.58445635
      0.01916159	     89.71896431	     24.47237020	      9.49209872	     59.05419587
      0.01997595	     90.82075272	     24.60567632	     10.10191597	     58.54359856
      0.02079031	     91.92170543	     24.73931773	     10.69294311	     58.02768737
      0.02156845	     92.97237772	     24.86725780	     11.24401942	     57.53003334
      0.02250334	     94.23242716	     25.02120491	     11.89267813	     56.92637083
      0.02343823	     95.48941365	     25.17532535	     12.53035119	     56.31672270
      0.02422430	     96.54357494	     25.30499158	     13.06013671	     55.79967666
      0.02501038	     97.59498084	     25.43468800	     13.58541961	     55.27870670
      0.02579645	     98.64344055	     25.56438023	     14.10710905	     54.75391399
      0.02658253	     99.68880641	     25.69403729	     14.62587351	     54.22537867
      0.02736860	    100.73096825	     25.82363212	     15.14220412	     53.69316250
      0.02815468	    101.76984968	     25.95314050	     15.65646348	     53.15731087
      0.02894076	    102.80540361	     26.08254080	     16.16892201	     52.61785483
      0.02972683	    103.83760848	     26.21181363	     16.67978463	     52.07481285
      0.03051291	    104.86646446	     26.34094160	     17.18920997	     51.52819248
      0.03129898	    105.89198998	     26.46990899	     17.69732404	     50.97799189
      0.03208506	    106.91421857	     26.59870157	     18.20422997	     50.42420120
      0.03287113	    107.93319586	     26.72730633	     18.71001479	     49.86680380
      0.03365721	    108.94897691	     26.85571135	     19.21475428	     49.30577748
      0.03444328	    109.96162384	     26.98390563	     19.71851640	     48.74109549
      0.03522936	    110.97120366	     27.11187893	     20.22136380	     48.17272754
      0.03601544	    111.97778637	     27.23962164	     20.72335567	     47.60064067
      0.03680151	    112.98144334	     27.36712472	     21.22454922	     47.02480007
      0.03758759	    113.98224583	     27.49437954	     21.72500082	     46.44516985
      0.03837366	    114.98026380	     27.62137785	     22.22476704	     45.86171372
      0.03915974	    115.97556485	     27.74811169	     22.72390556	     45.27439561
      0.03994581	    116.96821333	     27.87457334	     23.22247607	     44.68318032
      0.04073189	    117.95826964	     28.00075523	     23.72054112	     44.08803401
      0.04151796	    118.94578964	     28.12664994	     24.21816697	     43.48892473
      0.04230404	    119.93082416	     28.25225015	     24.71542455	     42.88582215
      0.04309012	    120.91341867	     28.37754860	     25.21239033	     42.27870086
      0.04387619	    121.89361298	     28.50253804	     25.70914731	     41.66753669
      0.04466227	    122.87144109	     28.62721126	     26.20578601	     41.05230973
      0.04544834	    123.84693103	     28.75156102	     26.70240541	     40.43300408
      0.04623442	    124.82010484	     28.87558008	     27.19911402	     39.80960822
      0.04702049	    125.79097857	     28.99926114	     27.69603070	     39.18211532
      0.04780657	    126.75956228	     29.12259684	     28.19328552	     38.55052364
      0.04859264	    127.72586019	     29.24557979	     28.69102040	     37.91483680
      0.04937872	    128.68987075	     29.36820252	     29.18938948	     37.27506411
      0.05016480	    129.65158677	     29.49045748	     29.68855909	     36.63122091
      0.05086958	    130.51188371	     29.59975026	     30.13693263	     36.05051976
      0.05157436	    131.37031152	     29.70873550	     30.58622781	     35.46658446
      0.05227914	    132.22685626	     29.81740786	     31.03658662	     34.87943913
      0.05298392	    133.08149872	     29.92576169	     31.48815493	     34.28911309
      0.05368870	    133.93421677	     30.03379129	     31.94108093	     33.69564051
      0.05439348	    134.78498539	     30.14149093	     32.39551265	     33.09906055
      0.05509826	    135.63377687	     30.24885479	     32.85159494	     32.49941769
      0.05580304	    136.48056090	     30.35587705	     33.30946606	     31.89676180
      0.05650782	    137.32530476	     30.46255182	     33.76925404	     31.29114847
      0.05721260	    138.16797344	     30.56887319	     34.23107277	     30.68263917
      0.05791738	    139.00852987	     30.67483520	     34.69501834	     30.07130148
      0.05862216	    139.84693501	     30.78043185	     35.16116563	     29.45720941
      0.05932694	    140.68314805	     30.88565715	     35.62956549	     28.84044357
      0.06003172	    141.51712657	     30.99050507	     36.10024277	     28.22109153
      0.06073650	    142.34882672	     31.09496957	     36.57319563	     27.59924811
      0.06144128	    143.17820333	     31.19904462	     37.04839400	     26.97501568
      0.06214606	    144.00521015	     31.30272417	     37.52578317	     26.34850454
      0.06285084	    144.82979991	     31.40600220	     38.00528378	     25.71983330
      0.06355562	    145.65192455	     31.50887271	     38.48679509	     25.08912932
      0.06426040	    146.47153532	     31.61132971	     38.97019815	     24.45652915
      0.06496518	    147.28858290	     31.71336727	     39.45535928	     23.82217907
      0.06566996	    148.10301757	     31.81497948	     39.94213358	     23.18623563
      0.06637474	    148.91478931	     31.91616049	     40.43036831	     22.54886625
      0.06707952	    149.72384788	     32.01690450	     40.91990599	     21.91024995
      0.06778430	    150.53014299	     32.11720579	     41.41058714	     21.27057808
      0.06848908	    151.33362433	     32.21705868	     41.90225257	     20.63005514
      0.06919386	    152.13424173	     32.31645759	     42.39474523	     19.98889971
      0.06989864	    152.93194516	     32.41539702	     42.88791166	     19.34734548
      0.07060343	    153.72668493	     32.51387154	     43.38160303	     18.70564236
      0.07130821	    154.51841165	     32.61187584	     43.87567589	     18.06405773
      0.07201299	    155.30707640	     32.70940470	     44.36999262	     17.42287784
      0.07271777	    156.09263074	     32.80645300	     44.86442162	     16.78240929
      0.07342255	    156.87502683	     32.90301575	     45.35883743	     16.14298075
      0.07412733	    157.65421748	     32.99908807	     45.85312063	     15.50494482
      0.07483211	    158.43015621	     33.09466520	     46.34715766	     14.86868004
      0.07553689	    159.20279734	     33.18974254	     46.84084062	     14.23459320
      0.07624167	    159.97209605	     33.28431562	     47.33406703	     13.60312181
      0.07694645	    160.73800846	     33.37838011	     47.82673949	     12.97473682
      0.07765123	    161.50049170	     33.47193186	     48.31876546	     12.34994561
      0.07835601	    162.25950395	     33.56496687	     48.81005693	     11.72929528
      0.07906079	    163.01500457	     33.65748133	     49.30053021	     11.11337617
      0.07976557	    163.76695412	     33.74947160	     49.79010559	     10.50282572
      0.08047035	    164.51531447	     33.84093424	     50.27870719	      9.89833260
      0.08117513	    165.26004887	     33.93186602	     50.76626271	      9.30064110
      0.08187991	    166.00112201	     34.02226393	     51.25270324	      8.71055582
      0.08258469	    166.73850011	     34.11212516	     51.73796310	      8.12894644
      0.08328947	    167.47215102	     34.20144715	     52.22197967	      7.55675274
      0.08399425	    168.20204429	     34.29022761	     52.70469325	      6.99498953
      0.08469903	    168.92815123	     34.37846446	     53.18604698	      6.44475131
      0.08540381	    169.65044503	     34.46615592	     53.66598672	      5.90721665
      0.08610859	    170.36890084	     34.55330049	     54.14446093	      5.38365167
      0.08681337	    171.08349582	     34.63989695	     54.62142065	      4.87541224
      0.08751815	    171.79420929	     34.72594440	     55.09681941	      4.38394446
      0.08822293	    172.50102271	     34.81144222	     55.57061315	      3.91078241
      0.08892771	    173.20391983	     34.89639015	     56.04276021	      3.45754229
      0.08963249	    173.90288672	     34.98078823	     56.51322126	      3.02591179
      0.09033727	    174.59791180	     35.06463687	     56.98195926	      2.61763304
      0.09104205	    175.28898585	     35.14793678	     57.44893941	      2.23447751
      0.09174684	    175.97610203	     35.23068903	     57.91412909	      1.87821074
      0.09245162	    176.65925578	     35.31289500	     58.37749779	      1.55054485
      0.09315640	    177.33844474	     35.39455641	     58.83901705	      1.25307642
      0.09386118	    178.01366858	     35.47567524	     59.29866030	      0.98720789
      0.09456596	    178.68492873	     35.55625372	     59.75641726	      0.75405095
      0.09527074	    179.35222581	     35.63629410	     60.21628426	      0.55431150
      0.09597552	    180.01555649	     35.71579826	     60.67892447	      0.38815761
      0.09668030	    180.67491977	     35.79476831	     61.14216570	      0.25507373
      0.09738508	    181.33031674	     35.87320647	     61.60488551	      0.15370815
      0.09808986	    181.98174886	     35.95111493	     62.06650050	      0.08172382
      0.09879464	    182.62921641	     36.02849565	     62.52670358	      0.03566570
      0.09949942	    183.27271714	     36.10535019	     62.98532877	      0.01086096
      0.10020420	    183.91224501	     36.18167952	     63.44228159	      0.00136937
      0.10090898	    184.54778906	     36.25748390	     63.89750324	      0.00000022
      0.10161376	    185.17933268	     36.33276268	     64.35095204	      0.00000022
      0.10231854	    185.80685622	     36.40751469	     64.80259487	      0.00000022
      0.10302332	    186.43034257	     36.48173896	     65.25240416	      0.00000021
      0.10372810	    187.04977893	     36.55543502	     65.70035634	      0.00000021
      0.10443288	    187.66515611	     36.62860295	     66.14643064	      0.00000021
      0.10513766	    188.27646781	     36.70124324	     66.59060838	      0.00000021
      0.10584244	    188.88371008	     36.77335678	     67.03287263	      0.00000021
      0.10654722	    189.48688093	     36.84494478	     67.47320789	      0.00000021
      0.10725200	    190.08598019	     36.91600874	     67.91160003	      0.00000021
      0.10795678	    190.68100930	     36.98655042	     68.34803613	      0.00000021
      0.10866156	    191.27197120	     37.05657182	     68.78250447	      0.00000021
      0.10936634	    191.85887030	     37.12607515	     69.21499443	      0.00000021
      0.11007112	    192.44171236	     37.19506282	     69.64549648	      0.00000021
      0.11077590	    193.02050449	     37.26353742	     70.07400213	      0.00000020
      0.11148068	    193.59525505	     37.33150171	     70.50050391	      0.00000020
      0.11218546	    194.16597365	     37.39895864	     70.92499529	      0.00000020
      0.11289024	    194.73267108	     37.46591130	     71.34747073	      0.00000020
      0.11359503	    195.29535930	     37.53236291	     71.76792558	      0.00000020
      0.11429981	    195.85405139	     37.59831687	     72.18635609	      0.00000020
      0.11500459	    196.40876149	     37.66377669	     72.60275938	      0.00000020
      0.11570937	    196.95950483	     37.72874603	     73.01713339	      0.00000020
      0.11641415	    197.50629763	     37.79322864	     73.42947690	      0.00000020
      0.11711893	    198.04915710	     37.85722843	     73.83978945	      0.00000020
      0.11782371	    198.58810140	     37.92074940	     74.24807134	      0.00000019
      0.11852849	    199.12314960	     37.98379567	     74.65432364	      0.00000019
      0.11923327	    199.65432113	     38.04637145	     75.05854811	      0.00000019
      0.11993805	    200.18163813	     38.10848108	     75.46074719	      0.00000019
      0.12064283	    200.70512131	     38.17012895	     75.86092399	      0.00000019
      0.12134761	    201.22479314	     38.23131959	     76.25908229	      0.00000019
      0.12205239	    201.74067683	     38.29205757	     76.65522646	      0.00000019
      0.12275717	    202.25279627	     38.35234757	     77.04936146	      0.00000019
      0.12346195	    202.76117606	     38.41219435	     77.44149284	      0.00000019
      0.12416673	    203.26584144	     38.47160272	     77.83162669	      0.00000019
      0.12487151	    203.76681829	     38.53057758	     78.21976965	      0.00000019
      0.12557629	    204.26413308	     38.58912388	     78.60592883	      0.00000018
      0.12628107	    204.75781283	     38.64724663	     78.99011185	      0.00000018
      0.12698585	    205.24788513	     38.70495091	     79.37232680	      0.00000018
      0.12769063	    205.73437805	     38.76224184	     79.75258218	      0.00000018
      0.12839541	    206.21732015	     38.81912460	     80.13088696	      0.00000018
      0.12910019	    206.69674044	     38.87560439	     80.50725046	      0.00000018
      0.12980497	    207.17266835	     38.93168648	     80.88168243	      0.00000018
      0.13050975	    207.64513370	     38.98737616	     81.25419296	      0.00000018
      0.13121453	    208.11416670	     39.04267876	     81.62479248	      0.00000018
      0.13191931	    208.57979787	     39.09759963	     81.99349177	      0.00000018
      0.13262409	    209.04205808	     39.15214416	     82.36030191	      0.00000018
      0.13332887	    209.50097845	     39.20631776	     82.72523425	      0.00000018
      0.13403365	    209.95659039	     39.26012585	     83.08830045	      0.00000017
      0.13473844	    210.40892557	     39.31357388	     83.44951240	      0.00000017
      0.13544322	    210.85801584	     39.36666730	     83.80888224	      0.00000017
      0.13614800	    211.30389327	     39.41941159	     84.16642235	      0.00000017
      0.13685278	    211.74659011	     39.47181222	     84.52214530	      0.00000017
      0.13755756	    212.18613873	     39.52387467	     84.87606386	      0.00000017
      0.13826234	    212.62257166	     39.57560443	     85.22819100	      0.00000017
      0.13896712	    213.05592154	     39.62700699	     85.57853983	      0.00000017
      0.13967190	    213.48622110	     39.67808783	     85.92712363	      0.00000017
      0.14037668	    213.91350313	     39.72885242	     86.27395582	      0.00000017
      0.14108146	    214.33780049	     39.77930624	     86.61904995	      0.00000017
      0.14178624	    214.75914606	     39.82945474	     86.96241968	      0.00000017
      0.14249102	    215.17757277	     39.87930339	     87.30407873	      0.00000016
      0.14319580	    215.59311353	     39.92885761	     87.64404049	      0.00000016
      0.14390058	    216.00580125	     39.97812282	     87.98231781	      0.00000016
      0.14460536	    216.41566879	     40.02710444	     88.31892322	      0.00000016
      0.14531014	    216.82274902	     40.07580783	     88.65386906	      0.00000016
      0.14601492	    217.22707470	     40.12423838	     88.98716748	      0.00000016
      0.14671970	    217.62867855	     40.17240141	     89.31883054	      0.00000016
      0.14742448	    218.02759322	     40.22030225	     89.64887010	      0.00000016
      0.14812926	    218.42385125	     40.26794619	     89.97729793	      0.00000016
      0.14883404	    218.81748508	     40.31533848	     90.30412560	      0.00000016
      0.14953882	    219.20852703	     40.36248437	     90.62936451	      0.00000016
      0.15024360	    219.59700930	     40.40938907	     90.95302588	      0.00000016
      0.15094838	    219.98296396	     40.45605774	     91.27512069	      0.00000016
      0.15165316	    220.36642293	     40.50249553	     91.59565973	      0.00000015
      0.15235794	    220.74741797	     40.54870754	     91.91465351	      0.00000015
      0.15306272	    221.12598068	     40.59469887	     92.23211229	      0.00000015
      0.15376750	    221.50214250	     40.64047453	     92.54804602	      0.00000015
      0.15447228	    221.87593467	     40.68603954	     92.86246436	      0.00000015
      0.15517706	    222.24738826	     40.73139887	     93.17537664	      0.00000015
      0.15588185	    222.61653415	     40.77655744	     93.48679182	      0.00000015
      0.15658663	    222.98340302	     40.82152014	     93.79671849	      0.00000015
      0.15729141	    223.34802532	     40.86629182	     94.10516485	      0.00000015
      0.15799619	    223.71043132	     40.91087730	     94.41213864	      0.00000015
      0.15870097	    224.07065107	     40.95528133	     94.71764717	      0.00000015
      0.15940575	    224.42871439	     40.99950866	     95.02169725	      0.00000015
      0.16011053	    224.78465088	     41.04356395	     95.32429516	      0.00000015
      0.16081531	    225.13848990	     41.08745187	     95.62544663	      0.00000014
      0.16152009	    225.49026060	     41.13117700	     95.92515681	      0.00000014
      0.16222487	    225.83999188	     41.17474391	     96.22343020	      0.00000014
      0.16292965	    226.18771239	     41.21815711	     96.52027064	      0.00000014
      0.16363443	    226.53345056	     41.26142107	     96.81568125	      0.00000014
      0.16433921	    226.87723456	     41.30454020	     97.10966437	      0.00000014
      0.16504399	    227.21909233	     41.34751889	     97.40222155	      0.00000014
      0.16574877	    227.55905153	     41.39036148	     97.69335341	      0.00000014
      0.16645355	    227.89713959	     41.43307224	     97.98305969	      0.00000014
      0.16715833	    228.23338370	     41.47565543	     98.27133907	      0.00000014
      0.16786311	    228.56781077	     41.51811524	     98.55818919	      0.00000014
      0.16856789	    228.90044748	     41.56045581	     98.84360649	      0.00000014
      0.16927267	    229.23132022	     41.60268125	     99.12758620	      0.00000014
      0.16997745	    229.56045516	     41.64479562	     99.41012217	      0.00000014
      0.17068223	    229.88787820	     41.68680292	     99.69120683	      0.00000014
      0.17138701	    230.21361498	     41.72870711	     99.97083103	      0.00000013
      0.17209179	    230.53769088	     41.77051211	    100.24898394	      0.00000013
      0.17279657	    230.86013104	     41.81222178	    100.52565291	      0.00000013
      0.17350135	    231.18096033	     41.85383994	    100.80082331	      0.00000013
      0.17420613	    231.50020336	     41.89537036	    101.07447838	      0.00000013
      0.17491091	    231.81788450	     41.93681676	    101.34659902	      0.00000013
      0.17561569	    232.13402785	     41.97818281	    101.61716364	      0.00000013
      0.17632047	    232.44865728	     42.01947213	    101.88614790	      0.00000013
      0.17702526	    232.76179638	     42.06068830	    102.15352450	      0.00000013
      0.17773004	    233.07346851	     42.10183484	    102.41926290	      0.00000013
      0.17843482	    233.38369677	     42.14291522	    102.68332905	      0.00000013
      0.17913960	    233.69250401	     42.18393288	    102.94568505	      0.00000013
      0.17984438	    233.99991286	     42.22489117	    103.20628887	      0.00000013
      0.18054916	    234.30594567	     42.26579343	    103.46509392	      0.00000013
      0.18125394	    234.61062457	     42.30664293	    103.72204866	      0.00000013
      0.18195872	    234.91397145	     42.34744288	    103.97709622	      0.00000012
      0.18266350	    235.21600796	     42.38819647	    104.23017386	      0.00000012
      0.18336828	    235.51675551	     42.42890679	    104.48121257	      0.00000012
      0.18407306	    235.81623527	     42.46957691	    104.73013645	      0.00000012
      0.18477784	    236.11446821	     42.51020985	    104.97686229	      0.00000012
      0.18548262	    236.41147505	     42.55080856	    105.22129892	      0.00000012
      0.18618740	    236.70727618	     42.59137593	    105.46334673	      0.00000012
      0.18689218	    237.00189148	     42.63191482	    105.70289711	      0.00000012
      0.18759696	    237.29534035	     42.67242800	    105.93983198	      0.00000012
      0.18830174	    237.58763087	     42.85371277	    106.17402119	      0.00000012
      0.18900652	    237.87861053	     43.73167661	    106.40529822	      0.00000012
      0.18971130	    238.16778522	     45.67190784	    106.63344146	      0.00000012
      0.19041608	    238.45453213	     48.77127841	    106.85822801	      0.00000012
      0.19112086	    238.73835394	     52.95726257	    107.07947259	      0.00000012
      0.19182564	    239.01898867	     58.09805508	    107.29702876	      0.00000012
      0.19253042	    239.29638605	     64.07300551	    107.51076790	      0.00000012
      0.19323520	    239.57062636	     70.78374015	    107.72055688	      0.00000012
      0.19393998	    239.84184931	     78.14441940	    107.92624604	      0.00000011
      0.19464476	    240.11021337	     86.07736336	    108.12766779	      0.00000011
      0.19534954	    240.37587603	     94.51426917	    108.32464076	      0.00000011
      0.19605432	    240.63898381	    103.39651190	    108.51697642	      0.00000011
      0.19675910	    240.89966727	    112.67467774	    108.70448669	      0.00000011
      0.19746388	    241.15803916	    122.30780296	    108.88699185	      0.00000011
      0.19816866	    241.41419454	    132.26253900	    109.06432828	      0.00000011
      0.19887345	    241.66821192	    142.51233619	    109.23635556	      0.00000011
      0.19957823	    241.92015497	    153.03667019	    109.40296257	      0.00000011
      0.20028301	    242.17007438	    163.82029396	    109.56407223	      0.00000011
      0.20098779	    242.41800977	    174.85246962	    109.71964457	      0.00000011
      0.20169257	    242.66399143	    186.12611362	    109.86967821	      0.00000011
      0.20239735	    242.90804211	    197.63677851	    110.01420997	      0.00000011
      0.20310213	    243.15017891	    209.38140338	    110.15331304	      0.00000011
      0.20380691	    243.39041525	    221.35680906	    110.28709370	      0.00000011
      0.20451169	    243.62876320	    233.55800368	    110.41568712	      0.00000011
      0.20521647	    243.86523599	    245.97649578	    110.53925245	      0.00000011
      0.20592125	    244.09985070	    258.59894277	    110.65796770	      0.00000011
      0.20662603	    244.33263066	    271.40651307	    110.77202451	      0.00000010
      0.20733081	    244.56360727	    284.37523348	    110.88162327	      0.00000010
      0.20803559	    244.79282062	    297.47732649	    110.98696854	      0.00000010
      0.20874037	    245.02031885	    310.68322826	    111.08826510	      0.00000010
      0.20944515	    245.24615628	    323.96378117	    111.18571456	      0.00000010
      0.21014993	    245.47039070	    337.29211250	    111.27951273	      0.00000010
      0.21085471	    245.69308056	    350.64490051	    111.36984771	      0.00000010
      0.21155949	    245.91428235	    364.00296554	    111.45689865	      0.00000010
      0.21226427	    246.13404884	    377.35129818	    111.54083508	      0.00000010
      0.21296905	    246.35242798	    390.67871065	    111.62181674	      0.00000010
      0.21367383	    246.56946263	    403.97764033	    111.69999372	      0.00000010
      0.21437861	    246.78518917	    417.25778037	    111.77550656	      0.00000010
      0.21508339	    246.99962865	    430.55129329	    111.84848547	      0.00000010
      0.21578817	    247.21278116	    443.89511318	    111.91905044	      0.00000010
      0.21649295	    247.42462965	    457.32873410	    111.98731270	      0.00000010
      0.21719773	    247.63514528	    470.89229881	    112.05337591	      0.00000010
      0.21790251	    247.84429206	    484.62372564	    112.11733707	      0.00000010
      0.21860729	    248.05203130	    498.55529841	    112.17928711	      0.00000010
      0.21931207	    248.25832622	    512.71046843	    112.23931149	      0.00000010
      0.22001686	    248.46314645	    527.10169856	    112.29749069	      0.00000010
      0.22072164	    248.66647194	    541.72990643	    112.35390057	      0.00000009
      0.22142642	    248.86829544	    556.58555033	    112.40861260	      0.00000009
      0.22213120	    249.06862316	    571.65091606	    112.46169397	      0.00000009
      0.22283598	    249.26747382	    586.90292938	    112.51320754	      0.00000009
      0.22354076	    249.46487628	    602.31587853	    112.56321188	      0.00000009
      0.22424554	    249.66086656	    617.86364807	    112.61176133	      0.00000009
      0.22495032	    249.85548486	    633.52131838	    112.65890616	      0.00000009
      0.22565510	    250.04877286	    649.26615700	    112.70469288	      0.00000009
      0.22635988	    250.24077170	    665.07811886	    112.74916458	      0.00000009
      0.22706466	    250.43152053	    680.93999498	    112.79236138	      0.00000009
      0.22776944	    250.62105563	    696.83733498	    112.83432081	      0.00000009
      0.22847422	    250.80941002	    712.75824011	    112.87507820	      0.00000009
      0.22917900	    250.99661334	    728.69309496	    112.91466707	      0.00000009
      0.22988378	    251.18269189	    744.63428143	    112.95311941	      0.00000009
      0.23058856	    251.36766887	    760.57590143	    112.99046590	      0.00000009
      0.23129334	    251.55156458	    776.51352208	    113.02673613	      0.00000009
      0.23199812	    251.73439668	    792.44394989	    113.06195874	      0.00000009
      0.23270290	    251.91618038	    808.36503536	    113.09616150	      0.00000009
      0.23340768	    252.09692861	    824.27550709	    113.12937145	      0.00000009
      0.23411246	    252.27665218	    840.17483283	    113.16161489	      0.00000009
      0.23481724	    252.45535982	    856.06310468	    113.19291744	      0.00000009
      0.23552202	    252.63305827	    871.94094529	    113.22330406	      0.00000008
      0.23622680	    252.80975224	    887.80943230	    113.25279908	      0.00000008
      0.23693158	    252.98544437	    903.67003827	    113.28142619	      0.00000008
      0.23763636	    253.16013520	    919.52458393	    113.30920845	      0.00000008
      0.23834114	    253.33382297	    935.37520282	    113.33616827	      0.00000008
      0.23904592	    253.50650355	    951.22431543	    113.36232745	      0.00000008
      0.23975070	    253.67817018	    967.07461159	    113.38770717	      0.00000008
      0.24045548	    253.84881328	    982.92903979	    113.41232795	      0.00000008
      0.24116027	    254.01842017	    998.79080222	    113.43620973	      0.00000008
      0.24186505	    254.18697469	   1014.66335455	    113.45937178	      0.00000008
      0.24256983	    254.35445692	   1030.55040942	    113.48183279	      0.00000008
      0.24327461	    254.52084265	   1046.45594242	    113.50361082	      0.00000008
      0.24397939	    254.68610294	   1062.38419942	    113.52472331	      0.00000008
      0.24468417	    254.85020352	   1078.33970371	    113.54518713	      0.00000008
      0.24538895	    255.01310416	   1094.32726093	    113.56501851	      0.00000008
      0.24609373	    255.17475789	   1110.35195973	    113.58423312	      0.00000008
      0.24679851	    255.33511018	   1126.41916490	    113.60284604	      0.00000008
      0.24750329	    255.49409804	   1142.53449954	    113.62087178	      0.00000008
      0.24820807	    255.65164890	   1158.70381150	    113.63832428	      0.00000008
      0.24891285	    255.80767953	   1174.93311900	    113.65521693	      0.00000008
      0.24961763	    255.96209480	   1191.22852923	    113.67156258	      0.00000008
      0.25032241	    256.11478637	   1207.59612350	    113.68737355	      0.00000008
      0.25102719	    256.26563146	   1224.04180327	    113.70266167	      0.00000008
      0.25173197	    256.41449159	   1240.57109163	    113.71743828	      0.00000008
      0.25243675	    256.56121155	   1257.18889121	    113.73171427	      0.00000007
      0.25314153	    256.70561878	   1273.89919779	    113.74550010	      0.00000007
      0.25384631	    256.84752319	   1290.70478261	    113.75880587	      0.00000007
      0.25447979	    256.97277045	   1305.89243243	    113.77037387	      0.00000007
      0.25511326	    257.09566332	   1321.15768638	    113.78156376	      0.00000007
      0.25574674	    257.21603773	   1336.49881006	    113.79238497	      0.00000007
      0.25638021	    257.33372120	   1351.91261787	    113.80284535	      0.00000007
      0.25701369	    257.44853966	   1367.39444760	    113.81295209	      0.00000007
      0.25764716	    257.56032288	   1382.93821547	    113.82271204	      0.00000007
      0.25828064	    257.66891031	   1398.53655641	    113.83213191	      0.00000007
      0.25891411	    257.77415751	   1414.18104337	    113.84121834	      0.00000007
      0.25954759	    257.87594265	   1429.86246930	    113.84997800	      0.00000007
      0.26018106	    257.97417255	   1445.57116738	    113.85841756	      0.00000007
      0.26081453	    258.06878771	   1461.29734161	    113.86654376	      0.00000007
      0.26144801	    258.15976565	   1477.03138012	    113.87436338	      0.00000007
      0.26208148	    258.24712225	   1492.76412898	    113.88188325	      0.00000007
      0.26271496	    258.33091095	   1508.48711118	    113.88911024	      0.00000007
      0.26334843	    258.41121996	   1524.19268403	    113.89605127	      0.00000007
      0.26398191	    258.48816782	   1539.87413539	    113.90271325	      0.00000007
      0.26461538	    258.56189786	   1555.52572462	    113.90910312	      0.00000007
      0.26524886	    258.63257215	   1571.14267779	    113.91522779	      0.00000007
      0.26588233	    258.70036538	   1586.72114771	    113.92109416	      0.00000007
      0.26651581	    258.76545928	   1602.25822036	    113.92670911	      0.00000007
      0.26714928	    258.82803744	   1617.75368794	    113.93207946	      0.00000007
      0.26778276	    258.88828060	   1633.20974527	    113.93721190	      0.00000007
      0.26841623	    258.94636327	   1648.62859765	    113.94211299	      0.00000007
      0.26904971	    259.00245183	   1664.01234084	    113.94678914	      0.00000007
      0.26968318	    259.05670343	   1679.36296745	    113.95124667	      0.00000007
      0.27031666	    259.10926526	   1694.68237300	    113.95549178	      0.00000007
      0.27095013	    259.16027422	   1709.97236149	    113.95953058	      0.00000007
      0.27158361	    259.20985693	   1725.23465057	    113.96336910	      0.00000007
      0.27221708	    259.25812997	   1740.47087650	    113.96701322	      0.00000006
      0.27285056	    259.30520031	   1755.68259860	    113.97046874	      0.00000006
      0.27348403	    259.35116583	   1770.87130357	    113.97374137	      0.00000006
      0.27411751	    259.39611592	   1786.03840940	    113.97683667	      0.00000006
      0.27475098	    259.44013215	   1801.18526916	    113.97976012	      0.00000006
      0.27538446	    259.48328885	   1816.31317446	    113.98251709	      0.00000006
      0.27601793	    259.52565379	   1831.42335873	    113.98511284	      0.00000006
      0.27665141	    259.56728871	   1846.51700029	    113.98755252	      0.00000006
      0.27728488	    259.60824992	   1861.59522527	    113.98984119	      0.00000006
      0.27791836	    259.64858879	   1876.65911028	    113.99198381	      0.00000006
      0.27855183	    259.68835223	   1891.70968504	    113.99398522	      0.00000006
      0.27918531	    259.72758311	   1906.74793471	    113.99585020	      0.00000006
      0.27981878	    259.76632067	   1921.77480221	    113.99758340	      0.00000006
      0.28045226	    259.80460083	   1936.79119036	    113.99918941	      0.00000006
      0.28070004	    259.81946250	   1942.66211680	    113.99979026	      0.00000006
      0.28085910	    259.82896806	   1946.43028670	    114.00016539	      0.00000006
      0.28107682	    259.87138168	   1951.58699372	    114.00066570	      0.00000006
      0.28129454	    260.08568717	   1956.74265985	    114.00115015	      0.00000006
      0.28186415	    262.42222819	   1970.22645433	    114.00228535	      0.00000006
      0.28243377	    268.49248905	   1983.70347909	    114.00298673	      0.00000006
      0.28300338	    279.01519780	   1997.17367292	    114.00270955	      0.00000006
      0.28357299	    294.16227194	   2010.63686659	    114.00074151	      0.00000006
      0.28414260	    313.79837791	   2024.09288819	    113.99631195	      0.00000006
      0.28471221	    337.62353630	   2037.54161759	    113.98867727	      0.00000006
      0.28528182	    365.26070611	   2050.98300687	    113.97717697	      0.00000006
      0.28585143	    396.31074218	   2064.41708056	    113.96126474	      0.00000006
      0.28642104	    430.38624574	   2077.84392480	    113.94052082	      0.00000006
      0.28671502	    449.03752348	   2084.77063842	    113.92782769	      0.00000006
      0.28727262	    486.20870366	   2097.90244671	    113.89989351	      0.00000006
      0.28783023	    525.50013082	   2111.01826008	    113.86683251	      0.00000006
      0.28838783	    566.67503564	   2124.10940351	    113.82861810	      0.00000006
      0.28894543	    609.53343746	   2137.16782814	    113.78529790	      0.00000006
      0.28950304	    653.90801293	   2150.18603659	    113.73697939	      0.00000006
      0.29006064	    699.65886273	   2163.15701886	    113.68381660	      0.00000006
      0.29061825	    746.66737584	   2176.07419701	    113.62599829	      0.00000006
      0.29117585	    794.82923690	   2188.93137765	    113.56373783	      0.00000006
      0.29173345	    844.04676753	   2201.72271149	    113.49726502	      0.00000006
      0.29229106	    894.22123683	   2214.44265771	    113.42682007	      0.00000006
      0.29279034	    939.87302730	   2225.76728675	    113.36057683	      0.00000006
      0.29328962	    986.12327518	   2237.02685623	    113.29152496	      0.00000006
      0.29378891	   1032.88146459	   2248.21791625	    113.21984637	      0.00000005
      0.29428819	   1080.05318468	   2259.33715632	    113.14572419	      0.00000005
      0.29478747	   1127.54490524	   2270.38139580	    113.06934238	      0.00000005
      0.29528675	   1175.26939929	   2281.34757425	    112.99088486	      0.00000005
      0.29578604	   1223.15041247	   2292.23274208	    112.91053388	      0.00000005
      0.29628532	   1271.12557262	   2303.03405149	    112.82846789	      0.00000005
      0.29678460	   1319.14722438	   2313.74874810	    112.74485895	      0.00000005
      0.29728388	   1367.18149684	   2324.37416324	    112.65987008	      0.00000005
      0.29778316	   1415.20624198	   2334.90770728	    112.57365288	      0.00000005
      0.29828245	   1463.20850657	   2345.34686383	    112.48634570	      0.00000005
      0.29878173	   1511.18204227	   2355.68918513	    112.39807238	      0.00000005
      0.29928101	   1559.12556292	   2365.93228814	    112.30894176	      0.00000005
      0.29978029	   1607.07591879	   2376.07385112	    112.21904742	      0.00000005
      0.30027958	   1655.12657644	   2386.11160651	    112.12846491	      0.00000005
      0.30077886	   1703.36741509	   2396.04333451	    112.03724755	      0.00000005
      0.30127814	   1751.87982593	   2405.86686197	    111.94542573	      0.00000005
      0.30177742	   1800.73468818	   2415.58006350	    111.85300886	      0.00000005
      0.30227671	   1849.98726363	   2425.18086337	    111.75998870	      0.00000005
      0.30277599	   1899.67069777	   2434.66723844	    111.66634361	      0.00000005
      0.30327527	   1949.79049257	   2444.03722229	    111.57204362	      0.00000005
      0.30377455	   2000.32232212	   2453.28891034	    111.47705579	      0.00000005
      0.30427384	   2051.21457567	   2462.42046564	    111.38134969	      0.00000005
      0.30477312	   2102.39534858	   2471.43012464	    111.28490213	      0.00000005
      0.30527240	   2153.78208687	   2480.31620261	    111.18770061	      0.00000005
      0.30577168	   2205.29145900	   2489.07709822	    111.08974510	      0.00000005
      0.30627096	   2256.84741594	   2497.71129742	    110.99104799	      0.00000005
      0.30677025	   2308.38637832	   2506.21737681	    110.89163252	      0.00000005
      0.30726953	   2359.85948570	   2514.59400669	    110.79153015	      0.00000005
      0.30776881	   2411.23249601	   2522.83995419	    110.69077736	      0.00000005
      0.30826809	   2462.48416611	   2530.95408670	    110.58941254	      0.00000005
      0.30876738	   2513.60388961	   2538.93537548	    110.48747321	      0.00000005
      0.30926666	   2564.58917140	   2546.78289959	    110.38499393	      0.00000005
      0.30976594	   2615.44329716	   2554.49585013	    110.28200473	      0.00000005
      0.31026522	   2666.17337327	   2562.07353436	    110.17853039	      0.00000005
      0.31076451	   2716.78878640	   2569.51537989	    110.07459010	      0.00000005
      0.31126379	   2767.30005855	   2576.82093865	    109.97019764	      0.00000005
      0.31176307	   2817.71803778	   2583.98989052	    109.86536180	      0.00000005
      0.31226235	   2868.05335956	   2591.02204658	    109.76008704	      0.00000005
      0.31276164	   2918.31610265	   2597.91735179	    109.65437411	      0.00000005
      0.31326092	   2968.51559933	   2604.67588719	    109.54822085	      0.00000005
      0.31376020	   3018.66034379	   2611.29787134	    109.44162278	      0.00000005
      0.31425948	   3068.75797074	   2617.78366115	    109.33457375	      0.00000005
      0.31475876	   3118.81527946	   2624.13375202	    109.22706645	      0.00000005
      0.31525805	   3168.83828611	   2630.34877712	    109.11909282	      0.00000005
      0.31575733	   3218.83229264	   2636.42950604	    109.01064443	      0.00000005
      0.31625661	   3268.80196414	   2642.37684261	    108.90171276	      0.00000005
      0.31675589	   3318.75140934	   2648.19182204	    108.79228933	      0.00000005
      0.31725518	   3368.68426046	   2653.87560728	    108.68236593	      0.00000005
      0.31747634	   3390.79831850	   2656.35172787	    108.63351311	      0.00000005
      0.31758865	   3402.02715858	   2657.59940735	    108.60934952	      0.00000005
      0.31770096	   3413.25542297	   2658.84055988	    108.59124673	      0.00000005
      0.31826251	   3469.38919180	   2664.94899874	    108.82157704	      0.00000005
      0.31882406	   3525.51308068	   2670.89684621	    109.97896574	      0.00000005
      0.31938561	   3581.63036787	   2676.68642133	    112.33920662	      0.00000005
      0.31994716	   3637.74404274	   2682.32020561	    115.98351280	      0.00000004
      0.32050870	   3693.85690646	   2687.80082496	    120.89089603	      0.00000004
      0.32107025	   3749.97168438	   2693.13103604	    126.98884401	      0.00000004
      0.32163180	   3806.09111485	   2698.31371209	    134.18131368	      0.00000004
      0.32219335	   3862.21801604	   2703.35182861	    142.36438167	      0.00000004
      0.32275490	   3918.35533287	   2708.24844933	    151.43501727	      0.00000004
      0.32331645	   3974.50616626	   2713.00671216	    161.29587197	      0.00000004
      0.32387800	   4030.67378695	   2717.62981553	    171.85767760	      0.00000004
      0.32443955	   4086.86163489	   2722.12100503	    183.04018698	      0.00000004
      0.32500110	   4143.07330498	   2726.48356042	    194.77224018	      0.00000004
      0.32556265	   4199.31251885	   2730.72078323	    206.99132657	      0.00000004
      0.32612419	   4255.58308201	   2734.83598485	    219.64289056	      0.00000004
      0.32668574	   4311.88882541	   2738.83247523	    232.67952063	      0.00000004
      0.32724729	   4368.23353018	   2742.71355232	    246.06011308	      0.00000004
      0.32780884	   4424.62083402	   2746.48249222	    259.74905247	      0.00000004
      0.32837039	   4481.05411781	   2750.14253999	    273.71542744	      0.00000004
      0.32893194	   4537.53637124	   2753.69690141	    287.93228319	      0.00000004
      0.32949349	   4594.07003626	   2757.14873558	    302.37591072	      0.00000004
      0.33005504	   4650.65682841	   2760.50114727	    317.02516729	      0.00000004
      0.33061659	   4707.29753743	   2763.75718235	    331.86083097	      0.00000004
      0.33117813	   4763.99181121	   2766.91982161	    346.86501006	      0.00000004
      0.33173968	   4820.73793074	   2769.99197656	    362.02062899	      0.00000004
      0.33230123	   4877.53258871	   2772.97648565	    377.31103056	      0.00000004
      0.33286278	   4934.37068947	   2775.87611124	    392.71974064	      0.00000004
      0.33342433	   4991.24519320	   2778.69353711	    408.23041640	      0.00000004
      0.33398588	   5048.14703046	   2781.43136664	    423.82698765	      0.00000004
      0.33454743	   5105.06511346	   2784.09212149	    439.49395606	      0.00000004
      0.33510898	   5161.98646605	   2786.67824080	    455.21678551	      0.00000004
      0.33567053	   5218.89648461	   2789.19208079	    470.98229760	      0.00000004
      0.33623207	   5275.77932788	   2791.63591471	    486.77899012	      0.00000004
      0.33679362	   5332.61841649	   2794.01193322	    502.59722238	      0.00000004
      0.33735517	   5389.39700644	   2796.32224488	    518.42924753	      0.00000004
      0.33791672	   5446.09878841	   2798.56887702	    534.26910692	      0.00000004
      0.33847827	   5502.70845944	   2800.75377666	    550.11242361	      0.00000004
      0.33903982	   5559.21221723	   2802.87881172	    565.95614046	      0.00000004
      0.33960137	   5615.59813833	   2804.94577227	    581.79824376	      0.00000004
      0.34016292	   5671.85641800	   2806.95637196	    597.63750276	      0.00000004
      0.34072447	   5727.97947203	   2808.91224951	    613.47324344	      0.00000004
      0.34128602	   5783.96193746	   2810.81497033	    629.30516399	      0.00000004
      0.34184756	   5839.80054429	   2812.66602825	    645.13319205	      0.00000004
      0.34240911	   5895.49387570	   2814.46684724	    660.95929582	      0.00000004
      0.34297066	   5951.04208396	   2816.21878334	    676.79738365	      0.00000004
      0.34353221	   6006.44659014	   2817.92312652	    692.66287538	      0.00000004
      0.34409376	   6061.70979092	   2819.58110264	    708.56806292	      0.00000004
      0.34477146	   6128.21973319	   2821.52191481	    727.83021310	      0.00000004
      0.34537573	   6187.35932124	   2823.19850773	    745.07828237	      0.00000004
      0.34585227	   6233.89319092	   2824.48569467	    758.73378394	      0.00000004
      0.34632881	   6280.34364121	   2825.74268432	    772.43866231	      0.00000004
      0.34684282	   6330.36058697	   2827.06529414	    787.27683875	      0.00000004
      0.34748049	   6392.29782236	   2828.65921694	    805.76286662	      0.00000004
      0.34825717	   6467.57985560	   2830.53211140	    828.38395644	      0.00000004
      0.34870059	   6510.48558453	   2831.56835985	    841.34219194	      0.00000004
      0.34940683	   6578.71641452	   2833.17034833	    862.03098490	      0.00000004
      0.34986741	   6623.14549631	   2834.18358900	    875.54709056	      0.00000004
      0.35032799	   6667.52121169	   2835.17235383	    889.07446509	      0.00000004
      0.35090636	   6723.17077287	   2836.37984506	    906.06834191	      0.00000003
      0.35136418	   6767.16240859	   2837.30908391	    919.51939968	      0.00000003
      0.35212544	   6840.19561374	   2838.80305572	    941.87184460	      0.00000003
      0.35258525	   6884.23830084	   2839.67493269	    955.35914427	      0.00000003
      0.35304505	   6928.22794998	   2840.52415129	    968.83307560	      0.00000003
      0.35364646	   6985.68372731	   2841.60110342	    986.43331748	      0.00000003
      0.35420179	   7038.65636285	   2842.56195364	   1002.66017705	      0.00000003
      0.35475713	   7091.54968756	   2843.49093816	   1018.86178268	      0.00000003
      0.35523349	   7136.85746792	   2844.26268712	   1032.73900925	      0.00000003
      0.35570986	   7182.10568877	   2845.01146668	   1046.59735629	      0.00000003
      0.35618622	   7227.29368972	   2845.73747004	   1060.43701432	      0.00000003
      0.35680585	   7285.98033181	   2846.64805720	   1078.41131232	      0.00000003
      0.35724968	   7327.95328156	   2847.27704496	   1091.26756223	      0.00000003
      0.35769351	   7369.87219866	   2847.88678635	   1104.10858726	      0.00000003
      0.35825196	   7422.53799670	   2848.62683548	   1120.24436143	      0.00000003
      0.35876866	   7471.18926102	   2849.28484525	   1135.15354570	      0.00000003
      0.35928536	   7519.76467429	   2849.91736801	   1150.04348280	      0.00000003
      0.35980207	   7568.26340331	   2850.52460728	   1164.91455217	      0.00000003
      0.36031877	   7616.68447535	   2851.10673863	   1179.76708434	      0.00000003
      0.36073701	   7655.82122948	   2851.55969413	   1191.77599190	      0.00000003
      0.36115525	   7694.90603465	   2851.99641715	   1203.77304791	      0.00000003
      0.36169285	   7745.06769402	   2852.53409212	   1219.17651800	      0.00000003
      0.36223045	   7795.14171809	   2853.04531012	   1234.56071135	      0.00000003
      0.36265555	   7834.67495805	   2853.43096328	   1246.71214286	      0.00000003
      0.36308066	   7874.15224354	   2853.80029694	   1258.85161561	      0.00000003
      0.36357874	   7920.33503050	   2854.21241556	   1273.05995621	      0.00000003
      0.36407683	   7966.43949573	   2854.60242984	   1287.25190186	      0.00000003
      0.36452790	   8008.12447951	   2854.93670304	   1300.09027714	      0.00000003
      0.36497898	   8049.74394507	   2855.25310145	   1312.91516778	      0.00000003
      0.36543788	   8092.01714670	   2855.55677494	   1325.94853396	      0.00000003
      0.36589678	   8134.22127498	   2855.84220756	   1338.96786903	      0.00000003
      0.36630098	   8171.33805325	   2856.07862263	   1350.42397651	      0.00000003
      0.36685382	   8222.01429873	   2856.37938969	   1366.07474430	      0.00000003
      0.36740666	   8272.58742967	   2856.65428463	   1381.70493807	      0.00000003
      0.36777643	   8306.35634578	   2856.82384231	   1392.14801788	      0.00000003
      0.36814621	   8340.07829461	   2856.98200614	   1402.58183285	      0.00000003
      0.36860420	   8381.77985525	   2857.16222571	   1415.49200758	      0.00000003
      0.36906220	   8423.40824822	   2857.32522722	   1428.38789645	      0.00000003
      0.36946856	   8460.28169837	   2857.45555541	   1439.81791206	      0.00000003
      0.36999560	   8508.01840655	   2857.60473779	   1454.62553258	      0.00000003
      0.37052264	   8555.65570153	   2857.73170844	   1469.41412541	      0.00000003
      0.37090835	   8590.45514086	   2857.81069295	   1480.22495826	      0.00000003
      0.37129406	   8625.20045377	   2857.87799318	   1491.02558328	      0.00000003
      0.37172029	   8663.53242659	   2857.93888754	   1502.94895010	      0.00000003
      0.37214652	   8701.79736777	   2857.98575073	   1514.85985239	      0.00000003
      0.37260308	   8742.71050662	   2858.02052794	   1527.60456958	      0.00000003
      0.37305964	   8783.54555436	   2858.03950151	   1540.33501069	      0.00000003
      0.37345145	   8818.52583446	   2858.04330285	   1551.24839553	      0.00000003
      0.37394561	   8862.56147786	   2858.03181580	   1564.99795882	      0.00000003
      0.37443977	   8906.50354707	   2858.00234503	   1578.73089752	      0.00000003
      0.37481075	   8939.42999565	   2857.96852489	   1589.02965218	      0.00000003
      0.37518173	   8972.30295409	   2857.92476243	   1599.31909137	      0.00000003
      0.37562148	   9011.20045025	   2857.86012567	   1611.50403796	      0.00000003
      0.37606123	   9050.02179825	   2857.78177176	   1623.67598256	      0.00000003
      0.37643692	   9083.12665673	   2857.70407317	   1634.06436805	      0.00000003
      0.37690935	   9124.67623478	   2857.59243032	   1647.11445345	      0.00000003
      0.37738178	   9166.13611753	   2857.46541362	   1660.14972706	      0.00000003
      0.37774155	   9197.64877195	   2857.35848021	   1670.06667348	      0.00000003
      0.37810132	   9229.10873515	   2857.24279998	   1679.97511329	      0.00000003
      0.37853371	   9266.84879206	   2857.09230044	   1691.87237470	      0.00000003
      0.37896610	   9304.51180903	   2856.92939392	   1703.75747315	      0.00000003
      0.37932718	   9335.90347894	   2856.78394124	   1713.67302918	      0.00000003
      0.37978256	   9375.41668709	   2856.58839470	   1726.16643923	      0.00000003
      0.38001152	   9395.25089655	   2856.48501219	   1732.44305932	      0.00000003
      0.38024049	   9415.05837902	   2856.37826765	   1738.71633841	      0.00000003
      0.38064143	   9449.63812902	   2856.18329849	   1749.69358169	      0.00000003
      0.38104238	   9484.02190593	   2855.97816441	   1760.66068209	      0.00000003
      0.38142924	   9516.95271607	   2855.77069377	   1771.23303132	      0.00000003
      0.38181610	   9549.59225590	   2855.55394027	   1781.79607809	      0.00000003
      0.38224289	   9585.21077994	   2855.30415522	   1793.43867642	      0.00000003
      0.38266968	   9620.37145716	   2855.04330310	   1805.07016691	      0.00000003
      0.38303998	   9650.47358706	   2854.80810704	   1815.15324681	      0.00000003
      0.38341028	   9680.17363730	   2854.56475337	   1825.22814059	      0.00000003
      0.38383655	   9713.83701338	   2854.27462584	   1836.81571885	      0.00000003
      0.38426282	   9746.91132079	   2853.97391781	   1848.39269358	      0.00000003
      0.38460328	   9772.88835975	   2853.72623072	   1857.63155700	      0.00000003
      0.38503700	   9805.39945793	   2853.40113253	   1869.39170187	      0.00000003
      0.38547072	   9837.24236438	   2853.06543846	   1881.14123972	      0.00000003
      0.38580423	   9861.26497874	   2852.80018013	   1890.16904556	      0.00000003
      0.38620640	   9889.68912704	   2852.47216825	   1901.04714076	      0.00000003
      0.38660857	   9917.51226085	   2852.13534340	   1911.91638414	      0.00000003
      0.38701561	   9945.05542730	   2851.78556709	   1922.90841462	      0.00000003
      0.38742266	   9971.97429990	   2851.42696872	   1933.89152468	      0.00000003
      0.38781231	   9997.15621494	   2851.07552786	   1944.39692928	      0.00000003
      0.38820195	  10021.76414492	   2850.71618538	   1954.89424834	      0.00000003
      0.38860772	  10046.78071048	   2850.33367785	   1965.81716430	      0.00000003
      0.38901348	  10071.17791050	   2849.94279436	   1976.73134831	      0.00000002
      0.38939013	  10093.27279398	   2849.57255231	   1986.85446550	      0.00000002
      0.38976677	  10114.84011053	   2849.19525284	   1996.97002911	      0.00000002
      0.39017406	  10137.57321762	   2848.77939943	   2007.90012961	      0.00000002
      0.39058135	  10159.69981679	   2848.35547432	   2018.82127904	      0.00000002
      0.39093698	  10178.52879010	   2847.97879606	   2028.34971800	      0.00000002
      0.39129261	  10196.90495735	   2847.59609516	   2037.87117604	      0.00000002
      0.39169949	  10217.38053107	   2847.15093012	   2048.75617347	      0.00000002
      0.39210637	  10237.27782140	   2846.69804593	   2059.63172848	      0.00000002
      0.39242982	  10252.68834614	   2846.33257215	   2068.27050601	      0.00000002
      0.39284453	  10271.92628857	   2845.85700835	   2079.33724092	      0.00000002
      0.39325923	  10290.58865344	   2845.37367229	   2090.39348372	      0.00000002
      0.39358064	  10304.66294499	   2844.99378023	   2098.95508035	      0.00000002
      0.39390205	  10318.40189019	   2844.60931136	   2107.51002854	      0.00000002
      0.39429038	  10334.56042552	   2844.13875272	   2117.83689662	      0.00000002
      0.39467870	  10350.24453042	   2843.66163668	   2128.15348292	      0.00000002
      0.39501629	  10363.50035069	   2843.24158606	   2137.11346647	      0.00000002
      0.39542471	  10379.07465811	   2842.72690202	   2147.94239272	      0.00000002
      0.39583313	  10394.15132273	   2842.20517273	   2158.75873921	      0.00000002
      0.39613566	  10405.00416003	   2841.81420899	   2166.76244028	      0.00000002
      0.39654422	  10419.24281837	   2841.28020520	   2177.55943574	      0.00000002
      0.39695278	  10433.01035239	   2840.73934301	   2188.34246070	      0.00000002
      0.39727010	  10443.38432126	   2840.31458866	   2196.70729069	      0.00000002
      0.39758741	  10453.48449198	   2839.88576923	   2205.06310744	      0.00000002
      0.39796215	  10465.06602826	   2839.37415486	   2214.91910811	      0.00000002
      0.39833689	  10476.27929271	   2838.85696242	   2224.76172902	      0.00000002
      0.39868695	  10486.42763260	   2838.36884436	   2233.94349931	      0.00000002
      0.39903700	  10496.26679278	   2837.87593898	   2243.11284314	      0.00000002
      0.39942547	  10506.83055463	   2837.32339603	   2253.27322777	      0.00000002
      0.39981393	  10517.02845288	   2836.76505219	   2263.41737082	      0.00000002
      0.40014416	  10525.41584158	   2836.28587265	   2272.02790381	      0.00000002
      0.40054423	  10535.23668861	   2835.69984126	   2282.44257549	      0.00000002
      0.40094430	  10544.69253471	   2835.10780076	   2292.83856407	      0.00000002
      0.40121378	  10550.86029344	   2834.70563960	   2299.83054559	      0.00000002
      0.40161651	  10559.78093039	   2834.09962558	   2310.26312626	      0.00000002
      0.40201925	  10568.35299284	   2833.48764934	   2320.67546965	      0.00000002
      0.40232380	  10574.60868579	   2833.02093117	   2328.53583557	      0.00000002
      0.40262836	  10580.67274198	   2832.55084945	   2336.38418036	      0.00000002
      0.40298674	  10587.56750425	   2831.99340770	   2345.60397868	      0.00000002
      0.40334512	  10594.20655915	   2831.43136612	   2354.80660194	      0.00000002
      0.40370007	  10600.53489148	   2830.87021216	   2363.90376605	      0.00000002
      0.40405501	  10606.62221947	   2830.30460299	   2372.98358184	      0.00000002
      0.40442750	  10612.75636217	   2829.70628635	   2382.49313799	      0.00000002
      0.40479998	  10618.63569614	   2829.10312310	   2391.98309482	      0.00000002
      0.40514908	  10623.91926382	   2828.53345823	   2400.85921614	      0.00000002
      0.40549817	  10628.98788964	   2827.95958580	   2409.71774914	      0.00000002
      0.40587463	  10634.21764534	   2827.33605392	   2419.25059096	      0.00000002
      0.40625108	  10639.20740285	   2826.70768307	   2428.76260843	      0.00000002
      0.40658336	  10643.41630502	   2826.14904145	   2437.14113954	      0.00000002
      0.40691565	  10647.44549621	   2825.58666902	   2445.50320710	      0.00000002
      0.40729357	  10651.81386421	   2824.94254427	   2454.99365363	      0.00000002
      0.40767149	  10655.95879927	   2824.29364012	   2464.46254472	      0.00000002
      0.40797617	  10659.14094202	   2823.76703361	   2472.08055972	      0.00000002
      0.40836201	  10662.97037533	   2823.09574537	   2481.70740191	      0.00000002
      0.40874784	  10666.58037116	   2822.41954349	   2491.31145302	      0.00000002
      0.40904423	  10669.20740605	   2821.89677723	   2498.67356933	      0.00000002
      0.40940558	  10672.24176623	   2821.25554566	   2507.63094490	      0.00000002
      0.40976694	  10675.09448013	   2820.61005804	   2516.56811796	      0.00000002
      0.41012252	  10677.72780250	   2819.97074476	   2525.34274576	      0.00000002
      0.41047810	  10680.19206405	   2819.32734263	   2534.09769730	      0.00000002
      0.41083748	  10682.51422763	   2818.67292733	   2542.92615661	      0.00000002
      0.41119686	  10684.67035978	   2818.01436577	   2551.73441653	      0.00000002
      0.41154798	  10686.61969944	   2817.36695096	   2560.32067867	      0.00000002
      0.41189910	  10688.41660631	   2816.71560516	   2568.88757416	      0.00000002
      0.41225882	  10690.10250692	   2816.04423264	   2577.64431423	      0.00000002
      0.41261855	  10691.63449980	   2815.36875988	   2586.38064388	      0.00000002
      0.41296356	  10692.96199928	   2814.71708111	   2594.74036089	      0.00000002
      0.41330857	  10694.15324762	   2814.06165260	   2603.08132843	      0.00000002
      0.41367031	  10695.25870332	   2813.37042290	   2611.80687881	      0.00000002
      0.41403205	  10696.21998993	   2812.67509263	   2620.51222378	      0.00000002
      0.41436668	  10696.98329062	   2812.02823383	   2628.54728735	      0.00000002
      0.41470131	  10697.62776480	   2811.37788317	   2636.56530239	      0.00000002
      0.41506619	  10698.19756220	   2810.66476981	   2645.28882655	      0.00000002
      0.41543107	  10698.63127218	   2809.94752253	   2653.99226030	      0.00000002
      0.41574709	  10698.89896336	   2809.32299884	   2661.51391242	      0.00000002
      0.41606310	  10699.06821858	   2808.69538672	   2669.02056412	      0.00000002
      0.41642836	  10699.14335885	   2807.96614089	   2677.67821979	      0.00000002
      0.41679362	  10699.09165787	   2807.23278286	   2686.31586217	      0.00000002
      0.41708161	  10698.96305450	   2806.65164919	   2693.11237606	      0.00000002
      0.41745492	  10698.68315654	   2805.89459060	   2701.90349520	      0.00000002
      0.41782822	  10698.27773467	   2805.13325548	   2710.67364893	      0.00000002
      0.41811976	  10697.87540886	   2804.53572237	   2717.50809863	      0.00000002
      0.41841129	  10697.39914592	   2803.93558795	   2724.32970678	      0.00000002
      0.41876158	  10696.73067476	   2803.21105768	   2732.50921640	      0.00000002
      0.41911187	  10695.95895759	   2802.48277949	   2740.67008275	      0.00000002
      0.41942124	  10695.19303427	   2801.83647502	   2747.86194447	      0.00000002
      0.41973061	  10694.34928051	   2801.18725298	   2755.03916443	      0.00000002
      0.42009053	  10693.27131600	   2800.42826117	   2763.37085406	      0.00000002
      0.42045046	  10692.09155398	   2799.66532564	   2771.68256758	      0.00000002
      0.42073494	  10691.08829880	   2799.05953152	   2778.23776129	      0.00000002
      0.42110400	  10689.69516616	   2798.26994357	   2786.72333174	      0.00000002
      0.42147307	  10688.20037346	   2797.47621572	   2795.18761586	      0.00000002
      0.42176156	  10686.96234255	   2796.85288790	   2801.78915795	      0.00000002
      0.42205005	  10685.66421987	   2796.22703268	   2808.37757091	      0.00000002
      0.42239641	  10684.02755801	   2795.47230589	   2816.27007556	      0.00000002
      0.42274277	  10682.30698398	   2794.71393771	   2824.14347704	      0.00000002
      0.42304843	  10680.72004283	   2794.04166186	   2831.07573176	      0.00000002
      0.42335409	  10679.06983324	   2793.36655115	   2837.99296030	      0.00000002
      0.42371026	  10677.06838350	   2792.57630675	   2846.03417088	      0.00000002
      0.42406643	  10674.98377384	   2791.78221247	   2854.05476772	      0.00000002
      0.42434496	  10673.29658098	   2791.15854219	   2860.31250507	      0.00000002
      0.42471055	  10671.00724121	   2790.33633706	   2868.50709977	      0.00000002
      0.42507615	  10668.63443438	   2789.51007287	   2876.67962839	      0.00000002
      0.42536265	  10666.71760952	   2788.85973606	   2883.06851809	      0.00000002
      0.42564914	  10664.75110859	   2788.20690529	   2889.44371480	      0.00000002
      0.42599054	  10662.34385657	   2787.42572080	   2897.02257561	      0.00000002
      0.42633194	  10659.86813884	   2786.64099211	   2904.58179635	      0.00000002
      0.42663858	  10657.58704457	   2785.93314373	   2911.35449769	      0.00000002
      0.42694521	  10655.25237661	   2785.22243353	   2918.11118972	      0.00000002
      0.42729811	  10652.50018038	   2784.40096062	   2925.86729523	      0.00000002
      0.42765101	  10649.67916489	   2783.57569198	   2933.60197296	      0.00000002
      0.42792962	  10647.40406391	   2782.92145165	   2939.69336483	      0.00000002
      0.42829195	  10644.38309765	   2782.06708343	   2947.59489555	      0.00000002
      0.42865429	  10641.29280459	   2781.20870426	   2955.47348040	      0.00000002
      0.42893788	  10638.82644284	   2780.53406233	   2961.62386261	      0.00000002
      0.42922148	  10636.31883048	   2779.85695944	   2967.76004590	      0.00000002
      0.42956054	  10633.26735339	   2779.04419323	   2975.07765562	      0.00000002
      0.42989960	  10630.15851910	   2778.22790298	   2982.37477363	      0.00000002
      0.43019968	  10627.35994238	   2777.50251831	   2988.81577984	      0.00000002
      0.43049976	  10624.51768091	   2776.77436821	   2995.24057863	      0.00000002
      0.43084965	  10621.14917520	   2775.92184522	   3002.71137303	      0.00000002
      0.43119955	  10617.72291536	   2775.06555382	   3010.15991743	      0.00000002
      0.43146393	  10615.09624764	   2774.41603725	   3015.77322218	      0.00000002
      0.43182449	  10611.46227863	   2773.52674823	   3023.40800672	      0.00000002
      0.43218506	  10607.76944974	   2772.63344285	   3031.01882488	      0.00000002
      0.43247921	  10604.71387495	   2771.90170974	   3037.20987937	      0.00000002
      0.43277335	  10601.62017514	   2771.16729709	   3043.38483400	      0.00000002
      0.43309074	  10598.23986067	   2770.37186245	   3050.02944054	      0.00000002
      0.43340812	  10594.81625189	   2769.57330119	   3056.65514234	      0.00000002
      0.43374324	  10591.15498628	   2768.72672736	   3063.63041026	      0.00000002
      0.43407835	  10587.44669214	   2767.87665830	   3070.58441360	      0.00000002
      0.43439742	  10583.87288273	   2767.06405437	   3077.18548247	      0.00000001
      0.43471648	  10580.25751802	   2766.24827325	   3083.76710651	      0.00000001
      0.43505845	  10576.33704815	   2765.37039525	   3090.79954469	      0.00000001
      0.43540042	  10572.37003128	   2764.48885656	   3097.80945401	      0.00000001
      0.43570371	  10568.81325951	   2763.70396196	   3104.00754298	      0.00000001
      0.43600700	  10565.22074809	   2762.91617968	   3110.18776676	      0.00000001
      0.43635367	  10561.07113151	   2762.01217824	   3117.22999127	      0.00000001
      0.43670034	  10556.87591110	   2761.10439207	   3124.24868873	      0.00000001
      0.43695988	  10553.70558659	   2760.42228387	   3129.48788351	      0.00000001
      0.43731723	  10549.29963032	   2759.47963919	   3136.67975267	      0.00000001
      0.43767458	  10544.84683507	   2758.53295365	   3143.84633918	      0.00000001
      0.43796082	  10541.24668441	   2757.77172552	   3149.56858767	      0.00000001
      0.43824707	  10537.61713496	   2757.00789655	   3155.27449635	      0.00000001
      0.43856198	  10533.59041052	   2756.16455093	   3161.53299920	      0.00000001
      0.43887689	  10529.52880987	   2755.31804846	   3167.77159551	      0.00000001
      0.43920537	  10525.25547365	   2754.43171267	   3174.25764986	      0.00000001
      0.43953385	  10520.94497208	   2753.54193101	   3180.72189984	      0.00000001
      0.43985281	  10516.72417164	   2752.67462903	   3186.97790970	      0.00000001
      0.44017178	  10512.46903193	   2751.80406730	   3193.21322687	      0.00000001
      0.44050626	  10507.97024934	   2750.88762341	   3199.72975564	      0.00000001
      0.44084075	  10503.43444213	   2749.96758249	   3206.22338565	      0.00000001
      0.44114878	  10499.22496878	   2749.11712700	   3212.18308068	      0.00000001
      0.44145681	  10494.98468147	   2748.26361097	   3218.12324196	      0.00000001
      0.44179783	  10490.25472876	   2747.31512472	   3224.67663341	      0.00000001
      0.44213884	  10485.48769249	   2746.36287439	   3231.20594895	      0.00000001
      0.44241355	  10481.62075939	   2745.59302458	   3236.44824230	      0.00000001
      0.44276679	  10476.61369548	   2744.59950894	   3243.16598321	      0.00000001
      0.44312004	  10471.56786137	   2743.60193366	   3249.85768813	      0.00000001
      0.44339561	  10467.60470423	   2742.82086033	   3255.06004757	      0.00000001
      0.44367119	  10463.61832743	   2742.03730824	   3260.24648600	      0.00000001
      0.44399978	  10458.83493458	   2741.09977408	   3266.40982656	      0.00000001
      0.44432838	  10454.01901345	   2740.15870461	   3272.55043485	      0.00000001
      0.44461220	  10449.83321672	   2739.34299449	   3277.83612587	      0.00000001
      0.44496335	  10444.62153628	   2738.33015058	   3284.35192076	      0.00000001
      0.44531449	  10439.37352851	   2737.31324914	   3290.84159447	      0.00000001
      0.44557757	  10435.41813616	   2736.54873305	   3295.68645386	      0.00000001
      0.44591534	  10430.31017317	   2735.56379117	   3301.88538183	      0.00000001
      0.44625311	  10425.16927893	   2734.57507651	   3308.06000876	      0.00000001
      0.44648145	  10421.67553428	   2733.90457257	   3312.22022444	      0.00000001
      0.44683994	  10416.16012155	   2732.84834538	   3318.72958522	      0.00000001
      0.44719844	  10410.60828304	   2731.78784712	   3325.21144586	      0.00000001
      0.44744831	  10406.71730805	   2731.04616259	   3329.71295283	      0.00000001
      0.44769818	  10402.80883738	   2730.30239691	   3334.20106484	      0.00000001
      0.44801719	  10397.79355397	   2729.34979572	   3339.91159852	      0.00000001
      0.44833620	  10392.75004171	   2728.39379354	   3345.60025005	      0.00000001
      0.44862669	  10388.13292487	   2727.52028233	   3350.76135855	      0.00000001
      0.44897604	  10382.54967804	   2726.46604685	   3356.94405281	      0.00000001
      0.44932540	  10376.93310475	   2725.40771378	   3363.10042244	      0.00000001
      0.44959388	  10372.59405425	   2724.59156245	   3367.81388415	      0.00000001
      0.44994636	  10366.86806550	   2723.51641672	   3373.97817172	      0.00000001
      0.45029884	  10361.10863093	   2722.43708007	   3380.11559758	      0.00000001
      0.45058179	  10356.46107953	   2721.56759160	   3385.02305355	      0.00000001
      0.45086475	  10351.79215832	   2720.69539444	   3389.91317918	      0.00000001
      0.45116752	  10346.77259473	   2719.75909520	   3395.12666593	      0.00000001
      0.45147030	  10341.72874320	   2718.81968670	   3400.32029419	      0.00000001
      0.45179693	  10336.26038471	   2717.80277698	   3405.90082534	      0.00000001
      0.45212356	  10330.76396471	   2716.78223864	   3411.45823448	      0.00000001
      0.45241510	  10325.83452029	   2715.86828919	   3416.39896681	      0.00000001
      0.45276560	  10319.87869131	   2714.76565444	   3422.31458502	      0.00000001
      0.45311609	  10313.89087215	   2713.65882421	   3428.20357635	      0.00000001
      0.45336563	  10309.60850064	   2712.86827354	   3432.37993070	      0.00000001
      0.45371899	  10303.51655494	   2711.74510860	   3438.27108890	      0.00000001
      0.45407236	  10297.39236423	   2710.61766188	   3444.13520147	      0.00000001
      0.45433289	  10292.85656538	   2709.78367990	   3448.44135021	      0.00000001
      0.45459342	  10288.30332321	   2708.94736493	   3452.73281027	      0.00000001
      0.45490551	  10282.82606273	   2707.94246602	   3457.85424247	      0.00000001
      0.45521760	  10277.32387481	   2706.93421265	   3462.95461984	      0.00000001
      0.45551866	  10271.99255069	   2705.95840702	   3467.85482306	      0.00000001
      0.45581972	  10266.63811914	   2704.97947305	   3472.73546242	      0.00000001
      0.45615020	  10260.73390931	   2703.90127462	   3478.07052160	      0.00000001
      0.45648068	  10254.80195025	   2702.81929822	   3483.38205102	      0.00000001
      0.45673907	  10250.14466668	   2701.97070589	   3487.51857082	      0.00000001
      0.45708962	  10243.79931827	   2700.81576251	   3493.10744552	      0.00000001
      0.45744016	  10237.42287816	   2699.65655509	   3498.66993758	      0.00000001
      0.45771033	  10232.48738410	   2698.76024463	   3502.93896442	      0.00000001
      0.45798049	  10227.53346390	   2697.86139668	   3507.19236282	      0.00000001
      0.45828467	  10221.93388591	   2696.84635776	   3511.96252728	      0.00000001
      0.45858884	  10216.31099290	   2695.82809746	   3516.71293613	      0.00000001
      0.45890424	  10210.45608366	   2694.76887143	   3521.61774955	      0.00000001
      0.45921963	  10204.57614457	   2693.70617630	   3526.50139396	      0.00000001
      0.45952605	  10198.83970441	   2692.67042086	   3531.22572221	      0.00000001
      0.45983246	  10193.07966622	   2691.63138619	   3535.93014375	      0.00000001
      0.46015621	  10186.96816693	   2690.53001012	   3540.87910206	      0.00000001
      0.46047995	  10180.83034411	   2689.42496810	   3545.80592869	      0.00000001
      0.46076367	  10175.42974723	   2688.45353434	   3550.10546070	      0.00000001
      0.46111347	  10168.74354312	   2687.25197463	   3555.38305653	      0.00000001
      0.46146327	  10162.02662495	   2686.04612719	   3560.63499313	      0.00000001
      0.46172939	  10156.89589739	   2685.12585847	   3564.61346644	      0.00000001
      0.46205625	  10150.56988661	   2683.99216250	   3569.47970420	      0.00000001
      0.46238311	  10144.21705562	   2682.85471722	   3574.32370686	      0.00000001
      0.46269749	  10138.08139683	   2681.75714809	   3578.96190017	      0.00000001
      0.46301187	  10131.92091551	   2680.65610745	   3583.57963821	      0.00000001
      0.46332667	  10125.72741147	   2679.55013171	   3588.18304503	      0.00000001
      0.46364147	  10119.50900299	   2678.44067291	   3592.76606201	      0.00000001
      0.46394821	  10113.42578086	   2677.35625793	   3597.21222943	      0.00000001
      0.46425495	  10107.31889300	   2676.26853425	   3601.63915535	      0.00000001
      0.46457446	  10100.93267182	   2675.13202270	   3606.22992891	      0.00000001
      0.46489397	  10094.52074742	   2673.99192000	   3610.79996139	      0.00000001
      0.46521143	  10088.12438356	   2672.85555609	   3615.31966021	      0.00000001
      0.46552889	  10081.70261352	   2671.71564609	   3619.81590813	      0.00000001
      0.46575076	  10077.19938627	   2670.91686471	   3622.94293099	      0.00000001
      0.46610986	  10069.88472801	   2669.62039197	   3627.97459706	      0.00000001
      0.46640723	  10063.80276270	   2668.54334041	   3632.11173762	      0.00000001
      0.46670460	  10057.69845597	   2667.46317894	   3636.22002784	      0.00000001
      0.46700196	  10051.57178365	   2666.37990627	   3640.29768600	      0.00000001
      0.46728826	  10045.65199245	   2665.33401250	   3644.19306725	      0.00000001
      0.46757457	  10039.71144417	   2664.28523611	   3648.05707179	      0.00000001
      0.46786169	  10033.73297357	   2663.23055304	   3651.89931260	      0.00000001
      0.46820847	  10026.48445282	   2661.95286931	   3656.49417873	      0.00000001
      0.46855525	  10019.20541773	   2660.67096031	   3661.03704920	      0.00000001
      0.46884147	  10013.17462812	   2659.60974891	   3664.74595267	      0.00000001
      0.46920122	  10005.56481546	   2658.27180031	   3669.35402689	      0.00000001
      0.46956098	   9997.92209062	   2656.92931039	   3673.90041416	      0.00000001
      0.46982834	   9992.22089918	   2655.92866965	   3677.23813298	      0.00000001
      0.47009570	   9986.50150681	   2654.92552349	   3680.54008975	      0.00000001
      0.47040767	   9979.80469605	   2653.75181660	   3684.34696374	      0.00000001
      0.47071965	   9973.08307716	   2652.57470277	   3688.10327958	      0.00000001
      0.47098309	   9967.38773260	   2651.57804750	   3691.23522346	      0.00000001
      0.47134613	   9959.51031124	   2650.20064321	   3695.49008653	      0.00000001
      0.47170917	   9951.59924221	   2648.81863617	   3699.67303478	      0.00000001
      0.47195404	   9946.24421880	   2647.88387614	   3702.45324295	      0.00000001
      0.47219890	   9940.87387404	   2646.94702581	   3705.19988612	      0.00000001
      0.47251330	   9933.95613029	   2645.74109157	   3708.67674750	      0.00000001
      0.47282770	   9927.01311602	   2644.53171841	   3712.09717365	      0.00000001
      0.47310285	   9920.91625400	   2643.47052691	   3715.04379267	      0.00000001
      0.47346042	   9912.96408327	   2642.08751873	   3718.80733291	      0.00000001
      0.47381798	   9904.97920415	   2640.70007878	   3722.49591610	      0.00000001
      0.47409867	   9898.68820434	   2639.60784640	   3725.33852148	      0.00000001
      0.47437936	   9892.37704499	   2638.51289063	   3728.13430045	      0.00000001
      0.47466150	   9886.01291064	   2637.40952780	   3730.89711747	      0.00000001
      0.47503731	   9877.50425903	   2635.93558851	   3734.50296276	      0.00000001
      0.47541312	   9868.95947628	   2634.45678966	   3738.02361075	      0.00000001
      0.47567552	   9862.97192507	   2633.42138743	   3740.43108386	      0.00000001
      0.47593792	   9856.96676702	   2632.38362416	   3742.79672870	      0.00000001
      0.47623364	   9850.17792773	   2631.21125172	   3745.41253506	      0.00000001
      0.47660724	   9841.56935982	   2629.72587287	   3748.64089859	      0.00000001
      0.47699214	   9832.66291979	   2628.19055225	   3751.87774787	      0.00000001
      0.47737705	   9823.71867389	   2626.65019280	   3755.02389833	      0.00000001
      0.47763152	   9817.78471904	   2625.62907137	   3757.05404159	      0.00000001
      0.47788599	   9811.83426379	   2624.60575701	   3759.04450517	      0.00000001
      0.47819384	   9804.61353337	   2623.36485495	   3761.39948101	      0.00000001
      0.47857813	   9795.56584574	   2621.81131469	   3764.25782543	      0.00000001
      0.47886805	   9788.71528361	   2620.63601041	   3766.35441207	      0.00000001
      0.47923562	   9779.99938620	   2619.14189096	   3768.93866301	      0.00000001
      0.47948908	   9773.96923654	   2618.10896100	   3770.67266539	      0.00000001
      0.47990560	   9764.02439980	   2616.40686129	   3773.43726037	      0.00000001
      0.48016984	   9757.69287114	   2615.32409157	   3775.13643048	      0.00000001
      0.48043407	   9751.34373464	   2614.23900659	   3776.79329582	      0.00000001
      0.48076833	   9743.28676527	   2612.86304445	   3778.82880935	      0.00000001
      0.48103332	   9736.87955523	   2611.76961648	   3780.39463340	      0.00000001
      0.48146181	   9726.48149572	   2609.99660264	   3782.83742749	      0.00000001
      0.48173406	   9719.85112689	   2608.86697811	   3784.33240278	      0.00000001
      0.48200631	   9713.20224760	   2607.73493299	   3785.78320580	      0.00000001
      0.48233874	   9705.05882056	   2606.34941665	   3787.49498836	      0.00000001
      0.48266262	   9697.09797737	   2604.99601155	   3789.10000028	      0.00000001
      0.48298651	   9689.11111976	   2603.63921369	   3790.64328318	      0.00000001
      0.48331040	   9681.09832733	   2602.27903668	   3792.12513726	      0.00000001
      0.48360012	   9673.90909285	   2601.05952594	   3793.39883961	      0.00000001
      0.48388983	   9666.69922832	   2599.83733130	   3794.62387405	      0.00000001
      0.48417954	   9659.46878669	   2598.61246100	   3795.80047942	      0.00000001
      0.48453263	   9650.62908532	   2597.11606879	   3797.16932612	      0.00000001
      0.48480248	   9643.85262954	   2595.96975114	   3798.16753722	      0.00000001
      0.48507233	   9637.05850522	   2594.82114014	   3799.12441942	      0.00000001
      0.48540431	   9628.67631180	   2593.40500057	   3800.24518411	      0.00000001
      0.48573074	   9620.40799521	   2592.00911601	   3801.28698030	      0.00000000
      0.48605718	   9612.11411340	   2590.60991650	   3802.26939881	      0.00000000
      0.48634041	   9604.89716776	   2589.39320485	   3803.07401032	      0.00000000
      0.48662365	   9597.66113551	   2588.17401929	   3803.83448924	      0.00000000
      0.48690689	   9590.40610077	   2586.95237123	   3804.55110635	      0.00000000
      0.48726663	   9581.16411647	   2585.39720616	   3805.39848994	      0.00000000
      0.48757073	   9573.32798786	   2584.07952287	   3806.06038308	      0.00000000
      0.48787483	   9565.47027171	   2582.75904138	   3806.67279049	      0.00000000
      0.48817892	   9557.59108578	   2581.43577669	   3807.23606583	      0.00000000
      0.48848302	   9549.69053645	   2580.10974143	   3807.75056734	      0.00000000
      0.48878712	   9541.76874869	   2578.78095114	   3808.21665617	      0.00000000
      0.48909122	   9533.82583496	   2577.44941873	   3808.63469758	      0.00000000
      0.48939532	   9525.86192766	   2576.11516027	   3809.00505927	      0.00000000
      0.48969942	   9517.87714521	   2574.77818896	   3809.32811264	      0.00000000
      0.49000351	   9509.87162763	   2573.43852141	   3809.60423102	      0.00000000
      0.49030761	   9501.84549925	   2572.09617084	   3809.83379115	      0.00000000
      0.49061171	   9493.79890790	   2570.75115493	   3810.01717118	      0.00000000
      0.49091581	   9485.73198367	   2569.40348708	   3810.15475237	      0.00000000
      0.49121991	   9477.64488243	   2568.05318509	   3810.24691695	      0.00000000
      0.49149310	   9470.36264765	   2566.83789084	   3810.29130419	      0.00000000
      0.49176629	   9463.06435660	   2565.62049510	   3810.29962810	      0.00000000
      0.49210098	   9454.10131121	   2564.12618515	   3810.26108262	      0.00000000
      0.49243567	   9445.11454295	   2562.62876055	   3810.16934860	      0.00000000
      0.49269753	   9438.06693977	   2561.45502605	   3810.06082637	      0.00000000
      0.49295939	   9431.00505347	   2560.27940957	   3809.92031324	      0.00000000
      0.49332375	   9421.15546707	   2558.64052705	   3809.67204808	      0.00000000
      0.49362121	   9413.09422494	   2557.29989578	   3809.42427492	      0.00000000
      0.49391867	   9405.01504204	   2555.95688503	   3809.13636372	      0.00000000
      0.49421612	   9396.91809243	   2554.61151261	   3808.80868277	      0.00000000
      0.49451358	   9388.80353949	   2553.26379407	   3808.44160132	      0.00000000
      0.49481104	   9380.67156264	   2551.91374740	   3808.03548831	      0.00000000
      0.49510850	   9372.52233223	   2550.56138864	   3807.59071340	      0.00000000
      0.49540595	   9364.35603315	   2549.20673599	   3807.10764555	      0.00000000
      0.49570341	   9356.17284256	   2547.84980592	   3806.58665506	      0.00000000
      0.49600087	   9347.97295086	   2546.49061687	   3806.02811059	      0.00000000
      0.49632388	   9339.05003998	   2545.01214340	   3805.37948998	      0.00000000
      0.49664688	   9330.10790454	   2543.53105023	   3804.68749461	      0.00000000
      0.49691418	   9322.69363167	   2542.30343200	   3804.08238389	      0.00000000
      0.49718148	   9315.26650837	   2541.07404891	   3803.44815982	      0.00000000
      0.49754954	   9305.01895830	   2539.37838427	   3802.52771280	      0.00000000
      0.49781541	   9297.60179251	   2538.15146153	   3801.82918902	      0.00000000
      0.49808128	   9290.17239980	   2536.92283650	   3801.10274981	      0.00000000
      0.49840733	   9281.04479396	   2535.41379192	   3800.17414378	      0.00000000
      0.49872654	   9272.09145366	   2533.93398650	   3799.22519823	      0.00000000
      0.49904575	   9263.12124460	   2532.45179552	   3798.23729521	      0.00000000
      0.49936495	   9254.13442997	   2530.96724175	   3797.21088113	      0.00000000
      0.49964732	   9246.17115604	   2529.65206937	   3796.27118055	      0.00000000
      0.49992969	   9238.19529226	   2528.33508349	   3795.30200082	      0.00000000
      0.50021206	   9230.20703908	   2527.01630222	   3794.30364767	      0.00000000
      0.50053491	   9221.05858206	   2525.50626939	   3793.12680623	      0.00000000
      0.50085776	   9211.89448033	   2523.99393726	   3791.91267920	      0.00000000
      0.50112659	   9204.25208345	   2522.73292733	   3790.87358947	      0.00000000
      0.50139542	   9196.59922223	   2521.47035614	   3789.80922152	      0.00000000
      0.50172773	   9187.12509449	   2519.90751917	   3788.45897551	      0.00000000
      0.50206004	   9177.63558265	   2518.34234816	   3787.07098639	      0.00000000
      0.50231722	   9170.28105560	   2517.12943725	   3785.97118535	      0.00000000
      0.50257440	   9162.91767768	   2515.91515919	   3784.84929128	      0.00000000
      0.50290911	   9153.32150307	   2514.33279266	   3783.35646510	      0.00000000
      0.50324382	   9143.71096441	   2512.74816310	   3781.82708264	      0.00000000
      0.50350808	   9136.11359429	   2511.49552915	   3780.59414165	      0.00000000
      0.50377233	   9128.50767553	   2510.24151855	   3779.33895541	      0.00000000
      0.50409850	   9119.10815350	   2508.69181450	   3777.75935500	      0.00000000
      0.50442467	   9109.69622300	   2507.14006419	   3776.14666676	      0.00000000
      0.50470088	   9101.71624501	   2505.82437934	   3774.75540813	      0.00000000
      0.50497710	   9093.72782688	   2504.50726504	   3773.34100125	      0.00000000
      0.50529133	   9084.63001354	   2503.00716757	   3771.70412824	      0.00000000
      0.50560556	   9075.52186585	   2501.50526859	   3770.03802572	      0.00000000
      0.50591979	   9066.40369408	   2500.00159298	   3768.34307833	      0.00000000
      0.50623402	   9057.27582678	   2498.49616857	   3766.61966763	      0.00000000
      0.50648283	   9050.04162383	   2497.30293509	   3765.23511488	      0.00000000
      0.50673164	   9042.80170325	   2496.10863468	   3763.83314205	      0.00000000
      0.50704143	   9033.77951746	   2494.62013773	   3762.06347824	      0.00000000
      0.50735123	   9024.74902726	   2493.13003214	   3760.26745495	      0.00000000
      0.50764505	   9016.17685520	   2491.71530876	   3758.54002108	      0.00000000
      0.50793886	   9007.59776564	   2490.29918341	   3756.78949688	      0.00000000
      0.50823662	   8998.89680442	   2488.86265243	   3754.99223896	      0.00000000
      0.50853438	   8990.18929984	   2487.42472723	   3753.17188341	      0.00000000
      0.50882889	   8981.57060745	   2486.00113618	   3751.34896268	      0.00000000
      0.50912341	   8972.94606783	   2484.57622615	   3749.50404111	      0.00000000
      0.50941475	   8964.40869290	   2483.16534698	   3747.65757859	      0.00000000
      0.50970610	   8955.86613600	   2481.75322085	   3745.79015424	      0.00000000
      0.50997541	   8947.96536042	   2480.44681738	   3744.04558100	      0.00000000
      0.51033471	   8937.41850669	   2478.70230098	   3741.69095293	      0.00000000
      0.51069400	   8926.86507381	   2476.95599381	   3739.30577979	      0.00000000
      0.51096009	   8919.04545671	   2475.66158115	   3737.51998102	      0.00000000
      0.51122618	   8911.22272084	   2474.36622616	   3735.71791785	      0.00000000
      0.51151421	   8902.75167237	   2472.96301765	   3733.74916962	      0.00000000
      0.51180224	   8894.27747751	   2471.55874614	   3731.76186385	      0.00000000
      0.51208540	   8885.94367744	   2470.17718998	   3729.79030111	      0.00000000
      0.51244544	   8875.34354874	   2468.41910713	   3727.25827971	      0.00000000
      0.51287778	   8862.61013133	   2466.30593689	   3724.18123129	      0.00000000
      0.51312486	   8855.33119205	   2465.09731283	   3722.40512559	      0.00000000
      0.51343665	   8846.14407440	   2463.57114563	   3720.14584660	      0.00000000
      0.51384049	   8834.24228553	   2461.59280921	   3717.19020285	      0.00000000
      0.51413802	   8825.47247219	   2460.13417074	   3714.99182778	      0.00000000
      0.51443554	   8816.70188559	   2458.67460867	   3712.77607520	      0.00000000
      0.51473307	   8807.93083112	   2457.21414879	   3710.54320918	      0.00000000
      0.51503059	   8799.15959154	   2455.75281370	   3708.29349231	      0.00000000
      0.51532812	   8790.38847068	   2454.29062936	   3706.02718439	      0.00000000
      0.51562565	   8781.61775094	   2452.82761832	   3703.74454382	      0.00000000
      0.51592317	   8772.84773136	   2451.36380672	   3701.44582611	      0.00000000
      0.51618700	   8765.07194406	   2450.06515708	   3699.39425218	      0.00000000
      0.51645082	   8757.29712482	   2448.76591385	   3697.33041231	      0.00000000
      0.51672883	   8749.10533506	   2447.39615629	   3695.14247138	      0.00000000
      0.51700685	   8740.91505915	   2446.02577800	   3692.94130535	      0.00000000
      0.51731330	   8731.88912960	   2444.51454681	   3690.49992960	      0.00000000
      0.51761975	   8722.86560169	   2443.00261234	   3688.04299576	      0.00000000
      0.51784184	   8716.32787795	   2441.90648267	   3686.25287292	      0.00000000
      0.51819424	   8705.95704602	   2440.16645005	   3683.39608357	      0.00000000
      0.51847425	   8697.71967151	   2438.78327303	   3681.11217548	      0.00000000
      0.51875426	   8689.48519425	   2437.39959243	   3678.81610408	      0.00000000
      0.51903427	   8681.25383152	   2436.01542993	   3676.50806410	      0.00000000
      0.51931517	   8672.99961475	   2434.62639937	   3674.18085051	      0.00000000
      0.51959607	   8664.74894609	   2433.23692468	   3671.84198041	      0.00000000
      0.51984281	   8657.50483680	   2432.01609188	   3669.77810710	      0.00000000
      0.52018601	   8647.43365176	   2430.31744680	   3666.89287963	      0.00000000
      0.52052921	   8637.36869787	   2428.61823425	   3663.99113254	      0.00000000
      0.52076468	   8630.46697421	   2427.45210433	   3661.99088221	      0.00000000
      0.52100015	   8623.56846721	   2426.28573713	   3659.98312532	      0.00000000
      0.52129814	   8614.84276762	   2424.80930595	   3657.43159377	      0.00000000
      0.52159614	   8606.12262538	   2423.33253818	   3654.86843075	      0.00000000
      0.52184168	   8598.94213088	   2422.11554222	   3652.74796491	      0.00000000
      0.52218169	   8589.00523115	   2420.42991133	   3649.79895257	      0.00000000
      0.52252171	   8579.07642170	   2418.74393705	   3646.83562321	      0.00000000
      0.52275980	   8572.12890666	   2417.56317338	   3644.75224202	      0.00000000
      0.52299789	   8565.18562432	   2416.38227162	   3642.66209979	      0.00000000
      0.52329322	   8556.57911786	   2414.91729055	   3640.06022160	      0.00000000
      0.52358855	   8547.97948960	   2413.45213944	   3637.44830202	      0.00000000
      0.52385440	   8540.24424878	   2412.13310093	   3635.08865716	      0.00000000
      0.52418860	   8530.52866517	   2410.47480063	   3632.11125968	      0.00000000
      0.52452280	   8520.82265715	   2408.81637431	   3629.12176269	      0.00000000
      0.52477886	   8513.39295708	   2407.54569078	   3626.82331858	      0.00000000
      0.52503491	   8505.96916568	   2406.27496861	   3624.51805904	      0.00000000
      0.52533923	   8497.15382539	   2404.76468312	   3621.76955940	      0.00000000
      0.52564355	   8488.34720787	   2403.25439027	   3619.01181038	      0.00000000
      0.52581853	   8483.28733232	   2402.38596158	   3617.42196460	      0.00000000
      0.52611639	   8474.68136385	   2400.90776000	   3614.70897712	      0.00000000
      0.52641425	   8466.08423886	   2399.42961390	   3611.98761977	      0.00000000
      0.52666488	   8458.85758504	   2398.18595907	   3609.69151686	      0.00000000
      0.52698307	   8449.69176476	   2396.60707784	   3606.76813300	      0.00000000
      0.52730127	   8440.53663419	   2395.02833874	   3603.83580579	      0.00000000
      0.52753384	   8433.85199942	   2393.87453880	   3601.68702618	      0.00000000
      0.52785903	   8424.51520071	   2392.26142437	   3598.67486425	      0.00000000
      0.52818421	   8415.19017724	   2390.64854150	   3595.65398542	      0.00000000
      0.52844131	   8407.82619028	   2389.37356230	   3593.25962636	      0.00000000
      0.52869841	   8400.46980908	   2388.09876175	   3590.86007173	      0.00000000
      0.52897817	   8392.47378722	   2386.71181800	   3588.24324293	      0.00000000
      0.52925793	   8384.48703108	   2385.32512193	   3585.62053337	      0.00000000
      0.52956106	   8375.84356030	   2383.82286249	   3582.77220854	      0.00000000
      0.52986420	   8367.21129444	   2382.32093930	   3579.91731817	      0.00000000
      0.53013058	   8359.63492184	   2381.00139467	   3577.40325193	      0.00000000
      0.53045707	   8350.36129416	   2379.38453422	   3574.31539687	      0.00000000
      0.53078355	   8341.10122786	   2377.76814393	   3571.22051513	      0.00000000
      0.53102509	   8334.25950050	   2376.57266205	   3568.92653231	      0.00000000
      0.53134017	   8325.34591960	   2375.01358504	   3565.92856402	      0.00000000
      0.53165525	   8316.44546785	   2373.45501737	   3562.92457613	      0.00000000
      0.53190549	   8309.38586940	   2372.21752475	   3560.53453131	      0.00000000
      0.53221522	   8300.66002250	   2370.68637772	   3557.57143463	      0.00000000
      0.53252495	   8291.94732177	   2369.15578940	   3554.60300829	      0.00000000
      0.53280585	   8284.05731655	   2367.76820890	   3551.90649080	      0.00000000
      0.53308674	   8276.17837087	   2366.38112410	   3549.20585348	      0.00000000
      0.53339972	   8267.41264075	   2364.83620775	   3546.19204174	      0.00000000
      0.53371269	   8258.66094330	   2363.29195141	   3543.17343737	      0.00000000
      0.53393862	   8252.35222679	   2362.17763331	   3540.99153546	      0.00000000
      0.53426548	   8243.23810567	   2360.56610771	   3537.83066462	      0.00000000
      0.53459235	   8234.13975746	   2358.95537155	   3534.66506531	      0.00000000
      0.53483952	   8227.27033439	   2357.73790290	   3532.26827376	      0.00000000
      0.53508669	   8220.41010137	   2356.52091134	   3529.86896281	      0.00000000
      0.53537419	   8212.44214780	   2355.10595906	   3527.07509415	      0.00000000
      0.53566169	   8204.48683634	   2353.69168375	   3524.27804452	      0.00000000
      0.53595153	   8196.47960813	   2352.26658617	   3521.45510544	      0.00000000
      0.53624137	   8188.48545416	   2350.84221094	   3518.62917812	      0.00000000
      0.53653988	   8180.26619359	   2349.37604405	   3515.71580832	      0.00000000
      0.53683838	   8172.06103815	   2347.91067986	   3512.79952794	      0.00000000
      0.53712205	   8164.27686299	   2346.51890573	   3510.02560997	      0.00000000
      0.53740571	   8156.50563254	   2345.12788849	   3507.24928996	      0.00000000
      0.53771459	   8148.05853531	   2343.61411697	   3504.22360762	      0.00000000
      0.53802347	   8139.62703038	   2342.10128099	   3501.19534447	      0.00000000
      0.53825287	   8133.37526146	   2340.97834086	   3498.94471750	      0.00000000
      0.53858623	   8124.30598043	   2339.34748163	   3495.67190316	      0.00000000
      0.53891958	   8115.25526836	   2337.71777635	   3492.39652800	      0.00000000
      0.53915303	   8108.92818712	   2336.57719299	   3490.10134940	      0.00000000
      0.53938648	   8102.61033754	   2335.43719546	   3487.80505312	      0.00000000
      0.53968151	   8094.63918356	   2333.99732801	   3484.90150619	      0.00000000
      0.53997654	   8086.68295260	   2332.55842480	   3481.99637559	      0.00000000
      0.54023536	   8079.71560202	   2331.29693307	   3479.44659267	      0.00000000
      0.54056485	   8070.86262533	   2329.69209531	   3476.19906046	      0.00000000
      0.54089434	   8062.02862837	   2328.08851961	   3472.94996146	      0.00000000
      0.54114934	   8055.20478009	   2326.84833242	   3470.43438262	      0.00000000
      0.54140435	   8048.39244063	   2325.60892414	   3467.91802263	      0.00000000
      0.54170479	   8040.38094882	   2324.14965842	   3464.95232202	      0.00000000
      0.54200524	   8032.38561322	   2322.69150367	   3461.98573981	      0.00000000
      0.54224857	   8025.92218495	   2321.51138524	   3459.58256617	      0.00000000
      0.54258065	   8017.11852724	   2319.90202902	   3456.30212489	      0.00000000
      0.54291274	   8008.33494551	   2318.29408650	   3453.02098607	      0.00000000
      0.54316073	   8001.78863852	   2317.09422860	   3450.57030223	      0.00000000
      0.54340873	   7995.25364789	   2315.89517939	   3448.11936550	      0.00000000
      0.54369554	   7987.71003527	   2314.50948520	   3445.28459130	      0.00000000
      0.54398235	   7980.18169990	   2313.12489674	   3442.44964292	      0.00000000
      0.54427421	   7972.53652751	   2311.71706973	   3439.56467347	      0.00000000
      0.54456607	   7964.90733190	   2310.31041469	   3436.67970321	      0.00000000
      0.54486085	   7957.21797588	   2308.89086599	   3433.76591160	      0.00000000
      0.54515564	   7949.54507600	   2307.47254022	   3430.85230035	      0.00000000
      0.54544711	   7941.97458114	   2306.07135474	   3427.97166822	      0.00000000
      0.54573859	   7934.42032421	   2304.67139109	   3425.09138511	      0.00000000
      0.54603721	   7926.69788532	   2303.23840554	   3422.14097919	      0.00000000
      0.54633582	   7918.99264307	   2301.80672964	   3419.19111748	      0.00000000
      0.54661843	   7911.71651877	   2300.45304914	   3416.40003106	      0.00000000
      0.54690103	   7904.45592665	   2299.10056503	   3413.60958503	      0.00000000
      0.54721179	   7896.48996236	   2297.61472676	   3410.54195259	      0.00000000
      0.54752255	   7888.54293678	   2296.13036375	   3407.47527846	      0.00000000
      0.54775196	   7882.68831355	   2295.03550104	   3405.21200459	      0.00000000
      0.54808341	   7874.24821348	   2293.45514361	   3401.94322952	      0.00000000
      0.54841486	   7865.82991212	   2291.87651133	   3398.67584212	      0.00000000
      0.54865625	   7859.71255283	   2290.72787372	   3396.29711199	      0.00000000
      0.54889765	   7853.60684052	   2289.58016700	   3393.91921837	      0.00000000
      0.54918865	   7846.26207510	   2288.19787954	   3391.05389523	      0.00000000
      0.54947964	   7838.93434145	   2286.81696517	   3388.18991994	      0.00000000
      0.54975886	   7831.91934485	   2285.49325994	   3385.44322993	      0.00000000
      0.55003808	   7824.92013290	   2284.17083896	   3382.69790794	      0.00000000
      0.55035055	   7817.10605043	   2282.69244444	   3379.62729974	      0.00000000
      0.55066302	   7809.31186901	   2281.21568421	   3376.55856548	      0.00000000
      0.55091068	   7803.14847387	   2280.04639116	   3374.12771008	      0.00000000
      0.55123288	   7795.14889028	   2278.52673210	   3370.96714014	      0.00000000
      0.55155508	   7787.17066514	   2277.00885045	   3367.80880857	      0.00000000
      0.55181349	   7780.78746803	   2275.79277646	   3365.27744889	      0.00000000
      0.55207190	   7774.41808908	   2274.57786205	   3362.74762949	      0.00000000
      0.55237819	   7766.88657449	   2273.13936758	   3359.75115742	      0.00000000
      0.55268448	   7759.37457804	   2271.70252414	   3356.75698265	      0.00000000
      0.55292766	   7753.42428734	   2270.56291099	   3354.38141094	      0.00000000
      0.55325408	   7745.45670126	   2269.03487478	   3351.19510830	      0.00000000
      0.55358049	   7737.51146037	   2267.50875151	   3348.01164149	      0.00000000
      0.55383669	   7731.29113114	   2266.31228431	   3345.51506014	      0.00000000
      0.55409289	   7725.08463540	   2265.11701050	   3343.02031524	      0.00000000
      0.55438642	   7717.99069076	   2263.74902134	   3340.16431292	      0.00000000
      0.55467996	   7710.91498477	   2262.38261664	   3337.31082890	      0.00000000
      0.55495754	   7704.24048601	   2261.09190872	   3334.61473030	      0.00000000
      0.55529154	   7696.23121978	   2259.54078579	   3331.37381135	      0.00000000
      0.55562555	   7688.24572910	   2257.99175174	   3328.13637356	      0.00000000
      0.55589831	   7681.74195328	   2256.72827247	   3325.49511710	      0.00000000
      0.55623964	   7673.62591678	   2255.14920944	   3322.19340172	      0.00000000
      0.55658096	   7665.53487590	   2253.57236794	   3318.89555121	      0.00000000
      0.55683335	   7659.56835725	   2252.40786687	   3316.45961072	      0.00000000
      0.55708573	   7653.61555704	   2251.24459360	   3314.02585851	      0.00000000
      0.55738426	   7646.59177606	   2249.87015945	   3311.14986185	      0.00000000
      0.55768280	   7639.58725313	   2248.49745976	   3308.27702163	      0.00000000
      0.55793376	   7633.71408265	   2247.34489892	   3305.86455453	      0.00000000
      0.55826917	   7625.88560845	   2245.80637512	   3302.64375892	      0.00000000
      0.55860459	   7618.08156640	   2244.27007401	   3299.42713132	      0.00000000
      0.55885618	   7612.24377423	   2243.11915260	   3297.01710150	      0.00000000
      0.55910778	   7606.41977084	   2241.96949379	   3294.60948244	      0.00000000
      0.55939070	   7599.88725741	   2240.67823418	   3291.90506719	      0.00000000
      0.55967361	   7593.37222067	   2239.38858389	   3289.20377327	      0.00000000
      0.55997574	   7586.43413137	   2238.01315048	   3286.32255033	      0.00000000
      0.56027786	   7579.51602449	   2236.63956870	   3283.44497489	      0.00000000
      0.56054136	   7573.49886708	   2235.44314465	   3280.93836800	      0.00000000
      0.56087696	   7565.85704565	   2233.92135048	   3277.74988682	      0.00000000
      0.56121256	   7558.23996968	   2232.40187112	   3274.56606549	      0.00000000
      0.56146799	   7552.45919766	   2231.24695002	   3272.14601249	      0.00000000
      0.56172342	   7546.69279006	   2230.09338086	   3269.72871641	      0.00000000
      0.56202169	   7539.97742673	   2228.74805051	   3266.90951098	      0.00000000
      0.56231995	   7533.28168356	   2227.40457711	   3264.09413552	      0.00000000
      0.56257699	   7527.52734671	   2226.24832765	   3261.67107425	      0.00000000
      0.56291267	   7520.03416830	   2224.74035994	   3258.51092428	      0.00000000
      0.56324836	   7512.56590418	   2223.23477154	   3255.35576197	      0.00000000
      0.56350877	   7506.78960413	   2222.06846332	   3252.91162995	      0.00000000
      0.56376917	   7501.02831751	   2220.90359750	   3250.47055187	      0.00000000
      0.56403951	   7495.06322642	   2219.69584217	   3247.93964396	      0.00000000
      0.56437062	   7487.77923215	   2218.21871107	   3244.84433344	      0.00000000
      0.56470173	   7480.51954751	   2216.74393480	   3241.75407587	      0.00000000
      0.56493492	   7475.42128922	   2215.70669668	   3239.58072416	      0.00000000
      0.56527656	   7467.97395396	   2214.18922985	   3236.40128324	      0.00000000
      0.56557907	   7461.40103653	   2212.84763990	   3233.59050417	      0.00000000
      0.56583725	   7455.80767914	   2211.70428127	   3231.19517816	      0.00000000
      0.56609542	   7450.22913108	   2210.56237781	   3228.80303302	      0.00000000
      0.56634661	   7444.81571707	   2209.45276703	   3226.47867567	      0.00000000
      0.56668097	   7437.63153817	   2207.97788425	   3223.38939176	      0.00000000
      0.56701533	   7430.47220920	   2206.50546270	   3220.30553839	      0.00000000
      0.56727344	   7424.96259931	   2205.37052323	   3217.92871481	      0.00000000
      0.56753154	   7419.46779978	   2204.23705890	   3215.55516463	      0.00000000
      0.56780538	   7413.65425844	   2203.03612158	   3213.04053455	      0.00000000
      0.56813643	   7406.64845864	   2201.58652318	   3210.00554092	      0.00000000
      0.56846748	   7399.66701310	   2200.13936983	   3206.97601579	      0.00000000
      0.56875298	   7393.66567479	   2198.89329423	   3204.36772812	      0.00000000
      0.56909843	   7386.42841296	   2197.38801863	   3201.21726021	      0.00000000
      0.56944388	   7379.21765303	   2195.88542769	   3198.07283939	      0.00000000
      0.56968924	   7374.11226993	   2194.81984075	   3195.84319203	      0.00000000
      0.57001318	   7367.39210173	   2193.41503239	   3192.90410677	      0.00000000
      0.57033713	   7360.69521431	   2192.01260260	   3189.97040901	      0.00000000
      0.57059827	   7355.31352201	   2190.88378290	   3187.60937691	      0.00000000
      0.57085941	   7349.94694444	   2189.75651582	   3185.25187258	      0.00000000
      0.57116202	   7343.74712298	   2188.45220016	   3182.52445821	      0.00000000
      0.57146463	   7337.56757496	   2187.14997788	   3179.80181296	      0.00000000
      0.57169343	   7332.90881715	   2186.16679130	   3177.74646341	      0.00000000
      0.57203504	   7325.97442318	   2184.70104331	   3174.68275382	      0.00000000
      0.57233558	   7319.89504077	   2183.41373432	   3171.99245010	      0.00000000
      0.57259541	   7314.65534713	   2182.30250391	   3169.67046343	      0.00000000
      0.57285523	   7309.43054990	   2181.19283232	   3167.35204529	      0.00000000
      0.57309640	   7304.59419285	   2180.16422817	   3165.20328384	      0.00000000
      0.57343387	   7297.84823194	   2178.72717402	   3162.20173094	      0.00000000
      0.57377134	   7291.12733579	   2177.29276313	   3159.20624170	      0.00000000
      0.57401187	   7286.35222886	   2176.27198829	   3157.07489054	      0.00000000
      0.57425240	   7281.58983093	   2175.25256092	   3154.94663348	      0.00000000
      0.57454651	   7275.78393341	   2174.00790533	   3152.34855485	      0.00000000
      0.57484062	   7269.99699465	   2172.76526954	   3149.75511910	      0.00000000
      0.57511388	   7264.63710086	   2171.61250232	   3147.34962931	      0.00000000
      0.57545002	   7258.06642418	   2170.19691113	   3144.39621452	      0.00000000
      0.57578616	   7251.52042036	   2168.78397065	   3141.44889659	      0.00000000
      0.57603345	   7246.72022566	   2167.74615867	   3139.28444117	      0.00000000
      0.57635808	   7240.43928585	   2166.38602024	   3136.44821288	      0.00000000
      0.57668270	   7234.18126409	   2165.02836504	   3133.61769510	      0.00000000
      0.57694403	   7229.16012042	   2163.93724606	   3131.34325703	      0.00000000
      0.57720536	   7224.15378531	   2162.84774045	   3129.07252769	      0.00000000
      0.57751031	   7218.33030557	   2161.57837706	   3126.42738047	      0.00000000
      0.57781527	   7212.52693203	   2160.31121593	   3123.78729234	      0.00000000
      0.57801893	   7208.66226514	   2159.46615610	   3122.02690066	      0.00000000
      0.57832915	   7202.79298139	   2158.18089558	   3119.34990501	      0.00000000
      0.57863937	   7196.94441012	   2156.89792149	   3116.67815382	      0.00000000
      0.57890540	   7191.94528198	   2155.79949662	   3114.39110586	      0.00000000
      0.57917143	   7186.96133346	   2154.70275659	   3112.10791790	      0.00000000
      0.57946870	   7181.41011866	   2153.47923749	   3109.56121816	      0.00000000
      0.57976597	   7175.87778977	   2152.25782588	   3107.01933998	      0.00000000
      0.58004243	   7170.74964817	   2151.12380792	   3104.65972582	      0.00000000
      0.58037936	   7164.52186741	   2149.74422428	   3101.78965161	      0.00000000
      0.58071629	   7158.31820104	   2148.36735527	   3098.92577055	      0.00000000
      0.58090061	   7154.93453582	   2147.61525913	   3097.36164373	      0.00000000
      0.58120513	   7149.36020407	   2146.37452007	   3094.78164374	      0.00000000
      0.58150965	   7143.80545832	   2145.13600381	   3092.20669819	      0.00000000
      0.58177561	   7138.97003729	   2144.05612730	   3089.96192604	      0.00000000
      0.58204157	   7134.14949183	   2142.97794841	   3087.72100539	      0.00000000
      0.58234791	   7128.61542628	   2141.73817227	   3085.14461251	      0.00000000
      0.58265425	   7123.10100958	   2140.50065119	   3082.57332237	      0.00000000
      0.58285385	   7119.51843407	   2139.69551205	   3080.90064662	      0.00000000
      0.58316268	   7113.99187420	   2138.45169725	   3078.31696283	      0.00000000
      0.58347151	   7108.48515470	   2137.21017814	   3075.73845178	      0.00000000
      0.58373797	   7103.74983887	   2136.14083650	   3073.51785800	      0.00000000
      0.58400443	   7099.02922023	   2135.07320525	   3071.30110642	      0.00000000
      0.58430517	   7093.71891492	   2133.87028090	   3068.80378632	      0.00000000
      0.58460591	   7088.42723848	   2132.66953694	   3066.31134829	      0.00000000
      0.58487080	   7083.78166337	   2131.61371562	   3064.12002217	      0.00000000
      0.58520777	   7077.89296771	   2130.27308943	   3061.33797354	      0.00000000
      0.58554473	   7072.02746876	   2128.93520356	   3058.56202532	      0.00000000
      0.58580231	   7067.55932847	   2127.91433823	   3056.44412978	      0.00000000
      0.58605989	   7063.10466703	   2126.89507504	   3054.32978649	      0.00000000
      0.58636131	   7057.90887273	   2125.70436391	   3051.86007860	      0.00000000
      0.58666274	   7052.73143418	   2124.51584730	   3049.39521750	      0.00000000
      0.58691646	   7048.38750849	   2123.51711395	   3047.32417013	      0.00000000
      0.58725404	   7042.62790640	   2122.19069825	   3044.57392033	      0.00000000
      0.58759162	   7036.89112350	   2120.86703668	   3041.82971100	      0.00000000
      0.58784720	   7032.56293802	   2119.86672616	   3039.75608608	      0.00000000
      0.58810278	   7028.24775169	   2118.86799455	   3037.68590735	      0.00000000
      0.58838639	   7023.47452132	   2117.76158767	   3035.39273560	      0.00000000
      0.58867000	   7018.71720009	   2116.65712421	   3033.10378807	      0.00000000
      0.58897722	   7013.58173067	   2115.46290848	   3030.62904464	      0.00000000
      0.58928444	   7008.46480783	   2114.27097300	   3028.15923177	      0.00000000
      0.58953602	   7004.28824692	   2113.29657662	   3026.14032735	      0.00000000
      0.58987420	   6998.69361074	   2111.98920949	   3023.43171449	      0.00000000
      0.59021238	   6993.12122095	   2110.68460484	   3020.72902425	      0.00000000
      0.59046408	   6988.98827847	   2109.71542800	   3018.72134750	      0.00000000
      0.59071577	   6984.86757335	   2108.74778082	   3016.71693137	      0.00000000
      0.59100427	   6980.15925205	   2107.64050458	   3014.42338889	      0.00000000
      0.59129277	   6975.46689897	   2106.53523636	   3012.13410514	      0.00000000
      0.59159154	   6970.62430626	   2105.39274574	   3009.76781786	      0.00000000
      0.59189031	   6965.79871332	   2104.25240720	   3007.40606712	      0.00000000
      0.59217987	   6961.13813403	   2103.14929735	   3005.12148426	      0.00000000
      0.59246942	   6956.49340149	   2102.04820724	   3002.84113223	      0.00000000
      0.59277905	   6951.54408984	   2100.87300659	   3000.40733690	      0.00000000
      0.59308868	   6946.61275763	   2099.70011359	   2997.97834287	      0.00000000
      0.59333828	   6942.65059116	   2098.75631028	   2996.02378655	      0.00000000
      0.59367658	   6937.29868727	   2097.47945043	   2993.37948269	      0.00000000
      0.59401489	   6931.96799326	   2096.20534209	   2990.74084219	      0.00000000
      0.59426476	   6928.04431342	   2095.26605485	   2988.79557528	      0.00000000
      0.59451463	   6924.13211033	   2094.32826701	   2986.85337230	      0.00000000
      0.59480571	   6919.58923691	   2093.23773654	   2984.59477060	      0.00000000
      0.59509678	   6915.06181287	   2092.14923761	   2982.34029362	      0.00000000
      0.59539076	   6910.50473301	   2091.05191546	   2980.06744406	      0.00000000
      0.59568475	   6905.96327896	   2089.95666284	   2977.79876467	      0.00000000
      0.59598628	   6901.32136714	   2088.83543407	   2975.47614241	      0.00000000
      0.59628781	   6896.69574916	   2087.71637936	   2973.15786588	      0.00000000
      0.59657565	   6892.29537250	   2086.65018231	   2970.94892903	      0.00000000
      0.59686348	   6887.90970997	   2085.58596315	   2968.74391371	      0.00000000
      0.59717655	   6883.15614687	   2084.43067851	   2966.34999726	      0.00000000
      0.59748963	   6878.41983085	   2083.27773012	   2963.96067252	      0.00000000
      0.59769774	   6875.28083617	   2082.51259227	   2962.37488377	      0.00000000
      0.59800834	   6870.61015603	   2081.37259472	   2960.01194397	      0.00000000
      0.59831894	   6865.95623001	   2080.23489131	   2957.65345661	      0.00000000
      0.59858454	   6861.98973355	   2079.26382321	   2955.64015516	      0.00000000
      0.59885015	   6858.03537221	   2078.29442937	   2953.63007455	      0.00000000
      0.59915655	   6853.48861353	   2077.17821205	   2951.31522212	      0.00000000
      0.59946295	   6848.95785071	   2076.06421857	   2949.00460862	      0.00000000
      0.59970546	   6845.38309299	   2075.18408173	   2947.17877672	      0.00000000
      0.60004376	   6840.41282624	   2073.95860039	   2944.63610112	      0.00000000
      0.60038207	   6835.46177203	   2072.73582264	   2942.09850097	      0.00000000
      0.60062691	   6831.89053186	   2071.85256389	   2940.26515156	      0.00000000
      0.60087174	   6828.32925245	   2070.97071817	   2938.43442780	      0.00000000
      0.60116758	   6824.03936426	   2069.90706279	   2936.22584187	      0.00000000
      0.60146342	   6819.76387330	   2068.84546520	   2934.02104414	      0.00000000
      0.60174559	   6815.69926047	   2067.83483059	   2931.92162086	      0.00000000
      0.60202776	   6811.64760653	   2066.82606344	   2929.82559892	      0.00000000
      0.60234504	   6807.10713473	   2065.69398744	   2927.47277268	      0.00000000
      0.60266232	   6802.58286808	   2064.56426707	   2925.12418685	      0.00000000
      0.60290811	   6799.08912722	   2063.69072304	   2923.30770254	      0.00000000
      0.60323554	   6794.44992397	   2062.52923355	   2920.89179594	      0.00000000
      0.60356296	   6789.82768923	   2061.37024327	   2918.48030741	      0.00000000
      0.60382418	   6786.15216947	   2060.44739213	   2916.55957237	      0.00000000
      0.60408540	   6782.48732558	   2059.52612737	   2914.64160714	      0.00000000
      0.60438868	   6778.24573252	   2058.45851985	   2912.41828776	      0.00000000
      0.60469195	   6774.01836746	   2057.39304482	   2910.19864624	      0.00000000
      0.60495710	   6770.33409526	   2056.46327655	   2908.26107124	      0.00000000
      0.60529236	   6765.69092845	   2055.28996551	   2905.81508150	      0.00000000
      0.60562762	   6761.06483171	   2054.11924930	   2903.37347464	      0.00000000
      0.60588673	   6757.50104346	   2053.21620446	   2901.48939163	      0.00000000
      0.60614585	   6753.94732515	   2052.31470493	   2899.60788170	      0.00000000
      0.60645328	   6749.74392455	   2051.24710350	   2897.37883736	      0.00000000
      0.60676071	   6745.55452840	   2050.18167102	   2895.15335362	      0.00000000
      0.60699489	   6742.37271505	   2049.37156193	   2893.46052590	      0.00000000
      0.60733364	   6737.78426745	   2048.20192080	   2891.01536321	      0.00000000
      0.60767239	   6733.21250501	   2047.03490189	   2888.57440458	      0.00000000
      0.60791193	   6729.98962165	   2046.21123541	   2886.85082203	      0.00000000
      0.60815147	   6726.77497426	   2045.38887604	   2885.12930170	      0.00000000
      0.60845094	   6722.76760699	   2044.36261692	   2882.97997543	      0.00000000
      0.60875041	   6718.77294788	   2043.33839349	   2880.83381289	      0.00000000
      0.60902144	   6715.16852127	   2042.41318743	   2878.89416217	      0.00000000
      0.60935557	   6710.73899870	   2041.27485133	   2876.50639299	      0.00000000
      0.60968970	   6706.32496396	   2040.13903619	   2874.12243534	      0.00000000
      0.60994029	   6703.02473670	   2039.28888072	   2872.33705635	      0.00000000
      0.61026044	   6698.82071164	   2038.20474070	   2870.05902750	      0.00000000
      0.61058060	   6694.63059769	   2037.12290265	   2867.78437785	      0.00000000
      0.61078732	   6691.93237033	   2036.42557842	   2866.31740813	      0.00000000
      0.61109623	   6687.91116112	   2035.38537377	   2864.12793522	      0.00000000
      0.61140513	   6683.90263701	   2034.34730142	   2861.94150186	      0.00000000
      0.61166658	   6680.51976246	   2033.47036732	   2860.09331071	      0.00000000
      0.61198088	   6676.46484111	   2032.41816348	   2857.87429384	      0.00000000
      0.61229518	   6672.42275192	   2031.36815393	   2855.65830384	      0.00000000
      0.61261570	   6668.31380407	   2030.29962756	   2853.40154926	      0.00000000
      0.61293621	   6664.21798103	   2029.23337403	   2851.14785080	      0.00000000
      0.61319531	   6660.91663813	   2028.37312633	   2849.32827785	      0.00000000
      0.61353117	   6656.64962984	   2027.26018019	   2846.97243460	      0.00000000
      0.61386703	   6652.39668270	   2026.14971511	   2844.61979811	      0.00000000
      0.61413671	   6648.99186722	   2025.25986020	   2842.73303899	      0.00000000
      0.61440639	   6645.59596589	   2024.37159836	   2840.84828220	      0.00000000
      0.61468650	   6642.07802837	   2023.45065041	   2838.89268995	      0.00000000
      0.61496661	   6638.56955418	   2022.53141393	   2836.93919287	      0.00000000
      0.61528245	   6634.62494275	   2021.49700771	   2834.73906454	      0.00000000
      0.61559828	   6630.69215649	   2020.46476839	   2832.54150837	      0.00000000
      0.61580832	   6628.08320988	   2019.77949112	   2831.08145957	      0.00000000
      0.61611710	   6624.25706756	   2018.77378060	   2828.93700213	      0.00000000
      0.61642588	   6620.44195088	   2017.77012916	   2826.79487800	      0.00000000
      0.61668347	   6617.26773165	   2016.93445354	   2825.00966893	      0.00000000
      0.61700084	   6613.36716869	   2015.90678813	   2822.81227980	      0.00000000
      0.61731821	   6609.47793468	   2014.88128309	   2820.61721127	      0.00000000
      0.61760639	   6605.95613873	   2013.95196841	   2818.62600700	      0.00000000
      0.61789457	   6602.44350390	   2013.02442670	   2816.63663252	      0.00000000
      0.61821369	   6598.56432177	   2011.99936414	   2814.43575819	      0.00000000
      0.61853281	   6594.69615469	   2010.97646597	   2812.23702282	      0.00000000
      0.61874099	   6592.17862675	   2010.31034002	   2810.80380061	      0.00000000
      0.61904859	   6588.46709401	   2009.32773725	   2808.68763356	      0.00000000
      0.61935620	   6584.76551357	   2008.34713271	   2806.57331686	      0.00000000
      0.61960862	   6581.73534344	   2007.54393509	   2804.83965159	      0.00000000
      0.61992960	   6577.89175178	   2006.52454702	   2802.63688106	      0.00000000
      0.62025057	   6574.05866525	   2005.50731923	   2800.43596323	      0.00000000
      0.62043893	   6571.81410357	   2004.91137415	   2799.14521954	      0.00000000
      0.62074095	   6568.22255500	   2003.95737640	   2797.07689007	      0.00000000
      0.62104296	   6564.64003891	   2003.00527871	   2795.01006540	      0.00000000
      0.62124551	   6562.24243498	   2002.36781717	   2793.62477027	      0.00000000
      0.62155121	   6558.63137000	   2001.40733467	   2791.53520956	      0.00000000
      0.62185690	   6555.02928104	   2000.44878573	   2789.44704842	      0.00000000
      0.62209969	   6552.17471837	   1999.68885222	   2787.78953296	      0.00000000
      0.62242587	   6548.34849887	   1998.66983822	   2785.56405152	      0.00000000
      0.62275204	   6544.53215529	   1997.65300938	   2783.33998456	      0.00000000
      0.62301297	   6541.48622961	   1996.84115007	   2781.56178392	      0.00000000
      0.62327390	   6538.44647404	   1996.03068185	   2779.78441006	      0.00000000
      0.62358099	   6534.87673563	   1995.07860320	   2777.69359711	      0.00000000
      0.62388808	   6531.31534303	   1994.12844174	   2775.60382273	      0.00000000
      0.62415613	   6528.21346752	   1993.30064346	   2773.78054052	      0.00000000
      0.62448784	   6524.38355288	   1992.27827546	   2771.52525246	      0.00000000
      0.62481954	   6520.56300109	   1991.25812639	   2769.27097408	      0.00000000
      0.62506926	   6517.69277051	   1990.49156200	   2767.57445260	      0.00000000
      0.62538702	   6514.04805332	   1989.51796703	   2765.41645635	      0.00000000
      0.62570478	   6510.41158443	   1988.54639174	   2763.25919933	      0.00000000
      0.62595488	   6507.55511720	   1987.78310234	   2761.56174715	      0.00000000
      0.62628762	   6503.76242567	   1986.76951199	   2759.30396132	      0.00000000
      0.62662037	   6499.97840364	   1985.75811875	   2757.04677721	      0.00000000
      0.62689008	   6496.91744801	   1984.93992139	   2755.21756554	      0.00000000
      0.62715979	   6493.86202059	   1984.12315945	   2753.38865643	      0.00000000
      0.62744681	   6490.61649551	   1983.25555458	   2751.44266699	      0.00000000
      0.62773383	   6487.37705019	   1982.38956600	   2749.49692244	      0.00000000
      0.62804515	   6483.87011851	   1981.45208496	   2747.38667132	      0.00000000
      0.62835647	   6480.37011668	   1980.51649476	   2745.27658433	      0.00000000
      0.62863537	   6477.24036806	   1979.67993169	   2743.38631626	      0.00000000
      0.62891427	   6474.11600148	   1978.84487723	   2741.49608152	      0.00000000
      0.62923509	   6470.52854476	   1977.88616316	   2739.32170127	      0.00000000
      0.62955592	   6466.94797261	   1976.92943420	   2737.14723296	      0.00000000
      0.62974903	   6464.79598037	   1976.35450423	   2735.83828367	      0.00000000
      0.63005033	   6461.44320750	   1975.45891283	   2733.79587955	      0.00000000
      0.63035163	   6458.09621837	   1974.56505838	   2731.75323984	      0.00000000
      0.63060117	   6455.32846512	   1973.82605907	   2730.06126209	      0.00000000
      0.63093129	   6451.67283250	   1972.85024439	   2727.82255369	      0.00000000
      0.63126141	   6448.02376733	   1971.87649681	   2725.58335951	      0.00000000
      0.63152051	   6445.16426097	   1971.11368370	   2723.82551930	      0.00000000
      0.63177961	   6442.30864238	   1970.35213606	   2722.06729724	      0.00000000
      0.63208581	   6438.93884253	   1969.45378076	   2719.98892657	      0.00000000
      0.63239201	   6435.57426090	   1968.55718237	   2717.90991345	      0.00000000
      0.63266957	   6432.52882694	   1967.74596898	   2716.02477865	      0.00000000
      0.63294712	   6429.48749940	   1966.93619007	   2714.13902484	      0.00000000
      0.63326714	   6425.98583987	   1966.00429203	   2711.96393324	      0.00000000
      0.63358716	   6422.48939820	   1965.07428960	   2709.78789735	      0.00000000
      0.63382130	   6419.93443737	   1964.39504603	   2708.19515752	      0.00000000
      0.63415389	   6416.30985802	   1963.43195824	   2705.93180133	      0.00000000
      0.63448647	   6412.69052760	   1962.47089974	   2703.66723669	      0.00000000
      0.63474631	   6409.86644869	   1961.72147314	   2701.89715138	      0.00000000
      0.63500614	   6407.04541155	   1960.97327711	   2700.12625428	      0.00000000
      0.63530144	   6403.84296614	   1960.12445907	   2698.11264913	      0.00000000
      0.63559673	   6400.64424892	   1959.27722001	   2696.09790857	      0.00000000
      0.63589813	   6397.38316351	   1958.41409560	   2694.04031820	      0.00000000
      0.63619952	   6394.12574204	   1957.55260526	   2691.98145133	      0.00000000
      0.63650454	   6390.83279773	   1956.68242240	   2689.89650358	      0.00000000
      0.63680956	   6387.54337709	   1955.81390191	   2687.81015516	      0.00000000
      0.63711294	   6384.27493412	   1954.95167158	   2685.73353704	      0.00000000
      0.63741633	   6381.00974947	   1954.09107472	   2683.65544503	      0.00000000
      0.63772328	   6377.70939499	   1953.22202214	   2681.55139373	      0.00000000
      0.63803023	   6374.41214196	   1952.35463021	   2679.44574800	      0.00000000
      0.63833257	   6371.16723446	   1951.50185959	   2677.37007244	      0.00000000
      0.63863492	   6367.92510872	   1950.65068900	   2675.29277175	      0.00000000
      0.63894399	   6364.61369651	   1949.78225291	   2673.16759641	      0.00000000
      0.63925305	   6361.30495319	   1948.91547713	   2671.04064631	      0.00000000
      0.63955262	   6358.10029317	   1948.07690974	   2668.97731518	      0.00000000
      0.63985219	   6354.89791689	   1947.23989115	   2666.91225006	      0.00000000
      0.64016455	   6351.56109402	   1946.36877115	   2664.75711837	      0.00000000
      0.64047692	   6348.22651117	   1945.49932319	   2662.60003433	      0.00000000
      0.64077061	   6345.09319144	   1944.68336846	   2660.57008898	      0.00000000
      0.64106429	   6341.96163731	   1943.86888112	   2658.53836388	      0.00000000
      0.64138105	   6338.58595884	   1942.99205506	   2656.34502693	      0.00000000
      0.64169781	   6335.21208608	   1942.11692390	   2654.14956252	      0.00000000
      0.64198000	   6332.20781954	   1941.33871877	   2652.19187937	      0.00000000
      0.64226219	   6329.20478979	   1940.56184886	   2650.23246768	      0.00000000
      0.64258209	   6325.80187370	   1939.68278264	   2648.00912928	      0.00000000
      0.64290198	   6322.40029945	   1938.80542035	   2645.78352366	      0.00000000
      0.64316632	   6319.59042356	   1938.08171875	   2643.94273608	      0.00000000
      0.64349401	   6316.10812762	   1937.18616872	   2641.65857676	      0.00000000
      0.64382170	   6312.62684356	   1936.29238701	   2639.37197648	      0.00000000
      0.64405100	   6310.19140255	   1935.66802762	   2637.77051164	      0.00000000
      0.64437562	   6306.74409584	   1934.78557061	   2635.50119578	      0.00000000
      0.64470024	   6303.29741106	   1933.90483074	   2633.22943796	      0.00000000
      0.64495959	   6300.54400032	   1933.20238510	   2631.41263871	      0.00000000
      0.64521895	   6297.79082589	   1932.50102710	   2629.59426490	      0.00000000
      0.64552546	   6294.53730651	   1931.67355357	   2627.44326060	      0.00000000
      0.64583197	   6291.28390356	   1930.84758816	   2625.29003999	      0.00000000
      0.64611809	   6288.24688166	   1930.07791258	   2623.27802402	      0.00000000
      0.64640421	   6285.20976585	   1929.30954092	   2621.26406460	      0.00000000
      0.64672192	   6281.83716316	   1928.45787196	   2619.02550725	      0.00000000
      0.64703963	   6278.46420596	   1927.60779865	   2616.78454304	      0.00000000
      0.64731876	   6275.50039101	   1926.86225105	   2614.81368573	      0.00000000
      0.64759789	   6272.53611745	   1926.11792527	   2612.84096548	      0.00000000
      0.64791705	   6269.14612139	   1925.26836145	   2610.58309285	      0.00000000
      0.64823621	   6265.75529163	   1924.42038305	   2608.32278222	      0.00000000
      0.64850693	   6262.87824655	   1923.70231730	   2606.40355007	      0.00000000
      0.64883339	   6259.40788862	   1922.83793186	   2604.08688538	      0.00000000
      0.64915985	   6255.93628182	   1921.97518524	   2601.76767301	      0.00000000
      0.64942058	   6253.16267247	   1921.28731950	   2599.91359470	      0.00000000
      0.64974684	   6249.69061487	   1920.42803035	   2597.59124396	      0.00000000
      0.65007309	   6246.21694269	   1919.57035839	   2595.26635989	      0.00000000
      0.65030195	   6243.77925144	   1918.96969391	   2593.63403299	      0.00000000
      0.65062454	   6240.34162494	   1918.12436027	   2591.33106242	      0.00000000
      0.65094713	   6236.90208238	   1917.28058945	   2589.02563426	      0.00000000
      0.65120471	   6234.15418742	   1916.60796667	   2587.18302958	      0.00000000
      0.65146229	   6231.40492585	   1915.93633182	   2585.33887323	      0.00000000
      0.65177030	   6228.11557273	   1915.13450674	   2583.13167315	      0.00000000
      0.65207830	   6224.82407155	   1914.33408331	   2580.92227790	      0.00000000
      0.65236421	   6221.76670882	   1913.59233697	   2578.86945086	      0.00000000
      0.65265012	   6218.70731923	   1912.85178795	   2576.81475492	      0.00000000
      0.65296749	   6215.30876501	   1912.03113712	   2574.53176514	      0.00000000
      0.65328486	   6211.90750215	   1911.21194953	   2572.24650257	      0.00000000
      0.65357006	   6208.84858177	   1910.47703646	   2570.19094895	      0.00000000
      0.65385526	   6205.78730251	   1909.74329455	   2568.13358523	      0.00000000
      0.65417377	   6202.36562602	   1908.92524128	   2565.83383101	      0.00000000
      0.65449228	   6198.94080290	   1908.10863653	   2563.53185228	      0.00000000
      0.65477580	   6195.88950756	   1907.38296035	   2561.48092473	      0.00000000
      0.65505931	   6192.83555595	   1906.65842149	   2559.42826142	      0.00000000
      0.65537769	   6189.40285840	   1905.84614982	   2557.12117088	      0.00000000
      0.65569606	   6185.96661609	   1905.03530019	   2554.81192639	      0.00000000
      0.65597970	   6182.90216571	   1904.31409950	   2552.75280464	      0.00000000
      0.65626335	   6179.83474563	   1903.59401707	   2550.69200135	      0.00000000
      0.65658152	   6176.39027124	   1902.78759563	   2548.37833069	      0.00000000
      0.65689969	   6172.94187919	   1901.98256913	   2546.06258022	      0.00000000
      0.65718481	   6169.84826496	   1901.26234077	   2543.98562027	      0.00000000
      0.65746994	   6166.75135916	   1900.54322201	   2541.90701932	      0.00000000
      0.65778802	   6163.29252649	   1899.74228646	   2539.58624346	      0.00000000
      0.65810610	   6159.82942715	   1898.94271959	   2537.26346206	      0.00000000
      0.65839333	   6156.69845056	   1898.22186837	   2535.16424993	      0.00000000
      0.65868056	   6153.56385498	   1897.50212243	   2533.06343243	      0.00000000
      0.65899858	   6150.08884596	   1896.70648373	   2530.73549755	      0.00000000
      0.65931661	   6146.60923977	   1895.91218767	   2528.40563153	      0.00000000
      0.65960618	   6143.43699324	   1895.19014457	   2526.28263296	      0.00000000
      0.65989574	   6140.26080213	   1894.46920347	   2524.15806396	      0.00000000
      0.66021370	   6136.76850530	   1893.67882325	   2521.82334989	      0.00000000
      0.66053166	   6133.27130221	   1892.88975927	   2519.48677899	      0.00000000
      0.66082362	   6130.05570939	   1892.16637795	   2517.33967650	      0.00000000
      0.66111558	   6126.83585362	   1891.44409509	   2515.19103911	      0.00000000
      0.66143343	   6123.32553500	   1890.65900060	   2512.85012815	      0.00000000
      0.66175128	   6119.81002481	   1889.87519537	   2510.50743402	      0.00000000
      0.66204562	   6116.54980129	   1889.15049830	   2508.33641740	      0.00000000
      0.66233996	   6113.28500730	   1888.42689527	   2506.16390205	      0.00000000
      0.66265764	   6109.75613719	   1887.64713504	   2503.81745325	      0.00000000
      0.66297533	   6106.22181574	   1886.86863642	   2501.46929365	      0.00000000
      0.66327201	   6102.91611136	   1886.14272548	   2499.27480881	      0.00000000
      0.66356870	   6099.60554286	   1885.41790304	   2497.07886181	      0.00000000
      0.66388615	   6096.05772009	   1884.64352699	   2494.72755193	      0.00000000
      0.66420361	   6092.50421305	   1883.87038423	   2492.37460166	      0.00000000
      0.66450257	   6089.15251630	   1883.14341359	   2490.15727580	      0.00000000
      0.66480153	   6085.79567838	   1882.41752456	   2487.93852432	      0.00000000
      0.66511871	   6082.22858547	   1881.64857241	   2485.58301095	      0.00000000
      0.66543589	   6078.65560308	   1880.88082459	   2483.22592502	      0.00000000
      0.66573704	   6075.25774157	   1880.15299583	   2480.98655624	      0.00000000
      0.66603818	   6071.85448113	   1879.42624028	   2478.74579802	      0.00000000
      0.66635504	   6068.26784004	   1878.66273104	   2476.38668477	      0.00000000
      0.66667189	   6064.67513232	   1877.90039657	   2474.02606370	      0.00000000
      0.66697510	   6061.23130142	   1877.17196017	   2471.76562953	      0.00000000
      0.66727832	   6057.78183570	   1876.44458688	   2469.50384141	      0.00000000
      0.66759481	   6054.17535183	   1875.68650692	   2467.14163734	      0.00000000
      0.66791129	   6050.56265214	   1874.92957165	   2464.77798660	      0.00000000
      0.66821644	   6047.07344378	   1874.20082855	   2462.49765305	      0.00000000
      0.66852159	   6043.57838903	   1873.47313656	   2460.21600006	      0.00000000
      0.66883769	   6039.95168589	   1872.72042680	   2457.85107515	      0.00000000
      0.66915380	   6036.31864492	   1871.96883122	   2455.48476070	      0.00000000
      0.66946071	   6032.78505408	   1871.24012995	   2453.18587719	      0.00000000
      0.66976763	   6029.24543181	   1870.51246572	   2450.88570752	      0.00000000
      0.67008335	   6025.59798144	   1869.76500917	   2448.51824790	      0.00000000
      0.67039907	   6021.94409708	   1869.01863604	   2446.14945148	      0.00000000
      0.67070757	   6018.36749076	   1868.29036263	   2443.83352255	      0.00000000
      0.67101607	   6014.78469625	   1867.56310999	   2441.51633926	      0.00000000
      0.67133144	   6011.11576647	   1866.82072401	   2439.14631586	      0.00000000
      0.67164681	   6007.44033061	   1866.07939056	   2436.77500363	      0.00000000
      0.67195669	   6003.82237182	   1865.35195048	   2434.44363346	      0.00000000
      0.67226658	   6000.19809745	   1864.62551265	   2432.11103898	      0.00000000
      0.67258165	   5996.50673431	   1863.88794909	   2429.73820099	      0.00000000
      0.67289672	   5992.80881497	   1863.15140714	   2427.36411715	      0.00000000
      0.67320779	   5989.15134165	   1862.42519987	   2425.01892784	      0.00000000
      0.67351887	   5985.48745505	   1861.69997409	   2422.67254224	      0.00000000
      0.67382994	   5981.81714059	   1860.97572170	   2420.32496872	      0.00000000
      0.67414102	   5978.14039624	   1860.25243641	   2417.97621586	      0.00000000
      0.67445209	   5974.45721065	   1859.53011014	   2415.62629152	      0.00000000
      0.67476316	   5970.76758383	   1858.80873644	   2413.27520373	      0.00000000
      0.67507424	   5967.07150754	   1858.08830726	   2410.92295982	      0.00000000
      0.67538531	   5963.36898382	   1857.36881598	   2408.56956727	      0.00000000
      0.67569638	   5959.66000738	   1856.65025455	   2406.21503289	      0.00000000
      0.67600746	   5955.94458223	   1855.93261620	   2403.85936360	      0.00000000
      0.67631853	   5952.22270595	   1855.21589289	   2401.50256571	      0.00000000
      0.67662960	   5948.49438443	   1854.50007767	   2399.14464556	      0.00000000
      0.67694068	   5944.75961801	   1853.78516249	   2396.78560897	      0.00000000
      0.67725175	   5941.01841439	   1853.07114027	   2394.42546172	      0.00000000
      0.67756282	   5937.27077656	   1852.35800293	   2392.06420911	      0.00000000
      0.67787390	   5933.51671398	   1851.64574323	   2389.70185640	      0.00000000
      0.67818497	   5929.75623211	   1850.93435306	   2387.33840836	      0.00000000
      0.67849605	   5925.98934214	   1850.22382502	   2384.97386971	      0.00000000
      0.67880712	   5922.21605189	   1849.51415098	   2382.60824471	      0.00000000
      0.67911819	   5918.43637417	   1848.80532338	   2380.24153755	      0.00000000
      0.67942927	   5914.65031904	   1848.09733403	   2377.87375198	      0.00000000
      0.67974034	   5910.85790090	   1847.39017523	   2375.50489166	      0.00000000
      0.68005141	   5907.05913189	   1846.68383873	   2373.13495984	      0.00000000
      0.68036249	   5903.25402791	   1845.97831669	   2370.76395964	      0.00000000
      0.68067356	   5899.44260308	   1845.27360077	   2368.39189381	      0.00000000
      0.68098463	   5895.62487473	   1844.56968299	   2366.01876496	      0.00000000
      0.68129571	   5891.80085880	   1843.86655493	   2363.64457533	      0.00000000
      0.68160678	   5887.97057400	   1843.16420846	   2361.26932703	      0.00000000
      0.68191785	   5884.13403794	   1842.46263507	   2358.89302179	      0.00000000
      0.68222893	   5880.29127066	   1841.76182648	   2356.51566120	      0.00000000
      0.68254000	   5876.44229132	   1841.06177409	   2354.13724651	      0.00000000
      0.68285108	   5872.58712118	   1840.36246946	   2351.75777880	      0.00000000
      0.68316215	   5868.72578084	   1839.66390388	   2349.37725884	      0.00000000
      0.68347322	   5864.85829269	   1838.96606876	   2346.99568719	      0.00000000
      0.68378430	   5860.98467868	   1838.26895527	   2344.61306413	      0.00000000
      0.68409537	   5857.10496224	   1837.57255468	   2342.22938975	      0.00000000
      0.68440644	   5853.21916652	   1836.87685801	   2339.84466382	      0.00000000
      0.68471752	   5849.32731592	   1836.18185638	   2337.45888595	      0.00000000
      0.68502859	   5845.42943470	   1835.48754070	   2335.07205543	      0.00000000
      0.68533966	   5841.52554815	   1834.79390190	   2332.68417137	      0.00000000
      0.68565074	   5837.61568149	   1834.10093075	   2330.29523259	      0.00000000
      0.68596181	   5833.69986083	   1833.40861802	   2327.90523773	      0.00000000
      0.68627289	   5829.77811227	   1832.71695433	   2325.51418512	      0.00000000
      0.68658396	   5825.85046263	   1832.02593029	   2323.12207292	      0.00000000
      0.68689503	   5821.91693879	   1831.33553636	   2320.72889900	      0.00000000
      0.68720611	   5817.97756821	   1830.64576295	   2318.33466104	      0.00000000
      0.68751718	   5814.03237842	   1829.95660038	   2315.93935645	      0.00000000
      0.68782825	   5810.08139745	   1829.26803888	   2313.54298243	      0.00000000
      0.68813933	   5806.12465341	   1828.58006859	   2311.14553594	      0.00000000
      0.68845040	   5802.16217489	   1827.89267955	   2308.74701369	      0.00000000
      0.68876147	   5798.19399169	   1827.20586172	   2306.34741220	      0.00000000
      0.68907255	   5794.22013618	   1826.51960496	   2303.94672772	      0.00000000
      0.68938362	   5790.24064325	   1825.83389904	   2301.54495631	      0.00000000
      0.68969469	   5786.25555072	   1825.14873362	   2299.14209376	      0.00000000
      0.69000577	   5782.26489928	   1824.46409827	   2296.73813566	      0.00000000
      0.69031684	   5778.26873292	   1823.77998245	   2294.33307738	      0.00000000
      0.69062792	   5774.26709895	   1823.09637552	   2291.92691404	      0.00000000
      0.69093899	   5770.26004834	   1822.41326674	   2289.51964055	      0.00000000
      0.69125006	   5766.24763588	   1821.73064526	   2287.11125160	      0.00000000
      0.69156114	   5762.22992055	   1821.04850012	   2284.70174163	      0.00000000
      0.69187221	   5758.20696566	   1820.36682025	   2282.29110489	      0.00000000
      0.69218328	   5754.17883926	   1819.68559446	   2279.87933539	      0.00000000
      0.69249436	   5750.14561436	   1819.00481146	   2277.46642691	      0.00000000
      0.69280543	   5746.10736928	   1818.32445983	   2275.05237301	      0.00000000
      0.69311650	   5742.06418798	   1817.64452804	   2272.63716704	      0.00000000
      0.69342758	   5738.01616035	   1816.96500444	   2270.22080211	      0.00000000
      0.69373865	   5733.96338254	   1816.28587726	   2267.80327112	      0.00000000
      0.69404972	   5729.90595729	   1815.60713459	   2265.38456674	      0.00000000
      0.69436080	   5725.84399422	   1814.92876441	   2262.96468141	      0.00000000
      0.69467187	   5721.77761006	   1814.25075456	   2260.54360736	      0.00000000
      0.69498295	   5717.70692893	   1813.57309277	   2258.12133659	      0.00000000
      0.69529402	   5713.63208252	   1812.89576662	   2255.69786087	      0.00000000
      0.69560509	   5709.55321019	   1812.21876357	   2253.27317176	      0.00000000
      0.69591617	   5705.47045904	   1811.54207092	   2250.84726057	      0.00000000
      0.69622724	   5701.38398392	   1810.86567586	   2248.42011842	      0.00000000
      0.69653831	   5697.29394724	   1810.18956543	   2245.99173616	      0.00000000
      0.69684939	   5693.20051882	   1809.51372653	   2243.56210445	      0.00000000
      0.69716046	   5689.10387551	   1808.83814591	   2241.13121370	      0.00000000
      0.69747153	   5685.00420075	   1808.16281018	   2238.69905409	      0.00000000
      0.69778261	   5680.90168397	   1807.48770582	   2236.26561560	      0.00000000
      0.69809368	   5676.79651997	   1806.81281914	   2233.83088793	      0.00000000
      0.69840475	   5672.68890805	   1806.13813631	   2231.39486060	      0.00000000
      0.69871583	   5668.57905113	   1805.46364334	   2228.95752286	      0.00000000
      0.69902690	   5664.46715482	   1804.78932611	   2226.51886375	      0.00000000
      0.69933798	   5660.35342631	   1804.11517032	   2224.07887206	      0.00000000
      0.69964905	   5656.23807339	   1803.44116155	   2221.63753637	      0.00000000
      0.69996012	   5652.12130329	   1802.76728519	   2219.19484501	      0.00000000
      0.70027120	   5648.00332169	   1802.09352648	   2216.75078608	      0.00000000
      0.70058227	   5643.88433168	   1801.41987054	   2214.30534745	      0.00000000
      0.70089334	   5639.76453280	   1800.74630228	   2211.85851675	      0.00000000
      0.70120442	   5635.64412028	   1800.07280649	   2209.41028140	      0.00000000
      0.70151549	   5631.52328423	   1799.39936780	   2206.96062855	      0.00000000
      0.70182656	   5627.40220908	   1798.72597066	   2204.50954516	      0.00000000
      0.70213764	   5623.28107312	   1798.05259938	   2202.05701794	      0.00000000
      0.70244871	   5619.16004819	   1797.37923811	   2199.60303338	      0.00000000
      0.70275978	   5615.03929947	   1796.70587085	   2197.14757773	      0.00000000
      0.70307086	   5610.91898549	   1796.03248144	   2194.69063703	      0.00000000
      0.70338193	   5606.79925817	   1795.35905356	   2192.23219710	      0.00000000
      0.70369301	   5602.68026311	   1794.68557073	   2189.77224352	      0.00000000
      0.70400408	   5598.56213983	   1794.01201635	   2187.31076168	      0.00000000
      0.70431515	   5594.44502225	   1793.33837364	   2184.84773672	      0.00000000
      0.70462623	   5590.32903917	   1792.66462567	   2182.38315359	      0.00000000
      0.70493730	   5586.21431483	   1791.99075539	   2179.91699701	      0.00000000
      0.70524837	   5582.10096953	   1791.31674558	   2177.44925151	      0.00000000
      0.70555945	   5577.98912028	   1790.64257889	   2174.97990139	      0.00000000
      0.70587052	   5573.87888147	   1789.96823783	   2172.50893077	      0.00000000
      0.70618159	   5569.77036552	   1789.29370477	   2170.03632354	      0.00000000
      0.70649267	   5565.66368354	   1788.61896195	   2167.56206339	      0.00000000
      0.70680374	   5561.55894596	   1787.94399147	   2165.08613384	      0.00000000
      0.70711481	   5557.45626311	   1787.26877533	   2162.60851819	      0.00000000
      0.70742589	   5553.35574569	   1786.59329536	   2160.12919953	      0.00000000
      0.70773696	   5549.25750524	   1785.91753333	   2157.64816079	      0.00000000
      0.70804804	   5545.16165445	   1785.24147085	   2155.16538469	      0.00000000
      0.70835911	   5541.06830736	   1784.56508944	   2152.68085377	      0.00000000
      0.70867018	   5536.97757949	   1783.88837051	   2150.19455036	      0.00000000
      0.70898126	   5532.88958771	   1783.21129536	   2147.70645663	      0.00000000
      0.70929233	   5528.80445006	   1782.53384522	   2145.21655455	      0.00000000
      0.70960340	   5524.72228536	   1781.85600121	   2142.72482592	      0.00000000
      0.70991448	   5520.64321264	   1781.17774436	   2140.23125235	      0.00000000
      0.71022555	   5516.56735042	   1780.49905565	   2137.73581527	      0.00000000
      0.71053662	   5512.49481580	   1779.81991596	   2135.23849594	      0.00000000
      0.71084770	   5508.42572346	   1779.14030612	   2132.73927543	      0.00000000
      0.71115877	   5504.36018446	   1778.46020689	   2130.23813465	      0.00000000
      0.71146984	   5500.29830499	   1777.77959899	   2127.73505435	      0.00000000
      0.71178092	   5496.24018508	   1777.09846309	   2125.23001507	      0.00000000
      0.71209199	   5492.18591721	   1776.41677981	   2122.72299723	      0.00000000
      0.71240307	   5488.13558502	   1775.73452976	   2120.21398105	      0.00000000
      0.71271414	   5484.08926206	   1775.05169351	   2117.70294661	      0.00000000
      0.71302521	   5480.04701060	   1774.36825163	   2115.18987383	      0.00000000
      0.71333629	   5476.00888065	   1773.68418469	   2112.67474246	      0.00000000
      0.71364736	   5471.97490913	   1772.99947323	   2110.15753211	      0.00000000
      0.71395843	   5467.94511918	   1772.31409782	   2107.63822224	      0.00000000
      0.71426951	   5463.91951975	   1771.62803906	   2105.11679216	      0.00000000
      0.71458058	   5459.89810536	   1770.94127756	   2102.59322105	      0.00000000
      0.71489165	   5455.88085606	   1770.25379397	   2100.06748795	      0.00000000
      0.71520273	   5451.86773762	   1769.56556900	   2097.53957176	      0.00000000
      0.71551380	   5447.85870187	   1768.87658338	   2095.00945127	      0.00000000
      0.71582488	   5443.85368716	   1768.18681794	   2092.47710514	      0.00000000
      0.71613595	   5439.85261904	   1767.49625355	   2089.94251190	      0.00000000
      0.71644702	   5435.85541097	   1766.80487118	   2087.40564998	      0.00000000
      0.71675810	   5431.86196512	   1766.11265189	   2084.86649770	      0.00000000
      0.71706917	   5427.87217327	   1765.41957682	   2082.32503327	      0.00000000
      0.71738024	   5423.88591766	   1764.72562723	   2079.78123482	      0.00000000
      0.71769132	   5419.90307198	   1764.03078449	   2077.23508035	      0.00000000
      0.71800239	   5415.92350221	   1763.33503010	   2074.68654781	      0.00000000
      0.71831346	   5411.94706755	   1762.63834566	   2072.13561504	      0.00000000
      0.71862454	   5407.97362130	   1761.94071295	   2069.58225980	      0.00000000
      0.71893561	   5404.00301166	   1761.24211386	   2067.02645978	      0.00000000
      0.71924668	   5400.03508253	   1760.54253046	   2064.46819260	      0.00000000
      0.71955776	   5396.06967429	   1759.84194496	   2061.90743579	     -0.00000000
      0.71986883	   5392.10662441	   1759.14033975	   2059.34416684	      0.00000000
      0.72017991	   5388.14576818	   1758.43769739	   2056.77836316	      0.00000000
      0.72049098	   5384.18693922	   1757.73400061	   2054.21000212	      0.00000000
      0.72080205	   5380.22997008	   1757.02923234	   2051.63906101	      0.00000000
      0.72111313	   5376.27469271	   1756.32337569	   2049.06551708	      0.00000000
      0.72142420	   5372.32093888	   1755.61641397	   2046.48934754	      0.00000000
      0.72173527	   5368.36854136	   1754.90833069	   2043.91052955	      0.00000000
      0.72204635	   5364.41733562	   1754.19910958	   2041.32904021	      0.00000000
      0.72235742	   5360.46716020	   1753.48873456	   2038.74485660	      0.00000000
      0.72266849	   5356.51785657	   1752.77718977	   2036.15795574	      0.00000000
      0.72297957	   5352.56926908	   1752.06445958	   2033.56831463	     -0.00000000
      0.72329064	   5348.62124479	   1751.35052857	   2030.97591023	     -0.00000000
      0.72360171	   5344.67363341	   1750.63538154	   2028.38071947	      0.00000000
      0.72391279	   5340.72628719	   1749.91900353	   2025.78271923	      0.00000000
      0.72422386	   5336.77906083	   1749.20137979	   2023.18188638	     -0.00000000
      0.72453494	   5332.83181139	   1748.48249582	   2020.57819776	      0.00000000
      0.72484601	   5328.88439817	   1747.76233733	   2017.97163016	      0.00000000
      0.72515708	   5324.93668266	   1747.04089029	   2015.36216038	      0.00000000
      0.72546816	   5320.98852839	   1746.31814088	   2012.74976515	     -0.00000000
      0.72577923	   5317.03980092	   1745.59407553	   2010.13442121	      0.00000000
      0.72609030	   5313.09036767	   1744.86868090	   2007.51610526	     -0.00000000
      0.72640138	   5309.14009793	   1744.14194387	   2004.89479399	      0.00000000
      0.72671245	   5305.18886266	   1743.41385157	   2002.27046405	      0.00000000
      0.72702352	   5301.23653450	   1742.68439136	   1999.64309209	     -0.00000000
      0.72733460	   5297.28298767	   1741.95355083	   1997.01265472	      0.00000000
      0.72764567	   5293.32809784	   1741.22131780	   1994.37912853	      0.00000000
      0.72795674	   5289.37174211	   1740.48768031	   1991.74249010	      0.00000000
      0.72826782	   5285.41379890	   1739.75262665	   1989.10271600	     -0.00000000
      0.72857889	   5281.45414786	   1739.01614532	   1986.45978275	     -0.00000000
      0.72888997	   5277.49266984	   1738.27822504	   1983.81366688	      0.00000000
      0.72920104	   5273.52924675	   1737.53885474	   1981.16434489	      0.00000000
      0.72951211	   5269.56376155	   1736.79802361	   1978.51179326	      0.00000000
      0.72982319	   5265.59609811	   1736.05572100	   1975.85598844	      0.00000000
      0.73013426	   5261.62614119	   1735.31193650	   1973.19690690	      0.00000000
      0.73044533	   5257.65377631	   1734.56665992	   1970.53452504	     -0.00000000
      0.73075641	   5253.67888973	   1733.81988124	   1967.86881928	      0.00000000
      0.73106748	   5249.70136833	   1733.07159067	   1965.19976600	      0.00000000
      0.73137855	   5245.72109958	   1732.32177860	   1962.52734158	      0.00000000
      0.73168963	   5241.73797141	   1731.57043562	   1959.85152236	     -0.00000000
      0.73200070	   5237.75187219	   1730.81755250	   1957.17228468	      0.00000000
      0.73231177	   5233.76269060	   1730.06312022	   1954.48960483	      0.00000000
      0.73262285	   5229.77031562	   1729.30712990	   1951.80345912	      0.00000000
      0.73293392	   5225.77463638	   1728.54957287	   1949.11382380	      0.00000000
      0.73324500	   5221.77554214	   1727.79044063	   1946.42067513	      0.00000000
      0.73355607	   5217.77292220	   1727.02972482	   1943.72398933	      0.00000000
      0.73386714	   5213.76666579	   1726.26741726	   1941.02374261	      0.00000000
      0.73417822	   5209.75666204	   1725.50350994	   1938.31991114	      0.00000000
      0.73448929	   5205.74279985	   1724.73799498	   1935.61247107	      0.00000000
      0.73480036	   5201.72496785	   1723.97086467	   1932.90139855	     -0.00000000
      0.73511144	   5197.70305431	   1723.20211142	   1930.18666968	      0.00000000
      0.73542251	   5193.67694701	   1722.43172780	   1927.46826054	     -0.00000000
      0.73573358	   5189.64653322	   1721.65970650	   1924.74614718	     -0.00000000
      0.73604466	   5185.61169957	   1720.88604036	   1922.02030564	     -0.00000000
      0.73635573	   5181.57233196	   1720.11072232	   1919.29071191	      0.00000000
      0.73666680	   5177.52831549	   1719.33374544	   1916.55734197	      0.00000000
      0.73697788	   5173.47953437	   1718.55510293	   1913.82017175	      0.00000000
      0.73728895	   5169.42587177	   1717.77478807	   1911.07917717	      0.00000000
      0.73760003	   5165.36720978	   1716.99279427	   1908.33433412	      0.00000000
      0.73791110	   5161.30342928	   1716.20911503	   1905.58561842	      0.00000000
      0.73822217	   5157.23440984	   1715.42374395	   1902.83300591	     -0.00000000
      0.73853325	   5153.16002961	   1714.63667472	   1900.07647237	      0.00000000
      0.73884432	   5149.08016518	   1713.84790112	   1897.31599353	      0.00000000
      0.73915539	   5144.99469153	   1713.05741701	   1894.55154512	      0.00000000
      0.73946647	   5140.90348182	   1712.26521633	   1891.78310279	     -0.00000000
      0.73977754	   5136.80640736	   1711.47129310	   1889.01064220	     -0.00000000
      0.74008861	   5132.70333739	   1710.67564140	   1886.23413893	      0.00000000
      0.74039969	   5128.59413901	   1709.87825537	   1883.45356855	     -0.00000000
      0.74071076	   5124.47867700	   1709.07912923	   1880.66890657	     -0.00000000
      0.74102183	   5120.35681370	   1708.27825724	   1877.88012847	      0.00000000
      0.74133291	   5116.22840883	   1707.47563371	   1875.08720968	      0.00000000
      0.74164398	   5112.09331937	   1706.67125302	   1872.29012558	      0.00000000
      0.74195506	   5107.95139935	   1705.86510957	   1869.48885154	     -0.00000000
      0.74226613	   5103.80249971	   1705.05719782	   1866.68336284	      0.00000000
      0.74257720	   5099.64646811	   1704.24751225	   1863.87363473	     -0.00000000
      0.74288828	   5095.48314874	   1703.43604737	   1861.05964244	     -0.00000000
      0.74319935	   5091.31238214	   1702.62279775	   1858.24136111	      0.00000000
      0.74351042	   5087.13400496	   1701.80775795	   1855.41876586	     -0.00000000
      0.74382150	   5082.94784979	   1700.99092257	   1852.59183173	     -0.00000000
      0.74413257	   5078.75374492	   1700.17228621	   1849.76053366	     -0.00000000
      0.74444364	   5074.55151409	   1699.35184352	   1846.92484648	      0.00000000
      0.74475472	   5070.34097628	   1698.52958913	   1844.08474490	      0.00000000
      0.74506579	   5066.12194544	   1697.70551768	   1841.24020356	     -0.00000000
      0.74537687	   5061.89423023	   1696.87962384	   1838.39119694	     -0.00000000
      0.74568794	   5057.65763376	   1696.05190224	   1835.53769947	     -0.00000000
      0.74599901	   5053.41195328	   1695.22234756	   1832.67968543	      0.00000000
      0.74631009	   5049.15697990	   1694.39095442	   1829.81712902	      0.00000000
      0.74662116	   5044.89249831	   1693.55771749	   1826.95000432	     -0.00000000
      0.74693223	   5040.61828641	   1692.72263138	   1824.07828532	     -0.00000000
      0.74724331	   5036.33411503	   1691.88569073	   1821.20194591	     -0.00000000
      0.74755438	   5032.03974756	   1691.04689012	   1818.32095985	      0.00000000
      0.74786545	   5027.73493962	   1690.20622415	   1815.43530085	      0.00000000
      0.74817653	   5023.41943871	   1689.36368739	   1812.54494246	      0.00000000
      0.74848760	   5019.09298381	   1688.51927437	   1809.64985817	      0.00000000
      0.74879867	   5014.75530505	   1687.67297962	   1806.75002136	     -0.00000000
      0.74910975	   5010.40612332	   1686.82479762	   1803.84540530	      0.00000000
      0.74942082	   5006.04514987	   1685.97472284	   1800.93598319	     -0.00000000
      0.74973190	   5001.67208594	   1685.12274972	   1798.02172811	      0.00000000
      0.75004297	   4997.28662240	   1684.26887264	   1795.10261305	      0.00000000
      0.75035404	   4992.88843933	   1683.41308597	   1792.17861091	     -0.00000000
      0.75066512	   4988.47720572	   1682.55538403	   1789.24969449	      0.00000000
      0.75097619	   4984.05257904	   1681.69576112	   1786.31583651	      0.00000000
      0.75128726	   4979.61420497	   1680.83421148	   1783.37700958	      0.00000000
      0.75159834	   4975.16171704	   1679.97072932	   1780.43318624	     -0.00000000
      0.75190941	   4970.69473642	   1679.10530879	   1777.48433894	      0.01432850
      0.75222048	   4966.21289006	   1678.23794714	   1774.53044185	      0.33572819
      0.75253156	   4961.71587819	   1677.36865614	   1771.57147832	      1.55964017
      0.75284263	   4957.20353630	   1676.49747244	   1768.60744992	      4.23007648
      0.75328755	   4950.72296597	   1675.24827651	   1764.35933367	     10.99271090
      0.75360129	   4946.13427542	   1674.36525489	   1761.35761896	     17.62239947
      0.75391503	   4941.53000069	   1673.48054504	   1758.35091426	     25.36319642
      0.75415525	   4937.99395823	   1672.80202406	   1756.04538545	     31.78599929
      0.75445913	   4933.50773442	   1671.94238264	   1753.12492415	     40.24887089
      0.75476300	   4929.00646992	   1671.08126846	   1750.19998404	     48.83623002
      0.75506688	   4924.48987530	   1670.21869864	   1747.27063828	     57.33553879
      0.75537075	   4919.95761346	   1669.35468352	   1744.33695801	     65.59554944
      0.75567463	   4915.40929422	   1668.48922591	   1741.39900911	     73.51656633
      0.75597850	   4910.84449068	   1667.62232403	   1738.45685151	     81.03803348
      0.75628238	   4906.26274358	   1666.75397228	   1735.51053794	     88.12772284
      0.75658625	   4901.66356914	   1665.88416253	   1732.56011346	     94.77340805
      0.75689013	   4897.04646359	   1665.01288479	   1729.60561510	    100.97672104
      0.75719400	   4892.41090801	   1664.14012777	   1726.64707184	    106.74868679
      0.75749788	   4887.75637218	   1663.26587939	   1723.68450468	    112.10649912
      0.75780175	   4883.08231829	   1662.39012699	   1720.71792699	    117.07120226
      0.75810563	   4878.38820426	   1661.51285761	   1717.74734488	    121.66603083
      0.75840950	   4873.67348696	   1660.63405817	   1714.77275766	    125.91522899
      0.75871338	   4868.93762526	   1659.75371554	   1711.79415831	    129.84321857
      0.75901725	   4864.18008295	   1658.87181666	   1708.81153405	    133.47402201
      0.75932113	   4859.40033151	   1657.98834859	   1705.82486684	    136.83087140
      0.75962500	   4854.59785283	   1657.10329853	   1702.83413388	    139.93595356
      0.75992887	   4849.77214173	   1656.21665388	   1699.83930813	    142.81025410
      0.76023275	   4844.92270840	   1655.32840220	   1696.84035877	    145.47347341
      0.76053662	   4840.04908058	   1654.43853125	   1693.83725164	    147.94399434
      0.76084050	   4835.15080568	   1653.54702900	   1690.82994965	    150.23888671
      0.76114437	   4830.22745264	   1652.65388358	   1687.81841318	    152.37393751
      0.76144825	   4825.27861353	   1651.75908329	   1684.80260041	    154.36369848
      0.76175212	   4820.30390503	   1650.86261663	   1681.78246764	    156.22154514
      0.76205600	   4815.30296963	   1649.96447220	   1678.75796959	    157.95974256
      0.76235987	   4810.27547657	   1649.06463879	   1675.72905965	    159.58951465
      0.76266375	   4805.22112255	   1648.16310527	   1672.69569011	    161.12111454
      0.76296762	   4800.13963228	   1647.25986065	   1669.65781240	    162.56389439
      0.76327150	   4795.03075866	   1646.35489403	   1666.61537722	    163.92637332
      0.76357537	   4789.89428289	   1645.44819461	   1663.56833475	    165.21630264
      0.76387925	   4784.73001430	   1644.53975163	   1660.51663477	    166.44072795
      0.76418312	   4779.53778995	   1643.62955443	   1657.46022679	    167.60604769
      0.76448700	   4774.31747417	   1642.71759238	   1654.39906017	    168.71806797
      0.76479087	   4769.06895784	   1641.80385488	   1651.33308418	    169.78205377
      0.76509475	   4763.79215762	   1640.88833140	   1648.26224812	    170.80277635
      0.76539862	   4758.48701498	   1639.97101139	   1645.18650138	    171.78455721
      0.76570250	   4753.15349518	   1639.05188433	   1642.10579346	    172.73130846
      0.76600637	   4747.79158621	   1638.13093970	   1639.02007405	    173.64657009
      0.76627959	   4742.94631528	   1637.30133249	   1636.24129632	    174.44526989
      0.76655282	   4738.07811643	   1636.47023876	   1633.45838981	    175.22322097
      0.76682604	   4733.18702976	   1635.63765195	   1630.67131915	    175.98235283
      0.76709926	   4728.27309958	   1634.80356421	   1627.88004836	    176.72442865
      0.76737248	   4723.33638255	   1633.96796784	   1625.08454179	    177.45105746
      0.76764571	   4718.37694546	   1633.13085510	   1622.28476393	    178.16370761
      0.76791893	   4713.39486474	   1632.29221824	   1619.48067951	    178.86371876
      0.76819215	   4708.39022574	   1631.45204944	   1616.67225343	    179.55231296
      0.76846537	   4703.36312200	   1630.61034089	   1613.85945080	    180.23060476
      0.76873860	   4698.31365455	   1629.76708471	   1611.04223692	    180.89961056
      0.76901182	   4693.24193128	   1628.92227299	   1608.22057727	    181.56025707
      0.76928504	   4688.14806627	   1628.07589778	   1605.39443753	    182.21338916
      0.76955826	   4683.03217916	   1627.22795107	   1602.56378353	    182.85977695
      0.76983149	   4677.89439456	   1626.37842481	   1599.72858126	    183.50012238
      0.77010471	   4672.73484147	   1625.52731091	   1596.88879689	    184.13506515
      0.77037793	   4667.55365275	   1624.67460120	   1594.04439672	    184.76518818
      0.77065115	   4662.35096457	   1623.82028746	   1591.19534717	    185.39102263
      0.77092438	   4657.12691593	   1622.96436144	   1588.34161480	    186.01305240
      0.77119760	   4651.88164819	   1622.10681478	   1585.48316627	    186.63171833
      0.77147082	   4646.61530461	   1621.24763909	   1582.61996834	    187.24742201
      0.77174404	   4641.32802994	   1620.38682591	   1579.75198786	    187.86052921
      0.77201727	   4636.01997003	   1619.52436670	   1576.87919175	    188.47137306
      0.77229049	   4630.69127145	   1618.66025285	   1574.00154697	    189.08025696
      0.77256371	   4625.34208114	   1617.79447571	   1571.11902056	    189.68745720
      0.77283693	   4619.97254610	   1616.92702651	   1568.23157958	    190.29322536
      0.77311016	   4614.58281304	   1616.05789643	   1565.33919109	    190.89779051
      0.77338338	   4609.17302816	   1615.18707656	   1562.44182220	    191.50136120
      0.77365660	   4603.74333686	   1614.31455793	   1559.53943998	    192.10412731
      0.77392982	   4598.29388345	   1613.44033148	   1556.63201149	    192.70626169
      0.77420305	   4592.82481101	   1612.56438804	   1553.71950377	    193.30792167
      0.77447627	   4587.33626111	   1611.68671840	   1550.80188381	    193.90925045
      0.77474949	   4581.82837364	   1610.80731323	   1547.87911853	    194.51037838
      0.77502271	   4576.30128664	   1609.92616313	   1544.95117481	    195.11142409
      0.77529594	   4570.75513613	   1609.04325860	   1542.01801943	    195.71249550
      0.77556916	   4565.19005597	   1608.15859005	   1539.07961908	    196.31369085
      0.77584238	   4559.60617770	   1607.27214779	   1536.13594034	    196.91509949
      0.77611560	   4554.00363045	   1606.38392205	   1533.18694969	    197.51680272
      0.77638883	   4548.38254082	   1605.49390296	   1530.23261345	    198.11887450
      0.77666205	   4542.74303274	   1604.60208054	   1527.27289783	    198.72138209
      0.77693527	   4537.08522744	   1603.70844472	   1524.30776887	    199.32438665
      0.77720849	   4531.40924333	   1602.81298533	   1521.33719246	    199.92794381
      0.77748172	   4525.71519594	   1601.91569208	   1518.36113429	    200.53210413
      0.77775494	   4520.00319787	   1601.01655461	   1515.37955989	    201.13691357
      0.77802816	   4514.27335870	   1600.11556241	   1512.39243458	    201.74241389
      0.77830138	   4508.52578497	   1599.21270490	   1509.39972347	    202.34864304
      0.77857461	   4502.76058016	   1598.30797136	   1506.40139146	    202.95563547
      0.77884783	   4496.97784458	   1597.40135099	   1503.39740321	    203.56342246
      0.77912105	   4491.17767544	   1596.49283286	   1500.38772314	    204.17203242
      0.77939427	   4485.36016674	   1595.58240592	   1497.37231543	    204.78149109
      0.77966750	   4479.52540930	   1594.67005905	   1494.35114399	    205.39182183
      0.77994072	   4473.67349076	   1593.75578148	   1491.32417246	    206.00304578
      0.78021394	   4467.80449550	   1592.83956275	   1488.29136419	    206.61518210
      0.78048717	   4461.91850472	   1591.92139229	   1485.25268226	    207.22824810
      0.78076039	   4456.01559639	   1591.00125941	   1482.20808941	    207.84225945
      0.78103361	   4450.09584527	   1590.07915331	   1479.15754810	    208.45723027
      0.78130683	   4444.15932289	   1589.15506308	   1476.10102046	    209.07317328
      0.78158006	   4438.20609760	   1588.22897768	   1473.03846828	    209.69009994
      0.78185328	   4432.23623454	   1587.30088596	   1469.96985300	    210.30802052
      0.78212650	   4426.24979569	   1586.37077663	   1466.89513573	    210.92694424
      0.78239972	   4420.24683985	   1585.43863831	   1463.81427719	    211.54687931
      0.78267295	   4414.22742268	   1584.50445947	   1460.72723775	    212.16783306
      0.78294617	   4408.19159673	   1583.56822845	   1457.63397737	    212.78981195
      0.78321939	   4402.13941141	   1582.62993349	   1454.53445563	    213.41282170
      0.78349261	   4396.07091308	   1581.68956267	   1451.42863171	    214.03686730
      0.78376584	   4389.98614503	   1580.74710398	   1448.31646437	    214.66195311
      0.78403906	   4383.88514750	   1579.80254525	   1445.19791193	    215.28808285
      0.78431228	   4377.76795775	   1578.85587419	   1442.07293230	    215.91525967
      0.78458550	   4371.63461002	   1577.90707836	   1438.94148291	    216.54348622
      0.78485873	   4365.48513563	   1576.95614522	   1435.80352075	    217.17276462
      0.78513195	   4359.31956294	   1576.00306206	   1432.65900235	    217.80309653
      0.78540517	   4353.13791743	   1575.04781606	   1429.50788373	    218.43448318
      0.78567839	   4346.94022170	   1574.09039424	   1426.35012045	    219.06692539
      0.78595162	   4340.72649551	   1573.13078349	   1423.18566754	    219.70042354
      0.78622484	   4334.49675580	   1572.16897057	   1420.01447952	    220.33497769
      0.78649806	   4328.25101672	   1571.20494208	   1416.83651038	    220.97058748
      0.78677128	   4321.98928969	   1570.23868448	   1413.65171359	    221.60725223
      0.78704451	   4315.71158337	   1569.27018411	   1410.46004203	    222.24497092
      0.78731773	   4309.41790375	   1568.29942712	   1407.26144804	    222.88374217
      0.78759095	   4303.10825412	   1567.32639955	   1404.05588337	    223.52356430
      0.78786417	   4296.78263517	   1566.35108727	   1400.84329917	    224.16443529
      0.78813740	   4290.44104495	   1565.37347601	   1397.62364601	    224.80635281
      0.78841062	   4284.08347893	   1564.39355135	   1394.39687379	    225.44931420
      0.78868384	   4277.70993005	   1563.41129870	   1391.16293182	    226.09331650
      0.78895706	   4271.32038868	   1562.42670334	   1387.92176873	    226.73835640
      0.78923029	   4264.91484274	   1561.43975037	   1384.67333249	    227.38443029
      0.78950351	   4258.49327764	   1560.45042476	   1381.41757039	    228.03153422
      0.78977673	   4252.05567636	   1559.45871129	   1378.15442900	    228.67966390
      0.79004995	   4245.60201946	   1558.46459459	   1374.88385421	    229.32881469
      0.79032318	   4239.13228510	   1557.46805915	   1371.60579114	    229.97898162
      0.79059640	   4232.64644909	   1556.46908927	   1368.32018416	    230.63015933
      0.79086962	   4226.14448486	   1555.46766909	   1365.02697689	    231.28234209
      0.79114284	   4219.62636355	   1554.46378259	   1361.72611213	    231.93552378
      0.79141607	   4213.09205399	   1553.45741358	   1358.41753188	    232.58969787
      0.79166189	   4207.19903097	   1552.54981105	   1355.43403540	    233.17912414
      0.79190772	   4201.29284554	   1551.64017277	   1352.44420134	    233.76934406
      0.79215355	   4195.37347490	   1550.72848739	   1349.44798629	    234.36035073
      0.79239938	   4189.44089024	   1549.81474265	   1346.44534564	    234.95213815
      0.79264521	   4183.49506131	   1548.89892619	   1343.43623419	    235.54470000
      0.79289104	   4177.53595640	   1547.98102550	   1340.42060612	    236.13802966
      0.79313687	   4171.56354240	   1547.06102798	   1337.39841495	    236.73212011
      0.79338269	   4165.57778480	   1546.13892089	   1334.36961358	    237.32696397
      0.79362852	   4159.57864770	   1545.21469138	   1331.33415425	    237.92255349
      0.79387435	   4153.56609378	   1544.28832648	   1328.29198849	    238.51888049
      0.79412018	   4147.54008440	   1543.35981310	   1325.24306715	    239.11593636
      0.79436601	   4141.50057952	   1542.42913803	   1322.18734036	    239.71371206
      0.79461184	   4135.44753775	   1541.49628793	   1319.12475752	    240.31219806
      0.79485767	   4129.38091638	   1540.56124933	   1316.05526724	    240.91138435
      0.79510350	   4123.30067133	   1539.62400865	   1312.97881740	    241.51126039
      0.79534932	   4117.20675720	   1538.68455217	   1309.89535504	    242.11181511
      0.79559515	   4111.09912730	   1537.74286605	   1306.80482641	    242.71303686
      0.79584098	   4104.97773358	   1536.79893631	   1303.70717689	    243.31491337
      0.79608681	   4098.84252671	   1535.85274885	   1300.60235100	    243.91743176
      0.79633264	   4092.69345607	   1534.90428943	   1297.49029237	    244.52057849
      0.79657847	   4086.53046973	   1533.95354369	   1294.37094371	    245.12433930
      0.79682430	   4080.35351447	   1533.00049713	   1291.24424678	    245.72869921
      0.79707012	   4074.16253582	   1532.04513509	   1288.11014236	    246.33364248
      0.79731595	   4067.95747799	   1531.08744282	   1284.96857024	    246.93915252
      0.79756178	   4061.73828396	   1530.12740538	   1281.81946914	    247.54521194
      0.79780761	   4055.50489542	   1529.16500775	   1278.66277674	    248.15180241
      0.79805344	   4049.25725282	   1528.20023471	   1275.49842961	    248.75890469
      0.79829927	   4042.99529532	   1527.23307093	   1272.32636317	    249.36649855
      0.79854510	   4036.71896087	   1526.26350094	   1269.14651169	    249.97456272
      0.79879092	   4030.42818612	   1525.29150911	   1265.95880821	    250.58307485
      0.79903675	   4024.12290653	   1524.31707966	   1262.76318450	    251.19201146
      0.79928258	   4017.80305626	   1523.34019669	   1259.55957106	    251.80134789
      0.79952841	   4011.46856826	   1522.36084413	   1256.34789705	    252.41105822
      0.79977424	   4005.11937424	   1521.37900575	   1253.12809021	    253.02111526
      0.80002007	   3998.75540465	   1520.39466519	   1249.90007689	    253.63149046
      0.80026590	   3992.37658873	   1519.40780593	   1246.66378192	    254.24215386
      0.80051172	   3985.98285446	   1518.41841127	   1243.41912862	    254.85307406
      0.80075755	   3979.57412859	   1517.42646440	   1240.16603869	    255.46421814
      0.80100338	   3973.15033664	   1516.43194830	   1236.90443220	    256.07555162
      0.80124921	   3966.71140289	   1515.43484583	   1233.63422749	    256.68703840
      0.80149504	   3960.25725039	   1514.43513968	   1230.35534114	    257.29864073
      0.80174087	   3953.78780092	   1513.43281235	   1227.06768789	    257.91031916
      0.80198670	   3947.30297507	   1512.42784620	   1223.77118055	    258.52203251
      0.80223253	   3940.80269216	   1511.42022342	   1220.46572995	    259.13373784
      0.80247835	   3934.28687026	   1510.40992603	   1217.15124486	    259.74539040
      0.80272418	   3927.75542622	   1509.39693587	   1213.82763192	    260.35694369
      0.80297001	   3921.20827563	   1508.38123462	   1210.49479553	    260.96834940
      0.80321584	   3914.64533283	   1507.36280377	   1207.15263776	    261.57955743
      0.80346167	   3908.06651091	   1506.34162465	   1203.80105829	    262.19051596
      0.80370750	   3901.47172170	   1505.31767840	   1200.43995429	    262.80117148
      0.80395333	   3894.86087577	   1504.29094599	   1197.06922031	    263.41146885
      0.80419915	   3888.23388244	   1503.26140820	   1193.68874820	    264.02135140
      0.80444498	   3881.59064975	   1502.22904562	   1190.29842696	    264.63076106
      0.80469081	   3874.93108446	   1501.19383866	   1186.89814265	    265.23963847
      0.80493664	   3868.25509207	   1500.15576755	   1183.48777826	    265.84792320
      0.80518247	   3861.56257679	   1499.11481231	   1180.06721358	    266.45555389
      0.80542830	   3854.85344154	   1498.07095279	   1176.63632506	    267.06246850
      0.80567413	   3848.12758795	   1497.02416862	   1173.19498567	    267.66860458
      0.80591995	   3841.38491636	   1495.97443925	   1169.74306474	    268.27389954
      0.80616578	   3834.62532580	   1494.92174392	   1166.28042782	    268.87829095
      0.80641161	   3827.84871398	   1493.86606168	   1162.80693651	    269.48171689
      0.80665744	   3821.05497733	   1492.80737137	   1159.32244830	    270.08411630
      0.80690327	   3814.24401092	   1491.74565162	   1155.82681634	    270.68542933
      0.80714910	   3807.41570851	   1490.68088085	   1152.31988934	    271.28559776
      0.80739493	   3800.56996253	   1489.61303728	   1148.80151129	    271.88456535
      0.80764075	   3793.70666408	   1488.54209890	   1145.27152131	    272.48227828
      0.80788658	   3786.82570290	   1487.46804351	   1141.72975341	    273.07868546
      0.80813241	   3779.92696737	   1486.39084866	   1138.17603629	    273.67373898
      0.80837824	   3773.01034453	   1485.31049170	   1134.61019310	    274.26739439
      0.80862407	   3766.07572007	   1484.22694975	   1131.03204118	    274.85961107
      0.80886990	   3759.12297827	   1483.14019972	   1127.44139186	    275.45035249
      0.80911573	   3752.15200208	   1482.05021827	   1123.83805017	    276.03958647
      0.80936156	   3745.16267302	   1480.95698183	   1120.22181460	    276.62728538
      0.80960738	   3738.15487127	   1479.86046662	   1116.59247680	    277.21342632
      0.80985321	   3731.12847559	   1478.76064861	   1112.94982132	    277.79799119
      0.81009904	   3724.08336334	   1477.65750353	   1109.29362535	    278.38096681
      0.81034487	   3717.01941047	   1476.55100688	   1105.62365838	    278.96234488
      0.81059070	   3709.93649154	   1475.44113390	   1101.93968195	    279.54212196
      0.81083653	   3702.83447966	   1474.32785960	   1098.24144934	    280.12029940
      0.81108236	   3695.71324655	   1473.21115873	   1094.52870526	    280.69688321
      0.81132818	   3688.57266247	   1472.09100581	   1090.80118558	    281.27188389
      0.81157401	   3681.41259625	   1470.96737508	   1087.05861702	    281.84531623
      0.81181984	   3674.23291527	   1469.84024054	   1083.30071688	    282.41719912
      0.81206567	   3667.03348549	   1468.70957593	   1079.52719273	    282.98755523
      0.81231150	   3659.81417137	   1467.57535471	   1075.73774220	    283.55641081
      0.81255733	   3652.57483593	   1466.43755010	   1071.93205271	    284.12379538
      0.81280316	   3645.31534072	   1465.29613503	   1068.10980122	    284.68974142
      0.81304898	   3638.03554580	   1464.15108217	   1064.27065409	    285.25428412
      0.81329481	   3630.73530975	   1463.00236392	   1060.41426690	    285.81746103
      0.81354064	   3623.41448966	   1461.84995238	   1056.54028434	    286.37931181
      0.81378647	   3616.07294112	   1460.69381939	   1052.64834010	    286.93987792
      0.81403230	   3608.71051820	   1459.53393649	   1048.73805693	    287.49920233
      0.81427813	   3601.32707346	   1458.37027495	   1044.80904666	    288.05732930
      0.81452396	   3593.92245796	   1457.20280573	   1040.86091033	    288.61430407
      0.81476978	   3586.49652118	   1456.03149950	   1036.89323842	    289.17017265
      0.81501561	   3579.04911111	   1454.85632663	   1032.90561114	    289.72498159
      0.81526144	   3571.58007415	   1453.67725719	   1028.89759888	    290.27877777
      0.81550727	   3564.08925516	   1452.49426093	   1024.86876274	    290.83160820
      0.81572831	   3557.33515721	   1451.42719182	   1021.22808356	    291.32789889
      0.81594934	   3550.56320327	   1450.35690012	   1017.56987575	    291.82348203
      0.81617038	   3543.77328100	   1449.28336386	   1013.89380451	    292.31839030
      0.81639142	   3536.96527372	   1448.20656026	   1010.19953059	    292.81265706
      0.81661246	   3530.13906333	   1447.12646627	   1006.48671151	    293.30631543
      0.81683349	   3523.29453064	   1446.04305861	   1002.75500231	    293.79939809
      0.81705453	   3516.43155541	   1444.95631378	    999.00405651	    294.29193724
      0.81727557	   3509.55001631	   1443.86620806	    995.23352708	    294.78396455
      0.81749660	   3502.64979095	   1442.77271750	    991.44306745	    295.27551109
      0.81771764	   3495.73075585	   1441.67581792	    987.63233271	    295.76660733
      0.81793868	   3488.79278645	   1440.57548492	    983.80098076	    296.25728308
      0.81815971	   3481.83575708	   1439.47169386	    979.94867366	    296.74756748
      0.81838075	   3474.85954096	   1438.36441986	    976.07507892	    297.23748896
      0.81860179	   3467.86401022	   1437.25363779	    972.17987093	    297.72707525
      0.81882283	   3460.84903583	   1436.13932230	    968.26273238	    298.21635334
      0.81904386	   3453.81448767	   1435.02144777	    964.32335570	    298.70534949
      0.81926490	   3446.76023443	   1433.89998833	    960.36144457	    299.19408920
      0.81948594	   3439.68614368	   1432.77491787	    956.37671529	    299.68259722
      0.81970697	   3432.59208182	   1431.64621001	    952.36889827	    300.17089758
      0.81992801	   3425.47791407	   1430.51383810	    948.33773938	    300.65901352
      0.82014905	   3418.34350446	   1429.37777524	    944.28300122	    301.14696757
      0.82037008	   3411.18871583	   1428.23799426	    940.20446436	    301.63478149
      0.82059112	   3404.01340981	   1427.09446768	    936.10192839	    302.12247634
      0.82081216	   3396.81744680	   1425.94716779	    931.97521292	    302.61007243
      0.82103320	   3389.60068596	   1424.79606656	    927.82415833	    303.09758938
      0.82125423	   3382.36298521	   1423.64113569	    923.64862643	    303.58504610
      0.82147527	   3375.10420120	   1422.48234657	    919.44850088	    304.07246081
      0.82169631	   3367.82418928	   1421.31967031	    915.22368742	    304.55985106
      0.82191734	   3360.52280355	   1420.15307770	    910.97411389	    305.04723374
      0.82213838	   3353.19989675	   1418.98253923	    906.69973000	    305.53462508
      0.82235942	   3345.85532033	   1417.80802508	    902.40050688	    306.02204070
      0.82258045	   3338.48892437	   1416.62950509	    898.07643640	    306.50949559
      0.82280149	   3331.10055760	   1415.44694881	    893.72753023	    306.99700414
      0.82302253	   3323.69006735	   1414.26032542	    889.35381867	    307.48458017
      0.82324357	   3316.25729949	   1413.06960379	    884.95534923	    307.97223690
      0.82346460	   3308.80209833	   1411.87475242	    880.53218503	    308.45998703
      0.82368564	   3301.32430666	   1410.67573950	    876.08440292	    308.94784270
      0.82390668	   3293.82376569	   1409.47253282	    871.61209143	    309.43581554
      0.82412771	   3286.30031510	   1408.26509984	    867.11534856	    309.92391666
      0.82434875	   3278.75379292	   1407.05340762	    862.59427933	    310.41215670
      0.82456979	   3271.18403564	   1405.83742287	    858.04899330	    310.90054579
      0.82479082	   3263.59087808	   1404.61711189	    853.47960186	    311.38909364
      0.82501186	   3255.97415346	   1403.39244061	    848.88621547	    311.87780948
      0.82523290	   3248.33369332	   1402.16337455	    844.26894091	    312.36670211
      0.82545394	   3240.66932756	   1400.92987881	    839.62787838	    312.85577991
      0.82567497	   3232.98088441	   1399.69191809	    834.96311871	    313.34505088
      0.82589601	   3225.26819037	   1398.44945666	    830.27474056	    313.83452259
      0.82611705	   3217.53107028	   1397.20245834	    825.56280775	    314.32420225
      0.82633808	   3209.76934724	   1395.95088655	    820.82736666	    314.81409669
      0.82655912	   3201.98284261	   1394.69470420	    816.06844386	    315.30421238
      0.82678016	   3194.17137603	   1393.43387378	    811.28604387	    315.79455547
      0.82700119	   3186.33476540	   1392.16835730	    806.48014724	    316.28513173
      0.82722223	   3178.47282682	   1390.89811628	    801.65070883	    316.77594665
      0.82744327	   3170.58537465	   1389.62311176	    796.79765652	    317.26700537
      0.82766431	   3162.67222146	   1388.34330426	    791.92089011	    317.75831276
      0.82788534	   3154.73317804	   1387.05865382	    787.02028080	    318.24987335
      0.82810638	   3146.76805338	   1385.76911992	    782.09567085	    318.74169143
      0.82832742	   3138.77665466	   1384.47466153	    777.14687385	    319.23377099
      0.82854845	   3130.75878726	   1383.17523707	    772.17367529	    319.72611575
      0.82876949	   3122.71425475	   1381.87080439	    767.17583365	    320.21872917
      0.82899053	   3114.64285888	   1380.56132078	    762.15308185	    320.71161446
      0.82921156	   3106.54439957	   1379.24674294	    757.10512913	    321.20477459
      0.82943260	   3098.41867491	   1377.92702698	    752.03166339	    321.69821229
      0.82965364	   3090.26548117	   1376.60212839	    746.93235383	    322.19193006
      0.82987468	   3082.08461277	   1375.27200205	    741.80685393	    322.68593016
      0.83009571	   3073.87586229	   1373.93660218	    736.65480480	    323.18021467
      0.83031675	   3065.63902048	   1372.59588238	    731.47583865	    323.67478544
      0.83053779	   3057.37387623	   1371.24979553	    726.26958258	    324.16964411
      0.83075882	   3049.08021657	   1369.89829389	    721.03566247	    324.66479215
      0.83097986	   3040.75782669	   1368.54132896	    715.77370692	    325.16023083
      0.83120090	   3032.40648992	   1367.17885155	    710.48335127	    325.65596123
      0.83142193	   3024.02598771	   1365.81081174	    705.16424157	    326.15198427
      0.83164297	   3015.61609964	   1364.43715883	    699.81603849	    326.64830071
      0.83186401	   3007.17660343	   1363.05784138	    694.43842106	    327.14491115
      0.83208505	   2998.70727490	   1361.67280712	    689.03109027	    327.64181602
      0.83230608	   2990.20788798	   1360.28200301	    683.59377243	    328.13901563
      0.83250464	   2982.54690914	   1359.02765307	    678.68355236	    328.58590985
      0.83270321	   2974.86131960	   1357.76856318	    673.74877816	    329.03304326
      0.83290177	   2967.15095466	   1356.50469364	    668.78931567	    329.48041484
      0.83310033	   2959.41564580	   1355.23600373	    663.80505348	    329.92802433
      0.83329889	   2951.65522278	   1353.96245205	    658.79590442	    330.37587151
      0.83349745	   2943.86951407	   1352.68399657	    653.76180644	    330.82395615
      0.83369602	   2936.05834680	   1351.40059464	    648.70272347	    331.27227794
      0.83389458	   2928.22154688	   1350.11220293	    643.61872439	    331.72083655
      0.83409314	   2920.35893889	   1348.81877748	    638.51037568	    332.16963160
      0.83429170	   2912.47034612	   1347.52027364	    633.37842782	    332.61866267
      0.83449026	   2904.55559049	   1346.21664606	    628.22363317	    333.06792935
      0.83468882	   2896.61449255	   1344.90784864	    623.04674605	    333.51743118
      0.83488739	   2888.64687145	   1343.59383460	    617.84852327	    333.96716775
      0.83508595	   2880.65254494	   1342.27455634	    612.62972454	    334.41713860
      0.83528451	   2872.63132935	   1340.94996552	    607.39111292	    334.86734333
      0.83548307	   2864.58303954	   1339.62001299	    602.13345514	    335.31778154
      0.83568163	   2856.50748890	   1338.28464876	    596.85752196	    335.76845289
      0.83588020	   2848.40448938	   1336.94382202	    591.56408847	    336.21935707
      0.83607876	   2840.27385139	   1335.59748105	    586.25393381	    336.67049382
      0.83627732	   2832.11538387	   1334.24557326	    580.92784296	    337.12186296
      0.83647588	   2823.92889421	   1332.88804511	    575.58660435	    337.57346440
      0.83667444	   2815.71418829	   1331.52484213	    570.23101139	    338.02529813
      0.83687301	   2807.47107040	   1330.15590885	    564.86186184	    338.47736424
      0.83707157	   2799.19934330	   1328.78118877	    559.47995753	    338.92966296
      0.83727013	   2790.89880815	   1327.40062437	    554.08610383	    339.38219464
      0.83746869	   2782.56926452	   1326.01415703	    548.68110911	    339.83495978
      0.83766725	   2774.21051037	   1324.62172703	    543.26578381	    340.28795906
      0.83786581	   2765.82234202	   1323.22327346	    537.84093958	    340.74119333
      0.83806438	   2757.40455417	   1321.81873427	    532.40738801	    341.19466365
      0.83826294	   2748.95693983	   1320.40804613	    526.96593927	    341.64837131
      0.83846150	   2740.47929035	   1318.99114445	    521.51740053	    342.10231784
      0.83866006	   2731.97139538	   1317.56796335	    516.06257414	    342.55650502
      0.83885862	   2723.43304283	   1316.13843554	    510.60225558	    343.01093494
      0.83905719	   2714.86401890	   1314.70249235	    505.13723130	    343.46561001
      0.83925575	   2706.26410800	   1313.26006364	    499.66827626	    343.92053294
      0.83945431	   2697.63309275	   1311.81107773	    494.19615131	    344.37570687
      0.83965287	   2688.97075396	   1310.35546140	    488.72160047	    344.83113529
      0.83985143	   2680.27687058	   1308.89313977	    483.24534801	    345.28682214
      0.84005000	   2671.55121968	   1307.42403630	    477.76809543	    345.74277183
      0.84024856	   2662.79357643	   1305.94807265	    472.29051847	    346.19898928
      0.84044712	   2654.00371400	   1304.46516869	    466.81326396	    346.65547994
      0.84064568	   2645.18140360	   1302.97524238	    461.33694681	    347.11224984
      0.84084424	   2636.32641436	   1301.47820971	    455.86214704	    347.56930566
      0.84104280	   2627.43851332	   1299.97398459	    450.38940694	    348.02665473
      0.84124137	   2618.51746536	   1298.46247883	    444.91922843	    348.48430513
      0.84141998	   2610.46425684	   1297.09654890	    440.00123979	    348.89623614
      0.84159859	   2602.38385816	   1295.72458675	    435.08599879	    349.30842616
      0.84177720	   2594.27609590	   1294.34652385	    430.17377863	    349.72088200
      0.84195581	   2586.14079310	   1292.96228964	    425.26482097	    350.13361174
      0.84213442	   2577.97777069	   1291.57181181	    420.35933558	    350.54662424
      0.84231303	   2569.78684782	   1290.17501628	    415.45749998	    350.95992911
      0.84249164	   2561.56784180	   1288.77182708	    410.55945935	    351.37353673
      0.84267026	   2553.32056806	   1287.36216638	    405.66532666	    351.78745829
      0.84284887	   2545.04484009	   1285.94595432	    400.77518308	    352.20170582
      0.84302748	   2536.74046930	   1284.52310899	    395.88907862	    352.61629231
      0.84320609	   2528.40726499	   1283.09354629	    391.00703303	    353.03123168
      0.84338470	   2520.04503415	   1281.65717990	    386.12903701	    353.44653893
      0.84356331	   2511.65358141	   1280.21392113	    381.25505352	    353.86223015
      0.84374192	   2503.23270886	   1278.76367885	    376.38501945	    354.27832262
      0.84392053	   2494.78221593	   1277.30635937	    371.51884732	    354.69483488
      0.84409915	   2486.30189919	   1275.84186633	    366.65642734	    355.11178680
      0.84427776	   2477.79155222	   1274.37010059	    361.79762943	    355.52919968
      0.84445637	   2469.25096535	   1272.89096008	    356.94230552	    355.94709634
      0.84463498	   2460.67992550	   1271.40433971	    352.09029181	    356.36550122
      0.84481359	   2452.07821594	   1269.91013120	    347.24141122	    356.78444048
      0.84499220	   2443.44561597	   1268.40822293	    342.39547582	    357.20394210
      0.84517081	   2434.78189990	   1266.89849974	    337.55228891	    357.62261330
      0.84534942	   2426.08683446	   1265.38084265	    332.71164614	    358.03816824
      0.84552804	   2417.36018163	   1263.85512903	    327.87333923	    358.45082780
      0.84570665	   2408.60169918	   1262.32123242	    323.03715910	    358.86084433
      0.84588526	   2399.81113952	   1260.77902219	    318.20289814	    359.26845848
      0.84606387	   2390.98824917	   1259.22836336	    313.37035246	    359.67390035
      0.84622392	   2383.05440106	   1257.83153026	    309.04121410	    360.03555026
      0.84638398	   2375.09418866	   1256.42769678	    304.71315666	    360.39578677
      0.84654403	   2367.10741774	   1255.01675640	    300.38604974	    360.75475697
      0.84670408	   2359.09388733	   1253.59859891	    296.05977017	    361.11260402
      0.84686413	   2351.05339066	   1252.17311057	    291.73420330	    361.46946718
      0.84702419	   2342.98571504	   1250.74017393	    287.40924397	    361.82548226
      0.84718424	   2334.89064156	   1249.29966776	    283.08479752	    362.18078199
      0.84734429	   2326.76794461	   1247.85146684	    278.76078066	    362.53549652
      0.84750435	   2318.61739149	   1246.39544182	    274.43712234	    362.88975382
      0.84766440	   2310.43874188	   1244.93145905	    270.11376452	    363.24368010
      0.84782445	   2302.23174733	   1243.45938037	    265.79066292	    363.59740024
      0.84798451	   2293.99615068	   1241.97906298	    261.46778774	    363.95103816
      0.84814456	   2285.73168551	   1240.49035918	    257.14512428	    364.30471721
      0.84830461	   2277.43807545	   1238.99311621	    252.82267356	    364.65856057
      0.84846467	   2269.11503360	   1237.48717605	    248.50045289	    365.01269159
      0.84862472	   2260.76226172	   1235.97237519	    244.17849645	    365.36723417
      0.84878477	   2252.37944956	   1234.44854440	    239.85685573	    365.72231311
      0.84894482	   2243.96627406	   1232.91550854	    235.53560009	    366.07805443
      0.84910488	   2235.52239847	   1231.37308633	    231.21481715	    366.43458573
      0.84924832	   2227.92861937	   1229.98263744	    227.34301637	    366.75488565
      0.84939176	   2220.30963498	   1228.58435893	    223.47176979	    367.07601954
      0.84953520	   2212.66517320	   1227.17810711	    219.60117990	    367.39808308
      0.84967864	   2204.99494946	   1225.76373347	    215.73136187	    367.72117418
      0.84982208	   2197.29866711	   1224.34108477	    211.86244395	    368.04539282
      0.84996552	   2189.57601702	   1222.91000286	    207.99456771	    368.37084114
      0.85010896	   2181.82667698	   1221.47032462	    204.12788838	    368.69762355
      0.85025240	   2174.05031101	   1220.02188179	    200.26257504	    369.02584690
      0.85039584	   2166.24656864	   1218.56450081	    196.39881092	    369.35562063
      0.85053928	   2158.41508416	   1217.09800269	    192.53679374	    369.68705691
      0.85068272	   2150.55547578	   1215.62220286	    188.67673598	    370.02027078
      0.85082615	   2142.66734486	   1214.13691102	    184.81886521	    370.35538028
      0.85096959	   2134.75027503	   1212.64193099	    180.96342452	    370.69250659
      0.85111303	   2126.80383126	   1211.13706058	    177.11067286	    371.03177413
      0.85125647	   2118.82755898	   1209.62209144	    173.26088555	    371.37331068
      0.85139991	   2110.82098309	   1208.09680891	    169.41435468	    371.71724750
      0.85152897	   2103.59121494	   1206.71552663	    165.95669407	    372.02884671
      0.85165802	   2096.33613658	   1205.32555139	    162.50215704	    372.34259930
      0.85178707	   2089.05535684	   1203.92671357	    159.05099353	    372.65860790
      0.85191612	   2081.74846738	   1202.51883887	    155.60346592	    372.97697797
      0.85204517	   2074.41504279	   1201.10174841	    152.15984959	    373.29781763
      0.85217422	   2067.05464013	   1199.67525872	    148.72043349	    373.62123757
      0.85230328	   2059.66679827	   1198.23918165	    145.28552081	    373.94735107
      0.85243233	   2052.25103712	   1196.79332431	    141.85542961	    374.27627401
      0.85256138	   2044.80685692	   1195.33748905	    138.43049361	    374.60812493
      0.85269043	   2037.33373744	   1193.87147336	    135.01106306	    374.94302499
      0.85281948	   2029.83113712	   1192.39506983	    131.59750566	    375.28109801
      0.85294854	   2022.29849229	   1190.90806607	    128.19020769	    375.62247048
      0.85307759	   2014.73521630	   1189.41024471	    124.78957473	    375.96727157
      0.85320664	   2007.14069859	   1187.90138331	    121.39603473	    376.31563311
      0.85333569	   1999.51430387	   1186.38125431	    118.01003714	    376.66768962
      0.85346474	   1991.85537111	   1184.84962499	    114.63205619	    377.02357828
      0.85359379	   1984.16321265	   1183.30625746	    111.26259247	    377.38343892
      0.85372285	   1976.43711320	   1181.75090856	    107.90217516	    377.74741404
      0.85383826	   1969.49806865	   1180.34956048	    104.90497071	    378.07653110
      0.85395368	   1962.53072849	   1178.93824901	    101.91587298	    378.40916143
      0.85406909	   1955.53452250	   1177.51678968	     98.93532940	    378.74541180
      0.85418451	   1948.50885931	   1176.08499435	     95.96381293	    379.08539108
      0.85429992	   1941.45312654	   1174.64267136	     93.00182450	    379.42920989
      0.85441534	   1934.36669044	   1173.18962550	     90.04989566	    379.77698058
      0.85453075	   1927.24889532	   1171.72565801	     87.10859155	    380.12881717
      0.85464617	   1920.09906296	   1170.25056659	     84.17851429	    380.48483537
      0.85476158	   1912.91649201	   1168.76414534	     81.26030675	    380.84515260
      0.85487700	   1905.70045736	   1167.26618470	     78.35465689	    381.20988794
      0.85499241	   1898.45020955	   1165.75647149	     75.46230263	    381.57916221
      0.85510783	   1891.16497416	   1164.23478879	     72.58403743	    381.95309794
      0.85522324	   1883.84395117	   1162.70091597	     69.72071662	    382.33181939
      0.85533866	   1876.48631444	   1161.15462858	     66.87326464	    382.71545262
      0.85545407	   1869.09121104	   1159.59569836	     64.04268331	    383.10412545
      0.85553803	   1863.68779537	   1158.45361966	     61.99486795	    383.39009462
      0.85562198	   1858.26343873	   1157.30457070	     59.95698071	    383.67896171
      0.85572780	   1851.39536579	   1155.84604970	     57.40321466	    384.04751157
      0.85583362	   1844.49169462	   1154.37587473	     54.86698823	    384.42123799
      0.85593944	   1837.55157501	   1152.89381863	     52.34945834	    384.80028590
      0.85604527	   1830.57421177	   1151.39966807	     49.85188978	    385.18477287
      0.85615109	   1823.55881190	   1149.89321241	     47.37566226	    385.57480850
      0.85625691	   1816.50456932	   1148.37424059	     44.92228333	    385.97049994
      0.85636273	   1809.41066026	   1146.84254018	     42.49340446	    386.37195363
      0.85646855	   1802.27624176	   1145.29789705	     40.09083980	    386.77927576
      0.85657437	   1795.10045109	   1143.74009526	     37.71658765	    387.19257248
      0.85668019	   1787.88240541	   1142.16891702	     35.37285484	    387.61195004
      0.85678601	   1780.62120155	   1140.58414261	     33.06208449	    388.03751482
      0.85689183	   1773.31591585	   1138.98555032	     30.78698733	    388.46937345
      0.85699765	   1765.96560394	   1137.37291641	     28.55057687	    388.90763286
      0.85710347	   1758.56930059	   1135.74601505	     26.35620869	    389.35240039
      0.85720929	   1751.12601957	   1134.10461821	     24.20762365	    389.80378388
      0.85731511	   1743.63475347	   1132.44849561	     22.10899480	    390.26189177
      0.85742093	   1736.09447355	   1130.77741462	     20.06497690	    390.72683321
      0.85752675	   1728.50412960	   1129.09114018	     18.08075694	    391.19871820
      0.85763257	   1720.86264977	   1127.38943466	     16.16210232	    391.67765769
      0.85773839	   1713.16893949	   1125.67205780	     14.31540193	    392.16376374
      0.85784421	   1705.42188500	   1123.93876651	     12.54769220	    392.65714964
      0.85795003	   1697.62034771	   1122.18931484	     10.86665672	    393.15793010
      0.85805585	   1689.76316760	   1120.42345374	      9.28058325	    393.66622138
      0.85816167	   1681.84916219	   1118.64093098	      7.79825602	    394.18214150
      0.85826749	   1673.87712628	   1116.84149097	      6.42875536	    394.70581037
      0.85837331	   1665.84583182	   1115.02487458	      5.18113192	    395.23735000
      0.85847913	   1657.75402761	   1113.19081900	      4.06392182	    395.77688470
      0.85858496	   1649.60043913	   1111.33905751	      3.08448117	    396.32454128
      0.85871214	   1639.71748596	   1109.08971272	      2.09694711	    396.99367109
      0.85883932	   1629.74111551	   1106.81392351	      1.31920908	    397.67494946
      0.85896650	   1619.66897750	   1104.51120189	      0.74569631	    398.36861375
      0.85909368	   1609.49867152	   1102.18104996	      0.36000771	    399.07490822
      0.85922086	   1599.22774605	   1099.82295928	      0.13419651	    399.79408477
      0.85934804	   1588.85369772	   1097.43641012	      0.02989377	    400.52640362
      0.85947522	   1578.37397058	   1095.02087080	      0.00127306	    401.27213393
      0.85960240	   1567.78595526	   1092.57579695	      0.00000030	    402.03155461
      0.85972958	   1557.08698773	   1090.10063063	      0.00000027	    402.80495506
      0.85985676	   1546.27434729	   1087.59479946	      0.00000024	    403.59263623
      0.85998394	   1535.34542041	   1085.05771558	      0.00000022	    404.39491158
      0.86011112	   1524.29839338	   1082.48877472	      0.00000020	    405.21210807
      0.86023829	   1513.13168805	   1079.88735529	      0.00000018	    406.04456702
      0.86036547	   1501.84369205	   1077.25281731	      0.00000016	    406.89264508
      0.86049265	   1490.43275869	   1074.58450147	      0.00000014	    407.75671513
      0.86054091	   1486.07071828	   1073.56311263	      0.00000014	    408.08882145
      0.86061671	   1479.18284593	   1071.94870439	      0.00000013	    408.61511252
      0.86099571	   1444.12189913	   1063.69881801	      0.00000009	    411.31756470
      0.86237498	   1309.64829127	   1031.43614531	      0.00000003	    421.55160685
      0.86375425	   1169.46200657	    996.34846523	      0.00000001	    431.15066198
      0.86513352	   1029.93736673	    959.29857229	      0.00000000	    438.94335625
      0.86636486	    909.91938604	    925.21317668	      0.00000000	    443.76349768
      0.86759620	    796.04226595	    890.70961513	      0.00000000	    446.22345151
      0.86882753	    688.72435255	    856.24770059	      0.00000000	    446.12986193
      0.87005887	    587.81860854	    822.23636091	      0.00000000	    443.38200374
      0.87129021	    493.15482677	    789.03558094	      0.00000000	    437.94305127
      0.87252155	    404.76589317	    756.95778556	      0.00000000	    429.82167629
      0.87375288	    322.91965903	    726.26815047	      0.00000000	    419.06884544
      0.87498422	    248.05362106	    697.18391222	     -0.00000000	    405.78557128
      0.87621556	    180.70221362	    669.87308508	      0.00000018	    390.11974256
      0.87744690	    121.50596157	    644.45311731	      0.00000005	    372.25235146
      0.87757003	    116.06643031	    642.01810645	      0.00000004	    370.35226493
      0.87818570	     90.26947524	    630.13834962	      0.00000002	    360.55923068
      0.87820051	     89.67861850	    629.85866056	      0.00000002	    360.31779079
      0.87821051	     89.28046748	    629.66996822	      0.00000002	    360.15461082
      0.87822161	     88.83918092	    629.46062152	      0.00000002	    359.97329282
      0.87823161	     88.44241522	    629.27220422	      0.00000002	    359.80985319
      0.87824161	     88.04630752	    629.08391726	      0.00000002	    359.64629068
      0.87825161	     87.65085901	    628.89576070	      0.00000002	    359.48260537
      0.87826161	     87.25607651	    628.70773615	      0.00000002	    359.31879561
      0.87827161	     86.86198954	    628.51985159	      0.00000002	    359.15485291
      0.87828161	     86.46867114	    628.33212719	      0.00000002	    358.99075556
      0.87829161	     86.07625800	    628.14460101	      0.00000002	    358.82646261
      0.87830161	     85.68496956	    627.95733450	      0.00000002	    358.66190798
      0.87831161	     85.29512625	    627.77041777	      0.00000002	    358.49699493
      0.87832161	     84.90716671	    627.58397457	      0.00000002	    358.33159080
      0.87833161	     84.52166401	    627.39816712	      0.00000002	    358.16552201
      0.87834161	     84.13934067	    627.21320058	      0.00000002	    357.99856948
      0.87835161	     83.76108265	    627.02932720	      0.00000002	    357.83046431
      0.87836161	     83.38795176	    626.84685025	      0.00000002	    357.66088392
      0.87837161	     83.02119686	    626.66612736	      0.00000002	    357.48944868
      0.87838161	     82.66226320	    626.48757353	      0.00000002	    357.31571899
      0.87839161	     82.31280017	    626.31166362	      0.00000002	    357.13919295
      0.87840235	     81.95013364	    626.12628578	      0.00000002	    356.94583295
      0.87841235	     81.62648357	    625.95764190	      0.00000002	    356.76162911
      0.87842235	     81.31870097	    625.79349270	      0.00000002	    356.57268226
      0.87843235	     81.02930219	    625.63456907	      0.00000002	    356.37822729
      0.87844235	     80.76101292	    625.48166390	      0.00000002	    356.17743642
      0.87845235	     80.51676148	    625.33563002	      0.00000002	    355.96942176
      0.87846235	     80.29966942	    625.19737713	      0.00000002	    355.75323898
      0.87847235	     80.11303931	    625.06786782	      0.00000002	    355.52789197
      0.87848235	     79.96033975	    624.94811256	      0.00000001	    355.29233858
      0.87849235	     79.84518778	    624.83916373	      0.00000001	    355.04549735
      0.87850235	     79.77132865	    624.74210869	      0.00000001	    354.78625533
      0.87851235	     79.74261333	    624.65806193	      0.00000001	    354.51347666
      0.87852235	     79.76297388	    624.58815645	      0.00000001	    354.22601213
      0.87853235	     79.83639704	    624.53353440	      0.00000001	    353.92270939
      0.87854235	     79.96689633	    624.49533717	      0.00000001	    353.60242367
      0.87855235	     80.15848313	    624.47469509	      0.00000001	    353.26402895
      0.87856235	     80.41513699	    624.47271683	      0.00000001	    352.90642930
      0.87857235	     80.74077574	    624.49047879	      0.00000001	    352.52857014
      0.87858465	     81.24138109	    624.54089923	      0.00000001	    352.03470846
      0.87859694	     81.85892031	    624.62453477	      0.00000001	    351.50697491
      0.87861211	     82.79160578	    624.77595188	      0.00000001	    350.80687908
      0.87863063	     84.20079851	    625.03664953	      0.00000001	    349.87577833
      0.87864676	     85.68483007	    625.33484082	      0.00000001	    348.99311479
      0.87866290	     87.41798816	    625.70131261	      0.00000001	    348.04238647
      0.87867739	     89.19338709	    626.08970053	      0.00000001	    347.12996156
      0.87869187	     91.18081301	    626.53474224	      0.00000001	    346.16188839
      0.87870636	     93.38341667	    627.03650356	      0.00000001	    345.13854843
      0.87872085	     95.80296858	    627.59463154	      0.00000001	    344.06076800
      0.87873534	     98.43987551	    628.20838217	      0.00000001	    342.92978399
      0.87874983	    101.29322261	    628.87665541	      0.00000001	    341.74720192
      0.87876432	    104.36083878	    629.59803571	      0.00000001	    340.51494863
      0.87877880	    107.63938235	    630.37083604	      0.00000001	    339.23522171
      0.87879329	    111.12444345	    631.19314350	      0.00000001	    337.91043785
      0.87880778	    114.81065929	    632.06286493	      0.00000001	    336.54318170
      0.87882227	    118.69183814	    632.97777101	      0.00000001	    335.13615703
      0.87883676	    122.76108810	    633.93553787	      0.00000001	    333.69214119
      0.87885125	    127.01094683	    634.93378519	      0.00000001	    332.21394376
      0.87886573	    131.43350873	    635.97011039	      0.00000001	    330.70436994
      0.87888022	    136.02054667	    637.04211850	      0.00000001	    329.16618900
      0.87889471	    140.76362588	    638.14744774	      0.00000001	    327.60210771
      0.87890920	    145.65420825	    639.28379067	      0.00000001	    326.01474870
      0.87892369	    150.68374579	    640.44891140	      0.00000001	    324.40663341
      0.87893818	    155.84376258	    641.64065891	      0.00000001	    322.78016920
      0.87895266	    161.12592506	    642.85697707	      0.00000001	    321.13764028
      0.87896715	    166.52210090	    644.09591152	      0.00000001	    319.48120194
      0.87898164	    172.02440686	    645.35561401	      0.00000001	    317.81287753
      0.87899613	    177.62524646	    646.63434451	      0.00000001	    316.13455786
      0.87901062	    183.31733844	    647.93047142	      0.00000001	    314.44800252
      0.87902510	    189.09373679	    649.24247034	      0.00000001	    312.75484278
      0.87903959	    194.94784361	    650.56892159	      0.00000001	    311.05658564
      0.87905408	    200.87341563	    651.90850682	      0.00000001	    309.35461884
      0.87907172	    208.17381275	    653.55497895	      0.00000001	    307.27985710
      0.87908935	    215.56147271	    655.21708800	      0.00000001	    305.20356442
      0.87910699	    223.02723798	    656.89300651	      0.00000001	    303.12760531
      0.87912462	    230.56267890	    658.58108379	      0.00000001	    301.05364207
      0.87914226	    238.16006026	    660.27983213	      0.00000001	    298.98315165
      0.87915989	    245.81230370	    661.98791343	      0.00000001	    296.91744197
      0.87917752	    253.51294771	    663.70412621	      0.00000001	    294.85766751
      0.87919516	    261.25610651	    665.42739324	      0.00000001	    292.80484403
      0.87921279	    269.03642885	    667.15674989	      0.00000001	    290.75986229
      0.87923479	    278.78345896	    669.32053916	      0.00000001	    288.22186920
      0.87925678	    288.57232306	    671.49098702	      0.00000001	    285.69856725
      0.87927877	    298.39557234	    673.66681174	      0.00000001	    283.19103802
      0.87930076	    308.24664281	    675.84690128	      0.00000001	    280.70017973
      0.87932734	    320.18195195	    678.48616325	      0.00000001	    277.71293336
      0.87935392	    332.14066121	    681.12879793	      0.00000001	    274.75215679
      0.87938050	    344.11522342	    683.77358048	      0.00000000	    271.81865074
      0.87940707	    356.09921143	    686.41948012	      0.00000000	    268.91301400
      0.87943941	    370.68173963	    689.63828681	      0.00000000	    265.41670064
      0.87947174	    385.26198599	    692.85617530	      0.00000000	    261.96276223
      0.87950407	    399.83327410	    696.07209196	      0.00000000	    258.55146553
      0.87953640	    414.39019482	    699.28517741	      0.00000000	    255.18288867
      0.87957600	    432.19119016	    703.21514757	      0.00000000	    251.11570366
      0.87961559	    449.95794283	    707.13878523	      0.00000000	    247.11211769
      0.87965518	    467.68583262	    711.05526856	      0.00000000	    243.17158300
      0.87969478	    485.37152971	    714.96394340	      0.00000000	    239.29341408
      0.87974453	    507.53189699	    719.86366493	      0.00000000	    234.50736616
      0.87979429	    529.61941761	    724.74941061	      0.00000000	    229.81685074
      0.87984404	    551.63305058	    729.62053842	      0.00000000	    225.22006225
      0.87990418	    578.14274475	    735.48805112	      0.00000000	    219.78636219
      0.87996431	    604.54712688	    741.33276413	      0.00000000	    214.48353648
      0.88002445	    630.84994318	    747.15412307	      0.00000000	    209.30825117
      0.88010100	    664.19153018	    754.52967101	      0.00000000	    202.89991562
      0.88017755	    697.38750493	    761.86594503	      0.00000000	    196.68621700
      0.88025410	    730.44952975	    769.16238319	      0.00000000	    190.66066266
      0.88035348	    773.18929912	    778.57458469	      0.00000000	    183.10857454
      0.88045285	    815.74187282	    787.91819844	      0.00000000	    175.84971064
      0.88055223	    858.11948649	    797.19272736	      0.00000000	    168.87135305
      0.88067308	    909.42104799	    808.37807909	      0.00000000	    160.74529032
      0.88079394	    960.44283613	    819.46055243	      0.00000000	    152.99512759
      0.88091479	   1011.13313543	    830.44018648	      0.00000000	    145.60089872
      0.88103565	   1061.41435303	    841.31727152	      0.00000000	    138.54352046
      0.88115650	   1111.19062446	    852.09231526	      0.00000000	    131.80469311
      0.88127735	   1160.35797455	    862.76601436	      0.00000000	    125.36680382
      0.88142334	   1218.79401066	    875.52559103	      0.00000000	    117.96713764
      0.88156933	   1276.03538248	    888.14034185	      0.00000000	    110.95281759
      0.88171532	   1331.95814043	    900.61231293	      0.00000000	    104.29591481
      0.88192158	   1408.56340208	    917.99491370	      0.00000000	     95.44818499
      0.88210499	   1474.22272345	    933.22110889	      0.00000000	     88.07975918
      0.88228839	   1537.54951719	    948.23628750	      0.00000000	     81.13806111
      0.88247180	   1598.59841773	    963.04596448	      0.00000000	     74.59145002
      0.88265520	   1657.59686872	    977.65585232	      0.00000000	     68.41673448
      0.88283861	   1714.82130859	    992.07180603	      0.00000000	     62.59657377
      0.88302201	   1770.52905128	   1006.29977929	      0.00000000	     57.11653573
      0.88323584	   1833.86038797	   1022.65822516	      0.00000000	     51.13962321
      0.88342459	   1888.53590083	   1036.90064763	      0.00000000	     46.21772093
      0.88361334	   1942.20248780	   1050.96444283	      0.00000000	     41.61526004
      0.88380209	   1994.93980238	   1064.85622024	      0.00000000	     37.32086004
      0.88397170	   2041.56002155	   1077.19739503	      0.00000000	     33.71595750
      0.88414130	   2087.45020402	   1089.40974561	      0.00000000	     30.34347502
      0.88431090	   2132.58918029	   1101.49798043	      0.00000000	     27.19606336
      0.88448050	   2176.94666894	   1113.46676023	      0.00000000	     24.26653555
      0.88465011	   2220.48944136	   1125.32068767	      0.00000000	     21.54782719
      0.88481971	   2263.18583101	   1137.06429646	      0.00000000	     19.03296226
      0.88498931	   2305.00864879	   1148.70203946	      0.00000000	     16.71502055
      0.88520599	   2357.13638546	   1163.42294736	      0.00000000	     14.02922483
      0.88542267	   2407.77620589	   1177.98699757	      0.00000000	     11.63915091
      0.88569970	   2470.33703546	   1196.39234280	      0.00000000	      8.99084677
      0.88593230	   2520.98319319	   1211.67129173	      0.00000000	      7.09915767
      0.88617283	   2571.57387058	   1227.31274114	      0.00000000	      5.43990590
      0.88641335	   2620.39694769	   1242.80326535	      0.00000000	      4.06025905
      0.88665387	   2667.50440265	   1258.15128771	     -0.00000000	      2.93656601
      0.88689440	   2712.95500211	   1273.36415776	     -0.00000000	      2.04388678
      0.88713492	   2756.81165782	   1288.44804915	      0.00000000	      1.35607415
      0.88737544	   2799.13937273	   1303.40787945	      0.00000000	      0.84601857
      0.88761596	   2840.00368674	   1318.24726166	     -0.00000000	      0.48604995
      0.88785649	   2879.46952984	   1332.96849650	     -0.00000000	      0.24846454
      0.88809701	   2917.60039890	   1347.57261195	     -0.00000000	      0.10612449
      0.88833753	   2954.45778697	   1362.05945234	      0.00000000	      0.03306525
      0.88857806	   2990.10080652	   1376.42781458	      0.00000000	      0.00504942
      0.88881858	   3024.58595964	   1390.67562405	      0.00000030	      0.00001690
      0.88905910	   3057.96701836	   1404.80013822	      0.00000022	      0.00000029
      0.88915092	   3070.42981425	   1410.15899608	      0.00000020	      0.00000029
      0.88923905	   3082.25005742	   1415.28501641	      0.00000018	      0.00000029
      0.88932718	   3093.93389740	   1420.39372166	      0.00000016	      0.00000029
      0.88940354	   3103.94862538	   1424.80586329	      0.00000015	      0.00000029
      0.88947989	   3113.86466881	   1429.20482198	      0.00000014	      0.00000029
      0.88954461	   3122.19313938	   1432.92277935	      0.00000013	      0.00000029
      0.88960933	   3130.45332613	   1436.63118895	      0.00000012	      0.00000029
      0.88967404	   3138.64652621	   1440.33002382	      0.00000011	      0.00000029
      0.88973219	   3145.95161427	   1443.64502008	      0.00000010	      0.00000029
      0.88979033	   3153.20475056	   1446.95225386	      0.00000009	      0.00000029
      0.88984848	   3160.40699474	   1450.25171088	      0.00000009	      0.00000029
      0.88990662	   3167.55943981	   1453.54337687	      0.00000008	      0.00000029
      0.88996476	   3174.66320990	   1456.82723676	      0.00000008	      0.00000029
      0.89002291	   3181.71945802	   1460.10327391	      0.00000007	      0.00000029
      0.89007509	   3188.01250458	   1463.03663482	      0.00000007	      0.00000029
      0.89012727	   3194.26909649	   1465.96366426	      0.00000006	      0.00000029
      0.89017945	   3200.49011764	   1468.88434394	      0.00000006	      0.00000029
      0.89023163	   3206.67646493	   1471.79865269	      0.00000005	      0.00000029
      0.89028381	   3212.82904696	   1474.70656607	      0.00000005	      0.00000029
      0.89033599	   3218.94878259	   1477.60805591	      0.00000005	      0.00000029
      0.89038817	   3225.03659949	   1480.50308998	      0.00000004	      0.00000029
      0.89044035	   3231.09343272	   1483.39163156	      0.00000004	      0.00000029
      0.89049253	   3237.12022321	   1486.27363911	      0.00000004	      0.00000029
      0.89054471	   3243.11791629	   1489.14906589	      0.00000004	      0.00000029
      0.89059689	   3249.08746018	   1492.01785965	      0.00000003	      0.00000029
      0.89064907	   3255.02980439	   1494.87996226	      0.00000003	      0.00000029
      0.89070125	   3260.94589823	   1497.73530947	      0.00000003	      0.00000029
      0.89075343	   3266.83668915	   1500.58383055	      0.00000003	      0.00000029
      0.89080561	   3272.70312120	   1503.42544810	      0.00000003	      0.00000029
      0.89085779	   3278.54613336	   1506.26007774	      0.00000003	      0.00000029
      0.89090997	   3284.36665795	   1509.08762791	      0.00000002	      0.00000029
      0.89096215	   3290.16561892	   1511.90799966	      0.00000002	      0.00000029
      0.89101433	   3295.94393025	   1514.72108648	      0.00000002	      0.00000029
      0.89106651	   3301.70249427	   1517.52677413	      0.00000002	      0.00000029
      0.89111869	   3307.44219996	   1520.32494050	      0.00000002	      0.00000029
      0.89117087	   3313.16392133	   1523.11545553	      0.00000002	      0.00000029
      0.89122305	   3318.86851575	   1525.89818112	      0.00000002	      0.00000029
      0.89127523	   3324.55682228	   1528.67297104	      0.00000001	      0.00000029
      0.89132741	   3330.22966005	   1531.43967099	      0.00000001	      0.00000029
      0.89137959	   3335.88782667	   1534.19811851	      0.00000001	      0.00000029
      0.89143178	   3341.53209661	   1536.94814309	      0.00000001	      0.00000029
      0.89148396	   3347.16321968	   1539.68956619	      0.00000001	      0.00000029
      0.89153614	   3352.78191946	   1542.42220134	      0.00000001	      0.00000029
      0.89158832	   3358.38889189	   1545.14585429	      0.00000001	      0.00000029
      0.89164050	   3363.98480380	   1547.86032312	      0.00000001	      0.00000029
      0.89169268	   3369.57029156	   1550.56539847	      0.00000001	      0.00000029
      0.89174486	   3375.14595977	   1553.26086372	      0.00000001	      0.00000029
      0.89179704	   3380.71238000	   1555.94649524	      0.00000001	      0.00000029
      0.89184922	   3386.27008963	   1558.62206266	      0.00000001	      0.00000029
      0.89190140	   3391.81959077	   1561.28732919	      0.00000001	      0.00000029
      0.89195358	   3397.36134922	   1563.94205193	      0.00000001	      0.00000029
      0.89200576	   3402.89579356	   1566.58598220	      0.00000001	      0.00000029
      0.89205794	   3408.42331432	   1569.21886595	      0.00000001	      0.00000029
      0.89211012	   3413.94426324	   1571.84044416	      0.00000001	      0.00000029
      0.89216230	   3419.45895264	   1574.45045325	      0.00000000	      0.00000029
      0.89221448	   3424.96765487	   1577.04862553	      0.00000000	      0.00000029
      0.89226666	   3430.47060190	   1579.63468967	      0.00000000	      0.00000029
      0.89231884	   3435.96798501	   1582.20837114	      0.00000000	      0.00000029
      0.89237102	   3441.45995456	   1584.76939280	      0.00000000	      0.00000029
      0.89242320	   3446.94661992	   1587.31747531	      0.00000000	      0.00000029
      0.89247538	   3452.42804948	   1589.85233771	      0.00000000	      0.00000029
      0.89252756	   3457.90427076	   1592.37369794	      0.00000000	      0.00000029
      0.89259197	   3464.65695395	   1595.46704311	      0.00000000	      0.00000029
      0.89265639	   3471.40156932	   1598.53885968	      0.00000000	      0.00000029
      0.89272080	   3478.13791580	   1601.58864757	      0.00000000	      0.00000029
      0.89278521	   3484.86570205	   1604.61591184	      0.00000000	      0.00000029
      0.89286922	   3493.62662980	   1608.52943386	      0.00000000	      0.00000029
      0.89295322	   3502.37128315	   1612.40272362	      0.00000000	      0.00000029
      0.89303481	   3510.84787942	   1616.12520119	      0.00000000	      0.00000029
      0.89311641	   3519.30651012	   1619.80776365	      0.00000000	      0.00000029
      0.89318491	   3526.39274697	   1622.86787582	      0.00000000	      0.00000029
      0.89325341	   3533.46418188	   1625.89866408	      0.00000000	      0.00000029
      0.89332191	   3540.51970372	   1628.89961019	      0.00000000	      0.00000029
      0.89338307	   3546.80573330	   1631.55376663	      0.00000000	      0.00000029
      0.89344424	   3553.07723710	   1634.18338497	      0.00000000	      0.00000029
      0.89350541	   3559.33328358	   1636.78813611	      0.00000000	      0.00000029
      0.89356658	   3565.57290471	   1639.36770524	      0.00000000	      0.00000029
      0.89362775	   3571.79509982	   1641.92179262	      0.00000000	      0.00000029
      0.89368892	   3577.99883939	   1644.45011415	      0.00000000	      0.00000029
      0.89375009	   3584.18306884	   1646.95240205	      0.00000000	      0.00000029
      0.89380459	   3589.67658695	   1649.16007649	      0.00000000	      0.00000029
      0.89385910	   3595.15298553	   1651.34671259	      0.00000000	      0.00000029
      0.89391361	   3600.61148273	   1653.51215539	      0.00000000	      0.00000029
      0.89396812	   3606.05128998	   1655.65626122	      0.00000000	      0.00000029
      0.89402263	   3611.47161399	   1657.77889786	      0.00000000	      0.00000029
      0.89407713	   3616.87165880	   1659.87994466	      0.00000000	      0.00000029
      0.89413164	   3622.25062773	   1661.95929262	      0.00000000	      0.00000029
      0.89418615	   3627.60772534	   1664.01684447	      0.00000000	      0.00000029
      0.89424066	   3632.94215926	   1666.05251467	      0.00000000	      0.00000029
      0.89429517	   3638.25314204	   1668.06622943	      0.00000000	      0.00000029
      0.89434967	   3643.53989283	   1670.05792667	      0.00000000	      0.00000029
      0.89440418	   3648.80163912	   1672.02755597	      0.00000000	      0.00000029
      0.89445869	   3654.03761830	   1673.97507851	      0.00000000	      0.00000029
      0.89451320	   3659.24707920	   1675.90046690	      0.00000000	      0.00000029
      0.89456771	   3664.42928355	   1677.80370513	      0.00000000	      0.00000029
      0.89462221	   3669.58350734	   1679.68478837	      0.00000000	      0.00000029
      0.89467672	   3674.70904215	   1681.54372282	      0.00000000	      0.00000029
      0.89473123	   3679.80519630	   1683.38052553	      0.00000000	      0.00000029
      0.89478574	   3684.87129604	   1685.19522416	      0.00000000	      0.00000029
      0.89484024	   3689.90668658	   1686.98785680	      0.00000000	      0.00000029
      0.89489475	   3694.91073307	   1688.75847173	      0.00000000	      0.00000029
      0.89494926	   3699.88282148	   1690.50712714	      0.00000000	      0.00000029
      0.89500377	   3704.82235939	   1692.23389089	      0.00000000	      0.00000029
      0.89505828	   3709.72877678	   1693.93884027	      0.00000000	      0.00000029
      0.89511278	   3714.60152662	   1695.62206166	      0.00000000	      0.00000029
      0.89516729	   3719.44008548	   1697.28365031	      0.00000000	      0.00000029
      0.89522180	   3724.24395400	   1698.92370999	      0.00000000	      0.00000029
      0.89527631	   3729.01265737	   1700.54235274	      0.00000000	      0.00000029
      0.89533082	   3733.74574564	   1702.13969854	      0.00000000	      0.00000029
      0.89538532	   3738.44279401	   1703.71587500	      0.00000000	      0.00000029
      0.89543983	   3743.10340307	   1705.27101707	      0.00000000	      0.00000029
      0.89549434	   3747.72719896	   1706.80526673	      0.00000000	      0.00000029
      0.89554885	   3752.31383344	   1708.31877268	      0.00000000	      0.00000029
      0.89560336	   3756.86298395	   1709.81169000	      0.00000000	      0.00000029
      0.89565786	   3761.37435356	   1711.28417990	      0.00000000	      0.00000029
      0.89571237	   3765.84767091	   1712.73640935	      0.00000000	      0.00000029
      0.89576688	   3770.28269011	   1714.16855108	      0.00000000	      0.00000029
      0.89582139	   3774.67919051	   1715.58078227	      0.00000000	      0.00000029
      0.89587590	   3779.03697652	   1716.97328570	      0.00000000	      0.00000029
      0.89593040	   3783.35587731	   1718.34624854	      0.00000000	      0.00000029
      0.89598491	   3787.63574654	   1719.69986224	      0.00000000	      0.00000029
      0.89603942	   3791.87646201	   1721.03432229	      0.00000000	      0.00000029
      0.89609393	   3796.07792523	   1722.34982792	      0.00000000	      0.00000029
      0.89614844	   3800.24006108	   1723.64658183	      0.00000000	      0.00000029
      0.89620294	   3804.36281732	   1724.92478994	      0.00000000	      0.00000029
      0.89625745	   3808.44616414	   1726.18466111	      0.00000000	      0.00000029
      0.89631196	   3812.49009363	   1727.42640687	      0.00000000	      0.00000029
      0.89636647	   3816.49461932	   1728.65024123	      0.00000000	      0.00000029
      0.89642098	   3820.45977557	   1729.85638039	      0.00000000	      0.00000029
      0.89647548	   3824.38561707	   1731.04504250	      0.00000000	      0.00000029
      0.89652999	   3828.27221823	   1732.21644746	      0.00000000	      0.00000029
      0.89658450	   3832.11967259	   1733.37081669	      0.00000000	      0.00000029
      0.89663901	   3835.92809226	   1734.50837292	      0.00000000	      0.00000029
      0.89669352	   3839.69760723	   1735.62933997	      0.00000000	      0.00000029
      0.89674802	   3843.42836482	   1736.73394255	      0.00000000	      0.00000029
      0.89680253	   3847.12052902	   1737.82240607	      0.00000000	      0.00000029
      0.89685704	   3850.77427987	   1738.89495648	      0.00000000	      0.00000029
      0.89692262	   3855.11960434	   1740.16460997	      0.00000000	      0.00000029
      0.89698820	   3859.40997642	   1741.41195057	      0.00000000	      0.00000029
      0.89705378	   3863.64579401	   1742.63737254	      0.00000000	      0.00000029
      0.89711936	   3867.82748275	   1743.84126971	      0.00000000	      0.00000029
      0.89718494	   3871.95549438	   1745.02403502	      0.00000000	      0.00000029
      0.89725052	   3876.03030521	   1746.18606024	      0.00000000	      0.00000029
      0.89731610	   3880.05241451	   1747.32773556	      0.00000000	      0.00000029
      0.89738168	   3884.02234299	   1748.44944935	      0.00000000	      0.00000029
      0.89744726	   3887.94063125	   1749.55158776	      0.00000000	      0.00000029
      0.89751284	   3891.80783831	   1750.63453453	      0.00000000	      0.00000029
      0.89757842	   3895.62454011	   1751.69867066	      0.00000000	      0.00000029
      0.89764401	   3899.39132812	   1752.74437417	      0.00000000	      0.00000029
      0.89770959	   3903.10880789	   1753.77201990	      0.00000000	      0.00000029
      0.89777517	   3906.77759774	   1754.78197924	      0.00000000	      0.00000029
      0.89785437	   3911.14423830	   1755.97861315	      0.00000000	      0.00000029
      0.89793356	   3915.44191510	   1757.15062898	      0.00000000	      0.00000029
      0.89801276	   3919.67177509	   1758.29865844	      0.00000000	      0.00000029
      0.89809196	   3923.83498059	   1759.42332432	      0.00000000	      0.00000029
      0.89817116	   3927.93270635	   1760.52524005	      0.00000000	      0.00000029
      0.89825036	   3931.96613674	   1761.60500941	      0.00000000	      0.00000029
      0.89832956	   3935.93646318	   1762.66322627	      0.00000000	      0.00000029
      0.89840876	   3939.84488157	   1763.70047427	      0.00000000	      0.00000029
      0.89848796	   3943.69258998	   1764.71732666	      0.00000000	      0.00000029
      0.89858409	   3948.28339942	   1765.92506829	      0.00000000	      0.00000029
      0.89868023	   3952.78865552	   1767.10457038	      0.00000000	      0.00000029
      0.89877637	   3957.21048657	   1768.25679434	      0.00000000	      0.00000029
      0.89887251	   3961.55100640	   1769.38267767	      0.00000000	      0.00000029
      0.89896865	   3965.81231008	   1770.48313377	      0.00000000	      0.00000029
      0.89906478	   3969.99647008	   1771.55905189	      0.00000000	      0.00000029
      0.89918482	   3975.11558999	   1772.86930034	      0.00000000	      0.00000029
      0.89930486	   3980.12155189	   1774.14427234	      0.00000000	      0.00000029
      0.89942490	   3985.01819272	   1775.38554039	      0.00000000	      0.00000029
      0.89957396	   3990.95235316	   1776.88231700	      0.00000000	      0.00000029
      0.89972302	   3996.73069870	   1778.33222853	      0.00000000	      0.00000029
      0.89990429	   4003.55732995	   1780.03607732	      0.00000000	      0.00000029
      0.90006030	   4009.26480583	   1781.45350148	      0.00000000	      0.00000029
      0.90021630	   4014.82474977	   1782.82851984	      0.00000000	      0.00000029
      0.90035610	   4019.68752206	   1784.02680983	      0.00000000	      0.00000029
      0.90049590	   4024.44195497	   1785.19483737	      0.00000000	      0.00000029
      0.90063570	   4029.09252932	   1786.33425411	     -0.00000000	      0.00000029
      0.90077551	   4033.64352909	   1787.44662606	      0.00000000	      0.00000029
      0.90091531	   4038.09904423	   1788.53343676	      0.00000000	      0.00000029
      0.90105511	   4042.46297438	   1789.59609043	      0.00000000	      0.00000029
      0.90119491	   4046.73903339	   1790.63591521	      0.00000000	      0.00000029
      0.90133471	   4050.93075431	   1791.65416635	      0.00000000	      0.00000029
      0.90147452	   4055.04149499	   1792.65202935	      0.00000000	      0.00000029
      0.90161432	   4059.07444393	   1793.63062312	      0.00000000	      0.00000029
      0.90175412	   4063.03262648	   1794.59100305	      0.00000000	      0.00000029
      0.90189392	   4066.91891120	   1795.53416397	     -0.00000000	      0.00000029
      0.90203372	   4070.73601629	   1796.46104316	      0.00000000	      0.00000029
      0.90217353	   4074.48651614	   1797.37252315	      0.00000000	      0.00000029
      0.90231333	   4078.17284781	   1798.26943449	      0.00000000	      0.00000029
      0.90245313	   4081.79731750	   1799.15255844	     -0.00000000	      0.00000029
      0.90259293	   4085.36210686	   1800.02262957	      0.00000000	      0.00000029
      0.90273273	   4088.86927930	   1800.88033818	      0.00000000	      0.00000029
      0.90287254	   4092.32078597	   1801.72633276	     -0.00000000	      0.00000029
      0.90301234	   4095.71847176	   1802.56122225	     -0.00000000	      0.00000029
      0.90315214	   4099.06408096	   1803.38557820	      0.00000000	      0.00000029
      0.90329194	   4102.35926278	   1804.19993694	     -0.00000000	      0.00000029
      0.90343175	   4105.60557666	   1805.00480149	      0.00000000	      0.00000029
      0.90357155	   4108.80449738	   1805.80064353	      0.00000000	      0.00000029
      0.90374048	   4112.60865445	   1806.75088738	      0.00000000	      0.00000029
      0.90390941	   4116.34796058	   1807.68932763	      0.00000000	      0.00007749
      0.90407834	   4120.02458271	   1808.61663539	     -0.00000000	      0.00201952
      0.90424726	   4123.64054957	   1809.53343060	      0.00000000	      0.00944924
      0.90441619	   4127.19776213	   1810.44028579	     -0.00000000	      0.02634434
      0.90462115	   4131.43726095	   1811.52794948	      0.00000000	      0.06566139
      0.90482610	   4135.59585974	   1812.60262144	      0.00000000	      0.13313897
      0.90503106	   4139.67631226	   1813.66508578	      0.00000000	      0.23705580
      0.90531553	   4145.21515499	   1815.12085531	      0.00000000	      0.45733177
      0.90553927	   4149.47312628	   1816.25133134	     -0.00000000	      0.70546156
      0.90576946	   4153.76704638	   1817.40201432	      0.00000000	      1.04089063
      0.90599965	   4157.97551219	   1818.54078524	     -0.00000000	      1.46687616
      0.90622985	   4162.10115167	   1819.66828186	     -0.00000000	      1.99103728
      0.90642964	   4165.61671504	   1820.63818504	      0.00000000	      2.52988097
      0.90662944	   4169.07323015	   1821.60036291	      0.00000000	      3.14902033
      0.90682923	   4172.47211381	   1822.55512151	     -0.00000000	      3.84922457
      0.90702903	   4175.81470563	   1823.50273891	     -0.00000000	      4.62988672
      0.90722882	   4179.10227484	   1824.44346780	     -0.00000000	      5.48909730
      0.90742861	   4182.33602626	   1825.37753782	      0.00000036	      6.42376750
      0.90762841	   4185.51710565	   1826.30515764	      0.00000033	      7.42978918
      0.90780709	   4188.31823846	   1827.12942439	      0.00000030	      8.38589101
      0.90798576	   4191.07886535	   1827.94880814	      0.00000028	      9.39113217
      0.90816444	   4193.79970393	   1828.76342266	      0.00000026	     10.44122926
      0.90834312	   4196.48144414	   1829.57337236	      0.00000024	     11.53169906
      0.90852179	   4199.12475042	   1830.37875313	      0.00000022	     12.65795311
      0.90870047	   4201.73026354	   1831.17965299	      0.00000020	     13.81538143
      0.90887915	   4204.29860222	   1831.97615281	      0.00000019	     14.99942448
      0.90905782	   4206.83036472	   1832.76832684	      0.00000017	     16.20563280
      0.90923650	   4209.32613017	   1833.55624332	      0.00000016	     17.42971494
      0.90941518	   4211.78645991	   1834.33996495	      0.00000015	     18.66757437
      0.90959385	   4214.21189867	   1835.11954939	      0.00000014	     19.91533647
      0.90977253	   4216.60297564	   1835.89504966	      0.00000013	     21.16936677
      0.90995121	   4218.96020551	   1836.66651456	      0.00000012	     22.42628183
      0.91012989	   4221.28408937	   1837.43398903	      0.00000011	     23.68295393
      0.91030856	   4223.57511559	   1838.19751446	      0.00000010	     24.93651065
      0.91048724	   4225.83376056	   1838.95712907	      0.00000009	     26.18433058
      0.91066592	   4228.06048948	   1839.71286812	      0.00000009	     27.42403587
      0.91084459	   4230.25575694	   1840.46476420	      0.00000008	     28.65348258
      0.91102327	   4232.42000761	   1841.21284752	      0.00000008	     29.87074943
      0.91120195	   4234.55367671	   1841.95714603	      0.00000007	     31.07412547
      0.91138062	   4236.65719062	   1842.69768574	      0.00000007	     32.26209720
      0.91155930	   4238.73096727	   1843.43449081	      0.00000006	     33.43333542
      0.91173798	   4240.77541662	   1844.16758379	      0.00000006	     34.58668217
      0.91191665	   4242.79094102	   1844.89698574	      0.00000005	     35.72113785
      0.91209533	   4244.77793562	   1845.62271639	      0.00000005	     36.83584884
      0.91227401	   4246.73678868	   1846.34479428	      0.00000005	     37.93009557
      0.91245269	   4248.66788184	   1847.06323688	      0.00000004	     39.00328118
      0.91263136	   4250.57159049	   1847.77806066	      0.00000004	     40.05492089
      0.91281004	   4252.44828394	   1848.48928127	      0.00000004	     41.08463192
      0.91298872	   4254.29832572	   1849.19691357	      0.00000003	     42.09212415
      0.91316739	   4256.12207375	   1849.90097174	      0.00000003	     43.07719142
      0.91334607	   4257.91988060	   1850.60146935	      0.00000003	     44.03970389
      0.91352475	   4259.69209362	   1851.29841945	      0.00000003	     44.97959849
      0.91370342	   4261.43905514	   1851.99183460	      0.00000003	     45.89687556
      0.91388210	   4263.16110262	   1852.68172698	      0.00000002	     46.79158980
      0.91406078	   4264.85856880	   1853.36810837	      0.00000002	     47.66384521
      0.91423945	   4266.53178183	   1854.05099027	      0.00000002	     48.51378976
      0.91441813	   4268.18106538	   1854.73038392	      0.00000002	     49.34161047
      0.91459681	   4269.80673880	   1855.40630033	      0.00000002	     50.14752892
      0.91477549	   4271.40911718	   1856.07875030	      0.00000002	     50.93179711
      0.91495416	   4272.98851145	   1856.74774451	      0.00000002	     51.69469372
      0.91513284	   4274.54522853	   1857.41329348	      0.00000002	     52.43652070
      0.91531152	   4276.07957133	   1858.07540766	      0.00000001	     53.15760011
      0.91549019	   4277.59183890	   1858.73409740	      0.00000001	     53.85827129
      0.91566887	   4279.08232647	   1859.38937302	      0.00000001	     54.53888823
      0.91584755	   4280.55132553	   1860.04124477	      0.00000001	     55.19981729
      0.91602622	   4281.99912390	   1860.68972291	      0.00000001	     55.84143495
      0.91620490	   4283.42600578	   1861.33481769	      0.00000001	     56.46412595
      0.91638358	   4284.83225181	   1861.97653936	      0.00000001	     57.06828147
      0.91656226	   4286.21813916	   1862.61489820	      0.00000001	     57.65429758
      0.91674093	   4287.58394150	   1863.24990451	      0.00000001	     58.22257375
      0.91691961	   4288.92992916	   1863.88156865	      0.00000001	     58.77351155
      0.91709829	   4290.25636909	   1864.50990101	      0.00000001	     59.30751353
      0.91727696	   4291.56352492	   1865.13491203	      0.00000001	     59.82498209
      0.91745564	   4292.85165705	   1865.75661224	      0.00000001	     60.32631858
      0.91763432	   4294.12102265	   1866.37501219	      0.00000001	     60.81192244
      0.91781299	   4295.37187570	   1866.99012255	      0.00000001	     61.28219042
      0.91799167	   4296.60446704	   1867.60195401	      0.00000001	     61.73751594
      0.91817035	   4297.81904442	   1868.21051738	      0.00000001	     62.17828848
      0.91834902	   4299.01585250	   1868.81582351	      0.00000000	     62.60489343
      0.91852770	   4300.19513292	   1869.41788336	      0.00000000	     63.01770989
      0.91870638	   4301.35712433	   1870.01670793	      0.00000000	     63.41711325
      0.91888506	   4302.50206238	   1870.61230833	      0.00000000	     63.80347252
      0.91906373	   4303.63017982	   1871.20469575	      0.00000000	     64.17715073
      0.91924241	   4304.74170649	   1871.79388143	      0.00000000	     64.53850467
      0.91942109	   4305.83686933	   1872.37987671	      0.00000000	     64.88788466
      0.91959976	   4306.91589248	   1872.96269301	      0.00000000	     65.22563438
      0.91977844	   4307.97899724	   1873.54234182	      0.00000000	     65.55209075
      0.91995712	   4309.02640214	   1874.11883468	      0.00000000	     65.86758373
      0.92013579	   4310.05832295	   1874.69218325	      0.00000000	     66.17243633
      0.92031447	   4311.07497274	   1875.26239923	      0.00000000	     66.46696450
      0.92049315	   4312.07656184	   1875.82949439	      0.00000000	     66.75147708
      0.92067182	   4313.06329795	   1876.39348057	      0.00000000	     67.02627581
      0.92085050	   4314.03538611	   1876.95436969	      0.00000000	     67.29165530
      0.92102918	   4314.99302876	   1877.51217371	      0.00000000	     67.54790310
      0.92120786	   4315.93642575	   1878.06690467	      0.00000000	     67.79530004
      0.92138653	   4316.86577435	   1878.61857465	      0.00000000	     68.03411842
      0.92156521	   4317.78126933	   1879.16719580	      0.00000000	     68.26462586
      0.92174389	   4318.68310294	   1879.71278031	      0.00000000	     68.48708147
      0.92192256	   4319.57146495	   1880.25534045	      0.00000000	     68.70173788
      0.92210124	   4320.44654266	   1880.79488850	      0.00000000	     68.90884092
      0.92227992	   4321.30852098	   1881.33143681	      0.00000000	     69.10862974
      0.92245859	   4322.15758238	   1881.86499777	      0.00000000	     69.30133693
      0.92263727	   4322.99390698	   1882.39558381	      0.00000000	     69.48718863
      0.92281595	   4323.81767253	   1882.92320739	      0.00000000	     69.66640467
      0.92299462	   4324.62905447	   1883.44788102	      0.00000000	     69.83919864
      0.92317330	   4325.42822592	   1883.96961723	      0.00000000	     70.00577806
      0.92335198	   4326.21535774	   1884.48842861	      0.00000000	     70.16634448
      0.92353066	   4326.99061854	   1885.00432773	      0.00000000	     70.32109363
      0.92370933	   4327.75417470	   1885.51732724	      0.00000000	     70.47021552
      0.92388801	   4328.50619038	   1886.02743977	      0.00000000	     70.61389456
      0.92406669	   4329.24682759	   1886.53467800	      0.00000000	     70.75230975
      0.92424536	   4329.97624617	   1887.03905463	      0.00000000	     70.88563562
      0.92442404	   4330.69460384	   1887.54058235	      0.00000000	     71.01403911
      0.92460272	   4331.40205621	   1888.03927390	      0.00000000	     71.13768427
      0.92478139	   4332.09875681	   1888.53514202	      0.00000000	     71.25672951
      0.92496007	   4332.78485711	   1889.02819944	      0.00000000	     71.37132843
      0.92513875	   4333.46050654	   1889.51845894	      0.00000000	     71.48162991
      0.92531743	   4334.12585253	   1890.00593328	      0.00000000	     71.58777825
      0.92549610	   4334.78104053	   1890.49063523	      0.00000000	     71.68991329
      0.92567478	   4335.42621399	   1890.97257757	      0.00000000	     71.78817052
      0.92585346	   4336.06151447	   1891.45177307	      0.00000000	     71.88268118
      0.92603213	   4336.68708156	   1891.92823452	      0.00000000	     71.97357242
      0.92621081	   4337.30305299	   1892.40197468	      0.00000000	     72.06096736
      0.92638949	   4337.90956460	   1892.87300634	      0.00000000	     72.14498523
      0.92656816	   4338.50675038	   1893.34134225	      0.00000000	     72.22574148
      0.92674684	   4339.09474249	   1893.80699519	      0.00000000	     72.30334788
      0.92692552	   4339.67367129	   1894.26997790	      0.00000000	     72.37791260
      0.92710419	   4340.24366535	   1894.73030313	      0.00000000	     72.44954038
      0.92728287	   4340.80485146	   1895.18798360	      0.00000000	     72.51833253
      0.92746155	   4341.35735470	   1895.64303205	      0.00000000	     72.58438714
      0.92764023	   4341.90129839	   1896.09546117	      0.00000000	     72.64779907
      0.92781890	   4342.43680419	   1896.54528366	      0.00000000	     72.70866013
      0.92799758	   4342.96399206	   1896.99251219	      0.00000000	     72.76705911
      0.92817626	   4343.48298029	   1897.43715941	      0.00000000	     72.82308191
      0.92835493	   4343.99388555	   1897.87923797	      0.00000000	     72.87681161
      0.92853361	   4344.49682288	   1898.31876047	      0.00000000	     72.92832854
      0.92871229	   4344.99190575	   1898.75573952	      0.00000000	     72.97771040
      0.92889096	   4345.47924601	   1899.19018769	      0.00000000	     73.02503231
      0.92906964	   4345.95895399	   1899.62211752	      0.00000000	     73.07036690
      0.92924832	   4346.43113846	   1900.05154155	      0.00000000	     73.11378439
      0.92942699	   4346.89590668	   1900.47847226	      0.00000000	     73.15535267
      0.92960567	   4347.35336441	   1900.90292213	      0.00000000	     73.19513733
      0.92978435	   4347.80361594	   1901.32490362	      0.00000000	     73.23320180
      0.92996303	   4348.24676408	   1901.74442912	      0.00000000	     73.26960737
      0.93014170	   4348.68291020	   1902.16151103	      0.00000000	     73.30441328
      0.93032038	   4349.11215428	   1902.57616171	      0.00000000	     73.33767676
      0.93049906	   4349.53459485	   1902.98839349	      0.00000000	     73.36945313
      0.93067773	   4349.95032909	   1903.39821864	      0.00000000	     73.39979582
      0.93085641	   4350.35945278	   1903.80564945	      0.00000000	     73.42875646
      0.93103509	   4350.76206037	   1904.21069813	      0.00000000	     73.45638493
      0.93121376	   4351.15824497	   1904.61337688	      0.00000000	     73.48272942
      0.93139244	   4351.54809839	   1905.01369786	      0.00000000	     73.50783649
      0.93157112	   4351.93171110	   1905.41167319	      0.00000000	     73.53175107
      0.93174979	   4352.30917235	   1905.80731496	      0.00000000	     73.55451661
      0.93192847	   4352.68057007	   1906.20063522	      0.00000000	     73.57617505
      0.93210715	   4353.04599097	   1906.59164599	      0.00000000	     73.59676688
      0.93228583	   4353.40552053	   1906.98035925	      0.00000000	     73.61633122
      0.93246450	   4353.75924302	   1907.36678692	      0.00000000	     73.63490585
      0.93264318	   4354.10724148	   1907.75094092	      0.00000000	     73.65252724
      0.93282186	   4354.44959782	   1908.13283310	      0.00000000	     73.66923061
      0.93300053	   4354.78639273	   1908.51247529	      0.00000000	     73.68504995
      0.93317921	   4355.11770578	   1908.88987926	      0.00000000	     73.70001811
      0.93335789	   4355.44361542	   1909.26505676	      0.00000000	     73.71416676
      0.93357253	   4355.82808483	   1909.71281852	      0.00000000	     73.73012273
      0.93378717	   4356.20500166	   1910.15740465	      0.00000000	     73.74499113
      0.93394474	   4356.47698316	   1910.48179009	      0.00000000	     73.75524313
      0.93413914	   4356.80707591	   1910.87963776	      0.00000000	     73.76714701
      0.93433354	   4357.13124970	   1911.27492383	      0.00000000	     73.77826116
      0.93452554	   4357.44570731	   1911.66283824	      0.00000000	     73.78849502
      0.93471754	   4357.75456798	   1912.04828236	      0.00000000	     73.79802041
      0.93491646	   4358.06874769	   1912.44502735	      0.00000000	     73.80717289
      0.93511538	   4358.37710633	   1912.83915160	      0.00000000	     73.81562711
      0.93530572	   4358.66679106	   1913.21382613	      0.00000000	     73.82309036
      0.93549606	   4358.95131093	   1913.58612908	      0.00000000	     73.82996680
      0.93569548	   4359.24396010	   1913.97367900	      0.00000000	     73.83656850
      0.93589490	   4359.53111501	   1914.35865580	      0.00000000	     73.84257934
      0.93607864	   4359.79088959	   1914.71108014	      0.00000000	     73.84761659
      0.93626237	   4360.04614209	   1915.06134537	      0.00000000	     73.85219351
      0.93646337	   4360.32028137	   1915.44206949	      0.00000000	     73.85669541
      0.93666438	   4360.58917425	   1915.82023952	      0.00000000	     73.86069218
      0.93683107	   4360.80824649	   1916.13192891	      0.00000000	     73.86363981
      0.93703878	   4361.07634006	   1916.51790246	      0.00000000	     73.86686730
      0.93724650	   4361.33908491	   1916.90119565	      0.00000000	     73.86962179
      0.93740657	   4361.53797164	   1917.19475815	      0.00000000	     73.87143590
      0.93760049	   4361.77477518	   1917.54827138	      0.00000000	     73.87328894
      0.93779440	   4362.00712282	   1917.89948813	      0.00000000	     73.87478019
      0.93798962	   4362.23660271	   1918.25076315	      0.00000000	     73.87593240
      0.93818484	   4362.46170596	   1918.59973819	      0.00000000	     73.87675004
      0.93836234	   4362.66263908	   1918.91505936	      0.00000000	     73.87721594
      0.93853985	   4362.86006060	   1919.22850058	      0.00000000	     73.87742880
      0.93873937	   4363.07784286	   1919.57859510	      0.00000000	     73.87737921
      0.93893890	   4363.29132114	   1919.92634163	      0.00000000	     73.87703770
      0.93909528	   4363.45567086	   1920.19725810	      0.00000000	     73.87657512
      0.93929605	   4363.66291868	   1920.54300106	      0.00000000	     73.87574124
      0.93949683	   4363.86599898	   1920.88640680	      0.00000000	     73.87464965
      0.93965558	   4364.02366224	   1921.15628437	      0.00000000	     73.87361254
      0.93985404	   4364.21720952	   1921.49164285	      0.00000000	     73.87210971
      0.94005250	   4364.40686298	   1921.82475655	      0.00000000	     73.87038816
      0.94021411	   4364.55846667	   1922.09436815	      0.00000000	     73.86883233
      0.94042542	   4364.75290640	   1922.44466175	      0.00000000	     73.86659967
      0.94063672	   4364.94313075	   1922.79245531	      0.00000000	     73.86415318
      0.94079261	   4365.08080529	   1923.04744605	      0.00000000	     73.86221825
      0.94094850	   4365.21625234	   1923.30109150	      0.00000000	     73.86017777
      0.94112193	   4365.36434794	   1923.58169177	      0.00000000	     73.85778921
      0.94129535	   4365.50975770	   1923.86064391	      0.00000000	     73.85528129
      0.94148522	   4365.66591820	   1924.16416669	      0.00000000	     73.85240535
      0.94167508	   4365.81895188	   1924.46573615	      0.00000000	     73.84940008
      0.94183086	   4365.94220221	   1924.71170162	      0.00000000	     73.84684274
      0.94203502	   4366.10064613	   1925.03211295	      0.00000000	     73.84337209
      0.94223919	   4366.25563026	   1925.35030397	      0.00000000	     73.83977377
      0.94239879	   4366.37440891	   1925.59750151	      0.00000000	     73.83687699
      0.94255839	   4366.49113411	   1925.84335758	      0.00000000	     73.83391023
      0.94273271	   4366.61630690	   1926.11036164	      0.00000000	     73.83059394
      0.94290702	   4366.73909404	   1926.37578189	      0.00000000	     73.82720237
      0.94308839	   4366.86435068	   1926.65026749	      0.00000000	     73.82359812
      0.94326977	   4366.98709708	   1926.92305750	      0.00000000	     73.81992114
      0.94342452	   4367.08987273	   1927.15448338	      0.00000000	     73.81672948
      0.94363789	   4367.22866021	   1927.47155885	      0.00000000	     73.81225193
      0.94385126	   4367.36412379	   1927.78632783	      0.00000000	     73.80769065
      0.94398554	   4367.44769720	   1927.98325512	      0.00000000	     73.80478001
      0.94411983	   4367.52999047	   1928.17927878	      0.00000000	     73.80184005
      0.94430474	   4367.64123825	   1928.44773714	      0.00000000	     73.79774645
      0.94448966	   4367.75011797	   1928.71449885	      0.00000000	     73.79360364
      0.94465552	   4367.84578947	   1928.95233404	      0.00000000	     73.78984885
      0.94482138	   4367.93960830	   1929.18881919	      0.00000000	     73.78605963
      0.94497594	   4368.02539205	   1929.40799404	      0.00000000	     73.78249952
      0.94518539	   4368.13913219	   1929.70313341	      0.00000000	     73.77763421
      0.94539483	   4368.25004000	   1929.99615555	      0.00000000	     73.77272528
      0.94554036	   4368.32545772	   1930.19851905	      0.00000000	     73.76929104
      0.94568589	   4368.39954643	   1930.39987175	      0.00000000	     73.76583903
      0.94582241	   4368.46785055	   1930.58783846	      0.00000000	     73.76258591
      0.94604103	   4368.57485373	   1930.88701488	      0.00000000	     73.75734889
      0.94619421	   4368.64811151	   1931.09531148	      0.00000000	     73.75366083
      0.94634740	   4368.71996823	   1931.30251050	      0.00000000	     73.74995936
      0.94650059	   4368.79044322	   1931.50861759	      0.00000000	     73.74624559
      0.94665659	   4368.86081014	   1931.71739792	      0.00000000	     73.74245226
      0.94686760	   4368.95376168	   1931.99799945	      0.00000000	     73.73730574
      0.94707860	   4369.04419698	   1932.27656292	      0.00000000	     73.73214364
      0.94722277	   4369.10455955	   1932.46572693	      0.00000000	     73.72860932
      0.94736694	   4369.16378048	   1932.65395019	      0.00000000	     73.72506993
      0.94753239	   4369.23035275	   1932.86880856	      0.00000000	     73.72100299
      0.94774052	   4369.31201272	   1933.13734288	      0.00000000	     73.71588123
      0.94792882	   4369.38392303	   1933.37863575	      0.00000000	     73.71124364
      0.94816156	   4369.47025790	   1933.67469920	      0.00000000	     73.70550935
      0.94830967	   4369.52375532	   1933.86186590	      0.00000000	     73.70186022
      0.94849029	   4369.58749889	   1934.08881691	      0.00000000	     73.69741133
      0.94866271	   4369.64683494	   1934.30414559	      0.00000000	     73.69316676
      0.94888166	   4369.72008251	   1934.57572792	      0.00000000	     73.68778190
      0.94902423	   4369.76653025	   1934.75145568	      0.00000000	     73.68427968
      0.94924940	   4369.83792070	   1935.02724174	      0.00000000	     73.67875616
      0.94939209	   4369.88192700	   1935.20088274	      0.00000000	     73.67526189
      0.94953477	   4369.92498806	   1935.37366295	      0.00000000	     73.67177296
      0.94971387	   4369.97771778	   1935.58931898	      0.00000000	     73.66740187
      0.94990293	   4370.03180893	   1935.81552065	      0.00000000	     73.66279836
      0.95009199	   4370.08430880	   1936.04023576	      0.00000000	     73.65820697
      0.95024750	   4370.12631270	   1936.22395797	      0.00000000	     73.65444041
      0.95040301	   4370.16726909	   1936.40668547	      0.00000000	     73.65068326
      0.95057789	   4370.21209057	   1936.61099623	      0.00000000	     73.64647003
      0.95075276	   4370.25562101	   1936.81406207	      0.00000000	     73.64227006
      0.95092764	   4370.29787509	   1937.01588949	      0.00000000	     73.63808426
      0.95108328	   4370.33442420	   1937.19447557	      0.00000000	     73.63437117
      0.95123892	   4370.36998748	   1937.37209088	      0.00000000	     73.63067030
      0.95139456	   4370.40458007	   1937.54874067	      0.00000000	     73.62698183
      0.95156366	   4370.44107509	   1937.73957932	      0.00000000	     73.62298909
      0.95173276	   4370.47645264	   1937.92928986	      0.00000000	     73.61901198
      0.95190186	   4370.51072414	   1938.11787789	      0.00000000	     73.61505123
      0.95207096	   4370.54390814	   1938.30534998	      0.00000000	     73.61110697
      0.95221085	   4370.57054489	   1938.45960187	      0.00000000	     73.60785705
      0.95235074	   4370.59645476	   1938.61309745	      0.00000000	     73.60461898
      0.95253303	   4370.62913600	   1938.81198024	      0.00000000	     73.60041799
      0.95271532	   4370.66061285	   1939.00959183	      0.00000000	     73.59623804
      0.95285305	   4370.68360499	   1939.15806464	      0.00000000	     73.59309420
      0.95299078	   4370.70592671	   1939.30581910	      0.00000000	     73.58996280
      0.95317360	   4370.73452796	   1939.50082656	      0.00000000	     73.58582628
      0.95335641	   4370.76197648	   1939.69458124	      0.00000000	     73.58171247
      0.95349308	   4370.78175102	   1939.83861775	      0.00000000	     73.57865224
      0.95362974	   4370.80089738	   1939.98196119	      0.00000000	     73.57560505
      0.95381300	   4370.82559321	   1940.17308430	      0.00000000	     73.57154005
      0.95399626	   4370.84918661	   1940.36297380	      0.00000000	     73.56749913
      0.95412931	   4370.86563236	   1940.50007744	      0.00000000	     73.56458061
      0.95426237	   4370.88151130	   1940.63653730	      0.00000000	     73.56167505
      0.95444662	   4370.90257166	   1940.82444038	      0.00000000	     73.55767341
      0.95463087	   4370.92257071	   1941.01112128	      0.00000000	     73.55369716
      0.95476180	   4370.93614287	   1941.14304081	      0.00000000	     73.55088735
      0.95489273	   4370.94919235	   1941.27434938	      0.00000000	     73.54809055
      0.95507746	   4370.96672193	   1941.45857489	      0.00000000	     73.54416713
      0.95526219	   4370.98323522	   1941.64159624	      0.00000000	     73.54027009
      0.95539084	   4370.99414012	   1941.76834940	      0.00000000	     73.53757198
      0.95551949	   4371.00456425	   1941.89452437	      0.00000000	     73.53488680
      0.95570454	   4371.01872219	   1942.07500903	      0.00000000	     73.53104739
      0.95588959	   4371.03190815	   1942.25430910	      0.00000000	     73.52723512
      0.95601650	   4371.04039383	   1942.37659429	      0.00000000	     73.52463661
      0.95614342	   4371.04843358	   1942.49832787	      0.00000000	     73.52205096
      0.95632880	   4371.05938203	   1942.67515885	      0.00000000	     73.51829751
      0.95651418	   4371.06940057	   1942.85082435	      0.00000000	     73.51457185
      0.95663892	   4371.07562225	   1942.96837174	      0.00000000	     73.51208087
      0.95676366	   4371.08143324	   1943.08539667	      0.00000000	     73.50960254
      0.95694899	   4371.08931409	   1943.25830868	      0.00000000	     73.50594394
      0.95713433	   4371.09630846	   1943.43007849	      0.00000000	     73.50231352
      0.95725823	   4371.10049351	   1943.54427783	      0.00000000	     73.49990245
      0.95738213	   4371.10429207	   1943.65797173	      0.00000000	     73.49750401
      0.95756817	   4371.10927485	   1943.82773958	      0.00000000	     73.49392672
      0.95773384	   4371.11299412	   1943.97796301	      0.00000000	     73.49076542
      0.95787780	   4371.11568146	   1944.10778172	      0.00000000	     73.48803701
      0.95802175	   4371.11787079	   1944.23693135	      0.00000000	     73.48532583
      0.95820280	   4371.11992213	   1944.39841082	      0.00000000	     73.48194088
      0.95833754	   4371.12094972	   1944.51790482	      0.00000000	     73.47943950
      0.95847228	   4371.12155344	   1944.63682081	      0.00000000	     73.47695349
      0.95863854	   4371.12172328	   1944.78276187	      0.00000000	     73.47390692
      0.95880330	   4371.12127066	   1944.92652805	      0.00000000	     73.47091081
      0.95896806	   4371.12020926	   1945.06944306	      0.00000000	     73.46793751
      0.95913282	   4371.11854386	   1945.21151095	      0.00000000	     73.46498724
      0.95926978	   4371.11670830	   1945.32896553	      0.00000000	     73.46255209
      0.95940674	   4371.11446437	   1945.44584026	      0.00000000	     73.46013290
      0.95954370	   4371.11181856	   1945.56213797	      0.00000000	     73.45772949
      0.95972395	   4371.10772876	   1945.71432482	      0.00000000	     73.45459054
      0.95987848	   4371.10368127	   1945.84400681	      0.00000000	     73.45192128
      0.96003302	   4371.09913726	   1945.97296468	      0.00000000	     73.44927234
      0.96018755	   4371.09410623	   1946.10120254	      0.00000000	     73.44664343
      0.96032478	   4371.08923124	   1946.21448064	      0.00000000	     73.44432593
      0.96046201	   4371.08398028	   1946.32719611	      0.00000000	     73.44202423
      0.96064008	   4371.07660897	   1946.47262319	      0.00000000	     73.43906131
      0.96077667	   4371.07053558	   1946.58353278	      0.00000000	     73.43680671
      0.96091325	   4371.06409944	   1946.69389252	      0.00000000	     73.43456796
      0.96104984	   4371.05730638	   1946.80370508	      0.00000000	     73.43234489
      0.96122877	   4371.04787115	   1946.94674015	      0.00000000	     73.42945641
      0.96137889	   4371.03949390	   1947.06602152	      0.00000000	     73.42705382
      0.96152900	   4371.03069771	   1947.18465123	      0.00000000	     73.42467033
      0.96167912	   4371.02149058	   1947.30263284	      0.00000000	     73.42230563
      0.96182924	   4371.01187362	   1947.41996890	      0.00000000	     73.41996000
      0.96197935	   4371.00185499	   1947.53666299	      0.00000000	     73.41763312
      0.96212947	   4370.99143535	   1947.65271759	      0.00000000	     73.41532528
      0.96227958	   4370.98062318	   1947.76813631	      0.00000000	     73.41303613
      0.96242970	   4370.96941853	   1947.88292151	      0.00000000	     73.41076598
      0.96257981	   4370.95783038	   1947.99707687	      0.00000000	     73.40851446
      0.96271064	   4370.94741756	   1948.09605467	      0.00000000	     73.40656768
      0.96284147	   4370.93671897	   1948.19455820	      0.00000000	     73.40463504
      0.96302013	   4370.92164947	   1948.32830799	      0.00000000	     73.40201898
      0.96315556	   4370.90987815	   1948.42911516	      0.00000000	     73.40005340
      0.96329100	   4370.89780780	   1948.52942077	      0.00000000	     73.39810312
      0.96342643	   4370.88544351	   1948.62922726	      0.00000000	     73.39616797
      0.96360240	   4370.86894204	   1948.75816528	      0.00000000	     73.39367631
      0.96374631	   4370.85508629	   1948.86299320	      0.00000000	     73.39165748
      0.96389023	   4370.84090726	   1948.96726520	      0.00000000	     73.38965583
      0.96403414	   4370.82641119	   1949.07098421	      0.00000000	     73.38767111
      0.96417805	   4370.81159889	   1949.17415235	      0.00000000	     73.38570349
      0.96432197	   4370.79647597	   1949.27677243	      0.00000000	     73.38375277
      0.96446588	   4370.78104364	   1949.37884663	      0.00000000	     73.38181907
      0.96460979	   4370.76530702	   1949.48037767	      0.00000000	     73.37990223
      0.96476914	   4370.74752928	   1949.59216789	      0.00000000	     73.37779957
      0.96492849	   4370.72938725	   1949.70329857	      0.00000000	     73.37571746
      0.96505409	   4370.71483097	   1949.79042831	      0.00000000	     73.37409102
      0.96517969	   4370.70005327	   1949.87715198	      0.00000000	     73.37247727
      0.96536358	   4370.67801854	   1950.00339568	      0.00000000	     73.37013770
      0.96549277	   4370.66226034	   1950.09157004	      0.00000000	     73.36851031
      0.96562196	   4370.64627282	   1950.17932027	      0.00000000	     73.36689648
      0.96578281	   4370.62605220	   1950.28798705	      0.00000000	     73.36490584
      0.96593622	   4370.60644358	   1950.39102007	      0.00000000	     73.36302672
      0.96608963	   4370.58652476	   1950.49346368	      0.00000000	     73.36116637
      0.96624304	   4370.56629623	   1950.59532026	      0.00000000	     73.35932499
      0.96637216	   4370.54903561	   1950.68060019	      0.00000000	     73.35778952
      0.96650129	   4370.53155985	   1950.76546786	      0.00000000	     73.35626747
      0.96663041	   4370.51387307	   1950.84992524	      0.00000000	     73.35475862
      0.96681034	   4370.48887835	   1950.96692590	      0.00000000	     73.35267835
      0.96694623	   4370.46973424	   1951.05477349	      0.00000000	     73.35112404
      0.96708213	   4370.45036179	   1951.14217259	      0.00000000	     73.34958443
      0.96721802	   4370.43076544	   1951.22912543	      0.00000000	     73.34805933
      0.96739386	   4370.40507720	   1951.34097901	      0.00000000	     73.34610761
      0.96751493	   4370.38717869	   1951.41755763	      0.00000000	     73.34477790
      0.96763599	   4370.36910606	   1951.49378653	      0.00000000	     73.34345979
      0.96780186	   4370.34406780	   1951.59766071	      0.00000000	     73.34167246
      0.96796179	   4370.31962289	   1951.69720600	      0.00000000	     73.33996943
      0.96812173	   4370.29488687	   1951.79614980	      0.00000000	     73.33828625
      0.96825231	   4370.27447623	   1951.87648522	      0.00000000	     73.33692694
      0.96838288	   4370.25387606	   1951.95642339	      0.00000000	     73.33558077
      0.96854858	   4370.22746213	   1952.05729259	      0.00000000	     73.33389164
      0.96868079	   4370.20617166	   1952.13732256	      0.00000000	     73.33255899
      0.96881300	   4370.18469027	   1952.21695027	      0.00000000	     73.33123993
      0.96894522	   4370.16302195	   1952.29617768	      0.00000000	     73.32993428
      0.96912353	   4370.13350255	   1952.40239941	      0.00000000	     73.32819474
      0.96924206	   4370.11369670	   1952.47260815	      0.00000000	     73.32705181
      0.96936059	   4370.09374333	   1952.54249914	      0.00000000	     73.32591974
      0.96952745	   4370.06540839	   1952.64035389	      0.00000000	     73.32434419
      0.96968715	   4370.03802209	   1952.73342718	      0.00000000	     73.32285614
      0.96984685	   4370.01037950	   1952.82593192	      0.00000000	     73.32138743
      0.96997478	   4369.98805296	   1952.89961917	      0.00000000	     73.32022507
      0.97010270	   4369.96556583	   1952.97294493	      0.00000000	     73.31907502
      0.97026769	   4369.93632562	   1953.06698442	      0.00000000	     73.31761013
      0.97039894	   4369.91287636	   1953.14137224	      0.00000000	     73.31645930
      0.97053020	   4369.88926058	   1953.21538406	      0.00000000	     73.31532156
      0.97066145	   4369.86548201	   1953.28902172	      0.00000000	     73.31419672
      0.97083493	   4369.83380415	   1953.38577657	      0.00000000	     73.31272995
      0.97095409	   4369.81188540	   1953.45185718	      0.00000000	     73.31173546
      0.97107324	   4369.78983462	   1953.51763315	      0.00000000	     73.31075167
      0.97123544	   4369.75961015	   1953.60668379	      0.00000000	     73.30942948
      0.97138905	   4369.73076783	   1953.69049890	      0.00000000	     73.30819548
      0.97154265	   4369.70171581	   1953.77381492	      0.00000000	     73.30697894
      0.97167005	   4369.67746066	   1953.84253909	      0.00000000	     73.30598334
      0.97179744	   4369.65306452	   1953.91092294	      0.00000000	     73.30499968
      0.97195714	   4369.62228283	   1953.99616611	      0.00000000	     73.30378365
      0.97208920	   4369.59666493	   1954.06625408	      0.00000000	     73.30279222
      0.97222125	   4369.57089737	   1954.13598066	      0.00000000	     73.30181374
      0.97235331	   4369.54498390	   1954.20534765	      0.00000000	     73.30084801
      0.97251477	   4369.51310245	   1954.28967086	      0.00000000	     73.29968478
      0.97263830	   4369.48856411	   1954.35383156	      0.00000000	     73.29880752
      0.97276184	   4369.46389970	   1954.41768122	      0.00000000	     73.29794151
      0.97291374	   4369.43340560	   1954.49576148	      0.00000000	     73.29689196
      0.97305816	   4369.40423843	   1954.56957001	      0.00000000	     73.29590968
      0.97320259	   4369.37490685	   1954.64295925	      0.00000000	     73.29494248
      0.97334701	   4369.34540956	   1954.71593062	      0.00000000	     73.29399058
      0.97347046	   4369.32007044	   1954.77797194	      0.00000000	     73.29318881
      0.97359390	   4369.29461241	   1954.83971042	      0.00000000	     73.29239818
      0.97371734	   4369.26903852	   1954.90114751	      0.00000000	     73.29161851
      0.97390437	   4369.23007121	   1954.99365728	      0.00000000	     73.29045830
      0.97401454	   4369.20699489	   1955.04783213	      0.00000000	     73.28978654
      0.97412472	   4369.18382738	   1955.10176970	      0.00000000	     73.28912359
      0.97429827	   4369.14715253	   1955.18625456	      0.00000000	     73.28809696
      0.97442104	   4369.12107434	   1955.24567075	      0.00000000	     73.28738372
      0.97466987	   4369.06788881	   1955.36519699	      0.00000000	     73.28597137
      0.97476656	   4369.04710426	   1955.41132241	      0.00000000	     73.28543439
      0.97488895	   4369.02069990	   1955.46945112	      0.00000000	     73.28476435
      0.97510182	   4368.97452643	   1955.56987557	      0.00000000	     73.28362436
      0.97533057	   4368.92456293	   1955.67683438	      0.00000000	     73.28243520
      0.97543466	   4368.90170775	   1955.72518148	      0.00000000	     73.28190642
      0.97556158	   4368.87374451	   1955.78385359	      0.00000000	     73.28127201
      0.97574051	   4368.83413630	   1955.86606549	      0.00000000	     73.28039697
      0.97586752	   4368.80589485	   1955.92406014	      0.00000000	     73.27978949
      0.97599453	   4368.77754705	   1955.98175658	      0.00000000	     73.27919347
      0.97612155	   4368.74909572	   1956.03915619	      0.00000000	     73.27860874
      0.97629122	   4368.71092583	   1956.11537370	     -0.00000000	     73.27784541
      0.97640544	   4368.68512925	   1956.16638576	      0.00000000	     73.27734283
      0.97651965	   4368.65924961	   1956.21716047	     -0.00000000	     73.27684948
      0.97667915	   4368.62297472	   1956.28766931	      0.00000000	     73.27617579
      0.97682671	   4368.58927616	   1956.35248905	      0.00000000	     73.27556844
      0.97697427	   4368.55544587	   1956.41691801	      0.00000000	     73.27497621
      0.97709720	   4368.52715958	   1956.47029712	      0.00000000	     73.27449451
      0.97722013	   4368.49878395	   1956.52340721	      0.00000000	     73.27402325
      0.97737243	   4368.46350302	   1956.58883496	      0.00000000	     73.27345406
      0.97750255	   4368.43325363	   1956.64440920	      0.00000000	     73.27298044
      0.97763267	   4368.40290427	   1956.69968525	     -0.00000000	     73.27251868
      0.97776279	   4368.37245836	   1956.75466464	      0.00000000	     73.27206856
      0.97789291	   4368.34191459	   1956.80934818	      0.00000000	     73.27163025
      0.97802303	   4368.31127571	   1956.86373728	      0.00000000	     73.27120358
      0.97818044	   4368.27408452	   1956.92913780	      0.00000000	     73.27070319
      0.97829592	   4368.24671123	   1956.97685013	     -0.00000000	     73.27034682
      0.97841141	   4368.21926328	   1957.02433301	      0.00000000	     73.26999973
      0.97856378	   4368.18293815	   1957.08663156	      0.00000000	     73.26955580
      0.97870566	   4368.14899871	   1957.14428733	      0.00000000	     73.26915682
      0.97884755	   4368.11495254	   1957.20160131	      0.00000000	     73.26877159
      0.97897216	   4368.08496187	   1957.25165635	      0.00000000	     73.26844477
      0.97909677	   4368.05489071	   1957.30144986	      0.00000000	     73.26812850
      0.97922138	   4368.02473768	   1957.35098248	      0.00000000	     73.26782293
      0.97937472	   4367.98752423	   1957.41157746	     -0.00000000	     73.26746144
      0.97950477	   4367.95586672	   1957.46266312	     -0.00000000	     73.26716754
      0.97963482	   4367.92412463	   1957.51346828	     -0.00000000	     73.26688509
      0.97976488	   4367.89229635	   1957.56399367	      0.00000000	     73.26661428
      0.97989493	   4367.86038484	   1957.61424067	     -0.00000000	     73.26635492
      0.98002498	   4367.82838879	   1957.66421001	      0.00000000	     73.26610716
      0.98015503	   4367.79631088	   1957.71390304	      0.00000000	     73.26587085
      0.98028508	   4367.76415001	   1957.76332052	      0.00000000	     73.26564612
      0.98041513	   4367.73190866	   1957.81246375	      0.00000000	     73.26543281
      0.98054519	   4367.69958586	   1957.86133351	      0.00000000	     73.26523106
      0.98067524	   4367.66718395	   1957.90993107	      0.00000000	     73.26504073
      0.98083228	   4367.62795093	   1957.96825232	      0.00000000	     73.26482628
      0.98094258	   4367.60032813	   1958.00897971	      0.00000000	     73.26468555
      0.98105288	   4367.57264828	   1958.04951330	     -0.00000000	     73.26455314
      0.98120848	   4367.53350687	   1958.10636561	     -0.00000000	     73.26438031
      0.98135198	   4367.49730998	   1958.15846026	      0.00000000	     73.26423547
      0.98149549	   4367.46102218	   1958.21023111	      0.00000000	     73.26410445
      0.98161404	   4367.43097428	   1958.25275592	     -0.00000000	     73.26400682
      0.98173259	   4367.40086580	   1958.29506146	      0.00000000	     73.26391858
      0.98188108	   4367.36306820	   1958.34773977	      0.00000000	     73.26382152
      0.98200942	   4367.33032258	   1958.39299678	     -0.00000000	     73.26374951
      0.98213776	   4367.29750520	   1958.43799930	     -0.00000000	     73.26368870
      0.98226610	   4367.26461929	   1958.48274864	      0.00000000	     73.26363888
      0.98239444	   4367.23166299	   1958.52724536	      0.00000000	     73.26360025
      0.98252278	   4367.19863923	   1958.57149073	     -0.00000000	     73.26357260
      0.98265112	   4367.16554639	   1958.61548534	      0.00000000	     73.26355612
      0.98277947	   4367.13238720	   1958.65923040	     -0.00000000	     73.26355062
      0.98290781	   4367.09916018	   1958.70272653	      0.00000000	     73.26355626
      0.98303615	   4367.06586790	   1958.74597490	     -0.00000000	     73.26357289
      0.98316449	   4367.03250900	   1958.78897615	      0.00000000	     73.26360064
      0.98329283	   4366.99908595	   1958.83173143	      0.00000000	     73.26363937
      0.98342117	   4366.96559745	   1958.87424137	      0.00000000	     73.26368922
      0.98354951	   4366.93204591	   1958.91650710	      0.00000000	     73.26375004
      0.98367785	   4366.89843003	   1958.95852926	      0.00000000	     73.26382197
      0.98380619	   4366.86475221	   1959.00030897	      0.00000000	     73.26390486
      0.98393454	   4366.83101116	   1959.04184685	      0.00000000	     73.26399885
      0.98406288	   4366.79720926	   1959.08314402	     -0.00000000	     73.26410379
      0.98419122	   4366.76334519	   1959.12420109	     -0.00000000	     73.26421984
      0.98431956	   4366.72942135	   1959.16501917	      0.00000000	     73.26434682
      0.98444790	   4366.69543637	   1959.20559884	     -0.00000000	     73.26448491
      0.98457624	   4366.66139272	   1959.24594125	     -0.00000000	     73.26463393
      0.98470458	   4366.62728889	   1959.28604693	     -0.00000000	     73.26479404
      0.98483292	   4366.59312751	   1959.32591704	      0.00000000	     73.26496508
      0.98496126	   4366.55890688	   1959.36555209	      0.00000000	     73.26514722
      0.98508961	   4366.52462981	   1959.40495325	     -0.00000000	     73.26534027
      0.98521795	   4366.49029437	   1959.44412099	      0.00000000	     73.26554442
      0.98534629	   4366.45590362	   1959.48305652	      0.00000000	     73.26575948
      0.98547463	   4366.42145534	   1959.52176026	      0.00000000	     73.26598564
      0.98560297	   4366.38695289	   1959.56023343	      0.00000000	     73.26622269
      0.98573131	   4366.35239368	   1959.59847641	      0.00000000	     73.26647087
      0.98585965	   4366.31778150	   1959.63649049	      0.00000000	     73.26672992
      0.98598799	   4366.28311323	   1959.67427594	     -0.00000000	     73.26700010
      0.98611633	   4366.24839324	   1959.71183414	      0.00000000	     73.26728113
      0.98622958	   4366.21771093	   1959.74478622	      0.00000000	     73.26753838
      0.98634283	   4366.18698864	   1959.77756246	     -0.00000000	     73.26780410
      0.98648619	   4366.14803697	   1959.81880309	      0.00000000	     73.26815283
      0.98662955	   4366.10902183	   1959.85976381	      0.00000000	     73.26851518
      0.98673504	   4366.08027123	   1959.88972495	      0.00000000	     73.26879069
      0.98684052	   4366.05148718	   1959.91953561	     -0.00000000	     73.26907355
      0.98700062	   4366.00773623	   1959.96449155	     -0.00000000	     73.26951710
      0.98712696	   4365.97315454	   1959.99972673	      0.00000000	     73.26987916
      0.98725331	   4365.93852341	   1960.03474790	      0.00000000	     73.27025198
      0.98737965	   4365.90384572	   1960.06955616	      0.00000000	     73.27063537
      0.98750600	   4365.86911932	   1960.10415184	      0.00000000	     73.27102953
      0.98763234	   4365.83434726	   1960.13853606	     -0.00000000	     73.27143426
      0.98775869	   4365.79952719	   1960.17270913	      0.00000000	     73.27184976
      0.98788503	   4365.76466238	   1960.20667218	      0.00000000	     73.27227584
      0.98801138	   4365.72975020	   1960.24042547	      0.00000000	     73.27271270
      0.98813772	   4365.69479423	   1960.27397016	     -0.00000000	     73.27316013
      0.98826406	   4365.65979148	   1960.30730648	      0.00000000	     73.27361837
      0.98839041	   4365.62474594	   1960.34043563	     -0.00000000	     73.27408716
      0.98851675	   4365.58965412	   1960.37335775	     -0.00000000	     73.27456679
      0.98862995	   4365.55817742	   1960.40268013	      0.00000000	     73.27500547
      0.98874315	   4365.52666450	   1960.43183742	     -0.00000000	     73.27545283
      0.98885636	   4365.49511753	   1960.46083037	      0.00000000	     73.27590873
      0.98901926	   4365.44965844	   1960.50226513	      0.00000000	     73.27657995
      0.98912918	   4365.41894574	   1960.53003258	     -0.00000000	     73.27704284
      0.98923910	   4365.38820021	   1960.55764641	     -0.00000000	     73.27751391
      0.98938503	   4365.34733401	   1960.59407048	     -0.00000000	     73.27815179
      0.98951335	   4365.31135099	   1960.62587865	      0.00000000	     73.27872460
      0.98964168	   4365.27532670	   1960.65747988	     -0.00000000	     73.27930839
      0.98977001	   4365.23925913	   1960.68887451	      0.00000000	     73.27990336
      0.98989833	   4365.20315160	   1960.72006366	     -0.00000000	     73.28050928
      0.99001075	   4365.17148476	   1960.74721763	     -0.00000000	     73.28104931
      0.99012317	   4365.13978768	   1960.77421487	      0.00000000	     73.28159776
      0.99026188	   4365.10063214	   1960.80731159	      0.00000000	     73.28228631
      0.99040060	   4365.06143094	   1960.84017116	      0.00000000	     73.28298773
      0.99050550	   4365.03175348	   1960.86486315	      0.00000000	     73.28352689
      0.99061040	   4365.00205063	   1960.88942040	      0.00000000	     73.28407340
      0.99076290	   4364.95882269	   1960.92488049	     -0.00000000	     73.28488119
      0.99087170	   4364.92794836	   1960.95000673	     -0.00000000	     73.28546707
      0.99098050	   4364.89704571	   1960.97498912	      0.00000000	     73.28716010
      0.99114380	   4364.85061400	   1961.01221553	     -0.00000000	     73.29724552
      0.99126453	   4364.81624409	   1961.03953264	     -0.00000000	     73.31480949
      0.99138527	   4364.78184236	   1961.06667474	      0.00000000	     73.34448281
      0.99150600	   4364.74740797	   1961.09364225	      0.00000000	     73.38919187
      0.99162674	   4364.71294308	   1961.12043605	      0.00000000	     73.45165935
      0.99177948	   4364.66929755	   1961.15408458	      0.00000000	     73.56004330
      0.99188260	   4364.63980658	   1961.17664562	     -0.00000000	     73.65392934
      0.99198572	   4364.61029412	   1961.19908150	     -0.00000000	     73.76604614
      0.99213580	   4364.56730739	   1961.23151223	      0.00000000	     73.96426835
      0.99226828	   4364.52932585	   1961.25992373	     -0.00000000	     74.17617899
      0.99240077	   4364.49131616	   1961.28813260	     -0.00000000	     74.42488018
      0.99251594	   4364.45825108	   1961.31249040	     -0.00000000	     74.67239671
      0.99263111	   4364.42516760	   1961.33669710	      0.00000000	     74.95017739
      0.99274628	   4364.39206503	   1961.36075339	     -0.00000000	     75.25917932
      0.99288969	   4364.35082236	   1961.39050027	      0.00000000	     75.68887230
      0.99300791	   4364.31680335	   1961.41485050	     -0.00000000	     76.08151177
      0.99312614	   4364.28277064	   1961.43904621	      0.00000000	     76.50960128
      0.99324436	   4364.24872366	   1961.46308836	      0.00000000	     76.97373547
      0.99336259	   4364.21466556	   1961.48697850	     -0.00000000	     77.47442460
      0.99350820	   4364.17270173	   1961.51619624	      0.00000000	     78.14198919
      0.99361568	   4364.14172147	   1961.53761646	      0.00000000	     78.67109707
      0.99372316	   4364.11073430	   1961.55891438	      0.00000000	     79.23135646
      0.99386313	   4364.07037100	   1961.58647115	      0.00000000	     80.00802506
      0.99400311	   4364.03000118	   1961.61382490	     -0.00000000	     80.83814457
      0.99410908	   4363.99943975	   1961.63439899	      0.00000000	     81.50224505
      0.99421504	   4363.96887673	   1961.65485926	      0.00000000	     82.19717075
      0.99435520	   4363.92845394	   1961.68174868	      0.00000000	     83.16373695
      0.99448221	   4363.89182214	   1961.70594993	     -0.00000000	     84.08638641
      0.99460923	   4363.85519628	   1961.72999393	      0.00000000	     85.05340330
      0.99473625	   4363.81857563	   1961.75388235	      0.00000000	     86.06473700
      0.99484525	   4363.78715930	   1961.77425931	     -0.00000000	     86.96784322
      0.99495424	   4363.75574935	   1961.79452463	      0.00000000	     87.90344890
      0.99508669	   4363.71759446	   1961.81900195	      0.00000000	     89.08395556
      0.99521914	   4363.67945355	   1961.84331905	      0.00000000	     90.31213289
      0.99533216	   4363.64691989	   1961.86394603	      0.00000000	     91.39775929
      0.99544519	   4363.61439880	   1961.88445967	      0.00000000	     92.51779219
      0.99555822	   4363.58189347	   1961.90486185	      0.00000000	     93.67206534
      0.99570339	   4363.54016500	   1961.93090627	      0.00000000	     95.20462111
      0.99581403	   4363.50838501	   1961.95063483	      0.00000000	     96.41003583
      0.99592467	   4363.47662228	   1961.97026140	     -0.00000000	     97.64765011
      0.99605848	   4363.43823215	   1961.99386599	      0.00000000	     99.18727307
      0.99619230	   4363.39987124	   1962.01732641	     -0.00000000	    100.77330855
      0.99629747	   4363.36974598	   1962.03566578	      0.00000000	    102.05213993
      0.99640264	   4363.33964059	   1962.05391908	      0.00000000	    103.35917975
      0.99654000	   4363.30035574	   1962.07763146	      0.00000000	    105.10833664
      0.99666541	   4363.26451933	   1962.09915909	      0.00000000	    106.74672623
      0.99679083	   4363.22871836	   1962.12057144	     -0.00000000	    108.42411370
      0.99691625	   4363.19295169	   1962.14187041	      0.00000000	    110.14009234
      0.99702395	   4363.16226627	   1962.16007375	      0.00000000	    111.64426957
      0.99713166	   4363.13160811	   1962.17819662	     -0.00000000	    113.17632847
      0.99726294	   4363.09428175	   1962.20017887	     -0.00000000	    115.08093557
      0.99739422	   4363.05699951	   1962.22204648	      0.00000000	    117.02603403
      0.99750539	   4363.02546529	   1962.24047735	      0.00000000	    118.70448531
      0.99761656	   4362.99396434	   1962.25882944	     -0.00000000	    120.41127306
      0.99772773	   4362.96249940	   1962.27710461	     -0.00000000	    122.14606784
      0.99787360	   4362.92126672	   1962.30097015	      0.00000000	    124.46431225
      0.99798257	   4362.89050931	   1962.31871493	      0.00000000	    126.22664185
      0.99809153	   4362.85978755	   1962.33639060	      0.00000000	    128.01481058
      0.99822504	   4362.82219751	   1962.35795605	      0.00000000	    130.24052154
      0.99835855	   4362.78466383	   1962.37942273	      0.00000000	    132.50393594
      0.99846128	   4362.75582609	   1962.39587439	     -0.00000000	    134.27073584
      0.99856401	   4362.72702278	   1962.41227037	      0.00000000	    136.05922193
      0.99870203	   4362.68837974	   1962.43421503	      0.00000000	    138.49591477
      0.99882700	   4362.65344816	   1962.45400193	      0.00000000	    140.73491954
      0.99895197	   4362.61857313	   1962.47371319	     -0.00000000	    143.00455455
      0.99907693	   4362.58375296	   1962.49335059	      0.00000000	    145.30431935
      0.99918160	   4362.55463510	   1962.50974292	      0.00000000	    147.25329689
      0.99928627	   4362.52555686	   1962.52608619	      0.00000000	    149.22276621
      0.99941865	   4362.48883867	   1962.54668913	     -0.00000000	    151.74263853
      0.99955103	   4362.45218651	   1962.56721820	      0.00000000	    154.29423602
      0.99965976	   4362.42213436	   1962.58402644	     -0.00000000	    156.41329884
      0.99976850	   4362.39212746	   1962.60078783	     -0.00000000	    158.55304692
      0.99987723	   4362.36216802	   1962.61750396	      0.00000000	    160.71316001
      1.00002720	   4362.32092290	   1962.64048788	      0.00000000	    163.72535605
      1.00013291	   4362.29190447	   1962.65664121	      0.00000000	    165.87115424
      1.00023863	   4362.26293081	   1962.67275576	     -0.00000000	    168.03520578
      1.00037431	   4362.22581240	   1962.69338362	     -0.00000000	    170.83898639
      1.00050999	   4362.18876953	   1962.71395213	     -0.00000000	    173.67177386
      1.00060922	   4362.16173104	   1962.72895771	      0.00000000	    175.76136898
      1.00070844	   4362.13473322	   1962.74393379	      0.00000000	    177.86593595
      1.00084939	   4362.09645261	   1962.76516040	     -0.00000000	    180.88100619
      1.00097539	   4362.06230511	   1962.78408854	     -0.00000000	    183.60086332
      1.00110140	   4362.02822738	   1962.80297510	      0.00000000	    186.34354931
      1.00121171	   4361.99844813	   1962.81947720	     -0.00000000	    188.76314756
      1.00132202	   4361.96872331	   1962.83595016	     -0.00000000	    191.19961604
      1.00143233	   4361.93905132	   1962.85239497	      0.00000000	    193.65266831
      1.00156948	   4361.90223817	   1962.87280251	      0.00000000	    196.72507470
      1.00168249	   4361.87196427	   1962.88958968	     -0.00000000	    199.27544733
      1.00179551	   4361.84174851	   1962.90635174	     -0.00000000	    201.84227309
      1.00190852	   4361.81158921	   1962.92308966	     -0.00000000	    204.42526337
      1.00202153	   4361.78148814	   1962.93980495	      0.00000000	    207.02413394
      1.00216207	   4361.74413717	   1962.96056033	     -0.00000000	    210.27754719
      1.00226490	   4361.71686336	   1962.97572861	      0.00000000	    212.67322298
      1.00236774	   4361.68963671	   1962.99088113	      0.00000000	    215.08133154
      1.00250244	   4361.65404663	   1963.01070713	     -0.00000000	    218.25414844
      1.00263714	   4361.61853853	   1963.03050975	     -0.00000000	    221.44751659
      1.00273806	   4361.59199067	   1963.04533255	      0.00000000	    223.85328353
      1.00283898	   4361.56548860	   1963.06014409	      0.00000000	    226.27016825
      1.00297437	   4361.53000937	   1963.07999833	      0.00000000	    229.52966016
      1.00309674	   4361.49801548	   1963.09792802	     -0.00000000	    232.49216790
      1.00321910	   4361.46609174	   1963.11584571	      0.00000000	    235.47012975
      1.00334147	   4361.43423567	   1963.13375241	      0.00000000	    238.46325498
      1.00344480	   4361.40738964	   1963.14886689	      0.00000000	    241.00245220
      1.00354813	   4361.38059188	   1963.16397532	      0.00000000	    243.55209181
      1.00367660	   4361.34734645	   1963.18275130	      0.00000000	    246.73612711
      1.00380506	   4361.31417647	   1963.20152081	      0.00000000	    249.93573736
      1.00391325	   4361.28630195	   1963.21732440	      0.00000000	    252.64223084
      1.00402144	   4361.25848050	   1963.23312530	      0.00000000	    255.35937984
      1.00412963	   4361.23071391	   1963.24892463	      0.00000000	    258.08701120
      1.00427048	   4361.19464644	   1963.26949166	      0.00000000	    261.65338041
      1.00437567	   4361.16776848	   1963.28485354	      0.00000000	    264.32828448
      1.00448087	   4361.14094065	   1963.30021635	      0.00000000	    267.01258748
      1.00461041	   4361.10797518	   1963.31913714	      0.00000000	    270.33079601
      1.00473996	   4361.07508592	   1963.33806194	     -0.00000000	    273.66277240
      1.00484104	   4361.04947712	   1963.35283308	     -0.00000000	    276.27213462
      1.00494212	   4361.02391425	   1963.36760809	      0.00000000	    278.88960316
      1.00507368	   4360.99071446	   1963.38684528	     -0.00000000	    282.30824679
      1.00519450	   4360.96029561	   1963.40451919	      0.00000000	    285.45935376
      1.00531532	   4360.92994456	   1963.42220215	     -0.00000000	    288.62147103
      1.00543613	   4360.89965861	   1963.43989484	     -0.00000000	    291.79441372
      1.00553885	   4360.87396282	   1963.45494619	     -0.00000000	    294.50047117
      1.00564157	   4360.84831387	   1963.47000595	     -0.00000000	    297.21411533
      1.00576824	   4360.81674951	   1963.48859083	     -0.00000000	    300.57094299
      1.00589492	   4360.78525680	   1963.50719068	      0.00000000	    303.93895478
      1.00600265	   4360.75853212	   1963.52302167	     -0.00000000	    306.81191756
      1.00611038	   4360.73185854	   1963.53886491	      0.00000000	    309.69272078
      1.00621811	   4360.70523777	   1963.55472134	      0.00000000	    312.58125439
      1.00635553	   4360.67135466	   1963.57496777	      0.00000000	    316.27692838
      1.00646046	   4360.64554042	   1963.59044329	     -0.00000000	    319.10703439
      1.00656539	   4360.61977415	   1963.60593309	      0.00000000	    321.94415310
      1.00669247	   4360.58863566	   1963.62471253	      0.00000000	    325.38934737
      1.00681955	   4360.55756740	   1963.64351486	      0.00000000	    328.84453570
      1.00692086	   4360.53285186	   1963.65852156	      0.00000000	    331.60608581
      1.00702216	   4360.50818032	   1963.67354392	      0.00000000	    334.37381499
      1.00715074	   4360.47693171	   1963.69263446	      0.00000000	    337.89549483
      1.00727933	   4360.44575421	   1963.71175216	     -0.00000000	    341.42686467
      1.00738289	   4360.42069758	   1963.72717002	     -0.00000000	    344.27793808
      1.00748644	   4360.39568630	   1963.74260660	     -0.00000000	    347.13513354
      1.00761226	   4360.36536337	   1963.76138654	      0.00000000	    350.61444331
      1.00773807	   4360.33510738	   1963.78019582	      0.00000000	    354.10256453
      1.00784181	   4360.31021122	   1963.79572846	     -0.00000000	    356.98532356
      1.00794555	   4360.28535984	   1963.81128209	     -0.00000000	    359.87392988
      1.00807011	   4360.25558339	   1963.82998516	     -0.00000000	    363.34974793
      1.00819466	   4360.22587148	   1963.84872009	      0.00000000	    366.83380130
      1.00829944	   4360.20092981	   1963.86450535	     -0.00000000	    369.77086506
      1.00840421	   4360.17603307	   1963.88031416	     -0.00000000	    372.71362683
      1.00850899	   4360.15118280	   1963.89614724	      0.00000000	    375.66203007
      1.00865171	   4360.11740669	   1963.91775321	     -0.00000000	    379.68704398
      1.00875367	   4360.09332852	   1963.93321802	      0.00000000	    382.56891886
      1.00885563	   4360.06929226	   1963.94870707	      0.00000000	    385.45596953
      1.00898521	   4360.03880658	   1963.96842818	      0.00000000	    389.13255037
      1.00911479	   4360.00838839	   1963.98819002	     -0.00000000	    392.81732765
      1.00921163	   4359.98570168	   1964.00298610	      0.00000000	    395.57638842
      1.00930848	   4359.96305194	   1964.01780568	     -0.00000000	    398.33994364
      1.00944154	   4359.93199299	   1964.03820733	     -0.00000000	    402.14438883
      1.00956177	   4359.90399021	   1964.05668077	     -0.00000000	    405.58905649
      1.00968200	   4359.87604614	   1964.07519267	      0.00000000	    409.04047009
      1.00978909	   4359.85120226	   1964.09171467	     -0.00000000	    412.12043494
      1.00989618	   4359.82640482	   1964.10826817	     -0.00000000	    415.20566736
      1.01000327	   4359.80165174	   1964.12485333	     -0.00000000	    418.29612982
      1.01013228	   4359.77189470	   1964.14487474	     -0.00000000	    422.02579274
      1.01024137	   4359.74678052	   1964.16184261	      0.00000000	    425.18559671
      1.01035046	   4359.72171356	   1964.17884504	     -0.00000000	    428.35071103
      1.01045955	   4359.69669172	   1964.19588219	     -0.00000000	    431.52110201
      1.01056864	   4359.67171635	   1964.21295472	     -0.00000000	    434.69673696
      1.01070164	   4359.64132962	   1964.23381597	      0.00000000	    438.57518529
      1.01080194	   4359.61845767	   1964.24958522	     -0.00000000	    441.50539397
      1.01090224	   4359.59562288	   1964.26538529	     -0.00000000	    444.43995671
      1.01102997	   4359.56659990	   1964.28555110	     -0.00000000	    448.18320158
      1.01115770	   4359.53763715	   1964.30576818	      0.00000000	    451.93343088
      1.01125601	   4359.51538766	   1964.32136459	     -0.00000000	    454.82465993
      1.01135432	   4359.49317311	   1964.33699200	      0.00000000	    457.71998592
      1.01148301	   4359.46414831	   1964.35749642	      0.00000000	    461.51621837
      1.01160005	   4359.43780510	   1964.37619060	     -0.00000000	    464.97459288
      1.01171708	   4359.41151309	   1964.39493053	     -0.00000000	    468.43869545
      1.01183412	   4359.38526962	   1964.41371636	     -0.00000000	    471.90850252
      1.01193563	   4359.36254806	   1964.43004880	      0.00000000	    474.92276219
      1.01203714	   4359.33986263	   1964.44641645	      0.00000000	    477.94128269
      1.01213866	   4359.31721483	   1964.46281985	     -0.00000000	    480.96405048
      1.01228399	   4359.28485394	   1964.48636678	      0.00000000	    485.29904111
      1.01238398	   4359.26263396	   1964.50261067	      0.00000000	    488.28656862
      1.01248397	   4359.24044853	   1964.51889006	      0.00000000	    491.27817738
      1.01261348	   4359.21176878	   1964.54002734	      0.00000000	    495.15872100
      1.01274298	   4359.18314674	   1964.56122533	      0.00000000	    499.04607195
      1.01283574	   4359.16268224	   1964.57644727	     -0.00000000	    501.83473152
      1.01292850	   4359.14224668	   1964.59170084	     -0.00000000	    504.62686673
      1.01306467	   4359.11230130	   1964.61415146	     -0.00000000	    508.73205593
      1.01318525	   4359.08583829	   1964.63408887	      0.00000000	    512.37330523
      1.01330583	   4359.05942604	   1964.65408153	      0.00000000	    516.02038751
      1.01340932	   4359.03679512	   1964.67128509	      0.00000000	    519.15526987
      1.01351281	   4359.01420155	   1964.68853005	      0.00000000	    522.29443262
      1.01361630	   4358.99164350	   1964.70581647	      0.00000000	    525.43786882
      1.01375035	   4358.96247845	   1964.72826982	     -0.00000000	    529.51588132
      1.01385703	   4358.93931140	   1964.74618837	      0.00000000	    532.76621171
      1.01396370	   4358.91618320	   1964.76415227	      0.00000000	    536.02105916
      1.01407038	   4358.89309196	   1964.78216158	     -0.00000000	    539.28041704
      1.01417706	   4358.87003887	   1964.80021685	      0.00000000	    542.54427856
      1.01431404	   4358.84049002	   1964.82346946	      0.00000000	    546.74203718
      1.01441049	   4358.81972326	   1964.83988723	      0.00000000	    549.70201248
      1.01450693	   4358.79898589	   1964.85634318	      0.00000000	    552.66565230
      1.01463769	   4358.77091969	   1964.87871524	      0.00000000	    556.68948669
      1.01475205	   4358.74641745	   1964.89834037	     -0.00000000	    560.21424968
      1.01486642	   4358.72195817	   1964.91802067	     -0.00000000	    563.74414046
      1.01498078	   4358.69753947	   1964.93775622	     -0.00000000	    567.27915080
      1.01509514	   4358.67316391	   1964.95754779	     -0.00000000	    570.81927161
      1.01519376	   4358.65217468	   1964.97466061	      0.00000000	    573.87630792
      1.01529239	   4358.63121717	   1964.99181560	      0.00000000	    576.93713211
      1.01541675	   4358.60483386	   1965.01350714	     -0.00000000	    580.80202774
      1.01554111	   4358.57850001	   1965.03526655	     -0.00000000	    584.67292270
      1.01563578	   4358.55848262	   1965.05187788	      0.00000000	    587.62391662
      1.01573046	   4358.53849397	   1965.06852908	      0.00000000	    590.57837310
      1.01586300	   4358.51055673	   1965.09190697	     -0.00000000	    594.72026597
      1.01597791	   4358.48638074	   1965.11223861	     -0.00000000	    598.31659043
      1.01609282	   4358.46224395	   1965.13262974	     -0.00000000	    601.91797687
      1.01619562	   4358.44068446	   1965.15092449	      0.00000000	    605.14437045
      1.01629843	   4358.41915597	   1965.16926741	     -0.00000000	    608.37479310
      1.01640124	   4358.39766016	   1965.18765902	     -0.00000000	    611.60923284
      1.01653247	   4358.37026767	   1965.21120555	     -0.00000000	    615.74358824
      1.01663485	   4358.34893271	   1965.22963247	      0.00000000	    618.97374832
      1.01673723	   4358.32762811	   1965.24810830	      0.00000000	    622.20784972
      1.01683962	   4358.30635531	   1965.26663354	      0.00000000	    625.44587764
      1.01697607	   4358.27805085	   1965.29140061	     -0.00000000	    629.76753279
      1.01707518	   4358.25752860	   1965.30944472	      0.00000000	    632.91070048
      1.01717429	   4358.23703433	   1965.32753573	     -0.00000000	    636.05749707
      1.01729935	   4358.21121503	   1965.35043175	      0.00000000	    640.03349081
      1.01742441	   4358.18544022	   1965.37340331	     -0.00000000	    644.01520171
      1.01751686	   4358.16641730	   1965.39043362	      0.00000000	    646.96223780
      1.01760931	   4358.14741817	   1965.40750560	     -0.00000000	    649.91236229
      1.01774065	   4358.12046863	   1965.43183242	      0.00000000	    654.10893588
      1.01785688	   4358.09666125	   1965.45343070	     -0.00000000	    657.82768782
      1.01797310	   4358.07289345	   1965.47509630	      0.00000000	    661.55122092
      1.01807729	   4358.05161944	   1965.49457467	     -0.00000000	    664.89304441
      1.01818148	   4358.03037728	   1965.51410774	     -0.00000000	    668.23865134
      1.01828566	   4358.00916498	   1965.53369551	     -0.00000000	    671.58801255
      1.01838985	   4357.98798384	   1965.55333843	     -0.00000000	    674.94109733
      1.01852399	   4357.96075807	   1965.57870915	     -0.00000000	    679.26346619
      1.01862048	   4357.94120474	   1965.59701724	      0.00000000	    682.37658992
      1.01871697	   4357.92167643	   1965.61537316	     -0.00000000	    685.49281666
      1.01884360	   4357.89608891	   1965.63953512	      0.00000000	    689.58695130
      1.01897023	   4357.87054458	   1965.66378035	     -0.00000000	    693.68631499
      1.01906147	   4357.85216723	   1965.68130234	     -0.00000000	    696.64330611
      1.01915271	   4357.83381175	   1965.69886792	      0.00000000	    699.60294993
      1.01928504	   4357.80723283	   1965.72442024	      0.00000000	    703.89978778
      1.01940088	   4357.78400265	   1965.74686626	      0.00000000	    707.66594424
      1.01951672	   4357.76080972	   1965.76938391	     -0.00000000	    711.43620696
      1.01962039	   4357.74008474	   1965.78959485	      0.00000000	    714.81350826
      1.01972405	   4357.71938966	   1965.80986371	     -0.00000000	    718.19400342
      1.01982771	   4357.69872249	   1965.83019047	      0.00000000	    721.57764636
      1.01993138	   4357.67808455	   1965.85057556	     -0.00000000	    724.96438945
      1.02006439	   4357.65164386	   1965.87681827	      0.00000000	    729.31455010
      1.02016046	   4357.63257775	   1965.89583176	      0.00000000	    732.45941364
      1.02025653	   4357.61353504	   1965.91489581	      0.00000000	    735.60680275
      1.02038218	   4357.58866458	   1965.93990823	      0.00000000	    739.72728517
      1.02050784	   4357.56383427	   1965.96500795	      0.00000000	    743.85192329
      1.02059879	   4357.54588922	   1965.98322980	     -0.00000000	    746.83982376
      1.02068973	   4357.52796463	   1966.00149771	      0.00000000	    749.82981364
      1.02082083	   4357.50216424	   1966.02791270	      0.00000000	    754.14350398
      1.02093589	   4357.47955681	   1966.05117491	     -0.00000000	    757.93274755
      1.02105095	   4357.45698414	   1966.07451210	     -0.00000000	    761.72510681
      1.02115412	   4357.43677069	   1966.09550231	      0.00000000	    765.12830307
      1.02125730	   4357.41658524	   1966.11655333	      0.00000000	    768.53388134
      1.02136047	   4357.39642581	   1966.13766509	      0.00000000	    771.94178249
      1.02146364	   4357.37629371	   1966.15883802	     -0.00000000	    775.35194635
      1.02159544	   4357.35061509	   1966.18597304	     -0.00000000	    779.71123044
      1.02169109	   4357.33200465	   1966.20573166	      0.00000000	    782.87753459
      1.02178675	   4357.31341599	   1966.22554323	     -0.00000000	    786.04561536
      1.02191137	   4357.28923538	   1966.25143138	     -0.00000000	    790.17519453
      1.02203598	   4357.26509182	   1966.27741010	     -0.00000000	    794.30759366
      1.02212687	   4357.24750697	   1966.29641624	     -0.00000000	    797.32342336
      1.02221776	   4357.22994128	   1966.31547084	     -0.00000000	    800.34065063
      1.02234722	   4357.20495770	   1966.34269430	     -0.00000000	    804.64037452
      1.02246142	   4357.18295052	   1966.36679268	     -0.00000000	    808.43569829
      1.02257562	   4357.16097551	   1966.39096870	     -0.00000000	    812.23297353
      1.02267836	   4357.14123204	   1966.41278391	      0.00000000	    815.65062788
      1.02278110	   4357.12151465	   1966.43466239	      0.00000000	    819.06972700
      1.02288384	   4357.10182134	   1966.45660405	      0.00000000	    822.49020733
      1.02298658	   4357.08215343	   1966.47860928	      0.00000000	    825.91200491
      1.02311698	   4357.05722395	   1966.50663167	     -0.00000000	    830.25702297
      1.02321228	   4357.03903102	   1966.52717613	      0.00000000	    833.43363973
      1.02330758	   4357.02085820	   1966.54777557	     -0.00000000	    836.61121502
      1.02343106	   4356.99734489	   1966.57454682	      0.00000000	    840.72947640
      1.02355453	   4356.97386542	   1966.60141094	     -0.00000000	    844.84915234
      1.02364556	   4356.95657799	   1966.62127712	     -0.00000000	    847.88732928
      1.02373660	   4356.93930839	   1966.64119400	      0.00000000	    850.92617246
      1.02386410	   4356.91515157	   1966.66917636	     -0.00000000	    855.18356972
      1.02397736	   4356.89372477	   1966.69411499	     -0.00000000	    858.96602875
      1.02409061	   4356.87232743	   1966.71913306	     -0.00000000	    862.74927651
      1.02420387	   4356.85095703	   1966.74423043	     -0.00000000	    866.53323255
      1.02429727	   4356.83335600	   1966.76498775	     -0.00000000	    869.65423875
      1.02439067	   4356.81577303	   1966.78579924	     -0.00000000	    872.77562647
      1.02451163	   4356.79303036	   1966.81283293	      0.00000000	    876.81858921
      1.02462387	   4356.77195346	   1966.83800111	     -0.00000000	    880.57075586
      1.02473612	   4356.75090463	   1966.86324842	     -0.00000000	    884.32325123
      1.02484836	   4356.72988121	   1966.88857468	      0.00000000	    888.07600112
      1.02494170	   4356.71242128	   1966.90969493	      0.00000000	    891.19667949
      1.02503504	   4356.69497870	   1966.93086998	      0.00000000	    894.31744116
      1.02515530	   4356.67253247	   1966.95823410	     -0.00000000	    898.33842355
      1.02526734	   4356.65164575	   1966.98381154	      0.00000000	    902.08475573
      1.02537939	   4356.63078602	   1967.00946878	     -0.00000000	    905.83100321
      1.02548021	   4356.61203704	   1967.03262356	     -0.00000000	    909.20179990
      1.02558103	   4356.59330986	   1967.05584321	     -0.00000000	    912.57242384
      1.02568185	   4356.57460255	   1967.07912758	     -0.00000000	    915.94282713
      1.02580335	   4356.55208628	   1967.10727412	      0.00000000	    920.00416080
      1.02590604	   4356.53307669	   1967.13113834	      0.00000000	    923.43661252
      1.02600874	   4356.51408907	   1967.15507030	      0.00000000	    926.86867952
      1.02611143	   4356.49512148	   1967.17906984	     -0.00000000	    930.30031467
      1.02621413	   4356.47617526	   1967.20313727	      0.00000000	    933.73147129
      1.02633979	   4356.45301958	   1967.23267859	     -0.00000000	    937.92914117
      1.02643456	   4356.43557718	   1967.25502568	     -0.00000000	    941.09438877
      1.02652933	   4356.41815114	   1967.27743061	      0.00000000	    944.25910941
      1.02664981	   4356.39602263	   1967.30599822	      0.00000000	    948.28164608
      1.02677030	   4356.37392066	   1967.33465964	     -0.00000000	    952.30320906
      1.02686241	   4356.35704165	   1967.35663709	     -0.00000000	    955.37729886
      1.02695453	   4356.34017758	   1967.37866946	      0.00000000	    958.45075218
      1.02707695	   4356.31779145	   1967.40803421	     -0.00000000	    962.53410865
      1.02718766	   4356.29756982	   1967.43467390	      0.00000000	    966.22580629
      1.02729837	   4356.27737158	   1967.46139351	      0.00000000	    969.91644441
      1.02740907	   4356.25719425	   1967.48819279	      0.00000000	    973.60597808
      1.02750429	   4356.23985880	   1967.51130690	     -0.00000000	    976.77841414
      1.02759951	   4356.22253855	   1967.53448004	     -0.00000000	    979.94997331
      1.02771512	   4356.20153234	   1967.56269440	      0.00000000	    983.79936066
      1.02783073	   4356.18054881	   1967.59099603	      0.00000000	    987.64736975
      1.02792928	   4356.16268014	   1967.61519205	      0.00000000	    990.92662882
      1.02802783	   4356.14482734	   1967.63945155	     -0.00000000	    994.20482655
      1.02812639	   4356.12699194	   1967.66377480	      0.00000000	    997.48193639
      1.02825393	   4356.10393403	   1967.69534731	     -0.00000000	   1001.72136870
      1.02835067	   4356.08646441	   1967.71936573	     -0.00000000	   1004.93561265
      1.02844741	   4356.06900967	   1967.74344548	      0.00000000	   1008.14873040
      1.02856462	   4356.04788317	   1967.77270303	     -0.00000000	   1012.04020930
      1.02868183	   4356.02677840	   1967.80205075	     -0.00000000	   1015.92996477
      1.02877377	   4356.01024019	   1967.82513543	     -0.00000000	   1018.97997889
      1.02886571	   4355.99371485	   1967.84827560	     -0.00000000	   1022.02889302
      1.02898613	   4355.97209301	   1967.87866644	      0.00000000	   1026.02035119
      1.02909619	   4355.95235003	   1967.90652760	     -0.00000000	   1029.66690501
      1.02920625	   4355.93262734	   1967.93446872	      0.00000000	   1033.31180224
      1.02931632	   4355.91292245	   1967.96248947	      0.00000000	   1036.95501786
      1.02941036	   4355.89610130	   1967.98649627	      0.00000000	   1040.06674240
      1.02950441	   4355.87929291	   1968.01056124	     -0.00000000	   1043.17720664
      1.02961995	   4355.85866298	   1968.04020532	      0.00000000	   1046.99670637
      1.02973549	   4355.83805265	   1968.06993733	     -0.00000000	   1050.81425736
      1.02983315	   4355.82064822	   1968.09513777	      0.00000000	   1054.03958490
      1.02993081	   4355.80325718	   1968.12040100	      0.00000000	   1057.26348891
      1.03002847	   4355.78588104	   1968.14572725	     -0.00000000	   1060.48595576
      1.03015639	   4355.76314205	   1968.17899516	      0.00000000	   1064.70461037
      1.03025209	   4355.74614611	   1968.20395589	      0.00000000	   1067.85922943
      1.03034780	   4355.72916266	   1968.22897694	     -0.00000000	   1071.01242964
      1.03046500	   4355.70838205	   1968.25970231	     -0.00000000	   1074.87216171
      1.03058221	   4355.68762012	   1968.29051818	     -0.00000000	   1078.72973135
      1.03067297	   4355.67155853	   1968.31444173	     -0.00000000	   1081.71520017
      1.03076372	   4355.65550764	   1968.33841949	     -0.00000000	   1084.69935428
      1.03088441	   4355.63418124	   1968.37038993	      0.00000000	   1088.66570432
      1.03099420	   4355.61479775	   1968.39955653	      0.00000000	   1092.27181564
      1.03110399	   4355.59543183	   1968.42880274	     -0.00000000	   1095.87596656
      1.03121378	   4355.57608101	   1968.45812821	     -0.00000000	   1099.47814641
      1.03130637	   4355.55977638	   1968.48292049	      0.00000000	   1102.51434586
      1.03139895	   4355.54348228	   1968.50776910	     -0.00000000	   1105.54913037
      1.03151497	   4355.52308151	   1968.53898582	     -0.00000000	   1109.34990636
      1.03163099	   4355.50269770	   1968.57029104	     -0.00000000	   1113.14844176
      1.03172732	   4355.48578707	   1968.59635188	     -0.00000000	   1116.30073367
      1.03182365	   4355.46888753	   1968.62247363	     -0.00000000	   1119.45146938
      1.03191998	   4355.45200056	   1968.64865649	      0.00000000	   1122.60064401
      1.03205015	   4355.42919879	   1968.68413499	      0.00000000	   1126.85373058
      1.03214430	   4355.41272193	   1968.70986395	      0.00000000	   1129.92794189
      1.03223845	   4355.39625538	   1968.73565099	      0.00000000	   1133.00064963
      1.03235676	   4355.37557855	   1968.76813967	      0.00000000	   1136.85994654
      1.03247508	   4355.35491801	   1968.80072004	     -0.00000000	   1140.71697463
      1.03256366	   4355.33946217	   1968.82517283	     -0.00000000	   1143.60325928
      1.03265224	   4355.32401498	   1968.84967691	      0.00000000	   1146.48837241
      1.03277509	   4355.30260673	   1968.88374801	      0.00000000	   1150.48802228
      1.03288533	   4355.28341113	   1968.91440533	     -0.00000000	   1154.07530734
      1.03299558	   4355.26423094	   1968.94514231	     -0.00000000	   1157.66102229
      1.03309425	   4355.24707514	   1968.97272011	     -0.00000000	   1160.86908882
      1.03319292	   4355.22993177	   1969.00036169	     -0.00000000	   1164.07602675
      1.03329159	   4355.21279900	   1969.02806675	     -0.00000000	   1167.28189790
      1.03339026	   4355.19567805	   1969.05583544	     -0.00000000	   1170.48676399
      1.03351943	   4355.17328100	   1969.09228350	      0.00000000	   1174.68086059
      1.03361012	   4355.15756878	   1969.11793812	     -0.00000000	   1177.62456675
      1.03370081	   4355.14186508	   1969.14364622	      0.00000000	   1180.56759482
      1.03382257	   4355.12079596	   1969.17824703	      0.00000000	   1184.51801761
      1.03394433	   4355.09974252	   1969.21294419	     -0.00000000	   1188.46742624
      1.03403067	   4355.08482602	   1969.23760440	     -0.00000000	   1191.26715972
      1.03411700	   4355.06991691	   1969.26231293	     -0.00000000	   1194.06648704
      1.03424353	   4355.04808083	   1969.29861435	     -0.00000000	   1198.16865461
      1.03435427	   4355.02898547	   1969.33046784	      0.00000000	   1201.75803169
      1.03446500	   4355.00990440	   1969.36240103	      0.00000000	   1205.34700892
      1.03456282	   4354.99305755	   1969.39067793	      0.00000000	   1208.51737875
      1.03466065	   4354.97622206	   1969.41901700	      0.00000000	   1211.68757320
      1.03475847	   4354.95939618	   1969.44741797	      0.00000000	   1214.85765702
      1.03487719	   4354.93899167	   1969.48196743	      0.00000000	   1218.70467012
      1.03497635	   4354.92195999	   1969.51089381	     -0.00000000	   1221.91782629
      1.03507550	   4354.90493975	   1969.53988393	      0.00000000	   1225.13108414
      1.03517466	   4354.88792923	   1969.56893751	      0.00000000	   1228.34451205
      1.03527381	   4354.87092974	   1969.59805473	     -0.00000000	   1231.55817816
      1.03539861	   4354.84954707	   1969.63479367	     -0.00000000	   1235.60354495
      1.03548994	   4354.83391111	   1969.66174224	      0.00000000	   1238.56423651
      1.03558127	   4354.81828309	   1969.68874453	     -0.00000000	   1241.52531552
      1.03570026	   4354.79793538	   1969.72400627	     -0.00000000	   1245.38393129
      1.03581925	   4354.77760154	   1969.75935922	      0.00000000	   1249.24341529
      1.03590602	   4354.76278454	   1969.78519653	     -0.00000000	   1252.05838876
      1.03599278	   4354.74797454	   1969.81108226	      0.00000000	   1254.87393365
      1.03611687	   4354.72680950	   1969.84818489	     -0.00000000	   1258.90142487
      1.03622557	   4354.70827968	   1969.88077167	     -0.00000000	   1262.43102144
      1.03633428	   4354.68976313	   1969.91343474	     -0.00000000	   1265.96178190
      1.03644299	   4354.67125760	   1969.94617374	     -0.00000000	   1269.49379723
      1.03653319	   4354.65591317	   1969.97339721	      0.00000000	   1272.42553640
      1.03662340	   4354.64057629	   1970.00067295	     -0.00000000	   1275.35825344
      1.03673946	   4354.62085595	   1970.03584501	      0.00000000	   1279.13321419
      1.03685552	   4354.60114886	   1970.07110370	     -0.00000000	   1282.90998804
      1.03694743	   4354.58555241	   1970.09908945	      0.00000000	   1285.90246049
      1.03703935	   4354.56996393	   1970.12712947	     -0.00000000	   1288.89619211
      1.03715485	   4354.55038815	   1970.16244283	     -0.00000000	   1292.66009037
      1.03727036	   4354.53082546	   1970.19784199	      0.00000000	   1296.42616687
      1.03735988	   4354.51567461	   1970.22533670	      0.00000000	   1299.34655561
      1.03744940	   4354.50053133	   1970.25288291	      0.00000000	   1302.26836407
      1.03756772	   4354.48052981	   1970.28937058	      0.00000000	   1306.13243348
      1.03768604	   4354.46054226	   1970.32594835	      0.00000000	   1309.99917685
      1.03777393	   4354.44570683	   1970.35317589	      0.00000000	   1312.87308165
      1.03786181	   4354.43087880	   1970.38045311	      0.00000000	   1315.74856593
      1.03798301	   4354.41044430	   1970.41815161	     -0.00000000	   1319.71667822
      1.03808926	   4354.39254346	   1970.45127667	     -0.00000000	   1323.19782421
      1.03819550	   4354.37465572	   1970.48447473	     -0.00000000	   1326.68150435
      1.03830175	   4354.35677901	   1970.51774553	     -0.00000000	   1330.16779311
      1.03839618	   4354.34090109	   1970.54737920	      0.00000000	   1333.26877975
      1.03849062	   4354.32503191	   1970.57707037	     -0.00000000	   1336.37193558
      1.03858505	   4354.30917312	   1970.60681931	     -0.00000000	   1339.47731014
      1.03870960	   4354.28827079	   1970.64614426	     -0.00000000	   1343.57656057
      1.03880490	   4354.27229060	   1970.67630015	      0.00000000	   1346.71567372
      1.03890020	   4354.25631965	   1970.70651475	     -0.00000000	   1349.85720923
      1.03899549	   4354.24035941	   1970.73678832	     -0.00000000	   1353.00121431
      1.03912147	   4354.21927532	   1970.77689946	      0.00000000	   1357.16137231
      1.03921444	   4354.20372862	   1970.80656573	      0.00000000	   1360.23424620
      1.03930740	   4354.18819090	   1970.83628803	      0.00000000	   1363.30961272
      1.03942294	   4354.16889579	   1970.87330393	     -0.00000000	   1367.13506695
      1.03952665	   4354.15158785	   1970.90660494	     -0.00000000	   1370.57235949
      1.03963036	   4354.13429339	   1970.93997617	      0.00000000	   1374.01291598
      1.03973407	   4354.11701015	   1970.97341735	      0.00000000	   1377.45678751
      1.03983777	   4354.09974090	   1971.00692893	     -0.00000000	   1380.90402279
      1.03992997	   4354.08439809	   1971.03677893	     -0.00000000	   1383.97141764
      1.04002216	   4354.06906629	   1971.06668465	      0.00000000	   1387.04154054
      1.04013345	   4354.05057237	   1971.10285702	      0.00000000	   1390.75107994
      1.04024474	   4354.03209417	   1971.13911067	      0.00000000	   1394.46469198
      1.04033656	   4354.01685756	   1971.16908521	      0.00000000	   1397.53196305
      1.04042839	   4354.00163204	   1971.19911525	      0.00000000	   1400.60206790
      1.04054185	   4353.98283142	   1971.23629958	     -0.00000000	   1404.39972401
      1.04065532	   4353.96404755	   1971.27356878	      0.00000000	   1408.20179260
      1.04074315	   4353.94951792	   1971.30247446	      0.00000000	   1411.14777776
      1.04083097	   4353.93499872	   1971.33143115	     -0.00000000	   1414.09645161
      1.04095014	   4353.91531285	   1971.37080290	     -0.00000000	   1418.10174097
      1.04106931	   4353.89564577	   1971.41026871	      0.00000000	   1422.11205557
      1.04115279	   4353.88187911	   1971.43796905	     -0.00000000	   1424.92416370
      1.04123626	   4353.86812215	   1971.46571573	     -0.00000000	   1427.73876869
      1.04136419	   4353.84705661	   1971.50832675	     -0.00000000	   1432.05697726
      1.04146906	   4353.82980274	   1971.54334164	     -0.00000000	   1435.60157983
      1.04157393	   4353.81256227	   1971.57842964	      0.00000000	   1439.15018520
      1.04167881	   4353.79533720	   1971.61359113	      0.00000000	   1442.70280922
      1.04178368	   4353.77812518	   1971.64882586	     -0.00000000	   1446.25946631
      1.04187413	   4353.76329456	   1971.67927140	     -0.00000000	   1449.32995998
      1.04196457	   4353.74847384	   1971.70977157	      0.00000000	   1452.40346849
      1.04207676	   4353.73010607	   1971.74768033	      0.00000000	   1456.22004872
      1.04218894	   4353.71175431	   1971.78567348	      0.00000000	   1460.04128321
      1.04227974	   4353.69691525	   1971.81648455	      0.00000000	   1463.13732792
      1.04237054	   4353.68208651	   1971.84735102	     -0.00000000	   1466.23642594
      1.04248397	   4353.66357690	   1971.88599197	     -0.00000000	   1470.11254456
      1.04259740	   4353.64508403	   1971.92471972	     -0.00000000	   1473.99342714
      1.04268488	   4353.63083613	   1971.95464517	     -0.00000000	   1476.98951155
      1.04277236	   4353.61659803	   1971.98462234	      0.00000000	   1479.98842317
      1.04289038	   4353.59740640	   1972.02514815	      0.00000000	   1484.03884939
      1.04300840	   4353.57823348	   1972.06576850	      0.00000000	   1488.09440091
      1.04309260	   4353.56456809	   1972.09480656	     -0.00000000	   1490.99089057
      1.04317680	   4353.55091198	   1972.12389283	     -0.00000000	   1493.88997425
      1.04330112	   4353.53076756	   1972.16692784	      0.00000000	   1498.17525200
      1.04340585	   4353.51381457	   1972.20326272	     -0.00000000	   1501.78954768
      1.04351058	   4353.49687835	   1972.23967288	      0.00000000	   1505.40780759
      1.04361531	   4353.47995703	   1972.27615814	     -0.00000000	   1509.03001235
      1.04370909	   4353.46481985	   1972.30889265	      0.00000000	   1512.27680760
      1.04380287	   4353.44969466	   1972.34168755	     -0.00000000	   1515.52673241
      1.04389664	   4353.43458315	   1972.37454317	     -0.00000000	   1518.77976909
      1.04401642	   4353.41530119	   1972.41659434	     -0.00000000	   1522.93902090
      1.04411146	   4353.40001659	   1972.45003374	     -0.00000000	   1526.24305752
      1.04420651	   4353.38474472	   1972.48353559	      0.00000000	   1529.55022480
      1.04430155	   4353.36948716	   1972.51710019	      0.00000000	   1532.86050014
      1.04442073	   4353.35037400	   1972.55927621	     -0.00000000	   1537.01568965
      1.04451401	   4353.33542909	   1972.59235879	      0.00000000	   1540.27153893
      1.04460730	   4353.32049670	   1972.62550190	      0.00000000	   1543.53030689
      1.04470059	   4353.30557828	   1972.65870581	      0.00000000	   1546.79196861
      1.04482507	   4353.28569131	   1972.70310810	      0.00000000	   1551.14882837
      1.04491743	   4353.27095171	   1972.73612456	     -0.00000000	   1554.38485660
      1.04500980	   4353.25622464	   1972.76920070	      0.00000000	   1557.62363630
      1.04512291	   4353.23820831	   1972.80978871	     -0.00000000	   1561.59367838
      1.04522355	   4353.22219549	   1972.84597500	     -0.00000000	   1565.12918430
      1.04532419	   4353.20619977	   1972.88223274	      0.00000000	   1568.66784752
      1.04542482	   4353.19021907	   1972.91856173	      0.00000000	   1572.20963102
      1.04552546	   4353.17425572	   1972.95496240	      0.00000000	   1575.75449632
      1.04562610	   4353.15830740	   1972.99143448	      0.00000000	   1579.30240498
      1.04572673	   4353.14237670	   1973.02797844	      0.00000000	   1582.85331714
      1.04582737	   4353.12646099	   1973.06459399	      0.00000000	   1586.40719310
      1.04592801	   4353.11056320	   1973.10128164	     -0.00000000	   1589.96399170
      1.04602864	   4353.09468032	   1973.13804103	      0.00000000	   1593.52367219
      1.04611893	   4353.08044639	   1973.17108143	     -0.00000000	   1596.71967548
      1.04620922	   4353.06622484	   1973.20417975	     -0.00000000	   1599.91793420
      1.04631825	   4353.04906888	   1973.24422832	     -0.00000000	   1603.78325367
      1.04642729	   4353.03193166	   1973.28436165	      0.00000000	   1607.65176270
      1.04651904	   4353.01752607	   1973.31820204	     -0.00000000	   1610.90975483
      1.04661080	   4353.00313355	   1973.35210254	      0.00000000	   1614.16993355
      1.04670256	   4352.98875559	   1973.38606344	      0.00000000	   1617.43226520
      1.04682740	   4352.96921632	   1973.43236410	      0.00000000	   1621.87406563
      1.04692013	   4352.95471939	   1973.46683075	      0.00000000	   1625.17611356
      1.04701287	   4352.94023611	   1973.50135907	     -0.00000000	   1628.48024421
      1.04712458	   4352.92280852	   1973.54303660	      0.00000000	   1632.46335078
      1.04722385	   4352.90733862	   1973.58014793	      0.00000000	   1636.00531727
      1.04732313	   4352.89188644	   1973.61733044	      0.00000000	   1639.54953745
      1.04742240	   4352.87644998	   1973.65458388	      0.00000000	   1643.09596804
      1.04752167	   4352.86103132	   1973.69190861	     -0.00000000	   1646.64456499
      1.04762095	   4352.84562843	   1973.72930439	     -0.00000000	   1650.19528489
      1.04772022	   4352.83024345	   1973.76677158	     -0.00000000	   1653.74808361
      1.04781949	   4352.81487429	   1973.80430992	     -0.00000000	   1657.30291773
      1.04791877	   4352.79952313	   1973.84191978	     -0.00000000	   1660.85974315
      1.04801804	   4352.78418784	   1973.87960088	      0.00000000	   1664.41851650
      1.04811731	   4352.76887063	   1973.91735359	      0.00000000	   1667.97919379
      1.04821659	   4352.75356933	   1973.95517764	     -0.00000000	   1671.54173182
      1.04831586	   4352.73828621	   1973.99307338	     -0.00000000	   1675.10608678
      1.04841513	   4352.72301901	   1974.03104052	      0.00000000	   1678.67221572
      1.04851440	   4352.70777010	   1974.06907945	      0.00000000	   1682.24007507
      1.04861368	   4352.69253711	   1974.10718983	     -0.00000000	   1685.80962220
      1.04871295	   4352.67732252	   1974.14537207	     -0.00000000	   1689.38081389
      1.04881222	   4352.66212383	   1974.18362582	      0.00000000	   1692.95360788
      1.04891150	   4352.64694366	   1974.22195147	      0.00000000	   1696.52796134
      1.04901077	   4352.63177936	   1974.26034867	      0.00000000	   1700.10383247
      1.04911004	   4352.61663370	   1974.29881784	     -0.00000000	   1703.68117888
      1.04920932	   4352.60150387	   1974.33735857	      0.00000000	   1707.25995932
      1.04930859	   4352.58639280	   1974.37597131	      0.00000000	   1710.84013185
      1.04940786	   4352.57129750	   1974.41465562	     -0.00000000	   1714.42165581
      1.04950714	   4352.55622111	   1974.45341197	     -0.00000000	   1718.00448981
      1.04960641	   4352.54116039	   1974.49223989	     -0.00000000	   1721.58859381
      1.04969536	   4352.52768152	   1974.52709250	     -0.00000000	   1724.80114235
      1.04978432	   4352.51421560	   1974.56200262	     -0.00000000	   1728.01464944
      1.04989272	   4352.49782472	   1974.60462439	      0.00000000	   1731.93209052
      1.05000112	   4352.48145370	   1974.64733164	     -0.00000000	   1735.85086154
      1.05009201	   4352.46774499	   1974.68320422	     -0.00000000	   1739.13741070
      1.05018290	   4352.45404996	   1974.71913683	     -0.00000000	   1742.42482954
      1.05027378	   4352.44037004	   1974.75512967	     -0.00000000	   1745.71308848
      1.05039760	   4352.42175616	   1974.80426089	     -0.00000000	   1750.19412097
      1.05048927	   4352.40799372	   1974.84070688	      0.00000000	   1753.51255354
      1.05058094	   4352.39424532	   1974.87721388	     -0.00000000	   1756.83174230
      1.05069179	   4352.37764115	   1974.92144042	      0.00000000	   1760.84632324
      1.05079035	   4352.36289535	   1974.96083830	      0.00000000	   1764.41664663
      1.05088891	   4352.34816775	   1975.00030690	     -0.00000000	   1767.98773533
      1.05098746	   4352.33345630	   1975.03984587	      0.00000000	   1771.55955496
      1.05108602	   4352.31876308	   1975.07945548	      0.00000000	   1775.13207084
      1.05118458	   4352.30408597	   1975.11913538	     -0.00000000	   1778.70524941
      1.05128314	   4352.28942713	   1975.15888584	     -0.00000000	   1782.27905679
      1.05138169	   4352.27478435	   1975.19870648	      0.00000000	   1785.85346022
      1.05148025	   4352.26015989	   1975.23859759	      0.00000000	   1789.42842662
      1.05157881	   4352.24555142	   1975.27855876	     -0.00000000	   1793.00392408
      1.05167737	   4352.23096132	   1975.31859028	     -0.00000000	   1796.57992032
      1.05177592	   4352.21638714	   1975.35869174	      0.00000000	   1800.15638427
      1.05187448	   4352.20183139	   1975.39886344	     -0.00000000	   1803.73328445
      1.05197304	   4352.18729146	   1975.43910493	      0.00000000	   1807.31059066
      1.05207160	   4352.17277004	   1975.47941653	      0.00000000	   1810.88827220
      1.05217016	   4352.15826432	   1975.51979776	      0.00000000	   1814.46629974
      1.05226871	   4352.14377719	   1975.56024897	      0.00000000	   1818.04464340
      1.05236727	   4352.12930564	   1975.60076963	     -0.00000000	   1821.62327470
      1.05246583	   4352.11485279	   1975.64136011	     -0.00000000	   1825.20216454
      1.05256439	   4352.10041534	   1975.68201986	     -0.00000000	   1828.78128533
      1.05265217	   4352.08757159	   1975.71829446	     -0.00000000	   1831.96940647
      1.05273996	   4352.07474041	   1975.75462393	     -0.00000000	   1835.15766944
      1.05284812	   4352.05895075	   1975.79946007	     -0.00000000	   1839.08600421
      1.05295628	   4352.04318076	   1975.84437935	     -0.00000000	   1843.01449011
      1.05304615	   4352.03009264	   1975.88177032	     -0.00000000	   1846.27912105
      1.05313603	   4352.01701777	   1975.91921849	      0.00000000	   1849.54381306
      1.05324400	   4352.00133116	   1975.96427840	     -0.00000000	   1853.46553528
      1.05335197	   4351.98566394	   1976.00942061	     -0.00000000	   1857.38728505
      1.05343867	   4351.97309790	   1976.04573275	     -0.00000000	   1860.53672435
      1.05352537	   4351.96054409	   1976.08209776	      0.00000000	   1863.68614425
      1.05363702	   4351.94439850	   1976.12900292	      0.00000000	   1867.74158919
      1.05374867	   4351.92827368	   1976.17599551	      0.00000000	   1871.79694111
      1.05383303	   4351.91610600	   1976.21155896	     -0.00000000	   1874.86088744
      1.05391738	   4351.90394983	   1976.24717210	      0.00000000	   1877.92474755
      1.05403311	   4351.88729361	   1976.29611010	     -0.00000000	   1882.12783841
      1.05414884	   4351.87065967	   1976.34514132	      0.00000000	   1886.33070538
      1.05422971	   4351.85905100	   1976.37945901	      0.00000000	   1889.26745096
      1.05431058	   4351.84745281	   1976.41382199	      0.00000000	   1892.20405877
      1.05443311	   4351.82990070	   1976.46597652	     -0.00000000	   1896.65343569
      1.05453542	   4351.81526564	   1976.50960013	     -0.00000000	   1900.36796067
      1.05463772	   4351.80064939	   1976.55329602	      0.00000000	   1904.08219705
      1.05474003	   4351.78605001	   1976.59706373	     -0.00000000	   1907.79612335
      1.05482977	   4351.77325912	   1976.63551680	     -0.00000000	   1911.05376983
      1.05491952	   4351.76048109	   1976.67402489	      0.00000000	   1914.31114704
      1.05500926	   4351.74771738	   1976.71258806	      0.00000000	   1917.56824076
      1.05513040	   4351.73050931	   1976.76472996	      0.00000000	   1921.96439305
      1.05522168	   4351.71756058	   1976.80408409	     -0.00000000	   1925.27644986
      1.05531296	   4351.70462523	   1976.84349458	      0.00000000	   1928.58816688
      1.05540424	   4351.69170458	   1976.88296148	      0.00000000	   1931.89953028
      1.05552467	   4351.67467781	   1976.93512065	     -0.00000000	   1936.26803643
      1.05561389	   4351.66208063	   1976.97382439	      0.00000000	   1939.50389820
      1.05570311	   4351.64949613	   1977.01258138	     -0.00000000	   1942.73938120
      1.05581357	   4351.63393587	   1977.06063628	      0.00000000	   1946.74435816
      1.05591219	   4351.62005965	   1977.10361020	      0.00000000	   1950.31963494
      1.05601081	   4351.60620083	   1977.14664891	      0.00000000	   1953.89440174
      1.05610942	   4351.59235722	   1977.18975190	     -0.00000000	   1957.46864410
      1.05620804	   4351.57853119	   1977.23291933	      0.00000000	   1961.04234704
      1.05630666	   4351.56472004	   1977.27615061	     -0.00000000	   1964.61549678
      1.05640528	   4351.55092672	   1977.31944597	     -0.00000000	   1968.18807888
      1.05649179	   4351.53883874	   1977.35747840	     -0.00000000	   1971.32159503
      1.05657830	   4351.52676417	   1977.39555980	     -0.00000000	   1974.45465486
      1.05668655	   4351.51167353	   1977.44327510	      0.00000000	   1978.37403267
      1.05679479	   4351.49660321	   1977.49106649	      0.00000000	   1982.29266545
      1.05688201	   4351.48447267	   1977.52963163	     -0.00000000	   1985.44973912
      1.05696923	   4351.47235557	   1977.56824587	     -0.00000000	   1988.60630977
      1.05707893	   4351.45713266	   1977.61688155	     -0.00000000	   1992.57570966
      1.05718863	   4351.44193055	   1977.66559431	     -0.00000000	   1996.54428463
      1.05727178	   4351.43041976	   1977.70256845	      0.00000000	   1999.55181932
      1.05735494	   4351.41892115	   1977.73958660	     -0.00000000	   2002.55886429
      1.05747057	   4351.40294827	   1977.79114063	     -0.00000000	   2006.73995605
      1.05758621	   4351.38699820	   1977.84277906	     -0.00000000	   2010.92007088
      1.05766520	   4351.37611502	   1977.87809849	      0.00000000	   2013.77470597
      1.05774419	   4351.36524281	   1977.91345705	      0.00000000	   2016.62887218
      1.05786891	   4351.34809481	   1977.96937064	     -0.00000000	   2021.13490293
      1.05796981	   4351.33424233	   1978.01467119	     -0.00000000	   2024.77906356
      1.05807070	   4351.32040557	   1978.06003452	     -0.00000000	   2028.42242828
      1.05817160	   4351.30658630	   1978.10546061	      0.00000000	   2032.06498694
      1.05827249	   4351.29278210	   1978.15094885	      0.00000000	   2035.70673042
      1.05835771	   4351.28113690	   1978.18941755	      0.00000000	   2038.78196601
      1.05844293	   4351.26950246	   1978.22793024	     -0.00000000	   2041.85660794
      1.05855233	   4351.25458339	   1978.27743896	     -0.00000000	   2045.80308301
      1.05866174	   4351.23968265	   1978.32701967	      0.00000000	   2049.74855963
      1.05874732	   4351.22804160	   1978.36585204	     -0.00000000	   2052.83402034
      1.05883289	   4351.21641141	   1978.40472801	      0.00000000	   2055.91885868
      1.05894386	   4351.20134920	   1978.45520107	     -0.00000000	   2059.91784809
      1.05905482	   4351.18630563	   1978.50574685	     -0.00000000	   2063.91577259
      1.05913676	   4351.17521036	   1978.54311899	     -0.00000000	   2066.86734321
      1.05921870	   4351.16412490	   1978.58053038	      0.00000000	   2069.81832383
      1.05933529	   4351.14837048	   1978.63382967	      0.00000000	   2074.01617037
      1.05943549	   4351.13484753	   1978.67969866	      0.00000000	   2077.62287608
      1.05953569	   4351.12134123	   1978.72562578	      0.00000000	   2081.22867911
      1.05963589	   4351.10784958	   1978.77161046	     -0.00000000	   2084.83357349
      1.05972598	   4351.09573344	   1978.81300575	      0.00000000	   2088.07405158
      1.05981607	   4351.08362903	   1978.85444711	     -0.00000000	   2091.31378582
      1.05990617	   4351.07153791	   1978.89593455	     -0.00000000	   2094.55277172
      1.06002070	   4351.05618418	   1978.94874299	     -0.00000000	   2098.66936910
      1.06011199	   4351.04396168	   1978.99088745	      0.00000000	   2101.94968125
      1.06020328	   4351.03175127	   1979.03307828	     -0.00000000	   2105.22921202
      1.06029457	   4351.01955436	   1979.07531545	      0.00000000	   2108.50795733
      1.06040865	   4351.00432935	   1979.12816346	      0.00000000	   2112.60427026
      1.06049827	   4350.99238435	   1979.16972813	     -0.00000000	   2115.82123519
      1.06058789	   4350.98045087	   1979.21133653	     -0.00000000	   2119.03743229
      1.06067751	   4350.96853026	   1979.25298862	      0.00000000	   2122.25285818
      1.06079674	   4350.95268974	   1979.30846891	     -0.00000000	   2126.52939854
      1.06088545	   4350.94091814	   1979.34979984	     -0.00000000	   2129.71055673
      1.06097416	   4350.92915778	   1979.39117266	     -0.00000000	   2132.89094998
      1.06108264	   4350.91479459	   1979.44181890	     -0.00000000	   2136.77878980
      1.06117938	   4350.90199933	   1979.48703906	      0.00000000	   2140.24511522
      1.06127612	   4350.88921929	   1979.53230844	     -0.00000000	   2143.71052076
      1.06137286	   4350.87645235	   1979.57762645	      0.00000000	   2147.17500385
      1.06146961	   4350.86370070	   1979.62299312	     -0.00000000	   2150.63856122
      1.06156635	   4350.85096194	   1979.66840780	      0.00000000	   2154.10119060
      1.06166309	   4350.83823858	   1979.71387056	      0.00000000	   2157.56288895
      1.06175983	   4350.82552789	   1979.75938072	     -0.00000000	   2161.02365429
      1.06185657	   4350.81283272	   1979.80493840	     -0.00000000	   2164.48348374
      1.06195332	   4350.80014996	   1979.85054283	      0.00000000	   2167.94237566
      1.06203910	   4350.78891659	   1979.89102181	      0.00000000	   2171.00875980
      1.06212489	   4350.77769325	   1979.93153715	      0.00000000	   2174.07440364
      1.06223082	   4350.76384998	   1979.98161735	     -0.00000000	   2177.85896629
      1.06233675	   4350.75002254	   1980.03175236	     -0.00000000	   2181.64239562
      1.06242417	   4350.73862521	   1980.07316670	     -0.00000000	   2184.76375387
      1.06251159	   4350.72723831	   1980.11461781	     -0.00000000	   2187.88433774
      1.06261778	   4350.71342153	   1980.16502154	      0.00000000	   2191.67414145
      1.06272398	   4350.69962042	   1980.21547883	     -0.00000000	   2195.46279896
      1.06280811	   4350.68869961	   1980.25549071	      0.00000000	   2198.46347784
      1.06289224	   4350.67778835	   1980.29553570	     -0.00000000	   2201.46343558
      1.06300253	   4350.66350048	   1980.34808296	      0.00000000	   2205.39515016
      1.06311283	   4350.64922951	   1980.40068639	     -0.00000000	   2209.32562270
      1.06319422	   4350.63870955	   1980.43954535	      0.00000000	   2212.22563635
      1.06327562	   4350.62819843	   1980.47843441	      0.00000000	   2215.12497241
      1.06339092	   4350.61332729	   1980.53356901	      0.00000000	   2219.23048469
      1.06348984	   4350.60058283	   1980.58092143	      0.00000000	   2222.75188511
      1.06358876	   4350.58785339	   1980.62831757	     -0.00000000	   2226.27228261
      1.06368768	   4350.57513704	   1980.67575682	     -0.00000000	   2229.79167711
      1.06378661	   4350.56243615	   1980.72323916	     -0.00000000	   2233.31006787
      1.06387157	   4350.55153760	   1980.76405460	     -0.00000000	   2236.33114266
      1.06395653	   4350.54065034	   1980.80490135	      0.00000000	   2239.35147678
      1.06406343	   4350.52696641	   1980.85633726	     -0.00000000	   2243.15051209
      1.06417032	   4350.51329971	   1980.90782184	     -0.00000000	   2246.94837501
      1.06425531	   4350.50244501	   1980.94878743	     -0.00000000	   2249.96692518
      1.06434029	   4350.49160146	   1980.98978332	     -0.00000000	   2252.98473449
      1.06444908	   4350.47773529	   1981.04230475	      0.00000000	   2256.84667779
      1.06455787	   4350.46388688	   1981.09487492	     -0.00000000	   2260.70740797
      1.06463912	   4350.45355302	   1981.13417220	      0.00000000	   2263.59029606
      1.06472038	   4350.44322933	   1981.17349625	      0.00000000	   2266.47250793
      1.06483491	   4350.42869292	   1981.22897030	     -0.00000000	   2270.53398397
      1.06493342	   4350.41620613	   1981.27672298	      0.00000000	   2274.02602176
      1.06503193	   4350.40373217	   1981.32451364	     -0.00000000	   2277.51706810
      1.06513043	   4350.39127293	   1981.37234221	      0.00000000	   2281.00712345
      1.06522894	   4350.37882598	   1981.42020798	      0.00000000	   2284.49618914
      1.06531387	   4350.36810643	   1981.46150764	      0.00000000	   2287.50365831
      1.06539881	   4350.35739608	   1981.50283447	     -0.00000000	   2290.51039314
      1.06550495	   4350.34402552	   1981.55452124	     -0.00000000	   2294.26706060
      1.06561109	   4350.33066983	   1981.60624971	     -0.00000000	   2298.02258352
      1.06569626	   4350.31996681	   1981.64778198	     -0.00000000	   2301.03484470
      1.06578142	   4350.30927304	   1981.68934052	     -0.00000000	   2304.04637102
      1.06588911	   4350.29576481	   1981.74193276	      0.00000000	   2307.85367991
      1.06599680	   4350.28227172	   1981.79456621	     -0.00000000	   2311.65981676
      1.06607849	   4350.27204898	   1981.83451621	      0.00000000	   2314.54599676
      1.06616018	   4350.26183464	   1981.87448941	     -0.00000000	   2317.43150449
      1.06627300	   4350.24774300	   1981.92973543	      0.00000000	   2321.41564937
      1.06638581	   4350.23366800	   1981.98502483	     -0.00000000	   2325.39851597
      1.06646391	   4350.22393632	   1982.02332265	      0.00000000	   2328.15479054
      1.06654201	   4350.21421223	   1982.06164075	      0.00000000	   2330.91045476
      1.06666236	   4350.19924243	   1982.12073550	      0.00000000	   2335.15624148
      1.06676147	   4350.18693065	   1982.16942975	     -0.00000000	   2338.65114722
      1.06686057	   4350.17463307	   1982.21815584	      0.00000000	   2342.14507542
      1.06695968	   4350.16234783	   1982.26691311	     -0.00000000	   2345.63802844
      1.06704809	   4350.15140074	   1982.31043503	     -0.00000000	   2348.75321651
      1.06713650	   4350.14046334	   1982.35398118	      0.00000000	   2351.86763170
      1.06722490	   4350.12953715	   1982.39755152	     -0.00000000	   2354.98127526
      1.06733828	   4350.11554083	   1982.45345845	     -0.00000000	   2358.97291252
      1.06742804	   4350.10447225	   1982.49775072	      0.00000000	   2362.13242604
      1.06751780	   4350.09341373	   1982.54206680	      0.00000000	   2365.29114986
      1.06760756	   4350.08236667	   1982.58640660	      0.00000000	   2368.44908549
      1.06771997	   4350.06854748	   1982.64196432	      0.00000000	   2372.40252970
      1.06780815	   4350.05771875	   1982.68557592	      0.00000000	   2375.50322955
      1.06789634	   4350.04689964	   1982.72920933	     -0.00000000	   2378.60317462
      1.06798452	   4350.03609148	   1982.77286447	      0.00000000	   2381.70236644
      1.06810164	   4350.02175333	   1982.83087288	     -0.00000000	   2385.81703527
      1.06818912	   4350.01105530	   1982.87423020	      0.00000000	   2388.88987965
      1.06827660	   4350.00036670	   1982.91760784	     -0.00000000	   2391.96198899
      1.06838314	   4349.98736459	   1982.97046053	      0.00000000	   2395.70222006
      1.06847797	   4349.97580369	   1983.01752793	      0.00000000	   2399.03038675
      1.06857280	   4349.96425572	   1983.06461845	     -0.00000000	   2402.35769682
      1.06866762	   4349.95271867	   1983.11173147	      0.00000000	   2405.68415314
      1.06876245	   4349.94119460	   1983.15886694	     -0.00000000	   2409.00975783
      1.06885728	   4349.92968132	   1983.20602420	      0.00000000	   2412.33451385
      1.06895211	   4349.91818110	   1983.25320326	      0.00000000	   2415.65842335
      1.06904693	   4349.90669153	   1983.30040343	      0.00000000	   2418.98148938
      1.06914176	   4349.89521509	   1983.34762472	     -0.00000000	   2422.30371414
      1.06923659	   4349.88374916	   1983.39486643	      0.00000000	   2425.62510077
      1.06933141	   4349.87229645	   1983.44212860	     -0.00000000	   2428.94565148
      1.06942624	   4349.86085410	   1983.48941049	     -0.00000000	   2432.26536954
      1.06952107	   4349.84942506	   1983.53671218	     -0.00000000	   2435.58425714
      1.06960634	   4349.83915650	   1983.57926340	     -0.00000000	   2438.56798476
      1.06969161	   4349.82889839	   1983.62183007	      0.00000000	   2441.55104524
      1.06979459	   4349.81652221	   1983.67325543	      0.00000000	   2445.15263588
      1.06989756	   4349.80416072	   1983.72470246	     -0.00000000	   2448.75326036
      1.06998439	   4349.79374768	   1983.76809705	      0.00000000	   2451.78843211
      1.07007122	   4349.78334533	   1983.81150650	      0.00000000	   2454.82292183
      1.07015804	   4349.77295227	   1983.85493035	     -0.00000000	   2457.85673205
      1.07027558	   4349.75889981	   1983.91373417	     -0.00000000	   2461.96240020
      1.07036334	   4349.74841732	   1983.95766146	      0.00000000	   2465.02743575
      1.07045111	   4349.73794557	   1984.00160277	     -0.00000000	   2468.09178471
      1.07055649	   4349.72538514	   1984.05437868	      0.00000000	   2471.77008609
      1.07065033	   4349.71421219	   1984.10139515	      0.00000000	   2475.04501338
      1.07074418	   4349.70304964	   1984.14842636	      0.00000000	   2478.31916516
      1.07083802	   4349.69189941	   1984.19547226	     -0.00000000	   2481.59254410
      1.07093187	   4349.68075955	   1984.24253223	     -0.00000000	   2484.86515364
      1.07102571	   4349.66963200	   1984.28960623	     -0.00000000	   2488.13699648
      1.07111955	   4349.65851479	   1984.33669364	     -0.00000000	   2491.40807609
      1.07121340	   4349.64740986	   1984.38379442	     -0.00000000	   2494.67839522
      1.07130724	   4349.63631524	   1984.43090795	     -0.00000000	   2497.94795740
      1.07140109	   4349.62523290	   1984.47803420	     -0.00000000	   2501.21676540
      1.07149493	   4349.61416081	   1984.52517254	     -0.00000000	   2504.48482279
      1.07158878	   4349.60310100	   1984.57232293	      0.00000000	   2507.75213240
      1.07168262	   4349.59205140	   1984.61948475	     -0.00000000	   2511.01869783
      1.07177646	   4349.58101409	   1984.66665797	     -0.00000000	   2514.28452194
      1.07187031	   4349.56998692	   1984.71384195	      0.00000000	   2517.54960839
      1.07196415	   4349.55897205	   1984.76103669	      0.00000000	   2520.81396005
      1.07205800	   4349.54796727	   1984.80824153	      0.00000000	   2524.07758065
      1.07215184	   4349.53697480	   1984.85545646	      0.00000000	   2527.34047309
      1.07224569	   4349.52599236	   1984.90268083	     -0.00000000	   2530.60264112
      1.07233953	   4349.51502225	   1984.94991465	      0.00000000	   2533.86408767
      1.07243338	   4349.50406210	   1984.99715725	      0.00000000	   2537.12481656
      1.07252722	   4349.49311432	   1985.04440865	      0.00000000	   2540.38483073
      1.07262106	   4349.48217640	   1985.09166816	      0.00000000	   2543.64413406
      1.07271491	   4349.47125090	   1985.13893582	      0.00000000	   2546.90272948
      1.07280875	   4349.46033518	   1985.18621093	     -0.00000000	   2550.16062094
      1.07290260	   4349.44943193	   1985.23349356	      0.00000000	   2553.41781139
      1.07299644	   4349.43853835	   1985.28078296	      0.00000000	   2556.67430484
      1.07309029	   4349.42765731	   1985.32807924	     -0.00000000	   2559.93010422
      1.07318413	   4349.41678583	   1985.37538164	      0.00000000	   2563.18521362
      1.07327798	   4349.40592697	   1985.42269028	      0.00000000	   2566.43963598
      1.07336227	   4349.39618165	   1985.46518745	     -0.00000000	   2569.36216855
      1.07344656	   4349.38644617	   1985.50768911	      0.00000000	   2572.28415233
      1.07354898	   4349.37462794	   1985.55933808	     -0.00000000	   2575.83390593
      1.07365140	   4349.36282365	   1985.61099283	      0.00000000	   2579.38285786
      1.07373757	   4349.35290108	   1985.65445743	      0.00000000	   2582.36821588
      1.07382375	   4349.34298864	   1985.69792560	      0.00000000	   2585.35301244
      1.07390992	   4349.33308496	   1985.74139691	      0.00000000	   2588.33725064
      1.07402654	   4349.31969836	   1985.80022835	      0.00000000	   2592.37472831
      1.07411348	   4349.30972734	   1985.84409729	      0.00000000	   2595.38449389
      1.07420043	   4349.29976650	   1985.88796876	      0.00000000	   2598.39370046
      1.07430508	   4349.28779036	   1985.94077087	     -0.00000000	   2602.01454938
      1.07439837	   4349.27712576	   1985.98784702	     -0.00000000	   2605.24190765
      1.07449166	   4349.26647100	   1986.03492484	     -0.00000000	   2608.46863384
      1.07458495	   4349.25582802	   1986.08200430	      0.00000000	   2611.69473123
      1.07467824	   4349.24519484	   1986.12908479	     -0.00000000	   2614.92020389
      1.07477153	   4349.23457345	   1986.17616631	     -0.00000000	   2618.14505512
      1.07486482	   4349.22396182	   1986.22324823	      0.00000000	   2621.36928900
      1.07495812	   4349.21336200	   1986.27033055	      0.00000000	   2624.59290886
      1.07505141	   4349.20277187	   1986.31741265	     -0.00000000	   2627.81591883
      1.07514470	   4349.19219359	   1986.36449452	      0.00000000	   2631.03832223
      1.07523799	   4349.18162494	   1986.41157555	     -0.00000000	   2634.26012323
      1.07533128	   4349.17106817	   1986.45865574	      0.00000000	   2637.48132517
      1.07542457	   4349.16052096	   1986.50573445	     -0.00000000	   2640.70193226
      1.07551786	   4349.14998568	   1986.55281171	     -0.00000000	   2643.92194785
      1.07561115	   4349.13945988	   1986.59988687	     -0.00000000	   2647.14137618
      1.07570444	   4349.12894605	   1986.64695998	      0.00000000	   2650.36022061
      1.07579774	   4349.11844162	   1986.69403035	     -0.00000000	   2653.57848543
      1.07589103	   4349.10794924	   1986.74109806	      0.00000000	   2656.79617399
      1.07598432	   4349.09746615	   1986.78816242	      0.00000000	   2660.01329064
      1.07607761	   4349.08699518	   1986.83522352	     -0.00000000	   2663.22983871
      1.07617090	   4349.07653340	   1986.88228063	      0.00000000	   2666.44582263
      1.07626419	   4349.06608383	   1986.92933390	      0.00000000	   2669.66124569
      1.07635748	   4349.05564332	   1986.97638255	      0.00000000	   2672.87611239
      1.07644062	   4349.04634895	   1987.01830908	      0.00000000	   2675.74077004
      1.07652377	   4349.03706213	   1987.06023154	      0.00000000	   2678.60499159
      1.07662654	   4349.02559435	   1987.11204922	      0.00000000	   2682.14506168
      1.07672932	   4349.01413867	   1987.16386005	     -0.00000000	   2685.68447476
      1.07681370	   4349.00474466	   1987.20638940	      0.00000000	   2688.58969736
      1.07689807	   4348.99535852	   1987.24891359	      0.00000000	   2691.49448369
      1.07700171	   4348.98384225	   1987.30113808	      0.00000000	   2695.06178209
      1.07710535	   4348.97233815	   1987.35335409	      0.00000000	   2698.62843212
      1.07718602	   4348.96339336	   1987.39399374	      0.00000000	   2701.40430679
      1.07726670	   4348.95445570	   1987.43462777	      0.00000000	   2704.17979455
      1.07737535	   4348.94243048	   1987.48934944	     -0.00000000	   2707.91753470
      1.07748401	   4348.93041875	   1987.54406018	     -0.00000000	   2711.65458386
      1.07756117	   4348.92189884	   1987.58290442	      0.00000000	   2714.30789989
      1.07763834	   4348.91338539	   1987.62174270	     -0.00000000	   2716.96087303
      1.07775405	   4348.90063220	   1987.67997524	     -0.00000000	   2720.93876344
      1.07785012	   4348.89005593	   1987.72831113	     -0.00000000	   2724.24076610
      1.07794619	   4348.87949165	   1987.77663710	     -0.00000000	   2727.54225020
      1.07804226	   4348.86893758	   1987.82495260	     -0.00000000	   2730.84322054
      1.07813833	   4348.85839597	   1987.87325762	      0.00000000	   2734.14368115
      1.07822123	   4348.84930649	   1987.91493521	     -0.00000000	   2736.99152760
      1.07830414	   4348.84022623	   1987.95660455	      0.00000000	   2739.83900065
      1.07840704	   4348.82896712	   1988.00831075	     -0.00000000	   2743.37265097
      1.07850994	   4348.81772167	   1988.06000347	      0.00000000	   2746.90573622
      1.07859337	   4348.80861257	   1988.10190417	     -0.00000000	   2749.76985773
      1.07867680	   4348.79951272	   1988.14379559	     -0.00000000	   2752.63361436
      1.07878068	   4348.78819338	   1988.19594223	      0.00000000	   2756.19885316
      1.07888456	   4348.77688797	   1988.24807373	     -0.00000000	   2759.76353672
      1.07896513	   4348.76812675	   1988.28849917	     -0.00000000	   2762.52814410
      1.07904571	   4348.75937417	   1988.32891511	     -0.00000000	   2765.29242355
      1.07915350	   4348.74767730	   1988.38296534	      0.00000000	   2768.98977803
      1.07926129	   4348.73599532	   1988.43699773	      0.00000000	   2772.68655711
      1.07933921	   4348.72755732	   1988.47604979	     -0.00000000	   2775.35885187
      1.07941714	   4348.71912743	   1988.51509217	      0.00000000	   2778.03085170
      1.07952995	   4348.70693629	   1988.57159473	     -0.00000000	   2781.89849343
      1.07962611	   4348.69655803	   1988.61973686	      0.00000000	   2785.19452612
      1.07972226	   4348.68619011	   1988.66786308	      0.00000000	   2788.49012405
      1.07981841	   4348.67583438	   1988.71597336	     -0.00000000	   2791.78529154
      1.07990442	   4348.66657941	   1988.75899459	      0.00000000	   2794.73250143
      1.07999044	   4348.65733424	   1988.80200262	     -0.00000000	   2797.67937400
      1.08007645	   4348.64809741	   1988.84499701	      0.00000000	   2800.62591291
      1.08018709	   4348.63622863	   1988.90028606	     -0.00000000	   2804.41593986
      1.08027424	   4348.62688981	   1988.94381802	      0.00000000	   2807.40077402
      1.08036139	   4348.61756092	   1988.98733547	     -0.00000000	   2810.38527682
      1.08044854	   4348.60824061	   1989.03083798	     -0.00000000	   2813.36945206
      1.08055901	   4348.59644087	   1989.08595606	      0.00000000	   2817.15144510
      1.08064446	   4348.58732176	   1989.12857894	      0.00000000	   2820.07687925
      1.08072992	   4348.57821221	   1989.17118696	      0.00000000	   2823.00200929
      1.08083250	   4348.56728805	   1989.22231323	      0.00000000	   2826.51292157
      1.08093508	   4348.55637755	   1989.27341744	     -0.00000000	   2830.02340638
      1.08101363	   4348.54803113	   1989.31253100	     -0.00000000	   2832.71099459
      1.08109217	   4348.53969294	   1989.35163130	     -0.00000000	   2835.39833822
      1.08120188	   4348.52805828	   1989.40622274	      0.00000000	   2839.15154169
      1.08129795	   4348.51788187	   1989.45400815	     -0.00000000	   2842.43795219
      1.08139402	   4348.50771571	   1989.50177256	     -0.00000000	   2845.72401145
      1.08149010	   4348.49756174	   1989.54951622	     -0.00000000	   2849.00972396
      1.08157422	   4348.48867872	   1989.59130341	      0.00000000	   2851.88646911
      1.08165835	   4348.47980508	   1989.63307410	      0.00000000	   2854.76295540
      1.08174247	   4348.47093944	   1989.67482791	      0.00000000	   2857.63918639
      1.08185857	   4348.45871836	   1989.73242513	      0.00000000	   2861.60830457
      1.08194437	   4348.44969663	   1989.77496841	     -0.00000000	   2864.54118921
      1.08203017	   4348.44068448	   1989.81749366	     -0.00000000	   2867.47381971
      1.08213319	   4348.42987404	   1989.86853183	     -0.00000000	   2870.99486840
      1.08222482	   4348.42027049	   1989.91390382	     -0.00000000	   2874.12626153
      1.08231645	   4348.41067607	   1989.95925424	      0.00000000	   2877.25737828
      1.08240808	   4348.40109266	   1990.00458314	      0.00000000	   2880.38822259
      1.08249971	   4348.39151836	   1990.04988999	     -0.00000000	   2883.51879914
      1.08259134	   4348.38195508	   1990.09517485	     -0.00000000	   2886.64911191
      1.08268298	   4348.37240093	   1990.14043721	     -0.00000000	   2889.77916560
      1.08277461	   4348.36285778	   1990.18567710	      0.00000000	   2892.90896419
      1.08286624	   4348.35332376	   1990.23089401	      0.00000000	   2896.03851241
      1.08295787	   4348.34380075	   1990.27608801	     -0.00000000	   2899.16781425
      1.08304950	   4348.33428685	   1990.32125857	      0.00000000	   2902.29687447
      1.08314113	   4348.32478398	   1990.36640575	      0.00000000	   2905.42569709
      1.08323276	   4348.31529020	   1990.41152904	      0.00000000	   2908.55428686
      1.08332439	   4348.30580746	   1990.45662850	     -0.00000000	   2911.68264783
      1.08341602	   4348.29633381	   1990.50170361	      0.00000000	   2914.81078480
      1.08350765	   4348.28687122	   1990.54675444	      0.00000000	   2917.93870179
      1.08359929	   4348.27741768	   1990.59178048	     -0.00000000	   2921.06640365
      1.08369092	   4348.26797523	   1990.63678179	     -0.00000000	   2924.19389442
      1.08378255	   4348.25854182	   1990.68175786	      0.00000000	   2927.32117895
      1.08387418	   4348.24911952	   1990.72670877	     -0.00000000	   2930.44826131
      1.08396581	   4348.23970622	   1990.77163399	      0.00000000	   2933.57514639
      1.08405744	   4348.23030408	   1990.81653362	      0.00000000	   2936.70183824
      1.08414907	   4348.22091090	   1990.86140712	     -0.00000000	   2939.82834180
      1.08424070	   4348.21152892	   1990.90625460	     -0.00000000	   2942.95466113
      1.08433233	   4348.20215586	   1990.95107550	     -0.00000000	   2946.08080120
      1.08442396	   4348.19279405	   1990.99586997	      0.00000000	   2949.20676606
      1.08451560	   4348.18344111	   1991.04063743	     -0.00000000	   2952.33256073
      1.08460723	   4348.17409948	   1991.08537804	     -0.00000000	   2955.45818926
      1.08469886	   4348.16476665	   1991.13009120	      0.00000000	   2958.58365672
      1.08479049	   4348.15544521	   1991.17477710	      0.00000000	   2961.70896715
      1.08488212	   4348.14613251	   1991.21943513	     -0.00000000	   2964.83412564
      1.08497375	   4348.13683126	   1991.26406548	      0.00000000	   2967.95913626
      1.08506538	   4348.12753868	   1991.30866754	     -0.00000000	   2971.08400415
      1.08515701	   4348.11825765	   1991.35324152	     -0.00000000	   2974.20873333
      1.08524864	   4348.10898518	   1991.39778678	     -0.00000000	   2977.33332903
      1.08534028	   4348.09972437	   1991.44230358	      0.00000000	   2980.45779524
      1.08542211	   4348.09146063	   1991.48203751	     -0.00000000	   2983.24819310
      1.08550395	   4348.08320584	   1991.52174838	      0.00000000	   2986.03849476
      1.08560447	   4348.07307695	   1991.57049275	     -0.00000000	   2989.46566523
      1.08570499	   4348.06296099	   1991.61920175	      0.00000000	   2992.89270183
      1.08578910	   4348.05450474	   1991.65993195	      0.00000000	   2995.76021367
      1.08587321	   4348.04605783	   1991.70063709	     -0.00000000	   2998.62763968
      1.08595732	   4348.03761894	   1991.74131684	      0.00000000	   3001.49498374
      1.08607165	   4348.02616194	   1991.79657336	     -0.00000000	   3005.39253410
      1.08615626	   4348.01769287	   1991.83743396	     -0.00000000	   3008.27673335
      1.08624087	   4348.00923317	   1991.87826853	     -0.00000000	   3011.16086186
      1.08634345	   4347.99898838	   1991.92773678	      0.00000000	   3014.65719262
      1.08643494	   4347.98986195	   1991.97182748	      0.00000000	   3017.77568178
      1.08652643	   4347.98074467	   1992.01588690	      0.00000000	   3020.89410298
      1.08661792	   4347.97163846	   1992.05991513	      0.00000000	   3024.01246056
      1.08670941	   4347.96254131	   1992.10391169	     -0.00000000	   3027.13075970
      1.08680090	   4347.95345534	   1992.14787671	     -0.00000000	   3030.24900473
      1.08689239	   4347.94437834	   1992.19180968	     -0.00000000	   3033.36720087
      1.08698388	   4347.93531261	   1992.23571074	      0.00000000	   3036.48535245
      1.08707537	   4347.92625578	   1992.27957938	      0.00000000	   3039.60346474
      1.08716686	   4347.91721032	   1992.32341577	     -0.00000000	   3042.72154206
      1.08725835	   4347.90817365	   1992.36721934	      0.00000000	   3045.83958973
      1.08734984	   4347.89914848	   1992.41099033	      0.00000000	   3048.95761205
      1.08744133	   4347.89013197	   1992.45472814	      0.00000000	   3052.07561441
      1.08753282	   4347.88112712	   1992.49843301	      0.00000000	   3055.19360108
      1.08761440	   4347.87310525	   1992.53737388	     -0.00000000	   3057.97372381
      1.08769598	   4347.86509232	   1992.57628827	      0.00000000	   3060.75384145
      1.08779606	   4347.85527195	   1992.62399417	     -0.00000000	   3064.16465715
      1.08789614	   4347.84546449	   1992.67165970	      0.00000000	   3067.57547688
      1.08797989	   4347.83726602	   1992.71151470	     -0.00000000	   3070.42965010
      1.08806364	   4347.82907688	   1992.75134118	     -0.00000000	   3073.28383433
      1.08814739	   4347.82089575	   1992.79113884	      0.00000000	   3076.13803361
      1.08826136	   4347.80977670	   1992.84525131	     -0.00000000	   3080.02221397
      1.08834560	   4347.80156771	   1992.88521268	      0.00000000	   3082.89314828
      1.08842984	   4347.79336808	   1992.92514462	      0.00000000	   3085.76411045
      1.08853205	   4347.78342986	   1992.97355660	      0.00000000	   3089.24767130
      1.08862321	   4347.77457761	   1993.01669745	      0.00000000	   3092.35464128
      1.08871437	   4347.76573453	   1993.05980309	     -0.00000000	   3095.46165924
      1.08880554	   4347.75690254	   1993.10287363	      0.00000000	   3098.56872971
      1.08889670	   4347.74807964	   1993.14590864	     -0.00000000	   3101.67585804
      1.08898786	   4347.73926793	   1993.18890824	      0.00000000	   3104.78304877
      1.08907902	   4347.73046522	   1993.23187198	     -0.00000000	   3107.89030730
      1.08917018	   4347.72167382	   1993.27480002	     -0.00000000	   3110.99763813
      1.08926134	   4347.71289133	   1993.31769187	      0.00000000	   3114.10504672
      1.08935250	   4347.70412026	   1993.36054774	     -0.00000000	   3117.21253757
      1.08944367	   4347.69535799	   1993.40336708	      0.00000000	   3120.32011619
      1.08953483	   4347.68660729	   1993.44615017	      0.00000000	   3123.42778705
      1.08962599	   4347.67786526	   1993.48889641	      0.00000000	   3126.53555573
      1.08970769	   4347.67004029	   1993.52717586	      0.00000000	   3129.32092010
      1.08978939	   4347.66222260	   1993.56542553	      0.00000000	   3132.10637065
      1.08988899	   4347.65270438	   1993.61201256	     -0.00000000	   3135.50201686
      1.08998858	   4347.64319748	   1993.65855509	     -0.00000000	   3138.89780301
      1.09007106	   4347.63533493	   1993.69706364	      0.00000000	   3141.70998444
      1.09015354	   4347.62747991	   1993.73554140	      0.00000000	   3144.52227017
      1.09025432	   4347.61789322	   1993.78251875	     -0.00000000	   3147.95897421
      1.09035510	   4347.60831809	   1993.82944981	     -0.00000000	   3151.39584641
      1.09043398	   4347.60083387	   1993.86614819	      0.00000000	   3154.08583182
      1.09051286	   4347.59335651	   1993.90281797	      0.00000000	   3156.77592779
      1.09061860	   4347.58334582	   1993.95192821	      0.00000000	   3160.38211779
      1.09072433	   4347.57334803	   1994.00098679	      0.00000000	   3163.98852029
      1.09079959	   4347.56624107	   1994.03587513	     -0.00000000	   3166.55567732
      1.09087485	   4347.55914033	   1994.07073706	     -0.00000000	   3169.12294902
      1.09098782	   4347.54849592	   1994.12301415	     -0.00000000	   3172.97655551
      1.09108131	   4347.53969803	   1994.16623348	      0.00000000	   3176.16600648
      1.09117480	   4347.53091170	   1994.20941191	      0.00000000	   3179.35565075
      1.09126829	   4347.52213521	   1994.25254906	     -0.00000000	   3182.54549423
      1.09136178	   4347.51337073	   1994.29564511	     -0.00000000	   3185.73554207
      1.09144371	   4347.50569779	   1994.33337772	      0.00000000	   3188.53128450
      1.09152564	   4347.49803405	   1994.37107855	      0.00000000	   3191.32719194
      1.09162463	   4347.48878466	   1994.41658832	     -0.00000000	   3194.70561110
      1.09172362	   4347.47954824	   1994.46205134	      0.00000000	   3198.08428339
      1.09180623	   4347.47184922	   1994.49995198	     -0.00000000	   3200.90382638
      1.09188883	   4347.46415951	   1994.53781991	      0.00000000	   3203.72355409
      1.09198833	   4347.45490762	   1994.58338911	      0.00000000	   3207.12024910
      1.09208783	   4347.44566892	   1994.62891053	      0.00000000	   3210.51722461
      1.09216823	   4347.43821196	   1994.66565696	     -0.00000000	   3213.26221947
      1.09224862	   4347.43076387	   1994.70237203	     -0.00000000	   3216.00740543
      1.09235083	   4347.42130577	   1994.74900410	     -0.00000000	   3219.49777926
      1.09245304	   4347.41186156	   1994.79558513	      0.00000000	   3222.98847527
      1.09253156	   4347.40461455	   1994.83133276	      0.00000000	   3225.67018207
      1.09261008	   4347.39737604	   1994.86705015	     -0.00000000	   3228.35208665
      1.09271543	   4347.38767555	   1994.91492502	     -0.00000000	   3231.95077008
      1.09282077	   4347.37798979	   1994.96274507	     -0.00000000	   3235.54982384
      1.09289667	   4347.37101961	   1994.99716116	      0.00000000	   3238.14287809
      1.09297256	   4347.36405740	   1995.03154869	     -0.00000000	   3240.73613174
      1.09308273	   4347.35396368	   1995.08141344	     -0.00000000	   3244.50078533
      1.09317678	   4347.34535854	   1995.12393833	     -0.00000000	   3247.71526614
      1.09327084	   4347.33676375	   1995.16641874	     -0.00000000	   3250.93007084
      1.09336490	   4347.32818113	   1995.20885481	      0.00000000	   3254.14520485
      1.09344808	   4347.32059849	   1995.24634980	      0.00000000	   3256.98908946
      1.09353127	   4347.31302544	   1995.28380994	      0.00000039	   3259.83324020
      1.09361446	   4347.30546060	   1995.32123497	      0.00000039	   3262.67766138
      1.09372501	   4347.29542110	   1995.37091833	      0.00000039	   3266.45830602
      1.09380941	   4347.28776691	   1995.40880318	      0.00000039	   3269.34467040
      1.09389380	   4347.28012249	   1995.44665180	      0.00000039	   3272.23132668
      1.09397820	   4347.27248657	   1995.48446395	      0.00000038	   3275.11827932
      1.09408879	   4347.26249501	   1995.53395665	      0.00000038	   3278.90170680
      1.09417130	   4347.25504966	   1995.57084214	      0.00000038	   3281.72486316
      1.09425381	   4347.24761368	   1995.60769269	      0.00000038	   3284.54831573
      1.09435546	   4347.23846368	   1995.65304484	      0.00000038	   3288.02727094
      1.09444680	   4347.23025385	   1995.69375073	      0.00000038	   3291.15369384
      1.09453814	   4347.22205368	   1995.73441327	      0.00000038	   3294.28049617
      1.09462948	   4347.21386522	   1995.77503267	      0.00000038	   3297.40768280
      1.09472083	   4347.20568617	   1995.81560849	      0.00000038	   3300.53525953
      1.09481217	   4347.19751915	   1995.85614103	      0.00000038	   3303.66323114
      1.09489307	   4347.19029304	   1995.89200543	      0.00000038	   3306.43410954
      1.09497397	   4347.18307617	   1995.92783572	      0.00000037	   3309.20530562
      1.09507259	   4347.17429017	   1995.97146305	      0.00000037	   3312.58357261
      1.09517120	   4347.16551740	   1996.01503943	      0.00000037	   3315.96232380
      1.09525377	   4347.15818125	   1996.05148332	      0.00000037	   3318.79148804
      1.09533633	   4347.15085466	   1996.08789142	      0.00000037	   3321.62100019
      1.09541889	   4347.14353636	   1996.12426345	      0.00000037	   3324.45086442
      1.09553187	   4347.13353707	   1996.17397515	      0.00000037	   3328.32371441
      1.09561492	   4347.12619556	   1996.21047907	      0.00000037	   3331.17139559
      1.09569798	   4347.11886365	   1996.24694647	      0.00000037	   3334.01944610
      1.09579911	   4347.10994812	   1996.29129742	      0.00000037	   3337.48756885
      1.09588922	   4347.10201584	   1996.33077034	      0.00000037	   3340.57829502
      1.09597932	   4347.09409313	   1996.37019980	      0.00000037	   3343.66947156
      1.09606943	   4347.08618191	   1996.40958602	      0.00000036	   3346.76110310
      1.09615954	   4347.07828018	   1996.44892863	      0.00000036	   3349.85319503
      1.09624965	   4347.07039006	   1996.48822788	      0.00000036	   3352.94575194
      1.09633975	   4347.06250934	   1996.52748336	      0.00000036	   3356.03877924
      1.09642986	   4347.05464037	   1996.56669535	      0.00000036	   3359.13228145
      1.09651997	   4347.04678070	   1996.60586343	      0.00000036	   3362.22626402
      1.09661008	   4347.03893294	   1996.64498791	      0.00000036	   3365.32073136
      1.09670019	   4347.03109436	   1996.68406834	      0.00000036	   3368.41568899
      1.09679029	   4347.02326785	   1996.72310506	      0.00000036	   3371.51114122
      1.09687090	   4347.01627422	   1996.75798867	      0.00000036	   3374.28066270
      1.09695151	   4347.00928997	   1996.79283718	      0.00000036	   3377.05058749
      1.09704957	   4347.00080409	   1996.83518459	      0.00000036	   3380.42089952
      1.09714764	   4346.99233158	   1996.87747983	      0.00000035	   3383.79182000
      1.09723042	   4346.98518840	   1996.91314245	      0.00000035	   3386.63786081
      1.09731320	   4346.97805506	   1996.94876783	      0.00000035	   3389.48434335
      1.09739598	   4346.97093021	   1996.98435573	      0.00000035	   3392.33127162
      1.09750674	   4346.96141167	   1997.03191494	      0.00000035	   3396.14125214
      1.09758987	   4346.95427787	   1997.06756413	      0.00000035	   3399.00119353
      1.09767300	   4346.94715392	   1997.10317556	      0.00000035	   3401.86159664
      1.09777298	   4346.93859656	   1997.14595910	      0.00000035	   3405.30274120
      1.09786281	   4346.93092113	   1997.18434681	      0.00000035	   3408.39465920
      1.09795263	   4346.92325544	   1997.22269002	      0.00000035	   3411.48713088
      1.09804245	   4346.91560143	   1997.26098897	      0.00000035	   3414.58016046
      1.09813228	   4346.90795709	   1997.29924330	      0.00000035	   3417.67375299
      1.09822210	   4346.90032455	   1997.33745327	      0.00000035	   3420.76791260
      1.09831192	   4346.89270161	   1997.37561853	      0.00000034	   3423.86264433
      1.09840175	   4346.88509060	   1997.41373935	      0.00000034	   3426.95795223
      1.09849157	   4346.87748909	   1997.45181535	      0.00000034	   3430.05384132
      1.09858139	   4346.86989968	   1997.48984684	      0.00000034	   3433.15031556
      1.09867121	   4346.86231965	   1997.52783340	      0.00000034	   3436.24737998
      1.09876104	   4346.85475189	   1997.56577539	      0.00000034	   3439.34503840
      1.09884109	   4346.84801543	   1997.59955096	      0.00000034	   3442.10614457
      1.09892114	   4346.84128843	   1997.63329102	      0.00000034	   3444.86772918
      1.09901924	   4346.83305548	   1997.67459131	      0.00000034	   3448.25275323
      1.09911734	   4346.82483624	   1997.71583810	      0.00000034	   3451.63850621
      1.09919964	   4346.81795026	   1997.75039808	      0.00000034	   3454.47934459
      1.09928193	   4346.81107423	   1997.78492040	      0.00000034	   3457.32070309
      1.09936423	   4346.80420684	   1997.81940484	      0.00000034	   3460.16258523
      1.09947552	   4346.79493497	   1997.86597923	      0.00000033	   3464.00659925
      1.09955817	   4346.78805988	   1997.90052011	      0.00000033	   3466.86176405
      1.09964081	   4346.78119476	   1997.93502288	      0.00000033	   3469.71746751
      1.09974091	   4346.77289160	   1997.97676058	      0.00000033	   3473.17696043
      1.09983050	   4346.76547252	   1998.01406845	      0.00000033	   3476.27389717
      1.09992009	   4346.75806341	   1998.05133118	      0.00000033	   3479.37147945
      1.10000968	   4346.75066621	   1998.08854900	      0.00000033	   3482.46971079
      1.10009926	   4346.74327889	   1998.12572160	      0.00000033	   3485.56859553
      1.10018885	   4346.73590361	   1998.16284926	      0.00000033	   3488.66813706
      1.10027844	   4346.72853814	   1998.19993162	      0.00000033	   3491.76833967
      1.10036803	   4346.72118485	   1998.23696900	      0.00000033	   3494.86920665
      1.10045762	   4346.71384126	   1998.27396101	      0.00000033	   3497.97074225
      1.10054720	   4346.70651002	   1998.31090801	      0.00000033	   3501.07294959
      1.10063679	   4346.69918836	   1998.34780956	      0.00000033	   3504.17583291
      1.10071701	   4346.69264269	   1998.38081521	      0.00000032	   3506.95491818
      1.10079724	   4346.68610500	   1998.41378443	      0.00000032	   3509.73455086
      1.10089504	   4346.67814747	   1998.45392845	      0.00000032	   3513.12396863
      1.10099284	   4346.67020233	   1998.49401834	      0.00000032	   3516.51420812
      1.10107364	   4346.66364882	   1998.52710064	      0.00000032	   3519.31590308
      1.10115444	   4346.65710354	   1998.56014591	      0.00000032	   3522.11816450
      1.10125362	   4346.64908289	   1998.60065511	      0.00000032	   3525.55842036
      1.10135280	   4346.64107497	   1998.64110853	      0.00000032	   3528.99953761
      1.10142998	   4346.63485419	   1998.67254834	      0.00000032	   3531.67778584
      1.10150715	   4346.62864091	   1998.70395432	      0.00000032	   3534.35656033
      1.10161146	   4346.62025687	   1998.74634836	      0.00000032	   3537.97796708
      1.10171576	   4346.61188711	   1998.78868064	      0.00000032	   3541.60034346
      1.10178915	   4346.60600809	   1998.81842970	      0.00000032	   3544.14970656
      1.10186255	   4346.60013585	   1998.84814813	      0.00000032	   3546.69955369
      1.10197464	   4346.59118203	   1998.89347859	      0.00000032	   3550.59490822
      1.10206642	   4346.58386311	   1998.93054281	      0.00000031	   3553.78533824
      1.10215821	   4346.57655672	   1998.96755933	      0.00000031	   3556.97653396
      1.10224999	   4346.56926123	   1999.00452791	      0.00000031	   3560.16849860
      1.10234177	   4346.56197871	   1999.04144882	      0.00000031	   3563.36123450
      1.10242259	   4346.55557513	   1999.07391801	      0.00000031	   3566.17308750
      1.10250341	   4346.54918160	   1999.10635023	      0.00000031	   3568.98554238
      1.10258422	   4346.54279680	   1999.13874528	      0.00000031	   3571.79860122
      1.10269716	   4346.53389019	   1999.18395454	      0.00000031	   3575.73080071
      1.10277963	   4346.52739714	   1999.21692117	      0.00000031	   3578.60290580
      1.10286210	   4346.52091443	   1999.24984926	      0.00000031	   3581.47564549
      1.10296188	   4346.51308291	   1999.28963869	      0.00000031	   3584.95235763
      1.10305049	   4346.50614061	   1999.32492682	      0.00000031	   3588.04067600
      1.10313911	   4346.49920856	   1999.36017017	      0.00000031	   3591.12973352
      1.10322772	   4346.49228859	   1999.39536901	      0.00000031	   3594.21953166
      1.10331634	   4346.48537886	   1999.43052305	      0.00000030	   3597.31007259
      1.10340495	   4346.47848127	   1999.46563258	      0.00000030	   3600.40135761
      1.10349356	   4346.47159391	   1999.50069730	      0.00000030	   3603.49338878
      1.10358218	   4346.46471875	   1999.53571751	      0.00000030	   3606.58616723
      1.10367079	   4346.45785382	   1999.57069291	      0.00000030	   3609.67969487
      1.10375940	   4346.45100115	   1999.60562380	      0.00000030	   3612.77397267
      1.10384802	   4346.44415869	   1999.64050988	      0.00000030	   3615.86900241
      1.10393663	   4346.43732858	   1999.67535145	      0.00000030	   3618.96478489
      1.10402525	   4346.43050865	   1999.71014819	      0.00000030	   3622.06132175
      1.10411386	   4346.42370113	   1999.74490045	      0.00000030	   3625.15861359
      1.10420247	   4346.41690378	   1999.77960788	      0.00000030	   3628.25666193
      1.10429109	   4346.41011892	   1999.81427083	      0.00000030	   3631.35546718
      1.10437970	   4346.40334420	   1999.84888895	      0.00000030	   3634.45503072
      1.10446832	   4346.39658206	   1999.88346261	      0.00000030	   3637.55535277
      1.10455693	   4346.38983001	   1999.91799144	      0.00000030	   3640.65643456
      1.10464554	   4346.38309064	   1999.95247582	      0.00000030	   3643.75827612
      1.10473416	   4346.37636131	   1999.98691538	      0.00000029	   3646.86087853
      1.10482277	   4346.36964478	   2000.02131052	      0.00000029	   3649.96424162
      1.10491138	   4346.36293822	   2000.05566083	      0.00000029	   3653.06836633
      1.10500000	   4346.35624458	   2000.08996674	      0.00000029	   3656.17325228
      1.10507969	   4346.35023354	   2000.12077951	      0.00000029	   3658.96610275
      1.10515938	   4346.34423265	   2000.15155634	      0.00000029	   3661.75956909
      1.10525590	   4346.33697610	   2000.18878510	      0.00000029	   3665.14386177
      1.10535242	   4346.32973393	   2000.22596107	      0.00000029	   3668.52905791
      1.10543446	   4346.32358819	   2000.25751741	      0.00000029	   3671.40704566
      1.10551650	   4346.31745312	   2000.28903569	      0.00000029	   3674.28568559
      1.10559853	   4346.31132741	   2000.32051570	      0.00000029	   3677.16497770
      1.10570661	   4346.30327328	   2000.36192835	      0.00000029	   3680.95906464
      1.10578890	   4346.29715155	   2000.39341594	      0.00000029	   3683.84868788
      1.10587119	   4346.29104053	   2000.42486525	      0.00000029	   3686.73896549
      1.10595348	   4346.28493901	   2000.45627612	      0.00000029	   3689.62989710
      1.10606357	   4346.27679254	   2000.49823812	      0.00000029	   3693.49844685
      1.10614420	   4346.27083638	   2000.52892902	      0.00000028	   3696.33266067
      1.10622483	   4346.26489053	   2000.55958322	      0.00000028	   3699.16749969
      1.10632523	   4346.25750009	   2000.59769974	      0.00000028	   3702.69807709
      1.10641489	   4346.25091333	   2000.63169186	      0.00000028	   3705.85190028
      1.10650455	   4346.24433755	   2000.66563837	      0.00000028	   3709.00649292
      1.10659421	   4346.23777476	   2000.69953958	      0.00000028	   3712.16185303
      1.10668387	   4346.23122271	   2000.73339518	      0.00000028	   3715.31797946
      1.10677353	   4346.22468397	   2000.76720556	      0.00000028	   3718.47486991
      1.10685268	   4346.21892078	   2000.79701300	      0.00000028	   3721.26217708
      1.10693183	   4346.21316779	   2000.82678520	      0.00000028	   3724.05007683
      1.10702883	   4346.20612867	   2000.86322759	      0.00000028	   3727.46790999
      1.10712584	   4346.19910437	   2000.89961700	      0.00000028	   3730.88662862
      1.10720671	   4346.19325792	   2000.92991470	      0.00000028	   3733.73753966
      1.10728759	   4346.18742207	   2000.96017564	      0.00000028	   3736.58906234
      1.10736847	   4346.18159554	   2000.99039967	      0.00000028	   3739.44119513
      1.10747987	   4346.17358650	   2001.03197111	      0.00000028	   3743.37082126
      1.10756120	   4346.16775049	   2001.06227646	      0.00000028	   3746.24040303
      1.10764252	   4346.16192512	   2001.09254470	      0.00000027	   3749.11059470
      1.10774204	   4346.15481013	   2001.12952996	      0.00000027	   3752.62336298
      1.10783054	   4346.14849578	   2001.16237549	      0.00000027	   3755.74814217
      1.10791904	   4346.14219231	   2001.19517688	      0.00000027	   3758.87363505
      1.10800754	   4346.13590161	   2001.22793442	      0.00000027	   3761.99983805
      1.10809604	   4346.12962170	   2001.26064786	      0.00000027	   3765.12674837
      1.10818454	   4346.12335468	   2001.29331752	      0.00000027	   3768.25436220
      1.10827304	   4346.11709836	   2001.32594309	      0.00000027	   3771.38267655
      1.10836154	   4346.11085509	   2001.35852495	      0.00000027	   3774.51168735
      1.10845004	   4346.10462240	   2001.39106276	      0.00000027	   3777.64139146
      1.10853854	   4346.09840292	   2001.42355691	      0.00000027	   3780.77178453
      1.10862704	   4346.09219388	   2001.45600704	      0.00000027	   3783.90286329
      1.10870618	   4346.08665310	   2001.48498674	      0.00000027	   3786.70322337
      1.10878532	   4346.08112098	   2001.51393131	      0.00000027	   3789.50412553
      1.10888204	   4346.07437304	   2001.54926059	      0.00000027	   3792.92818094
      1.10897876	   4346.06763853	   2001.58453752	      0.00000027	   3796.35303593
      1.10905851	   4346.06209742	   2001.61358504	      0.00000027	   3799.17750478
      1.10913826	   4346.05656521	   2001.64259698	      0.00000027	   3802.00251006
      1.10923633	   4346.04977621	   2001.67822421	      0.00000026	   3805.47712499
      1.10933440	   4346.04300100	   2001.71379774	      0.00000026	   3808.95253947
      1.10941056	   4346.03775014	   2001.74138925	      0.00000026	   3811.65227841
      1.10948673	   4346.03250738	   2001.76894838	      0.00000026	   3814.35249258
      1.10958988	   4346.02542166	   2001.80622084	      0.00000026	   3818.01019054
      1.10969303	   4346.01835137	   2001.84343405	      0.00000026	   3821.66874604
      1.10976548	   4346.01339592	   2001.86953759	      0.00000026	   3824.23903892
      1.10983794	   4346.00844778	   2001.89561190	      0.00000026	   3826.80974794
      1.10994877	   4346.00089451	   2001.93544182	      0.00000026	   3830.74299166
      1.11003951	   4345.99472395	   2001.96800119	      0.00000026	   3833.96398630
      1.11013026	   4345.98856674	   2002.00051530	      0.00000026	   3837.18561519
      1.11022100	   4345.98242127	   2002.03298347	      0.00000026	   3840.40787248
      1.11031174	   4345.97628960	   2002.06540626	      0.00000026	   3843.63075140
      1.11039132	   4345.97092181	   2002.09380135	      0.00000026	   3846.45751602
      1.11047089	   4345.96556461	   2002.12216158	      0.00000026	   3849.28474936
      1.11056681	   4345.95911977	   2002.15629822	      0.00000026	   3852.69309256
      1.11066272	   4345.95268989	   2002.19038424	      0.00000026	   3856.10210239
      1.11074298	   4345.94731966	   2002.21886643	      0.00000026	   3858.95508118
      1.11082323	   4345.94196017	   2002.24731325	      0.00000025	   3861.80851621
      1.11091960	   4345.93553762	   2002.28142173	      0.00000025	   3865.23516442
      1.11101596	   4345.92913025	   2002.31547925	      0.00000025	   3868.66245486
      1.11109416	   4345.92394009	   2002.34307998	      0.00000025	   3871.44423960
      1.11117236	   4345.91876015	   2002.37064722	      0.00000025	   3874.22643685
      1.11127124	   4345.91222321	   2002.40545706	      0.00000025	   3877.74502928
      1.11137012	   4345.90570220	   2002.44021337	      0.00000025	   3881.26426405
      1.11144658	   4345.90066934	   2002.46705112	      0.00000025	   3883.98587803
      1.11152303	   4345.89564629	   2002.49385695	      0.00000025	   3886.70786548
      1.11162481	   4345.88897332	   2002.52948998	      0.00000025	   3890.33182931
      1.11172659	   4345.88231720	   2002.56506645	      0.00000025	   3893.95643567
      1.11180060	   4345.87748688	   2002.59090193	      0.00000025	   3896.59264462
      1.11187461	   4345.87266486	   2002.61670760	      0.00000025	   3899.22918294
      1.11198081	   4345.86575998	   2002.65368454	      0.00000025	   3903.01299059
      1.11207194	   4345.85984957	   2002.68536416	      0.00000025	   3906.26026511
      1.11216307	   4345.85395128	   2002.71699841	      0.00000025	   3909.50801451
      1.11225420	   4345.84806686	   2002.74858757	      0.00000025	   3912.75622987
      1.11233525	   4345.84284278	   2002.77664625	      0.00000025	   3915.64572350
      1.11241631	   4345.83762975	   2002.80466933	      0.00000025	   3918.53557281
      1.11249736	   4345.83242638	   2002.83265662	      0.00000025	   3921.42577195
      1.11260357	   4345.82562437	   2002.86927483	      0.00000024	   3925.21335788
      1.11268576	   4345.82037163	   2002.89757141	      0.00000024	   3928.14495331
      1.11276795	   4345.81513013	   2002.92583146	      0.00000024	   3931.07688674
      1.11285014	   4345.80989860	   2002.95405482	      0.00000024	   3934.00915178
      1.11295634	   4345.80315531	   2002.99046712	      0.00000024	   3937.79830292
      1.11303681	   4345.79805645	   2003.01801811	      0.00000024	   3940.66991853
      1.11311728	   4345.79296838	   2003.04553419	      0.00000024	   3943.54183057
      1.11321532	   4345.78678252	   2003.07900974	      0.00000024	   3947.04108035
      1.11331336	   4345.78061255	   2003.11243354	      0.00000024	   3950.54074886
      1.11338703	   4345.77598552	   2003.13751211	      0.00000024	   3953.17048083
      1.11346069	   4345.77136769	   2003.16256155	      0.00000024	   3955.80043744
      1.11356607	   4345.76477572	   2003.19834592	      0.00000024	   3959.56318429
      1.11365758	   4345.75906559	   2003.22937341	      0.00000024	   3962.83118764
      1.11374909	   4345.75336770	   2003.26035575	      0.00000024	   3966.09950922
      1.11384061	   4345.74768389	   2003.29129324	      0.00000024	   3969.36813872
      1.11391940	   4345.74279912	   2003.31789616	      0.00000024	   3972.18285721
      1.11399820	   4345.73792483	   2003.34446589	      0.00000024	   3974.99774353
      1.11409443	   4345.73198464	   2003.37686843	      0.00000024	   3978.43554521
      1.11419067	   4345.72605963	   2003.40922148	      0.00000024	   3981.87347206
      1.11426951	   4345.72121499	   2003.43569157	      0.00000024	   3984.69024675
      1.11434835	   4345.71638077	   2003.46212851	      0.00000023	   3987.50702256
      1.11444566	   4345.71042729	   2003.49470987	      0.00000023	   3990.98330440
      1.11454296	   4345.70448932	   2003.52724076	      0.00000023	   3994.45946307
      1.11461956	   4345.69982405	   2003.55281468	      0.00000023	   3997.19590321
      1.11469617	   4345.69516864	   2003.57835740	      0.00000023	   3999.93219163
      1.11479656	   4345.68908081	   2003.61178435	      0.00000023	   4003.51788352
      1.11489695	   4345.68300936	   2003.64515773	      0.00000023	   4007.10318540
      1.11497135	   4345.67851850	   2003.66985805	      0.00000023	   4009.76018062
      1.11504575	   4345.67403691	   2003.69452902	      0.00000023	   4012.41689233
      1.11515010	   4345.66776561	   2003.72907926	      0.00000023	   4016.14227436
      1.11524041	   4345.66235207	   2003.75893452	      0.00000023	   4019.36589144
      1.11533072	   4345.65695030	   2003.78874636	      0.00000023	   4022.58893753
      1.11542103	   4345.65156203	   2003.81851506	      0.00000023	   4025.81136144
      1.11551134	   4345.64618499	   2003.84824032	      0.00000023	   4029.03311339
      1.11558785	   4345.64164068	   2003.87338895	      0.00000023	   4031.76191445
      1.11566436	   4345.63710450	   2003.89850644	      0.00000023	   4034.49016729
      1.11576320	   4345.63125793	   2003.93091016	      0.00000023	   4038.01396319
      1.11586204	   4345.62542546	   2003.96326206	      0.00000023	   4041.53673024
      1.11593821	   4345.62094196	   2003.98815772	      0.00000023	   4044.25067576
      1.11601438	   4345.61646652	   2004.01302258	      0.00000023	   4046.96394406
      1.11611588	   4345.61051662	   2004.04611045	      0.00000023	   4050.57860173
      1.11621739	   4345.60458144	   2004.07914377	      0.00000022	   4054.19193919
      1.11628937	   4345.60038306	   2004.10253580	      0.00000022	   4056.75342136
      1.11636134	   4345.59619175	   2004.12590038	      0.00000022	   4059.31418303
      1.11647045	   4345.58985396	   2004.16126335	      0.00000022	   4063.19425226
      1.11656065	   4345.58462734	   2004.19045145	      0.00000022	   4066.40066847
      1.11665084	   4345.57941359	   2004.21959676	      0.00000022	   4069.60581675
      1.11674104	   4345.57421102	   2004.24869904	      0.00000022	   4072.80965308
      1.11683124	   4345.56902174	   2004.27775863	      0.00000022	   4076.01213294
      1.11690861	   4345.56457875	   2004.30265210	      0.00000022	   4078.75815957
      1.11698599	   4345.56014544	   2004.32751416	      0.00000022	   4081.50312871
      1.11708297	   4345.55460020	   2004.35863388	      0.00000022	   4084.94238317
      1.11717996	   4345.54906954	   2004.38970418	      0.00000022	   4088.37988093
      1.11725795	   4345.54463129	   2004.41465244	      0.00000022	   4091.14273929
      1.11733594	   4345.54020269	   2004.43956881	      0.00000022	   4093.90440100
      1.11743383	   4345.53465613	   2004.47079686	      0.00000022	   4097.36892937
      1.11753171	   4345.52912432	   2004.50197462	      0.00000022	   4100.83147845
      1.11760697	   4345.52488002	   2004.52590898	      0.00000022	   4103.49203130
      1.11768222	   4345.52064463	   2004.54981365	      0.00000022	   4106.15136049
      1.11778397	   4345.51493029	   2004.58208838	      0.00000022	   4109.74512859
      1.11788573	   4345.50923156	   2004.61430878	      0.00000022	   4113.33656111
      1.11795844	   4345.50516742	   2004.63729936	      0.00000022	   4115.90146968
      1.11803115	   4345.50111152	   2004.66026224	      0.00000022	   4118.46513693
      1.11813794	   4345.49516764	   2004.69393799	      0.00000022	   4122.22817614
      1.11822837	   4345.49014725	   2004.72240869	      0.00000021	   4125.41264623
      1.11831881	   4345.48513760	   2004.75083626	      0.00000021	   4128.59508311
      1.11840924	   4345.48014036	   2004.77922094	      0.00000021	   4131.77544918
      1.11848972	   4345.47570192	   2004.80444389	      0.00000021	   4134.60386006
      1.11857020	   4345.47127330	   2004.82963289	      0.00000021	   4137.43057623
      1.11865067	   4345.46685310	   2004.85478773	      0.00000021	   4140.25557260
      1.11875555	   4345.46110661	   2004.88751881	      0.00000021	   4143.93452736
      1.11883725	   4345.45663972	   2004.91297665	      0.00000021	   4146.79840747
      1.11891896	   4345.45218267	   2004.93839944	      0.00000021	   4149.66042961
      1.11900066	   4345.44773417	   2004.96378700	      0.00000021	   4152.52056859
      1.11910511	   4345.44206080	   2004.99619231	      0.00000021	   4156.17429815
      1.11918522	   4345.43771876	   2005.02100682	      0.00000021	   4158.97441633
      1.11926533	   4345.43338604	   2005.04578760	      0.00000021	   4161.77264566
      1.11936207	   4345.42816443	   2005.07566851	      0.00000021	   4165.14933160
      1.11945881	   4345.42295618	   2005.10550019	      0.00000021	   4168.52318941
      1.11953215	   4345.41901516	   2005.12808143	      0.00000021	   4171.07888019
      1.11960549	   4345.41508195	   2005.15063440	      0.00000021	   4173.63290598
      1.11970948	   4345.40951641	   2005.18256481	      0.00000021	   4177.25152015
      1.11979989	   4345.40468928	   2005.21028081	      0.00000021	   4180.39499033
      1.11989031	   4345.39987192	   2005.23795348	      0.00000021	   4183.53583796
      1.11998073	   4345.39506611	   2005.26558309	      0.00000021	   4186.67403219
      1.12005964	   4345.39087898	   2005.28966320	      0.00000021	   4189.41091081
      1.12013856	   4345.38670059	   2005.31371048	      0.00000021	   4192.14572538
      1.12021747	   4345.38252962	   2005.33772472	      0.00000021	   4194.87845667
      1.12032718	   4345.37674476	   2005.37105409	      0.00000020	   4198.67394400
      1.12040789	   4345.37249774	   2005.39553391	      0.00000020	   4201.46368429
      1.12048861	   4345.36825951	   2005.41997929	      0.00000020	   4204.25117703
      1.12058561	   4345.36317595	   2005.44931211	      0.00000020	   4207.59820416
      1.12067157	   4345.35868139	   2005.47526468	      0.00000020	   4210.56151340
      1.12075753	   4345.35419494	   2005.50117788	      0.00000020	   4213.52220097
      1.12084349	   4345.34971832	   2005.52705195	      0.00000020	   4216.48024334
      1.12092945	   4345.34524975	   2005.55288661	      0.00000020	   4219.43561807
      1.12101541	   4345.34079086	   2005.57868209	      0.00000020	   4222.38830224
      1.12110137	   4345.33633993	   2005.60443812	      0.00000020	   4225.33827397
      1.12118733	   4345.33189855	   2005.63015492	      0.00000020	   4228.28551092
      1.12127329	   4345.32746505	   2005.65583222	      0.00000020	   4231.22999178
      1.12135925	   4345.32304095	   2005.68147024	      0.00000020	   4234.17169478
      1.12144521	   4345.31862465	   2005.70706871	      0.00000020	   4237.11059916
      1.12153117	   4345.31421762	   2005.73262785	      0.00000020	   4240.04668374
      1.12161713	   4345.30981828	   2005.75814740	      0.00000020	   4242.97992829
      1.12170309	   4345.30542809	   2005.78362755	      0.00000020	   4245.91031220
      1.12178905	   4345.30104548	   2005.80906806	      0.00000020	   4248.83781579
      1.12187501	   4345.29667190	   2005.83446913	      0.00000020	   4251.76241899
      1.12196097	   4345.29230580	   2005.85983050	      0.00000020	   4254.68410268
      1.12204693	   4345.28794859	   2005.88515236	      0.00000020	   4257.60284731
      1.12213289	   4345.28359876	   2005.91043448	      0.00000020	   4260.51863431
      1.12221885	   4345.27925770	   2005.93567704	      0.00000020	   4263.43144468
      1.12230481	   4345.27492390	   2005.96087979	      0.00000020	   4266.34126035
      1.12239077	   4345.27059875	   2005.98604292	      0.00000020	   4269.24806286
      1.12247673	   4345.26628075	   2006.01116619	      0.00000020	   4272.15183467
      1.12256269	   4345.26197126	   2006.03624977	      0.00000019	   4275.05255784
      1.12264865	   4345.25766882	   2006.06129344	      0.00000019	   4277.95021534
      1.12273461	   4345.25337477	   2006.08629736	      0.00000019	   4280.84478974
      1.12282057	   4345.24908765	   2006.11126131	      0.00000019	   4283.73626453
      1.12290653	   4345.24480879	   2006.13618545	      0.00000019	   4286.62462279
      1.12299249	   4345.24053675	   2006.16106955	      0.00000019	   4289.50984849
      1.12307845	   4345.23627285	   2006.18591378	      0.00000019	   4292.39192522
      1.12316441	   4345.23201563	   2006.21071791	      0.00000019	   4295.27083746
      1.12325038	   4345.22776645	   2006.23548211	      0.00000019	   4298.14656927
      1.12333634	   4345.22352383	   2006.26020615	      0.00000019	   4301.01910563
      1.12342230	   4345.21928912	   2006.28489019	      0.00000019	   4303.88843108
      1.12350826	   4345.21506084	   2006.30953400	      0.00000019	   4306.75453108
      1.12359422	   4345.21084036	   2006.33413776	      0.00000019	   4309.61739064
      1.12368018	   4345.20662618	   2006.35870122	      0.00000019	   4312.47699570
      1.12376614	   4345.20241969	   2006.38322456	      0.00000019	   4315.33333175
      1.12385210	   4345.19821936	   2006.40770754	      0.00000019	   4318.18638518
      1.12393806	   4345.19402662	   2006.43215034	      0.00000019	   4321.03614194
      1.12402402	   4345.18983990	   2006.45655271	      0.00000019	   4323.88258889
      1.12410998	   4345.18566065	   2006.48091483	      0.00000019	   4326.72571241
      1.12419594	   4345.18148730	   2006.50523646	      0.00000019	   4329.56549985
      1.12428190	   4345.17732131	   2006.52951778	      0.00000019	   4332.40193801
      1.12436786	   4345.17316107	   2006.55375853	      0.00000019	   4335.23501468
      1.12445382	   4345.16900809	   2006.57795890	      0.00000019	   4338.06471710
      1.12453978	   4345.16486072	   2006.60211865	      0.00000019	   4340.89103352
      1.12462574	   4345.16072051	   2006.62623796	      0.00000019	   4343.71395158
      1.12471170	   4345.15658576	   2006.65031656	      0.00000019	   4346.53345997
      1.12479766	   4345.15245807	   2006.67435466	      0.00000019	   4349.34954677
      1.12488362	   4345.14833569	   2006.69835199	      0.00000019	   4352.16220106
      1.12496958	   4345.14422028	   2006.72230876	      0.00000018	   4354.97141135
      1.12505554	   4345.14011003	   2006.74622469	      0.00000018	   4357.77716714
      1.12514150	   4345.13600666	   2006.77009999	      0.00000018	   4360.57945734
      1.12522746	   4345.13190829	   2006.79393438	      0.00000018	   4363.37827188
      1.12531342	   4345.12781670	   2006.81772808	      0.00000018	   4366.17360002
      1.12539938	   4345.12372996	   2006.84148080	      0.00000018	   4368.96543214
      1.12548534	   4345.11964993	   2006.86519278	      0.00000018	   4371.75375786
      1.12557130	   4345.11557458	   2006.88886369	      0.00000018	   4374.53856797
      1.12565726	   4345.11150584	   2006.91249381	      0.00000018	   4377.31985247
      1.12574322	   4345.10744163	   2006.93608279	      0.00000018	   4380.09760253
      1.12582918	   4345.10338397	   2006.95963091	      0.00000018	   4382.87180852
      1.12591514	   4345.09933065	   2006.98313783	      0.00000018	   4385.64246202
      1.12600110	   4345.09528381	   2007.00660384	      0.00000018	   4388.40955374
      1.12608706	   4345.09124114	   2007.03002857	      0.00000018	   4391.17307564
      1.12617302	   4345.08720488	   2007.05341232	      0.00000018	   4393.93301879
      1.12625898	   4345.08317261	   2007.07675473	      0.00000018	   4396.68937553
      1.12634495	   4345.07914670	   2007.10005611	      0.00000018	   4399.44213724
      1.12643091	   4345.07512459	   2007.12331607	      0.00000018	   4402.19129668
      1.12651687	   4345.07110879	   2007.14653495	      0.00000018	   4404.93684553
      1.12660283	   4345.06709659	   2007.16971234	      0.00000018	   4407.67877692
      1.12668879	   4345.06309067	   2007.19284860	      0.00000018	   4410.41708286
      1.12677475	   4345.05908814	   2007.21594329	      0.00000018	   4413.15175684
      1.12686071	   4345.05509185	   2007.23899680	      0.00000018	   4415.88279118
      1.12693745	   4345.05152659	   2007.25954450	      0.00000018	   4418.31806274
      1.12701420	   4345.04796587	   2007.28005929	      0.00000018	   4420.75042284
      1.12710875	   4345.04358369	   2007.30528696	      0.00000018	   4423.74296133
      1.12720330	   4345.03920775	   2007.33046451	      0.00000018	   4426.73106565
      1.12728174	   4345.03558076	   2007.35131304	      0.00000018	   4429.20656716
      1.12736018	   4345.03195823	   2007.37212707	      0.00000018	   4431.67900672
      1.12745488	   4345.02758872	   2007.39721092	      0.00000017	   4434.66005227
      1.12754958	   4345.02322529	   2007.42224437	      0.00000017	   4437.63662018
      1.12762507	   4345.01974957	   2007.44216409	      0.00000017	   4440.00625822
      1.12770057	   4345.01627785	   2007.46205176	      0.00000017	   4442.37304228
      1.12779895	   4345.01175782	   2007.48792055	      0.00000017	   4445.45308998
      1.12789733	   4345.00724393	   2007.51373478	      0.00000017	   4448.52827717
      1.12797043	   4345.00389225	   2007.53288089	      0.00000017	   4450.81019269
      1.12804354	   4345.00054415	   2007.55199688	      0.00000017	   4453.08941731
      1.12814635	   4344.99583960	   2007.57883092	      0.00000017	   4456.29042731
      1.12824917	   4344.99114136	   2007.60560521	      0.00000017	   4459.48610118
      1.12831866	   4344.98796805	   2007.62366692	      0.00000017	   4461.64291834
      1.12838815	   4344.98479788	   2007.64170136	      0.00000017	   4463.79729220
      1.12849890	   4344.97975007	   2007.67038684	      0.00000017	   4467.22574290
      1.12858873	   4344.97566029	   2007.69360422	      0.00000017	   4470.00219201
      1.12867856	   4344.97157371	   2007.71677565	      0.00000017	   4472.77454440
      1.12876840	   4344.96749189	   2007.73990134	      0.00000017	   4475.54279543
      1.12884738	   4344.96390508	   2007.76019635	      0.00000017	   4477.97336740
      1.12892637	   4344.96032195	   2007.78045597	      0.00000017	   4480.40076285
      1.12900536	   4344.95674113	   2007.80068000	      0.00000017	   4482.82497949
      1.12911043	   4344.95198229	   2007.82752977	      0.00000017	   4486.04507366
      1.12919096	   4344.94833797	   2007.84806314	      0.00000017	   4488.50894857
      1.12927149	   4344.94469716	   2007.86855963	      0.00000017	   4490.96951085
      1.12935201	   4344.94105857	   2007.88901904	      0.00000017	   4493.42675844
      1.12945576	   4344.93637531	   2007.91532381	      0.00000017	   4496.58770759
      1.12953474	   4344.93281237	   2007.93530708	      0.00000017	   4498.99029766
      1.12961371	   4344.92925263	   2007.95525480	      0.00000017	   4501.38969218
      1.12970957	   4344.92493464	   2007.97941835	      0.00000017	   4504.29766204
      1.12979573	   4344.92105723	   2008.00109251	      0.00000017	   4506.90741116
      1.12988189	   4344.91718171	   2008.02272405	      0.00000017	   4509.51335046
      1.12996805	   4344.91330992	   2008.04431322	      0.00000017	   4512.11547742
      1.13005422	   4344.90943977	   2008.06585971	      0.00000017	   4514.71379057
      1.13014038	   4344.90557338	   2008.08736380	      0.00000016	   4517.30828754
      1.13022654	   4344.90170837	   2008.10882515	      0.00000016	   4519.89896715
      1.13031270	   4344.89784720	   2008.13024411	      0.00000016	   4522.48582717
      1.13039886	   4344.89398711	   2008.15162025	      0.00000016	   4525.06886670
      1.13047530	   4344.89056555	   2008.17055040	      0.00000016	   4527.35742967
      1.13055175	   4344.88714504	   2008.18944687	      0.00000016	   4529.64298309
      1.13064602	   4344.88292992	   2008.21270421	      0.00000016	   4532.45742625
      1.13074030	   4344.87871680	   2008.23591036	      0.00000016	   4535.26729164
      1.13081809	   4344.87524305	   2008.25502165	      0.00000016	   4537.58253758
      1.13089588	   4344.87177032	   2008.27409802	      0.00000016	   4539.89466878
      1.13099057	   4344.86754632	   2008.29727067	      0.00000016	   4542.70476853
      1.13108527	   4344.86332400	   2008.32039158	      0.00000016	   4545.51025748
      1.13116014	   4344.85998807	   2008.33863715	      0.00000016	   4547.72532718
      1.13123501	   4344.85665289	   2008.35685032	      0.00000016	   4549.93751667
      1.13133348	   4344.85226919	   2008.38075541	      0.00000016	   4552.84263212
      1.13143196	   4344.84788715	   2008.40460450	      0.00000016	   4555.74277002
      1.13150434	   4344.84466880	   2008.42209834	      0.00000016	   4557.87123138
      1.13157672	   4344.84145100	   2008.43956187	      0.00000016	   4559.99700636
      1.13167990	   4344.83686638	   2008.46440517	      0.00000016	   4563.02280473
      1.13176814	   4344.83294694	   2008.48560308	      0.00000016	   4565.60622766
      1.13185638	   4344.82902997	   2008.50675616	      0.00000016	   4568.18566342
      1.13194463	   4344.82511374	   2008.52786415	      0.00000016	   4570.76111466
      1.13203287	   4344.82120035	   2008.54892736	      0.00000016	   4573.33258311
      1.13210873	   4344.81783639	   2008.56699797	      0.00000016	   4575.53993260
      1.13218459	   4344.81447438	   2008.58503547	      0.00000016	   4577.74434212
      1.13227988	   4344.81025223	   2008.60764593	      0.00000016	   4580.50922899
      1.13237516	   4344.80603252	   2008.63020403	      0.00000016	   4583.26948251
      1.13245119	   4344.80266603	   2008.64816451	      0.00000016	   4585.46846133
      1.13252722	   4344.79930131	   2008.66609168	      0.00000016	   4587.66449415
      1.13262407	   4344.79501588	   2008.68888036	      0.00000016	   4590.45772272
      1.13272091	   4344.79073281	   2008.71161493	      0.00000016	   4593.24617673
      1.13279376	   4344.78751136	   2008.72867851	      0.00000016	   4595.34032497
      1.13286660	   4344.78429144	   2008.74571151	      0.00000016	   4597.43177563
      1.13296836	   4344.77979438	   2008.76945336	      0.00000016	   4600.34879849
      1.13307011	   4344.77529958	   2008.79313545	      0.00000015	   4603.26056481
      1.13313959	   4344.77223030	   2008.80927122	      0.00000015	   4605.24572405
      1.13320907	   4344.76916234	   2008.82537916	      0.00000015	   4607.22843583
      1.13331826	   4344.76434170	   2008.85063727	      0.00000015	   4610.33944327
      1.13340726	   4344.76041394	   2008.87117370	      0.00000015	   4612.87069962
      1.13349626	   4344.75648636	   2008.89166421	      0.00000015	   4615.39794943
      1.13358525	   4344.75256055	   2008.91210903	      0.00000015	   4617.92119536
      1.13366450	   4344.74906484	   2008.93027367	      0.00000015	   4620.16443796
      1.13374374	   4344.74557054	   2008.94840211	      0.00000015	   4622.40451107
      1.13382298	   4344.74207628	   2008.96649414	      0.00000015	   4624.64141722
      1.13392491	   4344.73758301	   2008.98971249	      0.00000015	   4627.51408314
      1.13400546	   4344.73403188	   2009.00801926	      0.00000015	   4629.78064079
      1.13408601	   4344.73048197	   2009.02628860	      0.00000015	   4632.04393313
      1.13416657	   4344.72693197	   2009.04452033	      0.00000015	   4634.30396288
      1.13426748	   4344.72248576	   2009.06730819	      0.00000015	   4637.13072855
      1.13434667	   4344.71899671	   2009.08514744	      0.00000015	   4639.34518248
      1.13442585	   4344.71550873	   2009.10295053	      0.00000015	   4641.55649108
      1.13450504	   4344.71202058	   2009.12071730	      0.00000015	   4643.76465703
      1.13461013	   4344.70739218	   2009.14424113	      0.00000015	   4646.69044481
      1.13468876	   4344.70392904	   2009.16179862	      0.00000015	   4648.87575710
      1.13476738	   4344.70046681	   2009.17932048	      0.00000015	   4651.05797864
      1.13486299	   4344.69625609	   2009.20058011	      0.00000015	   4653.70755773
      1.13494817	   4344.69250586	   2009.21947489	      0.00000015	   4656.06409537
      1.13503335	   4344.68875489	   2009.23832763	      0.00000015	   4658.41701543
      1.13511853	   4344.68500493	   2009.25713859	      0.00000015	   4660.76632060
      1.13520371	   4344.68125410	   2009.27590753	      0.00000015	   4663.11201447
      1.13528888	   4344.67750430	   2009.29463471	      0.00000015	   4665.45409977
      1.13537406	   4344.67375347	   2009.31331988	      0.00000015	   4667.79258016
      1.13545924	   4344.67000368	   2009.33196332	      0.00000015	   4670.12745835
      1.13554442	   4344.66625271	   2009.35056475	      0.00000015	   4672.45873812
      1.13562959	   4344.66250281	   2009.36912450	      0.00000015	   4674.78642218
[truncated: 753,186 more chars]
