# Supplementary material for: Musculoskeletal simulations to examine the effects of accentuated eccentric loading (AEL) on jump height
Source: PeerJ. 2023 Jan 23;11:e14687. doi: 10.7717/peerj.14687 (PMC9879160; doi:10.7717/peerj.14687)
Supplement: Supplemental Information 1 [file peerj-11-14687-s001.zip › Supplementary Simulation code and output results BW/Optimized_for_J_Results/TwoSegment_Two_Segment_FiberLength.sto]

FiberLength
version=1
nRows=13563
nColumns=5
inDegrees=no

This analysis gathers basic information about muscles during a simulation (e.g., forces, tendon lengths, moment arms, etc).
Units are S.I. units (second, meters, Newtons, ...)
Angles are in degrees.

endheader
time	vastus	recfem	glut	ham
      0.00000000	      0.12085176	      0.15073687	      0.03007345	      0.11108101
      0.00010000	      0.12085176	      0.15073687	      0.03007345	      0.11108101
      0.00023578	      0.12085176	      0.15073687	      0.03007345	      0.11108101
      0.00037157	      0.12085177	      0.15073688	      0.03007345	      0.11108100
      0.00050735	      0.12085179	      0.15073689	      0.03007345	      0.11108100
      0.00064313	      0.12085182	      0.15073690	      0.03007345	      0.11108099
      0.00077892	      0.12085186	      0.15073692	      0.03007345	      0.11108098
      0.00095179	      0.12085194	      0.15073696	      0.03007345	      0.11108096
      0.00112467	      0.12085204	      0.15073700	      0.03007345	      0.11108093
      0.00129754	      0.12085216	      0.15073706	      0.03007345	      0.11108090
      0.00151861	      0.12085236	      0.15073715	      0.03007345	      0.11108085
      0.00173969	      0.12085260	      0.15073726	      0.03007345	      0.11108078
      0.00201011	      0.12085297	      0.15073742	      0.03007345	      0.11108068
      0.00228052	      0.12085341	      0.15073762	      0.03007345	      0.11108056
      0.00263639	      0.12085411	      0.15073793	      0.03007345	      0.11108037
      0.00299225	      0.12085495	      0.15073830	      0.03007345	      0.11108014
      0.00349305	      0.12085639	      0.15073892	      0.03007346	      0.11107975
      0.00399385	      0.12085814	      0.15073968	      0.03007347	      0.11107927
      0.00475543	      0.12086143	      0.15074109	      0.03007349	      0.11107836
      0.00551701	      0.12086553	      0.15074283	      0.03007355	      0.11107721
      0.00644774	      0.12087168	      0.15074543	      0.03007369	      0.11107548
      0.00737847	      0.12087917	      0.15074859	      0.03007399	      0.11107334
      0.00830920	      0.12088803	      0.15075232	      0.03007457	      0.11107078
      0.00923993	      0.12089833	      0.15075665	      0.03007563	      0.11106776
      0.01047305	      0.12091425	      0.15076334	      0.03007819	      0.11106303
      0.01125060	      0.12092566	      0.15076814	      0.03008073	      0.11105959
      0.01202816	      0.12093814	      0.15077339	      0.03008416	      0.11105580
      0.01316609	      0.12095837	      0.15078192	      0.03009097	      0.11104957
      0.01396261	      0.12097395	      0.15078849	      0.03009709	      0.11104472
      0.01475914	      0.12099069	      0.15079557	      0.03010432	      0.11103947
      0.01571545	      0.12101235	      0.15080473	      0.03011443	      0.11103260
      0.01658307	      0.12103348	      0.15081368	      0.03012489	      0.11102584
      0.01745069	      0.12105604	      0.15082325	      0.03013650	      0.11101856
      0.01830614	      0.12107966	      0.15083329	      0.03014902	      0.11101088
      0.01916159	      0.12110468	      0.15084392	      0.03016254	      0.11100267
      0.01997595	      0.12112979	      0.15085461	      0.03017631	      0.11099438
      0.02079031	      0.12115617	      0.15086585	      0.03019092	      0.11098561
      0.02156845	      0.12118256	      0.15087710	      0.03020565	      0.11097677
      0.02250334	      0.12121579	      0.15089129	      0.03022431	      0.11096557
      0.02343823	      0.12125070	      0.15090620	      0.03024401	      0.11095372
      0.02422430	      0.12128135	      0.15091931	      0.03026137	      0.11094325
      0.02501038	      0.12131319	      0.15093294	      0.03027944	      0.11093231
      0.02579645	      0.12134622	      0.15094708	      0.03029822	      0.11092090
      0.02658253	      0.12138043	      0.15096174	      0.03031770	      0.11090902
      0.02736860	      0.12141582	      0.15097692	      0.03033788	      0.11089666
      0.02815468	      0.12145240	      0.15099261	      0.03035877	      0.11088382
      0.02894076	      0.12149017	      0.15100883	      0.03038035	      0.11087049
      0.02972683	      0.12152913	      0.15102556	      0.03040262	      0.11085667
      0.03051291	      0.12156927	      0.15104281	      0.03042558	      0.11084236
      0.03129898	      0.12161060	      0.15106058	      0.03044923	      0.11082756
      0.03208506	      0.12165311	      0.15107887	      0.03047356	      0.11081226
      0.03287113	      0.12169680	      0.15109768	      0.03049858	      0.11079646
      0.03365721	      0.12174168	      0.15111701	      0.03052429	      0.11078015
      0.03444328	      0.12178774	      0.15113685	      0.03055067	      0.11076333
      0.03522936	      0.12183499	      0.15115721	      0.03057774	      0.11074600
      0.03601544	      0.12188341	      0.15117809	      0.03060548	      0.11072816
      0.03680151	      0.12193302	      0.15119949	      0.03063390	      0.11070979
      0.03758759	      0.12198380	      0.15122140	      0.03066299	      0.11069090
      0.03837366	      0.12203577	      0.15124383	      0.03069276	      0.11067148
      0.03915974	      0.12208892	      0.15126678	      0.03072320	      0.11065154
      0.03994581	      0.12214324	      0.15129024	      0.03075430	      0.11063105
      0.04073189	      0.12219874	      0.15131422	      0.03078608	      0.11061003
      0.04151796	      0.12225542	      0.15133872	      0.03081852	      0.11058846
      0.04230404	      0.12231327	      0.15136373	      0.03085163	      0.11056635
      0.04309012	      0.12237230	      0.15138925	      0.03088541	      0.11054368
      0.04387619	      0.12243250	      0.15141529	      0.03091984	      0.11052046
      0.04466227	      0.12249388	      0.15144185	      0.03095494	      0.11049668
      0.04544834	      0.12255642	      0.15146891	      0.03099069	      0.11047233
      0.04623442	      0.12262014	      0.15149649	      0.03102710	      0.11044742
      0.04702049	      0.12268503	      0.15152459	      0.03106417	      0.11042193
      0.04780657	      0.12275109	      0.15155319	      0.03110188	      0.11039586
      0.04859264	      0.12281832	      0.15158231	      0.03114025	      0.11036922
      0.04937872	      0.12288672	      0.15161194	      0.03117927	      0.11034199
      0.05016480	      0.12295629	      0.15164208	      0.03121894	      0.11031416
      0.05086958	      0.12301965	      0.15166953	      0.03125505	      0.11028871
      0.05157436	      0.12308394	      0.15169739	      0.03129168	      0.11026278
      0.05227914	      0.12314917	      0.15172567	      0.03132883	      0.11023636
      0.05298392	      0.12321534	      0.15175435	      0.03136649	      0.11020945
      0.05368870	      0.12328244	      0.15178343	      0.03140466	      0.11018206
      0.05439348	      0.12335047	      0.15181293	      0.03144334	      0.11015416
      0.05509826	      0.12341943	      0.15184283	      0.03148253	      0.11012577
      0.05580304	      0.12348932	      0.15187314	      0.03152222	      0.11009688
      0.05650782	      0.12356013	      0.15190385	      0.03156243	      0.11006749
      0.05721260	      0.12363188	      0.15193497	      0.03160313	      0.11003759
      0.05791738	      0.12370455	      0.15196649	      0.03164433	      0.11000718
      0.05862216	      0.12377815	      0.15199841	      0.03168604	      0.10997625
      0.05932694	      0.12385266	      0.15203073	      0.03172824	      0.10994481
      0.06003172	      0.12392810	      0.15206346	      0.03177094	      0.10991285
      0.06073650	      0.12400446	      0.15209658	      0.03181413	      0.10988037
      0.06144128	      0.12408173	      0.15213011	      0.03185782	      0.10984736
      0.06214606	      0.12415992	      0.15216403	      0.03190199	      0.10981382
      0.06285084	      0.12423903	      0.15219835	      0.03194665	      0.10977975
      0.06355562	      0.12431904	      0.15223307	      0.03199180	      0.10974516
      0.06426040	      0.12439997	      0.15226818	      0.03203744	      0.10971002
      0.06496518	      0.12448180	      0.15230368	      0.03208356	      0.10967435
      0.06566996	      0.12456454	      0.15233958	      0.03213015	      0.10963813
      0.06637474	      0.12464818	      0.15237587	      0.03217723	      0.10960138
      0.06707952	      0.12473272	      0.15241255	      0.03222479	      0.10956408
      0.06778430	      0.12481817	      0.15244962	      0.03227282	      0.10952623
      0.06848908	      0.12490450	      0.15248708	      0.03232132	      0.10948784
      0.06919386	      0.12499173	      0.15252493	      0.03237030	      0.10944889
      0.06989864	      0.12507985	      0.15256316	      0.03241974	      0.10940940
      0.07060343	      0.12516886	      0.15260177	      0.03246965	      0.10936935
      0.07130821	      0.12525875	      0.15264077	      0.03252003	      0.10932875
      0.07201299	      0.12534953	      0.15268015	      0.03257087	      0.10928760
      0.07271777	      0.12544118	      0.15271991	      0.03262216	      0.10924589
      0.07342255	      0.12553371	      0.15276005	      0.03267392	      0.10920363
      0.07412733	      0.12562711	      0.15280056	      0.03272612	      0.10916082
      0.07483211	      0.12572138	      0.15284145	      0.03277878	      0.10911745
      0.07553689	      0.12581652	      0.15288271	      0.03283189	      0.10907353
      0.07624167	      0.12591252	      0.15292434	      0.03288545	      0.10902906
      0.07694645	      0.12600937	      0.15296635	      0.03293944	      0.10898403
      0.07765123	      0.12610709	      0.15300872	      0.03299388	      0.10893846
      0.07835601	      0.12620565	      0.15305146	      0.03304876	      0.10889235
      0.07906079	      0.12630507	      0.15309456	      0.03310407	      0.10884569
      0.07976557	      0.12640532	      0.15313803	      0.03315981	      0.10879850
      0.08047035	      0.12650642	      0.15318186	      0.03321598	      0.10875077
      0.08117513	      0.12660835	      0.15322604	      0.03327258	      0.10870251
      0.08187991	      0.12671112	      0.15327059	      0.03332960	      0.10865373
      0.08258469	      0.12681471	      0.15331549	      0.03338704	      0.10860443
      0.08328947	      0.12691913	      0.15336074	      0.03344489	      0.10855462
      0.08399425	      0.12702437	      0.15340635	      0.03350316	      0.10850432
      0.08469903	      0.12713042	      0.15345230	      0.03356183	      0.10845352
      0.08540381	      0.12723729	      0.15349861	      0.03362092	      0.10840224
      0.08610859	      0.12734496	      0.15354525	      0.03368040	      0.10835049
      0.08681337	      0.12745343	      0.15359224	      0.03374028	      0.10829828
      0.08751815	      0.12756270	      0.15363958	      0.03380056	      0.10824563
      0.08822293	      0.12767277	      0.15368725	      0.03386123	      0.10819255
      0.08892771	      0.12778362	      0.15373526	      0.03392229	      0.10813907
      0.08963249	      0.12789526	      0.15378360	      0.03398374	      0.10808519
      0.09033727	      0.12800768	      0.15383228	      0.03404556	      0.10803094
      0.09104205	      0.12812087	      0.15388129	      0.03410777	      0.10797635
      0.09174684	      0.12823484	      0.15393063	      0.03417035	      0.10792142
      0.09245162	      0.12834957	      0.15398029	      0.03423330	      0.10786620
      0.09315640	      0.12846506	      0.15403028	      0.03429661	      0.10781071
      0.09386118	      0.12858130	      0.15408059	      0.03436029	      0.10775497
      0.09456596	      0.12869830	      0.15413122	      0.03442433	      0.10769902
      0.09527074	      0.12881604	      0.15418217	      0.03448873	      0.10764288
      0.09597552	      0.12893453	      0.15423344	      0.03455349	      0.10758660
      0.09668030	      0.12905375	      0.15428502	      0.03461861	      0.10753019
      0.09738508	      0.12917371	      0.15433691	      0.03468409	      0.10747369
      0.09808986	      0.12929439	      0.15438911	      0.03474992	      0.10741712
      0.09879464	      0.12941579	      0.15444161	      0.03481611	      0.10736052
      0.09949942	      0.12953791	      0.15449442	      0.03488266	      0.10730391
      0.10020420	      0.12966075	      0.15454754	      0.03494955	      0.10724730
      0.10090898	      0.12978429	      0.15460095	      0.03501678	      0.10719070
      0.10161376	      0.12990853	      0.15465467	      0.03508436	      0.10713412
      0.10231854	      0.13003348	      0.15470868	      0.03515228	      0.10707756
      0.10302332	      0.13015911	      0.15476298	      0.03522053	      0.10702101
      0.10372810	      0.13028543	      0.15481758	      0.03528911	      0.10696449
      0.10443288	      0.13041244	      0.15487247	      0.03535802	      0.10690798
      0.10513766	      0.13054012	      0.15492764	      0.03542725	      0.10685149
      0.10584244	      0.13066847	      0.15498310	      0.03549681	      0.10679501
      0.10654722	      0.13079749	      0.15503884	      0.03556668	      0.10673856
      0.10725200	      0.13092718	      0.15509486	      0.03563687	      0.10668212
      0.10795678	      0.13105752	      0.15515116	      0.03570736	      0.10662571
      0.10866156	      0.13118851	      0.15520774	      0.03577817	      0.10656931
      0.10936634	      0.13132014	      0.15526459	      0.03584927	      0.10651292
      0.11007112	      0.13145242	      0.15532172	      0.03592068	      0.10645656
      0.11077590	      0.13158534	      0.15537911	      0.03599239	      0.10640022
      0.11148068	      0.13171888	      0.15543677	      0.03606438	      0.10634389
      0.11218546	      0.13185305	      0.15549470	      0.03613667	      0.10628758
      0.11289024	      0.13198784	      0.15555289	      0.03620925	      0.10623129
      0.11359503	      0.13212325	      0.15561134	      0.03628210	      0.10617502
      0.11429981	      0.13225927	      0.15567005	      0.03635524	      0.10611876
      0.11500459	      0.13239589	      0.15572901	      0.03642865	      0.10606252
      0.11570937	      0.13253311	      0.15578823	      0.03650234	      0.10600631
      0.11641415	      0.13267093	      0.15584770	      0.03657629	      0.10595011
      0.11711893	      0.13280933	      0.15590743	      0.03665052	      0.10589393
      0.11782371	      0.13294832	      0.15596740	      0.03672500	      0.10583776
      0.11852849	      0.13308789	      0.15602761	      0.03679974	      0.10578162
      0.11923327	      0.13322804	      0.15608807	      0.03687474	      0.10572549
      0.11993805	      0.13336875	      0.15614877	      0.03694999	      0.10566938
      0.12064283	      0.13351003	      0.15620971	      0.03702549	      0.10561329
      0.12134761	      0.13365187	      0.15627089	      0.03710124	      0.10555722
      0.12205239	      0.13379426	      0.15633230	      0.03717723	      0.10550117
      0.12275717	      0.13393720	      0.15639395	      0.03725346	      0.10544513
      0.12346195	      0.13408069	      0.15645583	      0.03732992	      0.10538912
      0.12416673	      0.13422471	      0.15651794	      0.03740662	      0.10533312
      0.12487151	      0.13436927	      0.15658027	      0.03748355	      0.10527714
      0.12557629	      0.13451436	      0.15664283	      0.03756070	      0.10522117
      0.12628107	      0.13465997	      0.15670562	      0.03763808	      0.10516523
      0.12698585	      0.13480611	      0.15676862	      0.03771568	      0.10510931
      0.12769063	      0.13495276	      0.15683185	      0.03779350	      0.10505340
      0.12839541	      0.13509992	      0.15689529	      0.03787153	      0.10499751
      0.12910019	      0.13524759	      0.15695895	      0.03794977	      0.10494164
      0.12980497	      0.13539576	      0.15702283	      0.03802822	      0.10488579
      0.13050975	      0.13554442	      0.15708692	      0.03810687	      0.10482996
      0.13121453	      0.13569358	      0.15715121	      0.03818572	      0.10477414
      0.13191931	      0.13584323	      0.15721572	      0.03826478	      0.10471834
      0.13262409	      0.13599336	      0.15728043	      0.03834403	      0.10466257
      0.13332887	      0.13614397	      0.15734535	      0.03842348	      0.10460681
      0.13403365	      0.13629505	      0.15741048	      0.03850311	      0.10455106
      0.13473844	      0.13644660	      0.15747580	      0.03858293	      0.10449534
      0.13544322	      0.13659862	      0.15754133	      0.03866294	      0.10443964
      0.13614800	      0.13675110	      0.15760705	      0.03874313	      0.10438395
      0.13685278	      0.13690404	      0.15767298	      0.03882349	      0.10432828
      0.13755756	      0.13705743	      0.15773909	      0.03890404	      0.10427263
      0.13826234	      0.13721126	      0.15780541	      0.03898475	      0.10421700
      0.13896712	      0.13736555	      0.15787191	      0.03906564	      0.10416139
      0.13967190	      0.13752027	      0.15793861	      0.03914669	      0.10410579
      0.14037668	      0.13767543	      0.15800549	      0.03922791	      0.10405022
      0.14108146	      0.13783102	      0.15807257	      0.03930930	      0.10399466
      0.14178624	      0.13798704	      0.15813983	      0.03939084	      0.10393912
      0.14249102	      0.13814349	      0.15820727	      0.03947254	      0.10388360
      0.14319580	      0.13830035	      0.15827490	      0.03955440	      0.10382809
      0.14390058	      0.13845763	      0.15834272	      0.03963640	      0.10377261
      0.14460536	      0.13861533	      0.15841071	      0.03971856	      0.10371714
      0.14531014	      0.13877343	      0.15847888	      0.03980086	      0.10366170
      0.14601492	      0.13893194	      0.15854723	      0.03988331	      0.10360627
      0.14671970	      0.13909085	      0.15861576	      0.03996591	      0.10355086
      0.14742448	      0.13925016	      0.15868447	      0.04004864	      0.10349546
      0.14812926	      0.13940986	      0.15875335	      0.04013151	      0.10344009
      0.14883404	      0.13956995	      0.15882241	      0.04021451	      0.10338473
      0.14953882	      0.13973043	      0.15889163	      0.04029765	      0.10332940
      0.15024360	      0.13989129	      0.15896103	      0.04038092	      0.10327408
      0.15094838	      0.14005254	      0.15903060	      0.04046431	      0.10321878
      0.15165316	      0.14021416	      0.15910034	      0.04054784	      0.10316350
      0.15235794	      0.14037615	      0.15917024	      0.04063148	      0.10310823
      0.15306272	      0.14053851	      0.15924032	      0.04071525	      0.10305299
      0.15376750	      0.14070124	      0.15931055	      0.04079914	      0.10299776
      0.15447228	      0.14086434	      0.15938096	      0.04088314	      0.10294255
      0.15517706	      0.14102779	      0.15945153	      0.04096726	      0.10288736
      0.15588185	      0.14119160	      0.15952226	      0.04105150	      0.10283219
      0.15658663	      0.14135576	      0.15959315	      0.04113584	      0.10277704
      0.15729141	      0.14152028	      0.15966420	      0.04122029	      0.10272190
      0.15799619	      0.14168514	      0.15973542	      0.04130485	      0.10266678
      0.15870097	      0.14185035	      0.15980679	      0.04138952	      0.10261169
      0.15940575	      0.14201590	      0.15987832	      0.04147428	      0.10255661
      0.16011053	      0.14218179	      0.15995001	      0.04155915	      0.10250154
      0.16081531	      0.14234801	      0.16002186	      0.04164412	      0.10244650
      0.16152009	      0.14251457	      0.16009386	      0.04172919	      0.10239148
      0.16222487	      0.14268145	      0.16016602	      0.04181435	      0.10233647
      0.16292965	      0.14284867	      0.16023833	      0.04189960	      0.10228148
      0.16363443	      0.14301621	      0.16031080	      0.04198494	      0.10222651
      0.16433921	      0.14318407	      0.16038341	      0.04207038	      0.10217156
      0.16504399	      0.14335225	      0.16045619	      0.04215590	      0.10211663
      0.16574877	      0.14352074	      0.16052911	      0.04224151	      0.10206171
      0.16645355	      0.14368955	      0.16060218	      0.04232720	      0.10200682
      0.16715833	      0.14385867	      0.16067541	      0.04241298	      0.10195194
      0.16786311	      0.14402810	      0.16074878	      0.04249884	      0.10189708
      0.16856789	      0.14419784	      0.16082231	      0.04258477	      0.10184224
      0.16927267	      0.14436788	      0.16089598	      0.04267079	      0.10178742
      0.16997745	      0.14453822	      0.16096980	      0.04275688	      0.10173261
      0.17068223	      0.14470886	      0.16104376	      0.04284304	      0.10167782
      0.17138701	      0.14487980	      0.16111788	      0.04292928	      0.10162306
      0.17209179	      0.14505103	      0.16119214	      0.04301559	      0.10156831
      0.17279657	      0.14522255	      0.16126655	      0.04310196	      0.10151358
      0.17350135	      0.14539436	      0.16134110	      0.04318841	      0.10145886
      0.17420613	      0.14556646	      0.16141580	      0.04327492	      0.10140417
      0.17491091	      0.14573884	      0.16149064	      0.04336150	      0.10134949
      0.17561569	      0.14591151	      0.16156563	      0.04344814	      0.10129483
      0.17632047	      0.14608446	      0.16164076	      0.04353485	      0.10124019
      0.17702526	      0.14625768	      0.16171604	      0.04362161	      0.10118557
      0.17773004	      0.14643119	      0.16179145	      0.04370844	      0.10113097
      0.17843482	      0.14660496	      0.16186702	      0.04379532	      0.10107639
      0.17913960	      0.14677901	      0.16194272	      0.04388226	      0.10102182
      0.17984438	      0.14695333	      0.16201857	      0.04396926	      0.10096727
      0.18054916	      0.14712792	      0.16209455	      0.04405631	      0.10091274
      0.18125394	      0.14730278	      0.16217068	      0.04414341	      0.10085823
      0.18195872	      0.14747789	      0.16224695	      0.04423057	      0.10080374
      0.18266350	      0.14765328	      0.16232337	      0.04431777	      0.10074926
      0.18336828	      0.14782892	      0.16239992	      0.04440503	      0.10069481
      0.18407306	      0.14800482	      0.16247662	      0.04449233	      0.10064037
      0.18477784	      0.14818098	      0.16255345	      0.04457968	      0.10058595
      0.18548262	      0.14835739	      0.16263043	      0.04466708	      0.10053155
      0.18618740	      0.14853406	      0.16270754	      0.04475452	      0.10047716
      0.18689218	      0.14871098	      0.16278480	      0.04484201	      0.10042280
      0.18759696	      0.14888815	      0.16286220	      0.04492953	      0.10036845
      0.18830174	      0.14906557	      0.16293788	      0.04501711	      0.10031412
      0.18900652	      0.14924323	      0.16300456	      0.04510472	      0.10025981
      0.18971130	      0.14942114	      0.16305758	      0.04519237	      0.10020552
      0.19041608	      0.14959929	      0.16309602	      0.04528006	      0.10015125
      0.19112086	      0.14977768	      0.16312127	      0.04536779	      0.10009699
      0.19182564	      0.14995630	      0.16313546	      0.04545556	      0.10004276
      0.19253042	      0.15013516	      0.16314045	      0.04554336	      0.09998854
      0.19323520	      0.15031423	      0.16313774	      0.04563119	      0.09993434
      0.19393998	      0.15049353	      0.16312854	      0.04571907	      0.09988015
      0.19464476	      0.15067305	      0.16311393	      0.04580697	      0.09982599
      0.19534954	      0.15085278	      0.16309480	      0.04589491	      0.09977184
      0.19605432	      0.15103272	      0.16307191	      0.04598288	      0.09971772
      0.19675910	      0.15121286	      0.16304589	      0.04607088	      0.09966361
      0.19746388	      0.15139321	      0.16301728	      0.04615892	      0.09960952
      0.19816866	      0.15157376	      0.16298653	      0.04624698	      0.09955544
      0.19887345	      0.15175451	      0.16295403	      0.04633507	      0.09950139
      0.19957823	      0.15193545	      0.16292013	      0.04642319	      0.09944735
      0.20028301	      0.15211658	      0.16288510	      0.04651134	      0.09939333
      0.20098779	      0.15229790	      0.16284922	      0.04659952	      0.09933933
      0.20169257	      0.15247941	      0.16281272	      0.04668772	      0.09928535
      0.20239735	      0.15266110	      0.16277580	      0.04677594	      0.09923139
      0.20310213	      0.15284298	      0.16273866	      0.04686419	      0.09917744
      0.20380691	      0.15302503	      0.16270147	      0.04695246	      0.09912352
      0.20451169	      0.15320725	      0.16266438	      0.04704075	      0.09906961
      0.20521647	      0.15338965	      0.16262752	      0.04712906	      0.09901572
      0.20592125	      0.15357222	      0.16259102	      0.04721738	      0.09896184
      0.20662603	      0.15375496	      0.16255496	      0.04730572	      0.09890799
      0.20733081	      0.15393787	      0.16251941	      0.04739407	      0.09885415
      0.20803559	      0.15412094	      0.16248443	      0.04748244	      0.09880034
      0.20874037	      0.15430417	      0.16245003	      0.04757082	      0.09874654
      0.20944515	      0.15448756	      0.16241623	      0.04765920	      0.09869276
      0.21014993	      0.15467110	      0.16238300	      0.04774759	      0.09863899
      0.21085471	      0.15485480	      0.16235033	      0.04783599	      0.09858525
      0.21155949	      0.15503866	      0.16231818	      0.04792439	      0.09853152
      0.21226427	      0.15522266	      0.16228651	      0.04801280	      0.09847781
      0.21296905	      0.15540681	      0.16225529	      0.04810121	      0.09842412
      0.21367383	      0.15559111	      0.16222446	      0.04818962	      0.09837045
      0.21437861	      0.15577555	      0.16219400	      0.04827802	      0.09831679
      0.21508339	      0.15596014	      0.16216387	      0.04836643	      0.09826316
      0.21578817	      0.15614487	      0.16213407	      0.04845483	      0.09820954
      0.21649295	      0.15632974	      0.16210462	      0.04854322	      0.09815594
      0.21719773	      0.15651474	      0.16207555	      0.04863161	      0.09810236
      0.21790251	      0.15669988	      0.16204690	      0.04871999	      0.09804880
      0.21860729	      0.15688516	      0.16201873	      0.04880836	      0.09799525
      0.21931207	      0.15707057	      0.16199112	      0.04889672	      0.09794172
      0.22001686	      0.15725611	      0.16196412	      0.04898507	      0.09788821
      0.22072164	      0.15744178	      0.16193780	      0.04907341	      0.09783472
      0.22142642	      0.15762757	      0.16191222	      0.04916173	      0.09778125
      0.22213120	      0.15781349	      0.16188744	      0.04925003	      0.09772780
      0.22283598	      0.15799954	      0.16186349	      0.04933833	      0.09767436
      0.22354076	      0.15818570	      0.16184040	      0.04942660	      0.09762094
      0.22424554	      0.15837198	      0.16181818	      0.04951485	      0.09756754
      0.22495032	      0.15855838	      0.16179685	      0.04960309	      0.09751416
      0.22565510	      0.15874490	      0.16177639	      0.04969130	      0.09746079
      0.22635988	      0.15893153	      0.16175679	      0.04977950	      0.09740745
      0.22706466	      0.15911827	      0.16173806	      0.04986767	      0.09735412
      0.22776944	      0.15930512	      0.16172015	      0.04995582	      0.09730081
      0.22847422	      0.15949208	      0.16170306	      0.05004394	      0.09724752
      0.22917900	      0.15967915	      0.16168675	      0.05013204	      0.09719424
      0.22988378	      0.15986632	      0.16167120	      0.05022011	      0.09714099
      0.23058856	      0.16005360	      0.16165639	      0.05030815	      0.09708775
      0.23129334	      0.16024099	      0.16164229	      0.05039616	      0.09703453
      0.23199812	      0.16042847	      0.16162887	      0.05048415	      0.09698133
      0.23270290	      0.16061606	      0.16161610	      0.05057211	      0.09692815
      0.23340768	      0.16080374	      0.16160397	      0.05066003	      0.09687498
      0.23411246	      0.16099153	      0.16159245	      0.05074792	      0.09682184
      0.23481724	      0.16117941	      0.16158151	      0.05083579	      0.09676871
      0.23552202	      0.16136739	      0.16157114	      0.05092361	      0.09671560
      0.23622680	      0.16155546	      0.16156131	      0.05101141	      0.09666250
      0.23693158	      0.16174363	      0.16155201	      0.05109916	      0.09660943
      0.23763636	      0.16193189	      0.16154322	      0.05118689	      0.09655637
      0.23834114	      0.16212024	      0.16153492	      0.05127457	      0.09650333
      0.23904592	      0.16230869	      0.16152710	      0.05136222	      0.09645031
      0.23975070	      0.16249722	      0.16151974	      0.05144983	      0.09639731
      0.24045548	      0.16268584	      0.16151283	      0.05153740	      0.09634432
      0.24116027	      0.16287455	      0.16150636	      0.05162493	      0.09629136
      0.24186505	      0.16306335	      0.16150032	      0.05171243	      0.09623841
      0.24256983	      0.16325223	      0.16149470	      0.05179988	      0.09618548
      0.24327461	      0.16344120	      0.16148949	      0.05188729	      0.09613257
      0.24397939	      0.16363025	      0.16148469	      0.05197466	      0.09607967
      0.24468417	      0.16381939	      0.16148029	      0.05206198	      0.09602680
      0.24538895	      0.16400861	      0.16147629	      0.05214926	      0.09597394
      0.24609373	      0.16419791	      0.16147268	      0.05223650	      0.09592110
      0.24679851	      0.16438730	      0.16146947	      0.05232370	      0.09586827
      0.24750329	      0.16457676	      0.16146665	      0.05241084	      0.09581547
      0.24820807	      0.16476630	      0.16146422	      0.05249795	      0.09576268
      0.24891285	      0.16495592	      0.16146218	      0.05258501	      0.09570992
      0.24961763	      0.16514562	      0.16146054	      0.05267202	      0.09565717
      0.25032241	      0.16533540	      0.16145931	      0.05275898	      0.09560443
      0.25102719	      0.16552526	      0.16145848	      0.05284590	      0.09555172
      0.25173197	      0.16571519	      0.16145807	      0.05293276	      0.09549902
      0.25243675	      0.16590520	      0.16145807	      0.05301958	      0.09544634
      0.25314153	      0.16609528	      0.16145851	      0.05310635	      0.09539368
      0.25384631	      0.16628544	      0.16145937	      0.05319307	      0.09534104
      0.25447979	      0.16645643	      0.16146053	      0.05327098	      0.09529374
      0.25511326	      0.16662747	      0.16146206	      0.05334884	      0.09524645
      0.25574674	      0.16679858	      0.16146395	      0.05342666	      0.09519918
      0.25638021	      0.16696974	      0.16146622	      0.05350444	      0.09515193
      0.25701369	      0.16714097	      0.16146886	      0.05358218	      0.09510468
      0.25764716	      0.16731225	      0.16147189	      0.05365988	      0.09505745
      0.25828064	      0.16748359	      0.16147530	      0.05373753	      0.09501024
      0.25891411	      0.16765499	      0.16147910	      0.05381515	      0.09496304
      0.25954759	      0.16782645	      0.16148327	      0.05389272	      0.09491586
      0.26018106	      0.16799797	      0.16148784	      0.05397024	      0.09486869
      0.26081453	      0.16816955	      0.16149278	      0.05404773	      0.09482153
      0.26144801	      0.16834118	      0.16149809	      0.05412516	      0.09477439
      0.26208148	      0.16851288	      0.16150378	      0.05420256	      0.09472726
      0.26271496	      0.16868462	      0.16150982	      0.05427991	      0.09468015
      0.26334843	      0.16885643	      0.16151622	      0.05435722	      0.09463305
      0.26398191	      0.16902829	      0.16152296	      0.05443448	      0.09458597
      0.26461538	      0.16920020	      0.16153004	      0.05451169	      0.09453890
      0.26524886	      0.16937217	      0.16153744	      0.05458887	      0.09449185
      0.26588233	      0.16954419	      0.16154516	      0.05466599	      0.09444481
      0.26651581	      0.16971627	      0.16155317	      0.05474307	      0.09439779
      0.26714928	      0.16988839	      0.16156148	      0.05482011	      0.09435078
      0.26778276	      0.17006057	      0.16157008	      0.05489709	      0.09430378
      0.26841623	      0.17023280	      0.16157894	      0.05497404	      0.09425680
      0.26904971	      0.17040508	      0.16158807	      0.05505093	      0.09420983
      0.26968318	      0.17057741	      0.16159745	      0.05512778	      0.09416288
      0.27031666	      0.17074979	      0.16160707	      0.05520458	      0.09411594
      0.27095013	      0.17092221	      0.16161694	      0.05528134	      0.09406902
      0.27158361	      0.17109469	      0.16162703	      0.05535804	      0.09402211
      0.27221708	      0.17126721	      0.16163734	      0.05543471	      0.09397522
      0.27285056	      0.17143977	      0.16164788	      0.05551132	      0.09392834
      0.27348403	      0.17161239	      0.16165862	      0.05558788	      0.09388147
      0.27411751	      0.17178505	      0.16166956	      0.05566440	      0.09383462
      0.27475098	      0.17195776	      0.16168070	      0.05574087	      0.09378778
      0.27538446	      0.17213051	      0.16169204	      0.05581729	      0.09374096
      0.27601793	      0.17230330	      0.16170356	      0.05589366	      0.09369416
      0.27665141	      0.17247614	      0.16171526	      0.05596999	      0.09364736
      0.27728488	      0.17264903	      0.16172714	      0.05604626	      0.09360058
      0.27791836	      0.17282196	      0.16173919	      0.05612249	      0.09355382
      0.27855183	      0.17299493	      0.16175141	      0.05619867	      0.09350707
      0.27918531	      0.17316795	      0.16176379	      0.05627480	      0.09346034
      0.27981878	      0.17334100	      0.16177633	      0.05635088	      0.09341362
      0.28045226	      0.17351411	      0.16178903	      0.05642691	      0.09336691
      0.28070004	      0.17358183	      0.16179403	      0.05645664	      0.09334865
      0.28085910	      0.17362530	      0.16179726	      0.05647572	      0.09333692
      0.28107682	      0.17368475	      0.16180169	      0.05650183	      0.09332088
      0.28129454	      0.17374386	      0.16180615	      0.05652793	      0.09330483
      0.28186415	      0.17389484	      0.16181787	      0.05659619	      0.09326287
      0.28243377	      0.17403818	      0.16182971	      0.05666442	      0.09322091
      0.28300338	      0.17417248	      0.16184167	      0.05673261	      0.09317897
      0.28357299	      0.17429753	      0.16185374	      0.05680075	      0.09313703
      0.28414260	      0.17441380	      0.16186592	      0.05686885	      0.09309511
      0.28471221	      0.17452208	      0.16187821	      0.05693690	      0.09305321
      0.28528182	      0.17462333	      0.16189061	      0.05700490	      0.09301131
      0.28585143	      0.17471850	      0.16190311	      0.05707285	      0.09296942
      0.28642104	      0.17480850	      0.16191571	      0.05714074	      0.09292755
      0.28671502	      0.17485321	      0.16192225	      0.05717576	      0.09290595
      0.28727262	      0.17493519	      0.16193474	      0.05724212	      0.09286497
      0.28783023	      0.17501402	      0.16194737	      0.05730842	      0.09282401
      0.28838783	      0.17509026	      0.16196017	      0.05737464	      0.09278306
      0.28894543	      0.17516442	      0.16197319	      0.05744079	      0.09274212
      0.28950304	      0.17523692	      0.16198645	      0.05750686	      0.09270119
      0.29006064	      0.17530816	      0.16199999	      0.05757284	      0.09266027
      0.29061825	      0.17537849	      0.16201384	      0.05763873	      0.09261937
      0.29117585	      0.17544824	      0.16202802	      0.05770452	      0.09257847
      0.29173345	      0.17551768	      0.16204257	      0.05777022	      0.09253759
      0.29229106	      0.17558708	      0.16205750	      0.05783582	      0.09249672
      0.29279034	      0.17564936	      0.16207122	      0.05789446	      0.09246013
      0.29328962	      0.17571189	      0.16208527	      0.05795302	      0.09242355
      0.29378891	      0.17577478	      0.16209969	      0.05801149	      0.09238698
      0.29428819	      0.17583809	      0.16211448	      0.05806986	      0.09235042
      0.29478747	      0.17590184	      0.16212965	      0.05812814	      0.09231387
      0.29528675	      0.17596603	      0.16214523	      0.05818633	      0.09227733
      0.29578604	      0.17603062	      0.16216121	      0.05824442	      0.09224079
      0.29628532	      0.17609557	      0.16217762	      0.05830242	      0.09220427
      0.29678460	      0.17616082	      0.16219446	      0.05836031	      0.09216776
      0.29728388	      0.17622629	      0.16221175	      0.05841810	      0.09213125
      0.29778316	      0.17629191	      0.16222949	      0.05847579	      0.09209475
      0.29828245	      0.17635762	      0.16224770	      0.05853338	      0.09205826
      0.29878173	      0.17642334	      0.16226639	      0.05859087	      0.09202178
      0.29928101	      0.17648903	      0.16228556	      0.05864825	      0.09198531
      0.29978029	      0.17655463	      0.16230523	      0.05870553	      0.09194885
      0.30027958	      0.17662014	      0.16232541	      0.05876270	      0.09191240
      0.30077886	      0.17668558	      0.16234610	      0.05881976	      0.09187596
      0.30127814	      0.17675102	      0.16236731	      0.05887672	      0.09183952
      0.30177742	      0.17681654	      0.16238906	      0.05893358	      0.09180310
      0.30227671	      0.17688227	      0.16241134	      0.05899032	      0.09176668
      0.30277599	      0.17694832	      0.16243418	      0.05904696	      0.09173028
      0.30327527	      0.17701482	      0.16245757	      0.05910349	      0.09169388
      0.30377455	      0.17708189	      0.16248152	      0.05915992	      0.09165749
      0.30427384	      0.17714965	      0.16250604	      0.05921623	      0.09162111
      0.30477312	      0.17721819	      0.16253114	      0.05927244	      0.09158474
      0.30527240	      0.17728754	      0.16255682	      0.05932853	      0.09154838
      0.30577168	      0.17735776	      0.16258310	      0.05938452	      0.09151202
      0.30627096	      0.17742883	      0.16260996	      0.05944039	      0.09147568
      0.30677025	      0.17750073	      0.16263743	      0.05949615	      0.09143935
      0.30726953	      0.17757343	      0.16266551	      0.05955180	      0.09140302
      0.30776881	      0.17764687	      0.16269419	      0.05960734	      0.09136670
      0.30826809	      0.17772099	      0.16272350	      0.05966276	      0.09133040
      0.30876738	      0.17779572	      0.16275342	      0.05971808	      0.09129410
      0.30926666	      0.17787101	      0.16278396	      0.05977327	      0.09125781
      0.30976594	      0.17794677	      0.16281512	      0.05982836	      0.09122153
      0.31026522	      0.17802297	      0.16284692	      0.05988333	      0.09118526
      0.31076451	      0.17809953	      0.16287934	      0.05993818	      0.09114899
      0.31126379	      0.17817642	      0.16291239	      0.05999292	      0.09111274
      0.31176307	      0.17825357	      0.16294607	      0.06004755	      0.09107650
      0.31226235	      0.17833095	      0.16298038	      0.06010206	      0.09104026
      0.31276164	      0.17840853	      0.16301532	      0.06015645	      0.09100404
      0.31326092	      0.17848627	      0.16305088	      0.06021073	      0.09096782
      0.31376020	      0.17856414	      0.16308707	      0.06026489	      0.09093161
      0.31425948	      0.17864211	      0.16312389	      0.06031893	      0.09089541
      0.31475876	      0.17872017	      0.16316132	      0.06037286	      0.09085922
      0.31525805	      0.17879829	      0.16319937	      0.06042667	      0.09082304
      0.31575733	      0.17887646	      0.16323802	      0.06048036	      0.09078687
      0.31625661	      0.17895466	      0.16327729	      0.06053393	      0.09075071
      0.31675589	      0.17903288	      0.16331715	      0.06058739	      0.09071456
      0.31725518	      0.17911110	      0.16335761	      0.06064073	      0.09067841
      0.31747634	      0.17914575	      0.16337572	      0.06066432	      0.09066240
      0.31758865	      0.17916335	      0.16338495	      0.06067629	      0.09065428
      0.31770096	      0.17918094	      0.16339422	      0.06068824	      0.09064615
      0.31826251	      0.17926891	      0.16344100	      0.06074739	      0.09060552
      0.31882406	      0.17935685	      0.16348851	      0.06080489	      0.09056490
      0.31938561	      0.17944475	      0.16353672	      0.06086030	      0.09052429
      0.31994716	      0.17953262	      0.16358562	      0.06091351	      0.09048369
      0.32050870	      0.17962045	      0.16363521	      0.06096457	      0.09044310
      0.32107025	      0.17970822	      0.16368546	      0.06101364	      0.09040253
      0.32163180	      0.17979594	      0.16373636	      0.06106089	      0.09036197
      0.32219335	      0.17988361	      0.16378790	      0.06110654	      0.09032142
      0.32275490	      0.17997122	      0.16384007	      0.06115075	      0.09028088
      0.32331645	      0.18005877	      0.16389283	      0.06119371	      0.09024035
      0.32387800	      0.18014626	      0.16394618	      0.06123558	      0.09019983
      0.32443955	      0.18023370	      0.16400011	      0.06127649	      0.09015933
      0.32500110	      0.18032109	      0.16405458	      0.06131657	      0.09011883
      0.32556265	      0.18040843	      0.16410959	      0.06135592	      0.09007835
      0.32612419	      0.18049572	      0.16416512	      0.06139465	      0.09003788
      0.32668574	      0.18058297	      0.16422116	      0.06143284	      0.08999742
      0.32724729	      0.18067018	      0.16427767	      0.06147055	      0.08995697
      0.32780884	      0.18075737	      0.16433466	      0.06150786	      0.08991654
      0.32837039	      0.18084454	      0.16439209	      0.06154483	      0.08987611
      0.32893194	      0.18093169	      0.16444996	      0.06158152	      0.08983570
      0.32949349	      0.18101885	      0.16450824	      0.06161796	      0.08979530
      0.33005504	      0.18110602	      0.16456692	      0.06165421	      0.08975491
      0.33061659	      0.18119320	      0.16462599	      0.06169030	      0.08971453
      0.33117813	      0.18128042	      0.16468542	      0.06172627	      0.08967417
      0.33173968	      0.18136767	      0.16474521	      0.06176215	      0.08963381
      0.33230123	      0.18145498	      0.16480534	      0.06179797	      0.08959347
      0.33286278	      0.18154234	      0.16486578	      0.06183376	      0.08955314
      0.33342433	      0.18162977	      0.16492654	      0.06186951	      0.08951282
      0.33398588	      0.18171728	      0.16498759	      0.06190525	      0.08947251
      0.33454743	      0.18180487	      0.16504892	      0.06194098	      0.08943221
      0.33510898	      0.18189253	      0.16511052	      0.06197669	      0.08939192
      0.33567053	      0.18198027	      0.16517236	      0.06201238	      0.08935165
      0.33623207	      0.18206809	      0.16523446	      0.06204805	      0.08931139
      0.33679362	      0.18215597	      0.16529678	      0.06208367	      0.08927114
      0.33735517	      0.18224390	      0.16535931	      0.06211923	      0.08923090
      0.33791672	      0.18233188	      0.16542205	      0.06215472	      0.08919067
      0.33847827	      0.18241988	      0.16548499	      0.06219012	      0.08915046
      0.33903982	      0.18250788	      0.16554811	      0.06222541	      0.08911025
      0.33960137	      0.18259587	      0.16561141	      0.06226058	      0.08907006
      0.34016292	      0.18268382	      0.16567487	      0.06229561	      0.08902988
      0.34072447	      0.18277170	      0.16573848	      0.06233050	      0.08898971
      0.34128602	      0.18285949	      0.16580224	      0.06236523	      0.08894956
      0.34184756	      0.18294716	      0.16586613	      0.06239979	      0.08890941
      0.34240911	      0.18303469	      0.16593015	      0.06243416	      0.08886928
      0.34297066	      0.18312206	      0.16599429	      0.06246836	      0.08882916
      0.34353221	      0.18320925	      0.16605854	      0.06250239	      0.08878905
      0.34409376	      0.18329622	      0.16612289	      0.06253624	      0.08874895
      0.34477146	      0.18340088	      0.16620069	      0.06257690	      0.08870057
      0.34537573	      0.18349390	      0.16627016	      0.06261301	      0.08865745
      0.34585227	      0.18356703	      0.16632501	      0.06264140	      0.08862345
      0.34632881	      0.18363996	      0.16637991	      0.06266973	      0.08858946
      0.34684282	      0.18371839	      0.16643919	      0.06270025	      0.08855281
      0.34748049	      0.18381533	      0.16651281	      0.06273807	      0.08850736
      0.34825717	      0.18393288	      0.16660257	      0.06278412	      0.08845202
      0.34870059	      0.18399972	      0.16665386	      0.06281041	      0.08842043
      0.34940683	      0.18410576	      0.16673560	      0.06285233	      0.08837014
      0.34986741	      0.18417463	      0.16678895	      0.06287969	      0.08833735
      0.35032799	      0.18424329	      0.16684232	      0.06290707	      0.08830457
      0.35090636	      0.18432919	      0.16690936	      0.06294149	      0.08826342
      0.35136418	      0.18439694	      0.16696245	      0.06296876	      0.08823085
      0.35212544	      0.18450909	      0.16705076	      0.06301413	      0.08817672
      0.35258525	      0.18457653	      0.16710412	      0.06304154	      0.08814403
      0.35304505	      0.18464375	      0.16715748	      0.06306896	      0.08811135
      0.35364646	      0.18473131	      0.16722729	      0.06310481	      0.08806862
      0.35420179	      0.18481182	      0.16729175	      0.06313789	      0.08802918
      0.35475713	      0.18489199	      0.16735622	      0.06317093	      0.08798974
      0.35523349	      0.18496049	      0.16741152	      0.06319925	      0.08795593
      0.35570986	      0.18502874	      0.16746681	      0.06322752	      0.08792212
      0.35618622	      0.18509673	      0.16752210	      0.06325575	      0.08788832
      0.35680585	      0.18518480	      0.16759400	      0.06329240	      0.08784437
      0.35724968	      0.18524762	      0.16764550	      0.06331858	      0.08781290
      0.35769351	      0.18531022	      0.16769698	      0.06334471	      0.08778143
      0.35825196	      0.18538867	      0.16776174	      0.06337751	      0.08774185
      0.35876866	      0.18546094	      0.16782163	      0.06340776	      0.08770524
      0.35928536	      0.18553291	      0.16788151	      0.06343793	      0.08766864
      0.35980207	      0.18560457	      0.16794136	      0.06346799	      0.08763205
      0.36031877	      0.18567593	      0.16800118	      0.06349796	      0.08759547
      0.36073701	      0.18573346	      0.16804958	      0.06352214	      0.08756586
      0.36115525	      0.18579080	      0.16809796	      0.06354626	      0.08753627
      0.36169285	      0.18586420	      0.16816012	      0.06357715	      0.08749824
      0.36223045	      0.18593726	      0.16822223	      0.06360791	      0.08746021
      0.36265555	      0.18599480	      0.16827132	      0.06363215	      0.08743016
      0.36308066	      0.18605213	      0.16832038	      0.06365631	      0.08740011
      0.36357874	      0.18611903	      0.16837783	      0.06368452	      0.08736491
      0.36407683	      0.18618565	      0.16843523	      0.06371262	      0.08732972
      0.36452790	      0.18624572	      0.16848718	      0.06373796	      0.08729785
      0.36497898	      0.18630555	      0.16853909	      0.06376321	      0.08726600
      0.36543788	      0.18636618	      0.16859187	      0.06378880	      0.08723360
      0.36589678	      0.18642655	      0.16864460	      0.06381429	      0.08720121
      0.36630098	      0.18647952	      0.16869101	      0.06383666	      0.08717269
      0.36685382	      0.18655165	      0.16875442	      0.06386712	      0.08713369
      0.36740666	      0.18662342	      0.16881777	      0.06389744	      0.08709470
      0.36777643	      0.18667122	      0.16886010	      0.06391763	      0.08706863
      0.36814621	      0.18671885	      0.16890240	      0.06393775	      0.08704256
      0.36860420	      0.18677762	      0.16895474	      0.06396259	      0.08701028
      0.36906220	      0.18683614	      0.16900703	      0.06398731	      0.08697801
      0.36946856	      0.18688784	      0.16905337	      0.06400916	      0.08694938
      0.36999560	      0.18695460	      0.16911342	      0.06403737	      0.08691227
      0.37052264	      0.18702103	      0.16917338	      0.06406545	      0.08687516
      0.37090835	      0.18706942	      0.16921721	      0.06408590	      0.08684801
      0.37129406	      0.18711764	      0.16926100	      0.06410628	      0.08682087
      0.37172029	      0.18717070	      0.16930933	      0.06412871	      0.08679088
      0.37214652	      0.18722354	      0.16935761	      0.06415105	      0.08676090
      0.37260308	      0.18727990	      0.16940926	      0.06417487	      0.08672879
      0.37305964	      0.18733599	      0.16946084	      0.06419858	      0.08669670
      0.37345145	      0.18738392	      0.16950504	      0.06421884	      0.08666916
      0.37394561	      0.18744410	      0.16956072	      0.06424428	      0.08663443
      0.37443977	      0.18750398	      0.16961631	      0.06426960	      0.08659972
      0.37481075	      0.18754873	      0.16965798	      0.06428852	      0.08657366
      0.37518173	      0.18759331	      0.16969960	      0.06430736	      0.08654761
      0.37562148	      0.18764593	      0.16974887	      0.06432961	      0.08651674
      0.37606123	      0.18769830	      0.16979807	      0.06435176	      0.08648587
      0.37643692	      0.18774285	      0.16984003	      0.06437060	      0.08645951
      0.37690935	      0.18779862	      0.16989273	      0.06439418	      0.08642637
      0.37738178	      0.18785410	      0.16994533	      0.06441765	      0.08639323
      0.37774155	      0.18789616	      0.16998532	      0.06443544	      0.08636801
      0.37810132	      0.18793806	      0.17002526	      0.06445316	      0.08634279
      0.37853371	      0.18798820	      0.17007318	      0.06447437	      0.08631248
      0.37896610	      0.18803810	      0.17012102	      0.06449549	      0.08628218
      0.37932718	      0.18807958	      0.17016091	      0.06451304	      0.08625689
      0.37978256	      0.18813166	      0.17021112	      0.06453508	      0.08622499
      0.38001152	      0.18815774	      0.17023634	      0.06454612	      0.08620896
      0.38024049	      0.18818376	      0.17026152	      0.06455714	      0.08619293
      0.38064143	      0.18822920	      0.17030557	      0.06457636	      0.08616486
      0.38104238	      0.18827454	      0.17034954	      0.06459549	      0.08613680
      0.38142924	      0.18831823	      0.17039189	      0.06461388	      0.08610973
      0.38181610	      0.18836190	      0.17043417	      0.06463218	      0.08608266
      0.38224289	      0.18841011	      0.17048072	      0.06465229	      0.08605281
      0.38266968	      0.18845837	      0.17052717	      0.06467229	      0.08602297
      0.38303998	      0.18850033	      0.17056741	      0.06468958	      0.08599708
      0.38341028	      0.18854238	      0.17060757	      0.06470679	      0.08597120
      0.38383655	      0.18859092	      0.17065371	      0.06472651	      0.08594142
      0.38426282	      0.18863962	      0.17069975	      0.06474615	      0.08591164
      0.38460328	      0.18867865	      0.17073645	      0.06476176	      0.08588786
      0.38503700	      0.18872856	      0.17078312	      0.06478156	      0.08585757
      0.38547072	      0.18877868	      0.17082968	      0.06480127	      0.08582729
      0.38580423	      0.18881737	      0.17086540	      0.06481635	      0.08580402
      0.38620640	      0.18886421	      0.17090841	      0.06483447	      0.08577595
      0.38660857	      0.18891126	      0.17095131	      0.06485251	      0.08574790
      0.38701561	      0.18895909	      0.17099464	      0.06487068	      0.08571951
      0.38742266	      0.18900714	      0.17103788	      0.06488876	      0.08569112
      0.38781231	      0.18905333	      0.17107917	      0.06490600	      0.08566396
      0.38820195	      0.18909973	      0.17112037	      0.06492316	      0.08563680
      0.38860772	      0.18914825	      0.17116318	      0.06494095	      0.08560853
      0.38901348	      0.18919699	      0.17120589	      0.06495866	      0.08558026
      0.38939013	      0.18924242	      0.17124544	      0.06497502	      0.08555402
      0.38976677	      0.18928802	      0.17128491	      0.06499131	      0.08552780
      0.39017406	      0.18933753	      0.17132748	      0.06500886	      0.08549944
      0.39058135	      0.18938725	      0.17136995	      0.06502632	      0.08547109
      0.39093698	      0.18943081	      0.17140695	      0.06504149	      0.08544635
      0.39129261	      0.18947452	      0.17144386	      0.06505661	      0.08542161
      0.39169949	      0.18952470	      0.17148600	      0.06507383	      0.08539331
      0.39210637	      0.18957506	      0.17152802	      0.06509097	      0.08536501
      0.39242982	      0.18961521	      0.17156136	      0.06510454	      0.08534252
      0.39284453	      0.18966684	      0.17160399	      0.06512187	      0.08531370
      0.39325923	      0.18971864	      0.17164651	      0.06513911	      0.08528488
      0.39358064	      0.18975889	      0.17167939	      0.06515242	      0.08526255
      0.39390205	      0.18979923	      0.17171219	      0.06516567	      0.08524023
      0.39429038	      0.18984808	      0.17175173	      0.06518163	      0.08521326
      0.39467870	      0.18989705	      0.17179117	      0.06519750	      0.08518630
      0.39501629	      0.18993972	      0.17182537	      0.06521125	      0.08516286
      0.39542471	      0.18999144	      0.17186665	      0.06522781	      0.08513452
      0.39583313	      0.19004327	      0.17190781	      0.06524429	      0.08510618
      0.39613566	      0.19008173	      0.17193822	      0.06525644	      0.08508520
      0.39654422	      0.19013375	      0.17197919	      0.06527279	      0.08505686
      0.39695278	      0.19018586	      0.17202004	      0.06528906	      0.08502853
      0.39727010	      0.19022639	      0.17205169	      0.06530164	      0.08500654
      0.39758741	      0.19026696	      0.17208327	      0.06531417	      0.08498455
      0.39796215	      0.19031493	      0.17212046	      0.06532890	      0.08495858
      0.39833689	      0.19036295	      0.17215756	      0.06534357	      0.08493262
      0.39868695	      0.19040785	      0.17219212	      0.06535721	      0.08490838
      0.39903700	      0.19045278	      0.17222660	      0.06537080	      0.08488414
      0.39942547	      0.19050268	      0.17226475	      0.06538580	      0.08485724
      0.39981393	      0.19055261	      0.17230279	      0.06540073	      0.08483036
      0.40014416	      0.19059507	      0.17233505	      0.06541336	      0.08480751
      0.40054423	      0.19064654	      0.17237401	      0.06542859	      0.08477983
      0.40094430	      0.19069802	      0.17241286	      0.06544375	      0.08475216
      0.40121378	      0.19073271	      0.17243896	      0.06545391	      0.08473353
      0.40161651	      0.19078454	      0.17247787	      0.06546903	      0.08470568
      0.40201925	      0.19083638	      0.17251666	      0.06548407	      0.08467785
      0.40232380	      0.19087557	      0.17254591	      0.06549539	      0.08465680
      0.40262836	      0.19091476	      0.17257509	      0.06550666	      0.08463576
      0.40298674	      0.19096086	      0.17260934	      0.06551987	      0.08461101
      0.40334512	      0.19100695	      0.17264350	      0.06553301	      0.08458626
      0.40370007	      0.19105257	      0.17267723	      0.06554596	      0.08456175
      0.40405501	      0.19109817	      0.17271086	      0.06555884	      0.08453725
      0.40442750	      0.19114599	      0.17274605	      0.06557229	      0.08451155
      0.40479998	      0.19119378	      0.17278114	      0.06558567	      0.08448585
      0.40514908	      0.19123853	      0.17281393	      0.06559814	      0.08446177
      0.40549817	      0.19128324	      0.17284663	      0.06561055	      0.08443770
      0.40587463	      0.19133142	      0.17288178	      0.06562385	      0.08441174
      0.40625108	      0.19137954	      0.17291683	      0.06563709	      0.08438579
      0.40658336	      0.19142197	      0.17294767	      0.06564870	      0.08436289
      0.40691565	      0.19146435	      0.17297843	      0.06566026	      0.08434000
      0.40729357	      0.19151249	      0.17301330	      0.06567333	      0.08431397
      0.40767149	      0.19156057	      0.17304807	      0.06568633	      0.08428794
      0.40797617	      0.19159928	      0.17307602	      0.06569675	      0.08426697
      0.40836201	      0.19164824	      0.17311130	      0.06570988	      0.08424041
      0.40874784	      0.19169711	      0.17314648	      0.06572292	      0.08421386
      0.40904423	      0.19173460	      0.17317342	      0.06573288	      0.08419346
      0.40940558	      0.19178024	      0.17320617	      0.06574497	      0.08416861
      0.40976694	      0.19182580	      0.17323881	      0.06575698	      0.08414376
      0.41012252	      0.19187055	      0.17327084	      0.06576873	      0.08411931
      0.41047810	      0.19191523	      0.17330277	      0.06578041	      0.08409487
      0.41083748	      0.19196029	      0.17333493	      0.06579214	      0.08407017
      0.41119686	      0.19200527	      0.17336700	      0.06580380	      0.08404548
      0.41154798	      0.19204913	      0.17339823	      0.06581513	      0.08402137
      0.41189910	      0.19209290	      0.17342936	      0.06582638	      0.08399725
      0.41225882	      0.19213765	      0.17346115	      0.06583784	      0.08397256
      0.41261855	      0.19218230	      0.17349284	      0.06584923	      0.08394787
      0.41296356	      0.19222504	      0.17352314	      0.06586008	      0.08392419
      0.41330857	      0.19226768	      0.17355334	      0.06587087	      0.08390052
      0.41367031	      0.19231228	      0.17358490	      0.06588211	      0.08387571
      0.41403205	      0.19235678	      0.17361636	      0.06589328	      0.08385091
      0.41436668	      0.19239785	      0.17364537	      0.06590354	      0.08382797
      0.41470131	      0.19243883	      0.17367429	      0.06591374	      0.08380503
      0.41506619	      0.19248339	      0.17370572	      0.06592479	      0.08378003
      0.41543107	      0.19252785	      0.17373705	      0.06593577	      0.08375503
      0.41574709	      0.19256625	      0.17376409	      0.06594522	      0.08373339
      0.41606310	      0.19260456	      0.17379105	      0.06595461	      0.08371175
      0.41642836	      0.19264873	      0.17382212	      0.06596539	      0.08368675
      0.41679362	      0.19269278	      0.17385307	      0.06597610	      0.08366175
      0.41708161	      0.19272742	      0.17387741	      0.06598449	      0.08364204
      0.41745492	      0.19277221	      0.17390885	      0.06599530	      0.08361651
      0.41782822	      0.19281686	      0.17394017	      0.06600604	      0.08359098
      0.41811976	      0.19285164	      0.17396456	      0.06601437	      0.08357104
      0.41841129	      0.19288634	      0.17398888	      0.06602265	      0.08355112
      0.41876158	      0.19292791	      0.17401801	      0.06603254	      0.08352718
      0.41911187	      0.19296936	      0.17404704	      0.06604236	      0.08350324
      0.41942124	      0.19300587	      0.17407260	      0.06605097	      0.08348211
      0.41973061	      0.19304227	      0.17409807	      0.06605954	      0.08346098
      0.42009053	      0.19308451	      0.17412762	      0.06606944	      0.08343641
      0.42045046	      0.19312660	      0.17415706	      0.06607927	      0.08341184
      0.42073494	      0.19315978	      0.17418025	      0.06608698	      0.08339242
      0.42110400	      0.19320269	      0.17421024	      0.06609693	      0.08336724
      0.42147307	      0.19324546	      0.17424013	      0.06610680	      0.08334207
      0.42176156	      0.19327879	      0.17426341	      0.06611447	      0.08332240
      0.42205005	      0.19331203	      0.17428662	      0.06612209	      0.08330273
      0.42239641	      0.19335181	      0.17431440	      0.06613118	      0.08327912
      0.42274277	      0.19339147	      0.17434208	      0.06614021	      0.08325552
      0.42304843	      0.19342635	      0.17436643	      0.06614812	      0.08323470
      0.42335409	      0.19346112	      0.17439070	      0.06615598	      0.08321388
      0.42371026	      0.19350152	      0.17441889	      0.06616508	      0.08318962
      0.42406643	      0.19354176	      0.17444697	      0.06617411	      0.08316538
      0.42434496	      0.19357314	      0.17446886	      0.06618112	      0.08314642
      0.42471055	      0.19361418	      0.17449750	      0.06619026	      0.08312154
      0.42507615	      0.19365507	      0.17452603	      0.06619934	      0.08309668
      0.42536265	      0.19368701	      0.17454831	      0.06620640	      0.08307719
      0.42564914	      0.19371885	      0.17457052	      0.06621342	      0.08305771
      0.42599054	      0.19375666	      0.17459690	      0.06622172	      0.08303451
      0.42633194	      0.19379434	      0.17462319	      0.06622997	      0.08301131
      0.42663858	      0.19382807	      0.17464671	      0.06623732	      0.08299047
      0.42694521	      0.19386168	      0.17467017	      0.06624463	      0.08296964
      0.42729811	      0.19390022	      0.17469706	      0.06625297	      0.08294568
      0.42765101	      0.19393862	      0.17472385	      0.06626125	      0.08292172
      0.42792962	      0.19396882	      0.17474494	      0.06626775	      0.08290281
      0.42829195	      0.19400796	      0.17477226	      0.06627613	      0.08287823
      0.42865429	      0.19404695	      0.17479947	      0.06628444	      0.08285365
      0.42893788	      0.19407734	      0.17482070	      0.06629090	      0.08283442
      0.42922148	      0.19410764	      0.17484186	      0.06629732	      0.08281519
      0.42956054	      0.19414374	      0.17486707	      0.06630494	      0.08279221
      0.42989960	      0.19417970	      0.17489219	      0.06631251	      0.08276923
      0.43019968	      0.19421140	      0.17491434	      0.06631915	      0.08274890
      0.43049976	      0.19424299	      0.17493642	      0.06632575	      0.08272858
      0.43084965	      0.19427968	      0.17496207	      0.06633338	      0.08270488
      0.43119955	      0.19431622	      0.17498762	      0.06634096	      0.08268120
      0.43146393	      0.19434373	      0.17500686	      0.06634664	      0.08266331
      0.43182449	      0.19438110	      0.17503301	      0.06635433	      0.08263891
      0.43218506	      0.19441831	      0.17505905	      0.06636196	      0.08261452
      0.43247921	      0.19444854	      0.17508022	      0.06636813	      0.08259463
      0.43277335	      0.19447866	      0.17510132	      0.06637426	      0.08257475
      0.43309074	      0.19451104	      0.17512400	      0.06638083	      0.08255330
      0.43340812	      0.19454329	      0.17514660	      0.06638734	      0.08253185
      0.43374324	      0.19457720	      0.17517038	      0.06639417	      0.08250922
      0.43407835	      0.19461097	      0.17519406	      0.06640094	      0.08248659
      0.43439742	      0.19464298	      0.17521653	      0.06640733	      0.08246505
      0.43471648	      0.19467487	      0.17523891	      0.06641367	      0.08244351
      0.43505845	      0.19470890	      0.17526280	      0.06642042	      0.08242044
      0.43540042	      0.19474277	      0.17528661	      0.06642710	      0.08239737
      0.43570371	      0.19477269	      0.17530763	      0.06643298	      0.08237692
      0.43600700	      0.19480249	      0.17532859	      0.06643882	      0.08235647
      0.43635367	      0.19483641	      0.17535245	      0.06644544	      0.08233311
      0.43670034	      0.19487016	      0.17537621	      0.06645199	      0.08230975
      0.43695988	      0.19489533	      0.17539394	      0.06645687	      0.08229227
      0.43731723	      0.19492985	      0.17541826	      0.06646352	      0.08226821
      0.43767458	      0.19496419	      0.17544247	      0.06647011	      0.08224415
      0.43796082	      0.19499158	      0.17546179	      0.06647535	      0.08222489
      0.43824707	      0.19501886	      0.17548104	      0.06648054	      0.08220563
      0.43856198	      0.19504876	      0.17550215	      0.06648622	      0.08218445
      0.43887689	      0.19507852	      0.17552317	      0.06649184	      0.08216327
      0.43920537	      0.19510942	      0.17554502	      0.06649766	      0.08214119
      0.43953385	      0.19514018	      0.17556678	      0.06650342	      0.08211911
      0.43985281	      0.19516991	      0.17558782	      0.06650897	      0.08209768
      0.44017178	      0.19519951	      0.17560878	      0.06651447	      0.08207626
      0.44050626	      0.19523041	      0.17563068	      0.06652019	      0.08205380
      0.44084075	      0.19526116	      0.17565248	      0.06652585	      0.08203135
      0.44114878	      0.19528934	      0.17567248	      0.06653102	      0.08201068
      0.44145681	      0.19531740	      0.17569240	      0.06653614	      0.08199002
      0.44179783	      0.19534831	      0.17571437	      0.06654176	      0.08196715
      0.44213884	      0.19537907	      0.17573624	      0.06654733	      0.08194429
      0.44241355	      0.19540374	      0.17575379	      0.06655177	      0.08192588
      0.44276679	      0.19543531	      0.17577627	      0.06655743	      0.08190221
      0.44312004	      0.19546672	      0.17579865	      0.06656304	      0.08187855
      0.44339561	      0.19549111	      0.17581604	      0.06656737	      0.08186010
      0.44367119	      0.19551539	      0.17583337	      0.06657167	      0.08184165
      0.44399978	      0.19554421	      0.17585395	      0.06657675	      0.08181967
      0.44432838	      0.19557289	      0.17587444	      0.06658177	      0.08179768
      0.44461220	      0.19559755	      0.17589207	      0.06658608	      0.08177870
      0.44496335	      0.19562791	      0.17591380	      0.06659135	      0.08175523
      0.44531449	      0.19565810	      0.17593543	      0.06659657	      0.08173176
      0.44557757	      0.19568061	      0.17595156	      0.06660044	      0.08171418
      0.44591534	      0.19570938	      0.17597220	      0.06660536	      0.08169162
      0.44625311	      0.19573800	      0.17599275	      0.06661023	      0.08166907
      0.44648145	      0.19575725	      0.17600659	      0.06661349	      0.08165383
      0.44683994	      0.19578735	      0.17602823	      0.06661857	      0.08162991
      0.44719844	      0.19581727	      0.17604977	      0.06662358	      0.08160600
      0.44744831	      0.19583803	      0.17606472	      0.06662705	      0.08158934
      0.44769818	      0.19585870	      0.17607962	      0.06663048	      0.08157268
      0.44801719	      0.19588497	      0.17609857	      0.06663482	      0.08155142
      0.44833620	      0.19591111	      0.17611745	      0.06663912	      0.08153016
      0.44862669	      0.19593479	      0.17613456	      0.06664300	      0.08151082
      0.44897604	      0.19596312	      0.17615505	      0.06664760	      0.08148756
      0.44932540	      0.19599128	      0.17617545	      0.06665216	      0.08146431
      0.44959388	      0.19601282	      0.17619106	      0.06665562	      0.08144644
      0.44994636	      0.19604095	      0.17621146	      0.06666011	      0.08142300
      0.45029884	      0.19606891	      0.17623177	      0.06666455	      0.08139957
      0.45058179	      0.19609124	      0.17624800	      0.06666808	      0.08138076
      0.45086475	      0.19611346	      0.17626416	      0.06667157	      0.08136196
      0.45116752	      0.19613711	      0.17628139	      0.06667526	      0.08134185
      0.45147030	      0.19616065	      0.17629854	      0.06667891	      0.08132175
      0.45179693	      0.19618591	      0.17631697	      0.06668281	      0.08130007
      0.45212356	      0.19621102	      0.17633531	      0.06668666	      0.08127840
      0.45241510	      0.19623331	      0.17635161	      0.06669005	      0.08125906
      0.45276560	      0.19625997	      0.17637111	      0.06669408	      0.08123582
      0.45311609	      0.19628646	      0.17639052	      0.06669806	      0.08121259
      0.45336563	      0.19630522	      0.17640428	      0.06670086	      0.08119606
      0.45371899	      0.19633164	      0.17642368	      0.06670478	      0.08117265
      0.45407236	      0.19635790	      0.17644298	      0.06670864	      0.08114926
      0.45433289	      0.19637716	      0.17645715	      0.06671145	      0.08113202
      0.45459342	      0.19639632	      0.17647127	      0.06671423	      0.08111478
      0.45490551	      0.19641916	      0.17648810	      0.06671753	      0.08109414
      0.45521760	      0.19644187	      0.17650486	      0.06672078	      0.08107351
      0.45551866	      0.19646366	      0.17652096	      0.06672387	      0.08105361
      0.45581972	      0.19648533	      0.17653698	      0.06672693	      0.08103372
      0.45615020	      0.19650897	      0.17655449	      0.06673024	      0.08101189
      0.45648068	      0.19653247	      0.17657192	      0.06673350	      0.08099008
      0.45673907	      0.19655075	      0.17658548	      0.06673602	      0.08097302
      0.45708962	      0.19657540	      0.17660379	      0.06673939	      0.08094990
      0.45744016	      0.19659989	      0.17662201	      0.06674270	      0.08092678
      0.45771033	      0.19661866	      0.17663599	      0.06674522	      0.08090898
      0.45798049	      0.19663733	      0.17664991	      0.06674771	      0.08089117
      0.45828467	      0.19665823	      0.17666551	      0.06675047	      0.08087114
      0.45858884	      0.19667902	      0.17668105	      0.06675319	      0.08085111
      0.45890424	      0.19670044	      0.17669707	      0.06675597	      0.08083035
      0.45921963	      0.19672173	      0.17671303	      0.06675871	      0.08080960
      0.45952605	      0.19674230	      0.17672845	      0.06676133	      0.08078944
      0.45983246	      0.19676274	      0.17674380	      0.06676391	      0.08076930
      0.46015621	      0.19678420	      0.17675994	      0.06676659	      0.08074802
      0.46047995	      0.19680552	      0.17677599	      0.06676922	      0.08072675
      0.46076367	      0.19682410	      0.17679000	      0.06677149	      0.08070812
      0.46111347	      0.19684686	      0.17680718	      0.06677425	      0.08068516
      0.46146327	      0.19686946	      0.17682426	      0.06677695	      0.08066221
      0.46172939	      0.19688655	      0.17683720	      0.06677897	      0.08064476
      0.46205625	      0.19690741	      0.17685301	      0.06678141	      0.08062333
      0.46238311	      0.19692814	      0.17686874	      0.06678380	      0.08060191
      0.46269749	      0.19694794	      0.17688379	      0.06678606	      0.08058132
      0.46301187	      0.19696762	      0.17689877	      0.06678828	      0.08056073
      0.46332667	      0.19698719	      0.17691369	      0.06679046	      0.08054013
      0.46364147	      0.19700664	      0.17692853	      0.06679259	      0.08051954
      0.46394821	      0.19702546	      0.17694292	      0.06679463	      0.08049948
      0.46425495	      0.19704417	      0.17695723	      0.06679663	      0.08047943
      0.46457446	      0.19706352	      0.17697207	      0.06679867	      0.08045855
      0.46489397	      0.19708275	      0.17698683	      0.06680067	      0.08043768
      0.46521143	      0.19710172	      0.17700141	      0.06680261	      0.08041696
      0.46552889	      0.19712056	      0.17701592	      0.06680451	      0.08039624
      0.46575076	      0.19713365	      0.17702601	      0.06680581	      0.08038177
      0.46610986	      0.19715471	      0.17704227	      0.06680788	      0.08035835
      0.46640723	      0.19717202	      0.17705565	      0.06680956	      0.08033897
      0.46670460	      0.19718922	      0.17706897	      0.06681121	      0.08031960
      0.46700196	      0.19720631	      0.17708222	      0.06681283	      0.08030023
      0.46728826	      0.19722266	      0.17709492	      0.06681437	      0.08028160
      0.46757457	      0.19723890	      0.17710755	      0.06681587	      0.08026297
      0.46786169	      0.19725508	      0.17712015	      0.06681736	      0.08024429
      0.46820847	      0.19727449	      0.17713529	      0.06681913	      0.08022175
      0.46855525	      0.19729375	      0.17715034	      0.06682086	      0.08019921
      0.46884147	      0.19730953	      0.17716269	      0.06682226	      0.08018062
      0.46920122	      0.19732921	      0.17717813	      0.06682400	      0.08015727
      0.46956098	      0.19734874	      0.17719347	      0.06682570	      0.08013392
      0.46982834	      0.19736314	      0.17720480	      0.06682695	      0.08011658
      0.47009570	      0.19737746	      0.17721608	      0.06682818	      0.08009925
      0.47040767	      0.19739405	      0.17722917	      0.06682959	      0.08007903
      0.47071965	      0.19741051	      0.17724220	      0.06683099	      0.08005882
      0.47098309	      0.19742433	      0.17725313	      0.06683215	      0.08004176
      0.47134613	      0.19744322	      0.17726812	      0.06683372	      0.08001827
      0.47170917	      0.19746194	      0.17728301	      0.06683527	      0.07999479
      0.47195404	      0.19747448	      0.17729299	      0.06683631	      0.07997895
      0.47219890	      0.19748694	      0.17730293	      0.06683732	      0.07996313
      0.47251330	      0.19750284	      0.17731562	      0.06683862	      0.07994281
      0.47282770	      0.19751861	      0.17732825	      0.06683989	      0.07992251
      0.47310285	      0.19753231	      0.17733923	      0.06684099	      0.07990475
      0.47346042	      0.19754998	      0.17735342	      0.06684241	      0.07988168
      0.47381798	      0.19756748	      0.17736751	      0.06684379	      0.07985863
      0.47409867	      0.19758112	      0.17737850	      0.06684487	      0.07984054
      0.47437936	      0.19759465	      0.17738944	      0.06684593	      0.07982246
      0.47466150	      0.19760816	      0.17740037	      0.06684699	      0.07980429
      0.47503731	      0.19762600	      0.17741484	      0.06684838	      0.07978010
      0.47541312	      0.19764367	      0.17742920	      0.06684974	      0.07975593
      0.47567552	      0.19765590	      0.17743917	      0.06685068	      0.07973906
      0.47593792	      0.19766805	      0.17744908	      0.06685161	      0.07972219
      0.47623364	      0.19768164	      0.17746019	      0.06685265	      0.07970320
      0.47660724	      0.19769865	      0.17747414	      0.06685394	      0.07967921
      0.47699214	      0.19771601	      0.17748839	      0.06685524	      0.07965451
      0.47737705	      0.19773318	      0.17750254	      0.06685653	      0.07962983
      0.47763152	      0.19774443	      0.17751183	      0.06685737	      0.07961352
      0.47788599	      0.19775561	      0.17752107	      0.06685819	      0.07959722
      0.47819384	      0.19776902	      0.17753219	      0.06685918	      0.07957750
      0.47857813	      0.19778561	      0.17754597	      0.06686040	      0.07955290
      0.47886805	      0.19779800	      0.17755629	      0.06686130	      0.07953436
      0.47923562	      0.19781357	      0.17756928	      0.06686243	      0.07951086
      0.47948908	      0.19782421	      0.17757819	      0.06686320	      0.07949466
      0.47990560	      0.19784152	      0.17759271	      0.06686444	      0.07946806
      0.48016984	      0.19785240	      0.17760186	      0.06686522	      0.07945119
      0.48043407	      0.19786319	      0.17761096	      0.06686598	      0.07943433
      0.48076833	      0.19787672	      0.17762239	      0.06686693	      0.07941301
      0.48103332	      0.19788736	      0.17763139	      0.06686768	      0.07939612
      0.48146181	      0.19790437	      0.17764584	      0.06686886	      0.07936882
      0.48173406	      0.19791507	      0.17765496	      0.06686960	      0.07935149
      0.48200631	      0.19792567	      0.17766401	      0.06687032	      0.07933416
      0.48233874	      0.19793851	      0.17767499	      0.06687119	      0.07931302
      0.48266262	      0.19795088	      0.17768561	      0.06687203	      0.07929242
      0.48298651	      0.19796313	      0.17769616	      0.06687285	      0.07927184
      0.48331040	      0.19797526	      0.17770662	      0.06687365	      0.07925127
      0.48360012	      0.19798600	      0.17771592	      0.06687435	      0.07923289
      0.48388983	      0.19799664	      0.17772515	      0.06687505	      0.07921450
      0.48417954	      0.19800718	      0.17773433	      0.06687573	      0.07919613
      0.48453263	      0.19801989	      0.17774542	      0.06687654	      0.07917376
      0.48480248	      0.19802950	      0.17775384	      0.06687714	      0.07915666
      0.48507233	      0.19803903	      0.17776220	      0.06687774	      0.07913958
      0.48540431	      0.19805064	      0.17777242	      0.06687846	      0.07911857
      0.48573074	      0.19806192	      0.17778238	      0.06687915	      0.07909792
      0.48605718	      0.19807308	      0.17779227	      0.06687982	      0.07907729
      0.48634041	      0.19808265	      0.17780078	      0.06688038	      0.07905939
      0.48662365	      0.19809214	      0.17780924	      0.06688094	      0.07904151
      0.48690689	      0.19810153	      0.17781764	      0.06688148	      0.07902363
      0.48726663	      0.19811332	      0.17782822	      0.06688215	      0.07900093
      0.48757073	      0.19812316	      0.17783709	      0.06688270	      0.07898176
      0.48787483	      0.19813290	      0.17784589	      0.06688323	      0.07896260
      0.48817892	      0.19814253	      0.17785462	      0.06688375	      0.07894345
      0.48848302	      0.19815205	      0.17786329	      0.06688425	      0.07892431
      0.48878712	      0.19816146	      0.17787188	      0.06688474	      0.07890517
      0.48909122	      0.19817077	      0.17788041	      0.06688521	      0.07888605
      0.48939532	      0.19817996	      0.17788888	      0.06688566	      0.07886694
      0.48969942	      0.19818905	      0.17789727	      0.06688610	      0.07884784
      0.49000351	      0.19819803	      0.17790560	      0.06688652	      0.07882875
      0.49030761	      0.19820690	      0.17791385	      0.06688692	      0.07880967
      0.49061171	      0.19821566	      0.17792205	      0.06688731	      0.07879060
      0.49091581	      0.19822432	      0.17793017	      0.06688768	      0.07877154
      0.49121991	      0.19823286	      0.17793822	      0.06688803	      0.07875249
      0.49149310	      0.19824045	      0.17794540	      0.06688833	      0.07873538
      0.49176629	      0.19824794	      0.17795253	      0.06688861	      0.07871829
      0.49210098	      0.19825701	      0.17796118	      0.06688895	      0.07869735
      0.49243567	      0.19826595	      0.17796975	      0.06688925	      0.07867643
      0.49269753	      0.19827285	      0.17797640	      0.06688948	      0.07866007
      0.49295939	      0.19827967	      0.17798300	      0.06688969	      0.07864372
      0.49332375	      0.19828903	      0.17799210	      0.06688997	      0.07862098
      0.49362121	      0.19829655	      0.17799946	      0.06689017	      0.07860243
      0.49391867	      0.19830398	      0.17800675	      0.06689036	      0.07858388
      0.49421612	      0.19831130	      0.17801398	      0.06689052	      0.07856535
      0.49451358	      0.19831851	      0.17802115	      0.06689067	      0.07854683
      0.49481104	      0.19832562	      0.17802824	      0.06689080	      0.07852831
      0.49510850	      0.19833263	      0.17803528	      0.06689091	      0.07850981
      0.49540595	      0.19833954	      0.17804225	      0.06689101	      0.07849132
      0.49570341	      0.19834635	      0.17804916	      0.06689108	      0.07847283
      0.49600087	      0.19835305	      0.17805600	      0.06689113	      0.07845436
      0.49632388	      0.19836021	      0.17806335	      0.06689117	      0.07843431
      0.49664688	      0.19836725	      0.17807063	      0.06689118	      0.07841427
      0.49691418	      0.19837298	      0.17807660	      0.06689118	      0.07839770
      0.49718148	      0.19837863	      0.17808252	      0.06689116	      0.07838114
      0.49754954	      0.19838628	      0.17809058	      0.06689110	      0.07835835
      0.49781541	      0.19839170	      0.17809634	      0.06689104	      0.07834189
      0.49808128	      0.19839704	      0.17810205	      0.06689096	      0.07832544
      0.49840733	      0.19840348	      0.17810898	      0.06689085	      0.07830528
      0.49872654	      0.19840967	      0.17811569	      0.06689071	      0.07828556
      0.49904575	      0.19841573	      0.17812233	      0.06689055	      0.07826584
      0.49936495	      0.19842168	      0.17812889	      0.06689036	      0.07824614
      0.49964732	      0.19842684	      0.17813464	      0.06689017	      0.07822873
      0.49992969	      0.19843191	      0.17814032	      0.06688997	      0.07821132
      0.50021206	      0.19843689	      0.17814595	      0.06688975	      0.07819392
      0.50053491	      0.19844247	      0.17815232	      0.06688947	      0.07817404
      0.50085776	      0.19844792	      0.17815861	      0.06688916	      0.07815417
      0.50112659	      0.19845237	      0.17816379	      0.06688889	      0.07813763
      0.50139542	      0.19845674	      0.17816891	      0.06688859	      0.07812110
      0.50172773	      0.19846202	      0.17817518	      0.06688821	      0.07810068
      0.50206004	      0.19846717	      0.17818136	      0.06688779	      0.07808028
      0.50231722	      0.19847107	      0.17818610	      0.06688745	      0.07806449
      0.50257440	      0.19847489	      0.17819078	      0.06688710	      0.07804872
      0.50290911	      0.19847975	      0.17819681	      0.06688661	      0.07802820
      0.50324382	      0.19848448	      0.17820275	      0.06688609	      0.07800769
      0.50350808	      0.19848812	      0.17820738	      0.06688566	      0.07799151
      0.50377233	      0.19849168	      0.17821197	      0.06688521	      0.07797534
      0.50409850	      0.19849597	      0.17821756	      0.06688463	      0.07795538
      0.50442467	      0.19850012	      0.17822307	      0.06688402	      0.07793545
      0.50470088	      0.19850355	      0.17822768	      0.06688348	      0.07791857
      0.50497710	      0.19850688	      0.17823223	      0.06688293	      0.07790170
      0.50529133	      0.19851057	      0.17823734	      0.06688227	      0.07788253
      0.50560556	      0.19851414	      0.17824238	      0.06688158	      0.07786336
      0.50591979	      0.19851759	      0.17824735	      0.06688087	      0.07784421
      0.50623402	      0.19852093	      0.17825225	      0.06688013	      0.07782507
      0.50648283	      0.19852349	      0.17825608	      0.06687952	      0.07780992
      0.50673164	      0.19852598	      0.17825986	      0.06687890	      0.07779478
      0.50704143	      0.19852898	      0.17826451	      0.06687810	      0.07777594
      0.50735123	      0.19853187	      0.17826908	      0.06687727	      0.07775710
      0.50764505	      0.19853450	      0.17827336	      0.06687646	      0.07773926
      0.50793886	      0.19853703	      0.17827758	      0.06687563	      0.07772142
      0.50823662	      0.19853949	      0.17828179	      0.06687476	      0.07770335
      0.50853438	      0.19854185	      0.17828593	      0.06687386	      0.07768529
      0.50882889	      0.19854408	      0.17828997	      0.06687295	      0.07766744
      0.50912341	      0.19854621	      0.17829394	      0.06687201	      0.07764960
      0.50941475	      0.19854822	      0.17829781	      0.06687106	      0.07763196
      0.50970610	      0.19855012	      0.17830162	      0.06687009	      0.07761434
      0.50997541	      0.19855179	      0.17830508	      0.06686916	      0.07759805
      0.51033471	      0.19855389	      0.17830963	      0.06686790	      0.07757634
      0.51069400	      0.19855584	      0.17831407	      0.06686659	      0.07755464
      0.51096009	      0.19855718	      0.17831731	      0.06686560	      0.07753858
      0.51122618	      0.19855844	      0.17832049	      0.06686459	      0.07752253
      0.51151421	      0.19855971	      0.17832388	      0.06686347	      0.07750516
      0.51180224	      0.19856088	      0.17832721	      0.06686232	      0.07748781
      0.51208540	      0.19856194	      0.17833042	      0.06686117	      0.07747076
      0.51244544	      0.19856314	      0.17833443	      0.06685968	      0.07744909
      0.51287778	      0.19856439	      0.17833911	      0.06685783	      0.07742309
      0.51312486	      0.19856500	      0.17834173	      0.06685674	      0.07740824
      0.51343665	      0.19856567	      0.17834496	      0.06685535	      0.07738951
      0.51384049	      0.19856636	      0.17834905	      0.06685350	      0.07736528
      0.51413802	      0.19856675	      0.17835199	      0.06685211	      0.07734743
      0.51443554	      0.19856704	      0.17835487	      0.06685068	      0.07732960
      0.51473307	      0.19856722	      0.17835768	      0.06684923	      0.07731177
      0.51503059	      0.19856729	      0.17836042	      0.06684776	      0.07729396
      0.51532812	      0.19856726	      0.17836311	      0.06684625	      0.07727616
      0.51562565	      0.19856712	      0.17836573	      0.06684471	      0.07725837
      0.51592317	      0.19856688	      0.17836828	      0.06684315	      0.07724059
      0.51618700	      0.19856657	      0.17837049	      0.06684174	      0.07722483
      0.51645082	      0.19856619	      0.17837266	      0.06684031	      0.07720908
      0.51672883	      0.19856569	      0.17837488	      0.06683878	      0.07719249
      0.51700685	      0.19856510	      0.17837705	      0.06683722	      0.07717591
      0.51731330	      0.19856434	      0.17837938	      0.06683548	      0.07715765
      0.51761975	      0.19856347	      0.17838163	      0.06683370	      0.07713940
      0.51784184	      0.19856277	      0.17838323	      0.06683240	      0.07712618
      0.51819424	      0.19856154	      0.17838569	      0.06683029	      0.07710521
      0.51847425	      0.19856046	      0.17838757	      0.06682859	      0.07708856
      0.51875426	      0.19855928	      0.17838941	      0.06682687	      0.07707192
      0.51903427	      0.19855801	      0.17839118	      0.06682511	      0.07705529
      0.51931517	      0.19855664	      0.17839291	      0.06682333	      0.07703862
      0.51959607	      0.19855518	      0.17839457	      0.06682152	      0.07702196
      0.51984281	      0.19855381	      0.17839599	      0.06681991	      0.07700733
      0.52018601	      0.19855179	      0.17839789	      0.06681763	      0.07698699
      0.52052921	      0.19854963	      0.17839971	      0.06681532	      0.07696667
      0.52076468	      0.19854807	      0.17840090	      0.06681371	      0.07695274
      0.52100015	      0.19854644	      0.17840206	      0.06681208	      0.07693881
      0.52129814	      0.19854428	      0.17840346	      0.06680999	      0.07692119
      0.52159614	      0.19854202	      0.17840481	      0.06680788	      0.07690359
      0.52184168	      0.19854007	      0.17840586	      0.06680611	      0.07688909
      0.52218169	      0.19853726	      0.17840726	      0.06680363	      0.07686903
      0.52252171	      0.19853431	      0.17840857	      0.06680111	      0.07684897
      0.52275980	      0.19853216	      0.17840944	      0.06679932	      0.07683494
      0.52299789	      0.19852994	      0.17841026	      0.06679752	      0.07682092
      0.52329322	      0.19852709	      0.17841123	      0.06679525	      0.07680353
      0.52358855	      0.19852414	      0.17841214	      0.06679295	      0.07678615
      0.52385440	      0.19852140	      0.17841290	      0.06679086	      0.07677052
      0.52418860	      0.19851783	      0.17841379	      0.06678819	      0.07675088
      0.52452280	      0.19851413	      0.17841459	      0.06678549	      0.07673125
      0.52477886	      0.19851120	      0.17841516	      0.06678339	      0.07671622
      0.52503491	      0.19850819	      0.17841567	      0.06678127	      0.07670120
      0.52533923	      0.19850451	      0.17841622	      0.06677872	      0.07668336
      0.52564355	      0.19850073	      0.17841671	      0.06677614	      0.07666553
      0.52581853	      0.19849850	      0.17841696	      0.06677464	      0.07665528
      0.52611639	      0.19849462	      0.17841733	      0.06677207	      0.07663785
      0.52641425	      0.19849064	      0.17841764	      0.06676946	      0.07662042
      0.52666488	      0.19848721	      0.17841785	      0.06676725	      0.07660577
      0.52698307	      0.19848274	      0.17841806	      0.06676440	      0.07658718
      0.52730127	      0.19847815	      0.17841819	      0.06676152	      0.07656860
      0.52753384	      0.19847472	      0.17841824	      0.06675939	      0.07655502
      0.52785903	      0.19846981	      0.17841824	      0.06675639	      0.07653606
      0.52818421	      0.19846478	      0.17841817	      0.06675334	      0.07651710
      0.52844131	      0.19846071	      0.17841806	      0.06675091	      0.07650213
      0.52869841	      0.19845657	      0.17841790	      0.06674846	      0.07648716
      0.52897817	      0.19845197	      0.17841767	      0.06674576	      0.07647088
      0.52925793	      0.19844727	      0.17841739	      0.06674303	      0.07645461
      0.52956106	      0.19844208	      0.17841702	      0.06674005	      0.07643699
      0.52986420	      0.19843677	      0.17841659	      0.06673703	      0.07641939
      0.53013058	      0.19843202	      0.17841615	      0.06673435	      0.07640393
      0.53045707	      0.19842608	      0.17841554	      0.06673103	      0.07638499
      0.53078355	      0.19842002	      0.17841486	      0.06672768	      0.07636606
      0.53102509	      0.19841545	      0.17841431	      0.06672517	      0.07635207
      0.53134017	      0.19840939	      0.17841353	      0.06672187	      0.07633382
      0.53165525	      0.19840320	      0.17841267	      0.06671854	      0.07631559
      0.53190549	      0.19839821	      0.17841194	      0.06671586	      0.07630112
      0.53221522	      0.19839192	      0.17841098	      0.06671252	      0.07628322
      0.53252495	      0.19838552	      0.17840994	      0.06670915	      0.07626533
      0.53280585	      0.19837962	      0.17840895	      0.06670606	      0.07624911
      0.53308674	      0.19837362	      0.17840789	      0.06670294	      0.07623291
      0.53339972	      0.19836683	      0.17840665	      0.06669943	      0.07621487
      0.53371269	      0.19835992	      0.17840534	      0.06669589	      0.07619683
      0.53393862	      0.19835486	      0.17840435	      0.06669331	      0.07618382
      0.53426548	      0.19834744	      0.17840286	      0.06668955	      0.07616501
      0.53459235	      0.19833988	      0.17840129	      0.06668574	      0.07614622
      0.53483952	      0.19833409	      0.17840005	      0.06668284	      0.07613201
      0.53508669	      0.19832822	      0.17839876	      0.06667992	      0.07611781
      0.53537419	      0.19832130	      0.17839722	      0.06667649	      0.07610131
      0.53566169	      0.19831428	      0.17839561	      0.06667304	      0.07608481
      0.53595153	      0.19830711	      0.17839393	      0.06666952	      0.07606819
      0.53624137	      0.19829984	      0.17839220	      0.06666598	      0.07605158
      0.53653988	      0.19829225	      0.17839034	      0.06666229	      0.07603449
      0.53683838	      0.19828455	      0.17838843	      0.06665858	      0.07601740
      0.53712205	      0.19827714	      0.17838655	      0.06665502	      0.07600117
      0.53740571	      0.19826963	      0.17838461	      0.06665143	      0.07598496
      0.53771459	      0.19826135	      0.17838244	      0.06664748	      0.07596731
      0.53802347	      0.19825295	      0.17838020	      0.06664351	      0.07594968
      0.53825287	      0.19824665	      0.17837849	      0.06664053	      0.07593659
      0.53858623	      0.19823737	      0.17837594	      0.06663617	      0.07591758
      0.53891958	      0.19822796	      0.17837331	      0.06663177	      0.07589858
      0.53915303	      0.19822129	      0.17837142	      0.06662867	      0.07588529
      0.53938648	      0.19821456	      0.17836950	      0.06662555	      0.07587200
      0.53968151	      0.19820597	      0.17836701	      0.06662157	      0.07585522
      0.53997654	      0.19819727	      0.17836446	      0.06661756	      0.07583844
      0.54023536	      0.19818955	      0.17836217	      0.06661402	      0.07582374
      0.54056485	      0.19817961	      0.17835919	      0.06660947	      0.07580503
      0.54089434	      0.19816955	      0.17835613	      0.06660489	      0.07578633
      0.54114934	      0.19816167	      0.17835371	      0.06660131	      0.07577187
      0.54140435	      0.19815372	      0.17835125	      0.06659771	      0.07575742
      0.54170479	      0.19814425	      0.17834828	      0.06659344	      0.07574040
      0.54200524	      0.19813468	      0.17834526	      0.06658914	      0.07572339
      0.54224857	      0.19812685	      0.17834276	      0.06658563	      0.07570962
      0.54258065	      0.19811605	      0.17833928	      0.06658080	      0.07569085
      0.54291274	      0.19810512	      0.17833573	      0.06657594	      0.07567208
      0.54316073	      0.19809688	      0.17833303	      0.06657228	      0.07565808
      0.54340873	      0.19808856	      0.17833028	      0.06656860	      0.07564409
      0.54369554	      0.19807886	      0.17832705	      0.06656431	      0.07562791
      0.54398235	      0.19806905	      0.17832376	      0.06655999	      0.07561174
      0.54427421	      0.19805898	      0.17832035	      0.06655557	      0.07559530
      0.54456607	      0.19804881	      0.17831689	      0.06655111	      0.07557887
      0.54486085	      0.19803843	      0.17831333	      0.06654658	      0.07556229
      0.54515564	      0.19802795	      0.17830971	      0.06654202	      0.07554571
      0.54544711	      0.19801750	      0.17830607	      0.06653748	      0.07552933
      0.54573859	      0.19800694	      0.17830237	      0.06653290	      0.07551296
      0.54603721	      0.19799602	      0.17829851	      0.06652818	      0.07549621
      0.54633582	      0.19798500	      0.17829460	      0.06652343	      0.07547946
      0.54661843	      0.19797448	      0.17829084	      0.06651890	      0.07546362
      0.54690103	      0.19796386	      0.17828702	      0.06651435	      0.07544779
      0.54721179	      0.19795208	      0.17828276	      0.06650930	      0.07543039
      0.54752255	      0.19794018	      0.17827843	      0.06650422	      0.07541301
      0.54775196	      0.19793133	      0.17827519	      0.06650045	      0.07540018
      0.54808341	      0.19791844	      0.17827045	      0.06649497	      0.07538166
      0.54841486	      0.19790541	      0.17826563	      0.06648944	      0.07536316
      0.54865625	      0.19789585	      0.17826207	      0.06648539	      0.07534969
      0.54889765	      0.19788622	      0.17825847	      0.06648132	      0.07533623
      0.54918865	      0.19787452	      0.17825408	      0.06647639	      0.07532001
      0.54947964	      0.19786272	      0.17824963	      0.06647142	      0.07530380
      0.54975886	      0.19785131	      0.17824531	      0.06646662	      0.07528825
      0.55003808	      0.19783981	      0.17824093	      0.06646180	      0.07527272
      0.55035055	      0.19782684	      0.17823597	      0.06645637	      0.07525535
      0.55066302	      0.19781375	      0.17823093	      0.06645090	      0.07523799
      0.55091068	      0.19780330	      0.17822690	      0.06644654	      0.07522423
      0.55123288	      0.19778960	      0.17822159	      0.06644084	      0.07520635
      0.55155508	      0.19777578	      0.17821620	      0.06643509	      0.07518849
      0.55181349	      0.19776461	      0.17821183	      0.06643046	      0.07517417
      0.55207190	      0.19775336	      0.17820742	      0.06642580	      0.07515985
      0.55237819	      0.19773993	      0.17820212	      0.06642025	      0.07514290
      0.55268448	      0.19772639	      0.17819677	      0.06641466	      0.07512596
      0.55292766	      0.19771557	      0.17819247	      0.06641020	      0.07511251
      0.55325408	      0.19770094	      0.17818663	      0.06640418	      0.07509448
      0.55358049	      0.19768618	      0.17818073	      0.06639812	      0.07507646
      0.55383669	      0.19767451	      0.17817604	      0.06639333	      0.07506232
      0.55409289	      0.19766277	      0.17817131	      0.06638852	      0.07504820
      0.55438642	      0.19764923	      0.17816583	      0.06638299	      0.07503202
      0.55467996	      0.19763559	      0.17816030	      0.06637741	      0.07501585
      0.55495754	      0.19762260	      0.17815501	      0.06637212	      0.07500057
      0.55529154	      0.19760686	      0.17814858	      0.06636571	      0.07498220
      0.55562555	      0.19759099	      0.17814207	      0.06635925	      0.07496384
      0.55589831	      0.19757793	      0.17813670	      0.06635395	      0.07494886
      0.55623964	      0.19756148	      0.17812990	      0.06634728	      0.07493013
      0.55658096	      0.19754490	      0.17812303	      0.06634057	      0.07491141
      0.55683335	      0.19753255	      0.17811790	      0.06633558	      0.07489757
      0.55708573	      0.19752013	      0.17811273	      0.06633057	      0.07488375
      0.55738426	      0.19750535	      0.17810655	      0.06632460	      0.07486740
      0.55768280	      0.19749047	      0.17810032	      0.06631861	      0.07485107
      0.55793376	      0.19747788	      0.17809503	      0.06631355	      0.07483734
      0.55826917	      0.19746094	      0.17808789	      0.06630674	      0.07481902
      0.55860459	      0.19744388	      0.17808068	      0.06629989	      0.07480070
      0.55885618	      0.19743100	      0.17807522	      0.06629473	      0.07478697
      0.55910778	      0.19741805	      0.17806972	      0.06628955	      0.07477325
      0.55939070	      0.19740340	      0.17806349	      0.06628369	      0.07475783
      0.55967361	      0.19738867	      0.17805720	      0.06627780	      0.07474242
      0.55997574	      0.19737283	      0.17805042	      0.06627148	      0.07472597
      0.56027786	      0.19735689	      0.17804359	      0.06626513	      0.07470953
      0.56054136	      0.19734291	      0.17803757	      0.06625956	      0.07469521
      0.56087696	      0.19732499	      0.17802985	      0.06625243	      0.07467697
      0.56121256	      0.19730694	      0.17802205	      0.06624526	      0.07465875
      0.56146799	      0.19729312	      0.17801606	      0.06623978	      0.07464490
      0.56172342	      0.19727923	      0.17801003	      0.06623427	      0.07463104
      0.56202169	      0.19726292	      0.17800294	      0.06622781	      0.07461488
      0.56231995	      0.19724651	      0.17799578	      0.06622131	      0.07459873
      0.56257699	      0.19723229	      0.17798957	      0.06621569	      0.07458482
      0.56291267	      0.19721360	      0.17798139	      0.06620831	      0.07456666
      0.56324836	      0.19719480	      0.17797313	      0.06620089	      0.07454852
      0.56350877	      0.19718012	      0.17796668	      0.06619510	      0.07453445
      0.56376917	      0.19716537	      0.17796018	      0.06618929	      0.07452039
      0.56403951	      0.19714998	      0.17795338	      0.06618324	      0.07450581
      0.56437062	      0.19713102	      0.17794499	      0.06617578	      0.07448796
      0.56470173	      0.19711194	      0.17793653	      0.06616828	      0.07447012
      0.56493492	      0.19709843	      0.17793053	      0.06616298	      0.07445757
      0.56527656	      0.19707852	      0.17792168	      0.06615518	      0.07443919
      0.56557907	      0.19706080	      0.17791377	      0.06614823	      0.07442292
      0.56583725	      0.19704559	      0.17790697	      0.06614228	      0.07440905
      0.56609542	      0.19703030	      0.17790013	      0.06613630	      0.07439518
      0.56634661	      0.19701536	      0.17789344	      0.06613046	      0.07438170
      0.56668097	      0.19699537	      0.17788446	      0.06612265	      0.07436377
      0.56701533	      0.19697526	      0.17787541	      0.06611480	      0.07434585
      0.56727344	      0.19695965	      0.17786838	      0.06610871	      0.07433202
      0.56753154	      0.19694396	      0.17786130	      0.06610260	      0.07431821
      0.56780538	      0.19692724	      0.17785374	      0.06609609	      0.07430356
      0.56813643	      0.19690692	      0.17784454	      0.06608818	      0.07428586
      0.56846748	      0.19688649	      0.17783527	      0.06608024	      0.07426817
      0.56875298	      0.19686876	      0.17782721	      0.06607335	      0.07425293
      0.56909843	      0.19684720	      0.17781739	      0.06606498	      0.07423450
      0.56944388	      0.19682551	      0.17780750	      0.06605657	      0.07421608
      0.56968924	      0.19681003	      0.17780043	      0.06605057	      0.07420301
      0.57001318	      0.19678949	      0.17779103	      0.06604261	      0.07418577
      0.57033713	      0.19676883	      0.17778156	      0.06603462	      0.07416853
      0.57059827	      0.19675210	      0.17777388	      0.06602814	      0.07415465
      0.57085941	      0.19673529	      0.17776616	      0.06602165	      0.07414077
      0.57116202	      0.19671572	      0.17775715	      0.06601409	      0.07412471
      0.57146463	      0.19669605	      0.17774809	      0.06600650	      0.07410865
      0.57169343	      0.19668112	      0.17774120	      0.06600073	      0.07409651
      0.57203504	      0.19665872	      0.17773085	      0.06599209	      0.07407841
      0.57233558	      0.19663891	      0.17772168	      0.06598446	      0.07406249
      0.57259541	      0.19662170	      0.17771370	      0.06597783	      0.07404874
      0.57285523	      0.19660442	      0.17770569	      0.06597118	      0.07403500
      0.57309640	      0.19658832	      0.17769821	      0.06596499	      0.07402225
      0.57343387	      0.19656568	      0.17768768	      0.06595628	      0.07400442
      0.57377134	      0.19654293	      0.17767708	      0.06594754	      0.07398660
      0.57401187	      0.19652663	      0.17766948	      0.06594128	      0.07397391
      0.57425240	      0.19651027	      0.17766184	      0.06593500	      0.07396123
      0.57454651	      0.19649019	      0.17765245	      0.06592730	      0.07394573
      0.57484062	      0.19647002	      0.17764301	      0.06591956	      0.07393024
      0.57511388	      0.19645119	      0.17763419	      0.06591235	      0.07391586
      0.57545002	      0.19642792	      0.17762327	      0.06590343	      0.07389818
      0.57578616	      0.19640454	      0.17761228	      0.06589448	      0.07388052
      0.57603345	      0.19638726	      0.17760415	      0.06588787	      0.07386753
      0.57635808	      0.19636447	      0.17759342	      0.06587916	      0.07385049
      0.57668270	      0.19634158	      0.17758263	      0.06587040	      0.07383347
      0.57694403	      0.19632307	      0.17757389	      0.06586333	      0.07381977
      0.57720536	      0.19630449	      0.17756511	      0.06585624	      0.07380608
      0.57751031	      0.19628271	      0.17755481	      0.06584793	      0.07379012
      0.57781527	      0.19626084	      0.17754445	      0.06583958	      0.07377416
      0.57801893	      0.19624617	      0.17753749	      0.06583399	      0.07376352
      0.57832915	      0.19622376	      0.17752686	      0.06582545	      0.07374731
      0.57863937	      0.19620124	      0.17751616	      0.06581687	      0.07373111
      0.57890540	      0.19618185	      0.17750694	      0.06580948	      0.07371723
      0.57917143	      0.19616238	      0.17749767	      0.06580207	      0.07370335
      0.57946870	      0.19614055	      0.17748727	      0.06579376	      0.07368786
      0.57976597	      0.19611862	      0.17747681	      0.06578542	      0.07367238
      0.58004243	      0.19609814	      0.17746703	      0.06577764	      0.07365799
      0.58037936	      0.19607308	      0.17745505	      0.06576811	      0.07364047
      0.58071629	      0.19604790	      0.17744300	      0.06575855	      0.07362296
      0.58090061	      0.19603407	      0.17743638	      0.06575330	      0.07361338
      0.58120513	      0.19601115	      0.17742539	      0.06574460	      0.07359758
      0.58150965	      0.19598814	      0.17741435	      0.06573587	      0.07358178
      0.58177561	      0.19596796	      0.17740466	      0.06572822	      0.07356799
      0.58204157	      0.19594771	      0.17739492	      0.06572054	      0.07355421
      0.58234791	      0.19592429	      0.17738366	      0.06571166	      0.07353835
      0.58265425	      0.19590078	      0.17737233	      0.06570276	      0.07352250
      0.58285385	      0.19588540	      0.17736492	      0.06569694	      0.07351218
      0.58316268	      0.19586154	      0.17735341	      0.06568790	      0.07349622
      0.58347151	      0.19583757	      0.17734184	      0.06567883	      0.07348027
      0.58373797	      0.19581682	      0.17733181	      0.06567098	      0.07346652
      0.58400443	      0.19579599	      0.17732174	      0.06566310	      0.07345277
      0.58430517	      0.19577239	      0.17731032	      0.06565418	      0.07343727
      0.58460591	      0.19574871	      0.17729884	      0.06564523	      0.07342178
      0.58487080	      0.19572777	      0.17728869	      0.06563732	      0.07340814
      0.58520777	      0.19570102	      0.17727571	      0.06562722	      0.07339081
      0.58554473	      0.19567417	      0.17726267	      0.06561709	      0.07337349
      0.58580231	      0.19565356	      0.17725265	      0.06560931	      0.07336026
      0.58605989	      0.19563288	      0.17724259	      0.06560151	      0.07334703
      0.58636131	      0.19560860	      0.17723077	      0.06559235	      0.07333157
      0.58666274	      0.19558423	      0.17721889	      0.06558316	      0.07331611
      0.58691646	      0.19556364	      0.17720886	      0.06557540	      0.07330311
      0.58725404	      0.19553615	      0.17719544	      0.06556504	      0.07328583
      0.58759162	      0.19550854	      0.17718195	      0.06555465	      0.07326856
      0.58784720	      0.19548756	      0.17717170	      0.06554675	      0.07325549
      0.58810278	      0.19546652	      0.17716140	      0.06553882	      0.07324243
      0.58838639	      0.19544309	      0.17714993	      0.06553001	      0.07322795
      0.58867000	      0.19541958	      0.17713842	      0.06552116	      0.07321347
      0.58897722	      0.19539402	      0.17712589	      0.06551155	      0.07319780
      0.58928444	      0.19536837	      0.17711330	      0.06550190	      0.07318215
      0.58953602	      0.19534729	      0.17710295	      0.06549398	      0.07316933
      0.58987420	      0.19531885	      0.17708898	      0.06548329	      0.07315212
      0.59021238	      0.19529031	      0.17707494	      0.06547257	      0.07313492
      0.59046408	      0.19526898	      0.17706445	      0.06546456	      0.07312213
      0.59071577	      0.19524760	      0.17705392	      0.06545653	      0.07310935
      0.59100427	      0.19522301	      0.17704181	      0.06544729	      0.07309470
      0.59129277	      0.19519833	      0.17702964	      0.06543803	      0.07308007
      0.59159154	      0.19517269	      0.17701700	      0.06542841	      0.07306492
      0.59189031	      0.19514697	      0.17700429	      0.06541876	      0.07304978
      0.59217987	      0.19512195	      0.17699193	      0.06540938	      0.07303512
      0.59246942	      0.19509685	      0.17697953	      0.06539996	      0.07302048
      0.59277905	      0.19506991	      0.17696620	      0.06538987	      0.07300482
      0.59308868	      0.19504288	      0.17695282	      0.06537974	      0.07298918
      0.59333828	      0.19502102	      0.17694200	      0.06537155	      0.07297658
      0.59367658	      0.19499130	      0.17692726	      0.06536041	      0.07295951
      0.59401489	      0.19496146	      0.17691246	      0.06534924	      0.07294245
      0.59426476	      0.19493935	      0.17690149	      0.06534096	      0.07292986
      0.59451463	      0.19491718	      0.17689048	      0.06533266	      0.07291728
      0.59480571	      0.19489127	      0.17687761	      0.06532296	      0.07290264
      0.59509678	      0.19486528	      0.17686469	      0.06531323	      0.07288800
      0.59539076	      0.19483895	      0.17685159	      0.06530338	      0.07287323
      0.59568475	      0.19481253	      0.17683844	      0.06529350	      0.07285846
      0.59598628	      0.19478535	      0.17682490	      0.06528333	      0.07284333
      0.59628781	      0.19475807	      0.17681131	      0.06527313	      0.07282821
      0.59657565	      0.19473196	      0.17679829	      0.06526337	      0.07281378
      0.59686348	      0.19470576	      0.17678522	      0.06525358	      0.07279937
      0.59717655	      0.19467717	      0.17677095	      0.06524289	      0.07278370
      0.59748963	      0.19464849	      0.17675662	      0.06523218	      0.07276804
      0.59769774	      0.19462937	      0.17674707	      0.06522503	      0.07275764
      0.59800834	      0.19460075	      0.17673276	      0.06521435	      0.07274213
      0.59831894	      0.19457205	      0.17671840	      0.06520363	      0.07272662
      0.59858454	      0.19454743	      0.17670607	      0.06519443	      0.07271337
      0.59885015	      0.19452273	      0.17669371	      0.06518521	      0.07270013
      0.59915655	      0.19449417	      0.17667940	      0.06517455	      0.07268487
      0.59946295	      0.19446551	      0.17666503	      0.06516385	      0.07266961
      0.59970546	      0.19444276	      0.17665362	      0.06515537	      0.07265755
      0.60004376	      0.19441093	      0.17663765	      0.06514349	      0.07264073
      0.60038207	      0.19437899	      0.17662161	      0.06513158	      0.07262392
      0.60062691	      0.19435581	      0.17660996	      0.06512293	      0.07261177
      0.60087174	      0.19433257	      0.17659828	      0.06511426	      0.07259962
      0.60116758	      0.19430441	      0.17658412	      0.06510376	      0.07258495
      0.60146342	      0.19427617	      0.17656992	      0.06509323	      0.07257029
      0.60174559	      0.19424916	      0.17655632	      0.06508316	      0.07255632
      0.60202776	      0.19422206	      0.17654268	      0.06507307	      0.07254236
      0.60234504	      0.19419151	      0.17652728	      0.06506168	      0.07252667
      0.60266232	      0.19416086	      0.17651183	      0.06505026	      0.07251099
      0.60290811	      0.19413705	      0.17649982	      0.06504139	      0.07249885
      0.60323554	      0.19410524	      0.17648378	      0.06502954	      0.07248269
      0.60356296	      0.19407333	      0.17646767	      0.06501765	      0.07246654
      0.60382418	      0.19404780	      0.17645477	      0.06500814	      0.07245367
      0.60408540	      0.19402221	      0.17644184	      0.06499861	      0.07244081
      0.60438868	      0.19399241	      0.17642678	      0.06498752	      0.07242588
      0.60469195	      0.19396252	      0.17641167	      0.06497639	      0.07241097
      0.60495710	      0.19393633	      0.17639841	      0.06496664	      0.07239793
      0.60529236	      0.19390310	      0.17638160	      0.06495427	      0.07238147
      0.60562762	      0.19386978	      0.17636472	      0.06494187	      0.07236501
      0.60588673	      0.19384394	      0.17635163	      0.06493226	      0.07235231
      0.60614585	      0.19381805	      0.17633851	      0.06492262	      0.07233961
      0.60645328	      0.19378724	      0.17632289	      0.06491116	      0.07232455
      0.60676071	      0.19375635	      0.17630722	      0.06489966	      0.07230950
      0.60699489	      0.19373276	      0.17629525	      0.06489089	      0.07229805
      0.60733364	      0.19369854	      0.17627787	      0.06487816	      0.07228149
      0.60767239	      0.19366421	      0.17626044	      0.06486539	      0.07226494
      0.60791193	      0.19363988	      0.17624807	      0.06485634	      0.07225325
      0.60815147	      0.19361548	      0.17623568	      0.06484727	      0.07224156
      0.60845094	      0.19358491	      0.17622013	      0.06483590	      0.07222697
      0.60875041	      0.19355426	      0.17620454	      0.06482451	      0.07221238
      0.60902144	      0.19352645	      0.17619039	      0.06481417	      0.07219918
      0.60935557	      0.19349206	      0.17617288	      0.06480138	      0.07218292
      0.60968970	      0.19345757	      0.17615532	      0.06478856	      0.07216668
      0.60994029	      0.19343164	      0.17614210	      0.06477892	      0.07215451
      0.61026044	      0.19339842	      0.17612517	      0.06476658	      0.07213897
      0.61058060	      0.19336511	      0.17610819	      0.06475420	      0.07212343
      0.61078732	      0.19334355	      0.17609719	      0.06474619	      0.07211341
      0.61109623	      0.19331125	      0.17608071	      0.06473419	      0.07209845
      0.61140513	      0.19327887	      0.17606418	      0.06472215	      0.07208349
      0.61166658	      0.19325140	      0.17605016	      0.06471195	      0.07207084
      0.61198088	      0.19321829	      0.17603324	      0.06469964	      0.07205564
      0.61229518	      0.19318508	      0.17601628	      0.06468731	      0.07204046
      0.61261570	      0.19315113	      0.17599892	      0.06467470	      0.07202498
      0.61293621	      0.19311708	      0.17598151	      0.06466205	      0.07200952
      0.61319531	      0.19308949	      0.17596739	      0.06465180	      0.07199703
      0.61353117	      0.19305363	      0.17594904	      0.06463848	      0.07198085
      0.61386703	      0.19301767	      0.17593063	      0.06462512	      0.07196468
      0.61413671	      0.19298871	      0.17591580	      0.06461437	      0.07195171
      0.61440639	      0.19295970	      0.17590094	      0.06460360	      0.07193874
      0.61468650	      0.19292949	      0.17588546	      0.06459238	      0.07192528
      0.61496661	      0.19289920	      0.17586993	      0.06458113	      0.07191184
      0.61528245	      0.19286497	      0.17585238	      0.06456842	      0.07189668
      0.61559828	      0.19283065	      0.17583478	      0.06455568	      0.07188154
      0.61580832	      0.19280777	      0.17582304	      0.06454718	      0.07187148
      0.61611710	      0.19277407	      0.17580574	      0.06453467	      0.07185669
      0.61642588	      0.19274028	      0.17578839	      0.06452213	      0.07184192
      0.61668347	      0.19271203	      0.17577388	      0.06451164	      0.07182960
      0.61700084	      0.19267714	      0.17575596	      0.06449868	      0.07181444
      0.61731821	      0.19264215	      0.17573798	      0.06448570	      0.07179928
      0.61760639	      0.19261030	      0.17572161	      0.06447387	      0.07178553
      0.61789457	      0.19257838	      0.17570519	      0.06446203	      0.07177179
      0.61821369	      0.19254295	      0.17568696	      0.06444887	      0.07175658
      0.61853281	      0.19250742	      0.17566868	      0.06443568	      0.07174139
      0.61874099	      0.19248419	      0.17565673	      0.06442706	      0.07173149
      0.61904859	      0.19244980	      0.17563903	      0.06441430	      0.07171686
      0.61935620	      0.19241532	      0.17562127	      0.06440150	      0.07170224
      0.61960862	      0.19238697	      0.17560666	      0.06439098	      0.07169025
      0.61992960	      0.19235083	      0.17558804	      0.06437756	      0.07167502
      0.62025057	      0.19231460	      0.17556937	      0.06436412	      0.07165980
      0.62043893	      0.19229330	      0.17555839	      0.06435621	      0.07165088
      0.62074095	      0.19225907	      0.17554074	      0.06434351	      0.07163657
      0.62104296	      0.19222476	      0.17552304	      0.06433077	      0.07162228
      0.62124551	      0.19220171	      0.17551115	      0.06432222	      0.07161270
      0.62155121	      0.19216684	      0.17549316	      0.06430928	      0.07159824
      0.62185690	      0.19213189	      0.17547512	      0.06429631	      0.07158380
      0.62209969	      0.19210408	      0.17546075	      0.06428598	      0.07157234
      0.62242587	      0.19206663	      0.17544141	      0.06427209	      0.07155696
      0.62275204	      0.19202908	      0.17542202	      0.06425815	      0.07154158
      0.62301297	      0.19199897	      0.17540646	      0.06424698	      0.07152929
      0.62327390	      0.19196881	      0.17539087	      0.06423578	      0.07151700
      0.62358099	      0.19193323	      0.17537248	      0.06422258	      0.07150256
      0.62388808	      0.19189757	      0.17535403	      0.06420934	      0.07148812
      0.62415613	      0.19186637	      0.17533790	      0.06419777	      0.07147553
      0.62448784	      0.19182768	      0.17531788	      0.06418341	      0.07145995
      0.62481954	      0.19178888	      0.17529780	      0.06416901	      0.07144440
      0.62506926	      0.19175962	      0.17528265	      0.06415815	      0.07143269
      0.62538702	      0.19172229	      0.17526333	      0.06414430	      0.07141780
      0.62570478	      0.19168488	      0.17524395	      0.06413041	      0.07140293
      0.62595488	      0.19165537	      0.17522867	      0.06411946	      0.07139123
      0.62628762	      0.19161603	      0.17520828	      0.06410486	      0.07137568
      0.62662037	      0.19157659	      0.17518784	      0.06409022	      0.07136013
      0.62689008	      0.19154455	      0.17517123	      0.06407833	      0.07134754
      0.62715979	      0.19151244	      0.17515458	      0.06406641	      0.07133496
      0.62744681	      0.19147820	      0.17513683	      0.06405371	      0.07132158
      0.62773383	      0.19144390	      0.17511903	      0.06404097	      0.07130821
      0.62804515	      0.19140660	      0.17509968	      0.06402713	      0.07129372
      0.62835647	      0.19136922	      0.17508028	      0.06401326	      0.07127924
      0.62863537	      0.19133566	      0.17506286	      0.06400080	      0.07126628
      0.62891427	      0.19130203	      0.17504540	      0.06398832	      0.07125332
      0.62923509	      0.19126327	      0.17502527	      0.06397393	      0.07123843
      0.62955592	      0.19122441	      0.17500509	      0.06395951	      0.07122355
      0.62974903	      0.19120098	      0.17499292	      0.06395081	      0.07121460
      0.63005033	      0.19116436	      0.17497389	      0.06393722	      0.07120064
      0.63035163	      0.19112765	      0.17495481	      0.06392359	      0.07118669
      0.63060117	      0.19109720	      0.17493898	      0.06391229	      0.07117515
      0.63093129	      0.19105682	      0.17491799	      0.06389730	      0.07115989
      0.63126141	      0.19101635	      0.17489694	      0.06388227	      0.07114464
      0.63152051	      0.19098452	      0.17488038	      0.06387046	      0.07113268
      0.63177961	      0.19095263	      0.17486380	      0.06385862	      0.07112072
      0.63208581	      0.19091487	      0.17484415	      0.06384460	      0.07110661
      0.63239201	      0.19087703	      0.17482445	      0.06383055	      0.07109250
      0.63266957	      0.19084266	      0.17480656	      0.06381779	      0.07107972
      0.63294712	      0.19080822	      0.17478863	      0.06380500	      0.07106695
      0.63326714	      0.19076843	      0.17476791	      0.06379023	      0.07105224
      0.63358716	      0.19072855	      0.17474714	      0.06377542	      0.07103754
      0.63382130	      0.19069932	      0.17473192	      0.06376457	      0.07102679
      0.63415389	      0.19065772	      0.17471024	      0.06374912	      0.07101153
      0.63448647	      0.19061602	      0.17468851	      0.06373363	      0.07099629
      0.63474631	      0.19058337	      0.17467149	      0.06372151	      0.07098439
      0.63500614	      0.19055067	      0.17465445	      0.06370936	      0.07097249
      0.63530144	      0.19051344	      0.17463503	      0.06369554	      0.07095898
      0.63559673	      0.19047612	      0.17461558	      0.06368168	      0.07094548
      0.63589813	      0.19043797	      0.17459568	      0.06366750	      0.07093171
      0.63619952	      0.19039973	      0.17457573	      0.06365330	      0.07091795
      0.63650454	      0.19036096	      0.17455550	      0.06363890	      0.07090404
      0.63680956	      0.19032210	      0.17453522	      0.06362446	      0.07089014
      0.63711294	      0.19028338	      0.17451501	      0.06361008	      0.07087632
      0.63741633	      0.19024457	      0.17449476	      0.06359566	      0.07086251
      0.63772328	      0.19020523	      0.17447422	      0.06358105	      0.07084855
      0.63803023	      0.19016581	      0.17445363	      0.06356640	      0.07083460
      0.63833257	      0.19012691	      0.17443331	      0.06355194	      0.07082087
      0.63863492	      0.19008792	      0.17441295	      0.06353745	      0.07080714
      0.63894399	      0.19004799	      0.17439208	      0.06352261	      0.07079313
      0.63925305	      0.19000798	      0.17437118	      0.06350774	      0.07077912
      0.63955262	      0.18996912	      0.17435087	      0.06349330	      0.07076556
      0.63985219	      0.18993018	      0.17433051	      0.06347883	      0.07075200
      0.64016455	      0.18988950	      0.17430925	      0.06346370	      0.07073788
      0.64047692	      0.18984873	      0.17428793	      0.06344855	      0.07072376
      0.64077061	      0.18981033	      0.17426785	      0.06343427	      0.07071050
      0.64106429	      0.18977186	      0.17424773	      0.06341997	      0.07069725
      0.64138105	      0.18973028	      0.17422598	      0.06340450	      0.07068297
      0.64169781	      0.18968862	      0.17420418	      0.06338901	      0.07066870
      0.64198000	      0.18965143	      0.17418472	      0.06337518	      0.07065600
      0.64226219	      0.18961417	      0.17416523	      0.06336132	      0.07064330
      0.64258209	      0.18957186	      0.17414308	      0.06334558	      0.07062892
      0.64290198	      0.18952946	      0.17412089	      0.06332981	      0.07061455
      0.64316632	      0.18949436	      0.17410251	      0.06331675	      0.07060269
      0.64349401	      0.18945076	      0.17407968	      0.06330053	      0.07058799
      0.64382170	      0.18940707	      0.17405681	      0.06328427	      0.07057330
      0.64405100	      0.18937645	      0.17404077	      0.06327288	      0.07056303
      0.64437562	      0.18933302	      0.17401802	      0.06325671	      0.07054850
      0.64470024	      0.18928951	      0.17399522	      0.06324051	      0.07053398
      0.64495959	      0.18925468	      0.17397697	      0.06322755	      0.07052239
      0.64521895	      0.18921979	      0.17395869	      0.06321456	      0.07051080
      0.64552546	      0.18917849	      0.17393705	      0.06319918	      0.07049712
      0.64583197	      0.18913711	      0.17391536	      0.06318377	      0.07048345
      0.64611809	      0.18909841	      0.17389507	      0.06316935	      0.07047070
      0.64640421	      0.18905964	      0.17387475	      0.06315491	      0.07045795
      0.64672192	      0.18901651	      0.17385213	      0.06313884	      0.07044381
      0.64703963	      0.18897330	      0.17382947	      0.06312274	      0.07042969
      0.64731876	      0.18893526	      0.17380953	      0.06310857	      0.07041728
      0.64759789	      0.18889716	      0.17378954	      0.06309437	      0.07040488
      0.64791705	      0.18885352	      0.17376665	      0.06307810	      0.07039072
      0.64823621	      0.18880979	      0.17374371	      0.06306180	      0.07037657
      0.64850693	      0.18877264	      0.17372421	      0.06304795	      0.07036457
      0.64883339	      0.18872775	      0.17370066	      0.06303121	      0.07035012
      0.64915985	      0.18868277	      0.17367705	      0.06301443	      0.07033567
      0.64942058	      0.18864678	      0.17365817	      0.06300101	      0.07032414
      0.64974684	      0.18860168	      0.17363449	      0.06298418	      0.07030973
      0.65007309	      0.18855648	      0.17361076	      0.06296731	      0.07029533
      0.65030195	      0.18852472	      0.17359409	      0.06295546	      0.07028523
      0.65062454	      0.18847989	      0.17357055	      0.06293872	      0.07027101
      0.65094713	      0.18843496	      0.17354696	      0.06292195	      0.07025680
      0.65120471	      0.18839903	      0.17352809	      0.06290853	      0.07024546
      0.65146229	      0.18836304	      0.17350919	      0.06289509	      0.07023412
      0.65177030	      0.18831994	      0.17348655	      0.06287899	      0.07022058
      0.65207830	      0.18827676	      0.17346387	      0.06286286	      0.07020705
      0.65236421	      0.18823660	      0.17344277	      0.06284786	      0.07019450
      0.65265012	      0.18819638	      0.17342164	      0.06283282	      0.07018196
      0.65296749	      0.18815165	      0.17339814	      0.06281610	      0.07016805
      0.65328486	      0.18810684	      0.17337459	      0.06279935	      0.07015414
      0.65357006	      0.18806650	      0.17335339	      0.06278427	      0.07014166
      0.65385526	      0.18802610	      0.17333215	      0.06276915	      0.07012919
      0.65417377	      0.18798089	      0.17330839	      0.06275224	      0.07011526
      0.65449228	      0.18793560	      0.17328459	      0.06273529	      0.07010135
      0.65477580	      0.18789522	      0.17326336	      0.06272018	      0.07008898
      0.65505931	      0.18785477	      0.17324209	      0.06270504	      0.07007662
      0.65537769	      0.18780927	      0.17321817	      0.06268800	      0.07006274
      0.65569606	      0.18776368	      0.17319420	      0.06267093	      0.07004888
      0.65597970	      0.18772300	      0.17317281	      0.06265569	      0.07003653
      0.65626335	      0.18768225	      0.17315138	      0.06264042	      0.07002420
      0.65658152	      0.18763646	      0.17312730	      0.06262326	      0.07001038
      0.65689969	      0.18759059	      0.17310317	      0.06260607	      0.06999656
      0.65718481	      0.18754942	      0.17308151	      0.06259063	      0.06998419
      0.65746994	      0.18750817	      0.17305982	      0.06257516	      0.06997183
      0.65778802	      0.18746208	      0.17303557	      0.06255787	      0.06995805
      0.65810610	      0.18741591	      0.17301128	      0.06254055	      0.06994428
      0.65839333	      0.18737414	      0.17298931	      0.06252487	      0.06993185
      0.65868056	      0.18733230	      0.17296729	      0.06250917	      0.06991944
      0.65899858	      0.18728590	      0.17294288	      0.06249174	      0.06990570
      0.65931661	      0.18723942	      0.17291842	      0.06247428	      0.06989197
      0.65960618	      0.18719703	      0.17289611	      0.06245836	      0.06987948
      0.65989574	      0.18715456	      0.17287377	      0.06244240	      0.06986700
      0.66021370	      0.18710785	      0.17284918	      0.06242484	      0.06985331
      0.66053166	      0.18706106	      0.17282456	      0.06240725	      0.06983963
      0.66082362	      0.18701803	      0.17280191	      0.06239107	      0.06982707
      0.66111558	      0.18697492	      0.17277922	      0.06237485	      0.06981453
      0.66143343	      0.18692791	      0.17275447	      0.06235716	      0.06980088
      0.66175128	      0.18688082	      0.17272969	      0.06233944	      0.06978724
      0.66204562	      0.18683713	      0.17270669	      0.06232299	      0.06977462
      0.66233996	      0.18679337	      0.17268366	      0.06230651	      0.06976201
      0.66265764	      0.18674607	      0.17265875	      0.06228869	      0.06974841
      0.66297533	      0.18669868	      0.17263381	      0.06227084	      0.06973482
      0.66327201	      0.18665435	      0.17261047	      0.06225413	      0.06972214
      0.66356870	      0.18660995	      0.17258709	      0.06223738	      0.06970947
      0.66388615	      0.18656235	      0.17256204	      0.06221944	      0.06969592
      0.66420361	      0.18651468	      0.17253693	      0.06220145	      0.06968238
      0.66450257	      0.18646970	      0.17251326	      0.06218448	      0.06966964
      0.66480153	      0.18642465	      0.17248954	      0.06216747	      0.06965691
      0.66511871	      0.18637678	      0.17246433	      0.06214940	      0.06964341
      0.66543589	      0.18632882	      0.17243908	      0.06213129	      0.06962993
      0.66573704	      0.18628322	      0.17241507	      0.06211405	      0.06961713
      0.66603818	      0.18623753	      0.17239102	      0.06209679	      0.06960435
      0.66635504	      0.18618938	      0.17236566	      0.06207859	      0.06959091
      0.66667189	      0.18614115	      0.17234027	      0.06206035	      0.06957747
      0.66697510	      0.18609492	      0.17231593	      0.06204286	      0.06956463
      0.66727832	      0.18604861	      0.17229155	      0.06202534	      0.06955180
      0.66759481	      0.18600020	      0.17226605	      0.06200701	      0.06953841
      0.66791129	      0.18595170	      0.17224052	      0.06198865	      0.06952504
      0.66821644	      0.18590486	      0.17221586	      0.06197090	      0.06951215
      0.66852159	      0.18585794	      0.17219116	      0.06195313	      0.06949928
      0.66883769	      0.18580926	      0.17216552	      0.06193468	      0.06948595
      0.66915380	      0.18576049	      0.17213985	      0.06191619	      0.06947263
      0.66946071	      0.18571306	      0.17211488	      0.06189820	      0.06945971
      0.66976763	      0.18566556	      0.17208987	      0.06188018	      0.06944680
      0.67008335	      0.18561661	      0.17206410	      0.06186160	      0.06943353
      0.67039907	      0.18556757	      0.17203829	      0.06184299	      0.06942027
      0.67070757	      0.18551958	      0.17201303	      0.06182476	      0.06940732
      0.67101607	      0.18547151	      0.17198772	      0.06180650	      0.06939438
      0.67133144	      0.18542229	      0.17196181	      0.06178780	      0.06938117
      0.67164681	      0.18537298	      0.17193586	      0.06176905	      0.06936796
      0.67195669	      0.18532445	      0.17191032	      0.06175060	      0.06935500
      0.67226658	      0.18527584	      0.17188473	      0.06173211	      0.06934204
      0.67258165	      0.18522633	      0.17185868	      0.06171327	      0.06932888
      0.67289672	      0.18517674	      0.17183258	      0.06169440	      0.06931573
      0.67320779	      0.18512770	      0.17180678	      0.06167572	      0.06930275
      0.67351887	      0.18507858	      0.17178093	      0.06165701	      0.06928979
      0.67382994	      0.18502938	      0.17175504	      0.06163826	      0.06927683
      0.67414102	      0.18498009	      0.17172911	      0.06161948	      0.06926389
      0.67445209	      0.18493072	      0.17170314	      0.06160066	      0.06925095
      0.67476316	      0.18488128	      0.17167713	      0.06158180	      0.06923803
      0.67507424	      0.18483175	      0.17165107	      0.06156290	      0.06922511
      0.67538531	      0.18478214	      0.17162498	      0.06154396	      0.06921221
      0.67569638	      0.18473244	      0.17159885	      0.06152499	      0.06919931
      0.67600746	      0.18468267	      0.17157267	      0.06150598	      0.06918643
      0.67631853	      0.18463281	      0.17154645	      0.06148693	      0.06917355
      0.67662960	      0.18458287	      0.17152020	      0.06146784	      0.06916069
      0.67694068	      0.18453285	      0.17149390	      0.06144872	      0.06914783
      0.67725175	      0.18448275	      0.17146756	      0.06142956	      0.06913499
      0.67756282	      0.18443257	      0.17144118	      0.06141036	      0.06912215
      0.67787390	      0.18438230	      0.17141476	      0.06139112	      0.06910933
      0.67818497	      0.18433195	      0.17138830	      0.06137184	      0.06909651
      0.67849605	      0.18428152	      0.17136179	      0.06135252	      0.06908371
      0.67880712	      0.18423101	      0.17133525	      0.06133317	      0.06907091
      0.67911819	      0.18418041	      0.17130867	      0.06131378	      0.06905812
      0.67942927	      0.18412973	      0.17128205	      0.06129435	      0.06904535
      0.67974034	      0.18407897	      0.17125538	      0.06127488	      0.06903258
      0.68005141	      0.18402813	      0.17122868	      0.06125537	      0.06901983
      0.68036249	      0.18397720	      0.17120194	      0.06123583	      0.06900708
      0.68067356	      0.18392619	      0.17117515	      0.06121624	      0.06899434
      0.68098463	      0.18387509	      0.17114833	      0.06119662	      0.06898162
      0.68129571	      0.18382392	      0.17112146	      0.06117695	      0.06896890
      0.68160678	      0.18377266	      0.17109456	      0.06115725	      0.06895619
      0.68191785	      0.18372131	      0.17106761	      0.06113751	      0.06894350
      0.68222893	      0.18366988	      0.17104063	      0.06111773	      0.06893081
      0.68254000	      0.18361837	      0.17101360	      0.06109791	      0.06891813
      0.68285108	      0.18356678	      0.17098653	      0.06107806	      0.06890547
      0.68316215	      0.18351510	      0.17095943	      0.06105816	      0.06889281
      0.68347322	      0.18346333	      0.17093228	      0.06103822	      0.06888016
      0.68378430	      0.18341149	      0.17090510	      0.06101824	      0.06886752
      0.68409537	      0.18335955	      0.17087787	      0.06099823	      0.06885489
      0.68440644	      0.18330754	      0.17085061	      0.06097817	      0.06884228
      0.68471752	      0.18325544	      0.17082330	      0.06095808	      0.06882967
      0.68502859	      0.18320325	      0.17079596	      0.06093794	      0.06881707
      0.68533966	      0.18315098	      0.17076857	      0.06091777	      0.06880448
      0.68565074	      0.18309863	      0.17074115	      0.06089756	      0.06879190
      0.68596181	      0.18304619	      0.17071369	      0.06087730	      0.06877933
      0.68627289	      0.18299366	      0.17068618	      0.06085701	      0.06876677
      0.68658396	      0.18294105	      0.17065864	      0.06083667	      0.06875422
      0.68689503	      0.18288835	      0.17063106	      0.06081630	      0.06874168
      0.68720611	      0.18283557	      0.17060343	      0.06079588	      0.06872915
      0.68751718	      0.18278270	      0.17057577	      0.06077543	      0.06871663
      0.68782825	      0.18272975	      0.17054807	      0.06075493	      0.06870412
      0.68813933	      0.18267671	      0.17052033	      0.06073440	      0.06869162
      0.68845040	      0.18262359	      0.17049255	      0.06071382	      0.06867913
      0.68876147	      0.18257038	      0.17046473	      0.06069320	      0.06866665
      0.68907255	      0.18251708	      0.17043688	      0.06067255	      0.06865418
      0.68938362	      0.18246370	      0.17040898	      0.06065185	      0.06864172
      0.68969469	      0.18241022	      0.17038104	      0.06063111	      0.06862926
      0.69000577	      0.18235667	      0.17035307	      0.06061033	      0.06861682
      0.69031684	      0.18230302	      0.17032505	      0.06058951	      0.06860439
      0.69062792	      0.18224929	      0.17029700	      0.06056864	      0.06859197
      0.69093899	      0.18219548	      0.17026891	      0.06054774	      0.06857955
      0.69125006	      0.18214157	      0.17024077	      0.06052680	      0.06856715
      0.69156114	      0.18208758	      0.17021260	      0.06050581	      0.06855476
      0.69187221	      0.18203350	      0.17018439	      0.06048478	      0.06854237
      0.69218328	      0.18197933	      0.17015615	      0.06046372	      0.06853000
      0.69249436	      0.18192507	      0.17012786	      0.06044261	      0.06851763
      0.69280543	      0.18187073	      0.17009953	      0.06042145	      0.06850528
      0.69311650	      0.18181630	      0.17007117	      0.06040026	      0.06849293
      0.69342758	      0.18176178	      0.17004277	      0.06037903	      0.06848060
      0.69373865	      0.18170717	      0.17001432	      0.06035775	      0.06846827
      0.69404972	      0.18165247	      0.16998584	      0.06033643	      0.06845595
      0.69436080	      0.18159768	      0.16995732	      0.06031507	      0.06844365
      0.69467187	      0.18154281	      0.16992877	      0.06029367	      0.06843135
      0.69498295	      0.18148784	      0.16990017	      0.06027222	      0.06841906
      0.69529402	      0.18143278	      0.16987154	      0.06025073	      0.06840678
      0.69560509	      0.18137764	      0.16984286	      0.06022921	      0.06839452
      0.69591617	      0.18132240	      0.16981415	      0.06020763	      0.06838226
      0.69622724	      0.18126708	      0.16978540	      0.06018602	      0.06837001
      0.69653831	      0.18121166	      0.16975662	      0.06016436	      0.06835777
      0.69684939	      0.18115615	      0.16972779	      0.06014266	      0.06834554
      0.69716046	      0.18110055	      0.16969893	      0.06012092	      0.06833332
      0.69747153	      0.18104486	      0.16967002	      0.06009914	      0.06832111
      0.69778261	      0.18098908	      0.16964108	      0.06007731	      0.06830891
      0.69809368	      0.18093320	      0.16961211	      0.06005544	      0.06829672
      0.69840475	      0.18087723	      0.16958309	      0.06003352	      0.06828454
      0.69871583	      0.18082117	      0.16955404	      0.06001157	      0.06827236
      0.69902690	      0.18076502	      0.16952494	      0.05998957	      0.06826020
      0.69933798	      0.18070878	      0.16949581	      0.05996752	      0.06824805
      0.69964905	      0.18065244	      0.16946665	      0.05994544	      0.06823590
      0.69996012	      0.18059600	      0.16943744	      0.05992331	      0.06822377
      0.70027120	      0.18053947	      0.16940820	      0.05990113	      0.06821165
      0.70058227	      0.18048285	      0.16937892	      0.05987891	      0.06819953
      0.70089334	      0.18042614	      0.16934960	      0.05985665	      0.06818743
      0.70120442	      0.18036932	      0.16932025	      0.05983435	      0.06817533
      0.70151549	      0.18031242	      0.16929085	      0.05981200	      0.06816324
      0.70182656	      0.18025541	      0.16926142	      0.05978960	      0.06815117
      0.70213764	      0.18019831	      0.16923195	      0.05976717	      0.06813910
      0.70244871	      0.18014112	      0.16920245	      0.05974469	      0.06812704
      0.70275978	      0.18008383	      0.16917291	      0.05972216	      0.06811499
      0.70307086	      0.18002644	      0.16914333	      0.05969959	      0.06810295
      0.70338193	      0.17996895	      0.16911371	      0.05967697	      0.06809093
      0.70369301	      0.17991137	      0.16908406	      0.05965432	      0.06807891
      0.70400408	      0.17985369	      0.16905436	      0.05963161	      0.06806690
      0.70431515	      0.17979591	      0.16902464	      0.05960886	      0.06805489
      0.70462623	      0.17973803	      0.16899487	      0.05958607	      0.06804290
      0.70493730	      0.17968006	      0.16896507	      0.05956323	      0.06803092
      0.70524837	      0.17962198	      0.16893523	      0.05954035	      0.06801895
      0.70555945	      0.17956381	      0.16890535	      0.05951742	      0.06800699
      0.70587052	      0.17950554	      0.16887544	      0.05949444	      0.06799503
      0.70618159	      0.17944717	      0.16884549	      0.05947142	      0.06798309
      0.70649267	      0.17938870	      0.16881550	      0.05944836	      0.06797116
      0.70680374	      0.17933013	      0.16878548	      0.05942525	      0.06795923
      0.70711481	      0.17927146	      0.16875542	      0.05940209	      0.06794731
      0.70742589	      0.17921268	      0.16872533	      0.05937889	      0.06793541
      0.70773696	      0.17915381	      0.16869519	      0.05935564	      0.06792351
      0.70804804	      0.17909484	      0.16866503	      0.05933235	      0.06791162
      0.70835911	      0.17903577	      0.16863482	      0.05930901	      0.06789975
      0.70867018	      0.17897659	      0.16860458	      0.05928562	      0.06788788
      0.70898126	      0.17891731	      0.16857430	      0.05926219	      0.06787602
      0.70929233	      0.17885793	      0.16854399	      0.05923871	      0.06786417
      0.70960340	      0.17879845	      0.16851364	      0.05921519	      0.06785233
      0.70991448	      0.17873887	      0.16848325	      0.05919162	      0.06784050
      0.71022555	      0.17867918	      0.16845283	      0.05916800	      0.06782868
      0.71053662	      0.17861939	      0.16842237	      0.05914433	      0.06781686
      0.71084770	      0.17855950	      0.16839187	      0.05912062	      0.06780506
      0.71115877	      0.17849950	      0.16836134	      0.05909686	      0.06779327
      0.71146984	      0.17843940	      0.16833078	      0.05907305	      0.06778148
      0.71178092	      0.17837919	      0.16830018	      0.05904920	      0.06776971
      0.71209199	      0.17831888	      0.16826954	      0.05902530	      0.06775794
      0.71240307	      0.17825847	      0.16823886	      0.05900135	      0.06774619
      0.71271414	      0.17819795	      0.16820815	      0.05897735	      0.06773444
      0.71302521	      0.17813732	      0.16817741	      0.05895331	      0.06772270
      0.71333629	      0.17807659	      0.16814663	      0.05892922	      0.06771098
      0.71364736	      0.17801576	      0.16811581	      0.05890508	      0.06769926
      0.71395843	      0.17795482	      0.16808496	      0.05888089	      0.06768755
      0.71426951	      0.17789377	      0.16805407	      0.05885666	      0.06767585
      0.71458058	      0.17783261	      0.16802315	      0.05883237	      0.06766416
      0.71489165	      0.17777135	      0.16799219	      0.05880804	      0.06765248
      0.71520273	      0.17770999	      0.16796120	      0.05878366	      0.06764081
      0.71551380	      0.17764851	      0.16793017	      0.05875923	      0.06762914
      0.71582488	      0.17758693	      0.16789911	      0.05873475	      0.06761749
      0.71613595	      0.17752524	      0.16786801	      0.05871022	      0.06760585
      0.71644702	      0.17746344	      0.16783687	      0.05868564	      0.06759421
      0.71675810	      0.17740154	      0.16780570	      0.05866102	      0.06758258
      0.71706917	      0.17733953	      0.16777450	      0.05863634	      0.06757097
      0.71738024	      0.17727741	      0.16774326	      0.05861162	      0.06755936
      0.71769132	      0.17721518	      0.16771198	      0.05858684	      0.06754776
      0.71800239	      0.17715285	      0.16768067	      0.05856202	      0.06753618
      0.71831346	      0.17709041	      0.16764933	      0.05853715	      0.06752460
      0.71862454	      0.17702786	      0.16761795	      0.05851222	      0.06751303
      0.71893561	      0.17696520	      0.16758653	      0.05848725	      0.06750146
      0.71924668	      0.17690243	      0.16755508	      0.05846223	      0.06748991
      0.71955776	      0.17683955	      0.16752360	      0.05843715	      0.06747837
      0.71986883	      0.17677657	      0.16749208	      0.05841203	      0.06746684
      0.72017991	      0.17671348	      0.16746052	      0.05838685	      0.06745531
      0.72049098	      0.17665027	      0.16742893	      0.05836162	      0.06744380
      0.72080205	      0.17658696	      0.16739731	      0.05833635	      0.06743229
      0.72111313	      0.17652354	      0.16736565	      0.05831102	      0.06742080
      0.72142420	      0.17646001	      0.16733396	      0.05828564	      0.06740931
      0.72173527	      0.17639638	      0.16730223	      0.05826021	      0.06739783
      0.72204635	      0.17633263	      0.16727046	      0.05823473	      0.06738636
      0.72235742	      0.17626877	      0.16723867	      0.05820919	      0.06737490
      0.72266849	      0.17620481	      0.16720683	      0.05818361	      0.06736345
      0.72297957	      0.17614073	      0.16717497	      0.05815797	      0.06735201
      0.72329064	      0.17607655	      0.16714306	      0.05813228	      0.06734058
      0.72360171	      0.17601225	      0.16711113	      0.05810654	      0.06732916
      0.72391279	      0.17594785	      0.16707915	      0.05808074	      0.06731774
      0.72422386	      0.17588333	      0.16704715	      0.05805490	      0.06730634
      0.72453494	      0.17581871	      0.16701511	      0.05802900	      0.06729495
      0.72484601	      0.17575397	      0.16698303	      0.05800305	      0.06728356
      0.72515708	      0.17568913	      0.16695092	      0.05797704	      0.06727218
      0.72546816	      0.17562417	      0.16691877	      0.05795098	      0.06726081
      0.72577923	      0.17555910	      0.16688659	      0.05792487	      0.06724946
      0.72609030	      0.17549392	      0.16685438	      0.05789871	      0.06723811
      0.72640138	      0.17542864	      0.16682213	      0.05787249	      0.06722676
      0.72671245	      0.17536323	      0.16678984	      0.05784622	      0.06721543
      0.72702352	      0.17529772	      0.16675752	      0.05781989	      0.06720411
      0.72733460	      0.17523210	      0.16672516	      0.05779351	      0.06719280
      0.72764567	      0.17516636	      0.16669277	      0.05776708	      0.06718149
      0.72795674	      0.17510052	      0.16666035	      0.05774059	      0.06717020
      0.72826782	      0.17503456	      0.16662789	      0.05771405	      0.06715891
      0.72857889	      0.17496848	      0.16659540	      0.05768745	      0.06714764
      0.72888997	      0.17490230	      0.16656287	      0.05766080	      0.06713637
      0.72920104	      0.17483600	      0.16653030	      0.05763409	      0.06712511
      0.72951211	      0.17476959	      0.16649770	      0.05760733	      0.06711386
      0.72982319	      0.17470307	      0.16646507	      0.05758051	      0.06710262
      0.73013426	      0.17463644	      0.16643240	      0.05755363	      0.06709139
      0.73044533	      0.17456969	      0.16639969	      0.05752670	      0.06708016
      0.73075641	      0.17450282	      0.16636695	      0.05749972	      0.06706895
      0.73106748	      0.17443585	      0.16633417	      0.05747268	      0.06705775
      0.73137855	      0.17436876	      0.16630136	      0.05744558	      0.06704655
      0.73168963	      0.17430155	      0.16626852	      0.05741843	      0.06703537
      0.73200070	      0.17423423	      0.16623563	      0.05739122	      0.06702419
      0.73231177	      0.17416680	      0.16620272	      0.05736395	      0.06701302
      0.73262285	      0.17409925	      0.16616976	      0.05733662	      0.06700186
      0.73293392	      0.17403159	      0.16613677	      0.05730924	      0.06699071
      0.73324500	      0.17396381	      0.16610375	      0.05728180	      0.06697957
      0.73355607	      0.17389591	      0.16607069	      0.05725431	      0.06696844
      0.73386714	      0.17382791	      0.16603759	      0.05722675	      0.06695731
      0.73417822	      0.17375978	      0.16600446	      0.05719914	      0.06694620
      0.73448929	      0.17369154	      0.16597130	      0.05717147	      0.06693509
      0.73480036	      0.17362318	      0.16593809	      0.05714374	      0.06692400
      0.73511144	      0.17355471	      0.16590485	      0.05711595	      0.06691291
      0.73542251	      0.17348611	      0.16587158	      0.05708811	      0.06690183
      0.73573358	      0.17341741	      0.16583827	      0.05706020	      0.06689076
      0.73604466	      0.17334858	      0.16580492	      0.05703224	      0.06687970
      0.73635573	      0.17327964	      0.16577153	      0.05700422	      0.06686865
      0.73666680	      0.17321058	      0.16573811	      0.05697614	      0.06685761
      0.73697788	      0.17314140	      0.16570466	      0.05694800	      0.06684657
      0.73728895	      0.17307210	      0.16567116	      0.05691979	      0.06683555
      0.73760003	      0.17300269	      0.16563763	      0.05689153	      0.06682453
      0.73791110	      0.17293315	      0.16560407	      0.05686321	      0.06681353
      0.73822217	      0.17286350	      0.16557046	      0.05683483	      0.06680253
      0.73853325	      0.17279373	      0.16553682	      0.05680639	      0.06679154
      0.73884432	      0.17272384	      0.16550315	      0.05677788	      0.06678056
      0.73915539	      0.17265383	      0.16546943	      0.05674932	      0.06676959
      0.73946647	      0.17258370	      0.16543568	      0.05672069	      0.06675863
      0.73977754	      0.17251345	      0.16540189	      0.05669200	      0.06674767
      0.74008861	      0.17244308	      0.16536807	      0.05666326	      0.06673673
      0.74039969	      0.17237259	      0.16533421	      0.05663444	      0.06672579
      0.74071076	      0.17230198	      0.16530031	      0.05660557	      0.06671486
      0.74102183	      0.17223124	      0.16526637	      0.05657664	      0.06670395
      0.74133291	      0.17216039	      0.16523239	      0.05654764	      0.06669304
      0.74164398	      0.17208941	      0.16519838	      0.05651858	      0.06668214
      0.74195506	      0.17201832	      0.16516433	      0.05648945	      0.06667125
      0.74226613	      0.17194710	      0.16513024	      0.05646027	      0.06666036
      0.74257720	      0.17187576	      0.16509611	      0.05643102	      0.06664949
      0.74288828	      0.17180429	      0.16506195	      0.05640170	      0.06663863
      0.74319935	      0.17173271	      0.16502774	      0.05637232	      0.06662777
      0.74351042	      0.17166100	      0.16499350	      0.05634288	      0.06661692
      0.74382150	      0.17158916	      0.16495922	      0.05631338	      0.06660608
      0.74413257	      0.17151721	      0.16492490	      0.05628380	      0.06659525
      0.74444364	      0.17144513	      0.16489055	      0.05625417	      0.06658443
      0.74475472	      0.17137293	      0.16485615	      0.05622447	      0.06657362
      0.74506579	      0.17130060	      0.16482172	      0.05619470	      0.06656282
      0.74537687	      0.17122815	      0.16478724	      0.05616487	      0.06655202
      0.74568794	      0.17115557	      0.16475273	      0.05613497	      0.06654124
      0.74599901	      0.17108287	      0.16471818	      0.05610501	      0.06653046
      0.74631009	      0.17101004	      0.16468359	      0.05607498	      0.06651970
      0.74662116	      0.17093709	      0.16464896	      0.05604488	      0.06650894
      0.74693223	      0.17086401	      0.16461429	      0.05601472	      0.06649819
      0.74724331	      0.17079081	      0.16457958	      0.05598449	      0.06648744
      0.74755438	      0.17071748	      0.16454483	      0.05595419	      0.06647671
      0.74786545	      0.17064403	      0.16451004	      0.05592383	      0.06646599
      0.74817653	      0.17057045	      0.16447521	      0.05589340	      0.06645527
      0.74848760	      0.17049674	      0.16444034	      0.05586290	      0.06644457
      0.74879867	      0.17042291	      0.16440543	      0.05583233	      0.06643387
      0.74910975	      0.17034895	      0.16437048	      0.05580169	      0.06642318
      0.74942082	      0.17027486	      0.16433549	      0.05577099	      0.06641250
      0.74973190	      0.17020065	      0.16430046	      0.05574021	      0.06640183
      0.75004297	      0.17012631	      0.16426538	      0.05570937	      0.06639116
      0.75035404	      0.17005184	      0.16423027	      0.05567845	      0.06638051
      0.75066512	      0.16997724	      0.16419512	      0.05564747	      0.06636986
      0.75097619	      0.16990252	      0.16415992	      0.05561642	      0.06635923
      0.75128726	      0.16982766	      0.16412469	      0.05558529	      0.06634860
      0.75159834	      0.16975268	      0.16408941	      0.05555410	      0.06633798
      0.75190941	      0.16967758	      0.16405409	      0.05552283	      0.06632737
      0.75222048	      0.16960234	      0.16401873	      0.05549150	      0.06631683
      0.75253156	      0.16952697	      0.16398333	      0.05546009	      0.06630663
      0.75284263	      0.16945148	      0.16394788	      0.05542861	      0.06629731
      0.75328755	      0.16934328	      0.16389711	      0.05538346	      0.06628701
      0.75360129	      0.16926683	      0.16386126	      0.05535154	      0.06628293
      0.75391503	      0.16919024	      0.16382537	      0.05531954	      0.06628217
      0.75415525	      0.16913151	      0.16379785	      0.05529498	      0.06628410
      0.75445913	      0.16905711	      0.16376301	      0.05526386	      0.06628991
      0.75476300	      0.16898259	      0.16372813	      0.05523267	      0.06629966
      0.75506688	      0.16890795	      0.16369321	      0.05520141	      0.06631348
      0.75537075	      0.16883318	      0.16365825	      0.05517008	      0.06633139
      0.75567463	      0.16875829	      0.16362325	      0.05513868	      0.06635329
      0.75597850	      0.16868328	      0.16358820	      0.05510721	      0.06637903
      0.75628238	      0.16860814	      0.16355312	      0.05507567	      0.06640843
      0.75658625	      0.16853289	      0.16351799	      0.05504405	      0.06644128
      0.75689013	      0.16845751	      0.16348282	      0.05501236	      0.06647735
      0.75719400	      0.16838201	      0.16344761	      0.05498061	      0.06651642
      0.75749788	      0.16830639	      0.16341236	      0.05494877	      0.06655828
      0.75780175	      0.16823065	      0.16337706	      0.05491687	      0.06660273
      0.75810563	      0.16815479	      0.16334173	      0.05488489	      0.06664957
      0.75840950	      0.16807880	      0.16330635	      0.05485285	      0.06669861
      0.75871338	      0.16800270	      0.16327093	      0.05482072	      0.06674968
      0.75901725	      0.16792647	      0.16323547	      0.05478853	      0.06680262
      0.75932113	      0.16785012	      0.16319997	      0.05475626	      0.06685729
      0.75962500	      0.16777365	      0.16316442	      0.05472391	      0.06691354
      0.75992887	      0.16769706	      0.16312883	      0.05469150	      0.06697125
      0.76023275	      0.16762035	      0.16309320	      0.05465900	      0.06703031
      0.76053662	      0.16754352	      0.16305752	      0.05462644	      0.06709061
      0.76084050	      0.16746656	      0.16302181	      0.05459380	      0.06715205
      0.76114437	      0.16738949	      0.16298604	      0.05456108	      0.06721454
      0.76144825	      0.16731229	      0.16295024	      0.05452829	      0.06727802
      0.76175212	      0.16723498	      0.16291439	      0.05449542	      0.06734240
      0.76205600	      0.16715754	      0.16287850	      0.05446248	      0.06740761
      0.76235987	      0.16707998	      0.16284257	      0.05442946	      0.06747361
      0.76266375	      0.16700230	      0.16280659	      0.05439636	      0.06754033
      0.76296762	      0.16692450	      0.16277057	      0.05436319	      0.06760772
      0.76327150	      0.16684657	      0.16273450	      0.05432993	      0.06767575
      0.76357537	      0.16676852	      0.16269839	      0.05429661	      0.06774436
      0.76387925	      0.16669035	      0.16266223	      0.05426320	      0.06781353
      0.76418312	      0.16661206	      0.16262603	      0.05422972	      0.06788322
      0.76448700	      0.16653364	      0.16258979	      0.05419616	      0.06795341
      0.76479087	      0.16645510	      0.16255350	      0.05416252	      0.06802406
      0.76509475	      0.16637644	      0.16251717	      0.05412880	      0.06809515
      0.76539862	      0.16629765	      0.16248079	      0.05409500	      0.06816666
      0.76570250	      0.16621874	      0.16244437	      0.05406113	      0.06823857
      0.76600637	      0.16613970	      0.16240790	      0.05402717	      0.06831086
      0.76627959	      0.16606853	      0.16237507	      0.05399657	      0.06837617
      0.76655282	      0.16599725	      0.16234220	      0.05396591	      0.06844177
      0.76682604	      0.16592587	      0.16230930	      0.05393518	      0.06850764
      0.76709926	      0.16585439	      0.16227636	      0.05390438	      0.06857378
      0.76737248	      0.16578280	      0.16224338	      0.05387352	      0.06864018
      0.76764571	      0.16571112	      0.16221037	      0.05384260	      0.06870683
      0.76791893	      0.16563932	      0.16217732	      0.05381161	      0.06877373
      0.76819215	      0.16556743	      0.16214423	      0.05378055	      0.06884087
      0.76846537	      0.16549542	      0.16211110	      0.05374943	      0.06890824
      0.76873860	      0.16542331	      0.16207794	      0.05371824	      0.06897585
      0.76901182	      0.16535110	      0.16204474	      0.05368698	      0.06904367
      0.76928504	      0.16527878	      0.16201149	      0.05365566	      0.06911172
      0.76955826	      0.16520635	      0.16197822	      0.05362426	      0.06917999
      0.76983149	      0.16513381	      0.16194490	      0.05359281	      0.06924847
      0.77010471	      0.16506117	      0.16191154	      0.05356128	      0.06931717
      0.77037793	      0.16498842	      0.16187815	      0.05352968	      0.06938607
      0.77065115	      0.16491555	      0.16184472	      0.05349802	      0.06945518
      0.77092438	      0.16484258	      0.16181125	      0.05346629	      0.06952449
      0.77119760	      0.16476950	      0.16177774	      0.05343449	      0.06959401
      0.77147082	      0.16469631	      0.16174419	      0.05340262	      0.06966373
      0.77174404	      0.16462300	      0.16171060	      0.05337068	      0.06973364
      0.77201727	      0.16454959	      0.16167698	      0.05333868	      0.06980376
      0.77229049	      0.16447606	      0.16164331	      0.05330660	      0.06987407
      0.77256371	      0.16440242	      0.16160961	      0.05327445	      0.06994458
      0.77283693	      0.16432866	      0.16157586	      0.05324223	      0.07001528
      0.77311016	      0.16425479	      0.16154208	      0.05320994	      0.07008618
      0.77338338	      0.16418081	      0.16150825	      0.05317759	      0.07015727
      0.77365660	      0.16410671	      0.16147439	      0.05314516	      0.07022855
      0.77392982	      0.16403249	      0.16144048	      0.05311265	      0.07030002
      0.77420305	      0.16395816	      0.16140654	      0.05308008	      0.07037169
      0.77447627	      0.16388371	      0.16137255	      0.05304744	      0.07044354
      0.77474949	      0.16380915	      0.16133853	      0.05301472	      0.07051559
      0.77502271	      0.16373446	      0.16130446	      0.05298193	      0.07058782
      0.77529594	      0.16365966	      0.16127036	      0.05294907	      0.07066025
      0.77556916	      0.16358473	      0.16123621	      0.05291613	      0.07073287
      0.77584238	      0.16350969	      0.16120202	      0.05288313	      0.07080567
      0.77611560	      0.16343453	      0.16116779	      0.05285005	      0.07087867
      0.77638883	      0.16335924	      0.16113352	      0.05281689	      0.07095185
      0.77666205	      0.16328384	      0.16109921	      0.05278366	      0.07102523
      0.77693527	      0.16320831	      0.16106485	      0.05275036	      0.07109879
      0.77720849	      0.16313266	      0.16103046	      0.05271698	      0.07117255
      0.77748172	      0.16305688	      0.16099602	      0.05268353	      0.07124649
      0.77775494	      0.16298098	      0.16096154	      0.05265000	      0.07132062
      0.77802816	      0.16290496	      0.16092702	      0.05261640	      0.07139494
      0.77830138	      0.16282881	      0.16089245	      0.05258272	      0.07146945
      0.77857461	      0.16275254	      0.16085784	      0.05254896	      0.07154415
      0.77884783	      0.16267613	      0.16082320	      0.05251513	      0.07161905
      0.77912105	      0.16259960	      0.16078850	      0.05248122	      0.07169413
      0.77939427	      0.16252295	      0.16075377	      0.05244724	      0.07176940
      0.77966750	      0.16244616	      0.16071899	      0.05241318	      0.07184486
      0.77994072	      0.16236925	      0.16068417	      0.05237904	      0.07192051
      0.78021394	      0.16229221	      0.16064930	      0.05234482	      0.07199635
      0.78048717	      0.16221503	      0.16061439	      0.05231053	      0.07207239
      0.78076039	      0.16213773	      0.16057944	      0.05227615	      0.07214861
      0.78103361	      0.16206029	      0.16054445	      0.05224170	      0.07222503
      0.78130683	      0.16198273	      0.16050941	      0.05220717	      0.07230164
      0.78158006	      0.16190503	      0.16047432	      0.05217256	      0.07237844
      0.78185328	      0.16182719	      0.16043919	      0.05213786	      0.07245543
      0.78212650	      0.16174922	      0.16040402	      0.05210309	      0.07253261
      0.78239972	      0.16167112	      0.16036880	      0.05206824	      0.07260999
      0.78267295	      0.16159289	      0.16033354	      0.05203331	      0.07268756
      0.78294617	      0.16151451	      0.16029823	      0.05199830	      0.07276532
      0.78321939	      0.16143600	      0.16026288	      0.05196320	      0.07284328
      0.78349261	      0.16135736	      0.16022748	      0.05192803	      0.07292143
      0.78376584	      0.16127857	      0.16019204	      0.05189277	      0.07299977
      0.78403906	      0.16119965	      0.16015655	      0.05185743	      0.07307831
      0.78431228	      0.16112059	      0.16012101	      0.05182201	      0.07315704
      0.78458550	      0.16104139	      0.16008543	      0.05178650	      0.07323596
      0.78485873	      0.16096205	      0.16004981	      0.05175091	      0.07331508
      0.78513195	      0.16088257	      0.16001413	      0.05171524	      0.07339440
      0.78540517	      0.16080295	      0.15997841	      0.05167948	      0.07347391
      0.78567839	      0.16072318	      0.15994265	      0.05164364	      0.07355362
      0.78595162	      0.16064328	      0.15990683	      0.05160772	      0.07363352
      0.78622484	      0.16056323	      0.15987097	      0.05157171	      0.07371362
      0.78649806	      0.16048303	      0.15983506	      0.05153561	      0.07379392
      0.78677128	      0.16040269	      0.15979911	      0.05149943	      0.07387441
      0.78704451	      0.16032221	      0.15976310	      0.05146316	      0.07395510
      0.78731773	      0.16024158	      0.15972705	      0.05142681	      0.07403599
      0.78759095	      0.16016080	      0.15969095	      0.05139036	      0.07411708
      0.78786417	      0.16007987	      0.15965480	      0.05135384	      0.07419836
      0.78813740	      0.15999880	      0.15961861	      0.05131722	      0.07427984
      0.78841062	      0.15991758	      0.15958236	      0.05128052	      0.07436152
      0.78868384	      0.15983621	      0.15954607	      0.05124372	      0.07444340
      0.78895706	      0.15975469	      0.15950972	      0.05120684	      0.07452548
      0.78923029	      0.15967302	      0.15947333	      0.05116987	      0.07460776
      0.78950351	      0.15959120	      0.15943689	      0.05113281	      0.07469024
      0.78977673	      0.15950922	      0.15940040	      0.05109566	      0.07477292
      0.79004995	      0.15942710	      0.15936386	      0.05105842	      0.07485580
      0.79032318	      0.15934482	      0.15932727	      0.05102109	      0.07493888
      0.79059640	      0.15926238	      0.15929063	      0.05098367	      0.07502216
      0.79086962	      0.15917979	      0.15925393	      0.05094616	      0.07510565
      0.79114284	      0.15909705	      0.15921719	      0.05090856	      0.07518933
      0.79141607	      0.15901415	      0.15918040	      0.05087086	      0.07527322
      0.79166189	      0.15893942	      0.15914725	      0.05083686	      0.07534887
      0.79190772	      0.15886457	      0.15911406	      0.05080279	      0.07542468
      0.79215355	      0.15878959	      0.15908083	      0.05076865	      0.07550066
      0.79239938	      0.15871449	      0.15904756	      0.05073442	      0.07557680
      0.79264521	      0.15863925	      0.15901424	      0.05070012	      0.07565311
      0.79289104	      0.15856388	      0.15898088	      0.05066575	      0.07572958
      0.79313687	      0.15848839	      0.15894748	      0.05063130	      0.07580622
      0.79338269	      0.15841276	      0.15891404	      0.05059677	      0.07588302
      0.79362852	      0.15833700	      0.15888055	      0.05056216	      0.07595999
      0.79387435	      0.15826111	      0.15884703	      0.05052748	      0.07603713
      0.79412018	      0.15818509	      0.15881346	      0.05049272	      0.07611443
      0.79436601	      0.15810893	      0.15877984	      0.05045788	      0.07619190
      0.79461184	      0.15803265	      0.15874618	      0.05042296	      0.07626953
      0.79485767	      0.15795622	      0.15871248	      0.05038796	      0.07634734
      0.79510350	      0.15787967	      0.15867874	      0.05035289	      0.07642531
      0.79534932	      0.15780297	      0.15864495	      0.05031773	      0.07650344
      0.79559515	      0.15772615	      0.15861112	      0.05028249	      0.07658175
      0.79584098	      0.15764918	      0.15857724	      0.05024718	      0.07666022
      0.79608681	      0.15757208	      0.15854332	      0.05021178	      0.07673887
      0.79633264	      0.15749484	      0.15850935	      0.05017630	      0.07681768
      0.79657847	      0.15741746	      0.15847534	      0.05014075	      0.07689666
      0.79682430	      0.15733995	      0.15844129	      0.05010511	      0.07697581
      0.79707012	      0.15726230	      0.15840719	      0.05006939	      0.07705513
      0.79731595	      0.15718450	      0.15837304	      0.05003358	      0.07713462
      0.79756178	      0.15710657	      0.15833885	      0.04999770	      0.07721427
      0.79780761	      0.15702849	      0.15830461	      0.04996173	      0.07729410
      0.79805344	      0.15695028	      0.15827033	      0.04992568	      0.07737410
      0.79829927	      0.15687192	      0.15823600	      0.04988954	      0.07745428
      0.79854510	      0.15679341	      0.15820162	      0.04985332	      0.07753462
      0.79879092	      0.15671477	      0.15816720	      0.04981702	      0.07761513
      0.79903675	      0.15663598	      0.15813273	      0.04978063	      0.07769582
      0.79928258	      0.15655705	      0.15809821	      0.04974416	      0.07777668
      0.79952841	      0.15647797	      0.15806365	      0.04970761	      0.07785771
      0.79977424	      0.15639874	      0.15802904	      0.04967096	      0.07793892
      0.80002007	      0.15631937	      0.15799438	      0.04963424	      0.07802030
      0.80026590	      0.15623986	      0.15795968	      0.04959742	      0.07810185
      0.80051172	      0.15616019	      0.15792493	      0.04956052	      0.07818358
      0.80075755	      0.15608038	      0.15789012	      0.04952353	      0.07826548
      0.80100338	      0.15600041	      0.15785527	      0.04948646	      0.07834756
      0.80124921	      0.15592030	      0.15782038	      0.04944930	      0.07842981
      0.80149504	      0.15584004	      0.15778543	      0.04941205	      0.07851223
      0.80174087	      0.15575962	      0.15775043	      0.04937471	      0.07859484
      0.80198670	      0.15567906	      0.15771539	      0.04933728	      0.07867762
      0.80223253	      0.15559834	      0.15768029	      0.04929977	      0.07876058
      0.80247835	      0.15551747	      0.15764515	      0.04926216	      0.07884371
      0.80272418	      0.15543644	      0.15760995	      0.04922447	      0.07892702
      0.80297001	      0.15535526	      0.15757471	      0.04918668	      0.07901051
      0.80321584	      0.15527393	      0.15753941	      0.04914881	      0.07909418
      0.80346167	      0.15519244	      0.15750407	      0.04911084	      0.07917803
      0.80370750	      0.15511079	      0.15746867	      0.04907279	      0.07926206
      0.80395333	      0.15502899	      0.15743323	      0.04903464	      0.07934627
      0.80419915	      0.15494703	      0.15739773	      0.04899640	      0.07943066
      0.80444498	      0.15486491	      0.15736218	      0.04895807	      0.07951522
      0.80469081	      0.15478263	      0.15732658	      0.04891964	      0.07959998
      0.80493664	      0.15470019	      0.15729092	      0.04888112	      0.07968491
      0.80518247	      0.15461759	      0.15725522	      0.04884251	      0.07977003
      0.80542830	      0.15453483	      0.15721946	      0.04880381	      0.07985532
      0.80567413	      0.15445190	      0.15718365	      0.04876501	      0.07994081
      0.80591995	      0.15436881	      0.15714779	      0.04872612	      0.08002647
      0.80616578	      0.15428556	      0.15711187	      0.04868713	      0.08011232
      0.80641161	      0.15420215	      0.15707590	      0.04864805	      0.08019836
      0.80665744	      0.15411857	      0.15703988	      0.04860887	      0.08028458
      0.80690327	      0.15403482	      0.15700380	      0.04856960	      0.08037099
      0.80714910	      0.15395090	      0.15696767	      0.04853023	      0.08045759
      0.80739493	      0.15386682	      0.15693148	      0.04849077	      0.08054437
      0.80764075	      0.15378257	      0.15689524	      0.04845120	      0.08063134
      0.80788658	      0.15369815	      0.15685894	      0.04841154	      0.08071849
      0.80813241	      0.15361356	      0.15682259	      0.04837179	      0.08080584
      0.80837824	      0.15352880	      0.15678618	      0.04833193	      0.08089337
      0.80862407	      0.15344387	      0.15674972	      0.04829198	      0.08098110
      0.80886990	      0.15335876	      0.15671320	      0.04825193	      0.08106901
      0.80911573	      0.15327349	      0.15667663	      0.04821178	      0.08115711
      0.80936156	      0.15318803	      0.15663999	      0.04817153	      0.08124540
      0.80960738	      0.15310240	      0.15660331	      0.04813118	      0.08133389
      0.80985321	      0.15301660	      0.15656656	      0.04809073	      0.08142256
      0.81009904	      0.15293062	      0.15652976	      0.04805018	      0.08151143
      0.81034487	      0.15284446	      0.15649289	      0.04800954	      0.08160049
      0.81059070	      0.15275813	      0.15645597	      0.04796879	      0.08168974
      0.81083653	      0.15267161	      0.15641900	      0.04792794	      0.08177918
      0.81108236	      0.15258491	      0.15638196	      0.04788698	      0.08186881
      0.81132818	      0.15249804	      0.15634486	      0.04784593	      0.08195864
      0.81157401	      0.15241098	      0.15630771	      0.04780478	      0.08204865
      0.81181984	      0.15232373	      0.15627049	      0.04776352	      0.08213886
      0.81206567	      0.15223631	      0.15623322	      0.04772216	      0.08222927
      0.81231150	      0.15214870	      0.15619588	      0.04768070	      0.08231986
      0.81255733	      0.15206090	      0.15615849	      0.04763913	      0.08241065
      0.81280316	      0.15197292	      0.15612103	      0.04759746	      0.08250163
      0.81304898	      0.15188474	      0.15608351	      0.04755569	      0.08259281
      0.81329481	      0.15179638	      0.15604594	      0.04751382	      0.08268417
      0.81354064	      0.15170783	      0.15600829	      0.04747184	      0.08277573
      0.81378647	      0.15161909	      0.15597059	      0.04742975	      0.08286749
      0.81403230	      0.15153016	      0.15593283	      0.04738757	      0.08295943
      0.81427813	      0.15144104	      0.15589500	      0.04734528	      0.08305157
      0.81452396	      0.15135172	      0.15585711	      0.04730288	      0.08314390
      0.81476978	      0.15126220	      0.15581915	      0.04726038	      0.08323643
      0.81501561	      0.15117250	      0.15578113	      0.04721778	      0.08332915
      0.81526144	      0.15108259	      0.15574305	      0.04717507	      0.08342206
      0.81550727	      0.15099249	      0.15570490	      0.04713225	      0.08351516
      0.81572831	      0.15091130	      0.15567054	      0.04709366	      0.08359904
      0.81594934	      0.15082995	      0.15563613	      0.04705499	      0.08368308
      0.81617038	      0.15074845	      0.15560167	      0.04701624	      0.08376727
      0.81639142	      0.15066677	      0.15556716	      0.04697740	      0.08385162
      0.81661246	      0.15058494	      0.15553259	      0.04693847	      0.08393612
      0.81683349	      0.15050294	      0.15549796	      0.04689946	      0.08402078
      0.81705453	      0.15042077	      0.15546329	      0.04686036	      0.08410560
      0.81727557	      0.15033844	      0.15542856	      0.04682118	      0.08419057
      0.81749660	      0.15025594	      0.15539377	      0.04678191	      0.08427570
      0.81771764	      0.15017327	      0.15535893	      0.04674256	      0.08436098
      0.81793868	      0.15009043	      0.15532403	      0.04670312	      0.08444642
      0.81815971	      0.15000743	      0.15528908	      0.04666360	      0.08453202
      0.81838075	      0.14992425	      0.15525407	      0.04662399	      0.08461777
      0.81860179	      0.14984091	      0.15521901	      0.04658430	      0.08470368
      0.81882283	      0.14975739	      0.15518389	      0.04654452	      0.08478975
      0.81904386	      0.14967370	      0.15514871	      0.04650465	      0.08487597
      0.81926490	      0.14958983	      0.15511348	      0.04646471	      0.08496235
      0.81948594	      0.14950579	      0.15507819	      0.04642467	      0.08504888
      0.81970697	      0.14942157	      0.15504284	      0.04638455	      0.08513557
      0.81992801	      0.14933718	      0.15500743	      0.04634435	      0.08522242
      0.82014905	      0.14925261	      0.15497197	      0.04630406	      0.08530942
      0.82037008	      0.14916786	      0.15493644	      0.04626368	      0.08539658
      0.82059112	      0.14908294	      0.15490086	      0.04622322	      0.08548390
      0.82081216	      0.14899783	      0.15486522	      0.04618267	      0.08557137
      0.82103320	      0.14891254	      0.15482952	      0.04614204	      0.08565900
      0.82125423	      0.14882707	      0.15479376	      0.04610132	      0.08574679
      0.82147527	      0.14874142	      0.15475794	      0.04606052	      0.08583473
      0.82169631	      0.14865558	      0.15472206	      0.04601963	      0.08592283
      0.82191734	      0.14856956	      0.15468611	      0.04597866	      0.08601109
      0.82213838	      0.14848336	      0.15465011	      0.04593759	      0.08609950
      0.82235942	      0.14839696	      0.15461405	      0.04589645	      0.08618807
      0.82258045	      0.14831038	      0.15457792	      0.04585521	      0.08627680
      0.82280149	      0.14822361	      0.15454173	      0.04581389	      0.08636569
      0.82302253	      0.14813665	      0.15450548	      0.04577248	      0.08645473
      0.82324357	      0.14804950	      0.15446916	      0.04573098	      0.08654393
      0.82346460	      0.14796216	      0.15443279	      0.04568940	      0.08663329
      0.82368564	      0.14787462	      0.15439635	      0.04564773	      0.08672280
      0.82390668	      0.14778689	      0.15435984	      0.04560597	      0.08681248
      0.82412771	      0.14769897	      0.15432327	      0.04556412	      0.08690231
      0.82434875	      0.14761085	      0.15428664	      0.04552218	      0.08699230
      0.82456979	      0.14752253	      0.15424994	      0.04548015	      0.08708244
      0.82479082	      0.14743402	      0.15421317	      0.04543803	      0.08717275
      0.82501186	      0.14734530	      0.15417634	      0.04539583	      0.08726321
      0.82523290	      0.14725639	      0.15413945	      0.04535353	      0.08735383
      0.82545394	      0.14716728	      0.15410248	      0.04531114	      0.08744461
      0.82567497	      0.14707796	      0.15406545	      0.04526865	      0.08753554
      0.82589601	      0.14698844	      0.15402836	      0.04522608	      0.08762664
      0.82611705	      0.14689871	      0.15399119	      0.04518341	      0.08771789
      0.82633808	      0.14680878	      0.15395396	      0.04514065	      0.08780931
      0.82655912	      0.14671864	      0.15391665	      0.04509779	      0.08790088
      0.82678016	      0.14662829	      0.15387928	      0.04505484	      0.08799261
      0.82700119	      0.14653773	      0.15384184	      0.04501179	      0.08808450
      0.82722223	      0.14644697	      0.15380433	      0.04496865	      0.08817655
      0.82744327	      0.14635599	      0.15376675	      0.04492541	      0.08826876
      0.82766431	      0.14626480	      0.15372910	      0.04488207	      0.08836112
      0.82788534	      0.14617339	      0.15369138	      0.04483863	      0.08845365
      0.82810638	      0.14608177	      0.15365358	      0.04479509	      0.08854633
      0.82832742	      0.14598993	      0.15361572	      0.04475145	      0.08863918
      0.82854845	      0.14589787	      0.15357778	      0.04470771	      0.08873218
      0.82876949	      0.14580560	      0.15353977	      0.04466387	      0.08882535
      0.82899053	      0.14571310	      0.15350168	      0.04461992	      0.08891867
      0.82921156	      0.14562039	      0.15346352	      0.04457587	      0.08901216
      0.82943260	      0.14552745	      0.15342529	      0.04453171	      0.08910580
      0.82965364	      0.14543428	      0.15338698	      0.04448745	      0.08919961
      0.82987468	      0.14534089	      0.15334860	      0.04444307	      0.08929357
      0.83009571	      0.14524727	      0.15331014	      0.04439859	      0.08938770
      0.83031675	      0.14515343	      0.15327161	      0.04435400	      0.08948199
      0.83053779	      0.14505935	      0.15323299	      0.04430929	      0.08957643
      0.83075882	      0.14496505	      0.15319430	      0.04426447	      0.08967104
      0.83097986	      0.14487051	      0.15315554	      0.04421954	      0.08976581
      0.83120090	      0.14477573	      0.15311669	      0.04417449	      0.08986074
      0.83142193	      0.14468072	      0.15307777	      0.04412932	      0.08995583
      0.83164297	      0.14458548	      0.15303877	      0.04408403	      0.09005108
      0.83186401	      0.14449000	      0.15299969	      0.04403862	      0.09014649
      0.83208505	      0.14439427	      0.15296052	      0.04399309	      0.09024206
      0.83230608	      0.14429831	      0.15292128	      0.04394743	      0.09033780
      0.83250464	      0.14421190	      0.15288596	      0.04390631	      0.09042393
      0.83270321	      0.14412529	      0.15285057	      0.04386508	      0.09051020
      0.83290177	      0.14403848	      0.15281511	      0.04382375	      0.09059660
      0.83310033	      0.14395147	      0.15277959	      0.04378232	      0.09068313
      0.83329889	      0.14386426	      0.15274400	      0.04374077	      0.09076979
      0.83349745	      0.14377686	      0.15270834	      0.04369912	      0.09085658
      0.83369602	      0.14368924	      0.15267262	      0.04365736	      0.09094350
      0.83389458	      0.14360143	      0.15263683	      0.04361548	      0.09103055
      0.83409314	      0.14351341	      0.15260096	      0.04357349	      0.09111774
      0.83429170	      0.14342519	      0.15256503	      0.04353139	      0.09120505
      0.83449026	      0.14333675	      0.15252903	      0.04348917	      0.09129250
      0.83468882	      0.14324811	      0.15249296	      0.04344684	      0.09138007
      0.83488739	      0.14315926	      0.15245681	      0.04340439	      0.09146778
      0.83508595	      0.14307020	      0.15242060	      0.04336181	      0.09155561
      0.83528451	      0.14298093	      0.15238431	      0.04331911	      0.09164358
      0.83548307	      0.14289144	      0.15234796	      0.04327630	      0.09173168
      0.83568163	      0.14280174	      0.15231153	      0.04323335	      0.09181992
      0.83588020	      0.14271183	      0.15227502	      0.04319028	      0.09190828
      0.83607876	      0.14262170	      0.15223845	      0.04314709	      0.09199677
      0.83627732	      0.14253135	      0.15220180	      0.04310376	      0.09208540
      0.83647588	      0.14244078	      0.15216507	      0.04306031	      0.09217416
      0.83667444	      0.14234999	      0.15212827	      0.04301672	      0.09226304
      0.83687301	      0.14225897	      0.15209140	      0.04297300	      0.09235207
      0.83707157	      0.14216774	      0.15205444	      0.04292915	      0.09244122
      0.83727013	      0.14207628	      0.15201742	      0.04288516	      0.09253050
      0.83746869	      0.14198459	      0.15198031	      0.04284104	      0.09261992
      0.83766725	      0.14189267	      0.15194313	      0.04279678	      0.09270947
      0.83786581	      0.14180053	      0.15190587	      0.04275239	      0.09279915
      0.83806438	      0.14170816	      0.15186853	      0.04270785	      0.09288896
      0.83826294	      0.14161555	      0.15183111	      0.04266317	      0.09297890
      0.83846150	      0.14152272	      0.15179361	      0.04261835	      0.09306898
      0.83866006	      0.14142964	      0.15175604	      0.04257339	      0.09315919
      0.83885862	      0.14133634	      0.15171838	      0.04252828	      0.09324953
      0.83905719	      0.14124279	      0.15168064	      0.04248303	      0.09334000
      0.83925575	      0.14114901	      0.15164282	      0.04243764	      0.09343060
      0.83945431	      0.14105498	      0.15160491	      0.04239209	      0.09352134
      0.83965287	      0.14096072	      0.15156692	      0.04234640	      0.09361221
      0.83985143	      0.14086621	      0.15152885	      0.04230056	      0.09370321
      0.84005000	      0.14077145	      0.15149070	      0.04225457	      0.09379435
      0.84024856	      0.14067645	      0.15145246	      0.04220843	      0.09388562
      0.84044712	      0.14058121	      0.15141413	      0.04216214	      0.09397702
      0.84064568	      0.14048571	      0.15137572	      0.04211570	      0.09406855
      0.84084424	      0.14038996	      0.15133722	      0.04206910	      0.09416022
      0.84104280	      0.14029396	      0.15129863	      0.04202235	      0.09425202
      0.84124137	      0.14019771	      0.15125996	      0.04197544	      0.09434395
      0.84141998	      0.14011091	      0.15122510	      0.04193312	      0.09442676
      0.84159859	      0.14002390	      0.15119016	      0.04189066	      0.09450968
      0.84177720	      0.13993668	      0.15115515	      0.04184808	      0.09459270
      0.84195581	      0.13984925	      0.15112007	      0.04180537	      0.09467583
      0.84213442	      0.13976161	      0.15108491	      0.04176254	      0.09475907
      0.84231303	      0.13967375	      0.15104968	      0.04171957	      0.09484242
      0.84249164	      0.13958568	      0.15101437	      0.04167648	      0.09492588
      0.84267026	      0.13949740	      0.15097899	      0.04163325	      0.09500944
      0.84284887	      0.13940890	      0.15094354	      0.04158990	      0.09509311
      0.84302748	      0.13932018	      0.15090800	      0.04154641	      0.09517690
      0.84320609	      0.13923124	      0.15087239	      0.04150279	      0.09526079
      0.84338470	      0.13914208	      0.15083670	      0.04145904	      0.09534478
      0.84356331	      0.13905270	      0.15080094	      0.04141515	      0.09542889
      0.84374192	      0.13896310	      0.15076509	      0.04137113	      0.09551311
      0.84392053	      0.13887327	      0.15072917	      0.04132698	      0.09559743
      0.84409915	      0.13878321	      0.15069316	      0.04128269	      0.09568186
      0.84427776	      0.13869293	      0.15065708	      0.04123827	      0.09576640
      0.84445637	      0.13860242	      0.15062091	      0.04119371	      0.09585106
      0.84463498	      0.13851168	      0.15058467	      0.04114901	      0.09593582
      0.84481359	      0.13842070	      0.15054834	      0.04110417	      0.09602068
      0.84499220	      0.13832950	      0.15051192	      0.04105920	      0.09610566
      0.84517081	      0.13823806	      0.15047543	      0.04101408	      0.09619075
      0.84534942	      0.13814638	      0.15043884	      0.04096883	      0.09627595
      0.84552804	      0.13805447	      0.15040218	      0.04092343	      0.09636126
      0.84570665	      0.13796232	      0.15036543	      0.04087789	      0.09644667
      0.84588526	      0.13786993	      0.15032859	      0.04083221	      0.09653219
      0.84606387	      0.13777729	      0.15029166	      0.04078638	      0.09661781
      0.84622392	      0.13769408	      0.15025850	      0.04074519	      0.09669463
      0.84638398	      0.13761067	      0.15022527	      0.04070389	      0.09677153
      0.84654403	      0.13752706	      0.15019196	      0.04066246	      0.09684851
      0.84670408	      0.13744325	      0.15015858	      0.04062092	      0.09692558
      0.84686413	      0.13735924	      0.15012513	      0.04057926	      0.09700273
      0.84702419	      0.13727503	      0.15009161	      0.04053748	      0.09707996
      0.84718424	      0.13719062	      0.15005801	      0.04049557	      0.09715728
      0.84734429	      0.13710601	      0.15002434	      0.04045355	      0.09723468
      0.84750435	      0.13702119	      0.14999059	      0.04041140	      0.09731216
      0.84766440	      0.13693616	      0.14995677	      0.04036912	      0.09738972
      0.84782445	      0.13685093	      0.14992287	      0.04032673	      0.09746736
      0.84798451	      0.13676549	      0.14988889	      0.04028420	      0.09754508
      0.84814456	      0.13667984	      0.14985484	      0.04024155	      0.09762289
      0.84830461	      0.13659398	      0.14982071	      0.04019878	      0.09770078
      0.84846467	      0.13650791	      0.14978650	      0.04015587	      0.09777875
      0.84862472	      0.13642163	      0.14975221	      0.04011284	      0.09785680
      0.84878477	      0.13633513	      0.14971784	      0.04006967	      0.09793493
      0.84894482	      0.13624842	      0.14968339	      0.04002638	      0.09801315
      0.84910488	      0.13616148	      0.14964885	      0.03998295	      0.09809145
      0.84924832	      0.13608339	      0.14961784	      0.03994391	      0.09816169
      0.84939176	      0.13600512	      0.14958675	      0.03990477	      0.09823199
      0.84953520	      0.13592667	      0.14955560	      0.03986552	      0.09830237
      0.84967864	      0.13584805	      0.14952438	      0.03982616	      0.09837281
      0.84982208	      0.13576924	      0.14949309	      0.03978669	      0.09844332
      0.84996552	      0.13569026	      0.14946174	      0.03974711	      0.09851389
      0.85010896	      0.13561109	      0.14943031	      0.03970742	      0.09858453
      0.85025240	      0.13553174	      0.14939882	      0.03966761	      0.09865524
      0.85039584	      0.13545221	      0.14936725	      0.03962769	      0.09872602
      0.85053928	      0.13537249	      0.14933561	      0.03958766	      0.09879687
      0.85068272	      0.13529259	      0.14930390	      0.03954751	      0.09886779
      0.85082615	      0.13521250	      0.14927212	      0.03950725	      0.09893878
      0.85096959	      0.13513222	      0.14924026	      0.03946687	      0.09900983
      0.85111303	      0.13505175	      0.14920833	      0.03942638	      0.09908096
      0.85125647	      0.13497109	      0.14917633	      0.03938576	      0.09915216
      0.85139991	      0.13489024	      0.14914425	      0.03934503	      0.09922343
      0.85152897	      0.13481734	      0.14911532	      0.03930828	      0.09928761
      0.85165802	      0.13474428	      0.14908633	      0.03927143	      0.09935185
      0.85178707	      0.13467106	      0.14905728	      0.03923449	      0.09941615
      0.85191612	      0.13459768	      0.14902817	      0.03919744	      0.09948051
      0.85204517	      0.13452415	      0.14899899	      0.03916030	      0.09954493
      0.85217422	      0.13445045	      0.14896974	      0.03912306	      0.09960942
      0.85230328	      0.13437659	      0.14894044	      0.03908572	      0.09967396
      0.85243233	      0.13430257	      0.14891106	      0.03904828	      0.09973856
      0.85256138	      0.13422838	      0.14888162	      0.03901074	      0.09980323
      0.85269043	      0.13415403	      0.14885211	      0.03897309	      0.09986796
      0.85281948	      0.13407952	      0.14882254	      0.03893534	      0.09993276
      0.85294854	      0.13400484	      0.14879290	      0.03889749	      0.09999762
      0.85307759	      0.13392999	      0.14876319	      0.03885954	      0.10006255
      0.85320664	      0.13385497	      0.14873340	      0.03882149	      0.10012754
      0.85333569	      0.13377978	      0.14870355	      0.03878333	      0.10019260
      0.85346474	      0.13370443	      0.14867363	      0.03874506	      0.10025772
      0.85359379	      0.13362889	      0.14864364	      0.03870670	      0.10032292
      0.85372285	      0.13355319	      0.14861357	      0.03866822	      0.10038818
      0.85383826	      0.13348534	      0.14858662	      0.03863372	      0.10044661
      0.85395368	      0.13341734	      0.14855961	      0.03859914	      0.10050509
      0.85406909	      0.13334921	      0.14853254	      0.03856448	      0.10056364
      0.85418451	      0.13328093	      0.14850541	      0.03852973	      0.10062224
      0.85429992	      0.13321251	      0.14847821	      0.03849489	      0.10068090
      0.85441534	      0.13314395	      0.14845096	      0.03845997	      0.10073962
      0.85453075	      0.13307524	      0.14842365	      0.03842496	      0.10079840
      0.85464617	      0.13300639	      0.14839627	      0.03838987	      0.10085724
      0.85476158	      0.13293738	      0.14836883	      0.03835469	      0.10091614
      0.85487700	      0.13286823	      0.14834132	      0.03831943	      0.10097511
      0.85499241	      0.13279893	      0.14831375	      0.03828408	      0.10103414
      0.85510783	      0.13272948	      0.14828611	      0.03824865	      0.10109323
      0.85522324	      0.13265988	      0.14825841	      0.03821313	      0.10115239
      0.85533866	      0.13259013	      0.14823064	      0.03817753	      0.10121162
      0.85545407	      0.13252022	      0.14820281	      0.03814184	      0.10127092
      0.85553803	      0.13246927	      0.14818251	      0.03811583	      0.10131409
      0.85562198	      0.13241824	      0.14816219	      0.03808977	      0.10135731
      0.85572780	      0.13235380	      0.14813651	      0.03805686	      0.10141183
      0.85583362	      0.13228923	      0.14811078	      0.03802388	      0.10146641
      0.85593944	      0.13222452	      0.14808498	      0.03799084	      0.10152105
      0.85604527	      0.13215968	      0.14805913	      0.03795772	      0.10157575
      0.85615109	      0.13209470	      0.14803322	      0.03792454	      0.10163051
      0.85625691	      0.13202959	      0.14800724	      0.03789129	      0.10168534
      0.85636273	      0.13196433	      0.14798120	      0.03785797	      0.10174023
      0.85646855	      0.13189894	      0.14795510	      0.03782458	      0.10179519
      0.85657437	      0.13183341	      0.14792893	      0.03779113	      0.10185022
      0.85668019	      0.13176774	      0.14790271	      0.03775762	      0.10190531
      0.85678601	      0.13170192	      0.14787641	      0.03772404	      0.10196047
      0.85689183	      0.13163596	      0.14785005	      0.03769040	      0.10201571
      0.85699765	      0.13156986	      0.14782362	      0.03765671	      0.10207101
      0.85710347	      0.13150360	      0.14779713	      0.03762295	      0.10212639
      0.85720929	      0.13143721	      0.14777057	      0.03758914	      0.10218184
      0.85731511	      0.13137066	      0.14774393	      0.03755528	      0.10223736
      0.85742093	      0.13130396	      0.14771723	      0.03752136	      0.10229296
      0.85752675	      0.13123711	      0.14769046	      0.03748740	      0.10234864
      0.85763257	      0.13117010	      0.14766362	      0.03745340	      0.10240439
      0.85773839	      0.13110294	      0.14763670	      0.03741935	      0.10246023
      0.85784421	      0.13103563	      0.14760971	      0.03738527	      0.10251615
      0.85795003	      0.13096816	      0.14758265	      0.03735115	      0.10257214
      0.85805585	      0.13090052	      0.14755551	      0.03731701	      0.10262823
      0.85816167	      0.13083273	      0.14752830	      0.03728285	      0.10268439
      0.85826749	      0.13076477	      0.14750101	      0.03724868	      0.10274065
      0.85837331	      0.13069665	      0.14747364	      0.03721450	      0.10279699
      0.85847913	      0.13062836	      0.14744619	      0.03718032	      0.10285342
      0.85858496	      0.13055991	      0.14741866	      0.03714614	      0.10290994
      0.85871214	      0.13047741	      0.14738547	      0.03710510	      0.10297799
      0.85883932	      0.13039467	      0.14735216	      0.03706409	      0.10304617
      0.85896650	      0.13031167	      0.14731873	      0.03702315	      0.10311450
      0.85909368	      0.13022842	      0.14728518	      0.03698227	      0.10318296
      0.85922086	      0.13014491	      0.14725151	      0.03694148	      0.10325157
      0.85934804	      0.13006113	      0.14721770	      0.03690079	      0.10332032
      0.85947522	      0.12997709	      0.14718377	      0.03686021	      0.10338923
      0.85960240	      0.12989279	      0.14714971	      0.03681973	      0.10345828
      0.85972958	      0.12980820	      0.14711552	      0.03677936	      0.10352749
      0.85985676	      0.12972334	      0.14708120	      0.03673911	      0.10359686
      0.85998394	      0.12963820	      0.14704673	      0.03669896	      0.10366639
      0.86011112	      0.12955277	      0.14701213	      0.03665893	      0.10373608
      0.86023829	      0.12946706	      0.14697739	      0.03661901	      0.10380594
      0.86036547	      0.12938104	      0.14694250	      0.03657921	      0.10387597
      0.86049265	      0.12929473	      0.14690747	      0.03653952	      0.10394617
      0.86054091	      0.12926191	      0.14689414	      0.03652449	      0.10397286
      0.86061671	      0.12921025	      0.14687316	      0.03650091	      0.10401482
      0.86099571	      0.12895031	      0.14676743	      0.03638365	      0.10422563
      0.86237498	      0.12797949	      0.14637038	      0.03596579	      0.10500711
      0.86375425	      0.12696648	      0.14595195	      0.03556246	      0.10581077
      0.86513352	      0.12590855	      0.14550974	      0.03517454	      0.10663362
      0.86636486	      0.12492542	      0.14509324	      0.03484199	      0.10738027
      0.86759620	      0.12390621	      0.14465510	      0.03452315	      0.10813353
      0.86882753	      0.12285194	      0.14419454	      0.03421877	      0.10888831
      0.87005887	      0.12176400	      0.14371107	      0.03392960	      0.10963922
      0.87129021	      0.12064403	      0.14320452	      0.03365641	      0.11038079
      0.87252155	      0.11949380	      0.14267499	      0.03339992	      0.11110759
      0.87375288	      0.11831520	      0.14212287	      0.03316078	      0.11181433
      0.87498422	      0.11711033	      0.14154882	      0.03293952	      0.11249582
      0.87621556	      0.11588162	      0.14095369	      0.03273644	      0.11314707
      0.87744690	      0.11463210	      0.14033858	      0.03255161	      0.11376340
      0.87757003	      0.11450614	      0.14027602	      0.03253412	      0.11382294
      0.87818570	      0.11387395	      0.13996043	      0.03244936	      0.11411462
      0.87820051	      0.11385870	      0.13995279	      0.03244738	      0.11412151
      0.87821051	      0.11384840	      0.13994762	      0.03244604	      0.11412616
      0.87822161	      0.11383696	      0.13994189	      0.03244455	      0.11413131
      0.87823161	      0.11382666	      0.13993672	      0.03244322	      0.11413596
      0.87824161	      0.11381635	      0.13993155	      0.03244188	      0.11414060
      0.87825161	      0.11380605	      0.13992638	      0.03244055	      0.11414524
      0.87826161	      0.11379574	      0.13992121	      0.03243922	      0.11414987
      0.87827161	      0.11378544	      0.13991604	      0.03243789	      0.11415450
      0.87828161	      0.11377513	      0.13991086	      0.03243656	      0.11415913
      0.87829161	      0.11376482	      0.13990569	      0.03243523	      0.11416376
      0.87830161	      0.11375451	      0.13990051	      0.03243390	      0.11416838
      0.87831161	      0.11374420	      0.13989533	      0.03243257	      0.11417300
      0.87832161	      0.11373389	      0.13989016	      0.03243125	      0.11417762
      0.87833161	      0.11372358	      0.13988498	      0.03242992	      0.11418224
      0.87834161	      0.11371327	      0.13987980	      0.03242860	      0.11418685
      0.87835161	      0.11370295	      0.13987461	      0.03242728	      0.11419146
      0.87836161	      0.11369264	      0.13986943	      0.03242596	      0.11419607
      0.87837161	      0.11368232	      0.13986425	      0.03242464	      0.11420067
      0.87838161	      0.11367201	      0.13985906	      0.03242332	      0.11420527
      0.87839161	      0.11366169	      0.13985388	      0.03242200	      0.11420987
      0.87840235	      0.11365061	      0.13984830	      0.03242059	      0.11421480
      0.87841235	      0.11364029	      0.13984312	      0.03241927	      0.11421940
      0.87842235	      0.11362997	      0.13983793	      0.03241796	      0.11422398
      0.87843235	      0.11361966	      0.13983274	      0.03241665	      0.11422857
      0.87844235	      0.11360934	      0.13982754	      0.03241534	      0.11423315
      0.87845235	      0.11359902	      0.13982235	      0.03241403	      0.11423773
      0.87846235	      0.11358870	      0.13981716	      0.03241272	      0.11424231
      0.87847235	      0.11357838	      0.13981196	      0.03241141	      0.11424688
      0.87848235	      0.11356806	      0.13980677	      0.03241010	      0.11425144
      0.87849235	      0.11355774	      0.13980157	      0.03240880	      0.11425601
      0.87850235	      0.11354742	      0.13979638	      0.03240749	      0.11426057
      0.87851235	      0.11353710	      0.13979118	      0.03240619	      0.11426512
      0.87852235	      0.11352679	      0.13978598	      0.03240489	      0.11426967
      0.87853235	      0.11351647	      0.13978079	      0.03240358	      0.11427422
      0.87854235	      0.11350616	      0.13977559	      0.03240228	      0.11427876
      0.87855235	      0.11349585	      0.13977039	      0.03240099	      0.11428329
      0.87856235	      0.11348554	      0.13976519	      0.03239969	      0.11428782
      0.87857235	      0.11347523	      0.13976000	      0.03239839	      0.11429234
      0.87858465	      0.11346256	      0.13975361	      0.03239680	      0.11429789
      0.87859694	      0.11344989	      0.13974722	      0.03239521	      0.11430343
      0.87861211	      0.11343427	      0.13973934	      0.03239325	      0.11431025
      0.87863063	      0.11341523	      0.13972972	      0.03239086	      0.11431855
      0.87864676	      0.11339864	      0.13972135	      0.03238878	      0.11432576
      0.87866290	      0.11338207	      0.13971297	      0.03238670	      0.11433294
      0.87867739	      0.11336721	      0.13970546	      0.03238484	      0.11433937
      0.87869187	      0.11335236	      0.13969795	      0.03238298	      0.11434577
      0.87870636	      0.11333753	      0.13969045	      0.03238113	      0.11435215
      0.87872085	      0.11332272	      0.13968295	      0.03237927	      0.11435850
      0.87873534	      0.11330793	      0.13967546	      0.03237742	      0.11436483
      0.87874983	      0.11329316	      0.13966797	      0.03237557	      0.11437113
      0.87876432	      0.11327841	      0.13966050	      0.03237373	      0.11437740
      0.87877880	      0.11326369	      0.13965303	      0.03237188	      0.11438364
      0.87879329	      0.11324899	      0.13964557	      0.03237004	      0.11438984
      0.87880778	      0.11323432	      0.13963812	      0.03236820	      0.11439602
      0.87882227	      0.11321968	      0.13963067	      0.03236636	      0.11440216
      0.87883676	      0.11320507	      0.13962324	      0.03236453	      0.11440826
      0.87885125	      0.11319049	      0.13961582	      0.03236270	      0.11441433
      0.87886573	      0.11317594	      0.13960841	      0.03236087	      0.11442036
      0.87888022	      0.11316143	      0.13960101	      0.03235904	      0.11442636
      0.87889471	      0.11314695	      0.13959362	      0.03235721	      0.11443232
      0.87890920	      0.11313250	      0.13958624	      0.03235539	      0.11443824
      0.87892369	      0.11311809	      0.13957887	      0.03235357	      0.11444412
      0.87893818	      0.11310372	      0.13957152	      0.03235175	      0.11444996
      0.87895266	      0.11308939	      0.13956418	      0.03234993	      0.11445576
      0.87896715	      0.11307509	      0.13955685	      0.03234812	      0.11446152
      0.87898164	      0.11306083	      0.13954953	      0.03234631	      0.11446724
      0.87899613	      0.11304662	      0.13954223	      0.03234450	      0.11447292
      0.87901062	      0.11303244	      0.13953494	      0.03234269	      0.11447856
      0.87902510	      0.11301830	      0.13952767	      0.03234089	      0.11448416
      0.87903959	      0.11300420	      0.13952041	      0.03233909	      0.11448971
      0.87905408	      0.11299015	      0.13951316	      0.03233729	      0.11449523
      0.87907172	      0.11297309	      0.13950435	      0.03233510	      0.11450188
      0.87908935	      0.11295610	      0.13949557	      0.03233292	      0.11450848
      0.87910699	      0.11293917	      0.13948681	      0.03233074	      0.11451501
      0.87912462	      0.11292231	      0.13947807	      0.03232856	      0.11452148
      0.87914226	      0.11290550	      0.13946935	      0.03232639	      0.11452789
      0.87915989	      0.11288876	      0.13946065	      0.03232422	      0.11453424
      0.87917752	      0.11287208	      0.13945197	      0.03232205	      0.11454053
      0.87919516	      0.11285546	      0.13944331	      0.03231989	      0.11454676
      0.87921279	      0.11283891	      0.13943467	      0.03231773	      0.11455292
      0.87923479	      0.11281835	      0.13942394	      0.03231505	      0.11456053
      0.87925678	      0.11279790	      0.13941323	      0.03231236	      0.11456804
      0.87927877	      0.11277754	      0.13940256	      0.03230969	      0.11457546
      0.87930076	      0.11275727	      0.13939192	      0.03230702	      0.11458279
      0.87932734	      0.11273291	      0.13937910	      0.03230380	      0.11459152
      0.87935392	      0.11270868	      0.13936634	      0.03230058	      0.11460012
      0.87938050	      0.11268460	      0.13935362	      0.03229738	      0.11460859
      0.87940707	      0.11266066	      0.13934095	      0.03229418	      0.11461693
      0.87943941	      0.11263171	      0.13932561	      0.03229030	      0.11462689
      0.87947174	      0.11260297	      0.13931033	      0.03228643	      0.11463668
      0.87950407	      0.11257443	      0.13929513	      0.03228258	      0.11464627
      0.87953640	      0.11254609	      0.13928000	      0.03227873	      0.11465568
      0.87957600	      0.11251165	      0.13926156	      0.03227404	      0.11466696
      0.87961559	      0.11247750	      0.13924323	      0.03226936	      0.11467797
      0.87965518	      0.11244364	      0.13922501	      0.03226470	      0.11468872
      0.87969478	      0.11241006	      0.13920689	      0.03226006	      0.11469921
      0.87974453	      0.11236827	      0.13918427	      0.03225426	      0.11471204
      0.87979429	      0.11232692	      0.13916181	      0.03224847	      0.11472447
      0.87984404	      0.11228599	      0.13913951	      0.03224272	      0.11473651
      0.87990418	      0.11223710	      0.13911278	      0.03223580	      0.11475056
      0.87996431	      0.11218882	      0.13908628	      0.03222892	      0.11476408
      0.88002445	      0.11214115	      0.13906001	      0.03222208	      0.11477707
      0.88010100	      0.11208132	      0.13902690	      0.03221343	      0.11479288
      0.88017755	      0.11202244	      0.13899416	      0.03220484	      0.11480788
      0.88025410	      0.11196449	      0.13896178	      0.03219631	      0.11482211
      0.88035348	      0.11189063	      0.13892028	      0.03218533	      0.11483947
      0.88045285	      0.11181827	      0.13887938	      0.03217446	      0.11485562
      0.88055223	      0.11174739	      0.13883906	      0.03216369	      0.11487061
      0.88067308	      0.11166316	      0.13879081	      0.03215073	      0.11488735
      0.88079394	      0.11158102	      0.13874340	      0.03213791	      0.11490254
      0.88091479	      0.11150095	      0.13869681	      0.03212525	      0.11491625
      0.88103565	      0.11142289	      0.13865103	      0.03211273	      0.11492857
      0.88115650	      0.11134679	      0.13860605	      0.03210036	      0.11493958
      0.88127735	      0.11127261	      0.13856184	      0.03208814	      0.11494935
      0.88142334	      0.11118549	      0.13850946	      0.03207356	      0.11495960
      0.88156933	      0.11110100	      0.13845816	      0.03205919	      0.11496828
      0.88171532	      0.11101905	      0.13840793	      0.03204503	      0.11497551
      0.88192158	      0.11090742	      0.13833872	      0.03202536	      0.11498351
      0.88210499	      0.11081204	      0.13827886	      0.03200820	      0.11498868
      0.88228839	      0.11072014	      0.13822055	      0.03199135	      0.11499223
      0.88247180	      0.11063155	      0.13816374	      0.03197480	      0.11499431
      0.88265520	      0.11054610	      0.13810837	      0.03195855	      0.11499505
      0.88283861	      0.11046365	      0.13805442	      0.03194260	      0.11499453
      0.88302201	      0.11038408	      0.13800183	      0.03192693	      0.11499282
      0.88323584	      0.11029479	      0.13794220	      0.03190901	      0.11498943
      0.88342459	      0.11021898	      0.13789102	      0.03189351	      0.11498524
      0.88361334	      0.11014586	      0.13784116	      0.03187830	      0.11498001
      0.88380209	      0.11007537	      0.13779258	      0.03186337	      0.11497379
      0.88397170	      0.11001419	      0.13774999	      0.03185018	      0.11496742
      0.88414130	      0.10995498	      0.13770838	      0.03183722	      0.11496034
      0.88431090	      0.10989769	      0.13766773	      0.03182447	      0.11495259
      0.88448050	      0.10984225	      0.13762800	      0.03181192	      0.11494421
      0.88465011	      0.10978860	      0.13758918	      0.03179959	      0.11493525
      0.88481971	      0.10973668	      0.13755124	      0.03178745	      0.11492574
      0.88498931	      0.10968642	      0.13751416	      0.03177552	      0.11491572
      0.88520599	      0.10962452	      0.13746801	      0.03176055	      0.11490224
      0.88542267	      0.10956511	      0.13742318	      0.03174589	      0.11488806
      0.88569970	      0.10949257	      0.13736772	      0.03172759	      0.11486904
      0.88593230	      0.10943444	      0.13732272	      0.03171259	      0.11485240
      0.88617283	      0.10937685	      0.13727763	      0.03169742	      0.11483464
      0.88641335	      0.10932166	      0.13723396	      0.03168259	      0.11481640
      0.88665387	      0.10926873	      0.13719166	      0.03166809	      0.11479778
      0.88689440	      0.10921793	      0.13715068	      0.03165391	      0.11477884
      0.88713492	      0.10916912	      0.13711099	      0.03164004	      0.11475965
      0.88737544	      0.10912219	      0.13707254	      0.03162647	      0.11474027
      0.88761596	      0.10907703	      0.13703530	      0.03161319	      0.11472075
      0.88785649	      0.10903354	      0.13699922	      0.03160020	      0.11470114
      0.88809701	      0.10899161	      0.13696426	      0.03158747	      0.11468147
      0.88833753	      0.10895116	      0.13693040	      0.03157502	      0.11466177
      0.88857806	      0.10891212	      0.13689760	      0.03156282	      0.11464206
      0.88881858	      0.10887439	      0.13686582	      0.03155088	      0.11462233
      0.88905910	      0.10883791	      0.13683503	      0.03153918	      0.11460261
      0.88915092	      0.10882430	      0.13682354	      0.03153477	      0.11459508
      0.88923905	      0.10881140	      0.13681263	      0.03153058	      0.11458786
      0.88932718	      0.10879865	      0.13680185	      0.03152641	      0.11458063
      0.88940354	      0.10878772	      0.13679261	      0.03152283	      0.11457437
      0.88947989	      0.10877691	      0.13678347	      0.03151927	      0.11456811
      0.88954461	      0.10876783	      0.13677579	      0.03151627	      0.11456280
      0.88960933	      0.10875882	      0.13676818	      0.03151329	      0.11455749
      0.88967404	      0.10874989	      0.13676063	      0.03151032	      0.11455219
      0.88973219	      0.10874194	      0.13675390	      0.03150767	      0.11454742
      0.88979033	      0.10873404	      0.13674722	      0.03150503	      0.11454265
      0.88984848	      0.10872620	      0.13674060	      0.03150240	      0.11453789
      0.88990662	      0.10871842	      0.13673403	      0.03149979	      0.11453312
      0.88996476	      0.10871069	      0.13672750	      0.03149718	      0.11452835
      0.89002291	      0.10870303	      0.13672103	      0.03149459	      0.11452358
      0.89007509	      0.10869620	      0.13671526	      0.03149228	      0.11451930
      0.89012727	      0.10868941	      0.13670953	      0.03148998	      0.11451503
      0.89017945	      0.10868267	      0.13670384	      0.03148768	      0.11451075
      0.89023163	      0.10867597	      0.13669820	      0.03148540	      0.11450647
      0.89028381	      0.10866932	      0.13669258	      0.03148312	      0.11450219
      0.89033599	      0.10866271	      0.13668701	      0.03148086	      0.11449791
      0.89038817	      0.10865614	      0.13668148	      0.03147860	      0.11449363
      0.89044035	      0.10864961	      0.13667599	      0.03147636	      0.11448935
      0.89049253	      0.10864313	      0.13667053	      0.03147412	      0.11448507
      0.89054471	      0.10863669	      0.13666511	      0.03147189	      0.11448080
      0.89059689	      0.10863028	      0.13665973	      0.03146967	      0.11447652
      0.89064907	      0.10862392	      0.13665438	      0.03146747	      0.11447224
      0.89070125	      0.10861761	      0.13664907	      0.03146527	      0.11446796
      0.89075343	      0.10861133	      0.13664380	      0.03146308	      0.11446368
      0.89080561	      0.10860509	      0.13663857	      0.03146089	      0.11445940
      0.89085779	      0.10859889	      0.13663337	      0.03145872	      0.11445512
      0.89090997	      0.10859273	      0.13662821	      0.03145656	      0.11445085
      0.89096215	      0.10858661	      0.13662308	      0.03145440	      0.11444657
      0.89101433	      0.10858052	      0.13661799	      0.03145226	      0.11444229
      0.89106651	      0.10857448	      0.13661293	      0.03145012	      0.11443801
      0.89111869	      0.10856847	      0.13660791	      0.03144799	      0.11443373
      0.89117087	      0.10856251	      0.13660293	      0.03144587	      0.11442945
      0.89122305	      0.10855658	      0.13659797	      0.03144376	      0.11442517
      0.89127523	      0.10855068	      0.13659306	      0.03144166	      0.11442090
      0.89132741	      0.10854483	      0.13658817	      0.03143956	      0.11441662
      0.89137959	      0.10853901	      0.13658333	      0.03143748	      0.11441234
      0.89143178	      0.10853322	      0.13657851	      0.03143540	      0.11440806
      0.89148396	      0.10852748	      0.13657373	      0.03143333	      0.11440378
      0.89153614	      0.10852177	      0.13656898	      0.03143127	      0.11439950
      0.89158832	      0.10851609	      0.13656426	      0.03142922	      0.11439522
      0.89164050	      0.10851045	      0.13655958	      0.03142718	      0.11439095
      0.89169268	      0.10850485	      0.13655493	      0.03142514	      0.11438667
      0.89174486	      0.10849928	      0.13655031	      0.03142311	      0.11438239
      0.89179704	      0.10849375	      0.13654573	      0.03142109	      0.11437811
      0.89184922	      0.10848825	      0.13654117	      0.03141908	      0.11437383
      0.89190140	      0.10848278	      0.13653665	      0.03141708	      0.11436955
      0.89195358	      0.10847735	      0.13653216	      0.03141508	      0.11436527
      0.89200576	      0.10847196	      0.13652770	      0.03141309	      0.11436100
      0.89205794	      0.10846660	      0.13652327	      0.03141111	      0.11435672
      0.89211012	      0.10846127	      0.13651887	      0.03140914	      0.11435244
      0.89216230	      0.10845598	      0.13651450	      0.03140718	      0.11434816
      0.89221448	      0.10845072	      0.13651016	      0.03140522	      0.11434388
      0.89226666	      0.10844549	      0.13650585	      0.03140327	      0.11433960
      0.89231884	      0.10844030	      0.13650158	      0.03140133	      0.11433532
      0.89237102	      0.10843514	      0.13649733	      0.03139939	      0.11433105
      0.89242320	      0.10843001	      0.13649311	      0.03139747	      0.11432677
      0.89247538	      0.10842492	      0.13648892	      0.03139555	      0.11432249
      0.89252756	      0.10841986	      0.13648475	      0.03139364	      0.11431821
      0.89259197	      0.10841365	      0.13647966	      0.03139129	      0.11431293
      0.89265639	      0.10840750	      0.13647460	      0.03138895	      0.11430765
      0.89272080	      0.10840139	      0.13646959	      0.03138662	      0.11430237
      0.89278521	      0.10839534	      0.13646462	      0.03138430	      0.11429708
      0.89286922	      0.10838751	      0.13645820	      0.03138130	      0.11429020
      0.89295322	      0.10837976	      0.13645185	      0.03137831	      0.11428331
      0.89303481	      0.10837232	      0.13644575	      0.03137543	      0.11427662
      0.89311641	      0.10836495	      0.13643971	      0.03137256	      0.11426993
      0.89318491	      0.10835882	      0.13643469	      0.03137017	      0.11426431
      0.89325341	      0.10835274	      0.13642971	      0.03136779	      0.11425870
      0.89332191	      0.10834672	      0.13642478	      0.03136542	      0.11425308
      0.89338307	      0.10834139	      0.13642041	      0.03136331	      0.11424806
      0.89344424	      0.10833609	      0.13641607	      0.03136121	      0.11424305
      0.89350541	      0.10833084	      0.13641177	      0.03135912	      0.11423803
      0.89356658	      0.10832563	      0.13640750	      0.03135704	      0.11423302
      0.89362775	      0.10832045	      0.13640326	      0.03135497	      0.11422800
      0.89368892	      0.10831532	      0.13639906	      0.03135291	      0.11422299
      0.89375009	      0.10831023	      0.13639489	      0.03135086	      0.11421797
      0.89380459	      0.10830572	      0.13639119	      0.03134904	      0.11421350
      0.89385910	      0.10830125	      0.13638753	      0.03134722	      0.11420903
      0.89391361	      0.10829681	      0.13638388	      0.03134542	      0.11420456
      0.89396812	      0.10829240	      0.13638026	      0.03134362	      0.11420009
      0.89402263	      0.10828802	      0.13637667	      0.03134182	      0.11419562
      0.89407713	      0.10828367	      0.13637309	      0.03134003	      0.11419115
      0.89413164	      0.10827935	      0.13636954	      0.03133825	      0.11418668
      0.89418615	      0.10827506	      0.13636602	      0.03133648	      0.11418222
      0.89424066	      0.10827079	      0.13636251	      0.03133471	      0.11417775
      0.89429517	      0.10826656	      0.13635903	      0.03133295	      0.11417328
      0.89434967	      0.10826236	      0.13635557	      0.03133120	      0.11416881
      0.89440418	      0.10825819	      0.13635213	      0.03132945	      0.11416434
      0.89445869	      0.10825405	      0.13634871	      0.03132771	      0.11415987
      0.89451320	      0.10824993	      0.13634531	      0.03132598	      0.11415540
      0.89456771	      0.10824584	      0.13634194	      0.03132425	      0.11415093
      0.89462221	      0.10824179	      0.13633858	      0.03132253	      0.11414646
      0.89467672	      0.10823776	      0.13633525	      0.03132081	      0.11414199
      0.89473123	      0.10823375	      0.13633193	      0.03131911	      0.11413752
      0.89478574	      0.10822978	      0.13632864	      0.03131740	      0.11413305
      0.89484024	      0.10822583	      0.13632536	      0.03131571	      0.11412858
      0.89489475	      0.10822191	      0.13632211	      0.03131402	      0.11412411
      0.89494926	      0.10821802	      0.13631887	      0.03131233	      0.11411965
      0.89500377	      0.10821415	      0.13631565	      0.03131066	      0.11411518
      0.89505828	      0.10821031	      0.13631245	      0.03130898	      0.11411071
      0.89511278	      0.10820650	      0.13630927	      0.03130732	      0.11410624
      0.89516729	      0.10820271	      0.13630610	      0.03130566	      0.11410177
      0.89522180	      0.10819894	      0.13630296	      0.03130401	      0.11409730
      0.89527631	      0.10819521	      0.13629983	      0.03130236	      0.11409283
      0.89533082	      0.10819149	      0.13629672	      0.03130072	      0.11408836
      0.89538532	      0.10818781	      0.13629362	      0.03129908	      0.11408389
      0.89543983	      0.10818415	      0.13629054	      0.03129745	      0.11407942
      0.89549434	      0.10818051	      0.13628748	      0.03129583	      0.11407495
      0.89554885	      0.10817689	      0.13628444	      0.03129421	      0.11407048
      0.89560336	      0.10817330	      0.13628141	      0.03129260	      0.11406601
      0.89565786	      0.10816974	      0.13627839	      0.03129099	      0.11406155
      0.89571237	      0.10816620	      0.13627539	      0.03128939	      0.11405708
      0.89576688	      0.10816268	      0.13627241	      0.03128780	      0.11405261
      0.89582139	      0.10815918	      0.13626944	      0.03128621	      0.11404814
      0.89587590	      0.10815571	      0.13626649	      0.03128463	      0.11404367
      0.89593040	      0.10815226	      0.13626355	      0.03128305	      0.11403920
      0.89598491	      0.10814883	      0.13626062	      0.03128147	      0.11403473
      0.89603942	      0.10814543	      0.13625771	      0.03127991	      0.11403026
      0.89609393	      0.10814204	      0.13625482	      0.03127835	      0.11402579
      0.89614844	      0.10813868	      0.13625193	      0.03127679	      0.11402132
      0.89620294	      0.10813534	      0.13624906	      0.03127524	      0.11401685
      0.89625745	      0.10813202	      0.13624621	      0.03127369	      0.11401238
      0.89631196	      0.10812872	      0.13624337	      0.03127215	      0.11400791
      0.89636647	      0.10812544	      0.13624054	      0.03127062	      0.11400345
      0.89642098	      0.10812219	      0.13623772	      0.03126909	      0.11399898
      0.89647548	      0.10811895	      0.13623491	      0.03126757	      0.11399451
      0.89652999	      0.10811573	      0.13623212	      0.03126605	      0.11399004
      0.89658450	      0.10811254	      0.13622934	      0.03126454	      0.11398557
      0.89663901	      0.10810936	      0.13622657	      0.03126303	      0.11398110
      0.89669352	      0.10810620	      0.13622382	      0.03126152	      0.11397663
      0.89674802	      0.10810306	      0.13622107	      0.03126003	      0.11397216
      0.89680253	      0.10809994	      0.13621834	      0.03125853	      0.11396769
      0.89685704	      0.10809684	      0.13621562	      0.03125705	      0.11396322
      0.89692262	      0.10809314	      0.13621236	      0.03125526	      0.11395785
      0.89698820	      0.10808946	      0.13620911	      0.03125349	      0.11395247
      0.89705378	      0.10808580	      0.13620588	      0.03125172	      0.11394709
      0.89711936	      0.10808218	      0.13620267	      0.03124996	      0.11394172
      0.89718494	      0.10807858	      0.13619947	      0.03124820	      0.11393634
      0.89725052	      0.10807500	      0.13619629	      0.03124645	      0.11393096
      0.89731610	      0.10807145	      0.13619312	      0.03124471	      0.11392558
      0.89738168	      0.10806792	      0.13618996	      0.03124298	      0.11392021
      0.89744726	      0.10806442	      0.13618682	      0.03124125	      0.11391483
      0.89751284	      0.10806094	      0.13618369	      0.03123954	      0.11390945
      0.89757842	      0.10805748	      0.13618058	      0.03123782	      0.11390408
      0.89764401	      0.10805405	      0.13617747	      0.03123612	      0.11389870
      0.89770959	      0.10805064	      0.13617439	      0.03123442	      0.11389332
      0.89777517	      0.10804725	      0.13617131	      0.03123273	      0.11388795
      0.89785437	      0.10804319	      0.13616761	      0.03123069	      0.11388145
      0.89793356	      0.10803916	      0.13616393	      0.03122867	      0.11387496
      0.89801276	      0.10803517	      0.13616027	      0.03122665	      0.11386847
      0.89809196	      0.10803120	      0.13615662	      0.03122464	      0.11386197
      0.89817116	      0.10802727	      0.13615300	      0.03122265	      0.11385548
      0.89825036	      0.10802336	      0.13614938	      0.03122066	      0.11384898
      0.89832956	      0.10801948	      0.13614579	      0.03121868	      0.11384249
      0.89840876	      0.10801564	      0.13614221	      0.03121671	      0.11383600
      0.89848796	      0.10801182	      0.13613864	      0.03121475	      0.11382950
      0.89858409	      0.10800722	      0.13613433	      0.03121239	      0.11382162
      0.89868023	      0.10800267	      0.13613005	      0.03121004	      0.11381374
      0.89877637	      0.10799815	      0.13612578	      0.03120770	      0.11380586
      0.89887251	      0.10799367	      0.13612154	      0.03120537	      0.11379798
      0.89896865	      0.10798923	      0.13611732	      0.03120306	      0.11379009
      0.89906478	      0.10798483	      0.13611312	      0.03120075	      0.11378221
      0.89918482	      0.10797939	      0.13610789	      0.03119790	      0.11377237
      0.89930486	      0.10797401	      0.13610270	      0.03119506	      0.11376253
      0.89942490	      0.10796868	      0.13609754	      0.03119225	      0.11375269
      0.89957396	      0.10796213	      0.13609117	      0.03118878	      0.11374047
      0.89972302	      0.10795567	      0.13608484	      0.03118534	      0.11372824
      0.89990429	      0.10794792	      0.13607720	      0.03118119	      0.11371338
      0.90006030	      0.10794135	      0.13607066	      0.03117766	      0.11370059
      0.90021630	      0.10793485	      0.13606417	      0.03117415	      0.11368780
      0.90035610	      0.10792910	      0.13605839	      0.03117104	      0.11367634
      0.90049590	      0.10792341	      0.13605264	      0.03116795	      0.11366488
      0.90063570	      0.10791778	      0.13604692	      0.03116488	      0.11365342
      0.90077551	      0.10791222	      0.13604123	      0.03116184	      0.11364195
      0.90091531	      0.10790671	      0.13603557	      0.03115882	      0.11363049
      0.90105511	      0.10790126	      0.13602994	      0.03115582	      0.11361903
      0.90119491	      0.10789587	      0.13602434	      0.03115284	      0.11360757
      0.90133471	      0.10789054	      0.13601876	      0.03114989	      0.11359611
      0.90147452	      0.10788525	      0.13601321	      0.03114696	      0.11358465
      0.90161432	      0.10788003	      0.13600769	      0.03114405	      0.11357319
      0.90175412	      0.10787486	      0.13600219	      0.03114116	      0.11356172
      0.90189392	      0.10786973	      0.13599672	      0.03113829	      0.11355026
      0.90203372	      0.10786466	      0.13599127	      0.03113544	      0.11353880
      0.90217353	      0.10785965	      0.13598585	      0.03113262	      0.11352734
      0.90231333	      0.10785468	      0.13598045	      0.03112981	      0.11351588
      0.90245313	      0.10784975	      0.13597508	      0.03112703	      0.11350442
      0.90259293	      0.10784488	      0.13596973	      0.03112426	      0.11349296
      0.90273273	      0.10784006	      0.13596440	      0.03112152	      0.11348149
      0.90287254	      0.10783528	      0.13595910	      0.03111879	      0.11347003
      0.90301234	      0.10783054	      0.13595381	      0.03111608	      0.11345857
      0.90315214	      0.10782585	      0.13594855	      0.03111340	      0.11344711
      0.90329194	      0.10782121	      0.13594332	      0.03111073	      0.11343565
      0.90343175	      0.10781661	      0.13593810	      0.03110808	      0.11342419
      0.90357155	      0.10781205	      0.13593291	      0.03110544	      0.11341273
      0.90374048	      0.10780660	      0.13592666	      0.03110229	      0.11339888
      0.90390941	      0.10780122	      0.13592044	      0.03109916	      0.11338503
      0.90407834	      0.10779589	      0.13591425	      0.03109605	      0.11337118
      0.90424726	      0.10779062	      0.13590809	      0.03109297	      0.11335733
      0.90441619	      0.10778541	      0.13590196	      0.03108992	      0.11334349
      0.90462115	      0.10777916	      0.13589457	      0.03108625	      0.11332670
      0.90482610	      0.10777300	      0.13588722	      0.03108261	      0.11330992
      0.90503106	      0.10776692	      0.13587990	      0.03107901	      0.11329317
      0.90531553	      0.10775862	      0.13586982	      0.03107407	      0.11326998
      0.90553927	      0.10775219	      0.13586195	      0.03107023	      0.11325181
      0.90576946	      0.10774567	      0.13585390	      0.03106632	      0.11323320
      0.90599965	      0.10773925	      0.13584591	      0.03106245	      0.11321471
      0.90622985	      0.10773292	      0.13583796	      0.03105862	      0.11319636
      0.90642964	      0.10772750	      0.13583110	      0.03105533	      0.11318057
      0.90662944	      0.10772215	      0.13582428	      0.03105207	      0.11316494
      0.90682923	      0.10771686	      0.13581749	      0.03104884	      0.11314947
      0.90702903	      0.10771164	      0.13581074	      0.03104564	      0.11313420
      0.90722882	      0.10770649	      0.13580403	      0.03104246	      0.11311915
      0.90742861	      0.10770140	      0.13579735	      0.03103932	      0.11310432
      0.90762841	      0.10769637	      0.13579071	      0.03103620	      0.11308975
      0.90780709	      0.10769192	      0.13578480	      0.03103343	      0.11307694
      0.90798576	      0.10768752	      0.13577892	      0.03103069	      0.11306436
      0.90816444	      0.10768317	      0.13577307	      0.03102797	      0.11305201
      0.90834312	      0.10767887	      0.13576725	      0.03102526	      0.11303991
      0.90852179	      0.10767461	      0.13576145	      0.03102258	      0.11302807
      0.90870047	      0.10767040	      0.13575568	      0.03101992	      0.11301648
      0.90887915	      0.10766624	      0.13574994	      0.03101728	      0.11300515
      0.90905782	      0.10766212	      0.13574422	      0.03101466	      0.11299410
      0.90923650	      0.10765804	      0.13573853	      0.03101205	      0.11298332
      0.90941518	      0.10765401	      0.13573287	      0.03100947	      0.11297281
      0.90959385	      0.10765002	      0.13572723	      0.03100691	      0.11296258
      0.90977253	      0.10764607	      0.13572162	      0.03100436	      0.11295263
      0.90995121	      0.10764217	      0.13571604	      0.03100183	      0.11294295
      0.91012989	      0.10763830	      0.13571049	      0.03099933	      0.11293355
      0.91030856	      0.10763448	      0.13570496	      0.03099684	      0.11292443
      0.91048724	      0.10763070	      0.13569945	      0.03099436	      0.11291558
      0.91066592	      0.10762695	      0.13569397	      0.03099191	      0.11290701
      0.91084459	      0.10762325	      0.13568852	      0.03098947	      0.11289870
      0.91102327	      0.10761958	      0.13568309	      0.03098705	      0.11289065
      0.91120195	      0.10761595	      0.13567769	      0.03098465	      0.11288287
      0.91138062	      0.10761236	      0.13567232	      0.03098227	      0.11287534
      0.91155930	      0.10760881	      0.13566697	      0.03097990	      0.11286807
      0.91173798	      0.10760529	      0.13566164	      0.03097754	      0.11286104
      0.91191665	      0.10760181	      0.13565634	      0.03097521	      0.11285426
      0.91209533	      0.10759836	      0.13565106	      0.03097289	      0.11284772
      0.91227401	      0.10759495	      0.13564581	      0.03097058	      0.11284141
      0.91245269	      0.10759157	      0.13564058	      0.03096830	      0.11283533
      0.91263136	      0.10758823	      0.13563538	      0.03096602	      0.11282947
      0.91281004	      0.10758492	      0.13563020	      0.03096377	      0.11282383
      0.91298872	      0.10758164	      0.13562505	      0.03096152	      0.11281841
      0.91316739	      0.10757840	      0.13561991	      0.03095930	      0.11281319
      0.91334607	      0.10757519	      0.13561481	      0.03095708	      0.11280818
      0.91352475	      0.10757201	      0.13560972	      0.03095489	      0.11280337
      0.91370342	      0.10756887	      0.13560466	      0.03095270	      0.11279875
      0.91388210	      0.10756575	      0.13559963	      0.03095054	      0.11279432
      0.91406078	      0.10756267	      0.13559462	      0.03094838	      0.11279007
      0.91423945	      0.10755961	      0.13558963	      0.03094624	      0.11278600
      0.91441813	      0.10755659	      0.13558466	      0.03094411	      0.11278210
      0.91459681	      0.10755359	      0.13557972	      0.03094200	      0.11277838
      0.91477549	      0.10755063	      0.13557480	      0.03093990	      0.11277481
      0.91495416	      0.10754769	      0.13556990	      0.03093782	      0.11277141
      0.91513284	      0.10754478	      0.13556502	      0.03093574	      0.11276816
      0.91531152	      0.10754190	      0.13556017	      0.03093369	      0.11276507
      0.91549019	      0.10753905	      0.13555534	      0.03093164	      0.11276212
      0.91566887	      0.10753622	      0.13555053	      0.03092961	      0.11275931
      0.91584755	      0.10753342	      0.13554575	      0.03092759	      0.11275664
      0.91602622	      0.10753065	      0.13554098	      0.03092558	      0.11275410
      0.91620490	      0.10752790	      0.13553624	      0.03092358	      0.11275169
      0.91638358	      0.10752518	      0.13553152	      0.03092160	      0.11274941
      0.91656226	      0.10752249	      0.13552682	      0.03091963	      0.11274725
      0.91674093	      0.10751982	      0.13552215	      0.03091767	      0.11274521
      0.91691961	      0.10751717	      0.13551749	      0.03091572	      0.11274329
      0.91709829	      0.10751455	      0.13551286	      0.03091379	      0.11274147
      0.91727696	      0.10751196	      0.13550825	      0.03091186	      0.11273977
      0.91745564	      0.10750938	      0.13550365	      0.03090995	      0.11273816
      0.91763432	      0.10750683	      0.13549908	      0.03090805	      0.11273666
      0.91781299	      0.10750431	      0.13549453	      0.03090616	      0.11273526
      0.91799167	      0.10750181	      0.13549001	      0.03090428	      0.11273395
      0.91817035	      0.10749933	      0.13548550	      0.03090242	      0.11273274
      0.91834902	      0.10749687	      0.13548101	      0.03090056	      0.11273161
      0.91852770	      0.10749443	      0.13547654	      0.03089872	      0.11273056
      0.91870638	      0.10749202	      0.13547210	      0.03089688	      0.11272961
      0.91888506	      0.10748963	      0.13546767	      0.03089506	      0.11272873
      0.91906373	      0.10748726	      0.13546326	      0.03089325	      0.11272793
      0.91924241	      0.10748491	      0.13545888	      0.03089145	      0.11272720
      0.91942109	      0.10748258	      0.13545451	      0.03088965	      0.11272655
      0.91959976	      0.10748027	      0.13545016	      0.03088787	      0.11272596
      0.91977844	      0.10747798	      0.13544584	      0.03088610	      0.11272545
      0.91995712	      0.10747572	      0.13544153	      0.03088434	      0.11272500
      0.92013579	      0.10747347	      0.13543724	      0.03088259	      0.11272461
      0.92031447	      0.10747124	      0.13543297	      0.03088085	      0.11272429
      0.92049315	      0.10746903	      0.13542872	      0.03087911	      0.11272402
      0.92067182	      0.10746683	      0.13542449	      0.03087739	      0.11272381
      0.92085050	      0.10746466	      0.13542028	      0.03087568	      0.11272366
      0.92102918	      0.10746251	      0.13541609	      0.03087398	      0.11272356
      0.92120786	      0.10746037	      0.13541191	      0.03087228	      0.11272351
      0.92138653	      0.10745825	      0.13540776	      0.03087060	      0.11272351
      0.92156521	      0.10745615	      0.13540362	      0.03086893	      0.11272356
      0.92174389	      0.10745407	      0.13539950	      0.03086726	      0.11272366
      0.92192256	      0.10745200	      0.13539540	      0.03086560	      0.11272380
      0.92210124	      0.10744995	      0.13539132	      0.03086396	      0.11272398
      0.92227992	      0.10744792	      0.13538726	      0.03086232	      0.11272421
      0.92245859	      0.10744591	      0.13538321	      0.03086069	      0.11272447
      0.92263727	      0.10744391	      0.13537919	      0.03085907	      0.11272478
      0.92281595	      0.10744192	      0.13537518	      0.03085745	      0.11272512
      0.92299462	      0.10743996	      0.13537119	      0.03085585	      0.11272549
      0.92317330	      0.10743801	      0.13536721	      0.03085425	      0.11272591
      0.92335198	      0.10743607	      0.13536326	      0.03085267	      0.11272635
      0.92353066	      0.10743415	      0.13535932	      0.03085109	      0.11272683
      0.92370933	      0.10743224	      0.13535540	      0.03084952	      0.11272734
      0.92388801	      0.10743035	      0.13535149	      0.03084796	      0.11272788
      0.92406669	      0.10742848	      0.13534761	      0.03084640	      0.11272844
      0.92424536	      0.10742662	      0.13534374	      0.03084486	      0.11272904
      0.92442404	      0.10742477	      0.13533989	      0.03084332	      0.11272966
      0.92460272	      0.10742294	      0.13533605	      0.03084179	      0.11273031
      0.92478139	      0.10742112	      0.13533223	      0.03084026	      0.11273098
      0.92496007	      0.10741932	      0.13532843	      0.03083875	      0.11273168
      0.92513875	      0.10741752	      0.13532464	      0.03083724	      0.11273240
      0.92531743	      0.10741575	      0.13532088	      0.03083574	      0.11273314
      0.92549610	      0.10741398	      0.13531712	      0.03083425	      0.11273390
      0.92567478	      0.10741223	      0.13531339	      0.03083277	      0.11273468
      0.92585346	      0.10741049	      0.13530967	      0.03083129	      0.11273549
      0.92603213	      0.10740877	      0.13530596	      0.03082982	      0.11273631
      0.92621081	      0.10740706	      0.13530228	      0.03082836	      0.11273715
      0.92638949	      0.10740536	      0.13529860	      0.03082691	      0.11273801
      0.92656816	      0.10740367	      0.13529495	      0.03082546	      0.11273888
      0.92674684	      0.10740199	      0.13529131	      0.03082402	      0.11273977
      0.92692552	      0.10740033	      0.13528768	      0.03082258	      0.11274068
      0.92710419	      0.10739868	      0.13528408	      0.03082116	      0.11274160
      0.92728287	      0.10739704	      0.13528048	      0.03081974	      0.11274254
      0.92746155	      0.10739541	      0.13527691	      0.03081833	      0.11274349
      0.92764023	      0.10739380	      0.13527334	      0.03081692	      0.11274445
      0.92781890	      0.10739219	      0.13526980	      0.03081552	      0.11274543
      0.92799758	      0.10739060	      0.13526626	      0.03081413	      0.11274641
      0.92817626	      0.10738901	      0.13526275	      0.03081274	      0.11274741
      0.92835493	      0.10738744	      0.13525925	      0.03081137	      0.11274843
      0.92853361	      0.10738588	      0.13525576	      0.03080999	      0.11274945
      0.92871229	      0.10738433	      0.13525229	      0.03080863	      0.11275048
      0.92889096	      0.10738279	      0.13524883	      0.03080727	      0.11275152
      0.92906964	      0.10738126	      0.13524539	      0.03080591	      0.11275257
      0.92924832	      0.10737974	      0.13524196	      0.03080457	      0.11275363
      0.92942699	      0.10737823	      0.13523855	      0.03080323	      0.11275470
      0.92960567	      0.10737673	      0.13523515	      0.03080189	      0.11275578
      0.92978435	      0.10737524	      0.13523176	      0.03080057	      0.11275687
      0.92996303	      0.10737376	      0.13522839	      0.03079924	      0.11275796
      0.93014170	      0.10737229	      0.13522504	      0.03079793	      0.11275906
      0.93032038	      0.10737083	      0.13522169	      0.03079662	      0.11276017
      0.93049906	      0.10736938	      0.13521837	      0.03079532	      0.11276128
      0.93067773	      0.10736794	      0.13521505	      0.03079402	      0.11276240
      0.93085641	      0.10736650	      0.13521175	      0.03079273	      0.11276353
      0.93103509	      0.10736508	      0.13520846	      0.03079144	      0.11276466
      0.93121376	      0.10736366	      0.13520519	      0.03079016	      0.11276580
      0.93139244	      0.10736226	      0.13520193	      0.03078889	      0.11276694
      0.93157112	      0.10736086	      0.13519869	      0.03078762	      0.11276809
      0.93174979	      0.10735947	      0.13519545	      0.03078635	      0.11276925
      0.93192847	      0.10735809	      0.13519224	      0.03078510	      0.11277040
      0.93210715	      0.10735672	      0.13518903	      0.03078385	      0.11277156
      0.93228583	      0.10735536	      0.13518584	      0.03078260	      0.11277273
      0.93246450	      0.10735400	      0.13518266	      0.03078136	      0.11277390
      0.93264318	      0.10735265	      0.13517949	      0.03078012	      0.11277507
      0.93282186	      0.10735132	      0.13517634	      0.03077889	      0.11277625
      0.93300053	      0.10734998	      0.13517320	      0.03077767	      0.11277743
      0.93317921	      0.10734866	      0.13517007	      0.03077645	      0.11277862
      0.93335789	      0.10734735	      0.13516696	      0.03077524	      0.11277980
      0.93357253	      0.10734578	      0.13516323	      0.03077379	      0.11278123
      0.93378717	      0.10734422	      0.13515952	      0.03077234	      0.11278267
      0.93394474	      0.10734308	      0.13515681	      0.03077129	      0.11278372
      0.93413914	      0.10734168	      0.13515348	      0.03076999	      0.11278502
      0.93433354	      0.10734029	      0.13515017	      0.03076870	      0.11278633
      0.93452554	      0.10733893	      0.13514691	      0.03076743	      0.11278762
      0.93471754	      0.10733758	      0.13514366	      0.03076617	      0.11278891
      0.93491646	      0.10733619	      0.13514032	      0.03076487	      0.11279026
      0.93511538	      0.10733480	      0.13513698	      0.03076357	      0.11279160
      0.93530572	      0.10733348	      0.13513381	      0.03076234	      0.11279289
      0.93549606	      0.10733217	      0.13513065	      0.03076111	      0.11279418
      0.93569548	      0.10733081	      0.13512735	      0.03075983	      0.11279553
      0.93589490	      0.10732945	      0.13512407	      0.03075855	      0.11279689
      0.93607864	      0.10732821	      0.13512105	      0.03075738	      0.11279814
      0.93626237	      0.10732697	      0.13511805	      0.03075622	      0.11279939
      0.93646337	      0.10732563	      0.13511479	      0.03075495	      0.11280076
      0.93666438	      0.10732429	      0.13511153	      0.03075369	      0.11280213
      0.93683107	      0.10732319	      0.13510884	      0.03075264	      0.11280326
      0.93703878	      0.10732182	      0.13510551	      0.03075135	      0.11280468
      0.93724650	      0.10732047	      0.13510219	      0.03075006	      0.11280610
      0.93740657	      0.10731942	      0.13509964	      0.03074907	      0.11280719
      0.93760049	      0.10731817	      0.13509657	      0.03074788	      0.11280851
      0.93779440	      0.10731692	      0.13509351	      0.03074669	      0.11280984
      0.93798962	      0.10731567	      0.13509044	      0.03074550	      0.11281117
      0.93818484	      0.10731443	      0.13508738	      0.03074432	      0.11281251
      0.93836234	      0.10731331	      0.13508462	      0.03074325	      0.11281372
      0.93853985	      0.10731219	      0.13508186	      0.03074218	      0.11281493
      0.93873937	      0.10731094	      0.13507877	      0.03074098	      0.11281630
      0.93893890	      0.10730969	      0.13507570	      0.03073979	      0.11281766
      0.93909528	      0.10730872	      0.13507330	      0.03073886	      0.11281873
      0.93929605	      0.10730748	      0.13507023	      0.03073767	      0.11282010
      0.93949683	      0.10730625	      0.13506718	      0.03073649	      0.11282147
      0.93965558	      0.10730528	      0.13506477	      0.03073556	      0.11282256
      0.93985404	      0.10730407	      0.13506177	      0.03073440	      0.11282391
      0.94005250	      0.10730287	      0.13505879	      0.03073324	      0.11282527
      0.94021411	      0.10730189	      0.13505637	      0.03073230	      0.11282637
      0.94042542	      0.10730063	      0.13505322	      0.03073108	      0.11282781
      0.94063672	      0.10729937	      0.13505008	      0.03072987	      0.11282926
      0.94079261	      0.10729844	      0.13504777	      0.03072897	      0.11283032
      0.94094850	      0.10729752	      0.13504547	      0.03072808	      0.11283138
      0.94112193	      0.10729650	      0.13504292	      0.03072710	      0.11283256
      0.94129535	      0.10729548	      0.13504038	      0.03072611	      0.11283374
      0.94148522	      0.10729437	      0.13503761	      0.03072504	      0.11283504
      0.94167508	      0.10729327	      0.13503486	      0.03072397	      0.11283633
      0.94183086	      0.10729237	      0.13503260	      0.03072310	      0.11283739
      0.94203502	      0.10729119	      0.13502966	      0.03072196	      0.11283877
      0.94223919	      0.10729002	      0.13502672	      0.03072083	      0.11284016
      0.94239879	      0.10728911	      0.13502444	      0.03071994	      0.11284124
      0.94255839	      0.10728820	      0.13502217	      0.03071906	      0.11284233
      0.94273271	      0.10728721	      0.13501969	      0.03071810	      0.11284351
      0.94290702	      0.10728623	      0.13501722	      0.03071715	      0.11284469
      0.94308839	      0.10728521	      0.13501466	      0.03071616	      0.11284592
      0.94326977	      0.10728420	      0.13501211	      0.03071517	      0.11284715
      0.94342452	      0.10728334	      0.13500995	      0.03071433	      0.11284819
      0.94363789	      0.10728215	      0.13500697	      0.03071318	      0.11284964
      0.94385126	      0.10728097	      0.13500400	      0.03071204	      0.11285108
      0.94398554	      0.10728024	      0.13500214	      0.03071132	      0.11285198
      0.94411983	      0.10727950	      0.13500029	      0.03071060	      0.11285289
      0.94430474	      0.10727849	      0.13499775	      0.03070961	      0.11285414
      0.94448966	      0.10727748	      0.13499521	      0.03070863	      0.11285538
      0.94465552	      0.10727658	      0.13499294	      0.03070776	      0.11285650
      0.94482138	      0.10727569	      0.13499069	      0.03070688	      0.11285762
      0.94497594	      0.10727486	      0.13498859	      0.03070607	      0.11285866
      0.94518539	      0.10727373	      0.13498576	      0.03070498	      0.11286006
      0.94539483	      0.10727262	      0.13498293	      0.03070388	      0.11286147
      0.94554036	      0.10727184	      0.13498098	      0.03070313	      0.11286245
      0.94568589	      0.10727107	      0.13497903	      0.03070238	      0.11286342
      0.94582241	      0.10727035	      0.13497721	      0.03070167	      0.11286434
      0.94604103	      0.10726920	      0.13497431	      0.03070055	      0.11286580
      0.94619421	      0.10726840	      0.13497228	      0.03069976	      0.11286683
      0.94634740	      0.10726760	      0.13497025	      0.03069898	      0.11286785
      0.94650059	      0.10726680	      0.13496824	      0.03069820	      0.11286887
      0.94665659	      0.10726599	      0.13496619	      0.03069741	      0.11286992
      0.94686760	      0.10726490	      0.13496343	      0.03069634	      0.11287133
      0.94707860	      0.10726381	      0.13496068	      0.03069528	      0.11287273
      0.94722277	      0.10726307	      0.13495881	      0.03069455	      0.11287369
      0.94736694	      0.10726233	      0.13495694	      0.03069383	      0.11287465
      0.94753239	      0.10726149	      0.13495481	      0.03069300	      0.11287575
      0.94774052	      0.10726043	      0.13495213	      0.03069197	      0.11287714
      0.94792882	      0.10725948	      0.13494972	      0.03069104	      0.11287839
      0.94816156	      0.10725831	      0.13494675	      0.03068989	      0.11287993
      0.94830967	      0.10725756	      0.13494487	      0.03068916	      0.11288091
      0.94849029	      0.10725666	      0.13494258	      0.03068827	      0.11288211
      0.94866271	      0.10725580	      0.13494040	      0.03068743	      0.11288325
      0.94888166	      0.10725471	      0.13493765	      0.03068637	      0.11288470
      0.94902423	      0.10725400	      0.13493586	      0.03068568	      0.11288564
      0.94924940	      0.10725289	      0.13493304	      0.03068459	      0.11288713
      0.94939209	      0.10725219	      0.13493127	      0.03068390	      0.11288807
      0.94953477	      0.10725149	      0.13492950	      0.03068321	      0.11288902
      0.94971387	      0.10725061	      0.13492728	      0.03068236	      0.11289020
      0.94990293	      0.10724969	      0.13492495	      0.03068146	      0.11289144
      0.95009199	      0.10724877	      0.13492262	      0.03068056	      0.11289269
      0.95024750	      0.10724802	      0.13492072	      0.03067982	      0.11289371
      0.95040301	      0.10724727	      0.13491882	      0.03067908	      0.11289473
      0.95057789	      0.10724643	      0.13491669	      0.03067826	      0.11289588
      0.95075276	      0.10724559	      0.13491456	      0.03067744	      0.11289703
      0.95092764	      0.10724475	      0.13491245	      0.03067662	      0.11289817
      0.95108328	      0.10724401	      0.13491057	      0.03067589	      0.11289919
      0.95123892	      0.10724327	      0.13490870	      0.03067517	      0.11290021
      0.95139456	      0.10724253	      0.13490683	      0.03067445	      0.11290123
      0.95156366	      0.10724173	      0.13490481	      0.03067367	      0.11290234
      0.95173276	      0.10724093	      0.13490279	      0.03067289	      0.11290344
      0.95190186	      0.10724014	      0.13490078	      0.03067211	      0.11290455
      0.95207096	      0.10723935	      0.13489878	      0.03067133	      0.11290565
      0.95221085	      0.10723869	      0.13489712	      0.03067069	      0.11290656
      0.95235074	      0.10723804	      0.13489547	      0.03067006	      0.11290747
      0.95253303	      0.10723719	      0.13489333	      0.03066923	      0.11290866
      0.95271532	      0.10723635	      0.13489120	      0.03066840	      0.11290985
      0.95285305	      0.10723571	      0.13488959	      0.03066778	      0.11291074
      0.95299078	      0.10723507	      0.13488798	      0.03066716	      0.11291164
      0.95317360	      0.10723423	      0.13488586	      0.03066634	      0.11291283
      0.95335641	      0.10723339	      0.13488374	      0.03066552	      0.11291401
      0.95349308	      0.10723277	      0.13488216	      0.03066491	      0.11291490
      0.95362974	      0.10723214	      0.13488059	      0.03066430	      0.11291579
      0.95381300	      0.10723131	      0.13487848	      0.03066349	      0.11291697
      0.95399626	      0.10723048	      0.13487638	      0.03066268	      0.11291816
      0.95412931	      0.10722987	      0.13487487	      0.03066209	      0.11291902
      0.95426237	      0.10722927	      0.13487335	      0.03066150	      0.11291988
      0.95444662	      0.10722844	      0.13487126	      0.03066069	      0.11292107
      0.95463087	      0.10722761	      0.13486917	      0.03065989	      0.11292226
      0.95476180	      0.10722703	      0.13486769	      0.03065931	      0.11292311
      0.95489273	      0.10722644	      0.13486622	      0.03065874	      0.11292395
      0.95507746	      0.10722562	      0.13486414	      0.03065794	      0.11292514
      0.95526219	      0.10722479	      0.13486207	      0.03065714	      0.11292633
      0.95539084	      0.10722422	      0.13486064	      0.03065659	      0.11292716
      0.95551949	      0.10722365	      0.13485920	      0.03065603	      0.11292799
      0.95570454	      0.10722284	      0.13485714	      0.03065524	      0.11292918
      0.95588959	      0.10722202	      0.13485509	      0.03065444	      0.11293037
      0.95601650	      0.10722146	      0.13485369	      0.03065390	      0.11293118
      0.95614342	      0.10722091	      0.13485229	      0.03065336	      0.11293200
      0.95632880	      0.10722009	      0.13485025	      0.03065257	      0.11293319
      0.95651418	      0.10721928	      0.13484822	      0.03065179	      0.11293438
      0.95663892	      0.10721874	      0.13484686	      0.03065126	      0.11293518
      0.95676366	      0.10721820	      0.13484550	      0.03065074	      0.11293598
      0.95694899	      0.10721739	      0.13484348	      0.03064996	      0.11293716
      0.95713433	      0.10721659	      0.13484147	      0.03064918	      0.11293835
      0.95725823	      0.10721606	      0.13484013	      0.03064866	      0.11293914
      0.95738213	      0.10721552	      0.13483879	      0.03064814	      0.11293993
      0.95756817	      0.10721472	      0.13483679	      0.03064737	      0.11294112
      0.95773384	      0.10721401	      0.13483501	      0.03064668	      0.11294218
      0.95787780	      0.10721340	      0.13483347	      0.03064609	      0.11294310
      0.95802175	      0.10721278	      0.13483193	      0.03064549	      0.11294402
      0.95820280	      0.10721201	      0.13483000	      0.03064475	      0.11294517
      0.95833754	      0.10721144	      0.13482857	      0.03064420	      0.11294603
      0.95847228	      0.10721087	      0.13482714	      0.03064364	      0.11294689
      0.95863854	      0.10721016	      0.13482538	      0.03064296	      0.11294795
      0.95880330	      0.10720947	      0.13482364	      0.03064229	      0.11294899
      0.95896806	      0.10720877	      0.13482191	      0.03064162	      0.11295004
      0.95913282	      0.10720808	      0.13482018	      0.03064096	      0.11295109
      0.95926978	      0.10720751	      0.13481875	      0.03064040	      0.11295196
      0.95940674	      0.10720693	      0.13481732	      0.03063985	      0.11295283
      0.95954370	      0.10720636	      0.13481589	      0.03063930	      0.11295370
      0.95972395	      0.10720561	      0.13481401	      0.03063858	      0.11295484
      0.95987848	      0.10720497	      0.13481241	      0.03063796	      0.11295582
      0.96003302	      0.10720433	      0.13481081	      0.03063734	      0.11295680
      0.96018755	      0.10720369	      0.13480922	      0.03063673	      0.11295778
      0.96032478	      0.10720312	      0.13480781	      0.03063618	      0.11295865
      0.96046201	      0.10720255	      0.13480640	      0.03063564	      0.11295952
      0.96064008	      0.10720182	      0.13480457	      0.03063493	      0.11296064
      0.96077667	      0.10720126	      0.13480318	      0.03063439	      0.11296151
      0.96091325	      0.10720070	      0.13480179	      0.03063386	      0.11296237
      0.96104984	      0.10720014	      0.13480040	      0.03063332	      0.11296323
      0.96122877	      0.10719941	      0.13479858	      0.03063262	      0.11296436
      0.96137889	      0.10719879	      0.13479706	      0.03063203	      0.11296531
      0.96152900	      0.10719818	      0.13479554	      0.03063145	      0.11296626
      0.96167912	      0.10719757	      0.13479403	      0.03063087	      0.11296720
      0.96182924	      0.10719696	      0.13479252	      0.03063028	      0.11296815
      0.96197935	      0.10719636	      0.13479102	      0.03062970	      0.11296909
      0.96212947	      0.10719575	      0.13478951	      0.03062913	      0.11297004
      0.96227958	      0.10719515	      0.13478801	      0.03062855	      0.11297098
      0.96242970	      0.10719454	      0.13478652	      0.03062797	      0.11297193
      0.96257981	      0.10719394	      0.13478503	      0.03062740	      0.11297287
      0.96271064	      0.10719341	      0.13478373	      0.03062690	      0.11297369
      0.96284147	      0.10719289	      0.13478244	      0.03062640	      0.11297452
      0.96302013	      0.10719218	      0.13478067	      0.03062572	      0.11297564
      0.96315556	      0.10719164	      0.13477934	      0.03062520	      0.11297649
      0.96329100	      0.10719110	      0.13477801	      0.03062469	      0.11297734
      0.96342643	      0.10719056	      0.13477668	      0.03062418	      0.11297819
      0.96360240	      0.10718986	      0.13477495	      0.03062352	      0.11297929
      0.96374631	      0.10718929	      0.13477355	      0.03062298	      0.11298019
      0.96389023	      0.10718872	      0.13477215	      0.03062244	      0.11298110
      0.96403414	      0.10718816	      0.13477075	      0.03062190	      0.11298200
      0.96417805	      0.10718759	      0.13476935	      0.03062136	      0.11298290
      0.96432197	      0.10718702	      0.13476796	      0.03062082	      0.11298380
      0.96446588	      0.10718646	      0.13476657	      0.03062029	      0.11298470
      0.96460979	      0.10718590	      0.13476518	      0.03061976	      0.11298560
      0.96476914	      0.10718527	      0.13476365	      0.03061917	      0.11298660
      0.96492849	      0.10718465	      0.13476212	      0.03061858	      0.11298759
      0.96505409	      0.10718416	      0.13476092	      0.03061812	      0.11298838
      0.96517969	      0.10718367	      0.13475972	      0.03061765	      0.11298916
      0.96536358	      0.10718296	      0.13475796	      0.03061698	      0.11299031
      0.96549277	      0.10718246	      0.13475673	      0.03061651	      0.11299112
      0.96562196	      0.10718196	      0.13475550	      0.03061604	      0.11299192
      0.96578281	      0.10718134	      0.13475398	      0.03061545	      0.11299292
      0.96593622	      0.10718075	      0.13475253	      0.03061489	      0.11299388
      0.96608963	      0.10718015	      0.13475108	      0.03061434	      0.11299484
      0.96624304	      0.10717957	      0.13474964	      0.03061378	      0.11299579
      0.96637216	      0.10717907	      0.13474842	      0.03061332	      0.11299660
      0.96650129	      0.10717858	      0.13474721	      0.03061285	      0.11299740
      0.96663041	      0.10717808	      0.13474600	      0.03061239	      0.11299821
      0.96681034	      0.10717739	      0.13474432	      0.03061174	      0.11299932
      0.96694623	      0.10717688	      0.13474306	      0.03061126	      0.11300017
      0.96708213	      0.10717636	      0.13474179	      0.03061077	      0.11300102
      0.96721802	      0.10717584	      0.13474053	      0.03061029	      0.11300186
      0.96739386	      0.10717518	      0.13473890	      0.03060966	      0.11300295
      0.96751493	      0.10717472	      0.13473778	      0.03060923	      0.11300371
      0.96763599	      0.10717426	      0.13473666	      0.03060880	      0.11300446
      0.96780186	      0.10717363	      0.13473513	      0.03060822	      0.11300549
      0.96796179	      0.10717303	      0.13473366	      0.03060765	      0.11300648
      0.96812173	      0.10717243	      0.13473220	      0.03060709	      0.11300747
      0.96825231	      0.10717194	      0.13473100	      0.03060663	      0.11300828
      0.96838288	      0.10717145	      0.13472981	      0.03060618	      0.11300909
      0.96854858	      0.10717083	      0.13472830	      0.03060560	      0.11301012
      0.96868079	      0.10717033	      0.13472709	      0.03060514	      0.11301094
      0.96881300	      0.10716984	      0.13472589	      0.03060468	      0.11301176
      0.96894522	      0.10716935	      0.13472469	      0.03060422	      0.11301258
      0.96912353	      0.10716868	      0.13472308	      0.03060360	      0.11301368
      0.96924206	      0.10716824	      0.13472201	      0.03060319	      0.11301442
      0.96936059	      0.10716780	      0.13472094	      0.03060278	      0.11301515
      0.96952745	      0.10716718	      0.13471944	      0.03060221	      0.11301618
      0.96968715	      0.10716659	      0.13471800	      0.03060166	      0.11301717
      0.96984685	      0.10716600	      0.13471657	      0.03060111	      0.11301816
      0.96997478	      0.10716553	      0.13471543	      0.03060068	      0.11301895
      0.97010270	      0.10716506	      0.13471429	      0.03060024	      0.11301974
      0.97026769	      0.10716445	      0.13471282	      0.03059968	      0.11302076
      0.97039894	      0.10716397	      0.13471165	      0.03059923	      0.11302157
      0.97053020	      0.10716349	      0.13471048	      0.03059879	      0.11302238
      0.97066145	      0.10716301	      0.13470932	      0.03059834	      0.11302319
      0.97083493	      0.10716237	      0.13470778	      0.03059776	      0.11302426
      0.97095409	      0.10716194	      0.13470673	      0.03059735	      0.11302500
      0.97107324	      0.10716150	      0.13470568	      0.03059695	      0.11302574
      0.97123544	      0.10716091	      0.13470425	      0.03059641	      0.11302674
      0.97138905	      0.10716035	      0.13470290	      0.03059589	      0.11302768
      0.97154265	      0.10715980	      0.13470156	      0.03059538	      0.11302863
      0.97167005	      0.10715934	      0.13470044	      0.03059496	      0.11302942
      0.97179744	      0.10715887	      0.13469933	      0.03059453	      0.11303020
      0.97195714	      0.10715830	      0.13469794	      0.03059400	      0.11303119
      0.97208920	      0.10715782	      0.13469679	      0.03059356	      0.11303200
      0.97222125	      0.10715734	      0.13469564	      0.03059313	      0.11303281
      0.97235331	      0.10715687	      0.13469449	      0.03059269	      0.11303363
      0.97251477	      0.10715629	      0.13469309	      0.03059216	      0.11303462
      0.97263830	      0.10715585	      0.13469203	      0.03059175	      0.11303538
      0.97276184	      0.10715540	      0.13469096	      0.03059135	      0.11303614
      0.97291374	      0.10715486	      0.13468965	      0.03059085	      0.11303708
      0.97305816	      0.10715434	      0.13468841	      0.03059038	      0.11303797
      0.97320259	      0.10715383	      0.13468717	      0.03058991	      0.11303886
      0.97334701	      0.10715331	      0.13468593	      0.03058944	      0.11303975
      0.97347046	      0.10715287	      0.13468487	      0.03058903	      0.11304051
      0.97359390	      0.10715243	      0.13468382	      0.03058863	      0.11304126
      0.97371734	      0.10715199	      0.13468277	      0.03058823	      0.11304202
      0.97390437	      0.10715133	      0.13468117	      0.03058763	      0.11304317
      0.97401454	      0.10715094	      0.13468024	      0.03058727	      0.11304385
      0.97412472	      0.10715055	      0.13467930	      0.03058692	      0.11304453
      0.97429827	      0.10714994	      0.13467783	      0.03058636	      0.11304559
      0.97442104	      0.10714950	      0.13467679	      0.03058597	      0.11304635
      0.97466987	      0.10714863	      0.13467469	      0.03058517	      0.11304788
      0.97476656	      0.10714829	      0.13467388	      0.03058486	      0.11304847
      0.97488895	      0.10714786	      0.13467285	      0.03058447	      0.11304922
      0.97510182	      0.10714711	      0.13467106	      0.03058380	      0.11305053
      0.97533057	      0.10714631	      0.13466915	      0.03058307	      0.11305193
      0.97543466	      0.10714595	      0.13466828	      0.03058274	      0.11305257
      0.97556158	      0.10714550	      0.13466722	      0.03058234	      0.11305335
      0.97574051	      0.10714488	      0.13466573	      0.03058178	      0.11305445
      0.97586752	      0.10714444	      0.13466467	      0.03058138	      0.11305523
      0.97599453	      0.10714400	      0.13466361	      0.03058098	      0.11305601
      0.97612155	      0.10714356	      0.13466256	      0.03058058	      0.11305679
      0.97629122	      0.10714297	      0.13466116	      0.03058005	      0.11305783
      0.97640544	      0.10714257	      0.13466021	      0.03057970	      0.11305853
      0.97651965	      0.10714218	      0.13465927	      0.03057934	      0.11305923
      0.97667915	      0.10714162	      0.13465795	      0.03057885	      0.11306021
      0.97682671	      0.10714112	      0.13465674	      0.03057839	      0.11306111
      0.97697427	      0.10714061	      0.13465553	      0.03057793	      0.11306202
      0.97709720	      0.10714018	      0.13465452	      0.03057755	      0.11306277
      0.97722013	      0.10713976	      0.13465351	      0.03057717	      0.11306352
      0.97737243	      0.10713924	      0.13465227	      0.03057670	      0.11306446
      0.97750255	      0.10713879	      0.13465121	      0.03057630	      0.11306525
      0.97763267	      0.10713835	      0.13465014	      0.03057590	      0.11306605
      0.97776279	      0.10713790	      0.13464908	      0.03057550	      0.11306685
      0.97789291	      0.10713746	      0.13464803	      0.03057511	      0.11306765
      0.97802303	      0.10713701	      0.13464697	      0.03057471	      0.11306844
      0.97818044	      0.10713648	      0.13464569	      0.03057423	      0.11306941
      0.97829592	      0.10713608	      0.13464476	      0.03057388	      0.11307011
      0.97841141	      0.10713569	      0.13464383	      0.03057353	      0.11307082
      0.97856378	      0.10713517	      0.13464260	      0.03057307	      0.11307175
      0.97870566	      0.10713469	      0.13464145	      0.03057264	      0.11307262
      0.97884755	      0.10713421	      0.13464031	      0.03057221	      0.11307349
      0.97897216	      0.10713379	      0.13463931	      0.03057183	      0.11307425
      0.97909677	      0.10713337	      0.13463831	      0.03057146	      0.11307502
      0.97922138	      0.10713294	      0.13463731	      0.03057109	      0.11307578
      0.97937472	      0.10713243	      0.13463608	      0.03057063	      0.11307672
      0.97950477	      0.10713199	      0.13463505	      0.03057024	      0.11307751
      0.97963482	      0.10713155	      0.13463401	      0.03056985	      0.11307831
      0.97976488	      0.10713111	      0.13463297	      0.03056946	      0.11307910
      0.97989493	      0.10713068	      0.13463194	      0.03056907	      0.11307990
      0.98002498	      0.10713024	      0.13463090	      0.03056869	      0.11308070
      0.98015503	      0.10712980	      0.13462987	      0.03056830	      0.11308149
      0.98028508	      0.10712937	      0.13462884	      0.03056792	      0.11308229
      0.98041513	      0.10712893	      0.13462781	      0.03056753	      0.11308308
      0.98054519	      0.10712850	      0.13462678	      0.03056715	      0.11308388
      0.98067524	      0.10712807	      0.13462576	      0.03056676	      0.11308467
      0.98083228	      0.10712754	      0.13462452	      0.03056630	      0.11308563
      0.98094258	      0.10712718	      0.13462365	      0.03056598	      0.11308631
      0.98105288	      0.10712681	      0.13462278	      0.03056566	      0.11308698
      0.98120848	      0.10712629	      0.13462156	      0.03056520	      0.11308794
      0.98135198	      0.10712582	      0.13462044	      0.03056478	      0.11308881
      0.98149549	      0.10712534	      0.13461931	      0.03056436	      0.11308969
      0.98161404	      0.10712495	      0.13461839	      0.03056402	      0.11309042
      0.98173259	      0.10712456	      0.13461746	      0.03056367	      0.11309114
      0.98188108	      0.10712406	      0.13461630	      0.03056324	      0.11309205
      0.98200942	      0.10712364	      0.13461530	      0.03056287	      0.11309283
      0.98213776	      0.10712322	      0.13461430	      0.03056250	      0.11309362
      0.98226610	      0.10712280	      0.13461331	      0.03056213	      0.11309440
      0.98239444	      0.10712237	      0.13461231	      0.03056176	      0.11309519
      0.98252278	      0.10712195	      0.13461132	      0.03056139	      0.11309597
      0.98265112	      0.10712153	      0.13461032	      0.03056102	      0.11309676
      0.98277947	      0.10712111	      0.13460933	      0.03056066	      0.11309754
      0.98290781	      0.10712069	      0.13460834	      0.03056029	      0.11309833
      0.98303615	      0.10712027	      0.13460735	      0.03055992	      0.11309911
      0.98316449	      0.10711985	      0.13460636	      0.03055956	      0.11309990
      0.98329283	      0.10711943	      0.13460538	      0.03055919	      0.11310068
      0.98342117	      0.10711901	      0.13460439	      0.03055883	      0.11310147
      0.98354951	      0.10711859	      0.13460340	      0.03055846	      0.11310225
      0.98367785	      0.10711818	      0.13460242	      0.03055810	      0.11310304
      0.98380619	      0.10711776	      0.13460144	      0.03055774	      0.11310382
      0.98393454	      0.10711734	      0.13460046	      0.03055737	      0.11310460
      0.98406288	      0.10711692	      0.13459948	      0.03055701	      0.11310539
      0.98419122	      0.10711651	      0.13459850	      0.03055665	      0.11310617
      0.98431956	      0.10711609	      0.13459752	      0.03055629	      0.11310696
      0.98444790	      0.10711568	      0.13459654	      0.03055593	      0.11310774
      0.98457624	      0.10711526	      0.13459557	      0.03055557	      0.11310853
      0.98470458	      0.10711485	      0.13459460	      0.03055521	      0.11310931
      0.98483292	      0.10711443	      0.13459362	      0.03055485	      0.11311010
      0.98496126	      0.10711402	      0.13459265	      0.03055449	      0.11311088
      0.98508961	      0.10711361	      0.13459168	      0.03055414	      0.11311167
      0.98521795	      0.10711319	      0.13459071	      0.03055378	      0.11311245
      0.98534629	      0.10711278	      0.13458974	      0.03055343	      0.11311324
      0.98547463	      0.10711237	      0.13458877	      0.03055307	      0.11311402
      0.98560297	      0.10711196	      0.13458781	      0.03055271	      0.11311481
      0.98573131	      0.10711155	      0.13458684	      0.03055236	      0.11311559
      0.98585965	      0.10711114	      0.13458588	      0.03055201	      0.11311638
      0.98598799	      0.10711073	      0.13458492	      0.03055165	      0.11311716
      0.98611633	      0.10711032	      0.13458395	      0.03055130	      0.11311795
      0.98622958	      0.10710995	      0.13458311	      0.03055099	      0.11311864
      0.98634283	      0.10710959	      0.13458226	      0.03055068	      0.11311933
      0.98648619	      0.10710914	      0.13458119	      0.03055029	      0.11312021
      0.98662955	      0.10710868	      0.13458012	      0.03054990	      0.11312109
      0.98673504	      0.10710834	      0.13457933	      0.03054961	      0.11312173
      0.98684052	      0.10710801	      0.13457855	      0.03054932	      0.11312238
      0.98700062	      0.10710750	      0.13457735	      0.03054889	      0.11312336
      0.98712696	      0.10710710	      0.13457642	      0.03054854	      0.11312413
      0.98725331	      0.10710670	      0.13457548	      0.03054820	      0.11312491
      0.98737965	      0.10710630	      0.13457454	      0.03054786	      0.11312568
      0.98750600	      0.10710590	      0.13457361	      0.03054752	      0.11312645
      0.98763234	      0.10710550	      0.13457267	      0.03054718	      0.11312723
      0.98775869	      0.10710510	      0.13457174	      0.03054684	      0.11312800
      0.98788503	      0.10710471	      0.13457081	      0.03054650	      0.11312877
      0.98801138	      0.10710431	      0.13456987	      0.03054616	      0.11312955
      0.98813772	      0.10710391	      0.13456894	      0.03054582	      0.11313032
      0.98826406	      0.10710351	      0.13456801	      0.03054548	      0.11313109
      0.98839041	      0.10710312	      0.13456708	      0.03054515	      0.11313187
      0.98851675	      0.10710272	      0.13456616	      0.03054481	      0.11313264
      0.98862995	      0.10710237	      0.13456533	      0.03054451	      0.11313334
      0.98874315	      0.10710201	      0.13456450	      0.03054421	      0.11313403
      0.98885636	      0.10710166	      0.13456367	      0.03054391	      0.11313472
      0.98901926	      0.10710115	      0.13456248	      0.03054348	      0.11313572
      0.98912918	      0.10710080	      0.13456167	      0.03054318	      0.11313639
      0.98923910	      0.10710046	      0.13456087	      0.03054289	      0.11313707
      0.98938503	      0.10710001	      0.13455981	      0.03054251	      0.11313796
      0.98951335	      0.10709961	      0.13455887	      0.03054217	      0.11313875
      0.98964168	      0.10709921	      0.13455794	      0.03054183	      0.11313954
      0.98977001	      0.10709881	      0.13455700	      0.03054150	      0.11314032
      0.98989833	      0.10709841	      0.13455607	      0.03054116	      0.11314111
      0.99001075	      0.10709806	      0.13455526	      0.03054087	      0.11314180
      0.99012317	      0.10709771	      0.13455444	      0.03054057	      0.11314249
      0.99026188	      0.10709728	      0.13455344	      0.03054021	      0.11314334
      0.99040060	      0.10709685	      0.13455243	      0.03053985	      0.11314419
      0.99050550	      0.10709653	      0.13455168	      0.03053957	      0.11314483
      0.99061040	      0.10709620	      0.13455092	      0.03053930	      0.11314548
      0.99076290	      0.10709573	      0.13454982	      0.03053891	      0.11314641
      0.99087170	      0.10709540	      0.13454903	      0.03053862	      0.11314708
      0.99098050	      0.10709506	      0.13454825	      0.03053834	      0.11314774
      0.99114380	      0.10709456	      0.13454708	      0.03053792	      0.11314869
      0.99126453	      0.10709419	      0.13454621	      0.03053761	      0.11314933
      0.99138527	      0.10709382	      0.13454534	      0.03053730	      0.11314990
      0.99150600	      0.10709345	      0.13454447	      0.03053699	      0.11315038
      0.99162674	      0.10709308	      0.13454361	      0.03053668	      0.11315076
      0.99177948	      0.10709261	      0.13454252	      0.03053629	      0.11315106
      0.99188260	      0.10709229	      0.13454178	      0.03053602	      0.11315114
      0.99198572	      0.10709198	      0.13454104	      0.03053576	      0.11315111
      0.99213580	      0.10709152	      0.13453997	      0.03053538	      0.11315087
      0.99226828	      0.10709111	      0.13453902	      0.03053504	      0.11315044
      0.99240077	      0.10709071	      0.13453808	      0.03053470	      0.11314979
      0.99251594	      0.10709036	      0.13453726	      0.03053441	      0.11314904
      0.99263111	      0.10709001	      0.13453644	      0.03053412	      0.11314811
      0.99274628	      0.10708966	      0.13453562	      0.03053382	      0.11314701
      0.99288969	      0.10708922	      0.13453460	      0.03053346	      0.11314537
      0.99300791	      0.10708886	      0.13453376	      0.03053316	      0.11314379
      0.99312614	      0.10708850	      0.13453293	      0.03053286	      0.11314202
      0.99324436	      0.10708814	      0.13453209	      0.03053257	      0.11314003
      0.99336259	      0.10708778	      0.13453125	      0.03053227	      0.11313783
      0.99350820	      0.10708734	      0.13453022	      0.03053190	      0.11313484
      0.99361568	      0.10708702	      0.13452946	      0.03053163	      0.11313242
      0.99372316	      0.10708669	      0.13452870	      0.03053136	      0.11312983
      0.99386313	      0.10708627	      0.13452772	      0.03053101	      0.11312619
      0.99400311	      0.10708585	      0.13452673	      0.03053066	      0.11312226
      0.99410908	      0.10708553	      0.13452598	      0.03053040	      0.11311908
      0.99421504	      0.10708521	      0.13452524	      0.03053014	      0.11311573
      0.99435520	      0.10708479	      0.13452425	      0.03052979	      0.11311105
      0.99448221	      0.10708441	      0.13452336	      0.03052947	      0.11310655
      0.99460923	      0.10708402	      0.13452247	      0.03052916	      0.11310181
      0.99473625	      0.10708364	      0.13452158	      0.03052884	      0.11309683
      0.99484525	      0.10708331	      0.13452082	      0.03052857	      0.11309237
      0.99495424	      0.10708299	      0.13452005	      0.03052830	      0.11308774
      0.99508669	      0.10708259	      0.13451913	      0.03052798	      0.11308189
      0.99521914	      0.10708219	      0.13451820	      0.03052765	      0.11307578
      0.99533216	      0.10708186	      0.13451741	      0.03052737	      0.11307038
      0.99544519	      0.10708152	      0.13451662	      0.03052710	      0.11306481
      0.99555822	      0.10708118	      0.13451583	      0.03052682	      0.11305906
      0.99570339	      0.10708075	      0.13451482	      0.03052646	      0.11305142
      0.99581403	      0.10708042	      0.13451405	      0.03052619	      0.11304542
      0.99592467	      0.10708009	      0.13451328	      0.03052592	      0.11303925
      0.99605848	      0.10707969	      0.13451235	      0.03052560	      0.11303158
      0.99619230	      0.10707929	      0.13451142	      0.03052527	      0.11302369
      0.99629747	      0.10707898	      0.13451069	      0.03052501	      0.11301733
      0.99640264	      0.10707867	      0.13450996	      0.03052476	      0.11301084
      0.99654000	      0.10707826	      0.13450901	      0.03052443	      0.11300215
      0.99666541	      0.10707789	      0.13450814	      0.03052412	      0.11299403
      0.99679083	      0.10707752	      0.13450728	      0.03052382	      0.11298573
      0.99691625	      0.10707715	      0.13450641	      0.03052352	      0.11297724
      0.99702395	      0.10707683	      0.13450566	      0.03052326	      0.11296982
      0.99713166	      0.10707651	      0.13450492	      0.03052300	      0.11296227
      0.99726294	      0.10707612	      0.13450402	      0.03052268	      0.11295289
      0.99739422	      0.10707573	      0.13450311	      0.03052237	      0.11294334
      0.99750539	      0.10707541	      0.13450234	      0.03052210	      0.11293511
      0.99761656	      0.10707508	      0.13450158	      0.03052183	      0.11292675
      0.99772773	      0.10707475	      0.13450081	      0.03052157	      0.11291827
      0.99787360	      0.10707432	      0.13449981	      0.03052122	      0.11290696
      0.99798257	      0.10707400	      0.13449906	      0.03052096	      0.11289838
      0.99809153	      0.10707368	      0.13449832	      0.03052070	      0.11288969
      0.99822504	      0.10707329	      0.13449740	      0.03052038	      0.11287890
      0.99835855	      0.10707290	      0.13449649	      0.03052006	      0.11286794
      0.99846128	      0.10707260	      0.13449578	      0.03051982	      0.11285941
      0.99856401	      0.10707230	      0.13449508	      0.03051958	      0.11285079
      0.99870203	      0.10707190	      0.13449414	      0.03051925	      0.11283906
      0.99882700	      0.10707153	      0.13449328	      0.03051895	      0.11282831
      0.99895197	      0.10707117	      0.13449243	      0.03051866	      0.11281743
      0.99907693	      0.10707080	      0.13449158	      0.03051836	      0.11280643
      0.99918160	      0.10707050	      0.13449086	      0.03051812	      0.11279713
      0.99928627	      0.10707019	      0.13449015	      0.03051787	      0.11278775
      0.99941865	      0.10706981	      0.13448925	      0.03051756	      0.11277576
      0.99955103	      0.10706942	      0.13448835	      0.03051725	      0.11276365
      0.99965976	      0.10706911	      0.13448761	      0.03051700	      0.11275362
      0.99976850	      0.10706879	      0.13448687	      0.03051674	      0.11274350
      0.99987723	      0.10706848	      0.13448613	      0.03051649	      0.11273331
      1.00002720	      0.10706804	      0.13448512	      0.03051614	      0.11271912
      1.00013291	      0.10706773	      0.13448440	      0.03051589	      0.11270904
      1.00023863	      0.10706743	      0.13448368	      0.03051565	      0.11269889
      1.00037431	      0.10706704	      0.13448276	      0.03051533	      0.11268576
      1.00050999	      0.10706665	      0.13448185	      0.03051502	      0.11267252
      1.00060922	      0.10706636	      0.13448118	      0.03051479	      0.11266277
      1.00070844	      0.10706607	      0.13448051	      0.03051456	      0.11265297
      1.00084939	      0.10706567	      0.13447956	      0.03051423	      0.11263896
      1.00097539	      0.10706530	      0.13447871	      0.03051394	      0.11262634
      1.00110140	      0.10706494	      0.13447786	      0.03051365	      0.11261364
      1.00121171	      0.10706462	      0.13447711	      0.03051340	      0.11260246
      1.00132202	      0.10706431	      0.13447637	      0.03051314	      0.11259121
      1.00143233	      0.10706399	      0.13447563	      0.03051289	      0.11257991
      1.00156948	      0.10706360	      0.13447471	      0.03051257	      0.11256578
      1.00168249	      0.10706327	      0.13447395	      0.03051232	      0.11255408
      1.00179551	      0.10706295	      0.13447319	      0.03051206	      0.11254231
      1.00190852	      0.10706263	      0.13447243	      0.03051180	      0.11253049
      1.00202153	      0.10706231	      0.13447167	      0.03051154	      0.11251862
      1.00216207	      0.10706190	      0.13447073	      0.03051122	      0.11250378
      1.00226490	      0.10706161	      0.13447004	      0.03051099	      0.11249288
      1.00236774	      0.10706132	      0.13446936	      0.03051075	      0.11248193
      1.00250244	      0.10706093	      0.13446846	      0.03051045	      0.11246753
      1.00263714	      0.10706055	      0.13446756	      0.03051014	      0.11245306
      1.00273806	      0.10706026	      0.13446688	      0.03050991	      0.11244218
      1.00283898	      0.10705998	      0.13446621	      0.03050969	      0.11243126
      1.00297437	      0.10705959	      0.13446531	      0.03050938	      0.11241656
      1.00309674	      0.10705925	      0.13446449	      0.03050910	      0.11240322
      1.00321910	      0.10705890	      0.13446368	      0.03050883	      0.11238983
      1.00334147	      0.10705855	      0.13446286	      0.03050855	      0.11237640
      1.00344480	      0.10705826	      0.13446218	      0.03050832	      0.11236502
      1.00354813	      0.10705797	      0.13446149	      0.03050809	      0.11235360
      1.00367660	      0.10705761	      0.13446064	      0.03050780	      0.11233937
      1.00380506	      0.10705724	      0.13445979	      0.03050751	      0.11232509
      1.00391325	      0.10705694	      0.13445907	      0.03050727	      0.11231303
      1.00402144	      0.10705663	      0.13445835	      0.03050703	      0.11230094
      1.00412963	      0.10705633	      0.13445764	      0.03050679	      0.11228882
      1.00427048	      0.10705593	      0.13445670	      0.03050648	      0.11227299
      1.00437567	      0.10705564	      0.13445601	      0.03050624	      0.11226114
      1.00448087	      0.10705534	      0.13445531	      0.03050601	      0.11224926
      1.00461041	      0.10705498	      0.13445446	      0.03050572	      0.11223460
      1.00473996	      0.10705462	      0.13445360	      0.03050543	      0.11221990
      1.00484104	      0.10705433	      0.13445294	      0.03050521	      0.11220840
      1.00494212	      0.10705405	      0.13445227	      0.03050499	      0.11219688
      1.00507368	      0.10705368	      0.13445141	      0.03050470	      0.11218185
      1.00519450	      0.10705335	      0.13445061	      0.03050443	      0.11216803
      1.00531532	      0.10705301	      0.13444982	      0.03050416	      0.11215417
      1.00543613	      0.10705267	      0.13444902	      0.03050390	      0.11214028
      1.00553885	      0.10705238	      0.13444835	      0.03050367	      0.11212846
      1.00564157	      0.10705210	      0.13444768	      0.03050345	      0.11211661
      1.00576824	      0.10705175	      0.13444685	      0.03050317	      0.11210198
      1.00589492	      0.10705139	      0.13444602	      0.03050289	      0.11208732
      1.00600265	      0.10705110	      0.13444531	      0.03050266	      0.11207483
      1.00611038	      0.10705080	      0.13444461	      0.03050242	      0.11206232
      1.00621811	      0.10705050	      0.13444390	      0.03050219	      0.11204979
      1.00635553	      0.10705012	      0.13444300	      0.03050189	      0.11203379
      1.00646046	      0.10704983	      0.13444232	      0.03050166	      0.11202155
      1.00656539	      0.10704954	      0.13444163	      0.03050143	      0.11200929
      1.00669247	      0.10704919	      0.13444080	      0.03050116	      0.11199443
      1.00681955	      0.10704883	      0.13443998	      0.03050088	      0.11197955
      1.00692086	      0.10704856	      0.13443932	      0.03050066	      0.11196767
      1.00702216	      0.10704828	      0.13443866	      0.03050044	      0.11195577
      1.00715074	      0.10704792	      0.13443782	      0.03050016	      0.11194066
      1.00727933	      0.10704757	      0.13443699	      0.03049989	      0.11192553
      1.00738289	      0.10704728	      0.13443631	      0.03049966	      0.11191333
      1.00748644	      0.10704700	      0.13443564	      0.03049944	      0.11190111
      1.00761226	      0.10704665	      0.13443483	      0.03049917	      0.11188626
      1.00773807	      0.10704631	      0.13443401	      0.03049890	      0.11187139
      1.00784181	      0.10704603	      0.13443334	      0.03049868	      0.11185912
      1.00794555	      0.10704574	      0.13443267	      0.03049846	      0.11184683
      1.00807011	      0.10704540	      0.13443186	      0.03049819	      0.11183207
      1.00819466	      0.10704506	      0.13443106	      0.03049792	      0.11181730
      1.00829944	      0.10704477	      0.13443038	      0.03049770	      0.11180486
      1.00840421	      0.10704449	      0.13442971	      0.03049748	      0.11179241
      1.00850899	      0.10704420	      0.13442903	      0.03049725	      0.11177996
      1.00865171	      0.10704381	      0.13442811	      0.03049695	      0.11176298
      1.00875367	      0.10704354	      0.13442745	      0.03049673	      0.11175083
      1.00885563	      0.10704326	      0.13442680	      0.03049652	      0.11173869
      1.00898521	      0.10704291	      0.13442596	      0.03049624	      0.11172324
      1.00911479	      0.10704256	      0.13442513	      0.03049597	      0.11170778
      1.00921163	      0.10704229	      0.13442451	      0.03049576	      0.11169622
      1.00930848	      0.10704203	      0.13442389	      0.03049556	      0.11168465
      1.00944154	      0.10704167	      0.13442304	      0.03049528	      0.11166875
      1.00956177	      0.10704135	      0.13442227	      0.03049503	      0.11165437
      1.00968200	      0.10704102	      0.13442150	      0.03049477	      0.11163999
      1.00978909	      0.10704073	      0.13442081	      0.03049455	      0.11162717
      1.00989618	      0.10704044	      0.13442013	      0.03049432	      0.11161435
      1.01000327	      0.10704016	      0.13441944	      0.03049410	      0.11160152
      1.01013228	      0.10703981	      0.13441862	      0.03049383	      0.11158606
      1.01024137	      0.10703951	      0.13441792	      0.03049360	      0.11157299
      1.01035046	      0.10703922	      0.13441723	      0.03049337	      0.11155990
      1.01045955	      0.10703893	      0.13441653	      0.03049314	      0.11154682
      1.01056864	      0.10703864	      0.13441584	      0.03049292	      0.11153373
      1.01070164	      0.10703828	      0.13441499	      0.03049264	      0.11151777
      1.01080194	      0.10703801	      0.13441435	      0.03049243	      0.11150573
      1.01090224	      0.10703774	      0.13441372	      0.03049222	      0.11149368
      1.01102997	      0.10703740	      0.13441291	      0.03049196	      0.11147834
      1.01115770	      0.10703706	      0.13441210	      0.03049169	      0.11146300
      1.01125601	      0.10703680	      0.13441147	      0.03049149	      0.11145118
      1.01135432	      0.10703653	      0.13441085	      0.03049129	      0.11143937
      1.01148301	      0.10703619	      0.13441003	      0.03049102	      0.11142390
      1.01160005	      0.10703588	      0.13440929	      0.03049078	      0.11140983
      1.01171708	      0.10703557	      0.13440856	      0.03049054	      0.11139577
      1.01183412	      0.10703526	      0.13440782	      0.03049030	      0.11138169
      1.01193563	      0.10703499	      0.13440718	      0.03049009	      0.11136949
      1.01203714	      0.10703472	      0.13440654	      0.03048988	      0.11135728
      1.01213866	      0.10703445	      0.13440590	      0.03048967	      0.11134508
      1.01228399	      0.10703406	      0.13440498	      0.03048937	      0.11132760
      1.01238398	      0.10703380	      0.13440435	      0.03048917	      0.11131558
      1.01248397	      0.10703354	      0.13440372	      0.03048897	      0.11130356
      1.01261348	      0.10703319	      0.13440291	      0.03048870	      0.11128799
      1.01274298	      0.10703285	      0.13440210	      0.03048844	      0.11127242
      1.01283574	      0.10703261	      0.13440151	      0.03048825	      0.11126127
      1.01292850	      0.10703236	      0.13440093	      0.03048806	      0.11125012
      1.01306467	      0.10703200	      0.13440008	      0.03048778	      0.11123375
      1.01318525	      0.10703169	      0.13439932	      0.03048754	      0.11121926
      1.01330583	      0.10703137	      0.13439857	      0.03048729	      0.11120477
      1.01340932	      0.10703110	      0.13439792	      0.03048708	      0.11119234
      1.01351281	      0.10703083	      0.13439728	      0.03048687	      0.11117991
      1.01361630	      0.10703056	      0.13439663	      0.03048666	      0.11116748
      1.01375035	      0.10703021	      0.13439580	      0.03048639	      0.11115138
      1.01385703	      0.10702993	      0.13439513	      0.03048618	      0.11113858
      1.01396370	      0.10702965	      0.13439447	      0.03048596	      0.11112578
      1.01407038	      0.10702937	      0.13439380	      0.03048575	      0.11111298
      1.01417706	      0.10702909	      0.13439314	      0.03048554	      0.11110018
      1.01431404	      0.10702873	      0.13439229	      0.03048526	      0.11108375
      1.01441049	      0.10702848	      0.13439169	      0.03048507	      0.11107219
      1.01450693	      0.10702823	      0.13439109	      0.03048487	      0.11106063
      1.01463769	      0.10702789	      0.13439028	      0.03048461	      0.11104496
      1.01475205	      0.10702759	      0.13438957	      0.03048438	      0.11103127
      1.01486642	      0.10702730	      0.13438886	      0.03048416	      0.11101757
      1.01498078	      0.10702700	      0.13438816	      0.03048393	      0.11100388
      1.01509514	      0.10702670	      0.13438745	      0.03048370	      0.11099020
      1.01519376	      0.10702645	      0.13438684	      0.03048350	      0.11097841
      1.01529239	      0.10702619	      0.13438623	      0.03048331	      0.11096662
      1.01541675	      0.10702587	      0.13438547	      0.03048306	      0.11095175
      1.01554111	      0.10702555	      0.13438470	      0.03048281	      0.11093690
      1.01563578	      0.10702531	      0.13438412	      0.03048263	      0.11092559
      1.01573046	      0.10702506	      0.13438354	      0.03048244	      0.11091429
      1.01586300	      0.10702472	      0.13438272	      0.03048218	      0.11089848
      1.01597791	      0.10702443	      0.13438202	      0.03048195	      0.11088478
      1.01609282	      0.10702413	      0.13438131	      0.03048172	      0.11087108
      1.01619562	      0.10702387	      0.13438068	      0.03048152	      0.11085884
      1.01629843	      0.10702360	      0.13438005	      0.03048132	      0.11084659
      1.01640124	      0.10702334	      0.13437942	      0.03048112	      0.11083436
      1.01653247	      0.10702300	      0.13437862	      0.03048086	      0.11081875
      1.01663485	      0.10702274	      0.13437799	      0.03048066	      0.11080658
      1.01673723	      0.10702248	      0.13437737	      0.03048046	      0.11079441
      1.01683962	      0.10702222	      0.13437674	      0.03048026	      0.11078225
      1.01697607	      0.10702187	      0.13437591	      0.03047999	      0.11076606
      1.01707518	      0.10702162	      0.13437531	      0.03047980	      0.11075430
      1.01717429	      0.10702136	      0.13437470	      0.03047960	      0.11074255
      1.01729935	      0.10702105	      0.13437394	      0.03047936	      0.11072773
      1.01742441	      0.10702073	      0.13437318	      0.03047911	      0.11071293
      1.01751686	      0.10702049	      0.13437262	      0.03047893	      0.11070199
      1.01760931	      0.10702026	      0.13437206	      0.03047876	      0.11069105
      1.01774065	      0.10701993	      0.13437126	      0.03047850	      0.11067553
      1.01785688	      0.10701963	      0.13437056	      0.03047827	      0.11066180
      1.01797310	      0.10701934	      0.13436986	      0.03047805	      0.11064808
      1.01807729	      0.10701907	      0.13436923	      0.03047785	      0.11063580
      1.01818148	      0.10701881	      0.13436860	      0.03047765	      0.11062351
      1.01828566	      0.10701855	      0.13436797	      0.03047745	      0.11061124
      1.01838985	      0.10701828	      0.13436734	      0.03047724	      0.11059898
      1.01852399	      0.10701795	      0.13436653	      0.03047699	      0.11058320
      1.01862048	      0.10701770	      0.13436595	      0.03047680	      0.11057185
      1.01871697	      0.10701746	      0.13436537	      0.03047662	      0.11056052
      1.01884360	      0.10701714	      0.13436461	      0.03047637	      0.11054565
      1.01897023	      0.10701682	      0.13436385	      0.03047613	      0.11053080
      1.01906147	      0.10701659	      0.13436330	      0.03047595	      0.11052011
      1.01915271	      0.10701637	      0.13436275	      0.03047578	      0.11050942
      1.01928504	      0.10701603	      0.13436196	      0.03047553	      0.11049393
      1.01940088	      0.10701574	      0.13436126	      0.03047531	      0.11048038
      1.01951672	      0.10701545	      0.13436057	      0.03047508	      0.11046685
      1.01962039	      0.10701520	      0.13435995	      0.03047489	      0.11045474
      1.01972405	      0.10701494	      0.13435933	      0.03047469	      0.11044265
      1.01982771	      0.10701468	      0.13435871	      0.03047449	      0.11043056
      1.01993138	      0.10701442	      0.13435810	      0.03047429	      0.11041848
      1.02006439	      0.10701409	      0.13435730	      0.03047404	      0.11040300
      1.02016046	      0.10701385	      0.13435673	      0.03047386	      0.11039182
      1.02025653	      0.10701361	      0.13435616	      0.03047368	      0.11038066
      1.02038218	      0.10701330	      0.13435541	      0.03047344	      0.11036606
      1.02050784	      0.10701299	      0.13435467	      0.03047320	      0.11035148
      1.02059879	      0.10701276	      0.13435413	      0.03047303	      0.11034094
      1.02068973	      0.10701254	      0.13435359	      0.03047286	      0.11033040
      1.02082083	      0.10701221	      0.13435281	      0.03047261	      0.11031522
      1.02093589	      0.10701193	      0.13435213	      0.03047240	      0.11030192
      1.02105095	      0.10701164	      0.13435145	      0.03047218	      0.11028862
      1.02115412	      0.10701139	      0.13435084	      0.03047199	      0.11027671
      1.02125730	      0.10701113	      0.13435023	      0.03047179	      0.11026480
      1.02136047	      0.10701088	      0.13434963	      0.03047160	      0.11025291
      1.02146364	      0.10701063	      0.13434902	      0.03047141	      0.11024103
      1.02159544	      0.10701030	      0.13434824	      0.03047116	      0.11022586
      1.02169109	      0.10701007	      0.13434768	      0.03047098	      0.11021486
      1.02178675	      0.10700983	      0.13434712	      0.03047080	      0.11020387
      1.02191137	      0.10700953	      0.13434639	      0.03047057	      0.11018956
      1.02203598	      0.10700922	      0.13434566	      0.03047034	      0.11017527
      1.02212687	      0.10700900	      0.13434512	      0.03047017	      0.11016486
      1.02221776	      0.10700878	      0.13434459	      0.03047000	      0.11015445
      1.02234722	      0.10700846	      0.13434383	      0.03046976	      0.11013964
      1.02246142	      0.10700818	      0.13434317	      0.03046955	      0.11012658
      1.02257562	      0.10700790	      0.13434250	      0.03046933	      0.11011354
      1.02267836	      0.10700765	      0.13434190	      0.03046914	      0.11010182
      1.02278110	      0.10700740	      0.13434130	      0.03046895	      0.11009010
      1.02288384	      0.10700715	      0.13434070	      0.03046876	      0.11007840
      1.02298658	      0.10700690	      0.13434011	      0.03046857	      0.11006670
      1.02311698	      0.10700658	      0.13433935	      0.03046833	      0.11005187
      1.02321228	      0.10700635	      0.13433879	      0.03046816	      0.11004105
      1.02330758	      0.10700612	      0.13433824	      0.03046798	      0.11003023
      1.02343106	      0.10700582	      0.13433753	      0.03046776	      0.11001622
      1.02355453	      0.10700552	      0.13433681	      0.03046753	      0.11000222
      1.02364556	      0.10700530	      0.13433628	      0.03046736	      0.10999192
      1.02373660	      0.10700508	      0.13433576	      0.03046719	      0.10998162
      1.02386410	      0.10700478	      0.13433502	      0.03046696	      0.10996720
      1.02397736	      0.10700450	      0.13433437	      0.03046675	      0.10995441
      1.02409061	      0.10700423	      0.13433372	      0.03046655	      0.10994162
      1.02420387	      0.10700396	      0.13433306	      0.03046634	      0.10992885
      1.02429727	      0.10700373	      0.13433253	      0.03046617	      0.10991833
      1.02439067	      0.10700351	      0.13433199	      0.03046600	      0.10990782
      1.02451163	      0.10700322	      0.13433130	      0.03046578	      0.10989421
      1.02462387	      0.10700295	      0.13433065	      0.03046558	      0.10988159
      1.02473612	      0.10700268	      0.13433001	      0.03046537	      0.10986899
      1.02484836	      0.10700241	      0.13432937	      0.03046517	      0.10985640
      1.02494170	      0.10700219	      0.13432883	      0.03046500	      0.10984593
      1.02503504	      0.10700196	      0.13432830	      0.03046483	      0.10983547
      1.02515530	      0.10700168	      0.13432761	      0.03046461	      0.10982201
      1.02526734	      0.10700141	      0.13432697	      0.03046441	      0.10980948
      1.02537939	      0.10700114	      0.13432634	      0.03046421	      0.10979696
      1.02548021	      0.10700090	      0.13432576	      0.03046402	      0.10978570
      1.02558103	      0.10700066	      0.13432519	      0.03046384	      0.10977445
      1.02568185	      0.10700042	      0.13432462	      0.03046366	      0.10976321
      1.02580335	      0.10700013	      0.13432393	      0.03046344	      0.10974968
      1.02590604	      0.10699989	      0.13432334	      0.03046326	      0.10973825
      1.02600874	      0.10699965	      0.13432276	      0.03046307	      0.10972682
      1.02611143	      0.10699940	      0.13432218	      0.03046289	      0.10971541
      1.02621413	      0.10699916	      0.13432160	      0.03046271	      0.10970400
      1.02633979	      0.10699886	      0.13432089	      0.03046248	      0.10969006
      1.02643456	      0.10699864	      0.13432036	      0.03046231	      0.10967955
      1.02652933	      0.10699842	      0.13431982	      0.03046214	      0.10966905
      1.02664981	      0.10699813	      0.13431914	      0.03046193	      0.10965571
      1.02677030	      0.10699785	      0.13431847	      0.03046171	      0.10964238
      1.02686241	      0.10699763	      0.13431795	      0.03046155	      0.10963219
      1.02695453	      0.10699741	      0.13431743	      0.03046138	      0.10962202
      1.02707695	      0.10699713	      0.13431674	      0.03046117	      0.10960850
      1.02718766	      0.10699687	      0.13431612	      0.03046097	      0.10959629
      1.02729837	      0.10699661	      0.13431550	      0.03046077	      0.10958409
      1.02740907	      0.10699635	      0.13431489	      0.03046058	      0.10957189
      1.02750429	      0.10699612	      0.13431435	      0.03046041	      0.10956141
      1.02759951	      0.10699590	      0.13431382	      0.03046024	      0.10955094
      1.02771512	      0.10699563	      0.13431318	      0.03046003	      0.10953823
      1.02783073	      0.10699536	      0.13431253	      0.03045983	      0.10952553
      1.02792928	      0.10699513	      0.13431199	      0.03045966	      0.10951471
      1.02802783	      0.10699490	      0.13431144	      0.03045948	      0.10950390
      1.02812639	      0.10699467	      0.13431089	      0.03045931	      0.10949310
      1.02825393	      0.10699437	      0.13431018	      0.03045908	      0.10947913
      1.02835067	      0.10699415	      0.13430965	      0.03045891	      0.10946854
      1.02844741	      0.10699392	      0.13430911	      0.03045875	      0.10945795
      1.02856462	      0.10699365	      0.13430847	      0.03045854	      0.10944514
      1.02868183	      0.10699338	      0.13430782	      0.03045833	      0.10943233
      1.02877377	      0.10699317	      0.13430731	      0.03045817	      0.10942229
      1.02886571	      0.10699295	      0.13430680	      0.03045801	      0.10941226
      1.02898613	      0.10699267	      0.13430614	      0.03045780	      0.10939913
      1.02909619	      0.10699242	      0.13430554	      0.03045761	      0.10938714
      1.02920625	      0.10699217	      0.13430493	      0.03045742	      0.10937515
      1.02931632	      0.10699191	      0.13430433	      0.03045723	      0.10936317
      1.02941036	      0.10699170	      0.13430381	      0.03045706	      0.10935294
      1.02950441	      0.10699148	      0.13430330	      0.03045690	      0.10934272
      1.02961995	      0.10699121	      0.13430267	      0.03045670	      0.10933017
      1.02973549	      0.10699095	      0.13430203	      0.03045650	      0.10931762
      1.02983315	      0.10699072	      0.13430150	      0.03045633	      0.10930702
      1.02993081	      0.10699050	      0.13430097	      0.03045616	      0.10929643
      1.03002847	      0.10699027	      0.13430044	      0.03045599	      0.10928585
      1.03015639	      0.10698998	      0.13429974	      0.03045577	      0.10927199
      1.03025209	      0.10698976	      0.13429922	      0.03045560	      0.10926163
      1.03034780	      0.10698954	      0.13429870	      0.03045544	      0.10925127
      1.03046500	      0.10698927	      0.13429807	      0.03045523	      0.10923860
      1.03058221	      0.10698901	      0.13429743	      0.03045503	      0.10922593
      1.03067297	      0.10698880	      0.13429694	      0.03045488	      0.10921613
      1.03076372	      0.10698859	      0.13429645	      0.03045472	      0.10920633
      1.03088441	      0.10698832	      0.13429580	      0.03045451	      0.10919331
      1.03099420	      0.10698807	      0.13429521	      0.03045432	      0.10918147
      1.03110399	      0.10698782	      0.13429461	      0.03045414	      0.10916963
      1.03121378	      0.10698757	      0.13429402	      0.03045395	      0.10915781
      1.03130637	      0.10698736	      0.13429353	      0.03045379	      0.10914784
      1.03139895	      0.10698715	      0.13429303	      0.03045363	      0.10913787
      1.03151497	      0.10698689	      0.13429241	      0.03045343	      0.10912539
      1.03163099	      0.10698662	      0.13429179	      0.03045323	      0.10911292
      1.03172732	      0.10698641	      0.13429127	      0.03045307	      0.10910257
      1.03182365	      0.10698619	      0.13429076	      0.03045291	      0.10909222
      1.03191998	      0.10698597	      0.13429024	      0.03045274	      0.10908188
      1.03205015	      0.10698568	      0.13428955	      0.03045252	      0.10906791
      1.03214430	      0.10698546	      0.13428905	      0.03045236	      0.10905782
      1.03223845	      0.10698525	      0.13428855	      0.03045220	      0.10904772
      1.03235676	      0.10698499	      0.13428792	      0.03045200	      0.10903505
      1.03247508	      0.10698472	      0.13428729	      0.03045180	      0.10902237
      1.03256366	      0.10698452	      0.13428682	      0.03045165	      0.10901289
      1.03265224	      0.10698432	      0.13428635	      0.03045150	      0.10900341
      1.03277509	      0.10698405	      0.13428570	      0.03045129	      0.10899027
      1.03288533	      0.10698380	      0.13428512	      0.03045111	      0.10897849
      1.03299558	      0.10698355	      0.13428454	      0.03045092	      0.10896671
      1.03309425	      0.10698333	      0.13428402	      0.03045075	      0.10895617
      1.03319292	      0.10698311	      0.13428350	      0.03045059	      0.10894563
      1.03329159	      0.10698289	      0.13428298	      0.03045042	      0.10893510
      1.03339026	      0.10698267	      0.13428246	      0.03045026	      0.10892458
      1.03351943	      0.10698238	      0.13428178	      0.03045004	      0.10891080
      1.03361012	      0.10698218	      0.13428131	      0.03044989	      0.10890114
      1.03370081	      0.10698198	      0.13428083	      0.03044973	      0.10889147
      1.03382257	      0.10698171	      0.13428020	      0.03044953	      0.10887851
      1.03394433	      0.10698144	      0.13427956	      0.03044933	      0.10886554
      1.03403067	      0.10698125	      0.13427911	      0.03044918	      0.10885636
      1.03411700	      0.10698105	      0.13427866	      0.03044904	      0.10884717
      1.03424353	      0.10698077	      0.13427800	      0.03044883	      0.10883372
      1.03435427	      0.10698053	      0.13427743	      0.03044864	      0.10882195
      1.03446500	      0.10698028	      0.13427685	      0.03044846	      0.10881019
      1.03456282	      0.10698007	      0.13427635	      0.03044830	      0.10879980
      1.03466065	      0.10697985	      0.13427584	      0.03044813	      0.10878942
      1.03475847	      0.10697964	      0.13427534	      0.03044797	      0.10877904
      1.03487719	      0.10697937	      0.13427472	      0.03044777	      0.10876644
      1.03497635	      0.10697916	      0.13427421	      0.03044761	      0.10875593
      1.03507550	      0.10697894	      0.13427370	      0.03044744	      0.10874542
      1.03517466	      0.10697872	      0.13427319	      0.03044728	      0.10873492
      1.03527381	      0.10697850	      0.13427268	      0.03044712	      0.10872442
      1.03539861	      0.10697823	      0.13427204	      0.03044691	      0.10871120
      1.03548994	      0.10697803	      0.13427157	      0.03044676	      0.10870154
      1.03558127	      0.10697783	      0.13427111	      0.03044661	      0.10869188
      1.03570026	      0.10697757	      0.13427050	      0.03044641	      0.10867930
      1.03581925	      0.10697731	      0.13426989	      0.03044622	      0.10866672
      1.03590602	      0.10697712	      0.13426945	      0.03044607	      0.10865756
      1.03599278	      0.10697693	      0.13426901	      0.03044593	      0.10864839
      1.03611687	      0.10697666	      0.13426837	      0.03044573	      0.10863529
      1.03622557	      0.10697642	      0.13426782	      0.03044555	      0.10862382
      1.03633428	      0.10697618	      0.13426727	      0.03044537	      0.10861235
      1.03644299	      0.10697595	      0.13426672	      0.03044519	      0.10860089
      1.03653319	      0.10697575	      0.13426626	      0.03044505	      0.10859139
      1.03662340	      0.10697555	      0.13426581	      0.03044490	      0.10858188
      1.03673946	      0.10697530	      0.13426522	      0.03044471	      0.10856966
      1.03685552	      0.10697505	      0.13426464	      0.03044452	      0.10855744
      1.03694743	      0.10697485	      0.13426418	      0.03044437	      0.10854777
      1.03703935	      0.10697465	      0.13426371	      0.03044422	      0.10853810
      1.03715485	      0.10697440	      0.13426313	      0.03044403	      0.10852596
      1.03727036	      0.10697415	      0.13426255	      0.03044384	      0.10851382
      1.03735988	      0.10697396	      0.13426211	      0.03044370	      0.10850441
      1.03744940	      0.10697377	      0.13426166	      0.03044355	      0.10849501
      1.03756772	      0.10697351	      0.13426107	      0.03044336	      0.10848259
      1.03768604	      0.10697326	      0.13426048	      0.03044317	      0.10847018
      1.03777393	      0.10697307	      0.13426004	      0.03044303	      0.10846096
      1.03786181	      0.10697288	      0.13425960	      0.03044288	      0.10845175
      1.03798301	      0.10697262	      0.13425900	      0.03044269	      0.10843905
      1.03808926	      0.10697239	      0.13425847	      0.03044252	      0.10842792
      1.03819550	      0.10697216	      0.13425795	      0.03044235	      0.10841680
      1.03830175	      0.10697193	      0.13425742	      0.03044217	      0.10840568
      1.03839618	      0.10697173	      0.13425695	      0.03044202	      0.10839581
      1.03849062	      0.10697153	      0.13425649	      0.03044187	      0.10838593
      1.03858505	      0.10697133	      0.13425602	      0.03044172	      0.10837606
      1.03870960	      0.10697106	      0.13425541	      0.03044152	      0.10836305
      1.03880490	      0.10697086	      0.13425494	      0.03044137	      0.10835311
      1.03890020	      0.10697066	      0.13425447	      0.03044121	      0.10834316
      1.03899549	      0.10697045	      0.13425401	      0.03044106	      0.10833322
      1.03912147	      0.10697018	      0.13425339	      0.03044086	      0.10832009
      1.03921444	      0.10696999	      0.13425294	      0.03044071	      0.10831040
      1.03930740	      0.10696979	      0.13425248	      0.03044056	      0.10830072
      1.03942294	      0.10696954	      0.13425192	      0.03044038	      0.10828869
      1.03952665	      0.10696932	      0.13425141	      0.03044021	      0.10827790
      1.03963036	      0.10696910	      0.13425091	      0.03044005	      0.10826711
      1.03973407	      0.10696888	      0.13425041	      0.03043988	      0.10825633
      1.03983777	      0.10696867	      0.13424990	      0.03043972	      0.10824556
      1.03992997	      0.10696847	      0.13424946	      0.03043957	      0.10823598
      1.04002216	      0.10696828	      0.13424901	      0.03043942	      0.10822641
      1.04013345	      0.10696804	      0.13424848	      0.03043925	      0.10821487
      1.04024474	      0.10696781	      0.13424794	      0.03043907	      0.10820333
      1.04033656	      0.10696761	      0.13424750	      0.03043892	      0.10819381
      1.04042839	      0.10696742	      0.13424706	      0.03043878	      0.10818430
      1.04054185	      0.10696718	      0.13424651	      0.03043860	      0.10817256
      1.04065532	      0.10696694	      0.13424597	      0.03043842	      0.10816082
      1.04074315	      0.10696676	      0.13424555	      0.03043828	      0.10815174
      1.04083097	      0.10696657	      0.13424513	      0.03043814	      0.10814266
      1.04095014	      0.10696632	      0.13424456	      0.03043795	      0.10813035
      1.04106931	      0.10696607	      0.13424399	      0.03043777	      0.10811805
      1.04115279	      0.10696590	      0.13424359	      0.03043764	      0.10810944
      1.04123626	      0.10696572	      0.13424320	      0.03043750	      0.10810083
      1.04136419	      0.10696546	      0.13424259	      0.03043730	      0.10808765
      1.04146906	      0.10696524	      0.13424209	      0.03043714	      0.10807685
      1.04157393	      0.10696502	      0.13424160	      0.03043697	      0.10806605
      1.04167881	      0.10696480	      0.13424110	      0.03043681	      0.10805527
      1.04178368	      0.10696458	      0.13424061	      0.03043665	      0.10804449
      1.04187413	      0.10696439	      0.13424018	      0.03043650	      0.10803519
      1.04196457	      0.10696421	      0.13423975	      0.03043636	      0.10802591
      1.04207676	      0.10696397	      0.13423923	      0.03043619	      0.10801439
      1.04218894	      0.10696374	      0.13423870	      0.03043601	      0.10800289
      1.04227974	      0.10696355	      0.13423828	      0.03043587	      0.10799359
      1.04237054	      0.10696336	      0.13423785	      0.03043573	      0.10798429
      1.04248397	      0.10696313	      0.13423732	      0.03043555	      0.10797268
      1.04259740	      0.10696289	      0.13423679	      0.03043538	      0.10796107
      1.04268488	      0.10696271	      0.13423639	      0.03043524	      0.10795213
      1.04277236	      0.10696253	      0.13423598	      0.03043511	      0.10794319
      1.04289038	      0.10696229	      0.13423543	      0.03043492	      0.10793114
      1.04300840	      0.10696205	      0.13423488	      0.03043474	      0.10791911
      1.04309260	      0.10696187	      0.13423450	      0.03043461	      0.10791052
      1.04317680	      0.10696170	      0.13423411	      0.03043448	      0.10790194
      1.04330112	      0.10696144	      0.13423353	      0.03043429	      0.10788928
      1.04340585	      0.10696123	      0.13423305	      0.03043412	      0.10787863
      1.04351058	      0.10696101	      0.13423257	      0.03043396	      0.10786798
      1.04361531	      0.10696080	      0.13423209	      0.03043380	      0.10785734
      1.04370909	      0.10696061	      0.13423166	      0.03043366	      0.10784782
      1.04380287	      0.10696041	      0.13423123	      0.03043351	      0.10783830
      1.04389664	      0.10696022	      0.13423080	      0.03043337	      0.10782880
      1.04401642	      0.10695998	      0.13423025	      0.03043318	      0.10781666
      1.04411146	      0.10695978	      0.13422982	      0.03043304	      0.10780704
      1.04420651	      0.10695959	      0.13422939	      0.03043289	      0.10779742
      1.04430155	      0.10695939	      0.13422896	      0.03043275	      0.10778781
      1.04442073	      0.10695915	      0.13422842	      0.03043256	      0.10777577
      1.04451401	      0.10695896	      0.13422799	      0.03043242	      0.10776635
      1.04460730	      0.10695877	      0.13422757	      0.03043228	      0.10775694
      1.04470059	      0.10695858	      0.13422715	      0.03043214	      0.10774754
      1.04482507	      0.10695833	      0.13422659	      0.03043195	      0.10773500
      1.04491743	      0.10695814	      0.13422618	      0.03043180	      0.10772570
      1.04500980	      0.10695795	      0.13422576	      0.03043166	      0.10771641
      1.04512291	      0.10695773	      0.13422525	      0.03043149	      0.10770504
      1.04522355	      0.10695752	      0.13422480	      0.03043134	      0.10769494
      1.04532419	      0.10695732	      0.13422435	      0.03043119	      0.10768484
      1.04542482	      0.10695711	      0.13422390	      0.03043103	      0.10767474
      1.04552546	      0.10695691	      0.13422346	      0.03043088	      0.10766466
      1.04562610	      0.10695671	      0.13422301	      0.03043073	      0.10765458
      1.04572673	      0.10695651	      0.13422256	      0.03043057	      0.10764452
      1.04582737	      0.10695630	      0.13422211	      0.03043042	      0.10763445
      1.04592801	      0.10695610	      0.13422167	      0.03043027	      0.10762440
      1.04602864	      0.10695590	      0.13422122	      0.03043012	      0.10761436
      1.04611893	      0.10695572	      0.13422083	      0.03042998	      0.10760535
      1.04620922	      0.10695553	      0.13422043	      0.03042984	      0.10759635
      1.04631825	      0.10695532	      0.13421995	      0.03042968	      0.10758549
      1.04642729	      0.10695510	      0.13421947	      0.03042952	      0.10757464
      1.04651904	      0.10695491	      0.13421907	      0.03042938	      0.10756552
      1.04661080	      0.10695473	      0.13421867	      0.03042924	      0.10755640
      1.04670256	      0.10695455	      0.13421827	      0.03042910	      0.10754729
      1.04682740	      0.10695430	      0.13421772	      0.03042891	      0.10753491
      1.04692013	      0.10695411	      0.13421732	      0.03042877	      0.10752572
      1.04701287	      0.10695393	      0.13421691	      0.03042864	      0.10751653
      1.04712458	      0.10695370	      0.13421643	      0.03042847	      0.10750548
      1.04722385	      0.10695351	      0.13421600	      0.03042832	      0.10749566
      1.04732313	      0.10695331	      0.13421557	      0.03042817	      0.10748585
      1.04742240	      0.10695311	      0.13421514	      0.03042802	      0.10747605
      1.04752167	      0.10695291	      0.13421471	      0.03042787	      0.10746626
      1.04762095	      0.10695272	      0.13421429	      0.03042773	      0.10745647
      1.04772022	      0.10695252	      0.13421386	      0.03042758	      0.10744670
      1.04781949	      0.10695232	      0.13421344	      0.03042743	      0.10743693
      1.04791877	      0.10695213	      0.13421301	      0.03042728	      0.10742717
      1.04801804	      0.10695193	      0.13421259	      0.03042713	      0.10741741
      1.04811731	      0.10695173	      0.13421216	      0.03042699	      0.10740767
      1.04821659	      0.10695154	      0.13421174	      0.03042684	      0.10739793
      1.04831586	      0.10695134	      0.13421132	      0.03042669	      0.10738820
      1.04841513	      0.10695115	      0.13421090	      0.03042654	      0.10737848
      1.04851440	      0.10695095	      0.13421048	      0.03042640	      0.10736876
      1.04861368	      0.10695076	      0.13421006	      0.03042625	      0.10735906
      1.04871295	      0.10695056	      0.13420964	      0.03042610	      0.10734936
      1.04881222	      0.10695036	      0.13420922	      0.03042596	      0.10733967
      1.04891150	      0.10695017	      0.13420880	      0.03042581	      0.10732999
      1.04901077	      0.10694998	      0.13420839	      0.03042566	      0.10732031
      1.04911004	      0.10694978	      0.13420797	      0.03042552	      0.10731065
      1.04920932	      0.10694959	      0.13420755	      0.03042537	      0.10730099
      1.04930859	      0.10694939	      0.13420714	      0.03042522	      0.10729134
      1.04940786	      0.10694920	      0.13420673	      0.03042508	      0.10728169
      1.04950714	      0.10694900	      0.13420631	      0.03042493	      0.10727206
      1.04960641	      0.10694881	      0.13420590	      0.03042479	      0.10726243
      1.04969536	      0.10694864	      0.13420553	      0.03042466	      0.10725381
      1.04978432	      0.10694846	      0.13420516	      0.03042452	      0.10724520
      1.04989272	      0.10694825	      0.13420472	      0.03042437	      0.10723471
      1.05000112	      0.10694804	      0.13420427	      0.03042421	      0.10722423
      1.05009201	      0.10694786	      0.13420389	      0.03042407	      0.10721545
      1.05018290	      0.10694769	      0.13420352	      0.03042394	      0.10720668
      1.05027378	      0.10694751	      0.13420315	      0.03042381	      0.10719792
      1.05039760	      0.10694727	      0.13420264	      0.03042363	      0.10718599
      1.05048927	      0.10694709	      0.13420227	      0.03042349	      0.10717716
      1.05058094	      0.10694692	      0.13420189	      0.03042336	      0.10716834
      1.05069179	      0.10694670	      0.13420144	      0.03042320	      0.10715769
      1.05079035	      0.10694651	      0.13420104	      0.03042305	      0.10714822
      1.05088891	      0.10694632	      0.13420064	      0.03042291	      0.10713877
      1.05098746	      0.10694613	      0.13420024	      0.03042277	      0.10712932
      1.05108602	      0.10694594	      0.13419985	      0.03042262	      0.10711987
      1.05118458	      0.10694575	      0.13419945	      0.03042248	      0.10711044
      1.05128314	      0.10694556	      0.13419905	      0.03042234	      0.10710101
      1.05138169	      0.10694537	      0.13419866	      0.03042220	      0.10709159
      1.05148025	      0.10694518	      0.13419826	      0.03042205	      0.10708218
      1.05157881	      0.10694499	      0.13419787	      0.03042191	      0.10707278
      1.05167737	      0.10694480	      0.13419747	      0.03042177	      0.10706338
      1.05177592	      0.10694461	      0.13419708	      0.03042163	      0.10705399
      1.05187448	      0.10694442	      0.13419669	      0.03042148	      0.10704461
      1.05197304	      0.10694424	      0.13419630	      0.03042134	      0.10703524
      1.05207160	      0.10694405	      0.13419591	      0.03042120	      0.10702587
      1.05217016	      0.10694386	      0.13419552	      0.03042106	      0.10701651
      1.05226871	      0.10694367	      0.13419513	      0.03042092	      0.10700716
      1.05236727	      0.10694348	      0.13419474	      0.03042077	      0.10699782
      1.05246583	      0.10694329	      0.13419435	      0.03042063	      0.10698848
      1.05256439	      0.10694311	      0.13419397	      0.03042049	      0.10697915
      1.05265217	      0.10694294	      0.13419362	      0.03042036	      0.10697085
      1.05273996	      0.10694277	      0.13419328	      0.03042024	      0.10696255
      1.05284812	      0.10694257	      0.13419286	      0.03042008	      0.10695233
      1.05295628	      0.10694236	      0.13419244	      0.03041993	      0.10694213
      1.05304615	      0.10694219	      0.13419209	      0.03041980	      0.10693365
      1.05313603	      0.10694202	      0.13419174	      0.03041967	      0.10692518
      1.05324400	      0.10694182	      0.13419132	      0.03041952	      0.10691502
      1.05335197	      0.10694161	      0.13419091	      0.03041936	      0.10690486
      1.05343867	      0.10694145	      0.13419057	      0.03041924	      0.10689671
      1.05352537	      0.10694128	      0.13419024	      0.03041912	      0.10688857
      1.05363702	      0.10694107	      0.13418981	      0.03041896	      0.10687809
      1.05374867	      0.10694086	      0.13418938	      0.03041880	      0.10686762
      1.05383303	      0.10694070	      0.13418906	      0.03041868	      0.10685971
      1.05391738	      0.10694054	      0.13418874	      0.03041856	      0.10685181
      1.05403311	      0.10694033	      0.13418830	      0.03041839	      0.10684099
      1.05414884	      0.10694011	      0.13418786	      0.03041823	      0.10683017
      1.05422971	      0.10693996	      0.13418755	      0.03041812	      0.10682261
      1.05431058	      0.10693981	      0.13418725	      0.03041800	      0.10681506
      1.05443311	      0.10693958	      0.13418678	      0.03041783	      0.10680363
      1.05453542	      0.10693938	      0.13418640	      0.03041768	      0.10679410
      1.05463772	      0.10693919	      0.13418602	      0.03041754	      0.10678457
      1.05474003	      0.10693900	      0.13418563	      0.03041739	      0.10677505
      1.05482977	      0.10693883	      0.13418530	      0.03041727	      0.10676671
      1.05491952	      0.10693867	      0.13418496	      0.03041714	      0.10675837
      1.05500926	      0.10693850	      0.13418463	      0.03041701	      0.10675003
      1.05513040	      0.10693827	      0.13418418	      0.03041684	      0.10673879
      1.05522168	      0.10693810	      0.13418384	      0.03041672	      0.10673033
      1.05531296	      0.10693793	      0.13418350	      0.03041659	      0.10672187
      1.05540424	      0.10693776	      0.13418316	      0.03041646	      0.10671342
      1.05552467	      0.10693754	      0.13418272	      0.03041629	      0.10670228
      1.05561389	      0.10693737	      0.13418239	      0.03041616	      0.10669404
      1.05570311	      0.10693721	      0.13418207	      0.03041604	      0.10668579
      1.05581357	      0.10693700	      0.13418166	      0.03041588	      0.10667560
      1.05591219	      0.10693682	      0.13418130	      0.03041575	      0.10666650
      1.05601081	      0.10693664	      0.13418094	      0.03041561	      0.10665741
      1.05610942	      0.10693645	      0.13418058	      0.03041547	      0.10664833
      1.05620804	      0.10693627	      0.13418023	      0.03041533	      0.10663925
      1.05630666	      0.10693609	      0.13417987	      0.03041520	      0.10663018
      1.05640528	      0.10693591	      0.13417951	      0.03041506	      0.10662112
      1.05649179	      0.10693575	      0.13417920	      0.03041494	      0.10661318
      1.05657830	      0.10693559	      0.13417889	      0.03041482	      0.10660524
      1.05668655	      0.10693539	      0.13417850	      0.03041467	      0.10659531
      1.05679479	      0.10693519	      0.13417812	      0.03041452	      0.10658539
      1.05688201	      0.10693503	      0.13417780	      0.03041439	      0.10657740
      1.05696923	      0.10693487	      0.13417749	      0.03041427	      0.10656942
      1.05707893	      0.10693467	      0.13417710	      0.03041412	      0.10655939
      1.05718863	      0.10693447	      0.13417672	      0.03041397	      0.10654936
      1.05727178	      0.10693432	      0.13417642	      0.03041385	      0.10654177
      1.05735494	      0.10693416	      0.13417613	      0.03041374	      0.10653418
      1.05747057	      0.10693395	      0.13417572	      0.03041358	      0.10652363
      1.05758621	      0.10693374	      0.13417532	      0.03041342	      0.10651309
      1.05766520	      0.10693360	      0.13417504	      0.03041331	      0.10650590
      1.05774419	      0.10693345	      0.13417476	      0.03041320	      0.10649871
      1.05786891	      0.10693323	      0.13417433	      0.03041303	      0.10648737
      1.05796981	      0.10693304	      0.13417398	      0.03041289	      0.10647820
      1.05807070	      0.10693286	      0.13417363	      0.03041275	      0.10646904
      1.05817160	      0.10693268	      0.13417328	      0.03041261	      0.10645988
      1.05827249	      0.10693249	      0.13417293	      0.03041247	      0.10645073
      1.05835771	      0.10693234	      0.13417264	      0.03041236	      0.10644301
      1.05844293	      0.10693218	      0.13417234	      0.03041224	      0.10643529
      1.05855233	      0.10693198	      0.13417197	      0.03041209	      0.10642538
      1.05866174	      0.10693179	      0.13417159	      0.03041194	      0.10641549
      1.05874732	      0.10693163	      0.13417130	      0.03041182	      0.10640775
      1.05883289	      0.10693148	      0.13417101	      0.03041171	      0.10640002
      1.05894386	      0.10693128	      0.13417063	      0.03041155	      0.10639000
      1.05905482	      0.10693108	      0.13417026	      0.03041140	      0.10637999
      1.05913676	      0.10693093	      0.13416998	      0.03041129	      0.10637260
      1.05921870	      0.10693078	      0.13416971	      0.03041118	      0.10636522
      1.05933529	      0.10693057	      0.13416931	      0.03041102	      0.10635472
      1.05943549	      0.10693039	      0.13416898	      0.03041088	      0.10634571
      1.05953569	      0.10693021	      0.13416864	      0.03041075	      0.10633670
      1.05963589	      0.10693003	      0.13416831	      0.03041061	      0.10632769
      1.05972598	      0.10692987	      0.13416801	      0.03041049	      0.10631960
      1.05981607	      0.10692971	      0.13416771	      0.03041036	      0.10631151
      1.05990617	      0.10692955	      0.13416741	      0.03041024	      0.10630343
      1.06002070	      0.10692934	      0.13416703	      0.03041009	      0.10629317
      1.06011199	      0.10692918	      0.13416673	      0.03040996	      0.10628499
      1.06020328	      0.10692902	      0.13416643	      0.03040984	      0.10627681
      1.06029457	      0.10692885	      0.13416613	      0.03040972	      0.10626865
      1.06040865	      0.10692865	      0.13416576	      0.03040956	      0.10625844
      1.06049827	      0.10692849	      0.13416547	      0.03040944	      0.10625044
      1.06058789	      0.10692833	      0.13416518	      0.03040932	      0.10624243
      1.06067751	      0.10692817	      0.13416489	      0.03040920	      0.10623443
      1.06079674	      0.10692796	      0.13416450	      0.03040904	      0.10622380
      1.06088545	      0.10692780	      0.13416421	      0.03040892	      0.10621589
      1.06097416	      0.10692764	      0.13416393	      0.03040880	      0.10620798
      1.06108264	      0.10692745	      0.13416358	      0.03040865	      0.10619833
      1.06117938	      0.10692728	      0.13416327	      0.03040852	      0.10618972
      1.06127612	      0.10692711	      0.13416296	      0.03040839	      0.10618111
      1.06137286	      0.10692694	      0.13416265	      0.03040826	      0.10617252
      1.06146961	      0.10692677	      0.13416235	      0.03040813	      0.10616392
      1.06156635	      0.10692660	      0.13416204	      0.03040800	      0.10615533
      1.06166309	      0.10692643	      0.13416174	      0.03040787	      0.10614675
      1.06175983	      0.10692626	      0.13416143	      0.03040774	      0.10613817
      1.06185657	      0.10692609	      0.13416113	      0.03040761	      0.10612960
      1.06195332	      0.10692591	      0.13416082	      0.03040748	      0.10612103
      1.06203910	      0.10692576	      0.13416056	      0.03040737	      0.10611344
      1.06212489	      0.10692561	      0.13416029	      0.03040726	      0.10610585
      1.06223082	      0.10692543	      0.13415996	      0.03040711	      0.10609648
      1.06233675	      0.10692524	      0.13415963	      0.03040697	      0.10608712
      1.06242417	      0.10692509	      0.13415936	      0.03040686	      0.10607940
      1.06251159	      0.10692494	      0.13415909	      0.03040674	      0.10607168
      1.06261778	      0.10692475	      0.13415876	      0.03040660	      0.10606232
      1.06272398	      0.10692456	      0.13415844	      0.03040646	      0.10605295
      1.06280811	      0.10692442	      0.13415818	      0.03040635	      0.10604554
      1.06289224	      0.10692427	      0.13415793	      0.03040623	      0.10603813
      1.06300253	      0.10692408	      0.13415759	      0.03040609	      0.10602842
      1.06311283	      0.10692389	      0.13415726	      0.03040594	      0.10601872
      1.06319422	      0.10692374	      0.13415701	      0.03040583	      0.10601156
      1.06327562	      0.10692360	      0.13415676	      0.03040572	      0.10600441
      1.06339092	      0.10692340	      0.13415642	      0.03040557	      0.10599428
      1.06348984	      0.10692323	      0.13415612	      0.03040544	      0.10598560
      1.06358876	      0.10692306	      0.13415583	      0.03040531	      0.10597692
      1.06368768	      0.10692289	      0.13415553	      0.03040518	      0.10596825
      1.06378661	      0.10692272	      0.13415524	      0.03040505	      0.10595958
      1.06387157	      0.10692257	      0.13415499	      0.03040494	      0.10595214
      1.06395653	      0.10692242	      0.13415473	      0.03040483	      0.10594470
      1.06406343	      0.10692224	      0.13415442	      0.03040468	      0.10593535
      1.06417032	      0.10692205	      0.13415411	      0.03040454	      0.10592600
      1.06425531	      0.10692191	      0.13415386	      0.03040443	      0.10591857
      1.06434029	      0.10692176	      0.13415361	      0.03040432	      0.10591115
      1.06444908	      0.10692157	      0.13415329	      0.03040418	      0.10590165
      1.06455787	      0.10692138	      0.13415298	      0.03040403	      0.10589215
      1.06463912	      0.10692124	      0.13415274	      0.03040393	      0.10588507
      1.06472038	      0.10692110	      0.13415251	      0.03040382	      0.10587798
      1.06483491	      0.10692091	      0.13415218	      0.03040367	      0.10586800
      1.06493342	      0.10692074	      0.13415189	      0.03040354	      0.10585943
      1.06503193	      0.10692057	      0.13415161	      0.03040341	      0.10585085
      1.06513043	      0.10692040	      0.13415133	      0.03040329	      0.10584228
      1.06522894	      0.10692023	      0.13415105	      0.03040316	      0.10583372
      1.06531387	      0.10692009	      0.13415081	      0.03040305	      0.10582634
      1.06539881	      0.10691994	      0.13415057	      0.03040294	      0.10581896
      1.06550495	      0.10691976	      0.13415027	      0.03040280	      0.10580974
      1.06561109	      0.10691958	      0.13414998	      0.03040266	      0.10580053
      1.06569626	      0.10691944	      0.13414974	      0.03040255	      0.10579314
      1.06578142	      0.10691929	      0.13414950	      0.03040244	      0.10578576
      1.06588911	      0.10691911	      0.13414920	      0.03040230	      0.10577643
      1.06599680	      0.10691892	      0.13414890	      0.03040216	      0.10576710
      1.06607849	      0.10691879	      0.13414868	      0.03040205	      0.10576003
      1.06616018	      0.10691865	      0.13414845	      0.03040195	      0.10575296
      1.06627300	      0.10691846	      0.13414814	      0.03040180	      0.10574321
      1.06638581	      0.10691826	      0.13414783	      0.03040165	      0.10573346
      1.06646391	      0.10691813	      0.13414762	      0.03040155	      0.10572671
      1.06654201	      0.10691800	      0.13414741	      0.03040145	      0.10571996
      1.06666236	      0.10691780	      0.13414708	      0.03040130	      0.10570958
      1.06676147	      0.10691763	      0.13414681	      0.03040117	      0.10570103
      1.06686057	      0.10691746	      0.13414654	      0.03040104	      0.10569248
      1.06695968	      0.10691730	      0.13414628	      0.03040091	      0.10568394
      1.06704809	      0.10691715	      0.13414604	      0.03040080	      0.10567632
      1.06713650	      0.10691700	      0.13414581	      0.03040068	      0.10566871
      1.06722490	      0.10691685	      0.13414557	      0.03040057	      0.10566110
      1.06733828	      0.10691666	      0.13414527	      0.03040042	      0.10565135
      1.06742804	      0.10691651	      0.13414503	      0.03040031	      0.10564363
      1.06751780	      0.10691636	      0.13414480	      0.03040019	      0.10563592
      1.06760756	      0.10691621	      0.13414456	      0.03040008	      0.10562820
      1.06771997	      0.10691602	      0.13414427	      0.03039993	      0.10561855
      1.06780815	      0.10691587	      0.13414404	      0.03039982	      0.10561098
      1.06789634	      0.10691572	      0.13414381	      0.03039971	      0.10560342
      1.06798452	      0.10691558	      0.13414358	      0.03039959	      0.10559586
      1.06810164	      0.10691538	      0.13414328	      0.03039944	      0.10558582
      1.06818912	      0.10691523	      0.13414305	      0.03039933	      0.10557832
      1.06827660	      0.10691509	      0.13414283	      0.03039922	      0.10557083
      1.06838314	      0.10691491	      0.13414255	      0.03039909	      0.10556171
      1.06847797	      0.10691475	      0.13414231	      0.03039896	      0.10555360
      1.06857280	      0.10691460	      0.13414207	      0.03039884	      0.10554549
      1.06866762	      0.10691444	      0.13414183	      0.03039872	      0.10553738
      1.06876245	      0.10691428	      0.13414159	      0.03039860	      0.10552928
      1.06885728	      0.10691412	      0.13414136	      0.03039848	      0.10552118
      1.06895211	      0.10691397	      0.13414112	      0.03039836	      0.10551308
      1.06904693	      0.10691381	      0.13414088	      0.03039824	      0.10550499
      1.06914176	      0.10691365	      0.13414065	      0.03039812	      0.10549690
      1.06923659	      0.10691350	      0.13414041	      0.03039800	      0.10548882
      1.06933141	      0.10691334	      0.13414018	      0.03039788	      0.10548074
      1.06942624	      0.10691318	      0.13413994	      0.03039776	      0.10547266
      1.06952107	      0.10691303	      0.13413971	      0.03039764	      0.10546458
      1.06960634	      0.10691289	      0.13413950	      0.03039753	      0.10545732
      1.06969161	      0.10691275	      0.13413930	      0.03039742	      0.10545007
      1.06979459	      0.10691258	      0.13413905	      0.03039729	      0.10544131
      1.06989756	      0.10691241	      0.13413880	      0.03039716	      0.10543256
      1.06998439	      0.10691226	      0.13413859	      0.03039705	      0.10542518
      1.07007122	      0.10691212	      0.13413838	      0.03039694	      0.10541780
      1.07015804	      0.10691198	      0.13413817	      0.03039683	      0.10541043
      1.07027558	      0.10691179	      0.13413789	      0.03039669	      0.10540045
      1.07036334	      0.10691164	      0.13413768	      0.03039658	      0.10539301
      1.07045111	      0.10691150	      0.13413747	      0.03039647	      0.10538556
      1.07055649	      0.10691133	      0.13413723	      0.03039633	      0.10537663
      1.07065033	      0.10691117	      0.13413701	      0.03039621	      0.10536868
      1.07074418	      0.10691102	      0.13413679	      0.03039610	      0.10536073
      1.07083802	      0.10691087	      0.13413657	      0.03039598	      0.10535279
      1.07093187	      0.10691072	      0.13413635	      0.03039586	      0.10534484
      1.07102571	      0.10691056	      0.13413613	      0.03039574	      0.10533690
      1.07111955	      0.10691041	      0.13413592	      0.03039563	      0.10532897
      1.07121340	      0.10691026	      0.13413570	      0.03039551	      0.10532103
      1.07130724	      0.10691011	      0.13413549	      0.03039539	      0.10531310
      1.07140109	      0.10690995	      0.13413527	      0.03039527	      0.10530518
      1.07149493	      0.10690980	      0.13413506	      0.03039516	      0.10529725
      1.07158878	      0.10690965	      0.13413485	      0.03039504	      0.10528933
      1.07168262	      0.10690950	      0.13413464	      0.03039492	      0.10528142
      1.07177646	      0.10690935	      0.13413442	      0.03039481	      0.10527350
      1.07187031	      0.10690919	      0.13413421	      0.03039469	      0.10526559
      1.07196415	      0.10690904	      0.13413401	      0.03039457	      0.10525768
      1.07205800	      0.10690889	      0.13413380	      0.03039446	      0.10524978
      1.07215184	      0.10690874	      0.13413359	      0.03039434	      0.10524188
      1.07224569	      0.10690859	      0.13413338	      0.03039422	      0.10523398
      1.07233953	      0.10690844	      0.13413318	      0.03039411	      0.10522608
      1.07243338	      0.10690829	      0.13413297	      0.03039399	      0.10521819
      1.07252722	      0.10690814	      0.13413277	      0.03039387	      0.10521030
      1.07262106	      0.10690799	      0.13413257	      0.03039376	      0.10520241
      1.07271491	      0.10690784	      0.13413236	      0.03039364	      0.10519452
      1.07280875	      0.10690769	      0.13413216	      0.03039352	      0.10518664
      1.07290260	      0.10690754	      0.13413196	      0.03039341	      0.10517876
      1.07299644	      0.10690739	      0.13413176	      0.03039329	      0.10517089
      1.07309029	      0.10690724	      0.13413156	      0.03039318	      0.10516302
      1.07318413	      0.10690709	      0.13413136	      0.03039306	      0.10515515
      1.07327798	      0.10690694	      0.13413116	      0.03039294	      0.10514728
      1.07336227	      0.10690680	      0.13413099	      0.03039284	      0.10514022
      1.07344656	      0.10690667	      0.13413081	      0.03039274	      0.10513315
      1.07354898	      0.10690650	      0.13413060	      0.03039261	      0.10512458
      1.07365140	      0.10690634	      0.13413038	      0.03039249	      0.10511600
      1.07373757	      0.10690620	      0.13413021	      0.03039238	      0.10510879
      1.07382375	      0.10690607	      0.13413003	      0.03039227	      0.10510158
      1.07390992	      0.10690593	      0.13412985	      0.03039217	      0.10509438
      1.07402654	      0.10690575	      0.13412961	      0.03039202	      0.10508463
      1.07411348	      0.10690561	      0.13412944	      0.03039192	      0.10507736
      1.07420043	      0.10690547	      0.13412926	      0.03039181	      0.10507010
      1.07430508	      0.10690530	      0.13412905	      0.03039168	      0.10506136
      1.07439837	      0.10690516	      0.13412886	      0.03039157	      0.10505358
      1.07449166	      0.10690501	      0.13412868	      0.03039145	      0.10504579
      1.07458495	      0.10690486	      0.13412849	      0.03039134	      0.10503801
      1.07467824	      0.10690472	      0.13412831	      0.03039123	      0.10503023
      1.07477153	      0.10690457	      0.13412812	      0.03039111	      0.10502246
      1.07486482	      0.10690442	      0.13412794	      0.03039100	      0.10501468
      1.07495812	      0.10690428	      0.13412776	      0.03039089	      0.10500691
      1.07505141	      0.10690413	      0.13412758	      0.03039077	      0.10499914
      1.07514470	      0.10690398	      0.13412740	      0.03039066	      0.10499138
      1.07523799	      0.10690384	      0.13412722	      0.03039054	      0.10498361
      1.07533128	      0.10690369	      0.13412704	      0.03039043	      0.10497585
      1.07542457	      0.10690354	      0.13412686	      0.03039032	      0.10496810
      1.07551786	      0.10690340	      0.13412668	      0.03039020	      0.10496034
      1.07561115	      0.10690325	      0.13412651	      0.03039009	      0.10495259
      1.07570444	      0.10690311	      0.13412633	      0.03038998	      0.10494484
      1.07579774	      0.10690296	      0.13412615	      0.03038986	      0.10493709
      1.07589103	      0.10690281	      0.13412598	      0.03038975	      0.10492935
      1.07598432	      0.10690267	      0.13412581	      0.03038964	      0.10492161
      1.07607761	      0.10690252	      0.13412563	      0.03038953	      0.10491387
      1.07617090	      0.10690238	      0.13412546	      0.03038941	      0.10490613
      1.07626419	      0.10690223	      0.13412529	      0.03038930	      0.10489840
      1.07635748	      0.10690209	      0.13412512	      0.03038919	      0.10489066
      1.07644062	      0.10690196	      0.13412497	      0.03038909	      0.10488378
      1.07652377	      0.10690183	      0.13412482	      0.03038899	      0.10487689
      1.07662654	      0.10690167	      0.13412463	      0.03038886	      0.10486838
      1.07672932	      0.10690151	      0.13412445	      0.03038874	      0.10485987
      1.07681370	      0.10690138	      0.13412430	      0.03038864	      0.10485289
      1.07689807	      0.10690125	      0.13412415	      0.03038854	      0.10484591
      1.07700171	      0.10690109	      0.13412397	      0.03038841	      0.10483734
      1.07710535	      0.10690093	      0.13412378	      0.03038829	      0.10482878
      1.07718602	      0.10690081	      0.13412364	      0.03038819	      0.10482211
      1.07726670	      0.10690068	      0.13412350	      0.03038809	      0.10481544
      1.07737535	      0.10690052	      0.13412331	      0.03038796	      0.10480647
      1.07748401	      0.10690035	      0.13412313	      0.03038783	      0.10479750
      1.07756117	      0.10690023	      0.13412299	      0.03038774	      0.10479113
      1.07763834	      0.10690011	      0.13412286	      0.03038765	      0.10478477
      1.07775405	      0.10689993	      0.13412266	      0.03038751	      0.10477522
      1.07785012	      0.10689979	      0.13412250	      0.03038739	      0.10476730
      1.07794619	      0.10689964	      0.13412234	      0.03038728	      0.10475938
      1.07804226	      0.10689949	      0.13412218	      0.03038717	      0.10475147
      1.07813833	      0.10689935	      0.13412202	      0.03038705	      0.10474355
      1.07822123	      0.10689922	      0.13412188	      0.03038695	      0.10473673
      1.07830414	      0.10689909	      0.13412175	      0.03038685	      0.10472990
      1.07840704	      0.10689894	      0.13412158	      0.03038673	      0.10472143
      1.07850994	      0.10689878	      0.13412141	      0.03038661	      0.10471297
      1.07859337	      0.10689865	      0.13412127	      0.03038651	      0.10470611
      1.07867680	      0.10689852	      0.13412114	      0.03038641	      0.10469925
      1.07878068	      0.10689837	      0.13412097	      0.03038629	      0.10469071
      1.07888456	      0.10689821	      0.13412081	      0.03038616	      0.10468217
      1.07896513	      0.10689809	      0.13412068	      0.03038607	      0.10467556
      1.07904571	      0.10689796	      0.13412055	      0.03038597	      0.10466894
      1.07915350	      0.10689780	      0.13412038	      0.03038584	      0.10466009
      1.07926129	      0.10689764	      0.13412021	      0.03038572	      0.10465124
      1.07933921	      0.10689752	      0.13412009	      0.03038562	      0.10464485
      1.07941714	      0.10689740	      0.13411997	      0.03038553	      0.10463846
      1.07952995	      0.10689723	      0.13411980	      0.03038540	      0.10462921
      1.07962611	      0.10689709	      0.13411965	      0.03038529	      0.10462133
      1.07972226	      0.10689694	      0.13411950	      0.03038517	      0.10461345
      1.07981841	      0.10689680	      0.13411936	      0.03038506	      0.10460557
      1.07990442	      0.10689667	      0.13411923	      0.03038496	      0.10459853
      1.07999044	      0.10689654	      0.13411910	      0.03038486	      0.10459149
      1.08007645	      0.10689641	      0.13411897	      0.03038475	      0.10458445
      1.08018709	      0.10689624	      0.13411881	      0.03038462	      0.10457540
      1.08027424	      0.10689611	      0.13411868	      0.03038452	      0.10456827
      1.08036139	      0.10689598	      0.13411855	      0.03038442	      0.10456114
      1.08044854	      0.10689585	      0.13411842	      0.03038432	      0.10455402
      1.08055901	      0.10689568	      0.13411826	      0.03038419	      0.10454499
      1.08064446	      0.10689556	      0.13411814	      0.03038409	      0.10453801
      1.08072992	      0.10689543	      0.13411802	      0.03038399	      0.10453103
      1.08083250	      0.10689528	      0.13411787	      0.03038387	      0.10452265
      1.08093508	      0.10689512	      0.13411773	      0.03038375	      0.10451428
      1.08101363	      0.10689501	      0.13411762	      0.03038365	      0.10450787
      1.08109217	      0.10689489	      0.13411751	      0.03038356	      0.10450146
      1.08120188	      0.10689473	      0.13411735	      0.03038343	      0.10449252
      1.08129795	      0.10689458	      0.13411722	      0.03038332	      0.10448468
      1.08139402	      0.10689444	      0.13411709	      0.03038321	      0.10447685
      1.08149010	      0.10689430	      0.13411696	      0.03038310	      0.10446902
      1.08157422	      0.10689417	      0.13411684	      0.03038300	      0.10446217
      1.08165835	      0.10689405	      0.13411673	      0.03038290	      0.10445532
      1.08174247	      0.10689392	      0.13411662	      0.03038280	      0.10444847
      1.08185857	      0.10689375	      0.13411646	      0.03038267	      0.10443902
      1.08194437	      0.10689362	      0.13411635	      0.03038257	      0.10443204
      1.08203017	      0.10689350	      0.13411624	      0.03038247	      0.10442506
      1.08213319	      0.10689335	      0.13411610	      0.03038235	      0.10441668
      1.08222482	      0.10689321	      0.13411598	      0.03038224	      0.10440924
      1.08231645	      0.10689307	      0.13411586	      0.03038214	      0.10440179
      1.08240808	      0.10689294	      0.13411575	      0.03038203	      0.10439434
      1.08249971	      0.10689281	      0.13411563	      0.03038192	      0.10438690
      1.08259134	      0.10689267	      0.13411551	      0.03038182	      0.10437946
      1.08268298	      0.10689254	      0.13411540	      0.03038171	      0.10437202
      1.08277461	      0.10689240	      0.13411528	      0.03038161	      0.10436458
      1.08286624	      0.10689227	      0.13411517	      0.03038150	      0.10435715
      1.08295787	      0.10689213	      0.13411506	      0.03038139	      0.10434972
      1.08304950	      0.10689200	      0.13411494	      0.03038129	      0.10434229
      1.08314113	      0.10689186	      0.13411483	      0.03038118	      0.10433486
      1.08323276	      0.10689173	      0.13411472	      0.03038108	      0.10432743
      1.08332439	      0.10689160	      0.13411461	      0.03038097	      0.10432001
      1.08341602	      0.10689146	      0.13411450	      0.03038087	      0.10431258
      1.08350765	      0.10689133	      0.13411439	      0.03038076	      0.10430516
      1.08359929	      0.10689120	      0.13411429	      0.03038066	      0.10429775
      1.08369092	      0.10689106	      0.13411418	      0.03038055	      0.10429033
      1.08378255	      0.10689093	      0.13411407	      0.03038045	      0.10428292
      1.08387418	      0.10689080	      0.13411397	      0.03038034	      0.10427550
      1.08396581	      0.10689066	      0.13411386	      0.03038023	      0.10426809
      1.08405744	      0.10689053	      0.13411376	      0.03038013	      0.10426069
      1.08414907	      0.10689040	      0.13411365	      0.03038002	      0.10425328
      1.08424070	      0.10689026	      0.13411355	      0.03037992	      0.10424588
      1.08433233	      0.10689013	      0.13411345	      0.03037981	      0.10423847
      1.08442396	      0.10689000	      0.13411335	      0.03037971	      0.10423107
      1.08451560	      0.10688987	      0.13411325	      0.03037961	      0.10422368
      1.08460723	      0.10688973	      0.13411315	      0.03037950	      0.10421628
      1.08469886	      0.10688960	      0.13411305	      0.03037940	      0.10420889
      1.08479049	      0.10688947	      0.13411295	      0.03037929	      0.10420149
      1.08488212	      0.10688934	      0.13411285	      0.03037919	      0.10419410
      1.08497375	      0.10688921	      0.13411275	      0.03037908	      0.10418672
      1.08506538	      0.10688907	      0.13411266	      0.03037898	      0.10417933
      1.08515701	      0.10688894	      0.13411256	      0.03037887	      0.10417195
      1.08524864	      0.10688881	      0.13411247	      0.03037877	      0.10416456
      1.08534028	      0.10688868	      0.13411237	      0.03037867	      0.10415718
      1.08542211	      0.10688856	      0.13411229	      0.03037857	      0.10415059
      1.08550395	      0.10688844	      0.13411221	      0.03037848	      0.10414401
      1.08560447	      0.10688830	      0.13411210	      0.03037837	      0.10413592
      1.08570499	      0.10688816	      0.13411200	      0.03037825	      0.10412783
      1.08578910	      0.10688804	      0.13411192	      0.03037816	      0.10412106
      1.08587321	      0.10688792	      0.13411184	      0.03037806	      0.10411430
      1.08595732	      0.10688780	      0.13411176	      0.03037797	      0.10410754
      1.08607165	      0.10688763	      0.13411165	      0.03037784	      0.10409835
      1.08615626	      0.10688751	      0.13411157	      0.03037774	      0.10409155
      1.08624087	      0.10688739	      0.13411149	      0.03037764	      0.10408475
      1.08634345	      0.10688725	      0.13411139	      0.03037753	      0.10407652
      1.08643494	      0.10688712	      0.13411130	      0.03037743	      0.10406917
      1.08652643	      0.10688699	      0.13411122	      0.03037732	      0.10406183
      1.08661792	      0.10688686	      0.13411113	      0.03037722	      0.10405449
      1.08670941	      0.10688673	      0.13411105	      0.03037712	      0.10404715
      1.08680090	      0.10688660	      0.13411097	      0.03037701	      0.10403981
      1.08689239	      0.10688647	      0.13411089	      0.03037691	      0.10403247
      1.08698388	      0.10688634	      0.13411081	      0.03037681	      0.10402514
      1.08707537	      0.10688621	      0.13411072	      0.03037670	      0.10401781
      1.08716686	      0.10688608	      0.13411065	      0.03037660	      0.10401048
      1.08725835	      0.10688595	      0.13411057	      0.03037650	      0.10400315
      1.08734984	      0.10688582	      0.13411049	      0.03037640	      0.10399583
      1.08744133	      0.10688569	      0.13411041	      0.03037629	      0.10398850
      1.08753282	      0.10688556	      0.13411033	      0.03037619	      0.10398118
      1.08761440	      0.10688545	      0.13411027	      0.03037610	      0.10397465
      1.08769598	      0.10688534	      0.13411020	      0.03037601	      0.10396813
      1.08779606	      0.10688519	      0.13411012	      0.03037590	      0.10396012
      1.08789614	      0.10688505	      0.13411003	      0.03037578	      0.10395212
      1.08797989	      0.10688494	      0.13410997	      0.03037569	      0.10394543
      1.08806364	      0.10688482	      0.13410990	      0.03037560	      0.10393874
      1.08814739	      0.10688470	      0.13410983	      0.03037550	      0.10393205
      1.08826136	      0.10688454	      0.13410975	      0.03037538	      0.10392294
      1.08834560	      0.10688443	      0.13410968	      0.03037528	      0.10391622
      1.08842984	      0.10688431	      0.13410962	      0.03037519	      0.10390949
      1.08853205	      0.10688417	      0.13410954	      0.03037507	      0.10390134
      1.08862321	      0.10688404	      0.13410947	      0.03037497	      0.10389407
      1.08871437	      0.10688391	      0.13410940	      0.03037487	      0.10388679
      1.08880554	      0.10688378	      0.13410934	      0.03037477	      0.10387953
      1.08889670	      0.10688366	      0.13410927	      0.03037467	      0.10387226
      1.08898786	      0.10688353	      0.13410920	      0.03037457	      0.10386499
      1.08907902	      0.10688340	      0.13410914	      0.03037447	      0.10385773
      1.08917018	      0.10688328	      0.13410908	      0.03037437	      0.10385047
      1.08926134	      0.10688315	      0.13410901	      0.03037426	      0.10384321
      1.08935250	      0.10688303	      0.13410895	      0.03037416	      0.10383595
      1.08944367	      0.10688290	      0.13410889	      0.03037406	      0.10382870
      1.08953483	      0.10688277	      0.13410883	      0.03037396	      0.10382144
      1.08962599	      0.10688265	      0.13410876	      0.03037386	      0.10381419
      1.08970769	      0.10688254	      0.13410871	      0.03037377	      0.10380769
      1.08978939	      0.10688242	      0.13410866	      0.03037368	      0.10380120
      1.08988899	      0.10688229	      0.13410859	      0.03037357	      0.10379328
      1.08998858	      0.10688215	      0.13410853	      0.03037346	      0.10378536
      1.09007106	      0.10688203	      0.13410848	      0.03037337	      0.10377881
      1.09015354	      0.10688192	      0.13410843	      0.03037328	      0.10377226
      1.09025432	      0.10688178	      0.13410836	      0.03037317	      0.10376426
      1.09035510	      0.10688164	      0.13410830	      0.03037306	      0.10375626
      1.09043398	      0.10688154	      0.13410826	      0.03037297	      0.10375000
      1.09051286	      0.10688143	      0.13410821	      0.03037288	      0.10374374
      1.09061860	      0.10688128	      0.13410815	      0.03037277	      0.10373535
      1.09072433	      0.10688114	      0.13410809	      0.03037265	      0.10372696
      1.09079959	      0.10688104	      0.13410804	      0.03037257	      0.10372100
      1.09087485	      0.10688093	      0.13410800	      0.03037248	      0.10371503
      1.09098782	      0.10688078	      0.13410794	      0.03037236	      0.10370608
      1.09108131	      0.10688065	      0.13410789	      0.03037226	      0.10369867
      1.09117480	      0.10688052	      0.13410784	      0.03037216	      0.10369127
      1.09126829	      0.10688040	      0.13410779	      0.03037205	      0.10368387
      1.09136178	      0.10688027	      0.13410774	      0.03037195	      0.10367647
      1.09144371	      0.10688016	      0.13410770	      0.03037186	      0.10366998
      1.09152564	      0.10688005	      0.13410765	      0.03037177	      0.10366350
      1.09162463	      0.10687991	      0.13410760	      0.03037166	      0.10365567
      1.09172362	      0.10687978	      0.13410755	      0.03037156	      0.10364784
      1.09180623	      0.10687967	      0.13410751	      0.03037147	      0.10364131
      1.09188883	      0.10687956	      0.13410747	      0.03037138	      0.10363478
      1.09198833	      0.10687942	      0.13410743	      0.03037127	      0.10362692
      1.09208783	      0.10687929	      0.13410738	      0.03037116	      0.10361906
      1.09216823	      0.10687918	      0.13410734	      0.03037107	      0.10361271
      1.09224862	      0.10687907	      0.13410731	      0.03037098	      0.10360636
      1.09235083	      0.10687893	      0.13410726	      0.03037087	      0.10359830
      1.09245304	      0.10687879	      0.13410722	      0.03037076	      0.10359023
      1.09253156	      0.10687869	      0.13410718	      0.03037068	      0.10358404
      1.09261008	      0.10687858	      0.13410715	      0.03037059	      0.10357784
      1.09271543	      0.10687844	      0.13410711	      0.03037048	      0.10356954
      1.09282077	      0.10687830	      0.13410706	      0.03037036	      0.10356123
      1.09289667	      0.10687820	      0.13410703	      0.03037028	      0.10355525
      1.09297256	      0.10687810	      0.13410700	      0.03037020	      0.10354927
      1.09308273	      0.10687795	      0.13410696	      0.03037008	      0.10354059
      1.09317678	      0.10687782	      0.13410692	      0.03036998	      0.10353319
      1.09327084	      0.10687770	      0.13410689	      0.03036988	      0.10352578
      1.09336490	      0.10687757	      0.13410685	      0.03036978	      0.10351838
      1.09344808	      0.10687746	      0.13410683	      0.03036969	      0.10351184
      1.09353127	      0.10687735	      0.13410680	      0.03036960	      0.10350529
      1.09361446	      0.10687724	      0.13410677	      0.03036951	      0.10349875
      1.09372501	      0.10687709	      0.13410673	      0.03036939	      0.10349006
      1.09380941	      0.10687698	      0.13410670	      0.03036930	      0.10348342
      1.09389380	      0.10687687	      0.13410667	      0.03036920	      0.10347679
      1.09397820	      0.10687676	      0.13410665	      0.03036911	      0.10347016
      1.09408879	      0.10687661	      0.13410661	      0.03036900	      0.10346148
      1.09417130	      0.10687650	      0.13410659	      0.03036891	      0.10345500
      1.09425381	      0.10687639	      0.13410656	      0.03036882	      0.10344852
      1.09435546	      0.10687626	      0.13410654	      0.03036871	      0.10344054
      1.09444680	      0.10687614	      0.13410651	      0.03036861	      0.10343338
      1.09453814	      0.10687602	      0.13410648	      0.03036851	      0.10342621
      1.09462948	      0.10687589	      0.13410646	      0.03036842	      0.10341905
      1.09472083	      0.10687577	      0.13410644	      0.03036832	      0.10341189
      1.09481217	      0.10687565	      0.13410641	      0.03036822	      0.10340473
      1.09489307	      0.10687555	      0.13410639	      0.03036813	      0.10339839
      1.09497397	      0.10687544	      0.13410637	      0.03036805	      0.10339206
      1.09507259	      0.10687531	      0.13410635	      0.03036794	      0.10338433
      1.09517120	      0.10687518	      0.13410633	      0.03036784	      0.10337661
      1.09525377	      0.10687507	      0.13410631	      0.03036775	      0.10337015
      1.09533633	      0.10687496	      0.13410629	      0.03036766	      0.10336369
      1.09541889	      0.10687486	      0.13410628	      0.03036757	      0.10335723
      1.09553187	      0.10687471	      0.13410625	      0.03036745	      0.10334840
      1.09561492	      0.10687460	      0.13410624	      0.03036736	      0.10334190
      1.09569798	      0.10687449	      0.13410622	      0.03036727	      0.10333541
      1.09579911	      0.10687436	      0.13410621	      0.03036717	      0.10332751
      1.09588922	      0.10687424	      0.13410619	      0.03036707	      0.10332047
      1.09597932	      0.10687412	      0.13410618	      0.03036698	      0.10331343
      1.09606943	      0.10687401	      0.13410616	      0.03036688	      0.10330639
      1.09615954	      0.10687389	      0.13410615	      0.03036678	      0.10329936
      1.09624965	      0.10687377	      0.13410614	      0.03036669	      0.10329233
      1.09633975	      0.10687366	      0.13410612	      0.03036659	      0.10328530
      1.09642986	      0.10687354	      0.13410611	      0.03036650	      0.10327827
      1.09651997	      0.10687342	      0.13410610	      0.03036640	      0.10327124
      1.09661008	      0.10687330	      0.13410609	      0.03036631	      0.10326422
      1.09670019	      0.10687319	      0.13410608	      0.03036621	      0.10325720
      1.09679029	      0.10687307	      0.13410607	      0.03036612	      0.10325018
      1.09687090	      0.10687297	      0.13410606	      0.03036603	      0.10324390
      1.09695151	      0.10687286	      0.13410606	      0.03036595	      0.10323762
      1.09704957	      0.10687274	      0.13410605	      0.03036584	      0.10322999
      1.09714764	      0.10687261	      0.13410604	      0.03036574	      0.10322235
      1.09723042	      0.10687250	      0.13410604	      0.03036565	      0.10321591
      1.09731320	      0.10687240	      0.13410603	      0.03036556	      0.10320947
      1.09739598	      0.10687229	      0.13410603	      0.03036548	      0.10320304
      1.09750674	      0.10687215	      0.13410602	      0.03036536	      0.10319443
      1.09758987	      0.10687204	      0.13410602	      0.03036527	      0.10318796
      1.09767300	      0.10687193	      0.13410601	      0.03036519	      0.10318150
      1.09777298	      0.10687181	      0.13410601	      0.03036508	      0.10317374
      1.09786281	      0.10687169	      0.13410601	      0.03036499	      0.10316676
      1.09795263	      0.10687158	      0.13410601	      0.03036489	      0.10315979
      1.09804245	      0.10687146	      0.13410601	      0.03036480	      0.10315282
      1.09813228	      0.10687135	      0.13410601	      0.03036470	      0.10314585
      1.09822210	      0.10687123	      0.13410601	      0.03036461	      0.10313888
      1.09831192	      0.10687112	      0.13410601	      0.03036452	      0.10313191
      1.09840175	      0.10687100	      0.13410601	      0.03036442	      0.10312495
      1.09849157	      0.10687089	      0.13410601	      0.03036433	      0.10311799
      1.09858139	      0.10687077	      0.13410601	      0.03036423	      0.10311103
      1.09867121	      0.10687066	      0.13410602	      0.03036414	      0.10310407
      1.09876104	      0.10687054	      0.13410602	      0.03036405	      0.10309711
      1.09884109	      0.10687044	      0.13410603	      0.03036396	      0.10309091
      1.09892114	      0.10687034	      0.13410603	      0.03036388	      0.10308472
      1.09901924	      0.10687022	      0.13410604	      0.03036378	      0.10307713
      1.09911734	      0.10687009	      0.13410604	      0.03036367	      0.10306954
      1.09919964	      0.10686999	      0.13410605	      0.03036359	      0.10306317
      1.09928193	      0.10686988	      0.13410606	      0.03036350	      0.10305681
      1.09936423	      0.10686978	      0.13410606	      0.03036342	      0.10305045
      1.09947552	      0.10686964	      0.13410607	      0.03036330	      0.10304185
      1.09955817	      0.10686954	      0.13410608	      0.03036322	      0.10303546
      1.09964081	      0.10686943	      0.13410609	      0.03036313	      0.10302908
      1.09974091	      0.10686931	      0.13410610	      0.03036303	      0.10302135
      1.09983050	      0.10686919	      0.13410611	      0.03036293	      0.10301444
      1.09992009	      0.10686908	      0.13410613	      0.03036284	      0.10300752
      1.10000968	      0.10686897	      0.13410614	      0.03036275	      0.10300061
      1.10009926	      0.10686886	      0.13410615	      0.03036265	      0.10299370
      1.10018885	      0.10686874	      0.13410616	      0.03036256	      0.10298679
      1.10027844	      0.10686863	      0.13410618	      0.03036247	      0.10297989
      1.10036803	      0.10686852	      0.13410619	      0.03036238	      0.10297299
      1.10045762	      0.10686841	      0.13410621	      0.03036228	      0.10296608
      1.10054720	      0.10686829	      0.13410622	      0.03036219	      0.10295919
      1.10063679	      0.10686818	      0.13410624	      0.03036210	      0.10295229
      1.10071701	      0.10686808	      0.13410625	      0.03036202	      0.10294611
      1.10079724	      0.10686798	      0.13410627	      0.03036193	      0.10293994
      1.10089504	      0.10686786	      0.13410629	      0.03036183	      0.10293242
      1.10099284	      0.10686774	      0.13410631	      0.03036173	      0.10292490
      1.10107364	      0.10686764	      0.13410632	      0.03036165	      0.10291868
      1.10115444	      0.10686754	      0.13410634	      0.03036157	      0.10291247
      1.10125362	      0.10686741	      0.13410636	      0.03036146	      0.10290485
      1.10135280	      0.10686729	      0.13410639	      0.03036136	      0.10289723
      1.10142998	      0.10686720	      0.13410640	      0.03036128	      0.10289131
      1.10150715	      0.10686710	      0.13410642	      0.03036120	      0.10288538
      1.10161146	      0.10686697	      0.13410645	      0.03036110	      0.10287738
      1.10171576	      0.10686684	      0.13410648	      0.03036099	      0.10286937
      1.10178915	      0.10686675	      0.13410649	      0.03036091	      0.10286375
      1.10186255	      0.10686666	      0.13410651	      0.03036084	      0.10285812
      1.10197464	      0.10686652	      0.13410654	      0.03036072	      0.10284952
      1.10206642	      0.10686641	      0.13410657	      0.03036063	      0.10284249
      1.10215821	      0.10686630	      0.13410660	      0.03036054	      0.10283546
      1.10224999	      0.10686618	      0.13410662	      0.03036044	      0.10282843
      1.10234177	      0.10686607	      0.13410665	      0.03036035	      0.10282140
      1.10242259	      0.10686597	      0.13410667	      0.03036027	      0.10281522
      1.10250341	      0.10686587	      0.13410670	      0.03036018	      0.10280903
      1.10258422	      0.10686577	      0.13410672	      0.03036010	      0.10280285
      1.10269716	      0.10686563	      0.13410676	      0.03035999	      0.10279421
      1.10277963	      0.10686553	      0.13410679	      0.03035990	      0.10278791
      1.10286210	      0.10686543	      0.13410682	      0.03035982	      0.10278160
      1.10296188	      0.10686531	      0.13410685	      0.03035972	      0.10277398
      1.10305049	      0.10686520	      0.13410688	      0.03035963	      0.10276721
      1.10313911	      0.10686509	      0.13410691	      0.03035954	      0.10276045
      1.10322772	      0.10686499	      0.13410694	      0.03035945	      0.10275368
      1.10331634	      0.10686488	      0.13410698	      0.03035936	      0.10274692
      1.10340495	      0.10686477	      0.13410701	      0.03035927	      0.10274016
      1.10349356	      0.10686466	      0.13410704	      0.03035918	      0.10273340
      1.10358218	      0.10686456	      0.13410708	      0.03035909	      0.10272664
      1.10367079	      0.10686445	      0.13410711	      0.03035900	      0.10271989
      1.10375940	      0.10686434	      0.13410715	      0.03035891	      0.10271314
      1.10384802	      0.10686423	      0.13410718	      0.03035882	      0.10270638
      1.10393663	      0.10686413	      0.13410722	      0.03035873	      0.10269964
      1.10402525	      0.10686402	      0.13410725	      0.03035864	      0.10269289
      1.10411386	      0.10686391	      0.13410729	      0.03035855	      0.10268615
      1.10420247	      0.10686380	      0.13410733	      0.03035846	      0.10267940
      1.10429109	      0.10686370	      0.13410737	      0.03035837	      0.10267266
      1.10437970	      0.10686359	      0.13410740	      0.03035828	      0.10266592
      1.10446832	      0.10686348	      0.13410744	      0.03035819	      0.10265919
      1.10455693	      0.10686338	      0.13410748	      0.03035810	      0.10265245
      1.10464554	      0.10686327	      0.13410752	      0.03035801	      0.10264572
      1.10473416	      0.10686316	      0.13410756	      0.03035792	      0.10263899
      1.10482277	      0.10686306	      0.13410761	      0.03035783	      0.10263226
      1.10491138	      0.10686295	      0.13410765	      0.03035774	      0.10262554
      1.10500000	      0.10686284	      0.13410769	      0.03035765	      0.10261882
      1.10507969	      0.10686275	      0.13410773	      0.03035757	      0.10261277
      1.10515938	      0.10686265	      0.13410777	      0.03035749	      0.10260673
      1.10525590	      0.10686254	      0.13410781	      0.03035740	      0.10259941
      1.10535242	      0.10686242	      0.13410786	      0.03035730	      0.10259210
      1.10543446	      0.10686233	      0.13410790	      0.03035722	      0.10258588
      1.10551650	      0.10686223	      0.13410795	      0.03035714	      0.10257967
      1.10559853	      0.10686213	      0.13410799	      0.03035705	      0.10257345
      1.10570661	      0.10686200	      0.13410804	      0.03035695	      0.10256527
      1.10578890	      0.10686190	      0.13410809	      0.03035686	      0.10255905
      1.10587119	      0.10686181	      0.13410813	      0.03035678	      0.10255282
      1.10595348	      0.10686171	      0.13410818	      0.03035670	      0.10254660
      1.10606357	      0.10686158	      0.13410824	      0.03035659	      0.10253828
      1.10614420	      0.10686148	      0.13410828	      0.03035651	      0.10253218
      1.10622483	      0.10686139	      0.13410833	      0.03035643	      0.10252609
      1.10632523	      0.10686127	      0.13410838	      0.03035633	      0.10251851
      1.10641489	      0.10686116	      0.13410843	      0.03035624	      0.10251174
      1.10650455	      0.10686105	      0.13410849	      0.03035615	      0.10250497
      1.10659421	      0.10686095	      0.13410854	      0.03035606	      0.10249821
      1.10668387	      0.10686084	      0.13410859	      0.03035597	      0.10249144
      1.10677353	      0.10686074	      0.13410864	      0.03035588	      0.10248468
      1.10685268	      0.10686064	      0.13410869	      0.03035580	      0.10247872
      1.10693183	      0.10686055	      0.13410874	      0.03035572	      0.10247275
      1.10702883	      0.10686044	      0.13410880	      0.03035563	      0.10246545
      1.10712584	      0.10686032	      0.13410886	      0.03035553	      0.10245814
      1.10720671	      0.10686023	      0.13410891	      0.03035545	      0.10245205
      1.10728759	      0.10686013	      0.13410896	      0.03035537	      0.10244596
      1.10736847	      0.10686004	      0.13410901	      0.03035529	      0.10243988
      1.10747987	      0.10685991	      0.13410908	      0.03035518	      0.10243150
      1.10756120	      0.10685981	      0.13410913	      0.03035510	      0.10242538
      1.10764252	      0.10685972	      0.13410918	      0.03035502	      0.10241927
      1.10774204	      0.10685960	      0.13410925	      0.03035492	      0.10241179
      1.10783054	      0.10685950	      0.13410931	      0.03035483	      0.10240515
      1.10791904	      0.10685940	      0.13410937	      0.03035474	      0.10239850
      1.10800754	      0.10685929	      0.13410942	      0.03035466	      0.10239186
      1.10809604	      0.10685919	      0.13410948	      0.03035457	      0.10238522
      1.10818454	      0.10685909	      0.13410954	      0.03035448	      0.10237858
      1.10827304	      0.10685898	      0.13410961	      0.03035440	      0.10237194
      1.10836154	      0.10685888	      0.13410967	      0.03035431	      0.10236530
      1.10845004	      0.10685878	      0.13410973	      0.03035422	      0.10235867
      1.10853854	      0.10685868	      0.13410979	      0.03035413	      0.10235204
      1.10862704	      0.10685857	      0.13410985	      0.03035405	      0.10234541
      1.10870618	      0.10685848	      0.13410991	      0.03035397	      0.10233949
      1.10878532	      0.10685839	      0.13410997	      0.03035389	      0.10233356
      1.10888204	      0.10685828	      0.13411004	      0.03035380	      0.10232633
      1.10897876	      0.10685817	      0.13411011	      0.03035370	      0.10231909
      1.10905851	      0.10685807	      0.13411017	      0.03035362	      0.10231313
      1.10913826	      0.10685798	      0.13411023	      0.03035354	      0.10230717
      1.10923633	      0.10685787	      0.13411030	      0.03035345	      0.10229984
      1.10933440	      0.10685776	      0.13411037	      0.03035335	      0.10229251
      1.10941056	      0.10685767	      0.13411043	      0.03035328	      0.10228682
      1.10948673	      0.10685758	      0.13411049	      0.03035320	      0.10228114
      1.10958988	      0.10685746	      0.13411057	      0.03035310	      0.10227344
      1.10969303	      0.10685735	      0.13411065	      0.03035300	      0.10226575
      1.10976548	      0.10685726	      0.13411070	      0.03035293	      0.10226034
      1.10983794	      0.10685718	      0.13411076	      0.03035286	      0.10225494
      1.10994877	      0.10685705	      0.13411085	      0.03035275	      0.10224668
      1.11003951	      0.10685695	      0.13411092	      0.03035266	      0.10223992
      1.11013026	      0.10685685	      0.13411099	      0.03035257	      0.10223316
      1.11022100	      0.10685674	      0.13411106	      0.03035249	      0.10222640
      1.11031174	      0.10685664	      0.13411114	      0.03035240	      0.10221965
      1.11039132	      0.10685655	      0.13411120	      0.03035232	      0.10221373
      1.11047089	      0.10685646	      0.13411127	      0.03035224	      0.10220781
      1.11056681	      0.10685635	      0.13411135	      0.03035215	      0.10220068
      1.11066272	      0.10685624	      0.13411143	      0.03035206	      0.10219355
      1.11074298	      0.10685615	      0.13411149	      0.03035198	      0.10218759
      1.11082323	      0.10685606	      0.13411156	      0.03035190	      0.10218162
      1.11091960	      0.10685595	      0.13411164	      0.03035181	      0.10217447
      1.11101596	      0.10685584	      0.13411173	      0.03035171	      0.10216731
      1.11109416	      0.10685575	      0.13411179	      0.03035164	      0.10216151
      1.11117236	      0.10685566	      0.13411186	      0.03035156	      0.10215571
      1.11127124	      0.10685555	      0.13411195	      0.03035147	      0.10214838
      1.11137012	      0.10685544	      0.13411203	      0.03035137	      0.10214105
      1.11144658	      0.10685535	      0.13411210	      0.03035130	      0.10213538
      1.11152303	      0.10685527	      0.13411217	      0.03035122	      0.10212972
      1.11162481	      0.10685515	      0.13411226	      0.03035112	      0.10212218
      1.11172659	      0.10685504	      0.13411235	      0.03035102	      0.10211464
      1.11180060	      0.10685496	      0.13411242	      0.03035095	      0.10210917
      1.11187461	      0.10685487	      0.13411248	      0.03035088	      0.10210369
      1.11198081	      0.10685475	      0.13411258	      0.03035078	      0.10209584
      1.11207194	      0.10685465	      0.13411266	      0.03035069	      0.10208910
      1.11216307	      0.10685455	      0.13411275	      0.03035060	      0.10208236
      1.11225420	      0.10685445	      0.13411283	      0.03035052	      0.10207563
      1.11233525	      0.10685436	      0.13411291	      0.03035044	      0.10206965
      1.11241631	      0.10685427	      0.13411298	      0.03035036	      0.10206366
      1.11249736	      0.10685418	      0.13411306	      0.03035028	      0.10205768
      1.11260357	      0.10685406	      0.13411316	      0.03035018	      0.10204984
      1.11268576	      0.10685397	      0.13411324	      0.03035010	      0.10204378
      1.11276795	      0.10685388	      0.13411331	      0.03035002	      0.10203772
      1.11285014	      0.10685378	      0.13411339	      0.03034994	      0.10203166
      1.11295634	      0.10685367	      0.13411350	      0.03034984	      0.10202384
      1.11303681	      0.10685358	      0.13411357	      0.03034976	      0.10201791
      1.11311728	      0.10685349	      0.13411365	      0.03034969	      0.10201198
      1.11321532	      0.10685338	      0.13411375	      0.03034959	      0.10200477
      1.11331336	      0.10685327	      0.13411385	      0.03034950	      0.10199755
      1.11338703	      0.10685319	      0.13411392	      0.03034943	      0.10199213
      1.11346069	      0.10685311	      0.13411399	      0.03034936	      0.10198672
      1.11356607	      0.10685299	      0.13411410	      0.03034926	      0.10197897
      1.11365758	      0.10685289	      0.13411419	      0.03034917	      0.10197224
      1.11374909	      0.10685279	      0.13411428	      0.03034908	      0.10196552
      1.11384061	      0.10685269	      0.13411437	      0.03034899	      0.10195880
      1.11391940	      0.10685260	      0.13411445	      0.03034892	      0.10195302
      1.11399820	      0.10685252	      0.13411454	      0.03034884	      0.10194723
      1.11409443	      0.10685241	      0.13411463	      0.03034875	      0.10194018
      1.11419067	      0.10685231	      0.13411473	      0.03034866	      0.10193312
      1.11426951	      0.10685222	      0.13411482	      0.03034859	      0.10192734
      1.11434835	      0.10685213	      0.13411490	      0.03034851	      0.10192156
      1.11444566	      0.10685203	      0.13411500	      0.03034842	      0.10191444
      1.11454296	      0.10685192	      0.13411510	      0.03034833	      0.10190731
      1.11461956	      0.10685184	      0.13411518	      0.03034825	      0.10190171
      1.11469617	      0.10685175	      0.13411527	      0.03034818	      0.10189610
      1.11479656	      0.10685164	      0.13411537	      0.03034808	      0.10188876
      1.11489695	      0.10685153	      0.13411548	      0.03034799	      0.10188143
      1.11497135	      0.10685145	      0.13411556	      0.03034792	      0.10187600
      1.11504575	      0.10685137	      0.13411564	      0.03034785	      0.10187056
      1.11515010	      0.10685126	      0.13411576	      0.03034775	      0.10186295
      1.11524041	      0.10685116	      0.13411585	      0.03034766	      0.10185636
      1.11533072	      0.10685106	      0.13411595	      0.03034758	      0.10184978
      1.11542103	      0.10685097	      0.13411605	      0.03034749	      0.10184320
      1.11551134	      0.10685087	      0.13411615	      0.03034741	      0.10183663
      1.11558785	      0.10685079	      0.13411624	      0.03034734	      0.10183106
      1.11566436	      0.10685070	      0.13411632	      0.03034726	      0.10182550
      1.11576320	      0.10685060	      0.13411643	      0.03034717	      0.10181832
      1.11586204	      0.10685049	      0.13411655	      0.03034708	      0.10181114
      1.11593821	      0.10685041	      0.13411663	      0.03034700	      0.10180561
      1.11601438	      0.10685033	      0.13411672	      0.03034693	      0.10180008
      1.11611588	      0.10685022	      0.13411683	      0.03034684	      0.10179272
      1.11621739	      0.10685011	      0.13411695	      0.03034674	      0.10178537
      1.11628937	      0.10685003	      0.13411703	      0.03034667	      0.10178016
      1.11636134	      0.10684995	      0.13411712	      0.03034661	      0.10177495
      1.11647045	      0.10684984	      0.13411724	      0.03034650	      0.10176706
      1.11656065	      0.10684974	      0.13411735	      0.03034642	      0.10176054
      1.11665084	      0.10684964	      0.13411745	      0.03034633	      0.10175403
      1.11674104	      0.10684955	      0.13411756	      0.03034625	      0.10174752
      1.11683124	      0.10684945	      0.13411767	      0.03034616	      0.10174102
      1.11690861	      0.10684937	      0.13411776	      0.03034609	      0.10173545
      1.11698599	      0.10684929	      0.13411785	      0.03034602	      0.10172987
      1.11708297	      0.10684918	      0.13411797	      0.03034593	      0.10172290
      1.11717996	      0.10684908	      0.13411808	      0.03034584	      0.10171592
      1.11725795	      0.10684900	      0.13411818	      0.03034576	      0.10171032
      1.11733594	      0.10684891	      0.13411827	      0.03034569	      0.10170472
      1.11743383	      0.10684881	      0.13411839	      0.03034560	      0.10169770
      1.11753171	      0.10684871	      0.13411851	      0.03034551	      0.10169069
      1.11760697	      0.10684863	      0.13411860	      0.03034544	      0.10168530
      1.11768222	      0.10684855	      0.13411869	      0.03034537	      0.10167991
      1.11778397	      0.10684844	      0.13411882	      0.03034527	      0.10167264
      1.11788573	      0.10684833	      0.13411894	      0.03034518	      0.10166537
      1.11795844	      0.10684826	      0.13411903	      0.03034511	      0.10166018
      1.11803115	      0.10684818	      0.13411912	      0.03034504	      0.10165499
      1.11813794	      0.10684807	      0.13411926	      0.03034494	      0.10164738
      1.11822837	      0.10684797	      0.13411937	      0.03034486	      0.10164094
      1.11831881	      0.10684788	      0.13411948	      0.03034477	      0.10163451
      1.11840924	      0.10684778	      0.13411960	      0.03034469	      0.10162808
      1.11848972	      0.10684770	      0.13411970	      0.03034462	      0.10162237
      1.11857020	      0.10684761	      0.13411980	      0.03034454	      0.10161665
      1.11865067	      0.10684753	      0.13411990	      0.03034447	      0.10161095
      1.11875555	      0.10684742	      0.13412004	      0.03034437	      0.10160352
      1.11883725	      0.10684733	      0.13412014	      0.03034429	      0.10159774
      1.11891896	      0.10684725	      0.13412025	      0.03034422	      0.10159196
      1.11900066	      0.10684716	      0.13412035	      0.03034414	      0.10158619
      1.11910511	      0.10684705	      0.13412049	      0.03034404	      0.10157882
      1.11918522	      0.10684697	      0.13412059	      0.03034397	      0.10157317
      1.11926533	      0.10684689	      0.13412070	      0.03034390	      0.10156753
      1.11936207	      0.10684679	      0.13412082	      0.03034381	      0.10156072
      1.11945881	      0.10684669	      0.13412095	      0.03034372	      0.10155392
      1.11953215	      0.10684661	      0.13412105	      0.03034365	      0.10154876
      1.11960549	      0.10684653	      0.13412115	      0.03034358	      0.10154362
      1.11970948	      0.10684643	      0.13412128	      0.03034349	      0.10153632
      1.11979989	      0.10684633	      0.13412140	      0.03034340	      0.10152999
      1.11989031	      0.10684624	      0.13412152	      0.03034332	      0.10152367
      1.11998073	      0.10684614	      0.13412165	      0.03034324	      0.10151735
      1.12005964	      0.10684606	      0.13412175	      0.03034316	      0.10151183
      1.12013856	      0.10684598	      0.13412186	      0.03034309	      0.10150633
      1.12021747	      0.10684590	      0.13412197	      0.03034302	      0.10150083
      1.12032718	      0.10684579	      0.13412211	      0.03034292	      0.10149319
      1.12040789	      0.10684570	      0.13412222	      0.03034284	      0.10148757
      1.12048861	      0.10684562	      0.13412234	      0.03034277	      0.10148196
      1.12058561	      0.10684552	      0.13412247	      0.03034268	      0.10147523
      1.12067157	      0.10684543	      0.13412259	      0.03034260	      0.10146927
      1.12075753	      0.10684535	      0.13412271	      0.03034252	      0.10146332
      1.12084349	      0.10684526	      0.13412282	      0.03034244	      0.10145737
      1.12092945	      0.10684517	      0.13412294	      0.03034236	      0.10145142
      1.12101541	      0.10684508	      0.13412306	      0.03034228	      0.10144549
      1.12110137	      0.10684499	      0.13412318	      0.03034221	      0.10143956
      1.12118733	      0.10684491	      0.13412330	      0.03034213	      0.10143363
      1.12127329	      0.10684482	      0.13412342	      0.03034205	      0.10142771
      1.12135925	      0.10684473	      0.13412355	      0.03034197	      0.10142180
      1.12144521	      0.10684464	      0.13412367	      0.03034189	      0.10141590
      1.12153117	      0.10684456	      0.13412379	      0.03034181	      0.10141000
      1.12161713	      0.10684447	      0.13412391	      0.03034173	      0.10140411
      1.12170309	      0.10684438	      0.13412403	      0.03034166	      0.10139822
      1.12178905	      0.10684429	      0.13412416	      0.03034158	      0.10139234
      1.12187501	      0.10684421	      0.13412428	      0.03034150	      0.10138646
      1.12196097	      0.10684412	      0.13412440	      0.03034142	      0.10138060
      1.12204693	      0.10684403	      0.13412453	      0.03034134	      0.10137474
      1.12213289	      0.10684395	      0.13412465	      0.03034126	      0.10136888
      1.12221885	      0.10684386	      0.13412478	      0.03034119	      0.10136303
      1.12230481	      0.10684377	      0.13412490	      0.03034111	      0.10135719
      1.12239077	      0.10684369	      0.13412503	      0.03034103	      0.10135136
      1.12247673	      0.10684360	      0.13412515	      0.03034095	      0.10134553
      1.12256269	      0.10684351	      0.13412528	      0.03034087	      0.10133970
      1.12264865	      0.10684343	      0.13412541	      0.03034079	      0.10133389
      1.12273461	      0.10684334	      0.13412553	      0.03034072	      0.10132808
      1.12282057	      0.10684326	      0.13412566	      0.03034064	      0.10132228
      1.12290653	      0.10684317	      0.13412579	      0.03034056	      0.10131648
      1.12299249	      0.10684308	      0.13412591	      0.03034048	      0.10131069
      1.12307845	      0.10684300	      0.13412604	      0.03034040	      0.10130491
      1.12316441	      0.10684291	      0.13412617	      0.03034033	      0.10129913
      1.12325038	      0.10684283	      0.13412630	      0.03034025	      0.10129336
      1.12333634	      0.10684274	      0.13412643	      0.03034017	      0.10128760
      1.12342230	      0.10684265	      0.13412656	      0.03034009	      0.10128184
      1.12350826	      0.10684257	      0.13412669	      0.03034002	      0.10127609
      1.12359422	      0.10684248	      0.13412682	      0.03033994	      0.10127035
      1.12368018	      0.10684240	      0.13412695	      0.03033986	      0.10126461
      1.12376614	      0.10684231	      0.13412708	      0.03033978	      0.10125888
      1.12385210	      0.10684223	      0.13412721	      0.03033971	      0.10125316
      1.12393806	      0.10684214	      0.13412734	      0.03033963	      0.10124744
      1.12402402	      0.10684206	      0.13412748	      0.03033955	      0.10124173
      1.12410998	      0.10684197	      0.13412761	      0.03033947	      0.10123603
      1.12419594	      0.10684189	      0.13412774	      0.03033940	      0.10123034
      1.12428190	      0.10684180	      0.13412787	      0.03033932	      0.10122465
      1.12436786	      0.10684172	      0.13412801	      0.03033924	      0.10121896
      1.12445382	      0.10684163	      0.13412814	      0.03033916	      0.10121329
      1.12453978	      0.10684155	      0.13412827	      0.03033909	      0.10120762
      1.12462574	      0.10684146	      0.13412841	      0.03033901	      0.10120196
      1.12471170	      0.10684138	      0.13412854	      0.03033893	      0.10119630
      1.12479766	      0.10684129	      0.13412868	      0.03033885	      0.10119066
      1.12488362	      0.10684121	      0.13412881	      0.03033878	      0.10118501
      1.12496958	      0.10684113	      0.13412895	      0.03033870	      0.10117938
      1.12505554	      0.10684104	      0.13412909	      0.03033862	      0.10117375
      1.12514150	      0.10684096	      0.13412922	      0.03033855	      0.10116813
      1.12522746	      0.10684087	      0.13412936	      0.03033847	      0.10116252
      1.12531342	      0.10684079	      0.13412950	      0.03033839	      0.10115691
      1.12539938	      0.10684071	      0.13412963	      0.03033832	      0.10115131
      1.12548534	      0.10684062	      0.13412977	      0.03033824	      0.10114572
      1.12557130	      0.10684054	      0.13412991	      0.03033816	      0.10114013
      1.12565726	      0.10684045	      0.13413005	      0.03033809	      0.10113455
      1.12574322	      0.10684037	      0.13413018	      0.03033801	      0.10112898
      1.12582918	      0.10684029	      0.13413032	      0.03033793	      0.10112342
      1.12591514	      0.10684020	      0.13413046	      0.03033786	      0.10111786
      1.12600110	      0.10684012	      0.13413060	      0.03033778	      0.10111231
      1.12608706	      0.10684004	      0.13413074	      0.03033770	      0.10110676
      1.12617302	      0.10683995	      0.13413088	      0.03033763	      0.10110123
      1.12625898	      0.10683987	      0.13413102	      0.03033755	      0.10109570
      1.12634495	      0.10683979	      0.13413116	      0.03033747	      0.10109017
      1.12643091	      0.10683970	      0.13413131	      0.03033740	      0.10108466
      1.12651687	      0.10683962	      0.13413145	      0.03033732	      0.10107915
      1.12660283	      0.10683954	      0.13413159	      0.03033724	      0.10107365
      1.12668879	      0.10683946	      0.13413173	      0.03033717	      0.10106815
      1.12677475	      0.10683937	      0.13413187	      0.03033709	      0.10106266
      1.12686071	      0.10683929	      0.13413202	      0.03033701	      0.10105718
      1.12693745	      0.10683922	      0.13413214	      0.03033695	      0.10105229
      1.12701420	      0.10683914	      0.13413227	      0.03033688	      0.10104741
      1.12710875	      0.10683905	      0.13413243	      0.03033679	      0.10104141
      1.12720330	      0.10683896	      0.13413259	      0.03033671	      0.10103541
      1.12728174	      0.10683889	      0.13413272	      0.03033664	      0.10103044
      1.12736018	      0.10683881	      0.13413285	      0.03033657	      0.10102547
      1.12745488	      0.10683872	      0.13413301	      0.03033649	      0.10101949
      1.12754958	      0.10683863	      0.13413317	      0.03033640	      0.10101351
      1.12762507	      0.10683856	      0.13413330	      0.03033634	      0.10100875
      1.12770057	      0.10683849	      0.13413343	      0.03033627	      0.10100400
      1.12779895	      0.10683839	      0.13413359	      0.03033618	      0.10099782
      1.12789733	      0.10683830	      0.13413376	      0.03033610	      0.10099164
      1.12797043	      0.10683823	      0.13413389	      0.03033603	      0.10098706
      1.12804354	      0.10683816	      0.13413401	      0.03033597	      0.10098248
      1.12814635	      0.10683806	      0.13413419	      0.03033588	      0.10097605
      1.12824917	      0.10683797	      0.13413436	      0.03033579	      0.10096963
      1.12831866	      0.10683790	      0.13413448	      0.03033573	      0.10096529
      1.12838815	      0.10683784	      0.13413460	      0.03033566	      0.10096097
      1.12849890	      0.10683773	      0.13413480	      0.03033557	      0.10095408
      1.12858873	      0.10683765	      0.13413495	      0.03033549	      0.10094850
      1.12867856	      0.10683756	      0.13413511	      0.03033541	      0.10094292
      1.12876840	      0.10683748	      0.13413526	      0.03033533	      0.10093736
      1.12884738	      0.10683740	      0.13413540	      0.03033526	      0.10093247
      1.12892637	      0.10683733	      0.13413554	      0.03033519	      0.10092759
      1.12900536	      0.10683725	      0.13413568	      0.03033512	      0.10092272
      1.12911043	      0.10683716	      0.13413586	      0.03033503	      0.10091624
      1.12919096	      0.10683708	      0.13413600	      0.03033496	      0.10091129
      1.12927149	      0.10683700	      0.13413614	      0.03033489	      0.10090634
      1.12935201	      0.10683693	      0.13413629	      0.03033482	      0.10090140
      1.12945576	      0.10683683	      0.13413647	      0.03033473	      0.10089504
      1.12953474	      0.10683676	      0.13413661	      0.03033466	      0.10089021
      1.12961371	      0.10683669	      0.13413675	      0.03033459	      0.10088538
      1.12970957	      0.10683660	      0.13413692	      0.03033451	      0.10087953
      1.12979573	      0.10683652	      0.13413707	      0.03033443	      0.10087428
      1.12988189	      0.10683644	      0.13413723	      0.03033436	      0.10086903
      1.12996805	      0.10683636	      0.13413738	      0.03033428	      0.10086379
      1.13005422	      0.10683628	      0.13413754	      0.03033421	      0.10085856
      1.13014038	      0.10683620	      0.13413769	      0.03033413	      0.10085334
      1.13022654	      0.10683612	      0.13413785	      0.03033405	      0.10084812
      1.13031270	      0.10683604	      0.13413800	      0.03033398	      0.10084292
      1.13039886	      0.10683596	      0.13413816	      0.03033390	      0.10083771
      1.13047530	      0.10683589	      0.13413830	      0.03033384	      0.10083310
      1.13055175	      0.10683581	      0.13413843	      0.03033377	      0.10082850
      1.13064602	      0.10683573	      0.13413860	      0.03033369	      0.10082283
      1.13074030	      0.10683564	      0.13413878	      0.03033361	      0.10081717
      1.13081809	      0.10683557	      0.13413892	      0.03033354	      0.10081250
      1.13089588	      0.10683550	      0.13413906	      0.03033347	      0.10080784
      1.13099057	      0.10683541	      0.13413923	      0.03033339	      0.10080218
      1.13108527	      0.10683532	      0.13413941	      0.03033331	      0.10079653
      1.13116014	      0.10683525	      0.13413954	      0.03033324	      0.10079206
      1.13123501	      0.10683519	      0.13413968	      0.03033318	      0.10078760
      1.13133348	      0.10683510	      0.13413986	      0.03033309	      0.10078174
      1.13143196	      0.10683501	      0.13414004	      0.03033301	      0.10077589
      1.13150434	      0.10683494	      0.13414018	      0.03033295	      0.10077160
      1.13157672	      0.10683487	      0.13414031	      0.03033288	      0.10076731
      1.13167990	      0.10683478	      0.13414050	      0.03033279	      0.10076121
      1.13176814	      0.10683470	      0.13414067	      0.03033272	      0.10075600
      1.13185638	      0.10683462	      0.13414083	      0.03033264	      0.10075079
      1.13194463	      0.10683454	      0.13414100	      0.03033256	      0.10074560
      1.13203287	      0.10683446	      0.13414116	      0.03033249	      0.10074041
      1.13210873	      0.10683439	      0.13414130	      0.03033242	      0.10073595
      1.13218459	      0.10683432	      0.13414144	      0.03033236	      0.10073150
      1.13227988	      0.10683423	      0.13414162	      0.03033228	      0.10072592
      1.13237516	      0.10683415	      0.13414180	      0.03033219	      0.10072034
      1.13245119	      0.10683408	      0.13414195	      0.03033213	      0.10071590
      1.13252722	      0.10683401	      0.13414209	      0.03033206	      0.10071147
      1.13262407	      0.10683392	      0.13414227	      0.03033198	      0.10070583
      1.13272091	      0.10683383	      0.13414246	      0.03033190	      0.10070019
      1.13279376	      0.10683377	      0.13414259	      0.03033183	      0.10069596
      1.13286660	      0.10683370	      0.13414273	      0.03033177	      0.10069174
      1.13296836	      0.10683361	      0.13414293	      0.03033168	      0.10068584
      1.13307011	      0.10683352	      0.13414312	      0.03033160	      0.10067996
      1.13313959	      0.10683346	      0.13414325	      0.03033154	      0.10067594
      1.13320907	      0.10683340	      0.13414338	      0.03033148	      0.10067193
      1.13331826	      0.10683330	      0.13414359	      0.03033138	      0.10066564
      1.13340726	      0.10683322	      0.13414376	      0.03033131	      0.10066053
      1.13349626	      0.10683314	      0.13414393	      0.03033123	      0.10065542
      1.13358525	      0.10683306	      0.13414411	      0.03033115	      0.10065031
      1.13366450	      0.10683299	      0.13414426	      0.03033109	      0.10064577
      1.13374374	      0.10683292	      0.13414441	      0.03033102	      0.10064124
      1.13382298	      0.10683285	      0.13414456	      0.03033095	      0.10063672
      1.13392491	      0.10683276	      0.13414476	      0.03033086	      0.10063090
      1.13400546	      0.10683268	      0.13414492	      0.03033080	      0.10062632
      1.13408601	      0.10683261	      0.13414507	      0.03033073	      0.10062174
      1.13416657	      0.10683254	      0.13414523	      0.03033066	      0.10061716
      1.13426748	      0.10683245	      0.13414543	      0.03033057	      0.10061144
      1.13434667	      0.10683238	      0.13414558	      0.03033050	      0.10060695
      1.13442585	      0.10683231	      0.13414574	      0.03033044	      0.10060248
      1.13450504	      0.10683224	      0.13414589	      0.03033037	      0.10059800
      1.13461013	      0.10683215	      0.13414610	      0.03033028	      0.10059208
      1.13468876	      0.10683208	      0.13414625	      0.03033021	      0.10058765
      1.13476738	      0.10683201	      0.13414641	      0.03033015	      0.10058323
      1.13486299	      0.10683192	      0.13414660	      0.03033007	      0.10057786
      1.13494817	      0.10683185	      0.13414676	      0.03032999	      0.10057309
      1.13503335	      0.10683177	      0.13414693	      0.03032992	      0.10056832
      1.13511853	      0.10683170	      0.13414710	      0.03032985	      0.10056356
      1.13520371	      0.10683162	      0.13414727	      0.03032978	      0.10055880
      1.13528888	      0.10683155	      0.13414744	      0.03032970	      0.10055405
      1.13537406	      0.10683147	      0.13414761	      0.03032963	      0.10054931
      1.13545924	      0.10683140	      0.13414778	      0.03032956	      0.10054458
      1.13554442	      0.10683132	      0.13414795	      0.03032949	      0.10053985
      1.13562959	      0.10683125	      0.13414812	      0.03032942	      0.10053513
[truncated: 753,186 more chars]
