# Supplementary material for: Musculoskeletal simulations to examine the effects of accentuated eccentric loading (AEL) on jump height
Source: PeerJ. 2023 Jan 23;11:e14687. doi: 10.7717/peerj.14687 (PMC9879160; doi:10.7717/peerj.14687)
Supplement: Supplemental Information 1 [file peerj-11-14687-s001.zip › Supplementary Simulation code and output results BW/Optimized_for_J_Results/TwoSegment_Two_Segment_FiberPassivePower.sto]

FiberPassivePower
version=1
nRows=13563
nColumns=5
inDegrees=no

This analysis gathers basic information about muscles during a simulation (e.g., forces, tendon lengths, moment arms, etc).
Units are S.I. units (second, meters, Newtons, ...)
Angles are in degrees.

endheader
time	vastus	recfem	glut	ham
      0.00000000	     -0.00000000	     -0.00000000	     -0.00000000	     -0.00000000
      0.00010000	     -0.00000000	     -0.00000000	     -0.00000000	      0.00000000
      0.00023578	     -0.00000000	     -0.00000000	     -0.00000000	      0.00000000
      0.00037157	     -0.00000000	     -0.00000000	     -0.00000000	      0.00000000
      0.00050735	     -0.00000000	     -0.00000000	     -0.00000000	      0.00000000
      0.00064313	     -0.00000000	     -0.00000000	     -0.00000000	      0.00000000
      0.00077892	     -0.00000000	     -0.00000000	     -0.00000000	      0.00000000
      0.00095179	     -0.00000000	     -0.00000000	     -0.00000000	      0.00000000
      0.00112467	     -0.00000000	     -0.00000000	     -0.00000000	      0.00000000
      0.00129754	     -0.00000000	     -0.00000000	     -0.00000000	      0.00000000
      0.00151861	     -0.00000000	     -0.00000000	     -0.00000000	      0.00000000
      0.00173969	     -0.00000000	     -0.00000000	     -0.00000000	      0.00000000
      0.00201011	     -0.00000000	     -0.00000000	     -0.00000000	      0.00000000
      0.00228052	     -0.00000000	     -0.00000000	     -0.00000000	      0.00000000
      0.00263639	     -0.00000000	     -0.00000000	     -0.00000000	      0.00000000
      0.00299225	     -0.00000000	     -0.00000000	     -0.00000000	      0.00000000
      0.00349305	     -0.00000000	     -0.00000000	     -0.00000000	      0.00000000
      0.00399385	     -0.00000000	     -0.00000000	     -0.00000000	      0.00000000
      0.00475543	     -0.00000000	     -0.00000000	     -0.00000000	      0.00000000
      0.00551701	     -0.00000000	     -0.00000000	     -0.00000000	      0.00000000
      0.00644774	     -0.00000000	     -0.00000000	     -0.00000000	      0.00000000
      0.00737847	     -0.00000000	     -0.00000000	     -0.00000000	      0.00000000
      0.00830920	     -0.00000000	     -0.00000000	     -0.00000000	      0.00000000
      0.00923993	     -0.00000000	     -0.00000000	     -0.00000000	      0.00000000
      0.01047305	     -0.00000000	     -0.00000000	     -0.00000000	      0.00000000
      0.01125060	     -0.00000000	     -0.00000000	     -0.00000000	      0.00000000
      0.01202816	     -0.00000000	     -0.00000000	     -0.00000000	      0.00000000
      0.01316609	     -0.00000000	     -0.00000000	     -0.00000000	      0.00000000
      0.01396261	     -0.00000000	     -0.00000000	     -0.00000000	      0.00000000
      0.01475914	     -0.00000000	     -0.00000000	     -0.00000000	      0.00000000
      0.01571545	     -0.00000000	     -0.00000000	     -0.00000000	      0.00000000
      0.01658307	     -0.00000000	     -0.00000000	     -0.00000000	      0.00000000
      0.01745069	     -0.00000000	     -0.00000000	     -0.00000000	      0.00000000
      0.01830614	     -0.00000000	     -0.00000000	     -0.00000000	      0.00000000
      0.01916159	     -0.00000000	     -0.00000000	     -0.00000000	      0.00000000
      0.01997595	     -0.00000000	     -0.00000000	     -0.00000000	      0.00000000
      0.02079031	     -0.00000000	     -0.00000000	     -0.00000000	      0.00000000
      0.02156845	     -0.00000000	     -0.00000000	     -0.00000000	      0.00000000
      0.02250334	     -0.00000000	     -0.00000000	     -0.00000000	      0.00000000
      0.02343823	     -0.00000000	     -0.00000000	     -0.00000000	      0.00000000
      0.02422430	     -0.00000000	     -0.00000000	     -0.00000000	      0.00000000
      0.02501038	     -0.00000000	     -0.00000000	     -0.00000000	      0.00000000
      0.02579645	     -0.00000000	     -0.00000000	     -0.00000000	      0.00000000
      0.02658253	     -0.00000000	     -0.00000000	     -0.00000000	      0.00000000
      0.02736860	     -0.00000000	     -0.00000000	     -0.00000000	      0.00000000
      0.02815468	     -0.00000000	     -0.00000000	     -0.00000000	      0.00000000
      0.02894076	     -0.00000000	     -0.00000000	     -0.00000000	      0.00000000
      0.02972683	     -0.00000000	     -0.00000000	     -0.00000000	      0.00000000
      0.03051291	     -0.00000000	     -0.00000000	     -0.00000000	      0.00000000
      0.03129898	     -0.00000000	     -0.00000000	     -0.00000000	      0.00000000
      0.03208506	     -0.00000000	     -0.00000000	     -0.00000000	      0.00000000
      0.03287113	     -0.00000000	     -0.00000000	     -0.00000000	      0.00000000
      0.03365721	     -0.00000000	     -0.00000000	     -0.00000000	      0.00000000
      0.03444328	     -0.00000000	     -0.00000000	     -0.00000000	      0.00000000
      0.03522936	     -0.00000000	     -0.00000000	     -0.00000000	      0.00000000
      0.03601544	     -0.00000000	     -0.00000000	     -0.00000000	      0.00000000
      0.03680151	     -0.00000000	     -0.00000000	     -0.00000000	      0.00000000
      0.03758759	     -0.00000000	     -0.00000000	     -0.00000000	      0.00000000
      0.03837366	     -0.00000000	     -0.00000000	     -0.00000000	      0.00000000
      0.03915974	     -0.00000000	     -0.00000000	     -0.00000000	      0.00000000
      0.03994581	     -0.00000000	     -0.00000000	     -0.00000000	      0.00000000
      0.04073189	     -0.00000000	     -0.00000000	     -0.00000000	      0.00000000
      0.04151796	     -0.00000000	     -0.00000000	     -0.00000000	      0.00000000
      0.04230404	     -0.00000000	     -0.00000000	     -0.00000000	      0.00000000
      0.04309012	     -0.00000000	     -0.00000000	     -0.00000000	      0.00000000
      0.04387619	     -0.00000000	     -0.00000000	     -0.00000000	      0.00000000
      0.04466227	     -0.00000000	     -0.00000000	     -0.00000000	      0.00000000
      0.04544834	     -0.00000000	     -0.00000000	     -0.00000000	      0.00000000
      0.04623442	     -0.00000000	     -0.00000000	     -0.00000000	      0.00000000
      0.04702049	     -0.00000000	     -0.00000000	     -0.00000000	      0.00000000
      0.04780657	     -0.00000000	     -0.00000000	     -0.00000000	      0.00000000
      0.04859264	     -0.00000000	     -0.00000000	     -0.00000000	      0.00000000
      0.04937872	     -0.00000000	     -0.00000000	     -0.00000000	      0.00000000
      0.05016480	     -0.00000000	     -0.00000000	     -0.00000000	      0.00000000
      0.05086958	     -0.00000000	     -0.00000000	     -0.00000000	      0.00000000
      0.05157436	     -0.00000000	     -0.00000000	     -0.00000000	      0.00000000
      0.05227914	     -0.00000000	     -0.00000000	     -0.00000000	      0.00000000
      0.05298392	     -0.00000000	     -0.00000000	     -0.00000000	      0.00000000
      0.05368870	     -0.00000000	     -0.00000000	     -0.00000000	      0.00000000
      0.05439348	     -0.00000000	     -0.00000000	     -0.00000000	      0.00000000
      0.05509826	     -0.00000000	     -0.00000000	     -0.00000000	      0.00000000
      0.05580304	     -0.00000000	     -0.00000000	     -0.00000000	      0.00000000
      0.05650782	     -0.00000000	     -0.00000000	     -0.00000000	      0.00000000
      0.05721260	     -0.00000000	     -0.00000000	     -0.00000000	      0.00000000
      0.05791738	     -0.00000000	     -0.00000000	     -0.00000000	      0.00000000
      0.05862216	     -0.00000000	     -0.00000000	     -0.00000000	      0.00000000
      0.05932694	     -0.00000000	     -0.00000000	     -0.00000000	      0.00000000
      0.06003172	     -0.00000000	     -0.00000000	     -0.00000000	      0.00000000
      0.06073650	     -0.00000000	     -0.00000000	     -0.00000000	      0.00000000
      0.06144128	     -0.00000000	     -0.00000000	     -0.00000000	      0.00000000
      0.06214606	     -0.00000000	     -0.00000000	     -0.00000000	      0.00000000
      0.06285084	     -0.00000000	     -0.00000000	     -0.00000000	      0.00000000
      0.06355562	     -0.00000000	     -0.00000000	     -0.00000000	      0.00000000
      0.06426040	     -0.00000000	     -0.00000000	     -0.00000000	      0.00000000
      0.06496518	     -0.00000000	     -0.00000000	     -0.00000000	      0.00000000
      0.06566996	     -0.00000000	     -0.00000000	     -0.00000000	      0.00000000
      0.06637474	     -0.00000000	     -0.00000000	     -0.00000000	      0.00000000
      0.06707952	     -0.00000000	     -0.00000000	     -0.00000000	      0.00000000
      0.06778430	     -0.00000000	     -0.00000000	     -0.00000000	      0.00000000
      0.06848908	     -0.00000000	     -0.00000000	     -0.00000000	      0.00000000
      0.06919386	     -0.00000000	     -0.00000000	     -0.00000000	      0.00000000
      0.06989864	     -0.00000000	     -0.00000000	     -0.00000000	      0.00000000
      0.07060343	     -0.00000000	     -0.00000000	     -0.00000000	      0.00000000
      0.07130821	     -0.00000000	     -0.00000000	     -0.00000000	      0.00000000
      0.07201299	     -0.00000000	     -0.00000000	     -0.00000000	      0.00000000
      0.07271777	     -0.00000000	     -0.00000000	     -0.00000000	      0.00000000
      0.07342255	     -0.00000000	     -0.00000000	     -0.00000000	      0.00000000
      0.07412733	     -0.00000000	     -0.00000000	     -0.00000000	      0.00000000
      0.07483211	     -0.00000000	     -0.00000000	     -0.00000000	      0.00000000
      0.07553689	     -0.00000000	     -0.00000000	     -0.00000000	      0.00000000
      0.07624167	     -0.00000000	     -0.00000000	     -0.00000000	      0.00000000
      0.07694645	     -0.00000000	     -0.00000000	     -0.00000000	      0.00000000
      0.07765123	     -0.00000000	     -0.00000000	     -0.00000000	      0.00000000
      0.07835601	     -0.00000000	     -0.00000000	     -0.00000000	      0.00000000
      0.07906079	     -0.00000000	     -0.00000000	     -0.00000000	      0.00000000
      0.07976557	     -0.00000000	     -0.00000000	     -0.00000000	      0.00000000
      0.08047035	     -0.00000000	     -0.00000000	     -0.00000000	      0.00000000
      0.08117513	     -0.00000000	     -0.00000000	     -0.00000000	      0.00000000
      0.08187991	     -0.00000000	     -0.00000000	     -0.00000000	      0.00000000
      0.08258469	     -0.00000000	     -0.00000000	     -0.00000000	      0.00000000
      0.08328947	     -0.00000000	     -0.00000000	     -0.00000000	      0.00000000
      0.08399425	     -0.00000000	     -0.00000000	     -0.00000000	      0.00000000
      0.08469903	     -0.00000000	     -0.00000000	     -0.00000000	      0.00000000
      0.08540381	     -0.00000000	     -0.00000000	     -0.00000000	      0.00000000
      0.08610859	     -0.00000000	     -0.00000000	     -0.00000000	      0.00000000
      0.08681337	     -0.00000000	     -0.00000000	     -0.00000000	      0.00000000
      0.08751815	     -0.00000000	     -0.00000000	     -0.00000000	      0.00000000
      0.08822293	     -0.00000000	     -0.00000000	     -0.00000000	      0.00000000
      0.08892771	     -0.00000000	     -0.00000000	     -0.00000000	      0.00000000
      0.08963249	     -0.00000000	     -0.00000000	     -0.00000000	      0.00000000
      0.09033727	     -0.00000000	     -0.00000000	     -0.00000000	      0.00000000
      0.09104205	     -0.00000000	     -0.00000000	     -0.00000000	      0.00000000
      0.09174684	     -0.00000000	     -0.00000000	     -0.00000000	      0.00000000
      0.09245162	     -0.00000000	     -0.00000000	     -0.00000000	      0.00000000
      0.09315640	     -0.00000000	     -0.00000000	     -0.00000000	      0.00000000
      0.09386118	     -0.00000000	     -0.00000000	     -0.00000000	      0.00000000
      0.09456596	     -0.00000000	     -0.00000000	     -0.00000000	      0.00000000
      0.09527074	     -0.00000000	     -0.00000000	     -0.00000000	      0.00000000
      0.09597552	     -0.00000000	     -0.00000000	     -0.00000000	      0.00000000
      0.09668030	     -0.00000000	     -0.00000000	     -0.00000000	      0.00000000
      0.09738508	     -0.00000000	     -0.00000000	     -0.00000000	      0.00000000
      0.09808986	     -0.00000000	     -0.00000000	     -0.00000000	      0.00000000
      0.09879464	     -0.00000000	     -0.00000000	     -0.00000000	      0.00000000
      0.09949942	     -0.00000000	     -0.00000000	     -0.00000000	      0.00000000
      0.10020420	     -0.00000000	     -0.00000000	     -0.00000000	      0.00000000
      0.10090898	     -0.00000000	     -0.00000000	     -0.00000000	      0.00000000
      0.10161376	     -0.00000000	     -0.00000000	     -0.00000000	      0.00000000
      0.10231854	     -0.00000000	     -0.00000000	     -0.00000000	      0.00000000
      0.10302332	     -0.00000000	     -0.00000000	     -0.00000000	      0.00000000
      0.10372810	     -0.00000000	     -0.00000000	     -0.00000000	      0.00000000
      0.10443288	     -0.00000000	     -0.00000000	     -0.00000000	      0.00000000
      0.10513766	     -0.00000000	     -0.00000000	     -0.00000000	      0.00000000
      0.10584244	     -0.00000000	     -0.00000000	     -0.00000000	      0.00000000
      0.10654722	     -0.00000000	     -0.00000000	     -0.00000000	      0.00000000
      0.10725200	     -0.00000000	     -0.00000000	     -0.00000000	      0.00000000
      0.10795678	     -0.00000000	     -0.00000000	     -0.00000000	      0.00000000
      0.10866156	     -0.00000000	     -0.00000000	     -0.00000000	      0.00000000
      0.10936634	     -0.00000000	     -0.00000000	     -0.00000000	      0.00000000
      0.11007112	     -0.00000000	     -0.00000000	     -0.00000000	      0.00000000
      0.11077590	     -0.00000000	     -0.00000000	     -0.00000000	      0.00000000
      0.11148068	     -0.00000000	     -0.00000000	     -0.00000000	      0.00000000
      0.11218546	     -0.00000000	     -0.00000000	     -0.00000000	      0.00000000
      0.11289024	     -0.00000000	     -0.00000000	     -0.00000000	      0.00000000
      0.11359503	     -0.00000000	     -0.00000000	     -0.00000000	      0.00000000
      0.11429981	     -0.00000000	     -0.00000000	     -0.00000000	      0.00000000
      0.11500459	     -0.00000000	     -0.00000000	     -0.00000000	      0.00000000
      0.11570937	     -0.00000000	     -0.00000000	     -0.00000000	      0.00000000
      0.11641415	     -0.00000000	     -0.00000000	     -0.00000000	      0.00000000
      0.11711893	     -0.00000000	     -0.00000000	     -0.00000000	      0.00000000
      0.11782371	     -0.00000000	     -0.00000000	     -0.00000000	      0.00000000
      0.11852849	     -0.00000000	     -0.00000000	     -0.00000000	      0.00000000
      0.11923327	     -0.00000000	     -0.00000000	     -0.00000000	      0.00000000
      0.11993805	     -0.00000000	     -0.00000000	     -0.00000000	      0.00000000
      0.12064283	     -0.00000000	     -0.00000000	     -0.00000000	      0.00000000
      0.12134761	     -0.00000000	     -0.00000000	     -0.00000000	      0.00000000
      0.12205239	     -0.00000000	     -0.00000000	     -0.00000000	      0.00000000
      0.12275717	     -0.00000000	     -0.00000000	     -0.00000000	      0.00000000
      0.12346195	     -0.00000000	     -0.00000000	     -0.00000000	      0.00000000
      0.12416673	     -0.00000000	     -0.00000000	     -0.00000000	      0.00000000
      0.12487151	     -0.00000000	     -0.00000000	     -0.00000000	      0.00000000
      0.12557629	     -0.00000000	     -0.00000000	     -0.00000000	      0.00000000
      0.12628107	     -0.00000000	     -0.00000000	     -0.00000000	      0.00000000
      0.12698585	     -0.00000000	     -0.00000000	     -0.00000000	      0.00000000
      0.12769063	     -0.00000000	     -0.00000000	     -0.00000000	      0.00000000
      0.12839541	     -0.00000000	     -0.00000000	     -0.00000000	      0.00000000
      0.12910019	     -0.00000000	     -0.00000000	     -0.00000000	      0.00000000
      0.12980497	     -0.00000000	     -0.00000000	     -0.00000000	      0.00000000
      0.13050975	     -0.00000000	     -0.00000000	     -0.00000000	      0.00000000
      0.13121453	     -0.00000000	     -0.00000000	     -0.00000000	      0.00000000
      0.13191931	     -0.00000000	     -0.00000000	     -0.00000000	      0.00000000
      0.13262409	     -0.00000000	     -0.00000000	     -0.00000000	      0.00000000
      0.13332887	     -0.00000000	     -0.00000000	     -0.00000000	      0.00000000
      0.13403365	     -0.00000000	     -0.00000000	     -0.00000000	      0.00000000
      0.13473844	     -0.00000000	     -0.00000000	     -0.00000000	      0.00000000
      0.13544322	     -0.00000000	     -0.00000000	     -0.00000000	      0.00000000
      0.13614800	     -0.00000000	     -0.00000000	     -0.00000000	      0.00000000
      0.13685278	     -0.00000000	     -0.00000000	     -0.00000000	      0.00000000
      0.13755756	     -0.00000000	     -0.00000000	     -0.00000000	      0.00000000
      0.13826234	     -0.00000000	     -0.00000000	     -0.00000000	      0.00000000
      0.13896712	     -0.00000000	     -0.00000000	     -0.00000000	      0.00000000
      0.13967190	     -0.00000000	     -0.00000000	     -0.00000000	      0.00000000
      0.14037668	     -0.00000000	     -0.00000000	     -0.00000000	      0.00000000
      0.14108146	     -0.00000000	     -0.00000000	     -0.00000000	      0.00000000
      0.14178624	     -0.00000000	     -0.00000000	     -0.00000000	      0.00000000
      0.14249102	     -0.00000000	     -0.00000000	     -0.00000000	      0.00000000
      0.14319580	     -0.00000000	     -0.00000000	     -0.00000000	      0.00000000
      0.14390058	     -0.00000000	     -0.00000000	     -0.00000000	      0.00000000
      0.14460536	     -0.00000000	     -0.00000000	     -0.00000000	      0.00000000
      0.14531014	     -0.00000000	     -0.00000000	     -0.00000000	      0.00000000
      0.14601492	     -0.00000000	     -0.00000000	     -0.00000000	      0.00000000
      0.14671970	     -0.00000000	     -0.00000000	     -0.00000000	      0.00000000
      0.14742448	     -0.00000000	     -0.00000000	     -0.00000000	      0.00000000
      0.14812926	     -0.00000000	     -0.00000000	     -0.00000000	      0.00000000
      0.14883404	     -0.00000000	     -0.00000000	     -0.00000000	      0.00000000
      0.14953882	     -0.00000000	     -0.00000000	     -0.00000000	      0.00000000
      0.15024360	     -0.00000000	     -0.00000000	     -0.00000000	      0.00000000
      0.15094838	     -0.00000000	     -0.00000000	     -0.00000000	      0.00000000
      0.15165316	     -0.00000000	     -0.00000000	     -0.00000000	      0.00000000
      0.15235794	     -0.00000000	     -0.00000000	     -0.00000000	      0.00000000
      0.15306272	     -0.00000000	     -0.00000000	     -0.00000000	      0.00000000
      0.15376750	     -0.00000000	     -0.00000000	     -0.00000000	      0.00000000
      0.15447228	     -0.00000000	     -0.00000000	     -0.00000000	      0.00000000
      0.15517706	     -0.00000000	     -0.00000000	     -0.00000000	      0.00000000
      0.15588185	     -0.00000000	     -0.00000000	     -0.00000000	      0.00000000
      0.15658663	     -0.00000000	     -0.00000000	     -0.00000000	      0.00000000
      0.15729141	     -0.00000000	     -0.00000000	     -0.00000000	      0.00000000
      0.15799619	     -0.00000000	     -0.00000000	     -0.00000000	      0.00000000
      0.15870097	     -0.00000000	     -0.00000000	     -0.00000000	      0.00000000
      0.15940575	     -0.00000000	     -0.00000000	     -0.00000000	      0.00000000
      0.16011053	     -0.00000000	     -0.00000000	     -0.00000000	      0.00000000
      0.16081531	     -0.00000000	     -0.00000000	     -0.00000000	      0.00000000
      0.16152009	     -0.00000000	     -0.00000000	     -0.00000000	      0.00000000
      0.16222487	     -0.00000000	     -0.00000000	     -0.00000000	      0.00000000
      0.16292965	     -0.00000000	     -0.00000000	     -0.00000000	      0.00000000
      0.16363443	     -0.00000000	     -0.00000000	     -0.00000000	      0.00000000
      0.16433921	     -0.00000000	     -0.00000000	     -0.00000000	      0.00000000
      0.16504399	     -0.00000000	     -0.00000000	     -0.00000000	      0.00000000
      0.16574877	     -0.00000000	     -0.00000000	     -0.00000000	      0.00000000
      0.16645355	     -0.00000000	     -0.00000000	     -0.00000000	      0.00000000
      0.16715833	     -0.00000000	     -0.00000000	     -0.00000000	      0.00000000
      0.16786311	     -0.00000000	     -0.00000000	     -0.00000000	      0.00000000
      0.16856789	     -0.00000000	     -0.00000000	     -0.00000000	      0.00000000
      0.16927267	     -0.00000000	     -0.00000000	     -0.00000000	      0.00000000
      0.16997745	     -0.00000000	     -0.00000000	     -0.00000000	      0.00000000
      0.17068223	     -0.00000000	     -0.00000000	     -0.00000000	      0.00000000
      0.17138701	     -0.00000000	     -0.00000000	     -0.00000000	      0.00000000
      0.17209179	     -0.00000000	     -0.00000000	     -0.00000000	      0.00000000
      0.17279657	     -0.00000000	     -0.00000000	     -0.00000000	      0.00000000
      0.17350135	     -0.00000000	     -0.00000000	     -0.00000000	      0.00000000
      0.17420613	     -0.00000000	     -0.00000000	     -0.00000000	      0.00000000
      0.17491091	     -0.00000000	     -0.00000000	     -0.00000000	      0.00000000
      0.17561569	     -0.00000000	     -0.00000000	     -0.00000000	      0.00000000
      0.17632047	     -0.00000000	     -0.00000000	     -0.00000000	      0.00000000
      0.17702526	     -0.00000000	     -0.00000000	     -0.00000000	      0.00000000
      0.17773004	     -0.00000000	     -0.00000000	     -0.00000000	      0.00000000
      0.17843482	     -0.00000000	     -0.00000000	     -0.00000000	      0.00000000
      0.17913960	     -0.00000000	     -0.00000000	     -0.00000000	      0.00000000
      0.17984438	     -0.00000000	     -0.00000000	     -0.00000000	      0.00000000
      0.18054916	     -0.00000000	     -0.00000000	     -0.00000000	      0.00000000
      0.18125394	     -0.00000000	     -0.00000000	     -0.00000000	      0.00000000
      0.18195872	     -0.00000000	     -0.00000000	     -0.00000000	      0.00000000
      0.18266350	     -0.00000000	     -0.00000000	     -0.00000000	      0.00000000
      0.18336828	     -0.00000000	     -0.00000000	     -0.00000000	      0.00000000
      0.18407306	     -0.00000000	     -0.00000000	     -0.00000000	      0.00000000
      0.18477784	     -0.00000000	     -0.00000000	     -0.00000000	      0.00000000
      0.18548262	     -0.00000000	     -0.00000000	     -0.00000000	      0.00000000
      0.18618740	     -0.00000000	     -0.00000000	     -0.00000000	      0.00000000
      0.18689218	     -0.00000000	     -0.00000000	     -0.00000000	      0.00000000
      0.18759696	     -0.00000000	     -0.00000000	     -0.00000000	      0.00000000
      0.18830174	     -0.00000000	     -0.00000000	     -0.00000000	      0.00000000
      0.18900652	     -0.00000000	     -0.00000000	     -0.00000000	      0.00000000
      0.18971130	     -0.00000000	     -0.00000000	     -0.00000000	      0.00000000
      0.19041608	     -0.00000000	     -0.00000000	     -0.00000000	      0.00000000
      0.19112086	     -0.00000000	     -0.00000000	     -0.00000000	      0.00000000
      0.19182564	     -0.00000000	     -0.00000000	     -0.00000000	      0.00000000
      0.19253042	     -0.00000000	     -0.00000000	     -0.00000000	      0.00000000
      0.19323520	     -0.00000000	      0.00000000	     -0.00000000	      0.00000000
      0.19393998	     -0.00000000	      0.00000000	     -0.00000000	      0.00000000
      0.19464476	     -0.00000000	      0.00000000	     -0.00000000	      0.00000000
      0.19534954	     -0.00000000	      0.00000000	     -0.00000000	      0.00000000
      0.19605432	     -0.00000000	      0.00000000	     -0.00000000	      0.00000000
      0.19675910	     -0.00000000	      0.00000000	     -0.00000000	      0.00000000
      0.19746388	     -0.00000000	      0.00000000	     -0.00000000	      0.00000000
      0.19816866	     -0.00000000	      0.00000000	     -0.00000000	      0.00000000
      0.19887345	     -0.00000000	      0.00000000	     -0.00000000	      0.00000000
      0.19957823	     -0.00000000	      0.00000000	     -0.00000000	      0.00000000
      0.20028301	     -0.00000000	      0.00000000	     -0.00000000	      0.00000000
      0.20098779	     -0.00000000	      0.00000000	     -0.00000000	      0.00000000
      0.20169257	     -0.00000000	      0.00000000	     -0.00000000	      0.00000000
      0.20239735	     -0.00000000	      0.00000000	     -0.00000000	      0.00000000
      0.20310213	     -0.00000000	      0.00000000	     -0.00000000	      0.00000000
      0.20380691	     -0.00000000	      0.00000000	     -0.00000000	      0.00000000
      0.20451169	     -0.00000000	      0.00000000	     -0.00000000	      0.00000000
      0.20521647	     -0.00000000	      0.00000000	     -0.00000000	      0.00000000
      0.20592125	     -0.00000000	      0.00000000	     -0.00000000	      0.00000000
      0.20662603	     -0.00000000	      0.00000000	     -0.00000000	      0.00000000
      0.20733081	     -0.00000000	      0.00000000	     -0.00000000	      0.00000000
      0.20803559	     -0.00000000	      0.00000000	     -0.00000000	      0.00000000
      0.20874037	     -0.00000000	      0.00000000	     -0.00000000	      0.00000000
      0.20944515	     -0.00000000	      0.00000000	     -0.00000000	      0.00000000
      0.21014993	     -0.00000000	      0.00000000	     -0.00000000	      0.00000000
      0.21085471	     -0.00000000	      0.00000000	     -0.00000000	      0.00000000
      0.21155949	     -0.00000000	      0.00000000	     -0.00000000	      0.00000000
      0.21226427	     -0.00000000	      0.00000000	     -0.00000000	      0.00000000
      0.21296905	     -0.00000000	      0.00000000	     -0.00000000	      0.00000000
      0.21367383	     -0.00000000	      0.00000000	     -0.00000000	      0.00000000
      0.21437861	     -0.00000000	      0.00000000	     -0.00000000	      0.00000000
      0.21508339	     -0.00000000	      0.00000000	     -0.00000000	      0.00000000
      0.21578817	     -0.00000000	      0.00000000	     -0.00000000	      0.00000000
      0.21649295	     -0.00000000	      0.00000000	     -0.00000000	      0.00000000
      0.21719773	     -0.00000000	      0.00000000	     -0.00000000	      0.00000000
      0.21790251	     -0.00000000	      0.00000000	     -0.00000000	      0.00000000
      0.21860729	     -0.00000000	      0.00000000	     -0.00000000	      0.00000000
      0.21931207	     -0.00000000	      0.00000000	     -0.00000000	      0.00000000
      0.22001686	     -0.00000000	      0.00000000	     -0.00000000	      0.00000000
      0.22072164	     -0.00000000	      0.00000000	     -0.00000000	      0.00000000
      0.22142642	     -0.00000000	      0.00000000	     -0.00000000	      0.00000000
      0.22213120	     -0.00000000	      0.00000000	     -0.00000000	      0.00000000
      0.22283598	     -0.00000000	      0.00000000	     -0.00000000	      0.00000000
      0.22354076	     -0.00000000	      0.00000000	     -0.00000000	      0.00000000
      0.22424554	     -0.00000000	      0.00000000	     -0.00000000	      0.00000000
      0.22495032	     -0.00000000	      0.00000000	     -0.00000000	      0.00000000
      0.22565510	     -0.00000000	      0.00000000	     -0.00000000	      0.00000000
      0.22635988	     -0.00000000	      0.00000000	     -0.00000000	      0.00000000
      0.22706466	     -0.00000000	      0.00000000	     -0.00000000	      0.00000000
      0.22776944	     -0.00000000	      0.00000000	     -0.00000000	      0.00000000
      0.22847422	     -0.00000000	      0.00000000	     -0.00000000	      0.00000000
      0.22917900	     -0.00000000	      0.00000000	     -0.00000000	      0.00000000
      0.22988378	     -0.00000000	      0.00000000	     -0.00000000	      0.00000000
      0.23058856	     -0.00000000	      0.00000000	     -0.00000000	      0.00000000
      0.23129334	     -0.00000000	      0.00000000	     -0.00000000	      0.00000000
      0.23199812	     -0.00000000	      0.00000000	     -0.00000000	      0.00000000
      0.23270290	     -0.00000000	      0.00000000	     -0.00000000	      0.00000000
      0.23340768	     -0.00000000	      0.00000000	     -0.00000000	      0.00000000
      0.23411246	     -0.00000000	      0.00000000	     -0.00000000	      0.00000000
      0.23481724	     -0.00000000	      0.00000000	     -0.00000000	      0.00000000
      0.23552202	     -0.00000000	      0.00000000	     -0.00000000	      0.00000000
      0.23622680	     -0.00000000	      0.00000000	     -0.00000000	      0.00000000
      0.23693158	     -0.00000000	      0.00000000	     -0.00000000	      0.00000000
      0.23763636	     -0.00000000	      0.00000000	     -0.00000000	      0.00000000
      0.23834114	     -0.00000000	      0.00000000	     -0.00000000	      0.00000000
      0.23904592	     -0.00000000	      0.00000000	     -0.00000000	      0.00000000
      0.23975070	     -0.00000000	      0.00000000	     -0.00000000	      0.00000000
      0.24045548	     -0.00000000	      0.00000000	     -0.00000000	      0.00000000
      0.24116027	     -0.00000000	      0.00000000	     -0.00000000	      0.00000000
      0.24186505	     -0.00000000	      0.00000000	     -0.00000000	      0.00000000
      0.24256983	     -0.00000000	      0.00000000	     -0.00000000	      0.00000000
      0.24327461	     -0.00000000	      0.00000000	     -0.00000000	      0.00000000
      0.24397939	     -0.00000000	      0.00000000	     -0.00000000	      0.00000000
      0.24468417	     -0.00000000	      0.00000000	     -0.00000000	      0.00000000
      0.24538895	     -0.00000000	      0.00000000	     -0.00000000	      0.00000000
      0.24609373	     -0.00000000	      0.00000000	     -0.00000000	      0.00000000
      0.24679851	     -0.00000000	      0.00000000	     -0.00000000	      0.00000000
      0.24750329	     -0.00000000	      0.00000000	     -0.00000000	      0.00000000
      0.24820807	     -0.00000000	      0.00000000	     -0.00000000	      0.00000000
      0.24891285	     -0.00000000	      0.00000000	     -0.00000000	      0.00000000
      0.24961763	     -0.00000000	      0.00000000	     -0.00000000	      0.00000000
      0.25032241	     -0.00000000	      0.00000000	     -0.00000000	      0.00000000
      0.25102719	     -0.00000000	      0.00000000	     -0.00000000	      0.00000000
      0.25173197	     -0.00000000	      0.00000000	     -0.00000000	      0.00000000
      0.25243675	     -0.00000000	     -0.00000000	     -0.00000000	      0.00000000
      0.25314153	     -0.00000000	     -0.00000000	     -0.00000000	      0.00000000
      0.25384631	     -0.00000000	     -0.00000000	     -0.00000000	      0.00000000
      0.25447979	     -0.00000000	     -0.00000000	     -0.00000000	      0.00000000
      0.25511326	     -0.00000000	     -0.00000000	     -0.00000000	      0.00000000
      0.25574674	     -0.00000000	     -0.00000000	     -0.00000000	      0.00000000
      0.25638021	     -0.00000000	     -0.00000000	     -0.00000000	      0.00000000
      0.25701369	     -0.00000000	     -0.00000000	     -0.00000000	      0.00000000
      0.25764716	     -0.00000000	     -0.00000000	     -0.00000000	      0.00000000
      0.25828064	     -0.00000000	     -0.00000000	     -0.00000000	      0.00000000
      0.25891411	     -0.00000000	     -0.00000000	     -0.00000000	      0.00000000
      0.25954759	     -0.00000000	     -0.00000000	     -0.00000000	      0.00000000
      0.26018106	     -0.00000000	     -0.00000000	     -0.00000000	      0.00000000
      0.26081453	     -0.00000000	     -0.00000000	     -0.00000000	      0.00000000
      0.26144801	     -0.00000000	     -0.00000000	     -0.00000000	      0.00000000
      0.26208148	     -0.00000000	     -0.00000000	     -0.00000000	      0.00000000
      0.26271496	     -0.00000000	     -0.00000000	     -0.00000000	      0.00000000
      0.26334843	     -0.00000000	     -0.00000000	     -0.00000000	      0.00000000
      0.26398191	     -0.00000000	     -0.00000000	     -0.00000000	      0.00000000
      0.26461538	     -0.00000000	     -0.00000000	     -0.00000000	      0.00000000
      0.26524886	     -0.00000000	     -0.00000000	     -0.00000000	      0.00000000
      0.26588233	     -0.00000000	     -0.00000000	     -0.00000000	      0.00000000
      0.26651581	     -0.00000000	     -0.00000000	     -0.00000000	      0.00000000
      0.26714928	     -0.00000000	     -0.00000000	     -0.00000000	      0.00000000
      0.26778276	     -0.00000000	     -0.00000000	     -0.00000000	      0.00000000
      0.26841623	     -0.00000000	     -0.00000000	     -0.00000000	      0.00000000
      0.26904971	     -0.00000000	     -0.00000000	     -0.00000000	      0.00000000
      0.26968318	     -0.00000000	     -0.00000000	     -0.00000000	      0.00000000
      0.27031666	     -0.00000000	     -0.00000000	     -0.00000000	      0.00000000
      0.27095013	     -0.00000000	     -0.00000000	     -0.00000000	      0.00000000
      0.27158361	     -0.00000000	     -0.00000000	     -0.00000000	      0.00000000
      0.27221708	     -0.00000000	     -0.00000000	     -0.00000000	      0.00000000
      0.27285056	     -0.00000000	     -0.00000000	     -0.00000000	      0.00000000
      0.27348403	     -0.00000000	     -0.00000000	     -0.00000000	      0.00000000
      0.27411751	     -0.00000000	     -0.00000000	     -0.00000000	      0.00000000
      0.27475098	     -0.00000000	     -0.00000000	     -0.00000000	      0.00000000
      0.27538446	     -0.00000000	     -0.00000000	     -0.00000000	      0.00000000
      0.27601793	     -0.00000000	     -0.00000000	     -0.00000000	      0.00000000
      0.27665141	     -0.00000000	     -0.00000000	     -0.00000000	      0.00000000
      0.27728488	     -0.00000000	     -0.00000000	     -0.00000000	      0.00000000
      0.27791836	     -0.00000000	     -0.00000000	     -0.00000000	      0.00000000
      0.27855183	     -0.00000000	     -0.00000000	     -0.00000000	      0.00000000
      0.27918531	     -0.00000000	     -0.00000000	     -0.00000000	      0.00000000
      0.27981878	     -0.00000000	     -0.00000000	     -0.00000000	      0.00000000
      0.28045226	     -0.00000000	     -0.00000000	     -0.00000000	      0.00000000
      0.28070004	     -0.00000000	     -0.00000000	     -0.00000000	      0.00000000
      0.28085910	     -0.00000000	     -0.00000000	     -0.00000000	      0.00000000
      0.28107682	     -0.00000000	     -0.00000000	     -0.00000000	      0.00000000
      0.28129454	     -0.00000000	     -0.00000000	     -0.00000000	      0.00000000
      0.28186415	     -0.00000000	     -0.00000000	     -0.00000000	      0.00000000
      0.28243377	     -0.00000000	     -0.00000000	     -0.00000000	      0.00000000
      0.28300338	     -0.00000000	     -0.00000000	     -0.00000000	      0.00000000
      0.28357299	     -0.00000000	     -0.00000000	     -0.00000000	      0.00000000
      0.28414260	     -0.00000000	     -0.00000000	     -0.00000000	      0.00000000
      0.28471221	     -0.00000000	     -0.00000000	     -0.00000000	      0.00000000
      0.28528182	     -0.00000000	     -0.00000000	     -0.00000000	      0.00000000
      0.28585143	     -0.00000000	     -0.00000000	     -0.00000000	      0.00000000
      0.28642104	     -0.00000000	     -0.00000000	     -0.00000000	      0.00000000
      0.28671502	     -0.00000000	     -0.00000000	     -0.00000000	      0.00000000
      0.28727262	     -0.00000000	     -0.00000000	     -0.00000000	      0.00000000
      0.28783023	     -0.00000000	     -0.00000000	     -0.00000000	      0.00000000
      0.28838783	     -0.00000000	     -0.00000000	     -0.00000000	      0.00000000
      0.28894543	     -0.00000000	     -0.00000000	     -0.00000000	      0.00000000
      0.28950304	     -0.00000000	     -0.00000000	     -0.00000000	      0.00000000
      0.29006064	     -0.00000000	     -0.00000000	     -0.00000000	      0.00000000
      0.29061825	     -0.00000000	     -0.00000000	     -0.00000000	      0.00000000
      0.29117585	     -0.00000000	     -0.00000000	     -0.00000000	      0.00000000
      0.29173345	     -0.00000000	     -0.00000000	     -0.00000000	      0.00000000
      0.29229106	     -0.00000000	     -0.00000000	     -0.00000000	      0.00000000
      0.29279034	     -0.00000000	     -0.00000000	     -0.00000000	      0.00000000
      0.29328962	     -0.00000000	     -0.00000000	     -0.00000000	      0.00000000
      0.29378891	     -0.00000000	     -0.00000000	     -0.00000000	      0.00000000
      0.29428819	     -0.00000000	     -0.00000000	     -0.00000000	      0.00000000
      0.29478747	     -0.00000000	     -0.00000000	     -0.00000000	      0.00000000
      0.29528675	     -0.00000000	     -0.00000000	     -0.00000000	      0.00000000
      0.29578604	     -0.00000000	     -0.00000000	     -0.00000000	      0.00000000
      0.29628532	     -0.00000000	     -0.00000000	     -0.00000000	      0.00000000
      0.29678460	     -0.00000000	     -0.00000000	     -0.00000000	      0.00000000
      0.29728388	     -0.00000000	     -0.00000000	     -0.00000000	      0.00000000
      0.29778316	     -0.00000000	     -0.00000000	     -0.00000000	      0.00000000
      0.29828245	     -0.00000000	     -0.00000000	     -0.00000000	      0.00000000
      0.29878173	     -0.00000000	     -0.00000000	     -0.00000000	      0.00000000
      0.29928101	     -0.00000000	     -0.00000000	     -0.00000000	      0.00000000
      0.29978029	     -0.00000169	     -0.00000000	     -0.00000000	      0.00000000
      0.30027958	     -0.00001843	     -0.00000000	     -0.00000000	      0.00000000
      0.30077886	     -0.00006980	     -0.00000000	     -0.00000000	      0.00000000
      0.30127814	     -0.00017774	     -0.00000000	     -0.00000000	      0.00000000
      0.30177742	     -0.00036744	     -0.00000000	     -0.00000000	      0.00000000
      0.30227671	     -0.00066852	     -0.00000000	     -0.00000000	      0.00000000
      0.30277599	     -0.00111654	     -0.00000000	     -0.00000000	      0.00000000
      0.30327527	     -0.00175454	     -0.00000000	     -0.00000000	      0.00000000
      0.30377455	     -0.00263462	     -0.00000000	     -0.00000000	      0.00000000
      0.30427384	     -0.00381922	     -0.00000000	     -0.00000000	      0.00000000
      0.30477312	     -0.00538208	     -0.00000000	     -0.00000000	      0.00000000
      0.30527240	     -0.00740883	     -0.00000000	     -0.00000000	      0.00000000
      0.30577168	     -0.00999709	     -0.00000000	     -0.00000000	      0.00000000
      0.30627096	     -0.01325637	     -0.00000000	     -0.00000000	      0.00000000
      0.30677025	     -0.01730756	     -0.00000000	     -0.00000000	      0.00000000
      0.30726953	     -0.02228223	     -0.00000000	     -0.00000000	      0.00000000
      0.30776881	     -0.02832165	     -0.00000000	     -0.00000000	      0.00000000
      0.30826809	     -0.03557536	     -0.00000000	     -0.00000000	      0.00000000
      0.30876738	     -0.04419948	     -0.00000000	     -0.00000000	      0.00000000
      0.30926666	     -0.05435444	     -0.00000000	     -0.00000000	      0.00000000
      0.30976594	     -0.06620225	     -0.00000000	     -0.00000000	      0.00000000
      0.31026522	     -0.07990333	     -0.00000000	     -0.00000000	      0.00000000
      0.31076451	     -0.09561285	     -0.00000000	     -0.00000000	      0.00000000
      0.31126379	     -0.11347698	     -0.00000000	     -0.00000000	      0.00000000
      0.31176307	     -0.13362904	     -0.00000000	     -0.00000000	      0.00000000
      0.31226235	     -0.15618595	     -0.00000000	     -0.00000000	      0.00000000
      0.31276164	     -0.18124525	     -0.00000000	     -0.00000000	      0.00000000
      0.31326092	     -0.20888292	     -0.00000000	     -0.00000000	      0.00000000
      0.31376020	     -0.23915224	     -0.00000000	     -0.00000000	      0.00000000
      0.31425948	     -0.27208378	     -0.00000000	     -0.00000000	      0.00000000
      0.31475876	     -0.30768642	     -0.00000000	     -0.00000000	      0.00000000
      0.31525805	     -0.34594952	     -0.00000000	     -0.00000000	      0.00000000
      0.31575733	     -0.38684577	     -0.00000000	     -0.00000000	      0.00000000
      0.31625661	     -0.43033470	     -0.00000000	     -0.00000000	      0.00000000
      0.31675589	     -0.47636643	     -0.00000000	     -0.00000000	      0.00000000
      0.31725518	     -0.52488549	     -0.00000000	     -0.00000000	      0.00000000
      0.31747634	     -0.54715773	     -0.00000000	     -0.00000000	      0.00000000
      0.31758865	     -0.55864876	     -0.00000000	     -0.00000000	      0.00000000
      0.31770096	     -0.57026082	     -0.00000000	     -0.00000000	      0.00000000
      0.31826251	     -0.63011497	     -0.00000000	     -0.00000000	      0.00000000
      0.31882406	     -0.69290608	     -0.00000000	     -0.00000000	      0.00000000
      0.31938561	     -0.75857101	     -0.00000000	     -0.00000000	      0.00000000
      0.31994716	     -0.82706059	     -0.00000000	     -0.00000000	      0.00000000
      0.32050870	     -0.89834185	     -0.00000000	     -0.00000000	      0.00000000
      0.32107025	     -0.97239949	     -0.00000000	     -0.00000000	      0.00000000
      0.32163180	     -1.04923624	     -0.00000000	     -0.00000000	      0.00000000
      0.32219335	     -1.12887236	     -0.00000000	     -0.00000000	      0.00000000
      0.32275490	     -1.21134427	     -0.00000000	     -0.00000000	      0.00000000
      0.32331645	     -1.29670215	     -0.00000000	     -0.00000000	      0.00000000
      0.32387800	     -1.38500681	     -0.00000000	     -0.00000000	      0.00000000
      0.32443955	     -1.47632569	     -0.00000000	     -0.00000000	      0.00000000
      0.32500110	     -1.57072832	     -0.00000000	     -0.00000000	      0.00000000
      0.32556265	     -1.66828119	     -0.00000000	     -0.00000000	      0.00000000
      0.32612419	     -1.76904256	     -0.00000000	     -0.00000000	      0.00000000
      0.32668574	     -1.87305740	     -0.00000000	     -0.00000000	      0.00000000
      0.32724729	     -1.98035295	     -0.00000000	     -0.00000000	      0.00000000
      0.32780884	     -2.09093510	     -0.00000000	     -0.00000000	      0.00000000
      0.32837039	     -2.20478608	     -0.00000000	     -0.00000000	      0.00000000
      0.32893194	     -2.32186341	     -0.00000000	     -0.00000000	      0.00000000
      0.32949349	     -2.44210006	     -0.00000000	     -0.00000000	      0.00000000
      0.33005504	     -2.56540569	     -0.00000000	     -0.00000000	      0.00000000
      0.33061659	     -2.69166838	     -0.00000000	     -0.00000000	      0.00000000
      0.33117813	     -2.82075648	     -0.00000000	     -0.00000000	      0.00000000
      0.33173968	     -2.95252005	     -0.00000000	     -0.00000000	      0.00000000
      0.33230123	     -3.08679164	     -0.00000000	     -0.00000000	      0.00000000
      0.33286278	     -3.22338612	     -0.00000000	     -0.00000000	      0.00000000
      0.33342433	     -3.36209975	     -0.00000000	     -0.00000000	      0.00000000
      0.33398588	     -3.50270871	     -0.00000000	     -0.00000000	      0.00000000
      0.33454743	     -3.64496761	     -0.00000000	     -0.00000000	      0.00000000
      0.33510898	     -3.78860855	     -0.00000000	     -0.00000000	      0.00000000
      0.33567053	     -3.93334131	     -0.00000000	     -0.00000000	      0.00000000
      0.33623207	     -4.07885509	     -0.00000000	     -0.00000000	      0.00000000
      0.33679362	     -4.22482211	     -0.00000000	     -0.00000000	      0.00000000
      0.33735517	     -4.37090302	     -0.00000000	     -0.00000000	      0.00000000
      0.33791672	     -4.51675379	     -0.00000000	     -0.00000000	      0.00000000
      0.33847827	     -4.66203347	     -0.00000000	     -0.00000000	      0.00000000
      0.33903982	     -4.80641219	     -0.00000000	     -0.00000000	      0.00000000
      0.33960137	     -4.94957870	     -0.00000000	     -0.00000000	      0.00000000
      0.34016292	     -5.09124669	     -0.00000000	     -0.00000000	      0.00000000
      0.34072447	     -5.23116884	     -0.00000000	     -0.00000000	      0.00000000
      0.34128602	     -5.36915824	     -0.00000000	     -0.00000000	      0.00000000
      0.34184756	     -5.50506261	     -0.00000000	     -0.00000000	      0.00000000
      0.34240911	     -5.63875798	     -0.00000000	     -0.00000000	      0.00000000
      0.34297066	     -5.77014752	     -0.00000000	     -0.00000000	      0.00000000
      0.34353221	     -5.89915944	     -0.00000000	     -0.00000000	      0.00000000
      0.34409376	     -6.02574428	     -0.00000000	     -0.00000000	      0.00000000
      0.34477146	     -6.17523770	     -0.00000000	     -0.00000000	      0.00000000
      0.34537573	     -6.30549944	     -0.00000000	     -0.00000000	      0.00000000
      0.34585227	     -6.40623375	     -0.00000000	     -0.00000000	      0.00000000
      0.34632881	     -6.50530998	     -0.00000000	     -0.00000000	      0.00000000
      0.34684282	     -6.61041536	     -0.00000000	     -0.00000000	      0.00000000
      0.34748049	     -6.73839389	     -0.00000000	     -0.00000000	      0.00000000
      0.34825717	     -6.89082624	     -0.00000000	     -0.00000000	      0.00000000
      0.34870059	     -6.97621405	     -0.00000000	     -0.00000000	      0.00000000
      0.34940683	     -7.10982466	     -0.00000000	     -0.00000000	      0.00000000
      0.34986741	     -7.19540941	     -0.00000000	     -0.00000000	      0.00000000
      0.35032799	     -7.27978668	     -0.00000000	     -0.00000000	      0.00000000
      0.35090636	     -7.38405193	     -0.00000000	     -0.00000000	      0.00000000
      0.35136418	     -7.46526165	     -0.00000000	     -0.00000000	      0.00000000
      0.35212544	     -7.59772725	     -0.00000000	     -0.00000000	      0.00000000
      0.35258525	     -7.67619334	     -0.00000000	     -0.00000000	      0.00000000
      0.35304505	     -7.75350108	     -0.00000000	     -0.00000000	      0.00000000
      0.35364646	     -7.85287423	     -0.00000000	     -0.00000000	      0.00000000
      0.35420179	     -7.94288629	     -0.00000000	     -0.00000000	      0.00000000
      0.35475713	     -8.03122401	     -0.00000000	     -0.00000000	      0.00000000
      0.35523349	     -8.10566686	     -0.00000000	     -0.00000000	      0.00000000
      0.35570986	     -8.17888158	     -0.00000000	     -0.00000000	      0.00000000
      0.35618622	     -8.25086847	     -0.00000000	     -0.00000000	      0.00000000
      0.35680585	     -8.34266997	     -0.00000000	     -0.00000000	      0.00000000
      0.35724968	     -8.40715203	     -0.00000000	     -0.00000000	      0.00000000
      0.35769351	     -8.47057143	     -0.00000000	     -0.00000000	      0.00000000
      0.35825196	     -8.54885739	     -0.00000000	     -0.00000000	      0.00000000
      0.35876866	     -8.61979431	     -0.00000000	     -0.00000000	      0.00000000
      0.35928536	     -8.68929190	     -0.00000000	     -0.00000000	      0.00000000
      0.35980207	     -8.75735164	     -0.00000000	     -0.00000000	      0.00000000
      0.36031877	     -8.82397274	     -0.00000000	     -0.00000000	      0.00000000
      0.36073701	     -8.87684682	     -0.00000000	     -0.00000000	      0.00000000
      0.36115525	     -8.92877892	     -0.00000000	     -0.00000000	      0.00000000
      0.36169285	     -8.99414899	     -0.00000000	     -0.00000000	      0.00000000
      0.36223045	     -9.05796392	     -0.00000000	     -0.00000000	      0.00000000
      0.36265555	     -9.10732556	     -0.00000000	     -0.00000000	      0.00000000
      0.36308066	     -9.15571531	     -0.00000000	     -0.00000000	      0.00000000
      0.36357874	     -9.21117712	     -0.00000000	     -0.00000000	      0.00000000
      0.36407683	     -9.26530580	     -0.00000000	     -0.00000000	      0.00000000
      0.36452790	     -9.31317655	     -0.00000000	     -0.00000000	      0.00000000
      0.36497898	     -9.35995469	     -0.00000000	     -0.00000000	      0.00000000
      0.36543788	     -9.40642354	     -0.00000000	     -0.00000000	      0.00000000
      0.36589678	     -9.45176250	     -0.00000000	     -0.00000000	      0.00000000
      0.36630098	     -9.49076293	     -0.00000000	     -0.00000000	      0.00000000
      0.36685382	     -9.54268585	     -0.00000000	     -0.00000000	      0.00000000
      0.36740666	     -9.59297091	     -0.00000000	     -0.00000000	      0.00000000
      0.36777643	     -9.62569224	     -0.00000000	     -0.00000000	      0.00000000
      0.36814621	     -9.65768140	     -0.00000000	     -0.00000000	      0.00000000
      0.36860420	     -9.69628833	     -0.00000000	     -0.00000000	      0.00000000
      0.36906220	     -9.73377343	     -0.00000000	     -0.00000000	      0.00000000
      0.36946856	     -9.76609393	     -0.00000000	     -0.00000000	      0.00000000
      0.36999560	     -9.80669901	     -0.00000000	     -0.00000000	      0.00000000
      0.37052264	     -9.84582098	     -0.00000000	     -0.00000000	      0.00000000
      0.37090835	     -9.87351340	     -0.00000000	     -0.00000000	      0.00000000
      0.37129406	     -9.90041244	     -0.00000000	     -0.00000000	      0.00000000
      0.37172029	     -9.92921545	     -0.00000000	     -0.00000000	      0.00000000
      0.37214652	     -9.95705106	     -0.00000000	     -0.00000000	      0.00000000
      0.37260308	     -9.98579544	     -0.00000000	     -0.00000000	      0.00000000
      0.37305964	    -10.01343147	     -0.00000000	     -0.00000000	      0.00000000
      0.37345145	    -10.03626480	     -0.00000000	     -0.00000000	      0.00000000
      0.37394561	    -10.06390147	     -0.00000000	     -0.00000000	      0.00000000
      0.37443977	    -10.09024293	     -0.00000000	     -0.00000000	      0.00000000
      0.37481075	    -10.10916815	     -0.00000000	     -0.00000000	      0.00000000
      0.37518173	    -10.12736477	     -0.00000000	     -0.00000000	      0.00000000
      0.37562148	    -10.14799222	     -0.00000000	     -0.00000000	      0.00000000
      0.37606123	    -10.16759785	     -0.00000000	     -0.00000000	      0.00000000
      0.37643692	    -10.18353888	     -0.00000000	     -0.00000000	      0.00000000
      0.37690935	    -10.20252875	     -0.00000000	     -0.00000000	      0.00000000
      0.37738178	    -10.22034322	     -0.00000000	     -0.00000000	      0.00000000
      0.37774155	    -10.23312253	     -0.00000000	     -0.00000000	      0.00000000
      0.37810132	    -10.24522188	     -0.00000000	     -0.00000000	      0.00000000
      0.37853371	    -10.25886512	     -0.00000000	     -0.00000000	      0.00000000
      0.37896610	    -10.27152866	     -0.00000000	     -0.00000000	      0.00000000
      0.37932718	    -10.28135415	     -0.00000000	     -0.00000000	      0.00000000
      0.37978256	    -10.29277478	     -0.00000000	     -0.00000000	      0.00000000
      0.38001152	    -10.29827239	     -0.00000000	     -0.00000000	      0.00000000
      0.38024049	    -10.30672559	     -0.00000000	     -0.00000000	      0.00000000
      0.38064143	    -10.33181167	     -0.00000000	     -0.00000000	      0.00000000
      0.38104238	    -10.36865653	     -0.00000000	     -0.00000000	      0.00000000
      0.38142924	    -10.41407548	     -0.00000000	     -0.00000000	      0.00000000
      0.38181610	    -10.46810469	     -0.00000000	     -0.00000000	      0.00000000
      0.38224289	    -10.53657556	     -0.00000000	     -0.00000000	      0.00000000
      0.38266968	    -10.61327184	     -0.00000000	     -0.00000000	      0.00000000
      0.38303998	    -10.68571793	     -0.00000000	     -0.00000000	      0.00000000
      0.38341028	    -10.76304092	     -0.00000000	     -0.00000000	      0.00000000
      0.38383655	    -10.85741356	     -0.00000000	     -0.00000000	      0.00000000
      0.38426282	    -10.95684028	     -0.00000000	     -0.00000000	      0.00000000
      0.38460328	    -11.03944429	     -0.00000000	     -0.00000000	      0.00000000
      0.38503700	    -11.14826816	     -0.00000000	     -0.00000000	      0.00000000
      0.38547072	    -11.26058516	     -0.00000000	     -0.00000000	      0.00000000
      0.38580423	    -11.34899834	     -0.00000000	     -0.00000000	      0.00000000
      0.38620640	    -11.45763555	     -0.00000000	     -0.00000000	      0.00000000
      0.38660857	    -11.56814950	     -0.00000000	     -0.00000000	      0.00000000
      0.38701561	    -11.68157779	     -0.00000000	     -0.00000000	      0.00000000
      0.38742266	    -11.79627746	     -0.00000000	     -0.00000000	      0.00000000
      0.38781231	    -11.90699857	     -0.00000000	     -0.00000000	      0.00000000
      0.38820195	    -12.01838457	     -0.00000000	     -0.00000000	      0.00000000
      0.38860772	    -12.13485079	     -0.00000000	     -0.00000000	      0.00000000
      0.38901348	    -12.25157689	     -0.00000000	     -0.00000000	      0.00000000
      0.38939013	    -12.35997702	     -0.00000000	     -0.00000000	      0.00000000
      0.38976677	    -12.46826827	     -0.00000000	     -0.00000000	      0.00000000
      0.39017406	    -12.58508500	     -0.00000000	     -0.00000000	      0.00000000
      0.39058135	    -12.70144395	     -0.00000000	     -0.00000000	      0.00000000
      0.39093698	    -12.80255052	     -0.00000000	     -0.00000000	      0.00000000
      0.39129261	    -12.90310076	     -0.00000000	     -0.00000000	      0.00000000
      0.39169949	    -13.01735105	     -0.00000000	     -0.00000000	      0.00000000
      0.39210637	    -13.13064538	     -0.00000000	     -0.00000000	      0.00000000
      0.39242982	    -13.21995755	     -0.00000000	     -0.00000000	      0.00000000
      0.39284453	    -13.33340644	     -0.00000000	     -0.00000000	      0.00000000
      0.39325923	    -13.44557924	     -0.00000000	     -0.00000000	      0.00000000
      0.39358064	    -13.53158640	     -0.00000000	     -0.00000000	      0.00000000
      0.39390205	    -13.61674129	     -0.00000000	     -0.00000000	      0.00000000
      0.39429038	    -13.71844179	     -0.00000000	     -0.00000000	      0.00000000
      0.39467870	    -13.81879960	     -0.00000000	     -0.00000000	      0.00000000
      0.39501629	    -13.90491792	     -0.00000000	     -0.00000000	      0.00000000
      0.39542471	    -14.00766481	     -0.00000000	     -0.00000000	      0.00000000
      0.39583313	    -14.10879357	     -0.00000000	     -0.00000000	      0.00000000
      0.39613566	    -14.18263855	     -0.00000000	     -0.00000000	      0.00000000
      0.39654422	    -14.28089904	     -0.00000000	     -0.00000000	      0.00000000
      0.39695278	    -14.37744995	     -0.00000000	     -0.00000000	      0.00000000
      0.39727010	    -14.45124297	     -0.00000000	     -0.00000000	      0.00000000
      0.39758741	    -14.52398009	     -0.00000000	     -0.00000000	      0.00000000
      0.39796215	    -14.60850931	     -0.00000000	     -0.00000000	      0.00000000
      0.39833689	    -14.69154214	     -0.00000000	     -0.00000000	      0.00000000
      0.39868695	    -14.76774510	     -0.00000000	     -0.00000000	      0.00000000
      0.39903700	    -14.84262748	     -0.00000000	     -0.00000000	      0.00000000
      0.39942547	    -14.92417396	     -0.00000000	     -0.00000000	      0.00000000
      0.39981393	    -15.00408296	     -0.00000000	     -0.00000000	      0.00000000
      0.40014416	    -15.07072462	     -0.00000000	     -0.00000000	      0.00000000
      0.40054423	    -15.14986826	     -0.00000000	     -0.00000000	      0.00000000
      0.40094430	    -15.22726938	     -0.00000000	     -0.00000000	      0.00000000
      0.40121378	    -15.27842530	     -0.00000000	     -0.00000000	      0.00000000
      0.40161651	    -15.35340359	     -0.00000000	     -0.00000000	      0.00000000
      0.40201925	    -15.42662108	     -0.00000000	     -0.00000000	      0.00000000
      0.40232380	    -15.48082388	     -0.00000000	     -0.00000000	      0.00000000
      0.40262836	    -15.53402424	     -0.00000000	     -0.00000000	      0.00000000
      0.40298674	    -15.59534692	     -0.00000000	     -0.00000000	      0.00000000
      0.40334512	    -15.65528949	     -0.00000000	     -0.00000000	      0.00000000
      0.40370007	    -15.71330180	     -0.00000000	     -0.00000000	      0.00000000
      0.40405501	    -15.76997033	     -0.00000000	     -0.00000000	      0.00000000
      0.40442750	    -15.82800006	     -0.00000000	     -0.00000000	      0.00000000
      0.40479998	    -15.88456264	     -0.00000000	     -0.00000000	      0.00000000
      0.40514908	    -15.93624842	     -0.00000000	     -0.00000000	      0.00000000
      0.40549817	    -15.98665773	     -0.00000000	     -0.00000000	      0.00000000
      0.40587463	    -16.03959422	     -0.00000000	     -0.00000000	      0.00000000
      0.40625108	    -16.09106152	     -0.00000000	     -0.00000000	      0.00000000
      0.40658336	    -16.13527614	     -0.00000000	     -0.00000000	      0.00000000
      0.40691565	    -16.17835830	     -0.00000000	     -0.00000000	      0.00000000
      0.40729357	    -16.22598882	     -0.00000000	     -0.00000000	      0.00000000
      0.40767149	    -16.27217065	     -0.00000000	     -0.00000000	      0.00000000
      0.40797617	    -16.30835374	     -0.00000000	     -0.00000000	      0.00000000
      0.40836201	    -16.35283912	     -0.00000000	     -0.00000000	      0.00000000
      0.40874784	    -16.39584074	     -0.00000000	     -0.00000000	      0.00000000
      0.40904423	    -16.42787244	     -0.00000000	     -0.00000000	      0.00000000
      0.40940558	    -16.46575446	     -0.00000000	     -0.00000000	      0.00000000
      0.40976694	    -16.50235814	     -0.00000000	     -0.00000000	      0.00000000
      0.41012252	    -16.53713719	     -0.00000000	     -0.00000000	      0.00000000
      0.41047810	    -16.57069386	     -0.00000000	     -0.00000000	      0.00000000
      0.41083748	    -16.60337507	     -0.00000000	     -0.00000000	      0.00000000
      0.41119686	    -16.63482343	     -0.00000000	     -0.00000000	      0.00000000
      0.41154798	    -16.66436609	     -0.00000000	     -0.00000000	      0.00000000
      0.41189910	    -16.69274694	     -0.00000000	     -0.00000000	      0.00000000
      0.41225882	    -16.72062640	     -0.00000000	     -0.00000000	      0.00000000
      0.41261855	    -16.74730212	     -0.00000000	     -0.00000000	      0.00000000
      0.41296356	    -16.77176320	     -0.00000000	     -0.00000000	      0.00000000
      0.41330857	    -16.79513136	     -0.00000000	     -0.00000000	      0.00000000
      0.41367031	    -16.81846688	     -0.00000000	     -0.00000000	      0.00000000
      0.41403205	    -16.84061663	     -0.00000000	     -0.00000000	      0.00000000
      0.41436668	    -16.86005769	     -0.00000000	     -0.00000000	      0.00000000
      0.41470131	    -16.87849732	     -0.00000000	     -0.00000000	      0.00000000
      0.41506619	    -16.89747019	     -0.00000000	     -0.00000000	      0.00000000
      0.41543107	    -16.91526807	     -0.00000000	     -0.00000000	      0.00000000
      0.41574709	    -16.92973940	     -0.00000000	     -0.00000000	      0.00000000
      0.41606310	    -16.94334088	     -0.00000000	     -0.00000000	      0.00000000
      0.41642836	    -16.95798504	     -0.00000000	     -0.00000000	      0.00000000
      0.41679362	    -16.97148230	     -0.00000000	     -0.00000000	      0.00000000
      0.41708161	    -16.98132146	     -0.00000000	     -0.00000000	      0.00000000
      0.41745492	    -16.99302811	     -0.00000000	     -0.00000000	      0.00000000
      0.41782822	    -17.00356050	     -0.00000000	     -0.00000000	      0.00000000
      0.41811976	    -17.01097505	     -0.00000000	     -0.00000000	      0.00000000
      0.41841129	    -17.01768285	     -0.00000000	     -0.00000000	      0.00000000
      0.41876158	    -17.02481382	     -0.00000000	     -0.00000000	      0.00000000
      0.41911187	    -17.03093740	     -0.00000000	     -0.00000000	      0.00000000
      0.41942124	    -17.03551367	     -0.00000000	     -0.00000000	      0.00000000
      0.41973061	    -17.03931462	     -0.00000000	     -0.00000000	      0.00000000
      0.42009053	    -17.04276756	     -0.00000000	     -0.00000000	      0.00000000
      0.42045046	    -17.04518517	     -0.00000000	     -0.00000000	      0.00000000
      0.42073494	    -17.04636860	     -0.00000000	     -0.00000000	      0.00000000
      0.42110400	    -17.04695347	     -0.00000000	     -0.00000000	      0.00000000
      0.42147307	    -17.04647215	     -0.00000000	     -0.00000000	      0.00000000
      0.42176156	    -17.04535899	     -0.00000000	     -0.00000000	      0.00000000
      0.42205005	    -17.04360325	     -0.00000000	     -0.00000000	      0.00000000
      0.42239641	    -17.04065214	     -0.00000000	     -0.00000000	      0.00000000
      0.42274277	    -17.03678708	     -0.00000000	     -0.00000000	      0.00000000
      0.42304843	    -17.03262255	     -0.00000000	     -0.00000000	      0.00000000
      0.42335409	    -17.02775608	     -0.00000000	     -0.00000000	      0.00000000
      0.42371026	    -17.02120616	     -0.00000000	     -0.00000000	      0.00000000
      0.42406643	    -17.01371652	     -0.00000000	     -0.00000000	      0.00000000
      0.42434496	    -17.00720960	     -0.00000000	     -0.00000000	      0.00000000
      0.42471055	    -16.99780899	     -0.00000000	     -0.00000000	      0.00000000
      0.42507615	    -16.98743950	     -0.00000000	     -0.00000000	      0.00000000
      0.42536265	    -16.97864161	     -0.00000000	     -0.00000000	      0.00000000
      0.42564914	    -16.96925726	     -0.00000000	     -0.00000000	      0.00000000
      0.42599054	    -16.95731416	     -0.00000000	     -0.00000000	      0.00000000
      0.42633194	    -16.94454985	     -0.00000000	     -0.00000000	      0.00000000
      0.42663858	    -16.93239048	     -0.00000000	     -0.00000000	      0.00000000
      0.42694521	    -16.91957825	     -0.00000000	     -0.00000000	      0.00000000
      0.42729811	    -16.90403110	     -0.00000000	     -0.00000000	      0.00000000
      0.42765101	    -16.88763207	     -0.00000000	     -0.00000000	      0.00000000
      0.42792962	    -16.87408771	     -0.00000000	     -0.00000000	      0.00000000
      0.42829195	    -16.85569139	     -0.00000000	     -0.00000000	      0.00000000
      0.42865429	    -16.83641731	     -0.00000000	     -0.00000000	      0.00000000
      0.42893788	    -16.82072439	     -0.00000000	     -0.00000000	      0.00000000
      0.42922148	    -16.80450186	     -0.00000000	     -0.00000000	      0.00000000
      0.42956054	    -16.78441641	     -0.00000000	     -0.00000000	      0.00000000
      0.42989960	    -16.76358501	     -0.00000000	     -0.00000000	      0.00000000
      0.43019968	    -16.74453126	     -0.00000000	     -0.00000000	      0.00000000
      0.43049976	    -16.72490214	     -0.00000000	     -0.00000000	      0.00000000
      0.43084965	    -16.70129349	     -0.00000000	     -0.00000000	      0.00000000
      0.43119955	    -16.67691474	     -0.00000000	     -0.00000000	      0.00000000
      0.43146393	    -16.65798743	     -0.00000000	     -0.00000000	      0.00000000
      0.43182449	    -16.63147683	     -0.00000000	     -0.00000000	      0.00000000
      0.43218506	    -16.60416771	     -0.00000000	     -0.00000000	      0.00000000
      0.43247921	    -16.58130284	     -0.00000000	     -0.00000000	      0.00000000
      0.43277335	    -16.55791516	     -0.00000000	     -0.00000000	      0.00000000
      0.43309074	    -16.53209823	     -0.00000000	     -0.00000000	      0.00000000
      0.43340812	    -16.50568205	     -0.00000000	     -0.00000000	      0.00000000
      0.43374324	    -16.47714503	     -0.00000000	     -0.00000000	      0.00000000
      0.43407835	    -16.44795097	     -0.00000000	     -0.00000000	      0.00000000
      0.43439742	    -16.41954995	     -0.00000000	     -0.00000000	      0.00000000
      0.43471648	    -16.39056334	     -0.00000000	     -0.00000000	      0.00000000
      0.43505845	    -16.35885124	     -0.00000000	     -0.00000000	      0.00000000
      0.43540042	    -16.32647797	     -0.00000000	     -0.00000000	      0.00000000
      0.43570371	    -16.29721814	     -0.00000000	     -0.00000000	      0.00000000
      0.43600700	    -16.26744711	     -0.00000000	     -0.00000000	      0.00000000
      0.43635367	    -16.23279718	     -0.00000000	     -0.00000000	      0.00000000
      0.43670034	    -16.19749089	     -0.00000000	     -0.00000000	      0.00000000
      0.43695988	    -16.17063245	     -0.00000000	     -0.00000000	      0.00000000
      0.43731723	    -16.13306080	     -0.00000000	     -0.00000000	      0.00000000
      0.43767458	    -16.09480977	     -0.00000000	     -0.00000000	      0.00000000
      0.43796082	    -16.06368477	     -0.00000000	     -0.00000000	      0.00000000
      0.43824707	    -16.03213160	     -0.00000000	     -0.00000000	      0.00000000
      0.43856198	    -15.99692749	     -0.00000000	     -0.00000000	      0.00000000
      0.43887689	    -15.96121387	     -0.00000000	     -0.00000000	      0.00000000
      0.43920537	    -15.92342390	     -0.00000000	     -0.00000000	      0.00000000
      0.43953385	    -15.88508965	     -0.00000000	     -0.00000000	      0.00000000
      0.43985281	    -15.84735023	     -0.00000000	     -0.00000000	      0.00000000
      0.44017178	    -15.80910711	     -0.00000000	     -0.00000000	      0.00000000
      0.44050626	    -15.76846657	     -0.00000000	     -0.00000000	      0.00000000
      0.44084075	    -15.72728257	     -0.00000000	     -0.00000000	      0.00000000
      0.44114878	    -15.68888005	     -0.00000000	     -0.00000000	      0.00000000
      0.44145681	    -15.65002536	     -0.00000000	     -0.00000000	      0.00000000
      0.44179783	    -15.60648774	     -0.00000000	     -0.00000000	      0.00000000
      0.44213884	    -15.56240657	     -0.00000000	     -0.00000000	      0.00000000
      0.44241355	    -15.52650449	     -0.00000000	     -0.00000000	      0.00000000
      0.44276679	    -15.47983138	     -0.00000000	     -0.00000000	      0.00000000
      0.44312004	    -15.43259201	     -0.00000000	     -0.00000000	      0.00000000
      0.44339561	    -15.39534948	     -0.00000000	     -0.00000000	      0.00000000
      0.44367119	    -15.35776900	     -0.00000000	     -0.00000000	      0.00000000
      0.44399978	    -15.31252126	     -0.00000000	     -0.00000000	      0.00000000
      0.44432838	    -15.26680207	     -0.00000000	     -0.00000000	      0.00000000
      0.44461220	    -15.22693592	     -0.00000000	     -0.00000000	      0.00000000
      0.44496335	    -15.17713724	     -0.00000000	     -0.00000000	      0.00000000
      0.44531449	    -15.12681651	     -0.00000000	     -0.00000000	      0.00000000
      0.44557757	    -15.08877822	     -0.00000000	     -0.00000000	      0.00000000
      0.44591534	    -15.03951862	     -0.00000000	     -0.00000000	      0.00000000
      0.44625311	    -14.98979075	     -0.00000000	     -0.00000000	      0.00000000
      0.44648145	    -14.95591249	     -0.00000000	     -0.00000000	      0.00000000
      0.44683994	    -14.90229821	     -0.00000000	     -0.00000000	      0.00000000
      0.44719844	    -14.84817229	     -0.00000000	     -0.00000000	      0.00000000
      0.44744831	    -14.81014800	     -0.00000000	     -0.00000000	      0.00000000
      0.44769818	    -14.77188023	     -0.00000000	     -0.00000000	      0.00000000
      0.44801719	    -14.72267291	     -0.00000000	     -0.00000000	      0.00000000
      0.44833620	    -14.67307645	     -0.00000000	     -0.00000000	      0.00000000
      0.44862669	    -14.62757838	     -0.00000000	     -0.00000000	      0.00000000
      0.44897604	    -14.57244407	     -0.00000000	     -0.00000000	      0.00000000
      0.44932540	    -14.51685841	     -0.00000000	     -0.00000000	      0.00000000
      0.44959388	    -14.47383585	     -0.00000000	     -0.00000000	      0.00000000
      0.44994636	    -14.41695940	     -0.00000000	     -0.00000000	      0.00000000
      0.45029884	    -14.35963901	     -0.00000000	     -0.00000000	      0.00000000
      0.45058179	    -14.31330696	     -0.00000000	     -0.00000000	      0.00000000
      0.45086475	    -14.26669531	     -0.00000000	     -0.00000000	      0.00000000
      0.45116752	    -14.21651209	     -0.00000000	     -0.00000000	      0.00000000
      0.45147030	    -14.16601556	     -0.00000000	     -0.00000000	      0.00000000
      0.45179693	    -14.11119344	     -0.00000000	     -0.00000000	      0.00000000
      0.45212356	    -14.05601508	     -0.00000000	     -0.00000000	      0.00000000
      0.45241510	    -14.00646835	     -0.00000000	     -0.00000000	      0.00000000
      0.45276560	    -13.94653390	     -0.00000000	     -0.00000000	      0.00000000
      0.45311609	    -13.88620394	     -0.00000000	     -0.00000000	      0.00000000
      0.45336563	    -13.84301485	     -0.00000000	     -0.00000000	      0.00000000
      0.45371899	    -13.78151905	     -0.00000000	     -0.00000000	      0.00000000
      0.45407236	    -13.71963560	     -0.00000000	     -0.00000000	      0.00000000
      0.45433289	    -13.67376549	     -0.00000000	     -0.00000000	      0.00000000
      0.45459342	    -13.62768964	     -0.00000000	     -0.00000000	      0.00000000
      0.45490551	    -13.57222738	     -0.00000000	     -0.00000000	      0.00000000
      0.45521760	    -13.51647653	     -0.00000000	     -0.00000000	      0.00000000
      0.45551866	    -13.46242571	     -0.00000000	     -0.00000000	      0.00000000
      0.45581972	    -13.40811282	     -0.00000000	     -0.00000000	      0.00000000
      0.45615020	    -13.34819468	     -0.00000000	     -0.00000000	      0.00000000
      0.45648068	    -13.28796868	     -0.00000000	     -0.00000000	      0.00000000
      0.45673907	    -13.24066838	     -0.00000000	     -0.00000000	      0.00000000
      0.45708962	    -13.17620506	     -0.00000000	     -0.00000000	      0.00000000
      0.45744016	    -13.11140837	     -0.00000001	     -0.00000000	      0.00000000
      0.45771033	    -13.06124534	     -0.00000005	     -0.00000000	      0.00000000
      0.45798049	    -13.01088933	     -0.00000013	     -0.00000000	      0.00000000
      0.45828467	    -12.95396601	     -0.00000029	     -0.00000000	      0.00000000
      0.45858884	    -12.89680391	     -0.00000056	     -0.00000000	      0.00000000
      0.45890424	    -12.83728435	     -0.00000096	     -0.00000000	      0.00000000
      0.45921963	    -12.77751469	     -0.00000152	     -0.00000000	      0.00000000
      0.45952605	    -12.71921089	     -0.00000223	     -0.00000000	      0.00000000
      0.45983246	    -12.66067721	     -0.00000313	     -0.00000000	      0.00000000
      0.46015621	    -12.59858600	     -0.00000432	     -0.00000000	      0.00000000
      0.46047995	    -12.53624503	     -0.00000577	     -0.00000000	      0.00000000
      0.46076367	    -12.48140913	     -0.00000727	     -0.00000000	      0.00000000
      0.46111347	    -12.41354513	     -0.00000944	     -0.00000000	      0.00000000
      0.46146327	    -12.34540144	     -0.00001199	     -0.00000000	      0.00000000
      0.46172939	    -12.29337379	     -0.00001421	     -0.00000000	      0.00000000
      0.46205625	    -12.22925676	     -0.00001727	     -0.00000000	      0.00000000
      0.46238311	    -12.16490547	     -0.00002072	     -0.00000000	      0.00000000
      0.46269749	    -12.10279251	     -0.00002444	     -0.00000000	      0.00000000
      0.46301187	    -12.04046889	     -0.00002856	     -0.00000000	      0.00000000
      0.46332667	    -11.97785476	     -0.00003310	     -0.00000000	      0.00000000
      0.46364147	    -11.91503525	     -0.00003807	     -0.00000000	      0.00000000
      0.46394821	    -11.85362873	     -0.00004334	     -0.00000000	      0.00000000
      0.46425495	    -11.79203257	     -0.00004906	     -0.00000000	      0.00000000
      0.46457446	    -11.72767406	     -0.00005549	     -0.00000000	      0.00000000
      0.46489397	    -11.66311550	     -0.00006243	     -0.00000000	      0.00000000
      0.46521143	    -11.59877479	     -0.00006984	     -0.00000000	      0.00000000
      0.46552889	    -11.53424217	     -0.00007776	     -0.00000000	      0.00000000
      0.46575076	    -11.48902826	     -0.00008362	     -0.00000000	      0.00000000
      0.46610986	    -11.41565755	     -0.00009366	     -0.00000000	      0.00000000
      0.46640723	    -11.35472017	     -0.00010251	     -0.00000000	      0.00000000
      0.46670460	    -11.29362337	     -0.00011185	     -0.00000000	      0.00000000
      0.46700196	    -11.23236916	     -0.00012169	     -0.00000000	      0.00000000
      0.46728826	    -11.17324803	     -0.00013164	     -0.00000000	      0.00000000
      0.46757457	    -11.11398483	     -0.00014207	     -0.00000000	      0.00000000
      0.46786169	    -11.05441059	     -0.00015300	     -0.00000000	      0.00000000
      0.46820847	    -10.98227287	     -0.00016686	     -0.00000000	      0.00000000
      0.46855525	    -10.90993528	     -0.00018143	     -0.00000000	      0.00000000
      0.46884147	    -10.85008276	     -0.00019400	     -0.00000000	      0.00000000
      0.46920122	    -10.77466483	     -0.00021050	     -0.00000000	      0.00000000
      0.46956098	    -10.69904124	     -0.00022779	     -0.00000000	      0.00000000
      0.46982834	    -10.64270868	     -0.00024115	     -0.00000000	      0.00000000
      0.47009570	    -10.58626569	     -0.00025494	     -0.00000000	      0.00000000
      0.47040767	    -10.52026622	     -0.00027159	     -0.00000000	      0.00000000
      0.47071965	    -10.45412027	     -0.00028884	     -0.00000000	      0.00000000
      0.47098309	    -10.39815130	     -0.00030386	     -0.00000000	      0.00000000
      0.47134613	    -10.32085733	     -0.00032526	     -0.00000000	      0.00000000
      0.47170917	    -10.24337305	     -0.00034746	     -0.00000000	      0.00000000
      0.47195404	    -10.19100401	     -0.00036288	     -0.00000000	      0.00000000
      0.47219890	    -10.13855066	     -0.00037866	     -0.00000000	      0.00000000
      0.47251330	    -10.07108084	     -0.00039946	     -0.00000000	      0.00000000
      0.47282770	    -10.00347539	     -0.00042084	     -0.00000000	      0.00000000
      0.47310285	     -9.94420118	     -0.00044003	     -0.00000000	      0.00000000
      0.47346042	     -9.86701963	     -0.00046562	     -0.00000000	      0.00000000
      0.47381798	     -9.78966955	     -0.00049196	     -0.00000000	      0.00000000
      0.47409867	     -9.72883378	     -0.00051315	     -0.00000000	      0.00000000
      0.47437936	     -9.66789686	     -0.00053477	     -0.00000000	      0.00000000
      0.47466150	     -9.60654384	     -0.00055695	     -0.00000000	      0.00000000
      0.47503731	     -9.52466677	     -0.00058717	     -0.00000000	      0.00000000
      0.47541312	     -9.44261508	     -0.00061815	     -0.00000000	      0.00000000
      0.47567552	     -9.38522283	     -0.00064021	     -0.00000000	      0.00000000
      0.47593792	     -9.32774753	     -0.00066263	     -0.00000000	      0.00000000
      0.47623364	     -9.26287502	     -0.00068832	     -0.00000000	      0.00000000
      0.47660724	     -9.18077139	     -0.00072138	     -0.00000000	      0.00000000
      0.47699214	     -9.09601232	     -0.00075614	     -0.00000000	      0.00000000
      0.47737705	     -9.01108302	     -0.00079158	     -0.00000000	      0.00000000
      0.47763152	     -8.95484228	     -0.00081538	     -0.00000000	      0.00000000
      0.47788599	     -8.89852876	     -0.00083945	     -0.00000000	      0.00000000
      0.47819384	     -8.83030584	     -0.00086895	     -0.00000000	      0.00000000
      0.47857813	     -8.74499449	     -0.00090630	     -0.00000000	      0.00000000
      0.47886805	     -8.68052754	     -0.00093486	     -0.00000000	      0.00000000
      0.47923562	     -8.59866505	     -0.00097151	     -0.00000000	      0.00000000
      0.47948908	     -8.54213115	     -0.00099706	     -0.00000000	      0.00000000
      0.47990560	     -8.44907955	     -0.00103952	     -0.00000000	      0.00000000
      0.48016984	     -8.38995510	     -0.00106674	     -0.00000000	      0.00000000
      0.48043407	     -8.33075806	     -0.00109417	     -0.00000000	      0.00000000
      0.48076833	     -8.25576942	     -0.00112915	     -0.00000000	      0.00000000
      0.48103332	     -8.19624002	     -0.00115709	     -0.00000000	      0.00000000
      0.48146181	     -8.09982697	     -0.00120263	     -0.00000000	      0.00000000
      0.48173406	     -8.03847397	     -0.00123177	     -0.00000000	      0.00000000
      0.48200631	     -7.97704680	     -0.00126107	     -0.00000000	      0.00000000
      0.48233874	     -7.90194335	     -0.00129702	     -0.00000000	      0.00000000
      0.48266262	     -7.82866242	     -0.00133222	     -0.00000000	      0.00000000
      0.48298651	     -7.75527843	     -0.00136756	     -0.00000000	      0.00000000
      0.48331040	     -7.68179204	     -0.00140303	     -0.00000000	      0.00000000
      0.48360012	     -7.61597326	     -0.00143484	     -0.00000000	      0.00000000
      0.48388983	     -7.55007343	     -0.00146672	     -0.00000000	      0.00000000
      0.48417954	     -7.48409282	     -0.00149864	     -0.00000000	      0.00000000
      0.48453263	     -7.40357144	     -0.00153757	     -0.00000000	      0.00000000
      0.48480248	     -7.34195056	     -0.00156734	     -0.00000000	      0.00000000
      0.48507233	     -7.28026054	     -0.00159710	     -0.00000000	      0.00000000
      0.48540431	     -7.20427577	     -0.00163367	     -0.00000000	      0.00000000
      0.48573074	     -7.12945658	     -0.00166958	     -0.00000000	      0.00000000
      0.48605718	     -7.05453714	     -0.00170540	     -0.00000000	      0.00000000
      0.48634041	     -6.98945110	     -0.00173639	     -0.00000000	      0.00000000
      0.48662365	     -6.92428997	     -0.00176728	     -0.00000000	      0.00000000
      0.48690689	     -6.85905398	     -0.00179805	     -0.00000000	      0.00000000
      0.48726663	     -6.77608913	     -0.00183694	     -0.00000000	      0.00000000
      0.48757073	     -6.70586330	     -0.00186962	     -0.00000000	      0.00000000
      0.48787483	     -6.63555157	     -0.00190210	     -0.00000000	      0.00000000
      0.48817892	     -6.56515412	     -0.00193435	     -0.00000000	      0.00000000
      0.48848302	     -6.49467095	     -0.00196636	     -0.00000000	      0.00000000
      0.48878712	     -6.42410222	     -0.00199811	     -0.00000000	      0.00000000
      0.48909122	     -6.35344789	     -0.00202958	     -0.00000000	      0.00000000
      0.48939532	     -6.28270809	     -0.00206073	     -0.00000000	      0.00000000
      0.48969942	     -6.21188275	     -0.00209156	     -0.00000000	      0.00000000
      0.49000351	     -6.14097197	     -0.00212205	     -0.00000000	      0.00000000
      0.49030761	     -6.06997564	     -0.00215216	     -0.00000000	      0.00000000
      0.49061171	     -5.99889383	     -0.00218189	     -0.00000000	      0.00000000
      0.49091581	     -5.92772642	     -0.00221121	     -0.00000000	      0.00000000
      0.49121991	     -5.85647346	     -0.00224010	     -0.00000000	      0.00000000
      0.49149310	     -5.79238945	     -0.00226567	     -0.00000000	      0.00000000
      0.49176629	     -5.72823630	     -0.00229086	     -0.00000000	      0.00000000
      0.49210098	     -5.64954629	     -0.00232119	     -0.00000000	      0.00000000
      0.49243567	     -5.57075229	     -0.00235091	     -0.00000000	      0.00000000
      0.49269753	     -5.50903169	     -0.00237371	     -0.00000000	      0.00000000
      0.49295939	     -5.44724732	     -0.00239612	     -0.00000000	      0.00000000
      0.49332375	     -5.36117330	     -0.00242660	     -0.00000000	      0.00000000
      0.49362121	     -5.29081162	     -0.00245086	     -0.00000000	      0.00000000
      0.49391867	     -5.22036728	     -0.00247455	     -0.00000000	      0.00000000
      0.49421612	     -5.14984023	     -0.00249765	     -0.00000000	      0.00000000
      0.49451358	     -5.07923031	     -0.00252015	     -0.00000000	      0.00000000
      0.49481104	     -5.00853747	     -0.00254202	     -0.00000000	      0.00000000
      0.49510850	     -4.93776156	     -0.00256325	     -0.00000000	      0.00000000
      0.49540595	     -4.86690252	     -0.00258383	     -0.00000000	      0.00000000
      0.49570341	     -4.79596022	     -0.00260374	     -0.00000000	      0.00000000
      0.49600087	     -4.72493460	     -0.00262296	     -0.00000000	      0.00000000
      0.49632388	     -4.64771382	     -0.00264304	     -0.00000000	      0.00000000
      0.49664688	     -4.57039459	     -0.00266228	     -0.00000000	      0.00000000
      0.49691418	     -4.50633584	     -0.00267755	      0.00000000	      0.00000000
      0.49718148	     -4.44220955	     -0.00269222	      0.00000000	      0.00000000
      0.49754954	     -4.35380015	     -0.00271142	      0.00000000	      0.00000000
      0.49781541	     -4.28985716	     -0.00272456	      0.00000000	      0.00000000
      0.49808128	     -4.22584716	     -0.00273708	      0.00000000	      0.00000000
      0.49840733	     -4.14725614	     -0.00275156	      0.00000000	      0.00000000
      0.49872654	     -4.07021711	     -0.00276481	      0.00000000	      0.00000000
      0.49904575	     -3.99308148	     -0.00277711	      0.00000000	      0.00000000
      0.49936495	     -3.91584920	     -0.00278847	      0.00000000	      0.00000000
      0.49964732	     -3.84744972	     -0.00279770	      0.00000000	      0.00000000
      0.49992969	     -3.77897464	     -0.00280617	      0.00000000	      0.00000000
      0.50021206	     -3.71042408	     -0.00281387	      0.00000000	      0.00000000
      0.50053491	     -3.63195301	     -0.00282172	      0.00000000	      0.00000000
      0.50085776	     -3.55338343	     -0.00282854	      0.00000000	      0.00000000
      0.50112659	     -3.48788581	     -0.00283342	      0.00000000	      0.00000000
      0.50139542	     -3.42232008	     -0.00283757	      0.00000000	      0.00000000
      0.50172773	     -3.34117836	     -0.00284169	      0.00000000	      0.00000000
      0.50206004	     -3.25993293	     -0.00284468	      0.00000000	      0.00000000
      0.50231722	     -3.19698393	     -0.00284622	      0.00000000	      0.00000000
      0.50257440	     -3.13397311	     -0.00284706	      0.00000000	      0.00000000
      0.50290911	     -3.05187434	     -0.00284713	      0.00000000	      0.00000000
      0.50324382	     -2.96967144	     -0.00284603	      0.00000000	      0.00000000
      0.50350808	     -2.90469947	     -0.00284432	      0.00000000	      0.00000000
      0.50377233	     -2.83966306	     -0.00284188	      0.00000000	      0.00000000
      0.50409850	     -2.75929995	     -0.00283783	      0.00000000	      0.00000000
      0.50442467	     -2.67883947	     -0.00283266	      0.00000000	      0.00000000
      0.50470088	     -2.61062542	     -0.00282739	      0.00000000	      0.00000000
      0.50497710	     -2.54234222	     -0.00282130	      0.00000000	      0.00000000
      0.50529133	     -2.46457794	     -0.00281337	      0.00000000	      0.00000000
      0.50560556	     -2.38672516	     -0.00280439	      0.00000000	      0.00000000
      0.50591979	     -2.30878441	     -0.00279434	      0.00000000	      0.00000000
      0.50623402	     -2.23075637	     -0.00278323	      0.00000000	      0.00000000
      0.50648283	     -2.16891150	     -0.00277368	      0.00000000	      0.00000000
      0.50673164	     -2.10701266	     -0.00276346	      0.00000000	      0.00000000
      0.50704143	     -2.02986740	     -0.00274981	      0.00000000	      0.00000000
      0.50735123	     -1.95263972	     -0.00273513	      0.00000000	      0.00000000
      0.50764505	     -1.87931923	     -0.00272026	      0.00000000	      0.00000000
      0.50793886	     -1.80592597	     -0.00270446	      0.00000000	      0.00000000
      0.50823662	     -1.73147459	     -0.00268752	      0.00000000	      0.00000000
      0.50853438	     -1.65694998	     -0.00266963	      0.00000000	      0.00000000
      0.50882889	     -1.58316693	     -0.00265102	      0.00000000	      0.00000000
      0.50912341	     -1.50931384	     -0.00263150	      0.00000000	      0.00000000
      0.50941475	     -1.43618600	     -0.00261129	      0.00000000	      0.00000000
      0.50970610	     -1.36299129	     -0.00259020	      0.00000000	      0.00000000
      0.50997541	     -1.29527429	     -0.00256993	      0.00000000	      0.00000000
      0.51033471	     -1.20484424	     -0.00254171	      0.00000000	      0.00000000
      0.51069400	     -1.11431690	     -0.00251218	      0.00000000	      0.00000000
      0.51096009	     -1.04721241	     -0.00248947	      0.00000000	      0.00000000
      0.51122618	     -0.98005637	     -0.00246605	      0.00000000	      0.00000000
      0.51151421	     -0.90730567	     -0.00243990	      0.00000000	      0.00000000
      0.51180224	     -0.83449654	     -0.00241294	      0.00000000	      0.00000000
      0.51208540	     -0.76286189	     -0.00238564	      0.00000000	      0.00000000
      0.51244544	     -0.67169939	     -0.00234980	      0.00000000	      0.00000000
      0.51287778	     -0.56211754	     -0.00230514	      0.00000000	      0.00000000
      0.51312486	     -0.49943910	     -0.00227883	      0.00000000	      0.00000000
      0.51343665	     -0.42028979	     -0.00224481	      0.00000000	      0.00000000
      0.51384049	     -0.31768508	     -0.00219943	      0.00000000	      0.00000000
      0.51413802	     -0.24203052	     -0.00216505	      0.00000000	      0.00000000
      0.51443554	     -0.16632531	     -0.00212989	      0.00000000	      0.00000000
      0.51473307	     -0.09057105	     -0.00209396	      0.00000000	      0.00000000
      0.51503059	     -0.01476917	     -0.00205727	      0.00000000	      0.00000000
      0.51532812	      0.06107847	     -0.00201982	      0.00000000	      0.00000000
      0.51562565	      0.13696891	     -0.00198164	      0.00000000	      0.00000000
      0.51592317	      0.21289846	     -0.00194274	      0.00000000	      0.00000000
      0.51618700	      0.28025698	     -0.00190766	      0.00000000	      0.00000000
      0.51645082	      0.34764100	     -0.00187202	      0.00000000	      0.00000000
      0.51672883	      0.41867471	     -0.00183389	      0.00000000	      0.00000000
      0.51700685	      0.48973118	     -0.00179517	      0.00000000	      0.00000000
      0.51731330	      0.56807807	     -0.00175182	      0.00000000	      0.00000000
      0.51761975	      0.64644545	     -0.00170780	      0.00000000	      0.00000000
      0.51784184	      0.70324934	     -0.00167548	      0.00000000	      0.00000000
      0.51819424	      0.79339989	     -0.00162350	      0.00000000	      0.00000000
      0.51847425	      0.86504081	     -0.00158159	      0.00000000	      0.00000000
      0.51875426	      0.93668733	     -0.00153918	      0.00000000	      0.00000000
      0.51903427	      1.00833667	     -0.00149626	      0.00000000	      0.00000000
      0.51931517	      1.08021410	     -0.00145272	      0.00000000	      0.00000000
      0.51959607	      1.15208896	     -0.00140871	      0.00000000	      0.00000000
      0.51984281	      1.21521794	     -0.00136966	      0.00000000	      0.00000000
      0.52018601	      1.30301760	     -0.00131478	      0.00000000	      0.00000000
      0.52052921	      1.39080110	     -0.00125926	      0.00000000	      0.00000000
      0.52076468	      1.45101710	     -0.00122081	      0.00000000	      0.00000000
      0.52100015	      1.51122173	     -0.00118208	      0.00000000	      0.00000000
      0.52129814	      1.58739575	     -0.00113267	      0.00000000	      0.00000000
      0.52159614	      1.66354612	     -0.00108285	      0.00000000	      0.00000000
      0.52184168	      1.72626916	     -0.00104150	      0.00000000	      0.00000000
      0.52218169	      1.81309556	     -0.00098381	      0.00000000	      0.00000000
      0.52252171	      1.89987963	     -0.00092565	      0.00000000	      0.00000000
      0.52275980	      1.96062137	     -0.00088466	      0.00000000	      0.00000000
      0.52299789	      2.02133873	     -0.00084346	      0.00000000	      0.00000000
      0.52329322	      2.09661737	     -0.00079208	      0.00000000	      0.00000000
      0.52358855	      2.17185347	     -0.00074042	      0.00000000	      0.00000000
      0.52385440	      2.23954152	     -0.00069369	      0.00000000	      0.00000000
      0.52418860	      2.32457679	     -0.00063466	      0.00000000	      0.00000000
      0.52452280	      2.40954699	     -0.00057534	      0.00000000	      0.00000000
      0.52477886	      2.47460128	     -0.00052971	      0.00000000	      0.00000000
      0.52503491	      2.53961337	     -0.00048394	      0.00000000	      0.00000000
      0.52533923	      2.61682311	     -0.00042938	      0.00000000	      0.00000000
      0.52564355	      2.69396795	     -0.00037465	      0.00000000	      0.00000000
      0.52581853	      2.73829659	     -0.00034312	      0.00000000	      0.00000000
      0.52611639	      2.81369926	     -0.00028935	      0.00000000	      0.00000000
      0.52641425	      2.88903285	     -0.00023549	      0.00000000	      0.00000000
      0.52666488	      2.95236326	     -0.00019010	      0.00000000	      0.00000000
      0.52698307	      3.03269410	     -0.00013241	      0.00000000	      0.00000000
      0.52730127	      3.11293755	     -0.00007467	      0.00000000	      0.00000000
      0.52753384	      3.17153075	     -0.00003245	      0.00000000	      0.00000000
      0.52785903	      3.25337480	      0.00002658	      0.00000000	      0.00000000
      0.52818421	      3.33511877	      0.00008559	      0.00000000	      0.00000000
      0.52844131	      3.39967352	      0.00013221	      0.00000000	      0.00000000
      0.52869841	      3.46416214	      0.00017879	      0.00000000	      0.00000000
      0.52897817	      3.53425796	      0.00022940	      0.00000000	      0.00000000
      0.52925793	      3.60427166	      0.00027994	      0.00000000	      0.00000000
      0.52956106	      3.68004032	      0.00033458	      0.00000000	      0.00000000
      0.52986420	      3.75570775	      0.00038907	      0.00000000	      0.00000000
      0.53013058	      3.82211629	      0.00043683	      0.00000000	      0.00000000
      0.53045707	      3.90339639	      0.00049517	      0.00000000	      0.00000000
      0.53078355	      3.98455065	      0.00055327	      0.00000000	      0.00000000
      0.53102509	      4.04450561	      0.00059609	      0.00000000	      0.00000000
      0.53134017	      4.12260887	      0.00065170	      0.00000000	      0.00000000
      0.53165525	      4.20058743	      0.00070703	      0.00000000	      0.00000000
      0.53190549	      4.26243029	      0.00075076	      0.00000000	      0.00000000
      0.53221522	      4.33885938	      0.00080458	      0.00000000	      0.00000000
      0.53252495	      4.41516097	      0.00085807	      0.00000000	      0.00000000
      0.53280585	      4.48424621	      0.00090626	      0.00000000	      0.00000000
      0.53308674	      4.55322276	      0.00095414	      0.00000000	      0.00000000
      0.53339972	      4.62994780	      0.00100709	      0.00000000	      0.00000000
      0.53371269	      4.70653323	      0.00105962	      0.00000000	      0.00000000
      0.53393862	      4.76172927	      0.00109725	      0.00000000	      0.00000000
      0.53426548	      4.84145296	      0.00115126	      0.00000000	      0.00000000
      0.53459235	      4.92101708	      0.00120474	      0.00000000	      0.00000000
      0.53483952	      4.98107438	      0.00124481	      0.00000000	      0.00000000
      0.53508669	      5.04103774	      0.00128454	      0.00000000	      0.00000000
      0.53537419	      5.11066554	      0.00133033	      0.00000000	      0.00000000
      0.53566169	      5.18016291	      0.00137565	      0.00000000	      0.00000000
      0.53595153	      5.25009276	      0.00142084	      0.00000000	      0.00000000
      0.53624137	      5.31988642	      0.00146551	      0.00000000	      0.00000000
      0.53653988	      5.39162147	      0.00151096	      0.00000000	      0.00000000
      0.53683838	      5.46320821	      0.00155583	      0.00000000	      0.00000000
      0.53712205	      5.53109786	      0.00159792	      0.00000000	      0.00000000
      0.53740571	      5.59885019	      0.00163946	      0.00000000	      0.00000000
      0.53771459	      5.67246626	      0.00168404	      0.00000000	      0.00000000
      0.53802347	      5.74591550	      0.00172794	      0.00000000	      0.00000000
      0.53825287	      5.80035580	      0.00176009	      0.00000000	      0.00000000
      0.53858623	      5.87929862	      0.00180610	      0.00000000	      0.00000000
      0.53891958	      5.95804035	      0.00185126	      0.00000000	      0.00000000
      0.53915303	      6.01306213	      0.00188237	      0.00000000	      0.00000000
      0.53938648	      6.06798318	      0.00191304	      0.00000000	      0.00000000
      0.53968151	      6.13724646	      0.00195117	      0.00000000	      0.00000000
      0.53997654	      6.20634578	      0.00198859	      0.00000000	      0.00000000
      0.54023536	      6.26682780	      0.00202081	      0.00000000	      0.00000000
      0.54056485	      6.34363837	      0.00206100	      0.00000000	      0.00000000
      0.54089434	      6.42023813	      0.00210026	      0.00000000	      0.00000000
      0.54114934	      6.47937536	      0.00212998	      0.00000000	      0.00000000
      0.54140435	      6.53838386	      0.00215913	      0.00000000	      0.00000000
      0.54170479	      6.60774143	      0.00219272	      0.00000000	      0.00000000
      0.54200524	      6.67691711	      0.00222549	      0.00000000	      0.00000000
      0.54224857	      6.73280726	      0.00225141	      0.00000000	      0.00000000
      0.54258065	      6.80888727	      0.00228590	      0.00000000	      0.00000000
      0.54291274	      6.88473903	      0.00231935	      0.00000000	      0.00000000
      0.54316073	      6.94123400	      0.00234364	      0.00000000	      0.00000000
      0.54340873	      6.99759950	      0.00236734	      0.00000000	      0.00000000
      0.54369554	      7.06262415	      0.00239400	      0.00000000	      0.00000000
      0.54398235	      7.12747298	      0.00241985	      0.00000000	      0.00000000
      0.54427421	      7.19328207	      0.00244533	      0.00000000	      0.00000000
      0.54456607	      7.25890617	      0.00246996	      0.00000000	      0.00000000
      0.54486085	      7.32499867	      0.00249397	      0.00000000	      0.00000000
      0.54515564	      7.39089946	      0.00251710	      0.00000000	      0.00000000
      0.54544711	      7.45587041	      0.00253910	      0.00000000	      0.00000000
      0.54573859	      7.52065108	      0.00256024	      0.00000000	      0.00000000
      0.54603721	      7.58682022	      0.00258099	      0.00000000	      0.00000000
      0.54633582	      7.65278665	      0.00260082	      0.00000000	      0.00000000
      0.54661843	      7.71502744	      0.00261873	      0.00000000	      0.00000000
      0.54690103	      7.77708410	      0.00263582	      0.00000000	      0.00000000
      0.54721179	      7.84510945	      0.00265364	      0.00000000	      0.00000000
      0.54752255	      7.91290898	      0.00267046	      0.00000000	      0.00000000
      0.54775196	      7.96281556	      0.00268222	      0.00000000	      0.00000000
      0.54808341	      8.03469788	      0.00269825	      0.00000000	      0.00000000
      0.54841486	      8.10631813	      0.00271311	      0.00000000	      0.00000000
      0.54865625	      8.15831383	      0.00272321	      0.00000000	      0.00000000
      0.54889765	      8.21016876	      0.00273270	      0.00000000	      0.00000000
      0.54918865	      8.27249052	      0.00274332	      0.00000000	      0.00000000
      0.54947964	      8.33460539	      0.00275305	      0.00000000	      0.00000000
      0.54975886	      8.39400981	      0.00276155	      0.00000000	      0.00000000
      0.55003808	      8.45322147	      0.00276923	      0.00000000	      0.00000000
      0.55035055	      8.51925570	      0.00277686	      0.00000000	      0.00000000
      0.55066302	      8.58504559	      0.00278347	      0.00000000	      0.00000000
      0.55091068	      8.63701532	      0.00278799	      0.00000000	      0.00000000
      0.55123288	      8.70439416	      0.00279291	      0.00000000	      0.00000000
      0.55155508	      8.77150868	      0.00279676	      0.00000000	      0.00000000
      0.55181349	      8.82514361	      0.00279907	      0.00000000	      0.00000000
      0.55207190	      8.87860665	      0.00280071	      0.00000000	      0.00000000
      0.55237819	      8.94175122	      0.00280176	      0.00000000	      0.00000000
      0.55268448	      9.00465177	      0.00280186	      0.00000000	      0.00000000
      0.55292766	      9.05441762	      0.00280127	      0.00000000	      0.00000000
      0.55325408	      9.12097359	      0.00279954	      0.00000000	      0.00000000
      0.55358049	      9.18724802	      0.00279676	      0.00000000	      0.00000000
      0.55383669	      9.23906691	      0.00279384	      0.00000000	      0.00000000
      0.55409289	      9.29071060	      0.00279028	      0.00000000	      0.00000000
      0.55438642	      9.34966413	      0.00278542	      0.00000000	      0.00000000
      0.55467996	      9.40838555	      0.00277973	      0.00000000	      0.00000000
      0.55495754	      9.46370233	      0.00277359	      0.00000000	      0.00000000
      0.55529154	      9.52998354	      0.00276525	      0.00000000	      0.00000000
      0.55562555	      9.59595974	      0.00275588	      0.00000000	      0.00000000
      0.55589831	      9.64961266	      0.00274746	      0.00000000	      0.00000000
      0.55623964	      9.71646161	      0.00273598	      0.00000000	      0.00000000
      0.55658096	      9.78298724	      0.00272346	      0.00000000	      0.00000000
      0.55683335	      9.83196829	      0.00271354	      0.00000000	      0.00000000
      0.55708573	      9.88077096	      0.00270308	      0.00000000	      0.00000000
      0.55738426	      9.93826806	      0.00268999	      0.00000000	      0.00000000
      0.55768280	      9.99551354	      0.00267615	      0.00000000	      0.00000000
      0.55793376	     10.04343938	      0.00266395	      0.00000000	      0.00000000
      0.55826917	     10.10721476	      0.00264684	      0.00000000	      0.00000000
      0.55860459	     10.17066845	      0.00262883	      0.00000000	      0.00000000
      0.55885618	     10.21805335	      0.00261474	      0.00000000	      0.00000000
      0.55910778	     10.26525576	      0.00260017	      0.00000000	      0.00000000
      0.55939070	     10.31811540	      0.00258321	      0.00000000	      0.00000000
      0.55967361	     10.37074264	      0.00256565	      0.00000000	      0.00000000
      0.55997574	     10.42668569	      0.00254626	      0.00000000	      0.00000000
      0.56027786	     10.48236164	      0.00252623	      0.00000000	      0.00000000
      0.56054136	     10.53069945	      0.00250824	      0.00000000	      0.00000000
      0.56087696	     10.59196953	      0.00248466	      0.00000000	      0.00000000
      0.56121256	     10.65290618	      0.00246033	      0.00000000	      0.00000000
      0.56146799	     10.69906091	      0.00244133	      0.00000000	      0.00000000
      0.56172342	     10.74502107	      0.00242193	      0.00000000	      0.00000000
      0.56202169	     10.79844271	      0.00239878	      0.00000000	      0.00000000
      0.56231995	     10.85159726	      0.00237510	      0.00000000	      0.00000000
      0.56257699	     10.89718850	      0.00235429	      0.00000000	      0.00000000
      0.56291267	     10.95642987	      0.00232657	      0.00000000	      0.00000000
      0.56324836	     11.01532938	      0.00229825	      0.00000000	      0.00000000
      0.56350877	     11.06078414	      0.00227589	      0.00000000	      0.00000000
      0.56376917	     11.10603178	      0.00225319	      0.00000000	      0.00000000
      0.56403951	     11.15278511	      0.00222929	      0.00000000	      0.00000000
      0.56437062	     11.20974277	      0.00219956	      0.00000000	      0.00000000
      0.56470173	     11.26636242	      0.00216935	      0.00000000	      0.00000000
      0.56493492	     11.30603503	      0.00214781	      0.00000000	      0.00000000
      0.56527656	     11.36385214	      0.00211586	      0.00000000	      0.00000000
      0.56557907	     11.41474542	      0.00208720	      0.00000000	      0.00000000
      0.56583725	     11.45795261	      0.00206249	      0.00000000	      0.00000000
      0.56609542	     11.50095110	      0.00203755	      0.00000000	      0.00000000
      0.56634661	     11.54258554	      0.00201309	      0.00000000	      0.00000000
      0.56668097	     11.59769809	      0.00198023	      0.00000000	      0.00000000
      0.56701533	     11.65245770	      0.00194707	      0.00000000	      0.00000000
      0.56727344	     11.69448699	      0.00192127	      0.00000000	      0.00000000
      0.56753154	     11.73630476	      0.00189532	      0.00000000	      0.00000000
      0.56780538	     11.78043969	      0.00186762	      0.00000000	      0.00000000
      0.56813643	     11.83347540	      0.00183394	      0.00000000	      0.00000000
      0.56846748	     11.88616039	      0.00180006	      0.00000000	      0.00000000
      0.56875298	     11.93131420	      0.00177071	      0.00000000	      0.00000000
      0.56909843	     11.98559845	      0.00173505	      0.00000000	      0.00000000
      0.56944388	     12.03949755	      0.00169925	      0.00000000	      0.00000000
      0.56968924	     12.07754508	      0.00167376	      0.00000000	      0.00000000
      0.57001318	     12.12748001	      0.00164004	      0.00000000	      0.00000000
      0.57033713	     12.17707361	      0.00160626	      0.00000000	      0.00000000
      0.57059827	     12.21680392	      0.00157901	      0.00000000	      0.00000000
      0.57085941	     12.25631135	      0.00155175	      0.00000000	      0.00000000
      0.57116202	     12.30181265	      0.00152016	      0.00000000	      0.00000000
      0.57146463	     12.34701333	      0.00148860	      0.00000000	      0.00000000
      0.57169343	     12.38098850	      0.00146476	      0.00000000	      0.00000000
      0.57203504	     12.43139519	      0.00142922	      0.00000000	      0.00000000
      0.57233558	     12.47542285	      0.00139802	      0.00000000	      0.00000000
      0.57259541	     12.51324470	      0.00137113	      0.00000000	      0.00000000
      0.57285523	     12.55084252	      0.00134430	      0.00000000	      0.00000000
      0.57309640	     12.58554011	      0.00131948	      0.00000000	      0.00000000
      0.57343387	     12.63376690	      0.00128489	      0.00000000	      0.00000000
      0.57377134	     12.68161350	      0.00125048	      0.00000000	      0.00000000
      0.57401187	     12.71548414	      0.00122608	      0.00000000	      0.00000000
      0.57425240	     12.74916087	      0.00120180	      0.00000000	      0.00000000
      0.57454651	     12.79007465	      0.00117226	      0.00000000	      0.00000000
      0.57484062	     12.83069752	      0.00114292	      0.00000000	      0.00000000
      0.57511388	     12.86818060	      0.00111584	      0.00000000	      0.00000000
      0.57545002	     12.91394187	      0.00108279	      0.00000000	      0.00000000
      0.57578616	     12.95932097	      0.00105004	      0.00000000	      0.00000000
      0.57603345	     12.99246213	      0.00102616	      0.00000000	      0.00000000
      0.57635808	     13.03565099	      0.00099508	      0.00000000	      0.00000000
      0.57668270	     13.07848145	      0.00096434	      0.00000000	      0.00000000
      0.57694403	     13.11269957	      0.00093984	      0.00000000	      0.00000000
      0.57720536	     13.14668465	      0.00091557	      0.00000000	      0.00000000
      0.57751031	     13.18604868	      0.00088756	      0.00000000	      0.00000000
      0.57781527	     13.22509437	      0.00085988	      0.00000000	      0.00000000
      0.57801893	     13.25099392	      0.00084159	      0.00000000	      0.00000000
      0.57832915	     13.29016917	      0.00081404	      0.00000000	      0.00000000
      0.57863937	     13.32901354	      0.00078687	      0.00000000	      0.00000000
      0.57890540	     13.36206164	      0.00076389	      0.00000000	      0.00000000
      0.57917143	     13.39486570	      0.00074120	      0.00000000	      0.00000000
      0.57946870	     13.43123238	      0.00071620	      0.00000000	      0.00000000
      0.57976597	     13.46729352	      0.00069159	      0.00000000	      0.00000000
      0.58004243	     13.50055575	      0.00066905	      0.00000000	      0.00000000
      0.58037936	     13.54073490	      0.00064205	      0.00000000	      0.00000000
      0.58071629	     13.58051987	      0.00061558	      0.00000000	      0.00000000
      0.58090061	     13.60211809	      0.00060133	      0.00000000	      0.00000000
      0.58120513	     13.63754098	      0.00057813	      0.00000000	      0.00000000
      0.58150965	     13.67264070	      0.00055539	      0.00000000	      0.00000000
      0.58177561	     13.70303145	      0.00053589	      0.00000000	      0.00000000
      0.58204157	     13.73317512	      0.00051675	      0.00000000	      0.00000000
      0.58234791	     13.76758904	      0.00049514	      0.00000000	      0.00000000
      0.58265425	     13.80167441	      0.00047401	      0.00000000	      0.00000000
      0.58285385	     13.82370704	      0.00046049	      0.00000000	      0.00000000
      0.58316268	     13.85752030	      0.00043999	      0.00000000	      0.00000000
      0.58347151	     13.89099860	      0.00041998	      0.00000000	      0.00000000
      0.58373797	     13.91961437	      0.00040312	      0.00000000	      0.00000000
      0.58400443	     13.94798028	      0.00038663	      0.00000000	      0.00000000
      0.58430517	     13.97969501	      0.00036847	      0.00000000	      0.00000000
      0.58460591	     14.01109085	      0.00035079	      0.00000000	      0.00000000
      0.58487080	     14.03848026	      0.00033562	      0.00000000	      0.00000000
      0.58520777	     14.07296317	      0.00031686	      0.00000000	      0.00000000
      0.58554473	     14.10704458	      0.00029870	      0.00000000	      0.00000000
      0.58580231	     14.13282629	      0.00028523	      0.00000000	      0.00000000
      0.58605989	     14.15837297	      0.00027211	      0.00000000	      0.00000000
      0.58636131	     14.18796915	      0.00025721	      0.00000000	      0.00000000
      0.58666274	     14.21724299	      0.00024279	      0.00000000	      0.00000000
      0.58691646	     14.24163423	      0.00023103	      0.00000000	      0.00000000
      0.58725404	     14.27373245	      0.00021591	      0.00000000	      0.00000000
      0.58759162	     14.30542537	      0.00020139	      0.00000000	      0.00000000
      0.58784720	     14.32915031	      0.00019079	      0.00000000	      0.00000000
      0.58810278	     14.35264259	      0.00018053	      0.00000000	      0.00000000
      0.58838639	     14.37843864	      0.00016954	      0.00000000	      0.00000000
      0.58867000	     14.40394789	      0.00015896	      0.00000000	      0.00000000
      0.58897722	     14.43125696	      0.00014797	      0.00000000	      0.00000000
      0.58928444	     14.45822906	      0.00013745	      0.00000000	      0.00000000
      0.58953602	     14.48006584	      0.00012918	      0.00000000	      0.00000000
      0.58987420	     14.50906223	      0.00011856	      0.00000000	      0.00000000
      0.59021238	     14.53764955	      0.00010849	      0.00000000	      0.00000000
      0.59046408	     14.55866044	      0.00010136	      0.00000000	      0.00000000
      0.59071577	     14.57944449	      0.00009452	      0.00000000	      0.00000000
      0.59100427	     14.60298893	      0.00008704	      0.00000000	      0.00000000
      0.59129277	     14.62623510	      0.00007994	      0.00000000	      0.00000000
      0.59159154	     14.64999414	      0.00007299	      0.00000000	      0.00000000
      0.59189031	     14.67343301	      0.00006642	      0.00000000	      0.00000000
      0.59217987	     14.69584327	      0.00006043	      0.00000000	      0.00000000
      0.59246942	     14.71795256	      0.00005479	      0.00000000	      0.00000000
      0.59277905	     14.74126172	      0.00004914	      0.00000000	      0.00000000
      0.59308868	     14.76422646	      0.00004388	      0.00000000	      0.00000000
      0.59333828	     14.78248782	      0.00003991	      0.00000000	      0.00000000
      0.59367658	     14.80688219	      0.00003491	      0.00000000	      0.00000000
      0.59401489	     14.83086493	      0.00003032	      0.00000000	      0.00000000
      0.59426476	     14.84831423	      0.00002720	      0.00000000	      0.00000000
      0.59451463	     14.86553885	      0.00002429	      0.00000000	      0.00000000
      0.59480571	     14.88532032	      0.00002117	      0.00000000	      0.00000000
      0.59509678	     14.90479681	      0.00001831	      0.00000000	      0.00000000
      0.59539076	     14.92415842	      0.00001570	      0.00000000	      0.00000000
      0.59568475	     14.94320878	      0.00001334	      0.00000000	      0.00000000
      0.59598628	     14.96242495	      0.00001117	      0.00000000	      0.00000000
      0.59628781	     14.98131354	      0.00000925	      0.00000000	      0.00000000
      0.59657565	     14.99903855	      0.00000763	      0.00000000	      0.00000000
      0.59686348	     15.01646498	      0.00000620	      0.00000000	      0.00000000
      0.59717655	     15.03508031	      0.00000487	      0.00000000	      0.00000000
      0.59748963	     15.05334232	      0.00000374	      0.00000000	      0.00000000
      0.59769774	     15.06528659	      0.00000309	      0.00000000	      0.00000000
      0.59800834	     15.08282214	      0.00000227	      0.00000000	      0.00000000
      0.59831894	     15.10000981	      0.00000160	      0.00000000	      0.00000000
      0.59858454	     15.11443162	      0.00000115	      0.00000000	      0.00000000
      0.59885015	     15.12859902	      0.00000079	      0.00000000	      0.00000000
      0.59915655	     15.14462657	      0.00000048	      0.00000000	      0.00000000
      0.59946295	     15.16031552	      0.00000026	      0.00000000	      0.00000000
      0.59970546	     15.17249309	      0.00000015	      0.00000000	      0.00000000
      0.60004376	     15.18912668	      0.00000005	      0.00000000	      0.00000000
      0.60038207	     15.20534742	      0.00000001	      0.00000000	      0.00000000
      0.60062691	     15.21682922	      0.00000000	      0.00000000	      0.00000000
      0.60087174	     15.22809480	      0.00000000	      0.00000000	      0.00000000
      0.60116758	     15.24141865	      0.00000000	      0.00000000	      0.00000000
      0.60146342	     15.25442688	      0.00000000	      0.00000000	      0.00000000
      0.60174559	     15.26654008	      0.00000000	      0.00000000	      0.00000000
      0.60202776	     15.27836619	      0.00000000	      0.00000000	      0.00000000
      0.60234504	     15.29132118	      0.00000000	      0.00000000	      0.00000000
      0.60266232	     15.30391323	      0.00000000	      0.00000000	      0.00000000
      0.60290811	     15.31341850	      0.00000000	      0.00000000	      0.00000000
      0.60323554	     15.32574260	      0.00000000	      0.00000000	      0.00000000
      0.60356296	     15.33768030	      0.00000000	      0.00000000	      0.00000000
      0.60382418	     15.34692718	      0.00000000	      0.00000000	      0.00000000
      0.60408540	     15.35592819	      0.00000000	      0.00000000	      0.00000000
      0.60438868	     15.36607009	      0.00000000	      0.00000000	      0.00000000
      0.60469195	     15.37588068	      0.00000000	      0.00000000	      0.00000000
      0.60495710	     15.38418641	      0.00000000	      0.00000000	      0.00000000
      0.60529236	     15.39432614	      0.00000000	      0.00000000	      0.00000000
      0.60562762	     15.40406118	      0.00000000	      0.00000000	      0.00000000
      0.60588673	     15.41130803	      0.00000000	      0.00000000	      0.00000000
      0.60614585	     15.41831324	      0.00000000	      0.00000000	      0.00000000
      0.60645328	     15.42631139	      0.00000000	      0.00000000	      0.00000000
      0.60676071	     15.43396950	      0.00000000	      0.00000000	      0.00000000
      0.60699489	     15.43957478	      0.00000000	      0.00000000	      0.00000000
      0.60733364	     15.44733415	      0.00000000	      0.00000000	      0.00000000
      0.60767239	     15.45468088	      0.00000000	      0.00000000	      0.00000000
      0.60791193	     15.45962718	      0.00000000	      0.00000000	      0.00000000
      0.60815147	     15.46436723	      0.00000000	      0.00000000	      0.00000000
      0.60845094	     15.47000317	      0.00000000	      0.00000000	      0.00000000
      0.60875041	     15.47531695	      0.00000000	      0.00000000	      0.00000000
      0.60902144	     15.47984848	      0.00000000	      0.00000000	      0.00000000
      0.60935557	     15.48507210	      0.00000000	      0.00000000	      0.00000000
      0.60968970	     15.48989494	      0.00000000	      0.00000000	      0.00000000
      0.60994029	     15.49324897	      0.00000000	      0.00000000	      0.00000000
      0.61026044	     15.49720645	      0.00000000	      0.00000000	      0.00000000
      0.61058060	     15.50079627	      0.00000000	      0.00000000	      0.00000000
      0.61078732	     15.50291895	      0.00000000	      0.00000000	      0.00000000
      0.61109623	     15.50580532	      0.00000000	      0.00000000	      0.00000000
      0.61140513	     15.50834965	      0.00000000	      0.00000000	      0.00000000
      0.61166658	     15.51023598	      0.00000000	      0.00000000	      0.00000000
      0.61198088	     15.51217954	      0.00000000	      0.00000000	      0.00000000
      0.61229518	     15.51376931	      0.00000000	      0.00000000	      0.00000000
      0.61261570	     15.51502632	      0.00000000	      0.00000000	      0.00000000
      0.61293621	     15.51591559	      0.00000000	      0.00000000	      0.00000000
      0.61319531	     15.51636579	      0.00000000	      0.00000000	      0.00000000
      0.61353117	     15.51659199	      0.00000000	      0.00000000	      0.00000000
      0.61386703	     15.51641471	      0.00000000	      0.00000000	      0.00000000
      0.61413671	     15.51598052	      0.00000000	      0.00000000	      0.00000000
      0.61440639	     15.51528634	      0.00000000	      0.00000000	      0.00000000
      0.61468650	     15.51429016	      0.00000000	      0.00000000	      0.00000000
      0.61496661	     15.51301366	      0.00000000	      0.00000000	      0.00000000
      0.61528245	     15.51123829	      0.00000000	      0.00000000	      0.00000000
      0.61559828	     15.50910671	      0.00000000	      0.00000000	      0.00000000
      0.61580832	     15.50749202	      0.00000000	      0.00000000	      0.00000000
      0.61611710	     15.50483237	      0.00000000	      0.00000000	      0.00000000
      0.61642588	     15.50183248	      0.00000000	      0.00000000	      0.00000000
      0.61668347	     15.49906981	      0.00000000	      0.00000000	      0.00000000
      0.61700084	     15.49534059	      0.00000000	      0.00000000	      0.00000000
      0.61731821	     15.49125224	      0.00000000	      0.00000000	      0.00000000
      0.61760639	     15.48722897	      0.00000000	      0.00000000	      0.00000000
      0.61789457	     15.48290975	      0.00000000	      0.00000000	      0.00000000
      0.61821369	     15.47778162	      0.00000000	      0.00000000	      0.00000000
      0.61853281	     15.47229076	      0.00000000	      0.00000000	      0.00000000
      0.61874099	     15.46851337	      0.00000000	      0.00000000	      0.00000000
      0.61904859	     15.46264944	      0.00000000	      0.00000000	      0.00000000
      0.61935620	     15.45644868	      0.00000000	      0.00000000	      0.00000000
      0.61960862	     15.45110886	      0.00000000	      0.00000000	      0.00000000
      0.61992960	     15.44399153	      0.00000000	      0.00000000	      0.00000000
      0.62025057	     15.43650774	      0.00000000	      0.00000000	      0.00000000
      0.62043893	     15.43194540	      0.00000000	      0.00000000	      0.00000000
      0.62074095	     15.42436687	      0.00000000	      0.00000000	      0.00000000
      0.62104296	     15.41646407	      0.00000000	      0.00000000	      0.00000000
      0.62124551	     15.41098249	      0.00000000	      0.00000000	      0.00000000
      0.62155121	     15.40243337	      0.00000000	      0.00000000	      0.00000000
      0.62185690	     15.39355222	      0.00000000	      0.00000000	      0.00000000
      0.62209969	     15.38626209	      0.00000000	      0.00000000	      0.00000000
      0.62242587	     15.37613875	      0.00000000	      0.00000000	      0.00000000
      0.62275204	     15.36563761	      0.00000000	      0.00000000	      0.00000000
      0.62301297	     15.35696522	      0.00000000	      0.00000000	      0.00000000
      0.62327390	     15.34805117	      0.00000000	      0.00000000	      0.00000000
      0.62358099	     15.33725057	      0.00000000	      0.00000000	      0.00000000
      0.62388808	     15.32611535	      0.00000000	      0.00000000	      0.00000000
      0.62415613	     15.31612240	      0.00000000	      0.00000000	      0.00000000
      0.62448784	     15.30340361	      0.00000000	      0.00000000	      0.00000000
      0.62481954	     15.29029458	      0.00000000	      0.00000000	      0.00000000
      0.62506926	     15.28016802	      0.00000000	      0.00000000	      0.00000000
      0.62538702	     15.26696301	      0.00000000	      0.00000000	      0.00000000
      0.62570478	     15.25340006	      0.00000000	      0.00000000	      0.00000000
      0.62595488	     15.24247331	      0.00000000	      0.00000000	      0.00000000
      0.62628762	     15.22759222	      0.00000000	      0.00000000	      0.00000000
      0.62662037	     15.21231875	      0.00000000	      0.00000000	      0.00000000
      0.62689008	     15.19965081	      0.00000000	      0.00000000	      0.00000000
      0.62715979	     15.18672514	      0.00000000	      0.00000000	      0.00000000
      0.62744681	     15.17268702	      0.00000000	      0.00000000	      0.00000000
      0.62773383	     15.15835713	      0.00000000	      0.00000000	      0.00000000
      0.62804515	     15.14248428	      0.00000000	      0.00000000	      0.00000000
      0.62835647	     15.12626821	      0.00000000	      0.00000000	      0.00000000
      0.62863537	     15.11144940	      0.00000000	      0.00000000	      0.00000000
      0.62891427	     15.09635519	      0.00000000	      0.00000000	      0.00000000
      0.62923509	     15.07865160	      0.00000000	      0.00000000	      0.00000000
      0.62955592	     15.06058363	      0.00000000	      0.00000000	      0.00000000
      0.62974903	     15.04953235	      0.00000000	      0.00000000	      0.00000000
      0.63005033	     15.03202631	      0.00000000	      0.00000000	      0.00000000
      0.63035163	     15.01419893	      0.00000000	      0.00000000	      0.00000000
      0.63060117	     14.99919072	      0.00000000	      0.00000000	      0.00000000
      0.63093129	     14.97899757	      0.00000000	      0.00000000	      0.00000000
      0.63126141	     14.95841871	      0.00000000	      0.00000000	      0.00000000
      0.63152051	     14.94199719	      0.00000000	      0.00000000	      0.00000000
      0.63177961	     14.92533810	      0.00000000	      0.00000000	      0.00000000
      0.63208581	     14.90534456	      0.00000000	      0.00000000	      0.00000000
      0.63239201	     14.88501927	      0.00000000	      0.00000000	      0.00000000
      0.63266957	     14.86630874	      0.00000000	      0.00000000	      0.00000000
      0.63294712	     14.84732566	      0.00000000	      0.00000000	      0.00000000
      0.63326714	     14.82509998	      0.00000000	      0.00000000	      0.00000000
      0.63358716	     14.80251195	      0.00000000	      0.00000000	      0.00000000
      0.63382130	     14.78575585	      0.00000000	      0.00000000	      0.00000000
      0.63415389	     14.76162157	      0.00000000	      0.00000000	      0.00000000
      0.63448647	     14.73709590	      0.00000000	      0.00000000	      0.00000000
      0.63474631	     14.71766293	      0.00000000	      0.00000000	      0.00000000
      0.63500614	     14.69799109	      0.00000000	      0.00000000	      0.00000000
      0.63530144	     14.67534461	      0.00000000	      0.00000000	      0.00000000
      0.63559673	     14.65238963	      0.00000000	      0.00000000	      0.00000000
      0.63589813	     14.62864224	      0.00000000	      0.00000000	      0.00000000
      0.63619952	     14.60457345	      0.00000000	      0.00000000	      0.00000000
      0.63650454	     14.57988835	      0.00000000	      0.00000000	      0.00000000
      0.63680956	     14.55487408	      0.00000000	      0.00000000	      0.00000000
      0.63711294	     14.52966718	      0.00000000	      0.00000000	      0.00000000
      0.63741633	     14.50413461	      0.00000000	      0.00000000	      0.00000000
      0.63772328	     14.47797066	      0.00000000	      0.00000000	      0.00000000
      0.63803023	     14.45147331	      0.00000000	      0.00000000	      0.00000000
      0.63833257	     14.42504734	      0.00000000	      0.00000000	      0.00000000
      0.63863492	     14.39829789	      0.00000000	      0.00000000	      0.00000000
      0.63894399	     14.37061976	      0.00000000	      0.00000000	      0.00000000
      0.63925305	     14.34260358	      0.00000000	      0.00000000	      0.00000000
      0.63955262	     14.31512556	      0.00000000	      0.00000000	      0.00000000
      0.63985219	     14.28732993	      0.00000000	      0.00000000	      0.00000000
      0.64016455	     14.25800908	      0.00000000	      0.00000000	      0.00000000
      0.64047692	     14.22834287	      0.00000000	      0.00000000	      0.00000000
      0.64077061	     14.20013509	      0.00000000	      0.00000000	      0.00000000
      0.64106429	     14.17162199	      0.00000000	      0.00000000	      0.00000000
      0.64138105	     14.14052700	      0.00000000	      0.00000000	      0.00000000
      0.64169781	     14.10907679	      0.00000000	      0.00000000	      0.00000000
      0.64198000	     14.08075964	      0.00000000	      0.00000000	      0.00000000
      0.64226219	     14.05216054	      0.00000000	      0.00000000	      0.00000000
      0.64258209	     14.01939912	      0.00000000	      0.00000000	      0.00000000
      0.64290198	     13.98627531	      0.00000000	      0.00000000	      0.00000000
      0.64316632	     13.95863105	      0.00000000	      0.00000000	      0.00000000
      0.64349401	     13.92401777	      0.00000000	      0.00000000	      0.00000000
      0.64382170	     13.88902414	      0.00000000	      0.00000000	      0.00000000
      0.64405100	     13.86431191	      0.00000000	      0.00000000	      0.00000000
      0.64437562	     13.82900760	      0.00000000	      0.00000000	      0.00000000
      0.64470024	     13.79332994	      0.00000000	      0.00000000	      0.00000000
      0.64495959	     13.76455685	      0.00000000	      0.00000000	      0.00000000
      0.64521895	     13.73554543	      0.00000000	      0.00000000	      0.00000000
      0.64552546	     13.70095231	      0.00000000	      0.00000000	      0.00000000
      0.64583197	     13.66602627	      0.00000000	      0.00000000	      0.00000000
      0.64611809	     13.63312277	      0.00000000	      0.00000000	      0.00000000
      0.64640421	     13.59992914	      0.00000000	      0.00000000	      0.00000000
      0.64672192	     13.56273141	      0.00000000	      0.00000000	      0.00000000
      0.64703963	     13.52517588	      0.00000000	      0.00000000	      0.00000000
      0.64731876	     13.49188506	      0.00000000	      0.00000000	      0.00000000
      0.64759789	     13.45831801	      0.00000000	      0.00000000	      0.00000000
      0.64791705	     13.41959930	      0.00000000	      0.00000000	      0.00000000
      0.64823621	     13.38051936	      0.00000000	      0.00000000	      0.00000000
      0.64850693	     13.34708644	      0.00000000	      0.00000000	      0.00000000
      0.64883339	     13.30642517	      0.00000000	      0.00000000	      0.00000000
      0.64915985	     13.26538582	      0.00000000	      0.00000000	      0.00000000
      0.64942058	     13.23233799	      0.00000000	      0.00000000	      0.00000000
      0.64974684	     13.19064444	      0.00000000	      0.00000000	      0.00000000
      0.65007309	     13.14857310	      0.00000000	      0.00000000	      0.00000000
      0.65030195	     13.11883622	      0.00000000	      0.00000000	      0.00000000
      0.65062454	     13.07660460	      0.00000000	      0.00000000	      0.00000000
      0.65094713	     13.03400343	      0.00000000	      0.00000000	      0.00000000
      0.65120471	     12.99972178	      0.00000000	      0.00000000	      0.00000000
      0.65146229	     12.96520446	      0.00000000	      0.00000000	      0.00000000
      0.65177030	     12.92362055	      0.00000000	      0.00000000	      0.00000000
      0.65207830	     12.88169953	      0.00000000	      0.00000000	      0.00000000
      0.65236421	     12.84248459	      0.00000000	      0.00000000	      0.00000000
      0.65265012	     12.80297906	      0.00000000	      0.00000000	      0.00000000
      0.65296749	     12.75878560	      0.00000000	      0.00000000	      0.00000000
      0.65328486	     12.71423389	      0.00000000	      0.00000000	      0.00000000
      0.65357006	     12.67389229	      0.00000000	      0.00000000	      0.00000000
      0.65385526	     12.63326122	      0.00000000	      0.00000000	      0.00000000
      0.65417377	     12.58754291	      0.00000000	      0.00000000	      0.00000000
      0.65449228	     12.54146334	      0.00000000	      0.00000000	      0.00000000
      0.65477580	     12.50014237	      0.00000000	      0.00000000	      0.00000000
      0.65505931	     12.45853498	      0.00000000	      0.00000000	      0.00000000
      0.65537769	     12.41147046	      0.00000000	      0.00000000	      0.00000000
      0.65569606	     12.36404446	      0.00000000	      0.00000000	      0.00000000
      0.65597970	     12.32148774	      0.00000000	      0.00000000	      0.00000000
      0.65626335	     12.27864387	      0.00000000	      0.00000000	      0.00000000
      0.65658152	     12.23024233	      0.00000000	      0.00000000	      0.00000000
      0.65689969	     12.18147909	      0.00000000	      0.00000000	      0.00000000
      0.65718481	     12.13747357	      0.00000000	      0.00000000	      0.00000000
      0.65746994	     12.09317728	      0.00000000	      0.00000000	      0.00000000
      0.65778802	     12.04341769	      0.00000000	      0.00000000	      0.00000000
      0.65810610	     11.99329575	      0.00000000	      0.00000000	      0.00000000
      0.65839333	     11.94772344	      0.00000000	      0.00000000	      0.00000000
      0.65868056	     11.90185528	      0.00000000	      0.00000000	      0.00000000
      0.65899858	     11.85072353	      0.00000000	      0.00000000	      0.00000000
      0.65931661	     11.79922855	      0.00000000	      0.00000000	      0.00000000
      0.65960618	     11.75202642	      0.00000000	      0.00000000	      0.00000000
      0.65989574	     11.70452272	      0.00000000	      0.00000000	      0.00000000
      0.66021370	     11.65201275	      0.00000000	      0.00000000	      0.00000000
      0.66053166	     11.59913853	      0.00000000	      0.00000000	      0.00000000
      0.66082362	     11.55026738	      0.00000000	      0.00000000	      0.00000000
      0.66111558	     11.50108857	      0.00000000	      0.00000000	      0.00000000
      0.66143343	     11.44719837	      0.00000000	      0.00000000	      0.00000000
      0.66175128	     11.39294280	      0.00000000	      0.00000000	      0.00000000
      0.66204562	     11.34237349	      0.00000000	      0.00000000	      0.00000000
      0.66233996	     11.29149018	      0.00000000	      0.00000000	      0.00000000
      0.66265764	     11.23621943	      0.00000000	      0.00000000	      0.00000000
      0.66297533	     11.18058207	      0.00000000	      0.00000000	      0.00000000
      0.66327201	     11.12829069	      0.00000000	      0.00000000	      0.00000000
      0.66356870	     11.07567880	      0.00000000	      0.00000000	      0.00000000
      0.66388615	     11.01902766	      0.00000000	      0.00000000	      0.00000000
      0.66420361	     10.96200857	      0.00000000	      0.00000000	      0.00000000
      0.66450257	     10.90797522	      0.00000000	      0.00000000	      0.00000000
      0.66480153	     10.85361465	      0.00000000	      0.00000000	      0.00000000
      0.66511871	     10.79558295	      0.00000000	      0.00000000	      0.00000000
      0.66543589	     10.73718184	      0.00000000	      0.00000000	      0.00000000
      0.66573704	     10.68139072	      0.00000000	      0.00000000	      0.00000000
      0.66603818	     10.62526555	      0.00000000	      0.00000000	      0.00000000
      0.66635504	     10.56585191	      0.00000000	      0.00000000	      0.00000000
      0.66667189	     10.50606724	      0.00000000	      0.00000000	      0.00000000
      0.66697510	     10.44850728	      0.00000000	      0.00000000	      0.00000000
      0.66727832	     10.39060634	      0.00000000	      0.00000000	      0.00000000
      0.66759481	     10.32980707	      0.00000000	      0.00000000	      0.00000000
      0.66791129	     10.26863492	      0.00000000	      0.00000000	      0.00000000
      0.66821644	     10.20930044	      0.00000000	      0.00000000	      0.00000000
      0.66852159	     10.14961796	      0.00000000	      0.00000000	      0.00000000
      0.66883769	     10.08742567	      0.00000000	      0.00000000	      0.00000000
      0.66915380	     10.02485842	      0.00000000	      0.00000000	      0.00000000
      0.66946071	      9.96374940	      0.00000000	      0.00000000	      0.00000000
      0.66976763	      9.90228535	      0.00000000	      0.00000000	      0.00000000
      0.67008335	      9.83868751	      0.00000000	      0.00000000	      0.00000000
      0.67039907	      9.77471228	      0.00000000	      0.00000000	      0.00000000
      0.67070757	      9.71183407	      0.00000000	      0.00000000	      0.00000000
      0.67101607	      9.64859382	      0.00000000	      0.00000000	      0.00000000
      0.67133144	      9.58357146	      0.00000000	      0.00000000	      0.00000000
      0.67164681	      9.51816890	      0.00000000	      0.00000000	      0.00000000
      0.67195669	      9.45353105	      0.00000000	      0.00000000	      0.00000000
      0.67226658	      9.38852421	      0.00000000	      0.00000000	      0.00000000
      0.67258165	      9.32205126	      0.00000000	      0.00000000	      0.00000000
      0.67289672	      9.25519484	      0.00000000	      0.00000000	      0.00000000
      0.67320779	      9.18880906	      0.00000000	      0.00000000	      0.00000000
      0.67351887	      9.12204739	      0.00000000	      0.00000000	      0.00000000
      0.67382994	      9.05490880	      0.00000000	      0.00000000	      0.00000000
      0.67414102	      8.98739219	      0.00000000	      0.00000000	      0.00000000
      0.67445209	      8.91949646	      0.00000000	      0.00000000	      0.00000000
      0.67476316	      8.85122048	      0.00000000	      0.00000000	      0.00000000
      0.67507424	      8.78256312	      0.00000000	      0.00000000	      0.00000000
      0.67538531	      8.71352320	      0.00000000	      0.00000000	      0.00000000
      0.67569638	      8.64409954	      0.00000000	      0.00000000	      0.00000000
      0.67600746	      8.57429094	      0.00000000	      0.00000000	      0.00000000
      0.67631853	      8.50409616	      0.00000000	      0.00000000	      0.00000000
      0.67662960	      8.43351396	      0.00000000	      0.00000000	      0.00000000
      0.67694068	      8.36254308	      0.00000000	      0.00000000	      0.00000000
      0.67725175	      8.29118221	      0.00000000	      0.00000000	      0.00000000
      0.67756282	      8.21943005	      0.00000000	      0.00000000	      0.00000000
      0.67787390	      8.14728528	      0.00000000	      0.00000000	      0.00000000
      0.67818497	      8.07474654	      0.00000000	      0.00000000	      0.00000000
      0.67849605	      8.00181245	      0.00000000	      0.00000000	      0.00000000
      0.67880712	      7.92848165	      0.00000000	      0.00000000	      0.00000000
      0.67911819	      7.85475270	      0.00000000	      0.00000000	      0.00000000
      0.67942927	      7.78062418	      0.00000000	      0.00000000	      0.00000000
      0.67974034	      7.70609464	      0.00000000	      0.00000000	      0.00000000
      0.68005141	      7.63116261	      0.00000000	      0.00000000	      0.00000000
      0.68036249	      7.55582660	      0.00000000	      0.00000000	      0.00000000
      0.68067356	      7.48008510	      0.00000000	      0.00000000	      0.00000000
      0.68098463	      7.40393657	      0.00000000	      0.00000000	      0.00000000
      0.68129571	      7.32737948	      0.00000000	      0.00000000	      0.00000000
      0.68160678	      7.25041226	      0.00000000	      0.00000000	      0.00000000
      0.68191785	      7.17303331	      0.00000000	      0.00000000	      0.00000000
      0.68222893	      7.09524102	      0.00000000	      0.00000000	      0.00000000
      0.68254000	      7.01703379	      0.00000000	      0.00000000	      0.00000000
      0.68285108	      6.93840995	      0.00000000	      0.00000000	      0.00000000
      0.68316215	      6.85936785	      0.00000000	      0.00000000	      0.00000000
      0.68347322	      6.77990581	      0.00000000	      0.00000000	      0.00000000
      0.68378430	      6.70002212	      0.00000000	      0.00000000	      0.00000000
      0.68409537	      6.61971506	      0.00000000	      0.00000000	      0.00000000
      0.68440644	      6.53898291	      0.00000000	      0.00000000	      0.00000000
      0.68471752	      6.45782389	      0.00000000	      0.00000000	      0.00000000
      0.68502859	      6.37623625	      0.00000000	      0.00000000	      0.00000000
      0.68533966	      6.29421818	      0.00000000	      0.00000000	      0.00000000
      0.68565074	      6.21176788	      0.00000000	      0.00000000	      0.00000000
      0.68596181	      6.12888352	      0.00000000	      0.00000000	      0.00000000
      0.68627289	      6.04556326	      0.00000000	      0.00000000	      0.00000000
      0.68658396	      5.96180523	      0.00000000	      0.00000000	      0.00000000
      0.68689503	      5.87760755	      0.00000000	      0.00000000	      0.00000000
      0.68720611	      5.79296833	      0.00000000	      0.00000000	      0.00000000
      0.68751718	      5.70788564	      0.00000000	      0.00000000	      0.00000000
      0.68782825	      5.62235756	      0.00000000	      0.00000000	      0.00000000
      0.68813933	      5.53638214	      0.00000000	      0.00000000	      0.00000000
      0.68845040	      5.44995963	      0.00000000	      0.00000000	      0.00000000
      0.68876147	      5.36309914	      0.00000000	      0.00000000	      0.00000000
      0.68907255	      5.27581308	      0.00000000	      0.00000000	      0.00000000
      0.68938362	      5.18811527	      0.00000000	      0.00000000	      0.00000000
      0.68969469	      5.10002111	      0.00000000	      0.00000000	      0.00000000
      0.69000577	      5.01154772	      0.00000000	      0.00000000	      0.00000000
      0.69031684	      4.92271402	      0.00000000	      0.00000000	      0.00000000
      0.69062792	      4.83354093	      0.00000000	      0.00000000	      0.00000000
      0.69093899	      4.74405149	      0.00000000	      0.00000000	      0.00000000
      0.69125006	      4.65427103	      0.00000000	      0.00000000	      0.00000000
      0.69156114	      4.56422729	      0.00000000	      0.00000000	      0.00000000
      0.69187221	      4.47395057	      0.00000000	      0.00000000	      0.00000000
      0.69218328	      4.38347391	      0.00000000	      0.00000000	      0.00000000
      0.69249436	      4.29283321	      0.00000000	      0.00000000	      0.00000000
      0.69280543	      4.20206731	      0.00000000	      0.00000000	      0.00000000
      0.69311650	      4.11121815	      0.00000000	      0.00000000	      0.00000000
      0.69342758	      4.02033081	      0.00000000	      0.00000000	      0.00000000
      0.69373865	      3.92945356	      0.00000000	      0.00000000	      0.00000000
      0.69404972	      3.83863786	      0.00000000	      0.00000000	      0.00000000
      0.69436080	      3.74793831	      0.00000000	      0.00000000	      0.00000000
      0.69467187	      3.65741253	      0.00000000	      0.00000000	      0.00000000
      0.69498295	      3.56712102	      0.00000000	      0.00000000	      0.00000000
      0.69529402	      3.47712685	      0.00000000	      0.00000000	      0.00000000
      0.69560509	      3.38749539	      0.00000000	      0.00000000	      0.00000000
      0.69591617	      3.29829385	      0.00000000	      0.00000000	      0.00000000
      0.69622724	      3.20959082	      0.00000000	      0.00000000	      0.00000000
      0.69653831	      3.12145563	      0.00000000	      0.00000000	      0.00000000
      0.69684939	      3.03395776	      0.00000000	      0.00000000	      0.00000000
      0.69716046	      2.94716608	      0.00000000	      0.00000000	      0.00000000
      0.69747153	      2.86114809	      0.00000000	      0.00000000	      0.00000000
      0.69778261	      2.77596916	      0.00000000	      0.00000000	      0.00000000
      0.69809368	      2.69169172	      0.00000000	      0.00000000	      0.00000000
      0.69840475	      2.60837454	      0.00000000	      0.00000000	      0.00000000
      0.69871583	      2.52607204	      0.00000000	      0.00000000	      0.00000000
      0.69902690	      2.44483368	      0.00000000	      0.00000000	      0.00000000
      0.69933798	      2.36470355	      0.00000000	      0.00000000	      0.00000000
      0.69964905	      2.28571997	      0.00000000	      0.00000000	      0.00000000
      0.69996012	      2.20791537	      0.00000000	      0.00000000	      0.00000000
      0.70027120	      2.13131626	      0.00000000	      0.00000000	      0.00000000
      0.70058227	      2.05594338	      0.00000000	      0.00000000	      0.00000000
      0.70089334	      1.98181201	      0.00000000	      0.00000000	      0.00000000
      0.70120442	      1.90893240	      0.00000000	      0.00000000	      0.00000000
      0.70151549	      1.83731035	      0.00000000	      0.00000000	      0.00000000
      0.70182656	      1.76694785	      0.00000000	      0.00000000	      0.00000000
      0.70213764	      1.69784380	      0.00000000	      0.00000000	      0.00000000
      0.70244871	      1.62999478	      0.00000000	      0.00000000	      0.00000000
      0.70275978	      1.56339581	      0.00000000	      0.00000000	      0.00000000
      0.70307086	      1.49804114	      0.00000000	      0.00000000	      0.00000000
      0.70338193	      1.43392499	      0.00000000	      0.00000000	      0.00000000
      0.70369301	      1.37104228	      0.00000000	      0.00000000	      0.00000000
      0.70400408	      1.30938923	      0.00000000	      0.00000000	      0.00000000
      0.70431515	      1.24896402	      0.00000000	      0.00000000	      0.00000000
      0.70462623	      1.18976726	      0.00000000	      0.00000000	      0.00000000
      0.70493730	      1.13180245	      0.00000000	      0.00000000	      0.00000000
      0.70524837	      1.07507635	      0.00000000	      0.00000000	      0.00000000
      0.70555945	      1.01959925	      0.00000000	      0.00000000	      0.00000000
      0.70587052	      0.96538515	      0.00000000	      0.00000000	      0.00000000
      0.70618159	      0.91245188	      0.00000000	      0.00000000	      0.00000000
      0.70649267	      0.86082107	      0.00000000	      0.00000000	      0.00000000
      0.70680374	      0.81051810	      0.00000000	      0.00000000	      0.00000000
      0.70711481	      0.76157180	      0.00000000	      0.00000000	      0.00000000
      0.70742589	      0.71401423	      0.00000000	      0.00000000	      0.00000000
      0.70773696	      0.66788017	      0.00000000	      0.00000000	      0.00000000
      0.70804804	      0.62320657	      0.00000000	      0.00000000	      0.00000000
      0.70835911	      0.58003190	      0.00000000	      0.00000000	      0.00000000
      0.70867018	      0.53839531	      0.00000000	      0.00000000	      0.00000000
      0.70898126	      0.49833577	      0.00000000	      0.00000000	      0.00000000
      0.70929233	      0.45989098	      0.00000000	      0.00000000	      0.00000000
      0.70960340	      0.42309639	      0.00000000	      0.00000000	      0.00000000
      0.70991448	      0.38798397	      0.00000000	      0.00000000	      0.00000000
      0.71022555	      0.35458112	      0.00000000	      0.00000000	      0.00000000
      0.71053662	      0.32290954	      0.00000000	      0.00000000	      0.00000000
      0.71084770	      0.29298417	      0.00000000	      0.00000000	      0.00000000
      0.71115877	      0.26481227	      0.00000000	      0.00000000	      0.00000000
      0.71146984	      0.23839268	      0.00000000	      0.00000000	      0.00000000
      0.71178092	      0.21371523	      0.00000000	      0.00000000	      0.00000000
      0.71209199	      0.19076049	      0.00000000	      0.00000000	      0.00000000
      0.71240307	      0.16949962	      0.00000000	      0.00000000	      0.00000000
      0.71271414	      0.14989470	      0.00000000	      0.00000000	      0.00000000
      0.71302521	      0.13189907	      0.00000000	      0.00000000	      0.00000000
      0.71333629	      0.11545812	      0.00000000	      0.00000000	      0.00000000
      0.71364736	      0.10051009	      0.00000000	      0.00000000	      0.00000000
      0.71395843	      0.08698716	      0.00000000	      0.00000000	      0.00000000
      0.71426951	      0.07481655	      0.00000000	      0.00000000	      0.00000000
      0.71458058	      0.06392169	      0.00000000	      0.00000000	      0.00000000
      0.71489165	      0.05422336	      0.00000000	      0.00000000	      0.00000000
      0.71520273	      0.04564087	      0.00000000	      0.00000000	      0.00000000
      0.71551380	      0.03809309	      0.00000000	      0.00000000	      0.00000000
      0.71582488	      0.03149934	      0.00000000	      0.00000000	      0.00000000
      0.71613595	      0.02578027	      0.00000000	      0.00000000	      0.00000000
      0.71644702	      0.02085855	      0.00000000	      0.00000000	      0.00000000
      0.71675810	      0.01665939	      0.00000000	      0.00000000	      0.00000000
      0.71706917	      0.01311103	      0.00000000	      0.00000000	      0.00000000
      0.71738024	      0.01014504	      0.00000000	      0.00000000	      0.00000000
      0.71769132	      0.00769653	      0.00000000	      0.00000000	      0.00000000
      0.71800239	      0.00570432	      0.00000000	      0.00000000	      0.00000000
      0.71831346	      0.00411093	      0.00000000	      0.00000000	      0.00000000
      0.71862454	      0.00286264	      0.00000000	      0.00000000	      0.00000000
      0.71893561	      0.00190938	      0.00000000	      0.00000000	      0.00000000
      0.71924668	      0.00120461	      0.00000000	      0.00000000	      0.00000000
      0.71955776	      0.00070526	      0.00000000	      0.00000000	      0.00000000
      0.71986883	      0.00037148	      0.00000000	      0.00000000	      0.00000000
      0.72017991	      0.00016654	      0.00000000	      0.00000000	      0.00000000
      0.72049098	      0.00005665	      0.00000000	      0.00000000	      0.00000000
      0.72080205	      0.00001071	      0.00000000	      0.00000000	      0.00000000
      0.72111313	      0.00000021	      0.00000000	      0.00000000	      0.00000000
      0.72142420	      0.00000000	      0.00000000	      0.00000000	      0.00000000
      0.72173527	      0.00000000	      0.00000000	      0.00000000	      0.00000000
      0.72204635	      0.00000000	      0.00000000	      0.00000000	      0.00000000
      0.72235742	      0.00000000	      0.00000000	      0.00000000	      0.00000000
      0.72266849	      0.00000000	      0.00000000	      0.00000000	      0.00000000
      0.72297957	      0.00000000	      0.00000000	      0.00000000	      0.00000000
      0.72329064	      0.00000000	      0.00000000	      0.00000000	      0.00000000
      0.72360171	      0.00000000	      0.00000000	      0.00000000	      0.00000000
      0.72391279	      0.00000000	      0.00000000	      0.00000000	      0.00000000
      0.72422386	      0.00000000	      0.00000000	      0.00000000	      0.00000000
      0.72453494	      0.00000000	      0.00000000	      0.00000000	      0.00000000
      0.72484601	      0.00000000	      0.00000000	      0.00000000	      0.00000000
      0.72515708	      0.00000000	      0.00000000	      0.00000000	      0.00000000
      0.72546816	      0.00000000	      0.00000000	      0.00000000	      0.00000000
      0.72577923	      0.00000000	      0.00000000	      0.00000000	      0.00000000
      0.72609030	      0.00000000	      0.00000000	      0.00000000	      0.00000000
      0.72640138	      0.00000000	      0.00000000	      0.00000000	      0.00000000
      0.72671245	      0.00000000	      0.00000000	      0.00000000	      0.00000000
      0.72702352	      0.00000000	      0.00000000	      0.00000000	      0.00000000
      0.72733460	      0.00000000	      0.00000000	      0.00000000	      0.00000000
      0.72764567	      0.00000000	      0.00000000	      0.00000000	      0.00000000
      0.72795674	      0.00000000	      0.00000000	      0.00000000	      0.00000000
      0.72826782	      0.00000000	      0.00000000	      0.00000000	      0.00000000
      0.72857889	      0.00000000	      0.00000000	      0.00000000	      0.00000000
      0.72888997	      0.00000000	      0.00000000	      0.00000000	      0.00000000
      0.72920104	      0.00000000	      0.00000000	      0.00000000	      0.00000000
      0.72951211	      0.00000000	      0.00000000	      0.00000000	      0.00000000
      0.72982319	      0.00000000	      0.00000000	      0.00000000	      0.00000000
      0.73013426	      0.00000000	      0.00000000	      0.00000000	      0.00000000
      0.73044533	      0.00000000	      0.00000000	      0.00000000	      0.00000000
      0.73075641	      0.00000000	      0.00000000	      0.00000000	      0.00000000
      0.73106748	      0.00000000	      0.00000000	      0.00000000	      0.00000000
      0.73137855	      0.00000000	      0.00000000	      0.00000000	      0.00000000
      0.73168963	      0.00000000	      0.00000000	      0.00000000	      0.00000000
      0.73200070	      0.00000000	      0.00000000	      0.00000000	      0.00000000
      0.73231177	      0.00000000	      0.00000000	      0.00000000	      0.00000000
      0.73262285	      0.00000000	      0.00000000	      0.00000000	      0.00000000
      0.73293392	      0.00000000	      0.00000000	      0.00000000	      0.00000000
      0.73324500	      0.00000000	      0.00000000	      0.00000000	      0.00000000
      0.73355607	      0.00000000	      0.00000000	      0.00000000	      0.00000000
      0.73386714	      0.00000000	      0.00000000	      0.00000000	      0.00000000
      0.73417822	      0.00000000	      0.00000000	      0.00000000	      0.00000000
      0.73448929	      0.00000000	      0.00000000	      0.00000000	      0.00000000
      0.73480036	      0.00000000	      0.00000000	      0.00000000	      0.00000000
      0.73511144	      0.00000000	      0.00000000	      0.00000000	      0.00000000
      0.73542251	      0.00000000	      0.00000000	      0.00000000	      0.00000000
      0.73573358	      0.00000000	      0.00000000	      0.00000000	      0.00000000
      0.73604466	      0.00000000	      0.00000000	      0.00000000	      0.00000000
      0.73635573	      0.00000000	      0.00000000	      0.00000000	      0.00000000
      0.73666680	      0.00000000	      0.00000000	      0.00000000	      0.00000000
      0.73697788	      0.00000000	      0.00000000	      0.00000000	      0.00000000
      0.73728895	      0.00000000	      0.00000000	      0.00000000	      0.00000000
      0.73760003	      0.00000000	      0.00000000	      0.00000000	      0.00000000
      0.73791110	      0.00000000	      0.00000000	      0.00000000	      0.00000000
      0.73822217	      0.00000000	      0.00000000	      0.00000000	      0.00000000
      0.73853325	      0.00000000	      0.00000000	      0.00000000	      0.00000000
      0.73884432	      0.00000000	      0.00000000	      0.00000000	      0.00000000
      0.73915539	      0.00000000	      0.00000000	      0.00000000	      0.00000000
      0.73946647	      0.00000000	      0.00000000	      0.00000000	      0.00000000
      0.73977754	      0.00000000	      0.00000000	      0.00000000	      0.00000000
      0.74008861	      0.00000000	      0.00000000	      0.00000000	      0.00000000
      0.74039969	      0.00000000	      0.00000000	      0.00000000	      0.00000000
      0.74071076	      0.00000000	      0.00000000	      0.00000000	      0.00000000
      0.74102183	      0.00000000	      0.00000000	      0.00000000	      0.00000000
      0.74133291	      0.00000000	      0.00000000	      0.00000000	      0.00000000
      0.74164398	      0.00000000	      0.00000000	      0.00000000	      0.00000000
      0.74195506	      0.00000000	      0.00000000	      0.00000000	      0.00000000
      0.74226613	      0.00000000	      0.00000000	      0.00000000	      0.00000000
      0.74257720	      0.00000000	      0.00000000	      0.00000000	      0.00000000
      0.74288828	      0.00000000	      0.00000000	      0.00000000	      0.00000000
      0.74319935	      0.00000000	      0.00000000	      0.00000000	      0.00000000
      0.74351042	      0.00000000	      0.00000000	      0.00000000	      0.00000000
      0.74382150	      0.00000000	      0.00000000	      0.00000000	      0.00000000
      0.74413257	      0.00000000	      0.00000000	      0.00000000	      0.00000000
      0.74444364	      0.00000000	      0.00000000	      0.00000000	      0.00000000
      0.74475472	      0.00000000	      0.00000000	      0.00000000	      0.00000000
      0.74506579	      0.00000000	      0.00000000	      0.00000000	      0.00000000
      0.74537687	      0.00000000	      0.00000000	      0.00000000	      0.00000000
      0.74568794	      0.00000000	      0.00000000	      0.00000000	      0.00000000
      0.74599901	      0.00000000	      0.00000000	      0.00000000	      0.00000000
      0.74631009	      0.00000000	      0.00000000	      0.00000000	      0.00000000
      0.74662116	      0.00000000	      0.00000000	      0.00000000	      0.00000000
      0.74693223	      0.00000000	      0.00000000	      0.00000000	      0.00000000
      0.74724331	      0.00000000	      0.00000000	      0.00000000	      0.00000000
      0.74755438	      0.00000000	      0.00000000	      0.00000000	      0.00000000
      0.74786545	      0.00000000	      0.00000000	      0.00000000	      0.00000000
      0.74817653	      0.00000000	      0.00000000	      0.00000000	      0.00000000
      0.74848760	      0.00000000	      0.00000000	      0.00000000	      0.00000000
      0.74879867	      0.00000000	      0.00000000	      0.00000000	      0.00000000
      0.74910975	      0.00000000	      0.00000000	      0.00000000	      0.00000000
      0.74942082	      0.00000000	      0.00000000	      0.00000000	      0.00000000
      0.74973190	      0.00000000	      0.00000000	      0.00000000	      0.00000000
      0.75004297	      0.00000000	      0.00000000	      0.00000000	      0.00000000
      0.75035404	      0.00000000	      0.00000000	      0.00000000	      0.00000000
      0.75066512	      0.00000000	      0.00000000	      0.00000000	      0.00000000
      0.75097619	      0.00000000	      0.00000000	      0.00000000	      0.00000000
      0.75128726	      0.00000000	      0.00000000	      0.00000000	      0.00000000
      0.75159834	      0.00000000	      0.00000000	      0.00000000	      0.00000000
      0.75190941	      0.00000000	      0.00000000	      0.00000000	      0.00000000
      0.75222048	      0.00000000	      0.00000000	      0.00000000	      0.00000000
      0.75253156	      0.00000000	      0.00000000	      0.00000000	      0.00000000
      0.75284263	      0.00000000	      0.00000000	      0.00000000	      0.00000000
      0.75328755	      0.00000000	      0.00000000	      0.00000000	      0.00000000
      0.75360129	      0.00000000	      0.00000000	      0.00000000	      0.00000000
      0.75391503	      0.00000000	      0.00000000	      0.00000000	     -0.00000000
      0.75415525	      0.00000000	      0.00000000	      0.00000000	     -0.00000000
      0.75445913	      0.00000000	      0.00000000	      0.00000000	     -0.00000000
      0.75476300	      0.00000000	      0.00000000	      0.00000000	     -0.00000000
      0.75506688	      0.00000000	      0.00000000	      0.00000000	     -0.00000000
      0.75537075	      0.00000000	      0.00000000	      0.00000000	     -0.00000000
      0.75567463	      0.00000000	      0.00000000	      0.00000000	     -0.00000000
      0.75597850	      0.00000000	      0.00000000	      0.00000000	     -0.00000000
      0.75628238	      0.00000000	      0.00000000	      0.00000000	     -0.00000000
      0.75658625	      0.00000000	      0.00000000	      0.00000000	     -0.00000000
      0.75689013	      0.00000000	      0.00000000	      0.00000000	     -0.00000000
      0.75719400	      0.00000000	      0.00000000	      0.00000000	     -0.00000000
      0.75749788	      0.00000000	      0.00000000	      0.00000000	     -0.00000000
      0.75780175	      0.00000000	      0.00000000	      0.00000000	     -0.00000000
      0.75810563	      0.00000000	      0.00000000	      0.00000000	     -0.00000000
      0.75840950	      0.00000000	      0.00000000	      0.00000000	     -0.00000000
      0.75871338	      0.00000000	      0.00000000	      0.00000000	     -0.00000000
      0.75901725	      0.00000000	      0.00000000	      0.00000000	     -0.00000000
      0.75932113	      0.00000000	      0.00000000	      0.00000000	     -0.00000000
      0.75962500	      0.00000000	      0.00000000	      0.00000000	     -0.00000000
      0.75992887	      0.00000000	      0.00000000	      0.00000000	     -0.00000000
      0.76023275	      0.00000000	      0.00000000	      0.00000000	     -0.00000000
      0.76053662	      0.00000000	      0.00000000	      0.00000000	     -0.00000000
      0.76084050	      0.00000000	      0.00000000	      0.00000000	     -0.00000000
      0.76114437	      0.00000000	      0.00000000	      0.00000000	     -0.00000000
      0.76144825	      0.00000000	      0.00000000	      0.00000000	     -0.00000000
      0.76175212	      0.00000000	      0.00000000	      0.00000000	     -0.00000000
      0.76205600	      0.00000000	      0.00000000	      0.00000000	     -0.00000000
      0.76235987	      0.00000000	      0.00000000	      0.00000000	     -0.00000000
      0.76266375	      0.00000000	      0.00000000	      0.00000000	     -0.00000000
      0.76296762	      0.00000000	      0.00000000	      0.00000000	     -0.00000000
      0.76327150	      0.00000000	      0.00000000	      0.00000000	     -0.00000000
      0.76357537	      0.00000000	      0.00000000	      0.00000000	     -0.00000000
      0.76387925	      0.00000000	      0.00000000	      0.00000000	     -0.00000000
      0.76418312	      0.00000000	      0.00000000	      0.00000000	     -0.00000000
      0.76448700	      0.00000000	      0.00000000	      0.00000000	     -0.00000000
      0.76479087	      0.00000000	      0.00000000	      0.00000000	     -0.00000000
      0.76509475	      0.00000000	      0.00000000	      0.00000000	     -0.00000000
      0.76539862	      0.00000000	      0.00000000	      0.00000000	     -0.00000000
      0.76570250	      0.00000000	      0.00000000	      0.00000000	     -0.00000000
      0.76600637	      0.00000000	      0.00000000	      0.00000000	     -0.00000000
      0.76627959	      0.00000000	      0.00000000	      0.00000000	     -0.00000000
      0.76655282	      0.00000000	      0.00000000	      0.00000000	     -0.00000000
      0.76682604	      0.00000000	      0.00000000	      0.00000000	     -0.00000000
      0.76709926	      0.00000000	      0.00000000	      0.00000000	     -0.00000000
      0.76737248	      0.00000000	      0.00000000	      0.00000000	     -0.00000000
      0.76764571	      0.00000000	      0.00000000	      0.00000000	     -0.00000000
      0.76791893	      0.00000000	      0.00000000	      0.00000000	     -0.00000000
      0.76819215	      0.00000000	      0.00000000	      0.00000000	     -0.00000000
      0.76846537	      0.00000000	      0.00000000	      0.00000000	     -0.00000000
      0.76873860	      0.00000000	      0.00000000	      0.00000000	     -0.00000000
      0.76901182	      0.00000000	      0.00000000	      0.00000000	     -0.00000000
      0.76928504	      0.00000000	      0.00000000	      0.00000000	     -0.00000000
      0.76955826	      0.00000000	      0.00000000	      0.00000000	     -0.00000000
      0.76983149	      0.00000000	      0.00000000	      0.00000000	     -0.00000000
      0.77010471	      0.00000000	      0.00000000	      0.00000000	     -0.00000000
      0.77037793	      0.00000000	      0.00000000	      0.00000000	     -0.00000000
      0.77065115	      0.00000000	      0.00000000	      0.00000000	     -0.00000000
      0.77092438	      0.00000000	      0.00000000	      0.00000000	     -0.00000000
      0.77119760	      0.00000000	      0.00000000	      0.00000000	     -0.00000000
      0.77147082	      0.00000000	      0.00000000	      0.00000000	     -0.00000000
      0.77174404	      0.00000000	      0.00000000	      0.00000000	     -0.00000000
      0.77201727	      0.00000000	      0.00000000	      0.00000000	     -0.00000000
      0.77229049	      0.00000000	      0.00000000	      0.00000000	     -0.00000000
      0.77256371	      0.00000000	      0.00000000	      0.00000000	     -0.00000000
      0.77283693	      0.00000000	      0.00000000	      0.00000000	     -0.00000000
      0.77311016	      0.00000000	      0.00000000	      0.00000000	     -0.00000000
      0.77338338	      0.00000000	      0.00000000	      0.00000000	     -0.00000000
      0.77365660	      0.00000000	      0.00000000	      0.00000000	     -0.00000000
      0.77392982	      0.00000000	      0.00000000	      0.00000000	     -0.00000000
      0.77420305	      0.00000000	      0.00000000	      0.00000000	     -0.00000000
      0.77447627	      0.00000000	      0.00000000	      0.00000000	     -0.00000000
      0.77474949	      0.00000000	      0.00000000	      0.00000000	     -0.00000000
      0.77502271	      0.00000000	      0.00000000	      0.00000000	     -0.00000000
      0.77529594	      0.00000000	      0.00000000	      0.00000000	     -0.00000000
      0.77556916	      0.00000000	      0.00000000	      0.00000000	     -0.00000000
      0.77584238	      0.00000000	      0.00000000	      0.00000000	     -0.00000000
      0.77611560	      0.00000000	      0.00000000	      0.00000000	     -0.00000000
      0.77638883	      0.00000000	      0.00000000	      0.00000000	     -0.00000000
      0.77666205	      0.00000000	      0.00000000	      0.00000000	     -0.00000000
      0.77693527	      0.00000000	      0.00000000	      0.00000000	     -0.00000000
      0.77720849	      0.00000000	      0.00000000	      0.00000000	     -0.00000000
      0.77748172	      0.00000000	      0.00000000	      0.00000000	     -0.00000000
      0.77775494	      0.00000000	      0.00000000	      0.00000000	     -0.00000000
      0.77802816	      0.00000000	      0.00000000	      0.00000000	     -0.00000000
      0.77830138	      0.00000000	      0.00000000	      0.00000000	     -0.00000000
      0.77857461	      0.00000000	      0.00000000	      0.00000000	     -0.00000000
      0.77884783	      0.00000000	      0.00000000	      0.00000000	     -0.00000000
      0.77912105	      0.00000000	      0.00000000	      0.00000000	     -0.00000000
      0.77939427	      0.00000000	      0.00000000	      0.00000000	     -0.00000000
      0.77966750	      0.00000000	      0.00000000	      0.00000000	     -0.00000000
      0.77994072	      0.00000000	      0.00000000	      0.00000000	     -0.00000000
      0.78021394	      0.00000000	      0.00000000	      0.00000000	     -0.00000000
      0.78048717	      0.00000000	      0.00000000	      0.00000000	     -0.00000000
      0.78076039	      0.00000000	      0.00000000	      0.00000000	     -0.00000000
      0.78103361	      0.00000000	      0.00000000	      0.00000000	     -0.00000000
      0.78130683	      0.00000000	      0.00000000	      0.00000000	     -0.00000000
      0.78158006	      0.00000000	      0.00000000	      0.00000000	     -0.00000000
      0.78185328	      0.00000000	      0.00000000	      0.00000000	     -0.00000000
      0.78212650	      0.00000000	      0.00000000	      0.00000000	     -0.00000000
      0.78239972	      0.00000000	      0.00000000	      0.00000000	     -0.00000000
      0.78267295	      0.00000000	      0.00000000	      0.00000000	     -0.00000000
      0.78294617	      0.00000000	      0.00000000	      0.00000000	     -0.00000000
      0.78321939	      0.00000000	      0.00000000	      0.00000000	     -0.00000000
      0.78349261	      0.00000000	      0.00000000	      0.00000000	     -0.00000000
      0.78376584	      0.00000000	      0.00000000	      0.00000000	     -0.00000000
      0.78403906	      0.00000000	      0.00000000	      0.00000000	     -0.00000000
      0.78431228	      0.00000000	      0.00000000	      0.00000000	     -0.00000000
      0.78458550	      0.00000000	      0.00000000	      0.00000000	     -0.00000000
      0.78485873	      0.00000000	      0.00000000	      0.00000000	     -0.00000000
      0.78513195	      0.00000000	      0.00000000	      0.00000000	     -0.00000000
      0.78540517	      0.00000000	      0.00000000	      0.00000000	     -0.00000000
      0.78567839	      0.00000000	      0.00000000	      0.00000000	     -0.00000000
      0.78595162	      0.00000000	      0.00000000	      0.00000000	     -0.00000000
      0.78622484	      0.00000000	      0.00000000	      0.00000000	     -0.00000000
      0.78649806	      0.00000000	      0.00000000	      0.00000000	     -0.00000000
      0.78677128	      0.00000000	      0.00000000	      0.00000000	     -0.00000000
      0.78704451	      0.00000000	      0.00000000	      0.00000000	     -0.00000000
      0.78731773	      0.00000000	      0.00000000	      0.00000000	     -0.00000000
      0.78759095	      0.00000000	      0.00000000	      0.00000000	     -0.00000000
      0.78786417	      0.00000000	      0.00000000	      0.00000000	     -0.00000000
      0.78813740	      0.00000000	      0.00000000	      0.00000000	     -0.00000000
      0.78841062	      0.00000000	      0.00000000	      0.00000000	     -0.00000000
      0.78868384	      0.00000000	      0.00000000	      0.00000000	     -0.00000000
      0.78895706	      0.00000000	      0.00000000	      0.00000000	     -0.00000000
      0.78923029	      0.00000000	      0.00000000	      0.00000000	     -0.00000000
      0.78950351	      0.00000000	      0.00000000	      0.00000000	     -0.00000000
      0.78977673	      0.00000000	      0.00000000	      0.00000000	     -0.00000000
      0.79004995	      0.00000000	      0.00000000	      0.00000000	     -0.00000000
      0.79032318	      0.00000000	      0.00000000	      0.00000000	     -0.00000000
      0.79059640	      0.00000000	      0.00000000	      0.00000000	     -0.00000000
      0.79086962	      0.00000000	      0.00000000	      0.00000000	     -0.00000000
      0.79114284	      0.00000000	      0.00000000	      0.00000000	     -0.00000000
      0.79141607	      0.00000000	      0.00000000	      0.00000000	     -0.00000000
      0.79166189	      0.00000000	      0.00000000	      0.00000000	     -0.00000000
      0.79190772	      0.00000000	      0.00000000	      0.00000000	     -0.00000000
      0.79215355	      0.00000000	      0.00000000	      0.00000000	     -0.00000000
      0.79239938	      0.00000000	      0.00000000	      0.00000000	     -0.00000000
      0.79264521	      0.00000000	      0.00000000	      0.00000000	     -0.00000000
      0.79289104	      0.00000000	      0.00000000	      0.00000000	     -0.00000000
      0.79313687	      0.00000000	      0.00000000	      0.00000000	     -0.00000000
      0.79338269	      0.00000000	      0.00000000	      0.00000000	     -0.00000000
      0.79362852	      0.00000000	      0.00000000	      0.00000000	     -0.00000000
      0.79387435	      0.00000000	      0.00000000	      0.00000000	     -0.00000000
      0.79412018	      0.00000000	      0.00000000	      0.00000000	     -0.00000000
      0.79436601	      0.00000000	      0.00000000	      0.00000000	     -0.00000000
      0.79461184	      0.00000000	      0.00000000	      0.00000000	     -0.00000000
      0.79485767	      0.00000000	      0.00000000	      0.00000000	     -0.00000000
      0.79510350	      0.00000000	      0.00000000	      0.00000000	     -0.00000000
      0.79534932	      0.00000000	      0.00000000	      0.00000000	     -0.00000000
      0.79559515	      0.00000000	      0.00000000	      0.00000000	     -0.00000000
      0.79584098	      0.00000000	      0.00000000	      0.00000000	     -0.00000000
      0.79608681	      0.00000000	      0.00000000	      0.00000000	     -0.00000000
      0.79633264	      0.00000000	      0.00000000	      0.00000000	     -0.00000000
      0.79657847	      0.00000000	      0.00000000	      0.00000000	     -0.00000000
      0.79682430	      0.00000000	      0.00000000	      0.00000000	     -0.00000000
      0.79707012	      0.00000000	      0.00000000	      0.00000000	     -0.00000000
      0.79731595	      0.00000000	      0.00000000	      0.00000000	     -0.00000000
      0.79756178	      0.00000000	      0.00000000	      0.00000000	     -0.00000000
      0.79780761	      0.00000000	      0.00000000	      0.00000000	     -0.00000000
      0.79805344	      0.00000000	      0.00000000	      0.00000000	     -0.00000000
      0.79829927	      0.00000000	      0.00000000	      0.00000000	     -0.00000000
      0.79854510	      0.00000000	      0.00000000	      0.00000000	     -0.00000000
      0.79879092	      0.00000000	      0.00000000	      0.00000000	     -0.00000000
      0.79903675	      0.00000000	      0.00000000	      0.00000000	     -0.00000000
      0.79928258	      0.00000000	      0.00000000	      0.00000000	     -0.00000000
      0.79952841	      0.00000000	      0.00000000	      0.00000000	     -0.00000000
      0.79977424	      0.00000000	      0.00000000	      0.00000000	     -0.00000000
      0.80002007	      0.00000000	      0.00000000	      0.00000000	     -0.00000000
      0.80026590	      0.00000000	      0.00000000	      0.00000000	     -0.00000000
      0.80051172	      0.00000000	      0.00000000	      0.00000000	     -0.00000000
      0.80075755	      0.00000000	      0.00000000	      0.00000000	     -0.00000000
      0.80100338	      0.00000000	      0.00000000	      0.00000000	     -0.00000000
      0.80124921	      0.00000000	      0.00000000	      0.00000000	     -0.00000000
      0.80149504	      0.00000000	      0.00000000	      0.00000000	     -0.00000000
      0.80174087	      0.00000000	      0.00000000	      0.00000000	     -0.00000000
      0.80198670	      0.00000000	      0.00000000	      0.00000000	     -0.00000000
      0.80223253	      0.00000000	      0.00000000	      0.00000000	     -0.00000000
      0.80247835	      0.00000000	      0.00000000	      0.00000000	     -0.00000000
      0.80272418	      0.00000000	      0.00000000	      0.00000000	     -0.00000000
      0.80297001	      0.00000000	      0.00000000	      0.00000000	     -0.00000000
      0.80321584	      0.00000000	      0.00000000	      0.00000000	     -0.00000000
      0.80346167	      0.00000000	      0.00000000	      0.00000000	     -0.00000000
      0.80370750	      0.00000000	      0.00000000	      0.00000000	     -0.00000000
      0.80395333	      0.00000000	      0.00000000	      0.00000000	     -0.00000000
      0.80419915	      0.00000000	      0.00000000	      0.00000000	     -0.00000000
      0.80444498	      0.00000000	      0.00000000	      0.00000000	     -0.00000000
      0.80469081	      0.00000000	      0.00000000	      0.00000000	     -0.00000000
      0.80493664	      0.00000000	      0.00000000	      0.00000000	     -0.00000000
      0.80518247	      0.00000000	      0.00000000	      0.00000000	     -0.00000000
      0.80542830	      0.00000000	      0.00000000	      0.00000000	     -0.00000000
      0.80567413	      0.00000000	      0.00000000	      0.00000000	     -0.00000000
      0.80591995	      0.00000000	      0.00000000	      0.00000000	     -0.00000000
      0.80616578	      0.00000000	      0.00000000	      0.00000000	     -0.00000000
      0.80641161	      0.00000000	      0.00000000	      0.00000000	     -0.00000000
      0.80665744	      0.00000000	      0.00000000	      0.00000000	     -0.00000000
      0.80690327	      0.00000000	      0.00000000	      0.00000000	     -0.00000000
      0.80714910	      0.00000000	      0.00000000	      0.00000000	     -0.00000000
      0.80739493	      0.00000000	      0.00000000	      0.00000000	     -0.00000000
      0.80764075	      0.00000000	      0.00000000	      0.00000000	     -0.00000000
      0.80788658	      0.00000000	      0.00000000	      0.00000000	     -0.00000000
      0.80813241	      0.00000000	      0.00000000	      0.00000000	     -0.00000000
      0.80837824	      0.00000000	      0.00000000	      0.00000000	     -0.00000000
      0.80862407	      0.00000000	      0.00000000	      0.00000000	     -0.00000000
      0.80886990	      0.00000000	      0.00000000	      0.00000000	     -0.00000000
      0.80911573	      0.00000000	      0.00000000	      0.00000000	     -0.00000000
      0.80936156	      0.00000000	      0.00000000	      0.00000000	     -0.00000000
      0.80960738	      0.00000000	      0.00000000	      0.00000000	     -0.00000000
      0.80985321	      0.00000000	      0.00000000	      0.00000000	     -0.00000000
      0.81009904	      0.00000000	      0.00000000	      0.00000000	     -0.00000000
      0.81034487	      0.00000000	      0.00000000	      0.00000000	     -0.00000000
      0.81059070	      0.00000000	      0.00000000	      0.00000000	     -0.00000000
      0.81083653	      0.00000000	      0.00000000	      0.00000000	     -0.00000000
      0.81108236	      0.00000000	      0.00000000	      0.00000000	     -0.00000000
      0.81132818	      0.00000000	      0.00000000	      0.00000000	     -0.00000000
      0.81157401	      0.00000000	      0.00000000	      0.00000000	     -0.00000000
      0.81181984	      0.00000000	      0.00000000	      0.00000000	     -0.00000000
      0.81206567	      0.00000000	      0.00000000	      0.00000000	     -0.00000000
      0.81231150	      0.00000000	      0.00000000	      0.00000000	     -0.00000000
      0.81255733	      0.00000000	      0.00000000	      0.00000000	     -0.00000000
      0.81280316	      0.00000000	      0.00000000	      0.00000000	     -0.00000000
      0.81304898	      0.00000000	      0.00000000	      0.00000000	     -0.00000000
      0.81329481	      0.00000000	      0.00000000	      0.00000000	     -0.00000000
      0.81354064	      0.00000000	      0.00000000	      0.00000000	     -0.00000000
      0.81378647	      0.00000000	      0.00000000	      0.00000000	     -0.00000000
      0.81403230	      0.00000000	      0.00000000	      0.00000000	     -0.00000000
      0.81427813	      0.00000000	      0.00000000	      0.00000000	     -0.00000000
      0.81452396	      0.00000000	      0.00000000	      0.00000000	     -0.00000000
      0.81476978	      0.00000000	      0.00000000	      0.00000000	     -0.00000000
      0.81501561	      0.00000000	      0.00000000	      0.00000000	     -0.00000000
      0.81526144	      0.00000000	      0.00000000	      0.00000000	     -0.00000000
      0.81550727	      0.00000000	      0.00000000	      0.00000000	     -0.00000000
      0.81572831	      0.00000000	      0.00000000	      0.00000000	     -0.00000000
      0.81594934	      0.00000000	      0.00000000	      0.00000000	     -0.00000000
      0.81617038	      0.00000000	      0.00000000	      0.00000000	     -0.00000000
      0.81639142	      0.00000000	      0.00000000	      0.00000000	     -0.00000000
      0.81661246	      0.00000000	      0.00000000	      0.00000000	     -0.00000000
      0.81683349	      0.00000000	      0.00000000	      0.00000000	     -0.00000000
      0.81705453	      0.00000000	      0.00000000	      0.00000000	     -0.00000000
      0.81727557	      0.00000000	      0.00000000	      0.00000000	     -0.00000000
      0.81749660	      0.00000000	      0.00000000	      0.00000000	     -0.00000000
      0.81771764	      0.00000000	      0.00000000	      0.00000000	     -0.00000000
      0.81793868	      0.00000000	      0.00000000	      0.00000000	     -0.00000000
      0.81815971	      0.00000000	      0.00000000	      0.00000000	     -0.00000000
      0.81838075	      0.00000000	      0.00000000	      0.00000000	     -0.00000000
      0.81860179	      0.00000000	      0.00000000	      0.00000000	     -0.00000000
      0.81882283	      0.00000000	      0.00000000	      0.00000000	     -0.00000000
      0.81904386	      0.00000000	      0.00000000	      0.00000000	     -0.00000000
      0.81926490	      0.00000000	      0.00000000	      0.00000000	     -0.00000000
      0.81948594	      0.00000000	      0.00000000	      0.00000000	     -0.00000000
      0.81970697	      0.00000000	      0.00000000	      0.00000000	     -0.00000000
      0.81992801	      0.00000000	      0.00000000	      0.00000000	     -0.00000000
      0.82014905	      0.00000000	      0.00000000	      0.00000000	     -0.00000000
      0.82037008	      0.00000000	      0.00000000	      0.00000000	     -0.00000000
      0.82059112	      0.00000000	      0.00000000	      0.00000000	     -0.00000000
      0.82081216	      0.00000000	      0.00000000	      0.00000000	     -0.00000000
      0.82103320	      0.00000000	      0.00000000	      0.00000000	     -0.00000000
      0.82125423	      0.00000000	      0.00000000	      0.00000000	     -0.00000000
      0.82147527	      0.00000000	      0.00000000	      0.00000000	     -0.00000000
      0.82169631	      0.00000000	      0.00000000	      0.00000000	     -0.00000000
      0.82191734	      0.00000000	      0.00000000	      0.00000000	     -0.00000000
      0.82213838	      0.00000000	      0.00000000	      0.00000000	     -0.00000000
      0.82235942	      0.00000000	      0.00000000	      0.00000000	     -0.00000000
      0.82258045	      0.00000000	      0.00000000	      0.00000000	     -0.00000000
      0.82280149	      0.00000000	      0.00000000	      0.00000000	     -0.00000000
      0.82302253	      0.00000000	      0.00000000	      0.00000000	     -0.00000000
      0.82324357	      0.00000000	      0.00000000	      0.00000000	     -0.00000000
      0.82346460	      0.00000000	      0.00000000	      0.00000000	     -0.00000000
      0.82368564	      0.00000000	      0.00000000	      0.00000000	     -0.00000000
      0.82390668	      0.00000000	      0.00000000	      0.00000000	     -0.00000000
      0.82412771	      0.00000000	      0.00000000	      0.00000000	     -0.00000000
      0.82434875	      0.00000000	      0.00000000	      0.00000000	     -0.00000000
      0.82456979	      0.00000000	      0.00000000	      0.00000000	     -0.00000000
      0.82479082	      0.00000000	      0.00000000	      0.00000000	     -0.00000000
      0.82501186	      0.00000000	      0.00000000	      0.00000000	     -0.00000000
      0.82523290	      0.00000000	      0.00000000	      0.00000000	     -0.00000000
      0.82545394	      0.00000000	      0.00000000	      0.00000000	     -0.00000000
      0.82567497	      0.00000000	      0.00000000	      0.00000000	     -0.00000000
      0.82589601	      0.00000000	      0.00000000	      0.00000000	     -0.00000000
      0.82611705	      0.00000000	      0.00000000	      0.00000000	     -0.00000000
      0.82633808	      0.00000000	      0.00000000	      0.00000000	     -0.00000000
      0.82655912	      0.00000000	      0.00000000	      0.00000000	     -0.00000000
      0.82678016	      0.00000000	      0.00000000	      0.00000000	     -0.00000000
      0.82700119	      0.00000000	      0.00000000	      0.00000000	     -0.00000000
      0.82722223	      0.00000000	      0.00000000	      0.00000000	     -0.00000000
      0.82744327	      0.00000000	      0.00000000	      0.00000000	     -0.00000000
      0.82766431	      0.00000000	      0.00000000	      0.00000000	     -0.00000000
      0.82788534	      0.00000000	      0.00000000	      0.00000000	     -0.00000000
      0.82810638	      0.00000000	      0.00000000	      0.00000000	     -0.00000000
      0.82832742	      0.00000000	      0.00000000	      0.00000000	     -0.00000000
      0.82854845	      0.00000000	      0.00000000	      0.00000000	     -0.00000000
      0.82876949	      0.00000000	      0.00000000	      0.00000000	     -0.00000000
      0.82899053	      0.00000000	      0.00000000	      0.00000000	     -0.00000000
      0.82921156	      0.00000000	      0.00000000	      0.00000000	     -0.00000000
      0.82943260	      0.00000000	      0.00000000	      0.00000000	     -0.00000000
      0.82965364	      0.00000000	      0.00000000	      0.00000000	     -0.00000000
      0.82987468	      0.00000000	      0.00000000	      0.00000000	     -0.00000000
      0.83009571	      0.00000000	      0.00000000	      0.00000000	     -0.00000000
      0.83031675	      0.00000000	      0.00000000	      0.00000000	     -0.00000000
      0.83053779	      0.00000000	      0.00000000	      0.00000000	     -0.00000000
      0.83075882	      0.00000000	      0.00000000	      0.00000000	     -0.00000000
      0.83097986	      0.00000000	      0.00000000	      0.00000000	     -0.00000000
      0.83120090	      0.00000000	      0.00000000	      0.00000000	     -0.00000000
      0.83142193	      0.00000000	      0.00000000	      0.00000000	     -0.00000000
      0.83164297	      0.00000000	      0.00000000	      0.00000000	     -0.00000000
      0.83186401	      0.00000000	      0.00000000	      0.00000000	     -0.00000000
      0.83208505	      0.00000000	      0.00000000	      0.00000000	     -0.00000000
      0.83230608	      0.00000000	      0.00000000	      0.00000000	     -0.00000000
      0.83250464	      0.00000000	      0.00000000	      0.00000000	     -0.00000000
      0.83270321	      0.00000000	      0.00000000	      0.00000000	     -0.00000000
      0.83290177	      0.00000000	      0.00000000	      0.00000000	     -0.00000000
      0.83310033	      0.00000000	      0.00000000	      0.00000000	     -0.00000000
      0.83329889	      0.00000000	      0.00000000	      0.00000000	     -0.00000000
      0.83349745	      0.00000000	      0.00000000	      0.00000000	     -0.00000000
      0.83369602	      0.00000000	      0.00000000	      0.00000000	     -0.00000000
      0.83389458	      0.00000000	      0.00000000	      0.00000000	     -0.00000000
      0.83409314	      0.00000000	      0.00000000	      0.00000000	     -0.00000000
      0.83429170	      0.00000000	      0.00000000	      0.00000000	     -0.00000000
      0.83449026	      0.00000000	      0.00000000	      0.00000000	     -0.00000000
      0.83468882	      0.00000000	      0.00000000	      0.00000000	     -0.00000000
      0.83488739	      0.00000000	      0.00000000	      0.00000000	     -0.00000000
      0.83508595	      0.00000000	      0.00000000	      0.00000000	     -0.00000000
      0.83528451	      0.00000000	      0.00000000	      0.00000000	     -0.00000000
      0.83548307	      0.00000000	      0.00000000	      0.00000000	     -0.00000000
      0.83568163	      0.00000000	      0.00000000	      0.00000000	     -0.00000000
      0.83588020	      0.00000000	      0.00000000	      0.00000000	     -0.00000000
      0.83607876	      0.00000000	      0.00000000	      0.00000000	     -0.00000000
      0.83627732	      0.00000000	      0.00000000	      0.00000000	     -0.00000000
      0.83647588	      0.00000000	      0.00000000	      0.00000000	     -0.00000000
      0.83667444	      0.00000000	      0.00000000	      0.00000000	     -0.00000000
      0.83687301	      0.00000000	      0.00000000	      0.00000000	     -0.00000000
      0.83707157	      0.00000000	      0.00000000	      0.00000000	     -0.00000000
      0.83727013	      0.00000000	      0.00000000	      0.00000000	     -0.00000000
      0.83746869	      0.00000000	      0.00000000	      0.00000000	     -0.00000000
      0.83766725	      0.00000000	      0.00000000	      0.00000000	     -0.00000000
      0.83786581	      0.00000000	      0.00000000	      0.00000000	     -0.00000000
      0.83806438	      0.00000000	      0.00000000	      0.00000000	     -0.00000000
      0.83826294	      0.00000000	      0.00000000	      0.00000000	     -0.00000000
      0.83846150	      0.00000000	      0.00000000	      0.00000000	     -0.00000000
      0.83866006	      0.00000000	      0.00000000	      0.00000000	     -0.00000000
      0.83885862	      0.00000000	      0.00000000	      0.00000000	     -0.00000000
      0.83905719	      0.00000000	      0.00000000	      0.00000000	     -0.00000000
      0.83925575	      0.00000000	      0.00000000	      0.00000000	     -0.00000000
      0.83945431	      0.00000000	      0.00000000	      0.00000000	     -0.00000000
      0.83965287	      0.00000000	      0.00000000	      0.00000000	     -0.00000000
      0.83985143	      0.00000000	      0.00000000	      0.00000000	     -0.00000000
      0.84005000	      0.00000000	      0.00000000	      0.00000000	     -0.00000000
      0.84024856	      0.00000000	      0.00000000	      0.00000000	     -0.00000000
      0.84044712	      0.00000000	      0.00000000	      0.00000000	     -0.00000000
      0.84064568	      0.00000000	      0.00000000	      0.00000000	     -0.00000000
      0.84084424	      0.00000000	      0.00000000	      0.00000000	     -0.00000000
      0.84104280	      0.00000000	      0.00000000	      0.00000000	     -0.00000000
      0.84124137	      0.00000000	      0.00000000	      0.00000000	     -0.00000000
      0.84141998	      0.00000000	      0.00000000	      0.00000000	     -0.00000000
      0.84159859	      0.00000000	      0.00000000	      0.00000000	     -0.00000000
      0.84177720	      0.00000000	      0.00000000	      0.00000000	     -0.00000000
      0.84195581	      0.00000000	      0.00000000	      0.00000000	     -0.00000000
      0.84213442	      0.00000000	      0.00000000	      0.00000000	     -0.00000000
      0.84231303	      0.00000000	      0.00000000	      0.00000000	     -0.00000000
      0.84249164	      0.00000000	      0.00000000	      0.00000000	     -0.00000000
      0.84267026	      0.00000000	      0.00000000	      0.00000000	     -0.00000000
      0.84284887	      0.00000000	      0.00000000	      0.00000000	     -0.00000000
      0.84302748	      0.00000000	      0.00000000	      0.00000000	     -0.00000000
      0.84320609	      0.00000000	      0.00000000	      0.00000000	     -0.00000000
      0.84338470	      0.00000000	      0.00000000	      0.00000000	     -0.00000000
      0.84356331	      0.00000000	      0.00000000	      0.00000000	     -0.00000000
      0.84374192	      0.00000000	      0.00000000	      0.00000000	     -0.00000000
      0.84392053	      0.00000000	      0.00000000	      0.00000000	     -0.00000000
      0.84409915	      0.00000000	      0.00000000	      0.00000000	     -0.00000000
      0.84427776	      0.00000000	      0.00000000	      0.00000000	     -0.00000000
      0.84445637	      0.00000000	      0.00000000	      0.00000000	     -0.00000000
      0.84463498	      0.00000000	      0.00000000	      0.00000000	     -0.00000000
      0.84481359	      0.00000000	      0.00000000	      0.00000000	     -0.00000000
      0.84499220	      0.00000000	      0.00000000	      0.00000000	     -0.00000000
      0.84517081	      0.00000000	      0.00000000	      0.00000000	     -0.00000000
      0.84534942	      0.00000000	      0.00000000	      0.00000000	     -0.00000000
      0.84552804	      0.00000000	      0.00000000	      0.00000000	     -0.00000000
      0.84570665	      0.00000000	      0.00000000	      0.00000000	     -0.00000000
      0.84588526	      0.00000000	      0.00000000	      0.00000000	     -0.00000000
      0.84606387	      0.00000000	      0.00000000	      0.00000000	     -0.00000000
      0.84622392	      0.00000000	      0.00000000	      0.00000000	     -0.00000000
      0.84638398	      0.00000000	      0.00000000	      0.00000000	     -0.00000000
      0.84654403	      0.00000000	      0.00000000	      0.00000000	     -0.00000000
      0.84670408	      0.00000000	      0.00000000	      0.00000000	     -0.00000000
      0.84686413	      0.00000000	      0.00000000	      0.00000000	     -0.00000000
      0.84702419	      0.00000000	      0.00000000	      0.00000000	     -0.00000000
      0.84718424	      0.00000000	      0.00000000	      0.00000000	     -0.00000000
      0.84734429	      0.00000000	      0.00000000	      0.00000000	     -0.00000000
      0.84750435	      0.00000000	      0.00000000	      0.00000000	     -0.00000000
      0.84766440	      0.00000000	      0.00000000	      0.00000000	     -0.00000000
      0.84782445	      0.00000000	      0.00000000	      0.00000000	     -0.00000000
      0.84798451	      0.00000000	      0.00000000	      0.00000000	     -0.00000000
      0.84814456	      0.00000000	      0.00000000	      0.00000000	     -0.00000000
      0.84830461	      0.00000000	      0.00000000	      0.00000000	     -0.00000000
      0.84846467	      0.00000000	      0.00000000	      0.00000000	     -0.00000000
      0.84862472	      0.00000000	      0.00000000	      0.00000000	     -0.00000000
      0.84878477	      0.00000000	      0.00000000	      0.00000000	     -0.00000000
      0.84894482	      0.00000000	      0.00000000	      0.00000000	     -0.00000000
      0.84910488	      0.00000000	      0.00000000	      0.00000000	     -0.00000000
      0.84924832	      0.00000000	      0.00000000	      0.00000000	     -0.00000000
      0.84939176	      0.00000000	      0.00000000	      0.00000000	     -0.00000000
      0.84953520	      0.00000000	      0.00000000	      0.00000000	     -0.00000000
      0.84967864	      0.00000000	      0.00000000	      0.00000000	     -0.00000000
      0.84982208	      0.00000000	      0.00000000	      0.00000000	     -0.00000000
      0.84996552	      0.00000000	      0.00000000	      0.00000000	     -0.00000000
      0.85010896	      0.00000000	      0.00000000	      0.00000000	     -0.00000000
      0.85025240	      0.00000000	      0.00000000	      0.00000000	     -0.00000000
      0.85039584	      0.00000000	      0.00000000	      0.00000000	     -0.00000000
      0.85053928	      0.00000000	      0.00000000	      0.00000000	     -0.00000000
      0.85068272	      0.00000000	      0.00000000	      0.00000000	     -0.00000000
      0.85082615	      0.00000000	      0.00000000	      0.00000000	     -0.00000000
      0.85096959	      0.00000000	      0.00000000	      0.00000000	     -0.00000000
      0.85111303	      0.00000000	      0.00000000	      0.00000000	     -0.00000000
      0.85125647	      0.00000000	      0.00000000	      0.00000000	     -0.00000000
      0.85139991	      0.00000000	      0.00000000	      0.00000000	     -0.00000000
      0.85152897	      0.00000000	      0.00000000	      0.00000000	     -0.00000000
      0.85165802	      0.00000000	      0.00000000	      0.00000000	     -0.00000000
      0.85178707	      0.00000000	      0.00000000	      0.00000000	     -0.00000000
      0.85191612	      0.00000000	      0.00000000	      0.00000000	     -0.00000000
      0.85204517	      0.00000000	      0.00000000	      0.00000000	     -0.00000000
      0.85217422	      0.00000000	      0.00000000	      0.00000000	     -0.00000000
      0.85230328	      0.00000000	      0.00000000	      0.00000000	     -0.00000000
      0.85243233	      0.00000000	      0.00000000	      0.00000000	     -0.00000000
      0.85256138	      0.00000000	      0.00000000	      0.00000000	     -0.00000000
      0.85269043	      0.00000000	      0.00000000	      0.00000000	     -0.00000000
      0.85281948	      0.00000000	      0.00000000	      0.00000000	     -0.00000000
      0.85294854	      0.00000000	      0.00000000	      0.00000000	     -0.00000000
      0.85307759	      0.00000000	      0.00000000	      0.00000000	     -0.00000000
      0.85320664	      0.00000000	      0.00000000	      0.00000000	     -0.00000000
      0.85333569	      0.00000000	      0.00000000	      0.00000000	     -0.00000000
      0.85346474	      0.00000000	      0.00000000	      0.00000000	     -0.00000000
      0.85359379	      0.00000000	      0.00000000	      0.00000000	     -0.00000000
      0.85372285	      0.00000000	      0.00000000	      0.00000000	     -0.00000000
      0.85383826	      0.00000000	      0.00000000	      0.00000000	     -0.00000000
      0.85395368	      0.00000000	      0.00000000	      0.00000000	     -0.00000000
      0.85406909	      0.00000000	      0.00000000	      0.00000000	     -0.00000000
      0.85418451	      0.00000000	      0.00000000	      0.00000000	     -0.00000000
      0.85429992	      0.00000000	      0.00000000	      0.00000000	     -0.00000000
      0.85441534	      0.00000000	      0.00000000	      0.00000000	     -0.00000000
      0.85453075	      0.00000000	      0.00000000	      0.00000000	     -0.00000000
      0.85464617	      0.00000000	      0.00000000	      0.00000000	     -0.00000000
      0.85476158	      0.00000000	      0.00000000	      0.00000000	     -0.00000000
      0.85487700	      0.00000000	      0.00000000	      0.00000000	     -0.00000000
      0.85499241	      0.00000000	      0.00000000	      0.00000000	     -0.00000000
      0.85510783	      0.00000000	      0.00000000	      0.00000000	     -0.00000000
      0.85522324	      0.00000000	      0.00000000	      0.00000000	     -0.00000000
      0.85533866	      0.00000000	      0.00000000	      0.00000000	     -0.00000000
      0.85545407	      0.00000000	      0.00000000	      0.00000000	     -0.00000000
      0.85553803	      0.00000000	      0.00000000	      0.00000000	     -0.00000000
      0.85562198	      0.00000000	      0.00000000	      0.00000000	     -0.00000000
      0.85572780	      0.00000000	      0.00000000	      0.00000000	     -0.00000000
      0.85583362	      0.00000000	      0.00000000	      0.00000000	     -0.00000000
      0.85593944	      0.00000000	      0.00000000	      0.00000000	     -0.00000000
      0.85604527	      0.00000000	      0.00000000	      0.00000000	     -0.00000000
      0.85615109	      0.00000000	      0.00000000	      0.00000000	     -0.00000000
      0.85625691	      0.00000000	      0.00000000	      0.00000000	     -0.00000000
      0.85636273	      0.00000000	      0.00000000	      0.00000000	     -0.00000000
      0.85646855	      0.00000000	      0.00000000	      0.00000000	     -0.00000000
      0.85657437	      0.00000000	      0.00000000	      0.00000000	     -0.00000000
      0.85668019	      0.00000000	      0.00000000	      0.00000000	     -0.00000000
      0.85678601	      0.00000000	      0.00000000	      0.00000000	     -0.00000000
      0.85689183	      0.00000000	      0.00000000	      0.00000000	     -0.00000000
      0.85699765	      0.00000000	      0.00000000	      0.00000000	     -0.00000000
      0.85710347	      0.00000000	      0.00000000	      0.00000000	     -0.00000000
      0.85720929	      0.00000000	      0.00000000	      0.00000000	     -0.00000000
      0.85731511	      0.00000000	      0.00000000	      0.00000000	     -0.00000000
      0.85742093	      0.00000000	      0.00000000	      0.00000000	     -0.00000000
      0.85752675	      0.00000000	      0.00000000	      0.00000000	     -0.00000000
      0.85763257	      0.00000000	      0.00000000	      0.00000000	     -0.00000000
      0.85773839	      0.00000000	      0.00000000	      0.00000000	     -0.00000000
      0.85784421	      0.00000000	      0.00000000	      0.00000000	     -0.00000000
      0.85795003	      0.00000000	      0.00000000	      0.00000000	     -0.00000000
      0.85805585	      0.00000000	      0.00000000	      0.00000000	     -0.00000000
      0.85816167	      0.00000000	      0.00000000	      0.00000000	     -0.00000000
      0.85826749	      0.00000000	      0.00000000	      0.00000000	     -0.00000000
      0.85837331	      0.00000000	      0.00000000	      0.00000000	     -0.00000000
      0.85847913	      0.00000000	      0.00000000	      0.00000000	     -0.00000000
      0.85858496	      0.00000000	      0.00000000	      0.00000000	     -0.00000000
      0.85871214	      0.00000000	      0.00000000	      0.00000000	     -0.00000000
      0.85883932	      0.00000000	      0.00000000	      0.00000000	     -0.00000000
      0.85896650	      0.00000000	      0.00000000	      0.00000000	     -0.00000000
      0.85909368	      0.00000000	      0.00000000	      0.00000000	     -0.00000000
      0.85922086	      0.00000000	      0.00000000	      0.00000000	     -0.00000000
      0.85934804	      0.00000000	      0.00000000	      0.00000000	     -0.00000000
      0.85947522	      0.00000000	      0.00000000	      0.00000000	     -0.00000000
      0.85960240	      0.00000000	      0.00000000	      0.00000000	     -0.00000000
      0.85972958	      0.00000000	      0.00000000	      0.00000000	     -0.00000000
      0.85985676	      0.00000000	      0.00000000	      0.00000000	     -0.00000000
      0.85998394	      0.00000000	      0.00000000	      0.00000000	     -0.00000000
      0.86011112	      0.00000000	      0.00000000	      0.00000000	     -0.00000000
      0.86023829	      0.00000000	      0.00000000	      0.00000000	     -0.00000000
      0.86036547	      0.00000000	      0.00000000	      0.00000000	     -0.00000000
      0.86049265	      0.00000000	      0.00000000	      0.00000000	     -0.00000000
      0.86054091	      0.00000000	      0.00000000	      0.00000000	     -0.00000000
      0.86061671	      0.00000000	      0.00000000	      0.00000000	     -0.00000000
      0.86099571	      0.00000000	      0.00000000	      0.00000000	     -0.00000000
      0.86237498	      0.00000000	      0.00000000	      0.00000000	     -0.00000000
      0.86375425	      0.00000000	      0.00000000	      0.00000000	     -0.00000000
      0.86513352	      0.00000000	      0.00000000	      0.00000000	     -0.00000000
      0.86636486	      0.00000000	      0.00000000	      0.00000000	     -0.00000000
      0.86759620	      0.00000000	      0.00000000	      0.00000000	     -0.00000000
      0.86882753	      0.00000000	      0.00000000	      0.00000000	     -0.00000000
      0.87005887	      0.00000000	      0.00000000	      0.00000000	     -0.00000000
      0.87129021	      0.00000000	      0.00000000	      0.00000000	     -0.00000000
      0.87252155	      0.00000000	      0.00000000	      0.00000000	     -0.00000000
      0.87375288	      0.00000000	      0.00000000	      0.00000000	     -0.00000000
      0.87498422	      0.00000000	      0.00000000	      0.00000000	     -0.00000000
      0.87621556	      0.00000000	      0.00000000	      0.00000000	     -0.00000000
      0.87744690	      0.00000000	      0.00000000	      0.00000000	     -0.00000000
      0.87757003	      0.00000000	      0.00000000	      0.00000000	     -0.00000000
      0.87818570	      0.00000000	      0.00000000	      0.00000000	     -0.00000000
      0.87820051	      0.00000000	      0.00000000	      0.00000000	     -0.00000000
      0.87821051	      0.00000000	      0.00000000	      0.00000000	     -0.00000000
      0.87822161	      0.00000000	      0.00000000	      0.00000000	     -0.00000000
      0.87823161	      0.00000000	      0.00000000	      0.00000000	     -0.00000000
      0.87824161	      0.00000000	      0.00000000	      0.00000000	     -0.00000000
      0.87825161	      0.00000000	      0.00000000	      0.00000000	     -0.00000000
      0.87826161	      0.00000000	      0.00000000	      0.00000000	     -0.00000000
      0.87827161	      0.00000000	      0.00000000	      0.00000000	     -0.00000000
      0.87828161	      0.00000000	      0.00000000	      0.00000000	     -0.00000000
      0.87829161	      0.00000000	      0.00000000	      0.00000000	     -0.00000000
      0.87830161	      0.00000000	      0.00000000	      0.00000000	     -0.00000000
      0.87831161	      0.00000000	      0.00000000	      0.00000000	     -0.00000000
      0.87832161	      0.00000000	      0.00000000	      0.00000000	     -0.00000000
      0.87833161	      0.00000000	      0.00000000	      0.00000000	     -0.00000000
      0.87834161	      0.00000000	      0.00000000	      0.00000000	     -0.00000000
      0.87835161	      0.00000000	      0.00000000	      0.00000000	     -0.00000000
      0.87836161	      0.00000000	      0.00000000	      0.00000000	     -0.00000000
      0.87837161	      0.00000000	      0.00000000	      0.00000000	     -0.00000000
      0.87838161	      0.00000000	      0.00000000	      0.00000000	     -0.00000000
      0.87839161	      0.00000000	      0.00000000	      0.00000000	     -0.00000000
      0.87840235	      0.00000000	      0.00000000	      0.00000000	     -0.00000000
      0.87841235	      0.00000000	      0.00000000	      0.00000000	     -0.00000000
      0.87842235	      0.00000000	      0.00000000	      0.00000000	     -0.00000000
      0.87843235	      0.00000000	      0.00000000	      0.00000000	     -0.00000000
      0.87844235	      0.00000000	      0.00000000	      0.00000000	     -0.00000000
      0.87845235	      0.00000000	      0.00000000	      0.00000000	     -0.00000000
      0.87846235	      0.00000000	      0.00000000	      0.00000000	     -0.00000000
      0.87847235	      0.00000000	      0.00000000	      0.00000000	     -0.00000000
      0.87848235	      0.00000000	      0.00000000	      0.00000000	     -0.00000000
      0.87849235	      0.00000000	      0.00000000	      0.00000000	     -0.00000000
      0.87850235	      0.00000000	      0.00000000	      0.00000000	     -0.00000000
      0.87851235	      0.00000000	      0.00000000	      0.00000000	     -0.00000000
      0.87852235	      0.00000000	      0.00000000	      0.00000000	     -0.00000000
      0.87853235	      0.00000000	      0.00000000	      0.00000000	     -0.00000000
      0.87854235	      0.00000000	      0.00000000	      0.00000000	     -0.00000000
      0.87855235	      0.00000000	      0.00000000	      0.00000000	     -0.00000000
      0.87856235	      0.00000000	      0.00000000	      0.00000000	     -0.00000000
      0.87857235	      0.00000000	      0.00000000	      0.00000000	     -0.00000000
      0.87858465	      0.00000000	      0.00000000	      0.00000000	     -0.00000000
      0.87859694	      0.00000000	      0.00000000	      0.00000000	     -0.00000000
      0.87861211	      0.00000000	      0.00000000	      0.00000000	     -0.00000000
      0.87863063	      0.00000000	      0.00000000	      0.00000000	     -0.00000000
      0.87864676	      0.00000000	      0.00000000	      0.00000000	     -0.00000000
      0.87866290	      0.00000000	      0.00000000	      0.00000000	     -0.00000000
      0.87867739	      0.00000000	      0.00000000	      0.00000000	     -0.00000000
      0.87869187	      0.00000000	      0.00000000	      0.00000000	     -0.00000000
      0.87870636	      0.00000000	      0.00000000	      0.00000000	     -0.00000000
      0.87872085	      0.00000000	      0.00000000	      0.00000000	     -0.00000000
      0.87873534	      0.00000000	      0.00000000	      0.00000000	     -0.00000000
      0.87874983	      0.00000000	      0.00000000	      0.00000000	     -0.00000000
      0.87876432	      0.00000000	      0.00000000	      0.00000000	     -0.00000000
      0.87877880	      0.00000000	      0.00000000	      0.00000000	     -0.00000000
      0.87879329	      0.00000000	      0.00000000	      0.00000000	     -0.00000000
      0.87880778	      0.00000000	      0.00000000	      0.00000000	     -0.00000000
      0.87882227	      0.00000000	      0.00000000	      0.00000000	     -0.00000000
      0.87883676	      0.00000000	      0.00000000	      0.00000000	     -0.00000000
      0.87885125	      0.00000000	      0.00000000	      0.00000000	     -0.00000000
      0.87886573	      0.00000000	      0.00000000	      0.00000000	     -0.00000000
      0.87888022	      0.00000000	      0.00000000	      0.00000000	     -0.00000000
      0.87889471	      0.00000000	      0.00000000	      0.00000000	     -0.00000000
      0.87890920	      0.00000000	      0.00000000	      0.00000000	     -0.00000000
      0.87892369	      0.00000000	      0.00000000	      0.00000000	     -0.00000000
      0.87893818	      0.00000000	      0.00000000	      0.00000000	     -0.00000000
      0.87895266	      0.00000000	      0.00000000	      0.00000000	     -0.00000000
      0.87896715	      0.00000000	      0.00000000	      0.00000000	     -0.00000000
      0.87898164	      0.00000000	      0.00000000	      0.00000000	     -0.00000000
      0.87899613	      0.00000000	      0.00000000	      0.00000000	     -0.00000000
      0.87901062	      0.00000000	      0.00000000	      0.00000000	     -0.00000000
      0.87902510	      0.00000000	      0.00000000	      0.00000000	     -0.00000000
      0.87903959	      0.00000000	      0.00000000	      0.00000000	     -0.00000000
      0.87905408	      0.00000000	      0.00000000	      0.00000000	     -0.00000000
      0.87907172	      0.00000000	      0.00000000	      0.00000000	     -0.00000000
      0.87908935	      0.00000000	      0.00000000	      0.00000000	     -0.00000000
      0.87910699	      0.00000000	      0.00000000	      0.00000000	     -0.00000000
      0.87912462	      0.00000000	      0.00000000	      0.00000000	     -0.00000000
      0.87914226	      0.00000000	      0.00000000	      0.00000000	     -0.00000000
      0.87915989	      0.00000000	      0.00000000	      0.00000000	     -0.00000000
      0.87917752	      0.00000000	      0.00000000	      0.00000000	     -0.00000000
      0.87919516	      0.00000000	      0.00000000	      0.00000000	     -0.00000000
      0.87921279	      0.00000000	      0.00000000	      0.00000000	     -0.00000000
      0.87923479	      0.00000000	      0.00000000	      0.00000000	     -0.00000000
      0.87925678	      0.00000000	      0.00000000	      0.00000000	     -0.00000000
      0.87927877	      0.00000000	      0.00000000	      0.00000000	     -0.00000000
      0.87930076	      0.00000000	      0.00000000	      0.00000000	     -0.00000000
      0.87932734	      0.00000000	      0.00000000	      0.00000000	     -0.00000000
      0.87935392	      0.00000000	      0.00000000	      0.00000000	     -0.00000000
      0.87938050	      0.00000000	      0.00000000	      0.00000000	     -0.00000000
      0.87940707	      0.00000000	      0.00000000	      0.00000000	     -0.00000000
      0.87943941	      0.00000000	      0.00000000	      0.00000000	     -0.00000000
      0.87947174	      0.00000000	      0.00000000	      0.00000000	     -0.00000000
      0.87950407	      0.00000000	      0.00000000	      0.00000000	     -0.00000000
      0.87953640	      0.00000000	      0.00000000	      0.00000000	     -0.00000000
      0.87957600	      0.00000000	      0.00000000	      0.00000000	     -0.00000000
      0.87961559	      0.00000000	      0.00000000	      0.00000000	     -0.00000000
      0.87965518	      0.00000000	      0.00000000	      0.00000000	     -0.00000000
      0.87969478	      0.00000000	      0.00000000	      0.00000000	     -0.00000000
      0.87974453	      0.00000000	      0.00000000	      0.00000000	     -0.00000000
      0.87979429	      0.00000000	      0.00000000	      0.00000000	     -0.00000000
      0.87984404	      0.00000000	      0.00000000	      0.00000000	     -0.00000000
      0.87990418	      0.00000000	      0.00000000	      0.00000000	     -0.00000000
      0.87996431	      0.00000000	      0.00000000	      0.00000000	     -0.00000000
      0.88002445	      0.00000000	      0.00000000	      0.00000000	     -0.00000000
      0.88010100	      0.00000000	      0.00000000	      0.00000000	     -0.00000000
      0.88017755	      0.00000000	      0.00000000	      0.00000000	     -0.00000000
      0.88025410	      0.00000000	      0.00000000	      0.00000000	     -0.00000000
      0.88035348	      0.00000000	      0.00000000	      0.00000000	     -0.00000000
      0.88045285	      0.00000000	      0.00000000	      0.00000000	     -0.00000000
      0.88055223	      0.00000000	      0.00000000	      0.00000000	     -0.00000000
      0.88067308	      0.00000000	      0.00000000	      0.00000000	     -0.00000000
      0.88079394	      0.00000000	      0.00000000	      0.00000000	     -0.00000000
      0.88091479	      0.00000000	      0.00000000	      0.00000000	     -0.00000000
      0.88103565	      0.00000000	      0.00000000	      0.00000000	     -0.00000000
      0.88115650	      0.00000000	      0.00000000	      0.00000000	     -0.00000000
      0.88127735	      0.00000000	      0.00000000	      0.00000000	     -0.00000000
      0.88142334	      0.00000000	      0.00000000	      0.00000000	     -0.00000000
      0.88156933	      0.00000000	      0.00000000	      0.00000000	     -0.00000000
      0.88171532	      0.00000000	      0.00000000	      0.00000000	     -0.00000000
      0.88192158	      0.00000000	      0.00000000	      0.00000000	     -0.00000000
      0.88210499	      0.00000000	      0.00000000	      0.00000000	     -0.00000000
      0.88228839	      0.00000000	      0.00000000	      0.00000000	     -0.00000000
      0.88247180	      0.00000000	      0.00000000	      0.00000000	     -0.00000000
      0.88265520	      0.00000000	      0.00000000	      0.00000000	     -0.00000000
      0.88283861	      0.00000000	      0.00000000	      0.00000000	      0.00000000
      0.88302201	      0.00000000	      0.00000000	      0.00000000	      0.00000000
      0.88323584	      0.00000000	      0.00000000	      0.00000000	      0.00000000
      0.88342459	      0.00000000	      0.00000000	      0.00000000	      0.00000000
      0.88361334	      0.00000000	      0.00000000	      0.00000000	      0.00000000
      0.88380209	      0.00000000	      0.00000000	      0.00000000	      0.00000000
      0.88397170	      0.00000000	      0.00000000	      0.00000000	      0.00000000
      0.88414130	      0.00000000	      0.00000000	      0.00000000	      0.00000000
      0.88431090	      0.00000000	      0.00000000	      0.00000000	      0.00000000
      0.88448050	      0.00000000	      0.00000000	      0.00000000	      0.00000000
      0.88465011	      0.00000000	      0.00000000	      0.00000000	      0.00000000
      0.88481971	      0.00000000	      0.00000000	      0.00000000	      0.00000000
      0.88498931	      0.00000000	      0.00000000	      0.00000000	      0.00000000
      0.88520599	      0.00000000	      0.00000000	      0.00000000	      0.00000000
      0.88542267	      0.00000000	      0.00000000	      0.00000000	      0.00000000
      0.88569970	      0.00000000	      0.00000000	      0.00000000	      0.00000000
      0.88593230	      0.00000000	      0.00000000	      0.00000000	      0.00000000
      0.88617283	      0.00000000	      0.00000000	      0.00000000	      0.00000000
      0.88641335	      0.00000000	      0.00000000	      0.00000000	      0.00000000
      0.88665387	      0.00000000	      0.00000000	      0.00000000	      0.00000000
      0.88689440	      0.00000000	      0.00000000	      0.00000000	      0.00000000
      0.88713492	      0.00000000	      0.00000000	      0.00000000	      0.00000000
      0.88737544	      0.00000000	      0.00000000	      0.00000000	      0.00000000
      0.88761596	      0.00000000	      0.00000000	      0.00000000	      0.00000000
      0.88785649	      0.00000000	      0.00000000	      0.00000000	      0.00000000
      0.88809701	      0.00000000	      0.00000000	      0.00000000	      0.00000000
      0.88833753	      0.00000000	      0.00000000	      0.00000000	      0.00000000
      0.88857806	      0.00000000	      0.00000000	      0.00000000	      0.00000000
      0.88881858	      0.00000000	      0.00000000	      0.00000000	      0.00000000
      0.88905910	      0.00000000	      0.00000000	      0.00000000	      0.00000000
      0.88915092	      0.00000000	      0.00000000	      0.00000000	      0.00000000
      0.88923905	      0.00000000	      0.00000000	      0.00000000	      0.00000000
      0.88932718	      0.00000000	      0.00000000	      0.00000000	      0.00000000
      0.88940354	      0.00000000	      0.00000000	      0.00000000	      0.00000000
      0.88947989	      0.00000000	      0.00000000	      0.00000000	      0.00000000
      0.88954461	      0.00000000	      0.00000000	      0.00000000	      0.00000000
      0.88960933	      0.00000000	      0.00000000	      0.00000000	      0.00000000
      0.88967404	      0.00000000	      0.00000000	      0.00000000	      0.00000000
      0.88973219	      0.00000000	      0.00000000	      0.00000000	      0.00000000
      0.88979033	      0.00000000	      0.00000000	      0.00000000	      0.00000000
      0.88984848	      0.00000000	      0.00000000	      0.00000000	      0.00000000
      0.88990662	      0.00000000	      0.00000000	      0.00000000	      0.00000000
      0.88996476	      0.00000000	      0.00000000	      0.00000000	      0.00000000
      0.89002291	      0.00000000	      0.00000000	      0.00000000	      0.00000000
      0.89007509	      0.00000000	      0.00000000	      0.00000000	      0.00000000
      0.89012727	      0.00000000	      0.00000000	      0.00000000	      0.00000000
      0.89017945	      0.00000000	      0.00000000	      0.00000000	      0.00000000
      0.89023163	      0.00000000	      0.00000000	      0.00000000	      0.00000000
      0.89028381	      0.00000000	      0.00000000	      0.00000000	      0.00000000
      0.89033599	      0.00000000	      0.00000000	      0.00000000	      0.00000000
      0.89038817	      0.00000000	      0.00000000	      0.00000000	      0.00000000
      0.89044035	      0.00000000	      0.00000000	      0.00000000	      0.00000000
      0.89049253	      0.00000000	      0.00000000	      0.00000000	      0.00000000
      0.89054471	      0.00000000	      0.00000000	      0.00000000	      0.00000000
      0.89059689	      0.00000000	      0.00000000	      0.00000000	      0.00000000
      0.89064907	      0.00000000	      0.00000000	      0.00000000	      0.00000000
      0.89070125	      0.00000000	      0.00000000	      0.00000000	      0.00000000
      0.89075343	      0.00000000	      0.00000000	      0.00000000	      0.00000000
      0.89080561	      0.00000000	      0.00000000	      0.00000000	      0.00000000
      0.89085779	      0.00000000	      0.00000000	      0.00000000	      0.00000000
      0.89090997	      0.00000000	      0.00000000	      0.00000000	      0.00000000
      0.89096215	      0.00000000	      0.00000000	      0.00000000	      0.00000000
      0.89101433	      0.00000000	      0.00000000	      0.00000000	      0.00000000
      0.89106651	      0.00000000	      0.00000000	      0.00000000	      0.00000000
      0.89111869	      0.00000000	      0.00000000	      0.00000000	      0.00000000
      0.89117087	      0.00000000	      0.00000000	      0.00000000	      0.00000000
      0.89122305	      0.00000000	      0.00000000	      0.00000000	      0.00000000
      0.89127523	      0.00000000	      0.00000000	      0.00000000	      0.00000000
      0.89132741	      0.00000000	      0.00000000	      0.00000000	      0.00000000
      0.89137959	      0.00000000	      0.00000000	      0.00000000	      0.00000000
      0.89143178	      0.00000000	      0.00000000	      0.00000000	      0.00000000
      0.89148396	      0.00000000	      0.00000000	      0.00000000	      0.00000000
      0.89153614	      0.00000000	      0.00000000	      0.00000000	      0.00000000
      0.89158832	      0.00000000	      0.00000000	      0.00000000	      0.00000000
      0.89164050	      0.00000000	      0.00000000	      0.00000000	      0.00000000
      0.89169268	      0.00000000	      0.00000000	      0.00000000	      0.00000000
      0.89174486	      0.00000000	      0.00000000	      0.00000000	      0.00000000
      0.89179704	      0.00000000	      0.00000000	      0.00000000	      0.00000000
      0.89184922	      0.00000000	      0.00000000	      0.00000000	      0.00000000
      0.89190140	      0.00000000	      0.00000000	      0.00000000	      0.00000000
      0.89195358	      0.00000000	      0.00000000	      0.00000000	      0.00000000
      0.89200576	      0.00000000	      0.00000000	      0.00000000	      0.00000000
      0.89205794	      0.00000000	      0.00000000	      0.00000000	      0.00000000
      0.89211012	      0.00000000	      0.00000000	      0.00000000	      0.00000000
      0.89216230	      0.00000000	      0.00000000	      0.00000000	      0.00000000
      0.89221448	      0.00000000	      0.00000000	      0.00000000	      0.00000000
      0.89226666	      0.00000000	      0.00000000	      0.00000000	      0.00000000
      0.89231884	      0.00000000	      0.00000000	      0.00000000	      0.00000000
      0.89237102	      0.00000000	      0.00000000	      0.00000000	      0.00000000
      0.89242320	      0.00000000	      0.00000000	      0.00000000	      0.00000000
      0.89247538	      0.00000000	      0.00000000	      0.00000000	      0.00000000
      0.89252756	      0.00000000	      0.00000000	      0.00000000	      0.00000000
      0.89259197	      0.00000000	      0.00000000	      0.00000000	      0.00000000
      0.89265639	      0.00000000	      0.00000000	      0.00000000	      0.00000000
      0.89272080	      0.00000000	      0.00000000	      0.00000000	      0.00000000
      0.89278521	      0.00000000	      0.00000000	      0.00000000	      0.00000000
      0.89286922	      0.00000000	      0.00000000	      0.00000000	      0.00000000
      0.89295322	      0.00000000	      0.00000000	      0.00000000	      0.00000000
      0.89303481	      0.00000000	      0.00000000	      0.00000000	      0.00000000
      0.89311641	      0.00000000	      0.00000000	      0.00000000	      0.00000000
      0.89318491	      0.00000000	      0.00000000	      0.00000000	      0.00000000
      0.89325341	      0.00000000	      0.00000000	      0.00000000	      0.00000000
      0.89332191	      0.00000000	      0.00000000	      0.00000000	      0.00000000
      0.89338307	      0.00000000	      0.00000000	      0.00000000	      0.00000000
      0.89344424	      0.00000000	      0.00000000	      0.00000000	      0.00000000
      0.89350541	      0.00000000	      0.00000000	      0.00000000	      0.00000000
      0.89356658	      0.00000000	      0.00000000	      0.00000000	      0.00000000
      0.89362775	      0.00000000	      0.00000000	      0.00000000	      0.00000000
      0.89368892	      0.00000000	      0.00000000	      0.00000000	      0.00000000
      0.89375009	      0.00000000	      0.00000000	      0.00000000	      0.00000000
      0.89380459	      0.00000000	      0.00000000	      0.00000000	      0.00000000
      0.89385910	      0.00000000	      0.00000000	      0.00000000	      0.00000000
      0.89391361	      0.00000000	      0.00000000	      0.00000000	      0.00000000
      0.89396812	      0.00000000	      0.00000000	      0.00000000	      0.00000000
      0.89402263	      0.00000000	      0.00000000	      0.00000000	      0.00000000
      0.89407713	      0.00000000	      0.00000000	      0.00000000	      0.00000000
      0.89413164	      0.00000000	      0.00000000	      0.00000000	      0.00000000
      0.89418615	      0.00000000	      0.00000000	      0.00000000	      0.00000000
      0.89424066	      0.00000000	      0.00000000	      0.00000000	      0.00000000
      0.89429517	      0.00000000	      0.00000000	      0.00000000	      0.00000000
      0.89434967	      0.00000000	      0.00000000	      0.00000000	      0.00000000
      0.89440418	      0.00000000	      0.00000000	      0.00000000	      0.00000000
      0.89445869	      0.00000000	      0.00000000	      0.00000000	      0.00000000
      0.89451320	      0.00000000	      0.00000000	      0.00000000	      0.00000000
      0.89456771	      0.00000000	      0.00000000	      0.00000000	      0.00000000
      0.89462221	      0.00000000	      0.00000000	      0.00000000	      0.00000000
      0.89467672	      0.00000000	      0.00000000	      0.00000000	      0.00000000
      0.89473123	      0.00000000	      0.00000000	      0.00000000	      0.00000000
      0.89478574	      0.00000000	      0.00000000	      0.00000000	      0.00000000
      0.89484024	      0.00000000	      0.00000000	      0.00000000	      0.00000000
      0.89489475	      0.00000000	      0.00000000	      0.00000000	      0.00000000
      0.89494926	      0.00000000	      0.00000000	      0.00000000	      0.00000000
      0.89500377	      0.00000000	      0.00000000	      0.00000000	      0.00000000
      0.89505828	      0.00000000	      0.00000000	      0.00000000	      0.00000000
      0.89511278	      0.00000000	      0.00000000	      0.00000000	      0.00000000
      0.89516729	      0.00000000	      0.00000000	      0.00000000	      0.00000000
      0.89522180	      0.00000000	      0.00000000	      0.00000000	      0.00000000
      0.89527631	      0.00000000	      0.00000000	      0.00000000	      0.00000000
      0.89533082	      0.00000000	      0.00000000	      0.00000000	      0.00000000
      0.89538532	      0.00000000	      0.00000000	      0.00000000	      0.00000000
      0.89543983	      0.00000000	      0.00000000	      0.00000000	      0.00000000
      0.89549434	      0.00000000	      0.00000000	      0.00000000	      0.00000000
      0.89554885	      0.00000000	      0.00000000	      0.00000000	      0.00000000
      0.89560336	      0.00000000	      0.00000000	      0.00000000	      0.00000000
      0.89565786	      0.00000000	      0.00000000	      0.00000000	      0.00000000
      0.89571237	      0.00000000	      0.00000000	      0.00000000	      0.00000000
      0.89576688	      0.00000000	      0.00000000	      0.00000000	      0.00000000
      0.89582139	      0.00000000	      0.00000000	      0.00000000	      0.00000000
      0.89587590	      0.00000000	      0.00000000	      0.00000000	      0.00000000
      0.89593040	      0.00000000	      0.00000000	      0.00000000	      0.00000000
      0.89598491	      0.00000000	      0.00000000	      0.00000000	      0.00000000
      0.89603942	      0.00000000	      0.00000000	      0.00000000	      0.00000000
      0.89609393	      0.00000000	      0.00000000	      0.00000000	      0.00000000
      0.89614844	      0.00000000	      0.00000000	      0.00000000	      0.00000000
      0.89620294	      0.00000000	      0.00000000	      0.00000000	      0.00000000
      0.89625745	      0.00000000	      0.00000000	      0.00000000	      0.00000000
      0.89631196	      0.00000000	      0.00000000	      0.00000000	      0.00000000
      0.89636647	      0.00000000	      0.00000000	      0.00000000	      0.00000000
      0.89642098	      0.00000000	      0.00000000	      0.00000000	      0.00000000
      0.89647548	      0.00000000	      0.00000000	      0.00000000	      0.00000000
      0.89652999	      0.00000000	      0.00000000	      0.00000000	      0.00000000
      0.89658450	      0.00000000	      0.00000000	      0.00000000	      0.00000000
      0.89663901	      0.00000000	      0.00000000	      0.00000000	      0.00000000
      0.89669352	      0.00000000	      0.00000000	      0.00000000	      0.00000000
      0.89674802	      0.00000000	      0.00000000	      0.00000000	      0.00000000
      0.89680253	      0.00000000	      0.00000000	      0.00000000	      0.00000000
      0.89685704	      0.00000000	      0.00000000	      0.00000000	      0.00000000
      0.89692262	      0.00000000	      0.00000000	      0.00000000	      0.00000000
      0.89698820	      0.00000000	      0.00000000	      0.00000000	      0.00000000
      0.89705378	      0.00000000	      0.00000000	      0.00000000	      0.00000000
      0.89711936	      0.00000000	      0.00000000	      0.00000000	      0.00000000
      0.89718494	      0.00000000	      0.00000000	      0.00000000	      0.00000000
      0.89725052	      0.00000000	      0.00000000	      0.00000000	      0.00000000
      0.89731610	      0.00000000	      0.00000000	      0.00000000	      0.00000000
      0.89738168	      0.00000000	      0.00000000	      0.00000000	      0.00000000
      0.89744726	      0.00000000	      0.00000000	      0.00000000	      0.00000000
      0.89751284	      0.00000000	      0.00000000	      0.00000000	      0.00000000
      0.89757842	      0.00000000	      0.00000000	      0.00000000	      0.00000000
      0.89764401	      0.00000000	      0.00000000	      0.00000000	      0.00000000
      0.89770959	      0.00000000	      0.00000000	      0.00000000	      0.00000000
      0.89777517	      0.00000000	      0.00000000	      0.00000000	      0.00000000
      0.89785437	      0.00000000	      0.00000000	      0.00000000	      0.00000000
      0.89793356	      0.00000000	      0.00000000	      0.00000000	      0.00000000
      0.89801276	      0.00000000	      0.00000000	      0.00000000	      0.00000000
      0.89809196	      0.00000000	      0.00000000	      0.00000000	      0.00000000
      0.89817116	      0.00000000	      0.00000000	      0.00000000	      0.00000000
      0.89825036	      0.00000000	      0.00000000	      0.00000000	      0.00000000
      0.89832956	      0.00000000	      0.00000000	      0.00000000	      0.00000000
      0.89840876	      0.00000000	      0.00000000	      0.00000000	      0.00000000
      0.89848796	      0.00000000	      0.00000000	      0.00000000	      0.00000000
      0.89858409	      0.00000000	      0.00000000	      0.00000000	      0.00000000
      0.89868023	      0.00000000	      0.00000000	      0.00000000	      0.00000000
      0.89877637	      0.00000000	      0.00000000	      0.00000000	      0.00000000
      0.89887251	      0.00000000	      0.00000000	      0.00000000	      0.00000000
      0.89896865	      0.00000000	      0.00000000	      0.00000000	      0.00000000
      0.89906478	      0.00000000	      0.00000000	      0.00000000	      0.00000000
      0.89918482	      0.00000000	      0.00000000	      0.00000000	      0.00000000
      0.89930486	      0.00000000	      0.00000000	      0.00000000	      0.00000000
      0.89942490	      0.00000000	      0.00000000	      0.00000000	      0.00000000
      0.89957396	      0.00000000	      0.00000000	      0.00000000	      0.00000000
      0.89972302	      0.00000000	      0.00000000	      0.00000000	      0.00000000
      0.89990429	      0.00000000	      0.00000000	      0.00000000	      0.00000000
      0.90006030	      0.00000000	      0.00000000	      0.00000000	      0.00000000
      0.90021630	      0.00000000	      0.00000000	      0.00000000	      0.00000000
      0.90035610	      0.00000000	      0.00000000	      0.00000000	      0.00000000
      0.90049590	      0.00000000	      0.00000000	      0.00000000	      0.00000000
      0.90063570	      0.00000000	      0.00000000	      0.00000000	      0.00000000
      0.90077551	      0.00000000	      0.00000000	      0.00000000	      0.00000000
      0.90091531	      0.00000000	      0.00000000	      0.00000000	      0.00000000
      0.90105511	      0.00000000	      0.00000000	      0.00000000	      0.00000000
      0.90119491	      0.00000000	      0.00000000	      0.00000000	      0.00000000
      0.90133471	      0.00000000	      0.00000000	      0.00000000	      0.00000000
      0.90147452	      0.00000000	      0.00000000	      0.00000000	      0.00000000
      0.90161432	      0.00000000	      0.00000000	      0.00000000	      0.00000000
      0.90175412	      0.00000000	      0.00000000	      0.00000000	      0.00000000
      0.90189392	      0.00000000	      0.00000000	      0.00000000	      0.00000000
      0.90203372	      0.00000000	      0.00000000	      0.00000000	      0.00000000
      0.90217353	      0.00000000	      0.00000000	      0.00000000	      0.00000000
      0.90231333	      0.00000000	      0.00000000	      0.00000000	      0.00000000
      0.90245313	      0.00000000	      0.00000000	      0.00000000	      0.00000000
      0.90259293	      0.00000000	      0.00000000	      0.00000000	      0.00000000
      0.90273273	      0.00000000	      0.00000000	      0.00000000	      0.00000000
      0.90287254	      0.00000000	      0.00000000	      0.00000000	      0.00000000
      0.90301234	      0.00000000	      0.00000000	      0.00000000	      0.00000000
      0.90315214	      0.00000000	      0.00000000	      0.00000000	      0.00000000
      0.90329194	      0.00000000	      0.00000000	      0.00000000	      0.00000000
      0.90343175	      0.00000000	      0.00000000	      0.00000000	      0.00000000
      0.90357155	      0.00000000	      0.00000000	      0.00000000	      0.00000000
      0.90374048	      0.00000000	      0.00000000	      0.00000000	      0.00000000
      0.90390941	      0.00000000	      0.00000000	      0.00000000	      0.00000000
      0.90407834	      0.00000000	      0.00000000	      0.00000000	      0.00000000
      0.90424726	      0.00000000	      0.00000000	      0.00000000	      0.00000000
      0.90441619	      0.00000000	      0.00000000	      0.00000000	      0.00000000
      0.90462115	      0.00000000	      0.00000000	      0.00000000	      0.00000000
      0.90482610	      0.00000000	      0.00000000	      0.00000000	      0.00000000
      0.90503106	      0.00000000	      0.00000000	      0.00000000	      0.00000000
      0.90531553	      0.00000000	      0.00000000	      0.00000000	      0.00000000
      0.90553927	      0.00000000	      0.00000000	      0.00000000	      0.00000000
      0.90576946	      0.00000000	      0.00000000	      0.00000000	      0.00000000
      0.90599965	      0.00000000	      0.00000000	      0.00000000	      0.00000000
      0.90622985	      0.00000000	      0.00000000	      0.00000000	      0.00000000
      0.90642964	      0.00000000	      0.00000000	      0.00000000	      0.00000000
      0.90662944	      0.00000000	      0.00000000	      0.00000000	      0.00000000
      0.90682923	      0.00000000	      0.00000000	      0.00000000	      0.00000000
      0.90702903	      0.00000000	      0.00000000	      0.00000000	      0.00000000
      0.90722882	      0.00000000	      0.00000000	      0.00000000	      0.00000000
      0.90742861	      0.00000000	      0.00000000	      0.00000000	      0.00000000
      0.90762841	      0.00000000	      0.00000000	      0.00000000	      0.00000000
      0.90780709	      0.00000000	      0.00000000	      0.00000000	      0.00000000
      0.90798576	      0.00000000	      0.00000000	      0.00000000	      0.00000000
      0.90816444	      0.00000000	      0.00000000	      0.00000000	      0.00000000
      0.90834312	      0.00000000	      0.00000000	      0.00000000	      0.00000000
      0.90852179	      0.00000000	      0.00000000	      0.00000000	      0.00000000
      0.90870047	      0.00000000	      0.00000000	      0.00000000	      0.00000000
      0.90887915	      0.00000000	      0.00000000	      0.00000000	      0.00000000
      0.90905782	      0.00000000	      0.00000000	      0.00000000	      0.00000000
      0.90923650	      0.00000000	      0.00000000	      0.00000000	      0.00000000
      0.90941518	      0.00000000	      0.00000000	      0.00000000	      0.00000000
      0.90959385	      0.00000000	      0.00000000	      0.00000000	      0.00000000
      0.90977253	      0.00000000	      0.00000000	      0.00000000	      0.00000000
      0.90995121	      0.00000000	      0.00000000	      0.00000000	      0.00000000
      0.91012989	      0.00000000	      0.00000000	      0.00000000	      0.00000000
      0.91030856	      0.00000000	      0.00000000	      0.00000000	      0.00000000
      0.91048724	      0.00000000	      0.00000000	      0.00000000	      0.00000000
      0.91066592	      0.00000000	      0.00000000	      0.00000000	      0.00000000
      0.91084459	      0.00000000	      0.00000000	      0.00000000	      0.00000000
      0.91102327	      0.00000000	      0.00000000	      0.00000000	      0.00000000
      0.91120195	      0.00000000	      0.00000000	      0.00000000	      0.00000000
      0.91138062	      0.00000000	      0.00000000	      0.00000000	      0.00000000
      0.91155930	      0.00000000	      0.00000000	      0.00000000	      0.00000000
      0.91173798	      0.00000000	      0.00000000	      0.00000000	      0.00000000
      0.91191665	      0.00000000	      0.00000000	      0.00000000	      0.00000000
      0.91209533	      0.00000000	      0.00000000	      0.00000000	      0.00000000
      0.91227401	      0.00000000	      0.00000000	      0.00000000	      0.00000000
      0.91245269	      0.00000000	      0.00000000	      0.00000000	      0.00000000
      0.91263136	      0.00000000	      0.00000000	      0.00000000	      0.00000000
      0.91281004	      0.00000000	      0.00000000	      0.00000000	      0.00000000
      0.91298872	      0.00000000	      0.00000000	      0.00000000	      0.00000000
      0.91316739	      0.00000000	      0.00000000	      0.00000000	      0.00000000
      0.91334607	      0.00000000	      0.00000000	      0.00000000	      0.00000000
      0.91352475	      0.00000000	      0.00000000	      0.00000000	      0.00000000
      0.91370342	      0.00000000	      0.00000000	      0.00000000	      0.00000000
      0.91388210	      0.00000000	      0.00000000	      0.00000000	      0.00000000
      0.91406078	      0.00000000	      0.00000000	      0.00000000	      0.00000000
      0.91423945	      0.00000000	      0.00000000	      0.00000000	      0.00000000
      0.91441813	      0.00000000	      0.00000000	      0.00000000	      0.00000000
      0.91459681	      0.00000000	      0.00000000	      0.00000000	      0.00000000
      0.91477549	      0.00000000	      0.00000000	      0.00000000	      0.00000000
      0.91495416	      0.00000000	      0.00000000	      0.00000000	      0.00000000
      0.91513284	      0.00000000	      0.00000000	      0.00000000	      0.00000000
      0.91531152	      0.00000000	      0.00000000	      0.00000000	      0.00000000
      0.91549019	      0.00000000	      0.00000000	      0.00000000	      0.00000000
      0.91566887	      0.00000000	      0.00000000	      0.00000000	      0.00000000
      0.91584755	      0.00000000	      0.00000000	      0.00000000	      0.00000000
      0.91602622	      0.00000000	      0.00000000	      0.00000000	      0.00000000
      0.91620490	      0.00000000	      0.00000000	      0.00000000	      0.00000000
      0.91638358	      0.00000000	      0.00000000	      0.00000000	      0.00000000
      0.91656226	      0.00000000	      0.00000000	      0.00000000	      0.00000000
      0.91674093	      0.00000000	      0.00000000	      0.00000000	      0.00000000
      0.91691961	      0.00000000	      0.00000000	      0.00000000	      0.00000000
      0.91709829	      0.00000000	      0.00000000	      0.00000000	      0.00000000
      0.91727696	      0.00000000	      0.00000000	      0.00000000	      0.00000000
      0.91745564	      0.00000000	      0.00000000	      0.00000000	      0.00000000
      0.91763432	      0.00000000	      0.00000000	      0.00000000	      0.00000000
      0.91781299	      0.00000000	      0.00000000	      0.00000000	      0.00000000
      0.91799167	      0.00000000	      0.00000000	      0.00000000	      0.00000000
      0.91817035	      0.00000000	      0.00000000	      0.00000000	      0.00000000
      0.91834902	      0.00000000	      0.00000000	      0.00000000	      0.00000000
      0.91852770	      0.00000000	      0.00000000	      0.00000000	      0.00000000
      0.91870638	      0.00000000	      0.00000000	      0.00000000	      0.00000000
      0.91888506	      0.00000000	      0.00000000	      0.00000000	      0.00000000
      0.91906373	      0.00000000	      0.00000000	      0.00000000	      0.00000000
      0.91924241	      0.00000000	      0.00000000	      0.00000000	      0.00000000
      0.91942109	      0.00000000	      0.00000000	      0.00000000	      0.00000000
      0.91959976	      0.00000000	      0.00000000	      0.00000000	      0.00000000
      0.91977844	      0.00000000	      0.00000000	      0.00000000	      0.00000000
      0.91995712	      0.00000000	      0.00000000	      0.00000000	      0.00000000
      0.92013579	      0.00000000	      0.00000000	      0.00000000	      0.00000000
      0.92031447	      0.00000000	      0.00000000	      0.00000000	      0.00000000
      0.92049315	      0.00000000	      0.00000000	      0.00000000	      0.00000000
      0.92067182	      0.00000000	      0.00000000	      0.00000000	      0.00000000
      0.92085050	      0.00000000	      0.00000000	      0.00000000	      0.00000000
      0.92102918	      0.00000000	      0.00000000	      0.00000000	      0.00000000
      0.92120786	      0.00000000	      0.00000000	      0.00000000	      0.00000000
      0.92138653	      0.00000000	      0.00000000	      0.00000000	     -0.00000000
      0.92156521	      0.00000000	      0.00000000	      0.00000000	     -0.00000000
      0.92174389	      0.00000000	      0.00000000	      0.00000000	     -0.00000000
      0.92192256	      0.00000000	      0.00000000	      0.00000000	     -0.00000000
      0.92210124	      0.00000000	      0.00000000	      0.00000000	     -0.00000000
      0.92227992	      0.00000000	      0.00000000	      0.00000000	     -0.00000000
      0.92245859	      0.00000000	      0.00000000	      0.00000000	     -0.00000000
      0.92263727	      0.00000000	      0.00000000	      0.00000000	     -0.00000000
      0.92281595	      0.00000000	      0.00000000	      0.00000000	     -0.00000000
      0.92299462	      0.00000000	      0.00000000	      0.00000000	     -0.00000000
      0.92317330	      0.00000000	      0.00000000	      0.00000000	     -0.00000000
      0.92335198	      0.00000000	      0.00000000	      0.00000000	     -0.00000000
      0.92353066	      0.00000000	      0.00000000	      0.00000000	     -0.00000000
      0.92370933	      0.00000000	      0.00000000	      0.00000000	     -0.00000000
      0.92388801	      0.00000000	      0.00000000	      0.00000000	     -0.00000000
      0.92406669	      0.00000000	      0.00000000	      0.00000000	     -0.00000000
      0.92424536	      0.00000000	      0.00000000	      0.00000000	     -0.00000000
      0.92442404	      0.00000000	      0.00000000	      0.00000000	     -0.00000000
      0.92460272	      0.00000000	      0.00000000	      0.00000000	     -0.00000000
      0.92478139	      0.00000000	      0.00000000	      0.00000000	     -0.00000000
      0.92496007	      0.00000000	      0.00000000	      0.00000000	     -0.00000000
      0.92513875	      0.00000000	      0.00000000	      0.00000000	     -0.00000000
      0.92531743	      0.00000000	      0.00000000	      0.00000000	     -0.00000000
      0.92549610	      0.00000000	      0.00000000	      0.00000000	     -0.00000000
      0.92567478	      0.00000000	      0.00000000	      0.00000000	     -0.00000000
      0.92585346	      0.00000000	      0.00000000	      0.00000000	     -0.00000000
      0.92603213	      0.00000000	      0.00000000	      0.00000000	     -0.00000000
      0.92621081	      0.00000000	      0.00000000	      0.00000000	     -0.00000000
      0.92638949	      0.00000000	      0.00000000	      0.00000000	     -0.00000000
      0.92656816	      0.00000000	      0.00000000	      0.00000000	     -0.00000000
      0.92674684	      0.00000000	      0.00000000	      0.00000000	     -0.00000000
      0.92692552	      0.00000000	      0.00000000	      0.00000000	     -0.00000000
      0.92710419	      0.00000000	      0.00000000	      0.00000000	     -0.00000000
      0.92728287	      0.00000000	      0.00000000	      0.00000000	     -0.00000000
      0.92746155	      0.00000000	      0.00000000	      0.00000000	     -0.00000000
      0.92764023	      0.00000000	      0.00000000	      0.00000000	     -0.00000000
      0.92781890	      0.00000000	      0.00000000	      0.00000000	     -0.00000000
      0.92799758	      0.00000000	      0.00000000	      0.00000000	     -0.00000000
      0.92817626	      0.00000000	      0.00000000	      0.00000000	     -0.00000000
      0.92835493	      0.00000000	      0.00000000	      0.00000000	     -0.00000000
      0.92853361	      0.00000000	      0.00000000	      0.00000000	     -0.00000000
      0.92871229	      0.00000000	      0.00000000	      0.00000000	     -0.00000000
      0.92889096	      0.00000000	      0.00000000	      0.00000000	     -0.00000000
      0.92906964	      0.00000000	      0.00000000	      0.00000000	     -0.00000000
      0.92924832	      0.00000000	      0.00000000	      0.00000000	     -0.00000000
      0.92942699	      0.00000000	      0.00000000	      0.00000000	     -0.00000000
      0.92960567	      0.00000000	      0.00000000	      0.00000000	     -0.00000000
      0.92978435	      0.00000000	      0.00000000	      0.00000000	     -0.00000000
      0.92996303	      0.00000000	      0.00000000	      0.00000000	     -0.00000000
      0.93014170	      0.00000000	      0.00000000	      0.00000000	     -0.00000000
      0.93032038	      0.00000000	      0.00000000	      0.00000000	     -0.00000000
      0.93049906	      0.00000000	      0.00000000	      0.00000000	     -0.00000000
      0.93067773	      0.00000000	      0.00000000	      0.00000000	     -0.00000000
      0.93085641	      0.00000000	      0.00000000	      0.00000000	     -0.00000000
      0.93103509	      0.00000000	      0.00000000	      0.00000000	     -0.00000000
      0.93121376	      0.00000000	      0.00000000	      0.00000000	     -0.00000000
      0.93139244	      0.00000000	      0.00000000	      0.00000000	     -0.00000000
      0.93157112	      0.00000000	      0.00000000	      0.00000000	     -0.00000000
      0.93174979	      0.00000000	      0.00000000	      0.00000000	     -0.00000000
      0.93192847	      0.00000000	      0.00000000	      0.00000000	     -0.00000000
      0.93210715	      0.00000000	      0.00000000	      0.00000000	     -0.00000000
      0.93228583	      0.00000000	      0.00000000	      0.00000000	     -0.00000000
      0.93246450	      0.00000000	      0.00000000	      0.00000000	     -0.00000000
      0.93264318	      0.00000000	      0.00000000	      0.00000000	     -0.00000000
      0.93282186	      0.00000000	      0.00000000	      0.00000000	     -0.00000000
      0.93300053	      0.00000000	      0.00000000	      0.00000000	     -0.00000000
      0.93317921	      0.00000000	      0.00000000	      0.00000000	     -0.00000000
      0.93335789	      0.00000000	      0.00000000	      0.00000000	     -0.00000000
      0.93357253	      0.00000000	      0.00000000	      0.00000000	     -0.00000000
      0.93378717	      0.00000000	      0.00000000	      0.00000000	     -0.00000000
      0.93394474	      0.00000000	      0.00000000	      0.00000000	     -0.00000000
      0.93413914	      0.00000000	      0.00000000	      0.00000000	     -0.00000000
      0.93433354	      0.00000000	      0.00000000	      0.00000000	     -0.00000000
      0.93452554	      0.00000000	      0.00000000	      0.00000000	     -0.00000000
      0.93471754	      0.00000000	      0.00000000	      0.00000000	     -0.00000000
      0.93491646	      0.00000000	      0.00000000	      0.00000000	     -0.00000000
      0.93511538	      0.00000000	      0.00000000	      0.00000000	     -0.00000000
      0.93530572	      0.00000000	      0.00000000	      0.00000000	     -0.00000000
      0.93549606	      0.00000000	      0.00000000	      0.00000000	     -0.00000000
      0.93569548	      0.00000000	      0.00000000	      0.00000000	     -0.00000000
      0.93589490	      0.00000000	      0.00000000	      0.00000000	     -0.00000000
      0.93607864	      0.00000000	      0.00000000	      0.00000000	     -0.00000000
      0.93626237	      0.00000000	      0.00000000	      0.00000000	     -0.00000000
      0.93646337	      0.00000000	      0.00000000	      0.00000000	     -0.00000000
      0.93666438	      0.00000000	      0.00000000	      0.00000000	     -0.00000000
      0.93683107	      0.00000000	      0.00000000	      0.00000000	     -0.00000000
      0.93703878	      0.00000000	      0.00000000	      0.00000000	     -0.00000000
      0.93724650	      0.00000000	      0.00000000	      0.00000000	     -0.00000000
      0.93740657	      0.00000000	      0.00000000	      0.00000000	     -0.00000000
      0.93760049	      0.00000000	      0.00000000	      0.00000000	     -0.00000000
      0.93779440	      0.00000000	      0.00000000	      0.00000000	     -0.00000000
      0.93798962	      0.00000000	      0.00000000	      0.00000000	     -0.00000000
      0.93818484	      0.00000000	      0.00000000	      0.00000000	     -0.00000000
      0.93836234	      0.00000000	      0.00000000	      0.00000000	     -0.00000000
      0.93853985	      0.00000000	      0.00000000	      0.00000000	     -0.00000000
      0.93873937	      0.00000000	      0.00000000	      0.00000000	     -0.00000000
      0.93893890	      0.00000000	      0.00000000	      0.00000000	     -0.00000000
      0.93909528	      0.00000000	      0.00000000	      0.00000000	     -0.00000000
      0.93929605	      0.00000000	      0.00000000	      0.00000000	     -0.00000000
      0.93949683	      0.00000000	      0.00000000	      0.00000000	     -0.00000000
      0.93965558	      0.00000000	      0.00000000	      0.00000000	     -0.00000000
      0.93985404	      0.00000000	      0.00000000	      0.00000000	     -0.00000000
      0.94005250	      0.00000000	      0.00000000	      0.00000000	     -0.00000000
      0.94021411	      0.00000000	      0.00000000	      0.00000000	     -0.00000000
      0.94042542	      0.00000000	      0.00000000	      0.00000000	     -0.00000000
      0.94063672	      0.00000000	      0.00000000	      0.00000000	     -0.00000000
      0.94079261	      0.00000000	      0.00000000	      0.00000000	     -0.00000000
      0.94094850	      0.00000000	      0.00000000	      0.00000000	     -0.00000000
      0.94112193	      0.00000000	      0.00000000	      0.00000000	     -0.00000000
      0.94129535	      0.00000000	      0.00000000	      0.00000000	     -0.00000000
      0.94148522	      0.00000000	      0.00000000	      0.00000000	     -0.00000000
      0.94167508	      0.00000000	      0.00000000	      0.00000000	     -0.00000000
      0.94183086	      0.00000000	      0.00000000	      0.00000000	     -0.00000000
      0.94203502	      0.00000000	      0.00000000	      0.00000000	     -0.00000000
      0.94223919	      0.00000000	      0.00000000	      0.00000000	     -0.00000000
      0.94239879	      0.00000000	      0.00000000	      0.00000000	     -0.00000000
      0.94255839	      0.00000000	      0.00000000	      0.00000000	     -0.00000000
      0.94273271	      0.00000000	      0.00000000	      0.00000000	     -0.00000000
      0.94290702	      0.00000000	      0.00000000	      0.00000000	     -0.00000000
      0.94308839	      0.00000000	      0.00000000	      0.00000000	     -0.00000000
      0.94326977	      0.00000000	      0.00000000	      0.00000000	     -0.00000000
      0.94342452	      0.00000000	      0.00000000	      0.00000000	     -0.00000000
      0.94363789	      0.00000000	      0.00000000	      0.00000000	     -0.00000000
      0.94385126	      0.00000000	      0.00000000	      0.00000000	     -0.00000000
      0.94398554	      0.00000000	      0.00000000	      0.00000000	     -0.00000000
      0.94411983	      0.00000000	      0.00000000	      0.00000000	     -0.00000000
      0.94430474	      0.00000000	      0.00000000	      0.00000000	     -0.00000000
      0.94448966	      0.00000000	      0.00000000	      0.00000000	     -0.00000000
      0.94465552	      0.00000000	      0.00000000	      0.00000000	     -0.00000000
      0.94482138	      0.00000000	      0.00000000	      0.00000000	     -0.00000000
      0.94497594	      0.00000000	      0.00000000	      0.00000000	     -0.00000000
      0.94518539	      0.00000000	      0.00000000	      0.00000000	     -0.00000000
      0.94539483	      0.00000000	      0.00000000	      0.00000000	     -0.00000000
      0.94554036	      0.00000000	      0.00000000	      0.00000000	     -0.00000000
      0.94568589	      0.00000000	      0.00000000	      0.00000000	     -0.00000000
      0.94582241	      0.00000000	      0.00000000	      0.00000000	     -0.00000000
      0.94604103	      0.00000000	      0.00000000	      0.00000000	     -0.00000000
      0.94619421	      0.00000000	      0.00000000	      0.00000000	     -0.00000000
      0.94634740	      0.00000000	      0.00000000	      0.00000000	     -0.00000000
      0.94650059	      0.00000000	      0.00000000	      0.00000000	     -0.00000000
      0.94665659	      0.00000000	      0.00000000	      0.00000000	     -0.00000000
      0.94686760	      0.00000000	      0.00000000	      0.00000000	     -0.00000000
      0.94707860	      0.00000000	      0.00000000	      0.00000000	     -0.00000000
      0.94722277	      0.00000000	      0.00000000	      0.00000000	     -0.00000000
      0.94736694	      0.00000000	      0.00000000	      0.00000000	     -0.00000000
      0.94753239	      0.00000000	      0.00000000	      0.00000000	     -0.00000000
      0.94774052	      0.00000000	      0.00000000	      0.00000000	     -0.00000000
      0.94792882	      0.00000000	      0.00000000	      0.00000000	     -0.00000000
      0.94816156	      0.00000000	      0.00000000	      0.00000000	     -0.00000000
      0.94830967	      0.00000000	      0.00000000	      0.00000000	     -0.00000000
      0.94849029	      0.00000000	      0.00000000	      0.00000000	     -0.00000000
      0.94866271	      0.00000000	      0.00000000	      0.00000000	     -0.00000000
      0.94888166	      0.00000000	      0.00000000	      0.00000000	     -0.00000000
      0.94902423	      0.00000000	      0.00000000	      0.00000000	     -0.00000000
      0.94924940	      0.00000000	      0.00000000	      0.00000000	     -0.00000000
      0.94939209	      0.00000000	      0.00000000	      0.00000000	     -0.00000000
      0.94953477	      0.00000000	      0.00000000	      0.00000000	     -0.00000000
      0.94971387	      0.00000000	      0.00000000	      0.00000000	     -0.00000000
      0.94990293	      0.00000000	      0.00000000	      0.00000000	     -0.00000000
      0.95009199	      0.00000000	      0.00000000	      0.00000000	     -0.00000000
      0.95024750	      0.00000000	      0.00000000	      0.00000000	     -0.00000000
      0.95040301	      0.00000000	      0.00000000	      0.00000000	     -0.00000000
      0.95057789	      0.00000000	      0.00000000	      0.00000000	     -0.00000000
      0.95075276	      0.00000000	      0.00000000	      0.00000000	     -0.00000000
      0.95092764	      0.00000000	      0.00000000	      0.00000000	     -0.00000000
      0.95108328	      0.00000000	      0.00000000	      0.00000000	     -0.00000000
      0.95123892	      0.00000000	      0.00000000	      0.00000000	     -0.00000000
      0.95139456	      0.00000000	      0.00000000	      0.00000000	     -0.00000000
      0.95156366	      0.00000000	      0.00000000	      0.00000000	     -0.00000000
      0.95173276	      0.00000000	      0.00000000	      0.00000000	     -0.00000000
      0.95190186	      0.00000000	      0.00000000	      0.00000000	     -0.00000000
      0.95207096	      0.00000000	      0.00000000	      0.00000000	     -0.00000000
      0.95221085	      0.00000000	      0.00000000	      0.00000000	     -0.00000000
      0.95235074	      0.00000000	      0.00000000	      0.00000000	     -0.00000000
      0.95253303	      0.00000000	      0.00000000	      0.00000000	     -0.00000000
      0.95271532	      0.00000000	      0.00000000	      0.00000000	     -0.00000000
      0.95285305	      0.00000000	      0.00000000	      0.00000000	     -0.00000000
      0.95299078	      0.00000000	      0.00000000	      0.00000000	     -0.00000000
      0.95317360	      0.00000000	      0.00000000	      0.00000000	     -0.00000000
      0.95335641	      0.00000000	      0.00000000	      0.00000000	     -0.00000000
      0.95349308	      0.00000000	      0.00000000	      0.00000000	     -0.00000000
      0.95362974	      0.00000000	      0.00000000	      0.00000000	     -0.00000000
      0.95381300	      0.00000000	      0.00000000	      0.00000000	     -0.00000000
      0.95399626	      0.00000000	      0.00000000	      0.00000000	     -0.00000000
      0.95412931	      0.00000000	      0.00000000	      0.00000000	     -0.00000000
      0.95426237	      0.00000000	      0.00000000	      0.00000000	     -0.00000000
      0.95444662	      0.00000000	      0.00000000	      0.00000000	     -0.00000000
      0.95463087	      0.00000000	      0.00000000	      0.00000000	     -0.00000000
      0.95476180	      0.00000000	      0.00000000	      0.00000000	     -0.00000000
      0.95489273	      0.00000000	      0.00000000	      0.00000000	     -0.00000000
      0.95507746	      0.00000000	      0.00000000	      0.00000000	     -0.00000000
      0.95526219	      0.00000000	      0.00000000	      0.00000000	     -0.00000000
      0.95539084	      0.00000000	      0.00000000	      0.00000000	     -0.00000000
      0.95551949	      0.00000000	      0.00000000	      0.00000000	     -0.00000000
      0.95570454	      0.00000000	      0.00000000	      0.00000000	     -0.00000000
      0.95588959	      0.00000000	      0.00000000	      0.00000000	     -0.00000000
      0.95601650	      0.00000000	      0.00000000	      0.00000000	     -0.00000000
      0.95614342	      0.00000000	      0.00000000	      0.00000000	     -0.00000000
      0.95632880	      0.00000000	      0.00000000	      0.00000000	     -0.00000000
      0.95651418	      0.00000000	      0.00000000	      0.00000000	     -0.00000000
      0.95663892	      0.00000000	      0.00000000	      0.00000000	     -0.00000000
      0.95676366	      0.00000000	      0.00000000	      0.00000000	     -0.00000000
      0.95694899	      0.00000000	      0.00000000	      0.00000000	     -0.00000000
      0.95713433	      0.00000000	      0.00000000	      0.00000000	     -0.00000000
      0.95725823	      0.00000000	      0.00000000	      0.00000000	     -0.00000000
      0.95738213	      0.00000000	      0.00000000	      0.00000000	     -0.00000000
      0.95756817	      0.00000000	      0.00000000	      0.00000000	     -0.00000000
      0.95773384	      0.00000000	      0.00000000	      0.00000000	     -0.00000000
      0.95787780	      0.00000000	      0.00000000	      0.00000000	     -0.00000000
      0.95802175	      0.00000000	      0.00000000	      0.00000000	     -0.00000000
      0.95820280	      0.00000000	      0.00000000	      0.00000000	     -0.00000000
      0.95833754	      0.00000000	      0.00000000	      0.00000000	     -0.00000000
      0.95847228	      0.00000000	      0.00000000	      0.00000000	     -0.00000000
      0.95863854	      0.00000000	      0.00000000	      0.00000000	     -0.00000000
      0.95880330	      0.00000000	      0.00000000	      0.00000000	     -0.00000000
      0.95896806	      0.00000000	      0.00000000	      0.00000000	     -0.00000000
      0.95913282	      0.00000000	      0.00000000	      0.00000000	     -0.00000000
      0.95926978	      0.00000000	      0.00000000	      0.00000000	     -0.00000000
      0.95940674	      0.00000000	      0.00000000	      0.00000000	     -0.00000000
      0.95954370	      0.00000000	      0.00000000	      0.00000000	     -0.00000000
      0.95972395	      0.00000000	      0.00000000	      0.00000000	     -0.00000000
      0.95987848	      0.00000000	      0.00000000	      0.00000000	     -0.00000000
      0.96003302	      0.00000000	      0.00000000	      0.00000000	     -0.00000000
      0.96018755	      0.00000000	      0.00000000	      0.00000000	     -0.00000000
      0.96032478	      0.00000000	      0.00000000	      0.00000000	     -0.00000000
      0.96046201	      0.00000000	      0.00000000	      0.00000000	     -0.00000000
      0.96064008	      0.00000000	      0.00000000	      0.00000000	     -0.00000000
      0.96077667	      0.00000000	      0.00000000	      0.00000000	     -0.00000000
      0.96091325	      0.00000000	      0.00000000	      0.00000000	     -0.00000000
      0.96104984	      0.00000000	      0.00000000	      0.00000000	     -0.00000000
      0.96122877	      0.00000000	      0.00000000	      0.00000000	     -0.00000000
      0.96137889	      0.00000000	      0.00000000	      0.00000000	     -0.00000000
      0.96152900	      0.00000000	      0.00000000	      0.00000000	     -0.00000000
      0.96167912	      0.00000000	      0.00000000	      0.00000000	     -0.00000000
      0.96182924	      0.00000000	      0.00000000	      0.00000000	     -0.00000000
      0.96197935	      0.00000000	      0.00000000	      0.00000000	     -0.00000000
      0.96212947	      0.00000000	      0.00000000	      0.00000000	     -0.00000000
      0.96227958	      0.00000000	      0.00000000	      0.00000000	     -0.00000000
      0.96242970	      0.00000000	      0.00000000	      0.00000000	     -0.00000000
      0.96257981	      0.00000000	      0.00000000	      0.00000000	     -0.00000000
      0.96271064	      0.00000000	      0.00000000	      0.00000000	     -0.00000000
      0.96284147	      0.00000000	      0.00000000	      0.00000000	     -0.00000000
      0.96302013	      0.00000000	      0.00000000	      0.00000000	     -0.00000000
      0.96315556	      0.00000000	      0.00000000	      0.00000000	     -0.00000000
      0.96329100	      0.00000000	      0.00000000	      0.00000000	     -0.00000000
      0.96342643	      0.00000000	      0.00000000	      0.00000000	     -0.00000000
      0.96360240	      0.00000000	      0.00000000	      0.00000000	     -0.00000000
      0.96374631	      0.00000000	      0.00000000	      0.00000000	     -0.00000000
      0.96389023	      0.00000000	      0.00000000	      0.00000000	     -0.00000000
      0.96403414	      0.00000000	      0.00000000	      0.00000000	     -0.00000000
      0.96417805	      0.00000000	      0.00000000	      0.00000000	     -0.00000000
      0.96432197	      0.00000000	      0.00000000	      0.00000000	     -0.00000000
      0.96446588	      0.00000000	      0.00000000	      0.00000000	     -0.00000000
      0.96460979	      0.00000000	      0.00000000	      0.00000000	     -0.00000000
      0.96476914	      0.00000000	      0.00000000	      0.00000000	     -0.00000000
      0.96492849	      0.00000000	      0.00000000	      0.00000000	     -0.00000000
      0.96505409	      0.00000000	      0.00000000	      0.00000000	     -0.00000000
      0.96517969	      0.00000000	      0.00000000	      0.00000000	     -0.00000000
      0.96536358	      0.00000000	      0.00000000	      0.00000000	     -0.00000000
      0.96549277	      0.00000000	      0.00000000	      0.00000000	     -0.00000000
      0.96562196	      0.00000000	      0.00000000	      0.00000000	     -0.00000000
      0.96578281	      0.00000000	      0.00000000	      0.00000000	     -0.00000000
      0.96593622	      0.00000000	      0.00000000	      0.00000000	     -0.00000000
      0.96608963	      0.00000000	      0.00000000	      0.00000000	     -0.00000000
      0.96624304	      0.00000000	      0.00000000	      0.00000000	     -0.00000000
      0.96637216	      0.00000000	      0.00000000	      0.00000000	     -0.00000000
      0.96650129	      0.00000000	      0.00000000	      0.00000000	     -0.00000000
      0.96663041	      0.00000000	      0.00000000	      0.00000000	     -0.00000000
      0.96681034	      0.00000000	      0.00000000	      0.00000000	     -0.00000000
      0.96694623	      0.00000000	      0.00000000	      0.00000000	     -0.00000000
      0.96708213	      0.00000000	      0.00000000	      0.00000000	     -0.00000000
      0.96721802	      0.00000000	      0.00000000	      0.00000000	     -0.00000000
      0.96739386	      0.00000000	      0.00000000	      0.00000000	     -0.00000000
      0.96751493	      0.00000000	      0.00000000	      0.00000000	     -0.00000000
      0.96763599	      0.00000000	      0.00000000	      0.00000000	     -0.00000000
      0.96780186	      0.00000000	      0.00000000	      0.00000000	     -0.00000000
      0.96796179	      0.00000000	      0.00000000	      0.00000000	     -0.00000000
      0.96812173	      0.00000000	      0.00000000	      0.00000000	     -0.00000000
      0.96825231	      0.00000000	      0.00000000	      0.00000000	     -0.00000000
      0.96838288	      0.00000000	      0.00000000	      0.00000000	     -0.00000000
      0.96854858	      0.00000000	      0.00000000	      0.00000000	     -0.00000000
      0.96868079	      0.00000000	      0.00000000	      0.00000000	     -0.00000000
      0.96881300	      0.00000000	      0.00000000	      0.00000000	     -0.00000000
      0.96894522	      0.00000000	      0.00000000	      0.00000000	     -0.00000000
      0.96912353	      0.00000000	      0.00000000	      0.00000000	     -0.00000000
      0.96924206	      0.00000000	      0.00000000	      0.00000000	     -0.00000000
      0.96936059	      0.00000000	      0.00000000	      0.00000000	     -0.00000000
      0.96952745	      0.00000000	      0.00000000	      0.00000000	     -0.00000000
      0.96968715	      0.00000000	      0.00000000	      0.00000000	     -0.00000000
      0.96984685	      0.00000000	      0.00000000	      0.00000000	     -0.00000000
      0.96997478	      0.00000000	      0.00000000	      0.00000000	     -0.00000000
      0.97010270	      0.00000000	      0.00000000	      0.00000000	     -0.00000000
      0.97026769	      0.00000000	      0.00000000	      0.00000000	     -0.00000000
      0.97039894	      0.00000000	      0.00000000	      0.00000000	     -0.00000000
      0.97053020	      0.00000000	      0.00000000	      0.00000000	     -0.00000000
      0.97066145	      0.00000000	      0.00000000	      0.00000000	     -0.00000000
      0.97083493	      0.00000000	      0.00000000	      0.00000000	     -0.00000000
      0.97095409	      0.00000000	      0.00000000	      0.00000000	     -0.00000000
      0.97107324	      0.00000000	      0.00000000	      0.00000000	     -0.00000000
      0.97123544	      0.00000000	      0.00000000	      0.00000000	     -0.00000000
      0.97138905	      0.00000000	      0.00000000	      0.00000000	     -0.00000000
      0.97154265	      0.00000000	      0.00000000	      0.00000000	     -0.00000000
      0.97167005	      0.00000000	      0.00000000	      0.00000000	     -0.00000000
      0.97179744	      0.00000000	      0.00000000	      0.00000000	     -0.00000000
      0.97195714	      0.00000000	      0.00000000	      0.00000000	     -0.00000000
      0.97208920	      0.00000000	      0.00000000	      0.00000000	     -0.00000000
      0.97222125	      0.00000000	      0.00000000	      0.00000000	     -0.00000000
      0.97235331	      0.00000000	      0.00000000	      0.00000000	     -0.00000000
      0.97251477	      0.00000000	      0.00000000	      0.00000000	     -0.00000000
      0.97263830	      0.00000000	      0.00000000	      0.00000000	     -0.00000000
      0.97276184	      0.00000000	      0.00000000	      0.00000000	     -0.00000000
      0.97291374	      0.00000000	      0.00000000	      0.00000000	     -0.00000000
      0.97305816	      0.00000000	      0.00000000	      0.00000000	     -0.00000000
      0.97320259	      0.00000000	      0.00000000	      0.00000000	     -0.00000000
      0.97334701	      0.00000000	      0.00000000	      0.00000000	     -0.00000000
      0.97347046	      0.00000000	      0.00000000	      0.00000000	     -0.00000000
      0.97359390	      0.00000000	      0.00000000	      0.00000000	     -0.00000000
      0.97371734	      0.00000000	      0.00000000	      0.00000000	     -0.00000000
      0.97390437	      0.00000000	      0.00000000	      0.00000000	     -0.00000000
      0.97401454	      0.00000000	      0.00000000	      0.00000000	     -0.00000000
      0.97412472	      0.00000000	      0.00000000	      0.00000000	     -0.00000000
      0.97429827	      0.00000000	      0.00000000	      0.00000000	     -0.00000000
      0.97442104	      0.00000000	      0.00000000	      0.00000000	     -0.00000000
      0.97466987	      0.00000000	      0.00000000	      0.00000000	     -0.00000000
      0.97476656	      0.00000000	      0.00000000	      0.00000000	     -0.00000000
      0.97488895	      0.00000000	      0.00000000	      0.00000000	     -0.00000000
      0.97510182	      0.00000000	      0.00000000	      0.00000000	     -0.00000000
      0.97533057	      0.00000000	      0.00000000	      0.00000000	     -0.00000000
      0.97543466	      0.00000000	      0.00000000	      0.00000000	     -0.00000000
      0.97556158	      0.00000000	      0.00000000	      0.00000000	     -0.00000000
      0.97574051	      0.00000000	      0.00000000	      0.00000000	     -0.00000000
      0.97586752	      0.00000000	      0.00000000	      0.00000000	     -0.00000000
      0.97599453	      0.00000000	      0.00000000	      0.00000000	     -0.00000000
      0.97612155	      0.00000000	      0.00000000	      0.00000000	     -0.00000000
      0.97629122	      0.00000000	      0.00000000	      0.00000000	     -0.00000000
      0.97640544	      0.00000000	      0.00000000	      0.00000000	     -0.00000000
      0.97651965	      0.00000000	      0.00000000	      0.00000000	     -0.00000000
      0.97667915	      0.00000000	      0.00000000	      0.00000000	     -0.00000000
      0.97682671	      0.00000000	      0.00000000	      0.00000000	     -0.00000000
      0.97697427	      0.00000000	      0.00000000	      0.00000000	     -0.00000000
      0.97709720	      0.00000000	      0.00000000	      0.00000000	     -0.00000000
      0.97722013	      0.00000000	      0.00000000	      0.00000000	     -0.00000000
      0.97737243	      0.00000000	      0.00000000	      0.00000000	     -0.00000000
      0.97750255	      0.00000000	      0.00000000	      0.00000000	     -0.00000000
      0.97763267	      0.00000000	      0.00000000	      0.00000000	     -0.00000000
      0.97776279	      0.00000000	      0.00000000	      0.00000000	     -0.00000000
      0.97789291	      0.00000000	      0.00000000	      0.00000000	     -0.00000000
      0.97802303	      0.00000000	      0.00000000	      0.00000000	     -0.00000000
      0.97818044	      0.00000000	      0.00000000	      0.00000000	     -0.00000000
      0.97829592	      0.00000000	      0.00000000	      0.00000000	     -0.00000000
      0.97841141	      0.00000000	      0.00000000	      0.00000000	     -0.00000000
      0.97856378	      0.00000000	      0.00000000	      0.00000000	     -0.00000000
      0.97870566	      0.00000000	      0.00000000	      0.00000000	     -0.00000000
      0.97884755	      0.00000000	      0.00000000	      0.00000000	     -0.00000000
      0.97897216	      0.00000000	      0.00000000	      0.00000000	     -0.00000000
      0.97909677	      0.00000000	      0.00000000	      0.00000000	     -0.00000000
      0.97922138	      0.00000000	      0.00000000	      0.00000000	     -0.00000000
      0.97937472	      0.00000000	      0.00000000	      0.00000000	     -0.00000000
      0.97950477	      0.00000000	      0.00000000	      0.00000000	     -0.00000000
      0.97963482	      0.00000000	      0.00000000	      0.00000000	     -0.00000000
      0.97976488	      0.00000000	      0.00000000	      0.00000000	     -0.00000000
      0.97989493	      0.00000000	      0.00000000	      0.00000000	     -0.00000000
      0.98002498	      0.00000000	      0.00000000	      0.00000000	     -0.00000000
      0.98015503	      0.00000000	      0.00000000	      0.00000000	     -0.00000000
      0.98028508	      0.00000000	      0.00000000	      0.00000000	     -0.00000000
      0.98041513	      0.00000000	      0.00000000	      0.00000000	     -0.00000000
      0.98054519	      0.00000000	      0.00000000	      0.00000000	     -0.00000000
      0.98067524	      0.00000000	      0.00000000	      0.00000000	     -0.00000000
      0.98083228	      0.00000000	      0.00000000	      0.00000000	     -0.00000000
      0.98094258	      0.00000000	      0.00000000	      0.00000000	     -0.00000000
      0.98105288	      0.00000000	      0.00000000	      0.00000000	     -0.00000000
      0.98120848	      0.00000000	      0.00000000	      0.00000000	     -0.00000000
      0.98135198	      0.00000000	      0.00000000	      0.00000000	     -0.00000000
      0.98149549	      0.00000000	      0.00000000	      0.00000000	     -0.00000000
      0.98161404	      0.00000000	      0.00000000	      0.00000000	     -0.00000000
      0.98173259	      0.00000000	      0.00000000	      0.00000000	     -0.00000000
      0.98188108	      0.00000000	      0.00000000	      0.00000000	     -0.00000000
      0.98200942	      0.00000000	      0.00000000	      0.00000000	     -0.00000000
      0.98213776	      0.00000000	      0.00000000	      0.00000000	     -0.00000000
      0.98226610	      0.00000000	      0.00000000	      0.00000000	     -0.00000000
      0.98239444	      0.00000000	      0.00000000	      0.00000000	     -0.00000000
      0.98252278	      0.00000000	      0.00000000	      0.00000000	     -0.00000000
      0.98265112	      0.00000000	      0.00000000	      0.00000000	     -0.00000000
      0.98277947	      0.00000000	      0.00000000	      0.00000000	     -0.00000000
      0.98290781	      0.00000000	      0.00000000	      0.00000000	     -0.00000000
      0.98303615	      0.00000000	      0.00000000	      0.00000000	     -0.00000000
      0.98316449	      0.00000000	      0.00000000	      0.00000000	     -0.00000000
      0.98329283	      0.00000000	      0.00000000	      0.00000000	     -0.00000000
      0.98342117	      0.00000000	      0.00000000	      0.00000000	     -0.00000000
      0.98354951	      0.00000000	      0.00000000	      0.00000000	     -0.00000000
      0.98367785	      0.00000000	      0.00000000	      0.00000000	     -0.00000000
      0.98380619	      0.00000000	      0.00000000	      0.00000000	     -0.00000000
      0.98393454	      0.00000000	      0.00000000	      0.00000000	     -0.00000000
      0.98406288	      0.00000000	      0.00000000	      0.00000000	     -0.00000000
      0.98419122	      0.00000000	      0.00000000	      0.00000000	     -0.00000000
      0.98431956	      0.00000000	      0.00000000	      0.00000000	     -0.00000000
      0.98444790	      0.00000000	      0.00000000	      0.00000000	     -0.00000000
      0.98457624	      0.00000000	      0.00000000	      0.00000000	     -0.00000000
      0.98470458	      0.00000000	      0.00000000	      0.00000000	     -0.00000000
      0.98483292	      0.00000000	      0.00000000	      0.00000000	     -0.00000000
      0.98496126	      0.00000000	      0.00000000	      0.00000000	     -0.00000000
      0.98508961	      0.00000000	      0.00000000	      0.00000000	     -0.00000000
      0.98521795	      0.00000000	      0.00000000	      0.00000000	     -0.00000000
      0.98534629	      0.00000000	      0.00000000	      0.00000000	     -0.00000000
      0.98547463	      0.00000000	      0.00000000	      0.00000000	     -0.00000000
      0.98560297	      0.00000000	      0.00000000	      0.00000000	     -0.00000000
      0.98573131	      0.00000000	      0.00000000	      0.00000000	     -0.00000000
      0.98585965	      0.00000000	      0.00000000	      0.00000000	     -0.00000000
      0.98598799	      0.00000000	      0.00000000	      0.00000000	     -0.00000000
      0.98611633	      0.00000000	      0.00000000	      0.00000000	     -0.00000000
      0.98622958	      0.00000000	      0.00000000	      0.00000000	     -0.00000000
      0.98634283	      0.00000000	      0.00000000	      0.00000000	     -0.00000000
      0.98648619	      0.00000000	      0.00000000	      0.00000000	     -0.00000000
      0.98662955	      0.00000000	      0.00000000	      0.00000000	     -0.00000000
      0.98673504	      0.00000000	      0.00000000	      0.00000000	     -0.00000000
      0.98684052	      0.00000000	      0.00000000	      0.00000000	     -0.00000000
      0.98700062	      0.00000000	      0.00000000	      0.00000000	     -0.00000000
      0.98712696	      0.00000000	      0.00000000	      0.00000000	     -0.00000000
      0.98725331	      0.00000000	      0.00000000	      0.00000000	     -0.00000000
      0.98737965	      0.00000000	      0.00000000	      0.00000000	     -0.00000000
      0.98750600	      0.00000000	      0.00000000	      0.00000000	     -0.00000000
      0.98763234	      0.00000000	      0.00000000	      0.00000000	     -0.00000000
      0.98775869	      0.00000000	      0.00000000	      0.00000000	     -0.00000000
      0.98788503	      0.00000000	      0.00000000	      0.00000000	     -0.00000000
      0.98801138	      0.00000000	      0.00000000	      0.00000000	     -0.00000000
      0.98813772	      0.00000000	      0.00000000	      0.00000000	     -0.00000000
      0.98826406	      0.00000000	      0.00000000	      0.00000000	     -0.00000000
      0.98839041	      0.00000000	      0.00000000	      0.00000000	     -0.00000000
      0.98851675	      0.00000000	      0.00000000	      0.00000000	     -0.00000000
      0.98862995	      0.00000000	      0.00000000	      0.00000000	     -0.00000000
      0.98874315	      0.00000000	      0.00000000	      0.00000000	     -0.00000000
      0.98885636	      0.00000000	      0.00000000	      0.00000000	     -0.00000000
      0.98901926	      0.00000000	      0.00000000	      0.00000000	     -0.00000000
      0.98912918	      0.00000000	      0.00000000	      0.00000000	     -0.00000000
      0.98923910	      0.00000000	      0.00000000	      0.00000000	     -0.00000000
      0.98938503	      0.00000000	      0.00000000	      0.00000000	     -0.00000000
      0.98951335	      0.00000000	      0.00000000	      0.00000000	     -0.00000000
      0.98964168	      0.00000000	      0.00000000	      0.00000000	     -0.00000000
      0.98977001	      0.00000000	      0.00000000	      0.00000000	     -0.00000000
      0.98989833	      0.00000000	      0.00000000	      0.00000000	     -0.00000000
      0.99001075	      0.00000000	      0.00000000	      0.00000000	     -0.00000000
      0.99012317	      0.00000000	      0.00000000	      0.00000000	     -0.00000000
      0.99026188	      0.00000000	      0.00000000	      0.00000000	     -0.00000000
      0.99040060	      0.00000000	      0.00000000	      0.00000000	     -0.00000000
      0.99050550	      0.00000000	      0.00000000	      0.00000000	     -0.00000000
      0.99061040	      0.00000000	      0.00000000	      0.00000000	     -0.00000000
      0.99076290	      0.00000000	      0.00000000	      0.00000000	     -0.00000000
      0.99087170	      0.00000000	      0.00000000	      0.00000000	     -0.00000000
      0.99098050	      0.00000000	      0.00000000	      0.00000000	     -0.00000000
      0.99114380	      0.00000000	      0.00000000	      0.00000000	     -0.00000000
      0.99126453	      0.00000000	      0.00000000	      0.00000000	     -0.00000000
      0.99138527	      0.00000000	      0.00000000	      0.00000000	     -0.00000000
      0.99150600	      0.00000000	      0.00000000	      0.00000000	     -0.00000000
      0.99162674	      0.00000000	      0.00000000	      0.00000000	     -0.00000000
      0.99177948	      0.00000000	      0.00000000	      0.00000000	     -0.00000000
      0.99188260	      0.00000000	      0.00000000	      0.00000000	     -0.00000000
      0.99198572	      0.00000000	      0.00000000	      0.00000000	      0.00000000
      0.99213580	      0.00000000	      0.00000000	      0.00000000	      0.00000000
      0.99226828	      0.00000000	      0.00000000	      0.00000000	      0.00000000
      0.99240077	      0.00000000	      0.00000000	      0.00000000	      0.00000000
      0.99251594	      0.00000000	      0.00000000	      0.00000000	      0.00000000
      0.99263111	      0.00000000	      0.00000000	      0.00000000	      0.00000000
      0.99274628	      0.00000000	      0.00000000	      0.00000000	      0.00000000
      0.99288969	      0.00000000	      0.00000000	      0.00000000	      0.00000000
      0.99300791	      0.00000000	      0.00000000	      0.00000000	      0.00000000
      0.99312614	      0.00000000	      0.00000000	      0.00000000	      0.00000000
      0.99324436	      0.00000000	      0.00000000	      0.00000000	      0.00000000
      0.99336259	      0.00000000	      0.00000000	      0.00000000	      0.00000000
      0.99350820	      0.00000000	      0.00000000	      0.00000000	      0.00000000
      0.99361568	      0.00000000	      0.00000000	      0.00000000	      0.00000000
      0.99372316	      0.00000000	      0.00000000	      0.00000000	      0.00000000
      0.99386313	      0.00000000	      0.00000000	      0.00000000	      0.00000000
      0.99400311	      0.00000000	      0.00000000	      0.00000000	      0.00000000
      0.99410908	      0.00000000	      0.00000000	      0.00000000	      0.00000000
      0.99421504	      0.00000000	      0.00000000	      0.00000000	      0.00000000
      0.99435520	      0.00000000	      0.00000000	      0.00000000	      0.00000000
      0.99448221	      0.00000000	      0.00000000	      0.00000000	      0.00000000
      0.99460923	      0.00000000	      0.00000000	      0.00000000	      0.00000000
      0.99473625	      0.00000000	      0.00000000	      0.00000000	      0.00000000
      0.99484525	      0.00000000	      0.00000000	      0.00000000	      0.00000000
      0.99495424	      0.00000000	      0.00000000	      0.00000000	      0.00000000
      0.99508669	      0.00000000	      0.00000000	      0.00000000	      0.00000000
      0.99521914	      0.00000000	      0.00000000	      0.00000000	      0.00000000
      0.99533216	      0.00000000	      0.00000000	      0.00000000	      0.00000000
      0.99544519	      0.00000000	      0.00000000	      0.00000000	      0.00000000
      0.99555822	      0.00000000	      0.00000000	      0.00000000	      0.00000000
      0.99570339	      0.00000000	      0.00000000	      0.00000000	      0.00000000
      0.99581403	      0.00000000	      0.00000000	      0.00000000	      0.00000000
      0.99592467	      0.00000000	      0.00000000	      0.00000000	      0.00000000
      0.99605848	      0.00000000	      0.00000000	      0.00000000	      0.00000000
      0.99619230	      0.00000000	      0.00000000	      0.00000000	      0.00000000
      0.99629747	      0.00000000	      0.00000000	      0.00000000	      0.00000000
      0.99640264	      0.00000000	      0.00000000	      0.00000000	      0.00000000
      0.99654000	      0.00000000	      0.00000000	      0.00000000	      0.00000000
      0.99666541	      0.00000000	      0.00000000	      0.00000000	      0.00000000
      0.99679083	      0.00000000	      0.00000000	      0.00000000	      0.00000000
      0.99691625	      0.00000000	      0.00000000	      0.00000000	      0.00000000
      0.99702395	      0.00000000	      0.00000000	      0.00000000	      0.00000000
      0.99713166	      0.00000000	      0.00000000	      0.00000000	      0.00000000
      0.99726294	      0.00000000	      0.00000000	      0.00000000	      0.00000000
      0.99739422	      0.00000000	      0.00000000	      0.00000000	      0.00000000
      0.99750539	      0.00000000	      0.00000000	      0.00000000	      0.00000000
      0.99761656	      0.00000000	      0.00000000	      0.00000000	      0.00000000
      0.99772773	      0.00000000	      0.00000000	      0.00000000	      0.00000000
      0.99787360	      0.00000000	      0.00000000	      0.00000000	      0.00000000
      0.99798257	      0.00000000	      0.00000000	      0.00000000	      0.00000000
      0.99809153	      0.00000000	      0.00000000	      0.00000000	      0.00000000
      0.99822504	      0.00000000	      0.00000000	      0.00000000	      0.00000000
      0.99835855	      0.00000000	      0.00000000	      0.00000000	      0.00000000
      0.99846128	      0.00000000	      0.00000000	      0.00000000	      0.00000000
      0.99856401	      0.00000000	      0.00000000	      0.00000000	      0.00000000
      0.99870203	      0.00000000	      0.00000000	      0.00000000	      0.00000000
      0.99882700	      0.00000000	      0.00000000	      0.00000000	      0.00000000
      0.99895197	      0.00000000	      0.00000000	      0.00000000	      0.00000000
      0.99907693	      0.00000000	      0.00000000	      0.00000000	      0.00000000
      0.99918160	      0.00000000	      0.00000000	      0.00000000	      0.00000000
      0.99928627	      0.00000000	      0.00000000	      0.00000000	      0.00000000
      0.99941865	      0.00000000	      0.00000000	      0.00000000	      0.00000000
      0.99955103	      0.00000000	      0.00000000	      0.00000000	      0.00000000
      0.99965976	      0.00000000	      0.00000000	      0.00000000	      0.00000000
      0.99976850	      0.00000000	      0.00000000	      0.00000000	      0.00000000
      0.99987723	      0.00000000	      0.00000000	      0.00000000	      0.00000000
      1.00002720	      0.00000000	      0.00000000	      0.00000000	      0.00000000
      1.00013291	      0.00000000	      0.00000000	      0.00000000	      0.00000000
      1.00023863	      0.00000000	      0.00000000	      0.00000000	      0.00000000
      1.00037431	      0.00000000	      0.00000000	      0.00000000	      0.00000000
      1.00050999	      0.00000000	      0.00000000	      0.00000000	      0.00000000
      1.00060922	      0.00000000	      0.00000000	      0.00000000	      0.00000000
      1.00070844	      0.00000000	      0.00000000	      0.00000000	      0.00000000
      1.00084939	      0.00000000	      0.00000000	      0.00000000	      0.00000000
      1.00097539	      0.00000000	      0.00000000	      0.00000000	      0.00000000
      1.00110140	      0.00000000	      0.00000000	      0.00000000	      0.00000000
      1.00121171	      0.00000000	      0.00000000	      0.00000000	      0.00000000
      1.00132202	      0.00000000	      0.00000000	      0.00000000	      0.00000000
      1.00143233	      0.00000000	      0.00000000	      0.00000000	      0.00000000
      1.00156948	      0.00000000	      0.00000000	      0.00000000	      0.00000000
      1.00168249	      0.00000000	      0.00000000	      0.00000000	      0.00000000
      1.00179551	      0.00000000	      0.00000000	      0.00000000	      0.00000000
      1.00190852	      0.00000000	      0.00000000	      0.00000000	      0.00000000
      1.00202153	      0.00000000	      0.00000000	      0.00000000	      0.00000000
      1.00216207	      0.00000000	      0.00000000	      0.00000000	      0.00000000
      1.00226490	      0.00000000	      0.00000000	      0.00000000	      0.00000000
      1.00236774	      0.00000000	      0.00000000	      0.00000000	      0.00000000
      1.00250244	      0.00000000	      0.00000000	      0.00000000	      0.00000000
      1.00263714	      0.00000000	      0.00000000	      0.00000000	      0.00000000
      1.00273806	      0.00000000	      0.00000000	      0.00000000	      0.00000000
      1.00283898	      0.00000000	      0.00000000	      0.00000000	      0.00000000
      1.00297437	      0.00000000	      0.00000000	      0.00000000	      0.00000000
      1.00309674	      0.00000000	      0.00000000	      0.00000000	      0.00000000
      1.00321910	      0.00000000	      0.00000000	      0.00000000	      0.00000000
      1.00334147	      0.00000000	      0.00000000	      0.00000000	      0.00000000
      1.00344480	      0.00000000	      0.00000000	      0.00000000	      0.00000000
      1.00354813	      0.00000000	      0.00000000	      0.00000000	      0.00000000
      1.00367660	      0.00000000	      0.00000000	      0.00000000	      0.00000000
      1.00380506	      0.00000000	      0.00000000	      0.00000000	      0.00000000
      1.00391325	      0.00000000	      0.00000000	      0.00000000	      0.00000000
      1.00402144	      0.00000000	      0.00000000	      0.00000000	      0.00000000
      1.00412963	      0.00000000	      0.00000000	      0.00000000	      0.00000000
      1.00427048	      0.00000000	      0.00000000	      0.00000000	      0.00000000
      1.00437567	      0.00000000	      0.00000000	      0.00000000	      0.00000000
      1.00448087	      0.00000000	      0.00000000	      0.00000000	      0.00000000
      1.00461041	      0.00000000	      0.00000000	      0.00000000	      0.00000000
      1.00473996	      0.00000000	      0.00000000	      0.00000000	      0.00000000
      1.00484104	      0.00000000	      0.00000000	      0.00000000	      0.00000000
      1.00494212	      0.00000000	      0.00000000	      0.00000000	      0.00000000
      1.00507368	      0.00000000	      0.00000000	      0.00000000	      0.00000000
      1.00519450	      0.00000000	      0.00000000	      0.00000000	      0.00000000
      1.00531532	      0.00000000	      0.00000000	      0.00000000	      0.00000000
      1.00543613	      0.00000000	      0.00000000	      0.00000000	      0.00000000
      1.00553885	      0.00000000	      0.00000000	      0.00000000	      0.00000000
      1.00564157	      0.00000000	      0.00000000	      0.00000000	      0.00000000
      1.00576824	      0.00000000	      0.00000000	      0.00000000	      0.00000000
      1.00589492	      0.00000000	      0.00000000	      0.00000000	      0.00000000
      1.00600265	      0.00000000	      0.00000000	      0.00000000	      0.00000000
      1.00611038	      0.00000000	      0.00000000	      0.00000000	      0.00000000
      1.00621811	      0.00000000	      0.00000000	      0.00000000	      0.00000000
      1.00635553	      0.00000000	      0.00000000	      0.00000000	      0.00000000
      1.00646046	      0.00000000	      0.00000000	      0.00000000	      0.00000000
      1.00656539	      0.00000000	      0.00000000	      0.00000000	      0.00000000
      1.00669247	      0.00000000	      0.00000000	      0.00000000	      0.00000000
      1.00681955	      0.00000000	      0.00000000	      0.00000000	      0.00000000
      1.00692086	      0.00000000	      0.00000000	      0.00000000	      0.00000000
      1.00702216	      0.00000000	      0.00000000	      0.00000000	      0.00000000
      1.00715074	      0.00000000	      0.00000000	      0.00000000	      0.00000000
      1.00727933	      0.00000000	      0.00000000	      0.00000000	      0.00000000
      1.00738289	      0.00000000	      0.00000000	      0.00000000	      0.00000000
      1.00748644	      0.00000000	      0.00000000	      0.00000000	      0.00000000
      1.00761226	      0.00000000	      0.00000000	      0.00000000	      0.00000000
      1.00773807	      0.00000000	      0.00000000	      0.00000000	      0.00000000
      1.00784181	      0.00000000	      0.00000000	      0.00000000	      0.00000000
      1.00794555	      0.00000000	      0.00000000	      0.00000000	      0.00000000
      1.00807011	      0.00000000	      0.00000000	      0.00000000	      0.00000000
      1.00819466	      0.00000000	      0.00000000	      0.00000000	      0.00000000
      1.00829944	      0.00000000	      0.00000000	      0.00000000	      0.00000000
      1.00840421	      0.00000000	      0.00000000	      0.00000000	      0.00000000
      1.00850899	      0.00000000	      0.00000000	      0.00000000	      0.00000000
      1.00865171	      0.00000000	      0.00000000	      0.00000000	      0.00000000
      1.00875367	      0.00000000	      0.00000000	      0.00000000	      0.00000000
      1.00885563	      0.00000000	      0.00000000	      0.00000000	      0.00000000
      1.00898521	      0.00000000	      0.00000000	      0.00000000	      0.00000000
      1.00911479	      0.00000000	      0.00000000	      0.00000000	      0.00000000
      1.00921163	      0.00000000	      0.00000000	      0.00000000	      0.00000000
      1.00930848	      0.00000000	      0.00000000	      0.00000000	      0.00000000
      1.00944154	      0.00000000	      0.00000000	      0.00000000	      0.00000000
      1.00956177	      0.00000000	      0.00000000	      0.00000000	      0.00000000
      1.00968200	      0.00000000	      0.00000000	      0.00000000	      0.00000000
      1.00978909	      0.00000000	      0.00000000	      0.00000000	      0.00000000
      1.00989618	      0.00000000	      0.00000000	      0.00000000	      0.00000000
      1.01000327	      0.00000000	      0.00000000	      0.00000000	      0.00000000
      1.01013228	      0.00000000	      0.00000000	      0.00000000	      0.00000000
      1.01024137	      0.00000000	      0.00000000	      0.00000000	      0.00000000
      1.01035046	      0.00000000	      0.00000000	      0.00000000	      0.00000000
      1.01045955	      0.00000000	      0.00000000	      0.00000000	      0.00000000
      1.01056864	      0.00000000	      0.00000000	      0.00000000	      0.00000000
      1.01070164	      0.00000000	      0.00000000	      0.00000000	      0.00000000
      1.01080194	      0.00000000	      0.00000000	      0.00000000	      0.00000000
      1.01090224	      0.00000000	      0.00000000	      0.00000000	      0.00000000
      1.01102997	      0.00000000	      0.00000000	      0.00000000	      0.00000000
      1.01115770	      0.00000000	      0.00000000	      0.00000000	      0.00000000
      1.01125601	      0.00000000	      0.00000000	      0.00000000	      0.00000000
      1.01135432	      0.00000000	      0.00000000	      0.00000000	      0.00000000
      1.01148301	      0.00000000	      0.00000000	      0.00000000	      0.00000000
      1.01160005	      0.00000000	      0.00000000	      0.00000000	      0.00000000
      1.01171708	      0.00000000	      0.00000000	      0.00000000	      0.00000000
      1.01183412	      0.00000000	      0.00000000	      0.00000000	      0.00000000
      1.01193563	      0.00000000	      0.00000000	      0.00000000	      0.00000000
      1.01203714	      0.00000000	      0.00000000	      0.00000000	      0.00000000
      1.01213866	      0.00000000	      0.00000000	      0.00000000	      0.00000000
      1.01228399	      0.00000000	      0.00000000	      0.00000000	      0.00000000
      1.01238398	      0.00000000	      0.00000000	      0.00000000	      0.00000000
      1.01248397	      0.00000000	      0.00000000	      0.00000000	      0.00000000
      1.01261348	      0.00000000	      0.00000000	      0.00000000	      0.00000000
      1.01274298	      0.00000000	      0.00000000	      0.00000000	      0.00000000
      1.01283574	      0.00000000	      0.00000000	      0.00000000	      0.00000000
      1.01292850	      0.00000000	      0.00000000	      0.00000000	      0.00000000
      1.01306467	      0.00000000	      0.00000000	      0.00000000	      0.00000000
      1.01318525	      0.00000000	      0.00000000	      0.00000000	      0.00000000
      1.01330583	      0.00000000	      0.00000000	      0.00000000	      0.00000000
      1.01340932	      0.00000000	      0.00000000	      0.00000000	      0.00000000
      1.01351281	      0.00000000	      0.00000000	      0.00000000	      0.00000000
      1.01361630	      0.00000000	      0.00000000	      0.00000000	      0.00000000
      1.01375035	      0.00000000	      0.00000000	      0.00000000	      0.00000000
      1.01385703	      0.00000000	      0.00000000	      0.00000000	      0.00000000
      1.01396370	      0.00000000	      0.00000000	      0.00000000	      0.00000000
      1.01407038	      0.00000000	      0.00000000	      0.00000000	      0.00000000
      1.01417706	      0.00000000	      0.00000000	      0.00000000	      0.00000000
      1.01431404	      0.00000000	      0.00000000	      0.00000000	      0.00000000
      1.01441049	      0.00000000	      0.00000000	      0.00000000	      0.00000000
      1.01450693	      0.00000000	      0.00000000	      0.00000000	      0.00000000
      1.01463769	      0.00000000	      0.00000000	      0.00000000	      0.00000000
      1.01475205	      0.00000000	      0.00000000	      0.00000000	      0.00000000
      1.01486642	      0.00000000	      0.00000000	      0.00000000	      0.00000000
      1.01498078	      0.00000000	      0.00000000	      0.00000000	      0.00000000
      1.01509514	      0.00000000	      0.00000000	      0.00000000	      0.00000000
      1.01519376	      0.00000000	      0.00000000	      0.00000000	      0.00000000
      1.01529239	      0.00000000	      0.00000000	      0.00000000	      0.00000000
      1.01541675	      0.00000000	      0.00000000	      0.00000000	      0.00000000
      1.01554111	      0.00000000	      0.00000000	      0.00000000	      0.00000000
      1.01563578	      0.00000000	      0.00000000	      0.00000000	      0.00000000
      1.01573046	      0.00000000	      0.00000000	      0.00000000	      0.00000000
      1.01586300	      0.00000000	      0.00000000	      0.00000000	      0.00000000
      1.01597791	      0.00000000	      0.00000000	      0.00000000	      0.00000000
      1.01609282	      0.00000000	      0.00000000	      0.00000000	      0.00000000
      1.01619562	      0.00000000	      0.00000000	      0.00000000	      0.00000000
      1.01629843	      0.00000000	      0.00000000	      0.00000000	      0.00000000
      1.01640124	      0.00000000	      0.00000000	      0.00000000	      0.00000000
      1.01653247	      0.00000000	      0.00000000	      0.00000000	      0.00000000
      1.01663485	      0.00000000	      0.00000000	      0.00000000	      0.00000000
      1.01673723	      0.00000000	      0.00000000	      0.00000000	      0.00000000
      1.01683962	      0.00000000	      0.00000000	      0.00000000	      0.00000000
      1.01697607	      0.00000000	      0.00000000	      0.00000000	      0.00000000
      1.01707518	      0.00000000	      0.00000000	      0.00000000	      0.00000000
      1.01717429	      0.00000000	      0.00000000	      0.00000000	      0.00000000
      1.01729935	      0.00000000	      0.00000000	      0.00000000	      0.00000000
      1.01742441	      0.00000000	      0.00000000	      0.00000000	      0.00000000
      1.01751686	      0.00000000	      0.00000000	      0.00000000	      0.00000000
      1.01760931	      0.00000000	      0.00000000	      0.00000000	      0.00000000
      1.01774065	      0.00000000	      0.00000000	      0.00000000	      0.00000000
      1.01785688	      0.00000000	      0.00000000	      0.00000000	      0.00000000
      1.01797310	      0.00000000	      0.00000000	      0.00000000	      0.00000000
      1.01807729	      0.00000000	      0.00000000	      0.00000000	      0.00000000
      1.01818148	      0.00000000	      0.00000000	      0.00000000	      0.00000000
      1.01828566	      0.00000000	      0.00000000	      0.00000000	      0.00000000
      1.01838985	      0.00000000	      0.00000000	      0.00000000	      0.00000000
      1.01852399	      0.00000000	      0.00000000	      0.00000000	      0.00000000
      1.01862048	      0.00000000	      0.00000000	      0.00000000	      0.00000000
      1.01871697	      0.00000000	      0.00000000	      0.00000000	      0.00000000
      1.01884360	      0.00000000	      0.00000000	      0.00000000	      0.00000000
      1.01897023	      0.00000000	      0.00000000	      0.00000000	      0.00000000
      1.01906147	      0.00000000	      0.00000000	      0.00000000	      0.00000000
      1.01915271	      0.00000000	      0.00000000	      0.00000000	      0.00000000
      1.01928504	      0.00000000	      0.00000000	      0.00000000	      0.00000000
      1.01940088	      0.00000000	      0.00000000	      0.00000000	      0.00000000
      1.01951672	      0.00000000	      0.00000000	      0.00000000	      0.00000000
      1.01962039	      0.00000000	      0.00000000	      0.00000000	      0.00000000
      1.01972405	      0.00000000	      0.00000000	      0.00000000	      0.00000000
      1.01982771	      0.00000000	      0.00000000	      0.00000000	      0.00000000
      1.01993138	      0.00000000	      0.00000000	      0.00000000	      0.00000000
      1.02006439	      0.00000000	      0.00000000	      0.00000000	      0.00000000
      1.02016046	      0.00000000	      0.00000000	      0.00000000	      0.00000000
      1.02025653	      0.00000000	      0.00000000	      0.00000000	      0.00000000
      1.02038218	      0.00000000	      0.00000000	      0.00000000	      0.00000000
      1.02050784	      0.00000000	      0.00000000	      0.00000000	      0.00000000
      1.02059879	      0.00000000	      0.00000000	      0.00000000	      0.00000000
      1.02068973	      0.00000000	      0.00000000	      0.00000000	      0.00000000
      1.02082083	      0.00000000	      0.00000000	      0.00000000	      0.00000000
      1.02093589	      0.00000000	      0.00000000	      0.00000000	      0.00000000
      1.02105095	      0.00000000	      0.00000000	      0.00000000	      0.00000000
      1.02115412	      0.00000000	      0.00000000	      0.00000000	      0.00000000
      1.02125730	      0.00000000	      0.00000000	      0.00000000	      0.00000000
      1.02136047	      0.00000000	      0.00000000	      0.00000000	      0.00000000
      1.02146364	      0.00000000	      0.00000000	      0.00000000	      0.00000000
      1.02159544	      0.00000000	      0.00000000	      0.00000000	      0.00000000
      1.02169109	      0.00000000	      0.00000000	      0.00000000	      0.00000000
      1.02178675	      0.00000000	      0.00000000	      0.00000000	      0.00000000
      1.02191137	      0.00000000	      0.00000000	      0.00000000	      0.00000000
      1.02203598	      0.00000000	      0.00000000	      0.00000000	      0.00000000
      1.02212687	      0.00000000	      0.00000000	      0.00000000	      0.00000000
      1.02221776	      0.00000000	      0.00000000	      0.00000000	      0.00000000
      1.02234722	      0.00000000	      0.00000000	      0.00000000	      0.00000000
      1.02246142	      0.00000000	      0.00000000	      0.00000000	      0.00000000
      1.02257562	      0.00000000	      0.00000000	      0.00000000	      0.00000000
      1.02267836	      0.00000000	      0.00000000	      0.00000000	      0.00000000
      1.02278110	      0.00000000	      0.00000000	      0.00000000	      0.00000000
      1.02288384	      0.00000000	      0.00000000	      0.00000000	      0.00000000
      1.02298658	      0.00000000	      0.00000000	      0.00000000	      0.00000000
      1.02311698	      0.00000000	      0.00000000	      0.00000000	      0.00000000
      1.02321228	      0.00000000	      0.00000000	      0.00000000	      0.00000000
      1.02330758	      0.00000000	      0.00000000	      0.00000000	      0.00000000
      1.02343106	      0.00000000	      0.00000000	      0.00000000	      0.00000000
      1.02355453	      0.00000000	      0.00000000	      0.00000000	      0.00000000
      1.02364556	      0.00000000	      0.00000000	      0.00000000	      0.00000000
      1.02373660	      0.00000000	      0.00000000	      0.00000000	      0.00000000
      1.02386410	      0.00000000	      0.00000000	      0.00000000	      0.00000000
      1.02397736	      0.00000000	      0.00000000	      0.00000000	      0.00000000
      1.02409061	      0.00000000	      0.00000000	      0.00000000	      0.00000000
      1.02420387	      0.00000000	      0.00000000	      0.00000000	      0.00000000
      1.02429727	      0.00000000	      0.00000000	      0.00000000	      0.00000000
      1.02439067	      0.00000000	      0.00000000	      0.00000000	      0.00000000
      1.02451163	      0.00000000	      0.00000000	      0.00000000	      0.00000000
      1.02462387	      0.00000000	      0.00000000	      0.00000000	      0.00000000
      1.02473612	      0.00000000	      0.00000000	      0.00000000	      0.00000000
      1.02484836	      0.00000000	      0.00000000	      0.00000000	      0.00000000
      1.02494170	      0.00000000	      0.00000000	      0.00000000	      0.00000000
      1.02503504	      0.00000000	      0.00000000	      0.00000000	      0.00000000
      1.02515530	      0.00000000	      0.00000000	      0.00000000	      0.00000000
      1.02526734	      0.00000000	      0.00000000	      0.00000000	      0.00000000
      1.02537939	      0.00000000	      0.00000000	      0.00000000	      0.00000000
      1.02548021	      0.00000000	      0.00000000	      0.00000000	      0.00000000
      1.02558103	      0.00000000	      0.00000000	      0.00000000	      0.00000000
      1.02568185	      0.00000000	      0.00000000	      0.00000000	      0.00000000
      1.02580335	      0.00000000	      0.00000000	      0.00000000	      0.00000000
      1.02590604	      0.00000000	      0.00000000	      0.00000000	      0.00000000
      1.02600874	      0.00000000	      0.00000000	      0.00000000	      0.00000000
      1.02611143	      0.00000000	      0.00000000	      0.00000000	      0.00000000
      1.02621413	      0.00000000	      0.00000000	      0.00000000	      0.00000000
      1.02633979	      0.00000000	      0.00000000	      0.00000000	      0.00000000
      1.02643456	      0.00000000	      0.00000000	      0.00000000	      0.00000000
      1.02652933	      0.00000000	      0.00000000	      0.00000000	      0.00000000
      1.02664981	      0.00000000	      0.00000000	      0.00000000	      0.00000000
      1.02677030	      0.00000000	      0.00000000	      0.00000000	      0.00000000
      1.02686241	      0.00000000	      0.00000000	      0.00000000	      0.00000000
      1.02695453	      0.00000000	      0.00000000	      0.00000000	      0.00000000
      1.02707695	      0.00000000	      0.00000000	      0.00000000	      0.00000000
      1.02718766	      0.00000000	      0.00000000	      0.00000000	      0.00000000
      1.02729837	      0.00000000	      0.00000000	      0.00000000	      0.00000000
      1.02740907	      0.00000000	      0.00000000	      0.00000000	      0.00000000
      1.02750429	      0.00000000	      0.00000000	      0.00000000	      0.00000000
      1.02759951	      0.00000000	      0.00000000	      0.00000000	      0.00000000
      1.02771512	      0.00000000	      0.00000000	      0.00000000	      0.00000000
      1.02783073	      0.00000000	      0.00000000	      0.00000000	      0.00000000
      1.02792928	      0.00000000	      0.00000000	      0.00000000	      0.00000000
      1.02802783	      0.00000000	      0.00000000	      0.00000000	      0.00000000
      1.02812639	      0.00000000	      0.00000000	      0.00000000	      0.00000000
      1.02825393	      0.00000000	      0.00000000	      0.00000000	      0.00000000
      1.02835067	      0.00000000	      0.00000000	      0.00000000	      0.00000000
      1.02844741	      0.00000000	      0.00000000	      0.00000000	      0.00000000
      1.02856462	      0.00000000	      0.00000000	      0.00000000	      0.00000000
      1.02868183	      0.00000000	      0.00000000	      0.00000000	      0.00000000
      1.02877377	      0.00000000	      0.00000000	      0.00000000	      0.00000000
      1.02886571	      0.00000000	      0.00000000	      0.00000000	      0.00000000
      1.02898613	      0.00000000	      0.00000000	      0.00000000	      0.00000000
      1.02909619	      0.00000000	      0.00000000	      0.00000000	      0.00000000
      1.02920625	      0.00000000	      0.00000000	      0.00000000	      0.00000000
      1.02931632	      0.00000000	      0.00000000	      0.00000000	      0.00000000
      1.02941036	      0.00000000	      0.00000000	      0.00000000	      0.00000000
      1.02950441	      0.00000000	      0.00000000	      0.00000000	      0.00000000
      1.02961995	      0.00000000	      0.00000000	      0.00000000	      0.00000000
      1.02973549	      0.00000000	      0.00000000	      0.00000000	      0.00000000
      1.02983315	      0.00000000	      0.00000000	      0.00000000	      0.00000000
      1.02993081	      0.00000000	      0.00000000	      0.00000000	      0.00000000
      1.03002847	      0.00000000	      0.00000000	      0.00000000	      0.00000000
      1.03015639	      0.00000000	      0.00000000	      0.00000000	      0.00000000
      1.03025209	      0.00000000	      0.00000000	      0.00000000	      0.00000000
      1.03034780	      0.00000000	      0.00000000	      0.00000000	      0.00000000
      1.03046500	      0.00000000	      0.00000000	      0.00000000	      0.00000000
      1.03058221	      0.00000000	      0.00000000	      0.00000000	      0.00000000
      1.03067297	      0.00000000	      0.00000000	      0.00000000	      0.00000000
      1.03076372	      0.00000000	      0.00000000	      0.00000000	      0.00000000
      1.03088441	      0.00000000	      0.00000000	      0.00000000	      0.00000000
      1.03099420	      0.00000000	      0.00000000	      0.00000000	      0.00000000
      1.03110399	      0.00000000	      0.00000000	      0.00000000	      0.00000000
      1.03121378	      0.00000000	      0.00000000	      0.00000000	      0.00000000
      1.03130637	      0.00000000	      0.00000000	      0.00000000	      0.00000000
      1.03139895	      0.00000000	      0.00000000	      0.00000000	      0.00000000
      1.03151497	      0.00000000	      0.00000000	      0.00000000	      0.00000000
      1.03163099	      0.00000000	      0.00000000	      0.00000000	      0.00000000
      1.03172732	      0.00000000	      0.00000000	      0.00000000	      0.00000000
      1.03182365	      0.00000000	      0.00000000	      0.00000000	      0.00000000
      1.03191998	      0.00000000	      0.00000000	      0.00000000	      0.00000000
      1.03205015	      0.00000000	      0.00000000	      0.00000000	      0.00000000
      1.03214430	      0.00000000	      0.00000000	      0.00000000	      0.00000000
      1.03223845	      0.00000000	      0.00000000	      0.00000000	      0.00000000
      1.03235676	      0.00000000	      0.00000000	      0.00000000	      0.00000000
      1.03247508	      0.00000000	      0.00000000	      0.00000000	      0.00000000
      1.03256366	      0.00000000	      0.00000000	      0.00000000	      0.00000000
      1.03265224	      0.00000000	      0.00000000	      0.00000000	      0.00000000
      1.03277509	      0.00000000	      0.00000000	      0.00000000	      0.00000000
      1.03288533	      0.00000000	      0.00000000	      0.00000000	      0.00000000
      1.03299558	      0.00000000	      0.00000000	      0.00000000	      0.00000000
      1.03309425	      0.00000000	      0.00000000	      0.00000000	      0.00000000
      1.03319292	      0.00000000	      0.00000000	      0.00000000	      0.00000000
      1.03329159	      0.00000000	      0.00000000	      0.00000000	      0.00000000
      1.03339026	      0.00000000	      0.00000000	      0.00000000	      0.00000000
      1.03351943	      0.00000000	      0.00000000	      0.00000000	      0.00000000
      1.03361012	      0.00000000	      0.00000000	      0.00000000	      0.00000000
      1.03370081	      0.00000000	      0.00000000	      0.00000000	      0.00000000
      1.03382257	      0.00000000	      0.00000000	      0.00000000	      0.00000000
      1.03394433	      0.00000000	      0.00000000	      0.00000000	      0.00000000
      1.03403067	      0.00000000	      0.00000000	      0.00000000	      0.00000000
      1.03411700	      0.00000000	      0.00000000	      0.00000000	      0.00000000
      1.03424353	      0.00000000	      0.00000000	      0.00000000	      0.00000000
      1.03435427	      0.00000000	      0.00000000	      0.00000000	      0.00000000
      1.03446500	      0.00000000	      0.00000000	      0.00000000	      0.00000000
      1.03456282	      0.00000000	      0.00000000	      0.00000000	      0.00000000
      1.03466065	      0.00000000	      0.00000000	      0.00000000	      0.00000000
      1.03475847	      0.00000000	      0.00000000	      0.00000000	      0.00000000
      1.03487719	      0.00000000	      0.00000000	      0.00000000	      0.00000000
      1.03497635	      0.00000000	      0.00000000	      0.00000000	      0.00000000
      1.03507550	      0.00000000	      0.00000000	      0.00000000	      0.00000000
      1.03517466	      0.00000000	      0.00000000	      0.00000000	      0.00000000
      1.03527381	      0.00000000	      0.00000000	      0.00000000	      0.00000000
      1.03539861	      0.00000000	      0.00000000	      0.00000000	      0.00000000
      1.03548994	      0.00000000	      0.00000000	      0.00000000	      0.00000000
      1.03558127	      0.00000000	      0.00000000	      0.00000000	      0.00000000
      1.03570026	      0.00000000	      0.00000000	      0.00000000	      0.00000000
      1.03581925	      0.00000000	      0.00000000	      0.00000000	      0.00000000
      1.03590602	      0.00000000	      0.00000000	      0.00000000	      0.00000000
      1.03599278	      0.00000000	      0.00000000	      0.00000000	      0.00000000
      1.03611687	      0.00000000	      0.00000000	      0.00000000	      0.00000000
      1.03622557	      0.00000000	      0.00000000	      0.00000000	      0.00000000
      1.03633428	      0.00000000	      0.00000000	      0.00000000	      0.00000000
      1.03644299	      0.00000000	      0.00000000	      0.00000000	      0.00000000
      1.03653319	      0.00000000	      0.00000000	      0.00000000	      0.00000000
      1.03662340	      0.00000000	      0.00000000	      0.00000000	      0.00000000
      1.03673946	      0.00000000	      0.00000000	      0.00000000	      0.00000000
      1.03685552	      0.00000000	      0.00000000	      0.00000000	      0.00000000
      1.03694743	      0.00000000	      0.00000000	      0.00000000	      0.00000000
      1.03703935	      0.00000000	      0.00000000	      0.00000000	      0.00000000
      1.03715485	      0.00000000	      0.00000000	      0.00000000	      0.00000000
      1.03727036	      0.00000000	      0.00000000	      0.00000000	      0.00000000
      1.03735988	      0.00000000	      0.00000000	      0.00000000	      0.00000000
      1.03744940	      0.00000000	      0.00000000	      0.00000000	      0.00000000
      1.03756772	      0.00000000	      0.00000000	      0.00000000	      0.00000000
      1.03768604	      0.00000000	      0.00000000	      0.00000000	      0.00000000
      1.03777393	      0.00000000	      0.00000000	      0.00000000	      0.00000000
      1.03786181	      0.00000000	      0.00000000	      0.00000000	      0.00000000
      1.03798301	      0.00000000	      0.00000000	      0.00000000	      0.00000000
      1.03808926	      0.00000000	      0.00000000	      0.00000000	      0.00000000
      1.03819550	      0.00000000	      0.00000000	      0.00000000	      0.00000000
      1.03830175	      0.00000000	      0.00000000	      0.00000000	      0.00000000
      1.03839618	      0.00000000	      0.00000000	      0.00000000	      0.00000000
      1.03849062	      0.00000000	      0.00000000	      0.00000000	      0.00000000
      1.03858505	      0.00000000	      0.00000000	      0.00000000	      0.00000000
      1.03870960	      0.00000000	      0.00000000	      0.00000000	      0.00000000
      1.03880490	      0.00000000	      0.00000000	      0.00000000	      0.00000000
      1.03890020	      0.00000000	      0.00000000	      0.00000000	      0.00000000
      1.03899549	      0.00000000	      0.00000000	      0.00000000	      0.00000000
      1.03912147	      0.00000000	      0.00000000	      0.00000000	      0.00000000
      1.03921444	      0.00000000	      0.00000000	      0.00000000	      0.00000000
      1.03930740	      0.00000000	      0.00000000	      0.00000000	      0.00000000
      1.03942294	      0.00000000	      0.00000000	      0.00000000	      0.00000000
      1.03952665	      0.00000000	      0.00000000	      0.00000000	      0.00000000
      1.03963036	      0.00000000	      0.00000000	      0.00000000	      0.00000000
      1.03973407	      0.00000000	      0.00000000	      0.00000000	      0.00000000
      1.03983777	      0.00000000	      0.00000000	      0.00000000	      0.00000000
      1.03992997	      0.00000000	      0.00000000	      0.00000000	      0.00000000
      1.04002216	      0.00000000	      0.00000000	      0.00000000	      0.00000000
      1.04013345	      0.00000000	      0.00000000	      0.00000000	      0.00000000
      1.04024474	      0.00000000	      0.00000000	      0.00000000	      0.00000000
      1.04033656	      0.00000000	      0.00000000	      0.00000000	      0.00000000
      1.04042839	      0.00000000	      0.00000000	      0.00000000	      0.00000000
      1.04054185	      0.00000000	      0.00000000	      0.00000000	      0.00000000
      1.04065532	      0.00000000	      0.00000000	      0.00000000	      0.00000000
      1.04074315	      0.00000000	      0.00000000	      0.00000000	      0.00000000
      1.04083097	      0.00000000	      0.00000000	      0.00000000	      0.00000000
      1.04095014	      0.00000000	      0.00000000	      0.00000000	      0.00000000
      1.04106931	      0.00000000	      0.00000000	      0.00000000	      0.00000000
      1.04115279	      0.00000000	      0.00000000	      0.00000000	      0.00000000
      1.04123626	      0.00000000	      0.00000000	      0.00000000	      0.00000000
      1.04136419	      0.00000000	      0.00000000	      0.00000000	      0.00000000
      1.04146906	      0.00000000	      0.00000000	      0.00000000	      0.00000000
      1.04157393	      0.00000000	      0.00000000	      0.00000000	      0.00000000
      1.04167881	      0.00000000	      0.00000000	      0.00000000	      0.00000000
      1.04178368	      0.00000000	      0.00000000	      0.00000000	      0.00000000
      1.04187413	      0.00000000	      0.00000000	      0.00000000	      0.00000000
      1.04196457	      0.00000000	      0.00000000	      0.00000000	      0.00000000
      1.04207676	      0.00000000	      0.00000000	      0.00000000	      0.00000000
      1.04218894	      0.00000000	      0.00000000	      0.00000000	      0.00000000
      1.04227974	      0.00000000	      0.00000000	      0.00000000	      0.00000000
      1.04237054	      0.00000000	      0.00000000	      0.00000000	      0.00000000
      1.04248397	      0.00000000	      0.00000000	      0.00000000	      0.00000000
      1.04259740	      0.00000000	      0.00000000	      0.00000000	      0.00000000
      1.04268488	      0.00000000	      0.00000000	      0.00000000	      0.00000000
      1.04277236	      0.00000000	      0.00000000	      0.00000000	      0.00000000
      1.04289038	      0.00000000	      0.00000000	      0.00000000	      0.00000000
      1.04300840	      0.00000000	      0.00000000	      0.00000000	      0.00000000
      1.04309260	      0.00000000	      0.00000000	      0.00000000	      0.00000000
      1.04317680	      0.00000000	      0.00000000	      0.00000000	      0.00000000
      1.04330112	      0.00000000	      0.00000000	      0.00000000	      0.00000000
      1.04340585	      0.00000000	      0.00000000	      0.00000000	      0.00000000
      1.04351058	      0.00000000	      0.00000000	      0.00000000	      0.00000000
      1.04361531	      0.00000000	      0.00000000	      0.00000000	      0.00000000
      1.04370909	      0.00000000	      0.00000000	      0.00000000	      0.00000000
      1.04380287	      0.00000000	      0.00000000	      0.00000000	      0.00000000
      1.04389664	      0.00000000	      0.00000000	      0.00000000	      0.00000000
      1.04401642	      0.00000000	      0.00000000	      0.00000000	      0.00000000
      1.04411146	      0.00000000	      0.00000000	      0.00000000	      0.00000000
      1.04420651	      0.00000000	      0.00000000	      0.00000000	      0.00000000
      1.04430155	      0.00000000	      0.00000000	      0.00000000	      0.00000000
      1.04442073	      0.00000000	      0.00000000	      0.00000000	      0.00000000
      1.04451401	      0.00000000	      0.00000000	      0.00000000	      0.00000000
      1.04460730	      0.00000000	      0.00000000	      0.00000000	      0.00000000
      1.04470059	      0.00000000	      0.00000000	      0.00000000	      0.00000000
      1.04482507	      0.00000000	      0.00000000	      0.00000000	      0.00000000
      1.04491743	      0.00000000	      0.00000000	      0.00000000	      0.00000000
      1.04500980	      0.00000000	      0.00000000	      0.00000000	      0.00000000
      1.04512291	      0.00000000	      0.00000000	      0.00000000	      0.00000000
      1.04522355	      0.00000000	      0.00000000	      0.00000000	      0.00000000
      1.04532419	      0.00000000	      0.00000000	      0.00000000	      0.00000000
      1.04542482	      0.00000000	      0.00000000	      0.00000000	      0.00000000
      1.04552546	      0.00000000	      0.00000000	      0.00000000	      0.00000000
      1.04562610	      0.00000000	      0.00000000	      0.00000000	      0.00000000
      1.04572673	      0.00000000	      0.00000000	      0.00000000	      0.00000000
      1.04582737	      0.00000000	      0.00000000	      0.00000000	      0.00000000
      1.04592801	      0.00000000	      0.00000000	      0.00000000	      0.00000000
      1.04602864	      0.00000000	      0.00000000	      0.00000000	      0.00000000
      1.04611893	      0.00000000	      0.00000000	      0.00000000	      0.00000000
      1.04620922	      0.00000000	      0.00000000	      0.00000000	      0.00000000
      1.04631825	      0.00000000	      0.00000000	      0.00000000	      0.00000000
      1.04642729	      0.00000000	      0.00000000	      0.00000000	      0.00000000
      1.04651904	      0.00000000	      0.00000000	      0.00000000	      0.00000000
      1.04661080	      0.00000000	      0.00000000	      0.00000000	      0.00000000
      1.04670256	      0.00000000	      0.00000000	      0.00000000	      0.00000000
      1.04682740	      0.00000000	      0.00000000	      0.00000000	      0.00000000
      1.04692013	      0.00000000	      0.00000000	      0.00000000	      0.00000000
      1.04701287	      0.00000000	      0.00000000	      0.00000000	      0.00000000
      1.04712458	      0.00000000	      0.00000000	      0.00000000	      0.00000000
      1.04722385	      0.00000000	      0.00000000	      0.00000000	      0.00000000
      1.04732313	      0.00000000	      0.00000000	      0.00000000	      0.00000000
      1.04742240	      0.00000000	      0.00000000	      0.00000000	      0.00000000
      1.04752167	      0.00000000	      0.00000000	      0.00000000	      0.00000000
      1.04762095	      0.00000000	      0.00000000	      0.00000000	      0.00000000
      1.04772022	      0.00000000	      0.00000000	      0.00000000	      0.00000000
      1.04781949	      0.00000000	      0.00000000	      0.00000000	      0.00000000
      1.04791877	      0.00000000	      0.00000000	      0.00000000	      0.00000000
      1.04801804	      0.00000000	      0.00000000	      0.00000000	      0.00000000
      1.04811731	      0.00000000	      0.00000000	      0.00000000	      0.00000000
      1.04821659	      0.00000000	      0.00000000	      0.00000000	      0.00000000
      1.04831586	      0.00000000	      0.00000000	      0.00000000	      0.00000000
      1.04841513	      0.00000000	      0.00000000	      0.00000000	      0.00000000
      1.04851440	      0.00000000	      0.00000000	      0.00000000	      0.00000000
      1.04861368	      0.00000000	      0.00000000	      0.00000000	      0.00000000
      1.04871295	      0.00000000	      0.00000000	      0.00000000	      0.00000000
      1.04881222	      0.00000000	      0.00000000	      0.00000000	      0.00000000
      1.04891150	      0.00000000	      0.00000000	      0.00000000	      0.00000000
      1.04901077	      0.00000000	      0.00000000	      0.00000000	      0.00000000
      1.04911004	      0.00000000	      0.00000000	      0.00000000	      0.00000000
      1.04920932	      0.00000000	      0.00000000	      0.00000000	      0.00000000
      1.04930859	      0.00000000	      0.00000000	      0.00000000	      0.00000000
      1.04940786	      0.00000000	      0.00000000	      0.00000000	      0.00000000
      1.04950714	      0.00000000	      0.00000000	      0.00000000	      0.00000000
      1.04960641	      0.00000000	      0.00000000	      0.00000000	      0.00000000
      1.04969536	      0.00000000	      0.00000000	      0.00000000	      0.00000000
      1.04978432	      0.00000000	      0.00000000	      0.00000000	      0.00000000
      1.04989272	      0.00000000	      0.00000000	      0.00000000	      0.00000000
      1.05000112	      0.00000000	      0.00000000	      0.00000000	      0.00000000
      1.05009201	      0.00000000	      0.00000000	      0.00000000	      0.00000000
      1.05018290	      0.00000000	      0.00000000	      0.00000000	      0.00000000
      1.05027378	      0.00000000	      0.00000000	      0.00000000	      0.00000000
      1.05039760	      0.00000000	      0.00000000	      0.00000000	      0.00000000
      1.05048927	      0.00000000	      0.00000000	      0.00000000	      0.00000000
      1.05058094	      0.00000000	      0.00000000	      0.00000000	      0.00000000
      1.05069179	      0.00000000	      0.00000000	      0.00000000	      0.00000000
      1.05079035	      0.00000000	      0.00000000	      0.00000000	      0.00000000
      1.05088891	      0.00000000	      0.00000000	      0.00000000	      0.00000000
      1.05098746	      0.00000000	      0.00000000	      0.00000000	      0.00000000
      1.05108602	      0.00000000	      0.00000000	      0.00000000	      0.00000000
      1.05118458	      0.00000000	      0.00000000	      0.00000000	      0.00000000
      1.05128314	      0.00000000	      0.00000000	      0.00000000	      0.00000000
      1.05138169	      0.00000000	      0.00000000	      0.00000000	      0.00000000
      1.05148025	      0.00000000	      0.00000000	      0.00000000	      0.00000000
      1.05157881	      0.00000000	      0.00000000	      0.00000000	      0.00000000
      1.05167737	      0.00000000	      0.00000000	      0.00000000	      0.00000000
      1.05177592	      0.00000000	      0.00000000	      0.00000000	      0.00000000
      1.05187448	      0.00000000	      0.00000000	      0.00000000	      0.00000000
      1.05197304	      0.00000000	      0.00000000	      0.00000000	      0.00000000
      1.05207160	      0.00000000	      0.00000000	      0.00000000	      0.00000000
      1.05217016	      0.00000000	      0.00000000	      0.00000000	      0.00000000
      1.05226871	      0.00000000	      0.00000000	      0.00000000	      0.00000000
      1.05236727	      0.00000000	      0.00000000	      0.00000000	      0.00000000
      1.05246583	      0.00000000	      0.00000000	      0.00000000	      0.00000000
      1.05256439	      0.00000000	      0.00000000	      0.00000000	      0.00000000
      1.05265217	      0.00000000	      0.00000000	      0.00000000	      0.00000000
      1.05273996	      0.00000000	      0.00000000	      0.00000000	      0.00000000
      1.05284812	      0.00000000	      0.00000000	      0.00000000	      0.00000000
      1.05295628	      0.00000000	      0.00000000	      0.00000000	      0.00000000
      1.05304615	      0.00000000	      0.00000000	      0.00000000	      0.00000000
      1.05313603	      0.00000000	      0.00000000	      0.00000000	      0.00000000
      1.05324400	      0.00000000	      0.00000000	      0.00000000	      0.00000000
      1.05335197	      0.00000000	      0.00000000	      0.00000000	      0.00000000
      1.05343867	      0.00000000	      0.00000000	      0.00000000	      0.00000000
      1.05352537	      0.00000000	      0.00000000	      0.00000000	      0.00000000
      1.05363702	      0.00000000	      0.00000000	      0.00000000	      0.00000000
      1.05374867	      0.00000000	      0.00000000	      0.00000000	      0.00000000
      1.05383303	      0.00000000	      0.00000000	      0.00000000	      0.00000000
      1.05391738	      0.00000000	      0.00000000	      0.00000000	      0.00000000
      1.05403311	      0.00000000	      0.00000000	      0.00000000	      0.00000000
      1.05414884	      0.00000000	      0.00000000	      0.00000000	      0.00000000
      1.05422971	      0.00000000	      0.00000000	      0.00000000	      0.00000000
      1.05431058	      0.00000000	      0.00000000	      0.00000000	      0.00000000
      1.05443311	      0.00000000	      0.00000000	      0.00000000	      0.00000000
      1.05453542	      0.00000000	      0.00000000	      0.00000000	      0.00000000
      1.05463772	      0.00000000	      0.00000000	      0.00000000	      0.00000000
      1.05474003	      0.00000000	      0.00000000	      0.00000000	      0.00000000
      1.05482977	      0.00000000	      0.00000000	      0.00000000	      0.00000000
      1.05491952	      0.00000000	      0.00000000	      0.00000000	      0.00000000
      1.05500926	      0.00000000	      0.00000000	      0.00000000	      0.00000000
      1.05513040	      0.00000000	      0.00000000	      0.00000000	      0.00000000
      1.05522168	      0.00000000	      0.00000000	      0.00000000	      0.00000000
      1.05531296	      0.00000000	      0.00000000	      0.00000000	      0.00000000
      1.05540424	      0.00000000	      0.00000000	      0.00000000	      0.00000000
      1.05552467	      0.00000000	      0.00000000	      0.00000000	      0.00000000
      1.05561389	      0.00000000	      0.00000000	      0.00000000	      0.00000000
      1.05570311	      0.00000000	      0.00000000	      0.00000000	      0.00000000
      1.05581357	      0.00000000	      0.00000000	      0.00000000	      0.00000000
      1.05591219	      0.00000000	      0.00000000	      0.00000000	      0.00000000
      1.05601081	      0.00000000	      0.00000000	      0.00000000	      0.00000000
      1.05610942	      0.00000000	      0.00000000	      0.00000000	      0.00000000
      1.05620804	      0.00000000	      0.00000000	      0.00000000	      0.00000000
      1.05630666	      0.00000000	      0.00000000	      0.00000000	      0.00000000
      1.05640528	      0.00000000	      0.00000000	      0.00000000	      0.00000000
      1.05649179	      0.00000000	      0.00000000	      0.00000000	      0.00000000
      1.05657830	      0.00000000	      0.00000000	      0.00000000	      0.00000000
      1.05668655	      0.00000000	      0.00000000	      0.00000000	      0.00000000
      1.05679479	      0.00000000	      0.00000000	      0.00000000	      0.00000000
      1.05688201	      0.00000000	      0.00000000	      0.00000000	      0.00000000
      1.05696923	      0.00000000	      0.00000000	      0.00000000	      0.00000000
      1.05707893	      0.00000000	      0.00000000	      0.00000000	      0.00000000
      1.05718863	      0.00000000	      0.00000000	      0.00000000	      0.00000000
      1.05727178	      0.00000000	      0.00000000	      0.00000000	      0.00000000
      1.05735494	      0.00000000	      0.00000000	      0.00000000	      0.00000000
      1.05747057	      0.00000000	      0.00000000	      0.00000000	      0.00000000
      1.05758621	      0.00000000	      0.00000000	      0.00000000	      0.00000000
      1.05766520	      0.00000000	      0.00000000	      0.00000000	      0.00000000
      1.05774419	      0.00000000	      0.00000000	      0.00000000	      0.00000000
      1.05786891	      0.00000000	      0.00000000	      0.00000000	      0.00000000
      1.05796981	      0.00000000	      0.00000000	      0.00000000	      0.00000000
      1.05807070	      0.00000000	      0.00000000	      0.00000000	      0.00000000
      1.05817160	      0.00000000	      0.00000000	      0.00000000	      0.00000000
      1.05827249	      0.00000000	      0.00000000	      0.00000000	      0.00000000
      1.05835771	      0.00000000	      0.00000000	      0.00000000	      0.00000000
      1.05844293	      0.00000000	      0.00000000	      0.00000000	      0.00000000
      1.05855233	      0.00000000	      0.00000000	      0.00000000	      0.00000000
      1.05866174	      0.00000000	      0.00000000	      0.00000000	      0.00000000
      1.05874732	      0.00000000	      0.00000000	      0.00000000	      0.00000000
      1.05883289	      0.00000000	      0.00000000	      0.00000000	      0.00000000
      1.05894386	      0.00000000	      0.00000000	      0.00000000	      0.00000000
      1.05905482	      0.00000000	      0.00000000	      0.00000000	      0.00000000
      1.05913676	      0.00000000	      0.00000000	      0.00000000	      0.00000000
      1.05921870	      0.00000000	      0.00000000	      0.00000000	      0.00000000
      1.05933529	      0.00000000	      0.00000000	      0.00000000	      0.00000000
      1.05943549	      0.00000000	      0.00000000	      0.00000000	      0.00000000
      1.05953569	      0.00000000	      0.00000000	      0.00000000	      0.00000000
      1.05963589	      0.00000000	      0.00000000	      0.00000000	      0.00000000
      1.05972598	      0.00000000	      0.00000000	      0.00000000	      0.00000000
      1.05981607	      0.00000000	      0.00000000	      0.00000000	      0.00000000
      1.05990617	      0.00000000	      0.00000000	      0.00000000	      0.00000000
      1.06002070	      0.00000000	      0.00000000	      0.00000000	      0.00000000
      1.06011199	      0.00000000	      0.00000000	      0.00000000	      0.00000000
      1.06020328	      0.00000000	      0.00000000	      0.00000000	      0.00000000
      1.06029457	      0.00000000	      0.00000000	      0.00000000	      0.00000000
      1.06040865	      0.00000000	      0.00000000	      0.00000000	      0.00000000
      1.06049827	      0.00000000	      0.00000000	      0.00000000	      0.00000000
      1.06058789	      0.00000000	      0.00000000	      0.00000000	      0.00000000
      1.06067751	      0.00000000	      0.00000000	      0.00000000	      0.00000000
      1.06079674	      0.00000000	      0.00000000	      0.00000000	      0.00000000
      1.06088545	      0.00000000	      0.00000000	      0.00000000	      0.00000000
      1.06097416	      0.00000000	      0.00000000	      0.00000000	      0.00000000
      1.06108264	      0.00000000	      0.00000000	      0.00000000	      0.00000000
      1.06117938	      0.00000000	      0.00000000	      0.00000000	      0.00000000
      1.06127612	      0.00000000	      0.00000000	      0.00000000	      0.00000000
      1.06137286	      0.00000000	      0.00000000	      0.00000000	      0.00000000
      1.06146961	      0.00000000	      0.00000000	      0.00000000	      0.00000000
      1.06156635	      0.00000000	      0.00000000	      0.00000000	      0.00000000
      1.06166309	      0.00000000	      0.00000000	      0.00000000	      0.00000000
      1.06175983	      0.00000000	      0.00000000	      0.00000000	      0.00000000
      1.06185657	      0.00000000	      0.00000000	      0.00000000	      0.00000000
      1.06195332	      0.00000000	      0.00000000	      0.00000000	      0.00000000
      1.06203910	      0.00000000	      0.00000000	      0.00000000	      0.00000000
      1.06212489	      0.00000000	      0.00000000	      0.00000000	      0.00000000
      1.06223082	      0.00000000	      0.00000000	      0.00000000	      0.00000000
      1.06233675	      0.00000000	      0.00000000	      0.00000000	      0.00000000
      1.06242417	      0.00000000	      0.00000000	      0.00000000	      0.00000000
      1.06251159	      0.00000000	      0.00000000	      0.00000000	      0.00000000
      1.06261778	      0.00000000	      0.00000000	      0.00000000	      0.00000000
      1.06272398	      0.00000000	      0.00000000	      0.00000000	      0.00000000
      1.06280811	      0.00000000	      0.00000000	      0.00000000	      0.00000000
      1.06289224	      0.00000000	      0.00000000	      0.00000000	      0.00000000
      1.06300253	      0.00000000	      0.00000000	      0.00000000	      0.00000000
      1.06311283	      0.00000000	      0.00000000	      0.00000000	      0.00000000
      1.06319422	      0.00000000	      0.00000000	      0.00000000	      0.00000000
      1.06327562	      0.00000000	      0.00000000	      0.00000000	      0.00000000
      1.06339092	      0.00000000	      0.00000000	      0.00000000	      0.00000000
      1.06348984	      0.00000000	      0.00000000	      0.00000000	      0.00000000
      1.06358876	      0.00000000	      0.00000000	      0.00000000	      0.00000000
      1.06368768	      0.00000000	      0.00000000	      0.00000000	      0.00000000
      1.06378661	      0.00000000	      0.00000000	      0.00000000	      0.00000000
      1.06387157	      0.00000000	      0.00000000	      0.00000000	      0.00000000
      1.06395653	      0.00000000	      0.00000000	      0.00000000	      0.00000000
      1.06406343	      0.00000000	      0.00000000	      0.00000000	      0.00000000
      1.06417032	      0.00000000	      0.00000000	      0.00000000	      0.00000000
      1.06425531	      0.00000000	      0.00000000	      0.00000000	      0.00000000
      1.06434029	      0.00000000	      0.00000000	      0.00000000	      0.00000000
      1.06444908	      0.00000000	      0.00000000	      0.00000000	      0.00000000
      1.06455787	      0.00000000	      0.00000000	      0.00000000	      0.00000000
      1.06463912	      0.00000000	      0.00000000	      0.00000000	      0.00000000
      1.06472038	      0.00000000	      0.00000000	      0.00000000	      0.00000000
      1.06483491	      0.00000000	      0.00000000	      0.00000000	      0.00000000
      1.06493342	      0.00000000	      0.00000000	      0.00000000	      0.00000000
      1.06503193	      0.00000000	      0.00000000	      0.00000000	      0.00000000
      1.06513043	      0.00000000	      0.00000000	      0.00000000	      0.00000000
      1.06522894	      0.00000000	      0.00000000	      0.00000000	      0.00000000
      1.06531387	      0.00000000	      0.00000000	      0.00000000	      0.00000000
      1.06539881	      0.00000000	      0.00000000	      0.00000000	      0.00000000
      1.06550495	      0.00000000	      0.00000000	      0.00000000	      0.00000000
      1.06561109	      0.00000000	      0.00000000	      0.00000000	      0.00000000
      1.06569626	      0.00000000	      0.00000000	      0.00000000	      0.00000000
      1.06578142	      0.00000000	      0.00000000	      0.00000000	      0.00000000
      1.06588911	      0.00000000	      0.00000000	      0.00000000	      0.00000000
      1.06599680	      0.00000000	      0.00000000	      0.00000000	      0.00000000
      1.06607849	      0.00000000	      0.00000000	      0.00000000	      0.00000000
      1.06616018	      0.00000000	      0.00000000	      0.00000000	      0.00000000
      1.06627300	      0.00000000	      0.00000000	      0.00000000	      0.00000000
      1.06638581	      0.00000000	      0.00000000	      0.00000000	      0.00000000
      1.06646391	      0.00000000	      0.00000000	      0.00000000	      0.00000000
      1.06654201	      0.00000000	      0.00000000	      0.00000000	      0.00000000
      1.06666236	      0.00000000	      0.00000000	      0.00000000	      0.00000000
      1.06676147	      0.00000000	      0.00000000	      0.00000000	      0.00000000
      1.06686057	      0.00000000	      0.00000000	      0.00000000	      0.00000000
      1.06695968	      0.00000000	      0.00000000	      0.00000000	      0.00000000
      1.06704809	      0.00000000	      0.00000000	      0.00000000	      0.00000000
      1.06713650	      0.00000000	      0.00000000	      0.00000000	      0.00000000
      1.06722490	      0.00000000	      0.00000000	      0.00000000	      0.00000000
      1.06733828	      0.00000000	      0.00000000	      0.00000000	      0.00000000
      1.06742804	      0.00000000	      0.00000000	      0.00000000	      0.00000000
      1.06751780	      0.00000000	      0.00000000	      0.00000000	      0.00000000
      1.06760756	      0.00000000	      0.00000000	      0.00000000	      0.00000000
      1.06771997	      0.00000000	      0.00000000	      0.00000000	      0.00000000
      1.06780815	      0.00000000	      0.00000000	      0.00000000	      0.00000000
      1.06789634	      0.00000000	      0.00000000	      0.00000000	      0.00000000
      1.06798452	      0.00000000	      0.00000000	      0.00000000	      0.00000000
      1.06810164	      0.00000000	      0.00000000	      0.00000000	      0.00000000
      1.06818912	      0.00000000	      0.00000000	      0.00000000	      0.00000000
      1.06827660	      0.00000000	      0.00000000	      0.00000000	      0.00000000
      1.06838314	      0.00000000	      0.00000000	      0.00000000	      0.00000000
      1.06847797	      0.00000000	      0.00000000	      0.00000000	      0.00000000
      1.06857280	      0.00000000	      0.00000000	      0.00000000	      0.00000000
      1.06866762	      0.00000000	      0.00000000	      0.00000000	      0.00000000
      1.06876245	      0.00000000	      0.00000000	      0.00000000	      0.00000000
      1.06885728	      0.00000000	      0.00000000	      0.00000000	      0.00000000
      1.06895211	      0.00000000	      0.00000000	      0.00000000	      0.00000000
      1.06904693	      0.00000000	      0.00000000	      0.00000000	      0.00000000
      1.06914176	      0.00000000	      0.00000000	      0.00000000	      0.00000000
      1.06923659	      0.00000000	      0.00000000	      0.00000000	      0.00000000
      1.06933141	      0.00000000	      0.00000000	      0.00000000	      0.00000000
      1.06942624	      0.00000000	      0.00000000	      0.00000000	      0.00000000
      1.06952107	      0.00000000	      0.00000000	      0.00000000	      0.00000000
      1.06960634	      0.00000000	      0.00000000	      0.00000000	      0.00000000
      1.06969161	      0.00000000	      0.00000000	      0.00000000	      0.00000000
      1.06979459	      0.00000000	      0.00000000	      0.00000000	      0.00000000
      1.06989756	      0.00000000	      0.00000000	      0.00000000	      0.00000000
      1.06998439	      0.00000000	      0.00000000	      0.00000000	      0.00000000
      1.07007122	      0.00000000	      0.00000000	      0.00000000	      0.00000000
      1.07015804	      0.00000000	      0.00000000	      0.00000000	      0.00000000
      1.07027558	      0.00000000	      0.00000000	      0.00000000	      0.00000000
      1.07036334	      0.00000000	      0.00000000	      0.00000000	      0.00000000
      1.07045111	      0.00000000	      0.00000000	      0.00000000	      0.00000000
      1.07055649	      0.00000000	      0.00000000	      0.00000000	      0.00000000
      1.07065033	      0.00000000	      0.00000000	      0.00000000	      0.00000000
      1.07074418	      0.00000000	      0.00000000	      0.00000000	      0.00000000
      1.07083802	      0.00000000	      0.00000000	      0.00000000	      0.00000000
      1.07093187	      0.00000000	      0.00000000	      0.00000000	      0.00000000
      1.07102571	      0.00000000	      0.00000000	      0.00000000	      0.00000000
      1.07111955	      0.00000000	      0.00000000	      0.00000000	      0.00000000
      1.07121340	      0.00000000	      0.00000000	      0.00000000	      0.00000000
      1.07130724	      0.00000000	      0.00000000	      0.00000000	      0.00000000
      1.07140109	      0.00000000	      0.00000000	      0.00000000	      0.00000000
      1.07149493	      0.00000000	      0.00000000	      0.00000000	      0.00000000
      1.07158878	      0.00000000	      0.00000000	      0.00000000	      0.00000000
      1.07168262	      0.00000000	      0.00000000	      0.00000000	      0.00000000
      1.07177646	      0.00000000	      0.00000000	      0.00000000	      0.00000000
      1.07187031	      0.00000000	      0.00000000	      0.00000000	      0.00000000
      1.07196415	      0.00000000	      0.00000000	      0.00000000	      0.00000000
      1.07205800	      0.00000000	      0.00000000	      0.00000000	      0.00000000
      1.07215184	      0.00000000	      0.00000000	      0.00000000	      0.00000000
      1.07224569	      0.00000000	      0.00000000	      0.00000000	      0.00000000
      1.07233953	      0.00000000	      0.00000000	      0.00000000	      0.00000000
      1.07243338	      0.00000000	      0.00000000	      0.00000000	      0.00000000
      1.07252722	      0.00000000	      0.00000000	      0.00000000	      0.00000000
      1.07262106	      0.00000000	      0.00000000	      0.00000000	      0.00000000
      1.07271491	      0.00000000	      0.00000000	      0.00000000	      0.00000000
      1.07280875	      0.00000000	      0.00000000	      0.00000000	      0.00000000
      1.07290260	      0.00000000	      0.00000000	      0.00000000	      0.00000000
      1.07299644	      0.00000000	      0.00000000	      0.00000000	      0.00000000
      1.07309029	      0.00000000	      0.00000000	      0.00000000	      0.00000000
      1.07318413	      0.00000000	      0.00000000	      0.00000000	      0.00000000
      1.07327798	      0.00000000	      0.00000000	      0.00000000	      0.00000000
      1.07336227	      0.00000000	      0.00000000	      0.00000000	      0.00000000
      1.07344656	      0.00000000	      0.00000000	      0.00000000	      0.00000000
      1.07354898	      0.00000000	      0.00000000	      0.00000000	      0.00000000
      1.07365140	      0.00000000	      0.00000000	      0.00000000	      0.00000000
      1.07373757	      0.00000000	      0.00000000	      0.00000000	      0.00000000
      1.07382375	      0.00000000	      0.00000000	      0.00000000	      0.00000000
      1.07390992	      0.00000000	      0.00000000	      0.00000000	      0.00000000
      1.07402654	      0.00000000	      0.00000000	      0.00000000	      0.00000000
      1.07411348	      0.00000000	      0.00000000	      0.00000000	      0.00000000
      1.07420043	      0.00000000	      0.00000000	      0.00000000	      0.00000000
      1.07430508	      0.00000000	      0.00000000	      0.00000000	      0.00000000
      1.07439837	      0.00000000	      0.00000000	      0.00000000	      0.00000000
      1.07449166	      0.00000000	      0.00000000	      0.00000000	      0.00000000
      1.07458495	      0.00000000	      0.00000000	      0.00000000	      0.00000000
      1.07467824	      0.00000000	      0.00000000	      0.00000000	      0.00000000
      1.07477153	      0.00000000	      0.00000000	      0.00000000	      0.00000000
      1.07486482	      0.00000000	      0.00000000	      0.00000000	      0.00000000
      1.07495812	      0.00000000	      0.00000000	      0.00000000	      0.00000000
      1.07505141	      0.00000000	      0.00000000	      0.00000000	      0.00000000
      1.07514470	      0.00000000	      0.00000000	      0.00000000	      0.00000000
      1.07523799	      0.00000000	      0.00000000	      0.00000000	      0.00000000
      1.07533128	      0.00000000	      0.00000000	      0.00000000	      0.00000000
      1.07542457	      0.00000000	      0.00000000	      0.00000000	      0.00000000
      1.07551786	      0.00000000	      0.00000000	      0.00000000	      0.00000000
      1.07561115	      0.00000000	      0.00000000	      0.00000000	      0.00000000
      1.07570444	      0.00000000	      0.00000000	      0.00000000	      0.00000000
      1.07579774	      0.00000000	      0.00000000	      0.00000000	      0.00000000
      1.07589103	      0.00000000	      0.00000000	      0.00000000	      0.00000000
      1.07598432	      0.00000000	      0.00000000	      0.00000000	      0.00000000
      1.07607761	      0.00000000	      0.00000000	      0.00000000	      0.00000000
      1.07617090	      0.00000000	      0.00000000	      0.00000000	      0.00000000
      1.07626419	      0.00000000	      0.00000000	      0.00000000	      0.00000000
      1.07635748	      0.00000000	      0.00000000	      0.00000000	      0.00000000
      1.07644062	      0.00000000	      0.00000000	      0.00000000	      0.00000000
      1.07652377	      0.00000000	      0.00000000	      0.00000000	      0.00000000
      1.07662654	      0.00000000	      0.00000000	      0.00000000	      0.00000000
      1.07672932	      0.00000000	      0.00000000	      0.00000000	      0.00000000
      1.07681370	      0.00000000	      0.00000000	      0.00000000	      0.00000000
      1.07689807	      0.00000000	      0.00000000	      0.00000000	      0.00000000
      1.07700171	      0.00000000	      0.00000000	      0.00000000	      0.00000000
      1.07710535	      0.00000000	      0.00000000	      0.00000000	      0.00000000
      1.07718602	      0.00000000	      0.00000000	      0.00000000	      0.00000000
      1.07726670	      0.00000000	      0.00000000	      0.00000000	      0.00000000
      1.07737535	      0.00000000	      0.00000000	      0.00000000	      0.00000000
      1.07748401	      0.00000000	      0.00000000	      0.00000000	      0.00000000
      1.07756117	      0.00000000	      0.00000000	      0.00000000	      0.00000000
      1.07763834	      0.00000000	      0.00000000	      0.00000000	      0.00000000
      1.07775405	      0.00000000	      0.00000000	      0.00000000	      0.00000000
      1.07785012	      0.00000000	      0.00000000	      0.00000000	      0.00000000
      1.07794619	      0.00000000	      0.00000000	      0.00000000	      0.00000000
      1.07804226	      0.00000000	      0.00000000	      0.00000000	      0.00000000
      1.07813833	      0.00000000	      0.00000000	      0.00000000	      0.00000000
      1.07822123	      0.00000000	      0.00000000	      0.00000000	      0.00000000
      1.07830414	      0.00000000	      0.00000000	      0.00000000	      0.00000000
      1.07840704	      0.00000000	      0.00000000	      0.00000000	      0.00000000
      1.07850994	      0.00000000	      0.00000000	      0.00000000	      0.00000000
      1.07859337	      0.00000000	      0.00000000	      0.00000000	      0.00000000
      1.07867680	      0.00000000	      0.00000000	      0.00000000	      0.00000000
      1.07878068	      0.00000000	      0.00000000	      0.00000000	      0.00000000
      1.07888456	      0.00000000	      0.00000000	      0.00000000	      0.00000000
      1.07896513	      0.00000000	      0.00000000	      0.00000000	      0.00000000
      1.07904571	      0.00000000	      0.00000000	      0.00000000	      0.00000000
      1.07915350	      0.00000000	      0.00000000	      0.00000000	      0.00000000
      1.07926129	      0.00000000	      0.00000000	      0.00000000	      0.00000000
      1.07933921	      0.00000000	      0.00000000	      0.00000000	      0.00000000
      1.07941714	      0.00000000	      0.00000000	      0.00000000	      0.00000000
      1.07952995	      0.00000000	      0.00000000	      0.00000000	      0.00000000
      1.07962611	      0.00000000	      0.00000000	      0.00000000	      0.00000000
      1.07972226	      0.00000000	      0.00000000	      0.00000000	      0.00000000
      1.07981841	      0.00000000	      0.00000000	      0.00000000	      0.00000000
      1.07990442	      0.00000000	      0.00000000	      0.00000000	      0.00000000
      1.07999044	      0.00000000	      0.00000000	      0.00000000	      0.00000000
      1.08007645	      0.00000000	      0.00000000	      0.00000000	      0.00000000
      1.08018709	      0.00000000	      0.00000000	      0.00000000	      0.00000000
      1.08027424	      0.00000000	      0.00000000	      0.00000000	      0.00000000
      1.08036139	      0.00000000	      0.00000000	      0.00000000	      0.00000000
      1.08044854	      0.00000000	      0.00000000	      0.00000000	      0.00000000
      1.08055901	      0.00000000	      0.00000000	      0.00000000	      0.00000000
      1.08064446	      0.00000000	      0.00000000	      0.00000000	      0.00000000
      1.08072992	      0.00000000	      0.00000000	      0.00000000	      0.00000000
      1.08083250	      0.00000000	      0.00000000	      0.00000000	      0.00000000
      1.08093508	      0.00000000	      0.00000000	      0.00000000	      0.00000000
      1.08101363	      0.00000000	      0.00000000	      0.00000000	      0.00000000
      1.08109217	      0.00000000	      0.00000000	      0.00000000	      0.00000000
      1.08120188	      0.00000000	      0.00000000	      0.00000000	      0.00000000
      1.08129795	      0.00000000	      0.00000000	      0.00000000	      0.00000000
      1.08139402	      0.00000000	      0.00000000	      0.00000000	      0.00000000
      1.08149010	      0.00000000	      0.00000000	      0.00000000	      0.00000000
      1.08157422	      0.00000000	      0.00000000	      0.00000000	      0.00000000
      1.08165835	      0.00000000	      0.00000000	      0.00000000	      0.00000000
      1.08174247	      0.00000000	      0.00000000	      0.00000000	      0.00000000
      1.08185857	      0.00000000	      0.00000000	      0.00000000	      0.00000000
      1.08194437	      0.00000000	      0.00000000	      0.00000000	      0.00000000
      1.08203017	      0.00000000	      0.00000000	      0.00000000	      0.00000000
      1.08213319	      0.00000000	      0.00000000	      0.00000000	      0.00000000
      1.08222482	      0.00000000	      0.00000000	      0.00000000	      0.00000000
      1.08231645	      0.00000000	      0.00000000	      0.00000000	      0.00000000
      1.08240808	      0.00000000	      0.00000000	      0.00000000	      0.00000000
      1.08249971	      0.00000000	      0.00000000	      0.00000000	      0.00000000
      1.08259134	      0.00000000	      0.00000000	      0.00000000	      0.00000000
      1.08268298	      0.00000000	      0.00000000	      0.00000000	      0.00000000
      1.08277461	      0.00000000	      0.00000000	      0.00000000	      0.00000000
      1.08286624	      0.00000000	      0.00000000	      0.00000000	      0.00000000
      1.08295787	      0.00000000	      0.00000000	      0.00000000	      0.00000000
      1.08304950	      0.00000000	      0.00000000	      0.00000000	      0.00000000
      1.08314113	      0.00000000	      0.00000000	      0.00000000	      0.00000000
      1.08323276	      0.00000000	      0.00000000	      0.00000000	      0.00000000
      1.08332439	      0.00000000	      0.00000000	      0.00000000	      0.00000000
      1.08341602	      0.00000000	      0.00000000	      0.00000000	      0.00000000
      1.08350765	      0.00000000	      0.00000000	      0.00000000	      0.00000000
      1.08359929	      0.00000000	      0.00000000	      0.00000000	      0.00000000
      1.08369092	      0.00000000	      0.00000000	      0.00000000	      0.00000000
      1.08378255	      0.00000000	      0.00000000	      0.00000000	      0.00000000
      1.08387418	      0.00000000	      0.00000000	      0.00000000	      0.00000000
      1.08396581	      0.00000000	      0.00000000	      0.00000000	      0.00000000
      1.08405744	      0.00000000	      0.00000000	      0.00000000	      0.00000000
      1.08414907	      0.00000000	      0.00000000	      0.00000000	      0.00000000
      1.08424070	      0.00000000	      0.00000000	      0.00000000	      0.00000000
      1.08433233	      0.00000000	      0.00000000	      0.00000000	      0.00000000
      1.08442396	      0.00000000	      0.00000000	      0.00000000	      0.00000000
      1.08451560	      0.00000000	      0.00000000	      0.00000000	      0.00000000
      1.08460723	      0.00000000	      0.00000000	      0.00000000	      0.00000000
      1.08469886	      0.00000000	      0.00000000	      0.00000000	      0.00000000
      1.08479049	      0.00000000	      0.00000000	      0.00000000	      0.00000000
      1.08488212	      0.00000000	      0.00000000	      0.00000000	      0.00000000
      1.08497375	      0.00000000	      0.00000000	      0.00000000	      0.00000000
      1.08506538	      0.00000000	      0.00000000	      0.00000000	      0.00000000
      1.08515701	      0.00000000	      0.00000000	      0.00000000	      0.00000000
      1.08524864	      0.00000000	      0.00000000	      0.00000000	      0.00000000
      1.08534028	      0.00000000	      0.00000000	      0.00000000	      0.00000000
      1.08542211	      0.00000000	      0.00000000	      0.00000000	      0.00000000
      1.08550395	      0.00000000	      0.00000000	      0.00000000	      0.00000000
      1.08560447	      0.00000000	      0.00000000	      0.00000000	      0.00000000
      1.08570499	      0.00000000	      0.00000000	      0.00000000	      0.00000000
      1.08578910	      0.00000000	      0.00000000	      0.00000000	      0.00000000
      1.08587321	      0.00000000	      0.00000000	      0.00000000	      0.00000000
      1.08595732	      0.00000000	      0.00000000	      0.00000000	      0.00000000
      1.08607165	      0.00000000	      0.00000000	      0.00000000	      0.00000000
      1.08615626	      0.00000000	      0.00000000	      0.00000000	      0.00000000
      1.08624087	      0.00000000	      0.00000000	      0.00000000	      0.00000000
      1.08634345	      0.00000000	      0.00000000	      0.00000000	      0.00000000
      1.08643494	      0.00000000	      0.00000000	      0.00000000	      0.00000000
      1.08652643	      0.00000000	      0.00000000	      0.00000000	      0.00000000
      1.08661792	      0.00000000	      0.00000000	      0.00000000	      0.00000000
      1.08670941	      0.00000000	      0.00000000	      0.00000000	      0.00000000
      1.08680090	      0.00000000	      0.00000000	      0.00000000	      0.00000000
      1.08689239	      0.00000000	      0.00000000	      0.00000000	      0.00000000
      1.08698388	      0.00000000	      0.00000000	      0.00000000	      0.00000000
      1.08707537	      0.00000000	      0.00000000	      0.00000000	      0.00000000
      1.08716686	      0.00000000	      0.00000000	      0.00000000	      0.00000000
      1.08725835	      0.00000000	      0.00000000	      0.00000000	      0.00000000
      1.08734984	      0.00000000	      0.00000000	      0.00000000	      0.00000000
      1.08744133	      0.00000000	      0.00000000	      0.00000000	      0.00000000
      1.08753282	      0.00000000	      0.00000000	      0.00000000	      0.00000000
      1.08761440	      0.00000000	      0.00000000	      0.00000000	      0.00000000
      1.08769598	      0.00000000	      0.00000000	      0.00000000	      0.00000000
      1.08779606	      0.00000000	      0.00000000	      0.00000000	      0.00000000
      1.08789614	      0.00000000	      0.00000000	      0.00000000	      0.00000000
      1.08797989	      0.00000000	      0.00000000	      0.00000000	      0.00000000
      1.08806364	      0.00000000	      0.00000000	      0.00000000	      0.00000000
      1.08814739	      0.00000000	      0.00000000	      0.00000000	      0.00000000
      1.08826136	      0.00000000	      0.00000000	      0.00000000	      0.00000000
      1.08834560	      0.00000000	      0.00000000	      0.00000000	      0.00000000
      1.08842984	      0.00000000	      0.00000000	      0.00000000	      0.00000000
      1.08853205	      0.00000000	      0.00000000	      0.00000000	      0.00000000
      1.08862321	      0.00000000	      0.00000000	      0.00000000	      0.00000000
      1.08871437	      0.00000000	      0.00000000	      0.00000000	      0.00000000
      1.08880554	      0.00000000	      0.00000000	      0.00000000	      0.00000000
      1.08889670	      0.00000000	      0.00000000	      0.00000000	      0.00000000
      1.08898786	      0.00000000	      0.00000000	      0.00000000	      0.00000000
      1.08907902	      0.00000000	      0.00000000	      0.00000000	      0.00000000
      1.08917018	      0.00000000	      0.00000000	      0.00000000	      0.00000000
      1.08926134	      0.00000000	      0.00000000	      0.00000000	      0.00000000
      1.08935250	      0.00000000	      0.00000000	      0.00000000	      0.00000000
      1.08944367	      0.00000000	      0.00000000	      0.00000000	      0.00000000
      1.08953483	      0.00000000	      0.00000000	      0.00000000	      0.00000000
      1.08962599	      0.00000000	      0.00000000	      0.00000000	      0.00000000
      1.08970769	      0.00000000	      0.00000000	      0.00000000	      0.00000000
      1.08978939	      0.00000000	      0.00000000	      0.00000000	      0.00000000
      1.08988899	      0.00000000	      0.00000000	      0.00000000	      0.00000000
      1.08998858	      0.00000000	      0.00000000	      0.00000000	      0.00000000
      1.09007106	      0.00000000	      0.00000000	      0.00000000	      0.00000000
      1.09015354	      0.00000000	      0.00000000	      0.00000000	      0.00000000
      1.09025432	      0.00000000	      0.00000000	      0.00000000	      0.00000000
      1.09035510	      0.00000000	      0.00000000	      0.00000000	      0.00000000
      1.09043398	      0.00000000	      0.00000000	      0.00000000	      0.00000000
      1.09051286	      0.00000000	      0.00000000	      0.00000000	      0.00000000
      1.09061860	      0.00000000	      0.00000000	      0.00000000	      0.00000000
      1.09072433	      0.00000000	      0.00000000	      0.00000000	      0.00000000
      1.09079959	      0.00000000	      0.00000000	      0.00000000	      0.00000000
      1.09087485	      0.00000000	      0.00000000	      0.00000000	      0.00000000
      1.09098782	      0.00000000	      0.00000000	      0.00000000	      0.00000000
      1.09108131	      0.00000000	      0.00000000	      0.00000000	      0.00000000
      1.09117480	      0.00000000	      0.00000000	      0.00000000	      0.00000000
      1.09126829	      0.00000000	      0.00000000	      0.00000000	      0.00000000
      1.09136178	      0.00000000	      0.00000000	      0.00000000	      0.00000000
      1.09144371	      0.00000000	      0.00000000	      0.00000000	      0.00000000
      1.09152564	      0.00000000	      0.00000000	      0.00000000	      0.00000000
      1.09162463	      0.00000000	      0.00000000	      0.00000000	      0.00000000
      1.09172362	      0.00000000	      0.00000000	      0.00000000	      0.00000000
      1.09180623	      0.00000000	      0.00000000	      0.00000000	      0.00000000
      1.09188883	      0.00000000	      0.00000000	      0.00000000	      0.00000000
      1.09198833	      0.00000000	      0.00000000	      0.00000000	      0.00000000
      1.09208783	      0.00000000	      0.00000000	      0.00000000	      0.00000000
      1.09216823	      0.00000000	      0.00000000	      0.00000000	      0.00000000
      1.09224862	      0.00000000	      0.00000000	      0.00000000	      0.00000000
      1.09235083	      0.00000000	      0.00000000	      0.00000000	      0.00000000
      1.09245304	      0.00000000	      0.00000000	      0.00000000	      0.00000000
      1.09253156	      0.00000000	      0.00000000	      0.00000000	      0.00000000
      1.09261008	      0.00000000	      0.00000000	      0.00000000	      0.00000000
      1.09271543	      0.00000000	      0.00000000	      0.00000000	      0.00000000
      1.09282077	      0.00000000	      0.00000000	      0.00000000	      0.00000000
      1.09289667	      0.00000000	      0.00000000	      0.00000000	      0.00000000
      1.09297256	      0.00000000	      0.00000000	      0.00000000	      0.00000000
      1.09308273	      0.00000000	      0.00000000	      0.00000000	      0.00000000
      1.09317678	      0.00000000	      0.00000000	      0.00000000	      0.00000000
      1.09327084	      0.00000000	      0.00000000	      0.00000000	      0.00000000
      1.09336490	      0.00000000	      0.00000000	      0.00000000	      0.00000000
      1.09344808	      0.00000000	      0.00000000	      0.00000000	      0.00000000
      1.09353127	      0.00000000	      0.00000000	      0.00000000	      0.00000000
      1.09361446	      0.00000000	      0.00000000	      0.00000000	      0.00000000
      1.09372501	      0.00000000	      0.00000000	      0.00000000	      0.00000000
      1.09380941	      0.00000000	      0.00000000	      0.00000000	      0.00000000
      1.09389380	      0.00000000	      0.00000000	      0.00000000	      0.00000000
      1.09397820	      0.00000000	      0.00000000	      0.00000000	      0.00000000
      1.09408879	      0.00000000	      0.00000000	      0.00000000	      0.00000000
      1.09417130	      0.00000000	      0.00000000	      0.00000000	      0.00000000
      1.09425381	      0.00000000	      0.00000000	      0.00000000	      0.00000000
      1.09435546	      0.00000000	      0.00000000	      0.00000000	      0.00000000
      1.09444680	      0.00000000	      0.00000000	      0.00000000	      0.00000000
      1.09453814	      0.00000000	      0.00000000	      0.00000000	      0.00000000
      1.09462948	      0.00000000	      0.00000000	      0.00000000	      0.00000000
      1.09472083	      0.00000000	      0.00000000	      0.00000000	      0.00000000
      1.09481217	      0.00000000	      0.00000000	      0.00000000	      0.00000000
      1.09489307	      0.00000000	      0.00000000	      0.00000000	      0.00000000
      1.09497397	      0.00000000	      0.00000000	      0.00000000	      0.00000000
      1.09507259	      0.00000000	      0.00000000	      0.00000000	      0.00000000
      1.09517120	      0.00000000	      0.00000000	      0.00000000	      0.00000000
      1.09525377	      0.00000000	      0.00000000	      0.00000000	      0.00000000
      1.09533633	      0.00000000	      0.00000000	      0.00000000	      0.00000000
      1.09541889	      0.00000000	      0.00000000	      0.00000000	      0.00000000
      1.09553187	      0.00000000	      0.00000000	      0.00000000	      0.00000000
      1.09561492	      0.00000000	      0.00000000	      0.00000000	      0.00000000
      1.09569798	      0.00000000	      0.00000000	      0.00000000	      0.00000000
      1.09579911	      0.00000000	      0.00000000	      0.00000000	      0.00000000
      1.09588922	      0.00000000	      0.00000000	      0.00000000	      0.00000000
      1.09597932	      0.00000000	      0.00000000	      0.00000000	      0.00000000
      1.09606943	      0.00000000	      0.00000000	      0.00000000	      0.00000000
      1.09615954	      0.00000000	      0.00000000	      0.00000000	      0.00000000
      1.09624965	      0.00000000	      0.00000000	      0.00000000	      0.00000000
      1.09633975	      0.00000000	      0.00000000	      0.00000000	      0.00000000
      1.09642986	      0.00000000	      0.00000000	      0.00000000	      0.00000000
      1.09651997	      0.00000000	      0.00000000	      0.00000000	      0.00000000
      1.09661008	      0.00000000	      0.00000000	      0.00000000	      0.00000000
      1.09670019	      0.00000000	      0.00000000	      0.00000000	      0.00000000
      1.09679029	      0.00000000	      0.00000000	      0.00000000	      0.00000000
      1.09687090	      0.00000000	      0.00000000	      0.00000000	      0.00000000
      1.09695151	      0.00000000	      0.00000000	      0.00000000	      0.00000000
      1.09704957	      0.00000000	      0.00000000	      0.00000000	      0.00000000
      1.09714764	      0.00000000	      0.00000000	      0.00000000	      0.00000000
      1.09723042	      0.00000000	      0.00000000	      0.00000000	      0.00000000
      1.09731320	      0.00000000	      0.00000000	      0.00000000	      0.00000000
      1.09739598	      0.00000000	      0.00000000	      0.00000000	      0.00000000
      1.09750674	      0.00000000	      0.00000000	      0.00000000	      0.00000000
      1.09758987	      0.00000000	      0.00000000	      0.00000000	      0.00000000
      1.09767300	      0.00000000	      0.00000000	      0.00000000	      0.00000000
      1.09777298	      0.00000000	      0.00000000	      0.00000000	      0.00000000
      1.09786281	      0.00000000	      0.00000000	      0.00000000	      0.00000000
      1.09795263	      0.00000000	      0.00000000	      0.00000000	      0.00000000
      1.09804245	      0.00000000	      0.00000000	      0.00000000	      0.00000000
      1.09813228	      0.00000000	     -0.00000000	      0.00000000	      0.00000000
      1.09822210	      0.00000000	     -0.00000000	      0.00000000	      0.00000000
      1.09831192	      0.00000000	     -0.00000000	      0.00000000	      0.00000000
      1.09840175	      0.00000000	     -0.00000000	      0.00000000	      0.00000000
      1.09849157	      0.00000000	     -0.00000000	      0.00000000	      0.00000000
      1.09858139	      0.00000000	     -0.00000000	      0.00000000	      0.00000000
      1.09867121	      0.00000000	     -0.00000000	      0.00000000	      0.00000000
      1.09876104	      0.00000000	     -0.00000000	      0.00000000	      0.00000000
      1.09884109	      0.00000000	     -0.00000000	      0.00000000	      0.00000000
      1.09892114	      0.00000000	     -0.00000000	      0.00000000	      0.00000000
      1.09901924	      0.00000000	     -0.00000000	      0.00000000	      0.00000000
      1.09911734	      0.00000000	     -0.00000000	      0.00000000	      0.00000000
      1.09919964	      0.00000000	     -0.00000000	      0.00000000	      0.00000000
      1.09928193	      0.00000000	     -0.00000000	      0.00000000	      0.00000000
      1.09936423	      0.00000000	     -0.00000000	      0.00000000	      0.00000000
      1.09947552	      0.00000000	     -0.00000000	      0.00000000	      0.00000000
      1.09955817	      0.00000000	     -0.00000000	      0.00000000	      0.00000000
      1.09964081	      0.00000000	     -0.00000000	      0.00000000	      0.00000000
      1.09974091	      0.00000000	     -0.00000000	      0.00000000	      0.00000000
      1.09983050	      0.00000000	     -0.00000000	      0.00000000	      0.00000000
      1.09992009	      0.00000000	     -0.00000000	      0.00000000	      0.00000000
      1.10000968	      0.00000000	     -0.00000000	      0.00000000	      0.00000000
      1.10009926	      0.00000000	     -0.00000000	      0.00000000	      0.00000000
      1.10018885	      0.00000000	     -0.00000000	      0.00000000	      0.00000000
      1.10027844	      0.00000000	     -0.00000000	      0.00000000	      0.00000000
      1.10036803	      0.00000000	     -0.00000000	      0.00000000	      0.00000000
      1.10045762	      0.00000000	     -0.00000000	      0.00000000	      0.00000000
      1.10054720	      0.00000000	     -0.00000000	      0.00000000	      0.00000000
      1.10063679	      0.00000000	     -0.00000000	      0.00000000	      0.00000000
      1.10071701	      0.00000000	     -0.00000000	      0.00000000	      0.00000000
      1.10079724	      0.00000000	     -0.00000000	      0.00000000	      0.00000000
      1.10089504	      0.00000000	     -0.00000000	      0.00000000	      0.00000000
      1.10099284	      0.00000000	     -0.00000000	      0.00000000	      0.00000000
      1.10107364	      0.00000000	     -0.00000000	      0.00000000	      0.00000000
      1.10115444	      0.00000000	     -0.00000000	      0.00000000	      0.00000000
      1.10125362	      0.00000000	     -0.00000000	      0.00000000	      0.00000000
      1.10135280	      0.00000000	     -0.00000000	      0.00000000	      0.00000000
      1.10142998	      0.00000000	     -0.00000000	      0.00000000	      0.00000000
      1.10150715	      0.00000000	     -0.00000000	      0.00000000	      0.00000000
      1.10161146	      0.00000000	     -0.00000000	      0.00000000	      0.00000000
      1.10171576	      0.00000000	     -0.00000000	      0.00000000	      0.00000000
      1.10178915	      0.00000000	     -0.00000000	      0.00000000	      0.00000000
      1.10186255	      0.00000000	     -0.00000000	      0.00000000	      0.00000000
      1.10197464	      0.00000000	     -0.00000000	      0.00000000	      0.00000000
      1.10206642	      0.00000000	     -0.00000000	      0.00000000	      0.00000000
      1.10215821	      0.00000000	     -0.00000000	      0.00000000	      0.00000000
      1.10224999	      0.00000000	     -0.00000000	      0.00000000	      0.00000000
      1.10234177	      0.00000000	     -0.00000000	      0.00000000	      0.00000000
      1.10242259	      0.00000000	     -0.00000000	      0.00000000	      0.00000000
      1.10250341	      0.00000000	     -0.00000000	      0.00000000	      0.00000000
      1.10258422	      0.00000000	     -0.00000000	      0.00000000	      0.00000000
      1.10269716	      0.00000000	     -0.00000000	      0.00000000	      0.00000000
      1.10277963	      0.00000000	     -0.00000000	      0.00000000	      0.00000000
      1.10286210	      0.00000000	     -0.00000000	      0.00000000	      0.00000000
      1.10296188	      0.00000000	     -0.00000000	      0.00000000	      0.00000000
      1.10305049	      0.00000000	     -0.00000000	      0.00000000	      0.00000000
      1.10313911	      0.00000000	     -0.00000000	      0.00000000	      0.00000000
      1.10322772	      0.00000000	     -0.00000000	      0.00000000	      0.00000000
      1.10331634	      0.00000000	     -0.00000000	      0.00000000	      0.00000000
      1.10340495	      0.00000000	     -0.00000000	      0.00000000	      0.00000000
      1.10349356	      0.00000000	     -0.00000000	      0.00000000	      0.00000000
      1.10358218	      0.00000000	     -0.00000000	      0.00000000	      0.00000000
      1.10367079	      0.00000000	     -0.00000000	      0.00000000	      0.00000000
      1.10375940	      0.00000000	     -0.00000000	      0.00000000	      0.00000000
      1.10384802	      0.00000000	     -0.00000000	      0.00000000	      0.00000000
      1.10393663	      0.00000000	     -0.00000000	      0.00000000	      0.00000000
      1.10402525	      0.00000000	     -0.00000000	      0.00000000	      0.00000000
      1.10411386	      0.00000000	     -0.00000000	      0.00000000	      0.00000000
      1.10420247	      0.00000000	     -0.00000000	      0.00000000	      0.00000000
      1.10429109	      0.00000000	     -0.00000000	      0.00000000	      0.00000000
      1.10437970	      0.00000000	     -0.00000000	      0.00000000	      0.00000000
      1.10446832	      0.00000000	     -0.00000000	      0.00000000	      0.00000000
      1.10455693	      0.00000000	     -0.00000000	      0.00000000	      0.00000000
      1.10464554	      0.00000000	     -0.00000000	      0.00000000	      0.00000000
      1.10473416	      0.00000000	     -0.00000000	      0.00000000	      0.00000000
      1.10482277	      0.00000000	     -0.00000000	      0.00000000	      0.00000000
      1.10491138	      0.00000000	     -0.00000000	      0.00000000	      0.00000000
      1.10500000	      0.00000000	     -0.00000000	      0.00000000	      0.00000000
      1.10507969	      0.00000000	     -0.00000000	      0.00000000	      0.00000000
      1.10515938	      0.00000000	     -0.00000000	      0.00000000	      0.00000000
      1.10525590	      0.00000000	     -0.00000000	      0.00000000	      0.00000000
      1.10535242	      0.00000000	     -0.00000000	      0.00000000	      0.00000000
      1.10543446	      0.00000000	     -0.00000000	      0.00000000	      0.00000000
      1.10551650	      0.00000000	     -0.00000000	      0.00000000	      0.00000000
      1.10559853	      0.00000000	     -0.00000000	      0.00000000	      0.00000000
      1.10570661	      0.00000000	     -0.00000000	      0.00000000	      0.00000000
      1.10578890	      0.00000000	     -0.00000000	      0.00000000	      0.00000000
      1.10587119	      0.00000000	     -0.00000000	      0.00000000	      0.00000000
      1.10595348	      0.00000000	     -0.00000000	      0.00000000	      0.00000000
      1.10606357	      0.00000000	     -0.00000000	      0.00000000	      0.00000000
      1.10614420	      0.00000000	     -0.00000000	      0.00000000	      0.00000000
      1.10622483	      0.00000000	     -0.00000000	      0.00000000	      0.00000000
      1.10632523	      0.00000000	     -0.00000000	      0.00000000	      0.00000000
      1.10641489	      0.00000000	     -0.00000000	      0.00000000	      0.00000000
      1.10650455	      0.00000000	     -0.00000000	      0.00000000	      0.00000000
      1.10659421	      0.00000000	     -0.00000000	      0.00000000	      0.00000000
      1.10668387	      0.00000000	     -0.00000000	      0.00000000	      0.00000000
      1.10677353	      0.00000000	     -0.00000000	      0.00000000	      0.00000000
      1.10685268	      0.00000000	     -0.00000000	      0.00000000	      0.00000000
      1.10693183	      0.00000000	     -0.00000000	      0.00000000	      0.00000000
      1.10702883	      0.00000000	     -0.00000000	      0.00000000	      0.00000000
      1.10712584	      0.00000000	     -0.00000000	      0.00000000	      0.00000000
      1.10720671	      0.00000000	     -0.00000000	      0.00000000	      0.00000000
      1.10728759	      0.00000000	     -0.00000000	      0.00000000	      0.00000000
      1.10736847	      0.00000000	     -0.00000000	      0.00000000	      0.00000000
      1.10747987	      0.00000000	     -0.00000000	      0.00000000	      0.00000000
      1.10756120	      0.00000000	     -0.00000000	      0.00000000	      0.00000000
      1.10764252	      0.00000000	     -0.00000000	      0.00000000	      0.00000000
      1.10774204	      0.00000000	     -0.00000000	      0.00000000	      0.00000000
      1.10783054	      0.00000000	     -0.00000000	      0.00000000	      0.00000000
      1.10791904	      0.00000000	     -0.00000000	      0.00000000	      0.00000000
      1.10800754	      0.00000000	     -0.00000000	      0.00000000	      0.00000000
      1.10809604	      0.00000000	     -0.00000000	      0.00000000	      0.00000000
      1.10818454	      0.00000000	     -0.00000000	      0.00000000	      0.00000000
      1.10827304	      0.00000000	     -0.00000000	      0.00000000	      0.00000000
      1.10836154	      0.00000000	     -0.00000000	      0.00000000	      0.00000000
      1.10845004	      0.00000000	     -0.00000000	      0.00000000	      0.00000000
      1.10853854	      0.00000000	     -0.00000000	      0.00000000	      0.00000000
      1.10862704	      0.00000000	     -0.00000000	      0.00000000	      0.00000000
      1.10870618	      0.00000000	     -0.00000000	      0.00000000	      0.00000000
      1.10878532	      0.00000000	     -0.00000000	      0.00000000	      0.00000000
      1.10888204	      0.00000000	     -0.00000000	      0.00000000	      0.00000000
      1.10897876	      0.00000000	     -0.00000000	      0.00000000	      0.00000000
      1.10905851	      0.00000000	     -0.00000000	      0.00000000	      0.00000000
      1.10913826	      0.00000000	     -0.00000000	      0.00000000	      0.00000000
      1.10923633	      0.00000000	     -0.00000000	      0.00000000	      0.00000000
      1.10933440	      0.00000000	     -0.00000000	      0.00000000	      0.00000000
      1.10941056	      0.00000000	     -0.00000000	      0.00000000	      0.00000000
      1.10948673	      0.00000000	     -0.00000000	      0.00000000	      0.00000000
      1.10958988	      0.00000000	     -0.00000000	      0.00000000	      0.00000000
      1.10969303	      0.00000000	     -0.00000000	      0.00000000	      0.00000000
      1.10976548	      0.00000000	     -0.00000000	      0.00000000	      0.00000000
      1.10983794	      0.00000000	     -0.00000000	      0.00000000	      0.00000000
      1.10994877	      0.00000000	     -0.00000000	      0.00000000	      0.00000000
      1.11003951	      0.00000000	     -0.00000000	      0.00000000	      0.00000000
      1.11013026	      0.00000000	     -0.00000000	      0.00000000	      0.00000000
      1.11022100	      0.00000000	     -0.00000000	      0.00000000	      0.00000000
      1.11031174	      0.00000000	     -0.00000000	      0.00000000	      0.00000000
      1.11039132	      0.00000000	     -0.00000000	      0.00000000	      0.00000000
      1.11047089	      0.00000000	     -0.00000000	      0.00000000	      0.00000000
      1.11056681	      0.00000000	     -0.00000000	      0.00000000	      0.00000000
      1.11066272	      0.00000000	     -0.00000000	      0.00000000	      0.00000000
      1.11074298	      0.00000000	     -0.00000000	      0.00000000	      0.00000000
      1.11082323	      0.00000000	     -0.00000000	      0.00000000	      0.00000000
      1.11091960	      0.00000000	     -0.00000000	      0.00000000	      0.00000000
      1.11101596	      0.00000000	     -0.00000000	      0.00000000	      0.00000000
      1.11109416	      0.00000000	     -0.00000000	      0.00000000	      0.00000000
      1.11117236	      0.00000000	     -0.00000000	      0.00000000	      0.00000000
      1.11127124	      0.00000000	     -0.00000000	      0.00000000	      0.00000000
      1.11137012	      0.00000000	     -0.00000000	      0.00000000	      0.00000000
      1.11144658	      0.00000000	     -0.00000000	      0.00000000	      0.00000000
      1.11152303	      0.00000000	     -0.00000000	      0.00000000	      0.00000000
      1.11162481	      0.00000000	     -0.00000000	      0.00000000	      0.00000000
      1.11172659	      0.00000000	     -0.00000000	      0.00000000	      0.00000000
      1.11180060	      0.00000000	     -0.00000000	      0.00000000	      0.00000000
      1.11187461	      0.00000000	     -0.00000000	      0.00000000	      0.00000000
      1.11198081	      0.00000000	     -0.00000000	      0.00000000	      0.00000000
      1.11207194	      0.00000000	     -0.00000000	      0.00000000	      0.00000000
      1.11216307	      0.00000000	     -0.00000000	      0.00000000	      0.00000000
      1.11225420	      0.00000000	     -0.00000000	      0.00000000	      0.00000000
      1.11233525	      0.00000000	     -0.00000000	      0.00000000	      0.00000000
      1.11241631	      0.00000000	     -0.00000000	      0.00000000	      0.00000000
      1.11249736	      0.00000000	     -0.00000000	      0.00000000	      0.00000000
      1.11260357	      0.00000000	     -0.00000000	      0.00000000	      0.00000000
      1.11268576	      0.00000000	     -0.00000000	      0.00000000	      0.00000000
      1.11276795	      0.00000000	     -0.00000000	      0.00000000	      0.00000000
      1.11285014	      0.00000000	     -0.00000000	      0.00000000	      0.00000000
      1.11295634	      0.00000000	     -0.00000000	      0.00000000	      0.00000000
      1.11303681	      0.00000000	     -0.00000000	      0.00000000	      0.00000000
      1.11311728	      0.00000000	     -0.00000000	      0.00000000	      0.00000000
      1.11321532	      0.00000000	     -0.00000000	      0.00000000	      0.00000000
      1.11331336	      0.00000000	     -0.00000000	      0.00000000	      0.00000000
      1.11338703	      0.00000000	     -0.00000000	      0.00000000	      0.00000000
      1.11346069	      0.00000000	     -0.00000000	      0.00000000	      0.00000000
      1.11356607	      0.00000000	     -0.00000000	      0.00000000	      0.00000000
      1.11365758	      0.00000000	     -0.00000000	      0.00000000	      0.00000000
      1.11374909	      0.00000000	     -0.00000000	      0.00000000	      0.00000000
      1.11384061	      0.00000000	     -0.00000000	      0.00000000	      0.00000000
      1.11391940	      0.00000000	     -0.00000000	      0.00000000	      0.00000000
      1.11399820	      0.00000000	     -0.00000000	      0.00000000	      0.00000000
      1.11409443	      0.00000000	     -0.00000000	      0.00000000	      0.00000000
      1.11419067	      0.00000000	     -0.00000000	      0.00000000	      0.00000000
      1.11426951	      0.00000000	     -0.00000000	      0.00000000	      0.00000000
      1.11434835	      0.00000000	     -0.00000000	      0.00000000	      0.00000000
      1.11444566	      0.00000000	     -0.00000000	      0.00000000	      0.00000000
      1.11454296	      0.00000000	     -0.00000000	      0.00000000	      0.00000000
      1.11461956	      0.00000000	     -0.00000000	      0.00000000	      0.00000000
      1.11469617	      0.00000000	     -0.00000000	      0.00000000	      0.00000000
      1.11479656	      0.00000000	     -0.00000000	      0.00000000	      0.00000000
      1.11489695	      0.00000000	     -0.00000000	      0.00000000	      0.00000000
      1.11497135	      0.00000000	     -0.00000000	      0.00000000	      0.00000000
      1.11504575	      0.00000000	     -0.00000000	      0.00000000	      0.00000000
      1.11515010	      0.00000000	     -0.00000000	      0.00000000	      0.00000000
      1.11524041	      0.00000000	     -0.00000000	      0.00000000	      0.00000000
      1.11533072	      0.00000000	     -0.00000000	      0.00000000	      0.00000000
      1.11542103	      0.00000000	     -0.00000000	      0.00000000	      0.00000000
      1.11551134	      0.00000000	     -0.00000000	      0.00000000	      0.00000000
      1.11558785	      0.00000000	     -0.00000000	      0.00000000	      0.00000000
      1.11566436	      0.00000000	     -0.00000000	      0.00000000	      0.00000000
      1.11576320	      0.00000000	     -0.00000000	      0.00000000	      0.00000000
      1.11586204	      0.00000000	     -0.00000000	      0.00000000	      0.00000000
      1.11593821	      0.00000000	     -0.00000000	      0.00000000	      0.00000000
      1.11601438	      0.00000000	     -0.00000000	      0.00000000	      0.00000000
      1.11611588	      0.00000000	     -0.00000000	      0.00000000	      0.00000000
      1.11621739	      0.00000000	     -0.00000000	      0.00000000	      0.00000000
      1.11628937	      0.00000000	     -0.00000000	      0.00000000	      0.00000000
      1.11636134	      0.00000000	     -0.00000000	      0.00000000	      0.00000000
      1.11647045	      0.00000000	     -0.00000000	      0.00000000	      0.00000000
      1.11656065	      0.00000000	     -0.00000000	      0.00000000	      0.00000000
      1.11665084	      0.00000000	     -0.00000000	      0.00000000	      0.00000000
      1.11674104	      0.00000000	     -0.00000000	      0.00000000	      0.00000000
      1.11683124	      0.00000000	     -0.00000000	      0.00000000	      0.00000000
      1.11690861	      0.00000000	     -0.00000000	      0.00000000	      0.00000000
      1.11698599	      0.00000000	     -0.00000000	      0.00000000	      0.00000000
      1.11708297	      0.00000000	     -0.00000000	      0.00000000	      0.00000000
      1.11717996	      0.00000000	     -0.00000000	      0.00000000	      0.00000000
      1.11725795	      0.00000000	     -0.00000000	      0.00000000	      0.00000000
      1.11733594	      0.00000000	     -0.00000000	      0.00000000	      0.00000000
      1.11743383	      0.00000000	     -0.00000000	      0.00000000	      0.00000000
      1.11753171	      0.00000000	     -0.00000000	      0.00000000	      0.00000000
      1.11760697	      0.00000000	     -0.00000000	      0.00000000	      0.00000000
      1.11768222	      0.00000000	     -0.00000000	      0.00000000	      0.00000000
      1.11778397	      0.00000000	     -0.00000000	      0.00000000	      0.00000000
      1.11788573	      0.00000000	     -0.00000000	      0.00000000	      0.00000000
      1.11795844	      0.00000000	     -0.00000000	      0.00000000	      0.00000000
      1.11803115	      0.00000000	     -0.00000000	      0.00000000	      0.00000000
      1.11813794	      0.00000000	     -0.00000000	      0.00000000	      0.00000000
      1.11822837	      0.00000000	     -0.00000000	      0.00000000	      0.00000000
      1.11831881	      0.00000000	     -0.00000000	      0.00000000	      0.00000000
      1.11840924	      0.00000000	     -0.00000000	      0.00000000	      0.00000000
      1.11848972	      0.00000000	     -0.00000000	      0.00000000	      0.00000000
      1.11857020	      0.00000000	     -0.00000000	      0.00000000	      0.00000000
      1.11865067	      0.00000000	     -0.00000000	      0.00000000	      0.00000000
      1.11875555	      0.00000000	     -0.00000000	      0.00000000	      0.00000000
      1.11883725	      0.00000000	     -0.00000000	      0.00000000	      0.00000000
      1.11891896	      0.00000000	     -0.00000000	      0.00000000	      0.00000000
      1.11900066	      0.00000000	     -0.00000000	      0.00000000	      0.00000000
      1.11910511	      0.00000000	     -0.00000000	      0.00000000	      0.00000000
      1.11918522	      0.00000000	     -0.00000000	      0.00000000	      0.00000000
      1.11926533	      0.00000000	     -0.00000000	      0.00000000	      0.00000000
      1.11936207	      0.00000000	     -0.00000000	      0.00000000	      0.00000000
      1.11945881	      0.00000000	     -0.00000000	      0.00000000	      0.00000000
      1.11953215	      0.00000000	     -0.00000000	      0.00000000	      0.00000000
      1.11960549	      0.00000000	     -0.00000000	      0.00000000	      0.00000000
      1.11970948	      0.00000000	     -0.00000000	      0.00000000	      0.00000000
      1.11979989	      0.00000000	     -0.00000000	      0.00000000	      0.00000000
      1.11989031	      0.00000000	     -0.00000000	      0.00000000	      0.00000000
      1.11998073	      0.00000000	     -0.00000000	      0.00000000	      0.00000000
      1.12005964	      0.00000000	     -0.00000000	      0.00000000	      0.00000000
      1.12013856	      0.00000000	     -0.00000000	      0.00000000	      0.00000000
      1.12021747	      0.00000000	     -0.00000000	      0.00000000	      0.00000000
      1.12032718	      0.00000000	     -0.00000000	      0.00000000	      0.00000000
      1.12040789	      0.00000000	     -0.00000000	      0.00000000	      0.00000000
      1.12048861	      0.00000000	     -0.00000000	      0.00000000	      0.00000000
      1.12058561	      0.00000000	     -0.00000000	      0.00000000	      0.00000000
      1.12067157	      0.00000000	     -0.00000000	      0.00000000	      0.00000000
      1.12075753	      0.00000000	     -0.00000000	      0.00000000	      0.00000000
      1.12084349	      0.00000000	     -0.00000000	      0.00000000	      0.00000000
      1.12092945	      0.00000000	     -0.00000000	      0.00000000	      0.00000000
      1.12101541	      0.00000000	     -0.00000000	      0.00000000	      0.00000000
      1.12110137	      0.00000000	     -0.00000000	      0.00000000	      0.00000000
      1.12118733	      0.00000000	     -0.00000000	      0.00000000	      0.00000000
      1.12127329	      0.00000000	     -0.00000000	      0.00000000	      0.00000000
      1.12135925	      0.00000000	     -0.00000000	      0.00000000	      0.00000000
      1.12144521	      0.00000000	     -0.00000000	      0.00000000	      0.00000000
      1.12153117	      0.00000000	     -0.00000000	      0.00000000	      0.00000000
      1.12161713	      0.00000000	     -0.00000000	      0.00000000	      0.00000000
      1.12170309	      0.00000000	     -0.00000000	      0.00000000	      0.00000000
      1.12178905	      0.00000000	     -0.00000000	      0.00000000	      0.00000000
      1.12187501	      0.00000000	     -0.00000000	      0.00000000	      0.00000000
      1.12196097	      0.00000000	     -0.00000000	      0.00000000	      0.00000000
      1.12204693	      0.00000000	     -0.00000000	      0.00000000	      0.00000000
      1.12213289	      0.00000000	     -0.00000000	      0.00000000	      0.00000000
      1.12221885	      0.00000000	     -0.00000000	      0.00000000	      0.00000000
      1.12230481	      0.00000000	     -0.00000000	      0.00000000	      0.00000000
      1.12239077	      0.00000000	     -0.00000000	      0.00000000	      0.00000000
      1.12247673	      0.00000000	     -0.00000000	      0.00000000	      0.00000000
      1.12256269	      0.00000000	     -0.00000000	      0.00000000	      0.00000000
      1.12264865	      0.00000000	     -0.00000000	      0.00000000	      0.00000000
      1.12273461	      0.00000000	     -0.00000000	      0.00000000	      0.00000000
      1.12282057	      0.00000000	     -0.00000000	      0.00000000	      0.00000000
      1.12290653	      0.00000000	     -0.00000000	      0.00000000	      0.00000000
      1.12299249	      0.00000000	     -0.00000000	      0.00000000	      0.00000000
      1.12307845	      0.00000000	     -0.00000000	      0.00000000	      0.00000000
      1.12316441	      0.00000000	     -0.00000000	      0.00000000	      0.00000000
      1.12325038	      0.00000000	     -0.00000000	      0.00000000	      0.00000000
      1.12333634	      0.00000000	     -0.00000000	      0.00000000	      0.00000000
      1.12342230	      0.00000000	     -0.00000000	      0.00000000	      0.00000000
      1.12350826	      0.00000000	     -0.00000000	      0.00000000	      0.00000000
      1.12359422	      0.00000000	     -0.00000000	      0.00000000	      0.00000000
      1.12368018	      0.00000000	     -0.00000000	      0.00000000	      0.00000000
      1.12376614	      0.00000000	     -0.00000000	      0.00000000	      0.00000000
      1.12385210	      0.00000000	     -0.00000000	      0.00000000	      0.00000000
      1.12393806	      0.00000000	     -0.00000000	      0.00000000	      0.00000000
      1.12402402	      0.00000000	     -0.00000000	      0.00000000	      0.00000000
      1.12410998	      0.00000000	     -0.00000000	      0.00000000	      0.00000000
      1.12419594	      0.00000000	     -0.00000000	      0.00000000	      0.00000000
      1.12428190	      0.00000000	     -0.00000000	      0.00000000	      0.00000000
      1.12436786	      0.00000000	     -0.00000000	      0.00000000	      0.00000000
      1.12445382	      0.00000000	     -0.00000000	      0.00000000	      0.00000000
      1.12453978	      0.00000000	     -0.00000000	      0.00000000	      0.00000000
      1.12462574	      0.00000000	     -0.00000000	      0.00000000	      0.00000000
      1.12471170	      0.00000000	     -0.00000000	      0.00000000	      0.00000000
      1.12479766	      0.00000000	     -0.00000000	      0.00000000	      0.00000000
      1.12488362	      0.00000000	     -0.00000000	      0.00000000	      0.00000000
      1.12496958	      0.00000000	     -0.00000000	      0.00000000	      0.00000000
      1.12505554	      0.00000000	     -0.00000000	      0.00000000	      0.00000000
      1.12514150	      0.00000000	     -0.00000000	      0.00000000	      0.00000000
      1.12522746	      0.00000000	     -0.00000000	      0.00000000	      0.00000000
      1.12531342	      0.00000000	     -0.00000000	      0.00000000	      0.00000000
      1.12539938	      0.00000000	     -0.00000000	      0.00000000	      0.00000000
      1.12548534	      0.00000000	     -0.00000000	      0.00000000	      0.00000000
      1.12557130	      0.00000000	     -0.00000000	      0.00000000	      0.00000000
      1.12565726	      0.00000000	     -0.00000000	      0.00000000	      0.00000000
      1.12574322	      0.00000000	     -0.00000000	      0.00000000	      0.00000000
      1.12582918	      0.00000000	     -0.00000000	      0.00000000	      0.00000000
      1.12591514	      0.00000000	     -0.00000000	      0.00000000	      0.00000000
      1.12600110	      0.00000000	     -0.00000000	      0.00000000	      0.00000000
      1.12608706	      0.00000000	     -0.00000000	      0.00000000	      0.00000000
      1.12617302	      0.00000000	     -0.00000000	      0.00000000	      0.00000000
      1.12625898	      0.00000000	     -0.00000000	      0.00000000	      0.00000000
      1.12634495	      0.00000000	     -0.00000000	      0.00000000	      0.00000000
      1.12643091	      0.00000000	     -0.00000000	      0.00000000	      0.00000000
      1.12651687	      0.00000000	     -0.00000000	      0.00000000	      0.00000000
      1.12660283	      0.00000000	     -0.00000000	      0.00000000	      0.00000000
      1.12668879	      0.00000000	     -0.00000000	      0.00000000	      0.00000000
      1.12677475	      0.00000000	     -0.00000000	      0.00000000	      0.00000000
      1.12686071	      0.00000000	     -0.00000000	      0.00000000	      0.00000000
      1.12693745	      0.00000000	     -0.00000000	      0.00000000	      0.00000000
      1.12701420	      0.00000000	     -0.00000000	      0.00000000	      0.00000000
      1.12710875	      0.00000000	     -0.00000000	      0.00000000	      0.00000000
      1.12720330	      0.00000000	     -0.00000000	      0.00000000	      0.00000000
      1.12728174	      0.00000000	     -0.00000000	      0.00000000	      0.00000000
      1.12736018	      0.00000000	     -0.00000000	      0.00000000	      0.00000000
      1.12745488	      0.00000000	     -0.00000000	      0.00000000	      0.00000000
      1.12754958	      0.00000000	     -0.00000000	      0.00000000	      0.00000000
      1.12762507	      0.00000000	     -0.00000000	      0.00000000	      0.00000000
      1.12770057	      0.00000000	     -0.00000000	      0.00000000	      0.00000000
      1.12779895	      0.00000000	     -0.00000000	      0.00000000	      0.00000000
      1.12789733	      0.00000000	     -0.00000000	      0.00000000	      0.00000000
      1.12797043	      0.00000000	     -0.00000000	      0.00000000	      0.00000000
      1.12804354	      0.00000000	     -0.00000000	      0.00000000	      0.00000000
      1.12814635	      0.00000000	     -0.00000000	      0.00000000	      0.00000000
      1.12824917	      0.00000000	     -0.00000000	      0.00000000	      0.00000000
      1.12831866	      0.00000000	     -0.00000000	      0.00000000	      0.00000000
      1.12838815	      0.00000000	     -0.00000000	      0.00000000	      0.00000000
      1.12849890	      0.00000000	     -0.00000000	      0.00000000	      0.00000000
      1.12858873	      0.00000000	     -0.00000000	      0.00000000	      0.00000000
      1.12867856	      0.00000000	     -0.00000000	      0.00000000	      0.00000000
      1.12876840	      0.00000000	     -0.00000000	      0.00000000	      0.00000000
      1.12884738	      0.00000000	     -0.00000000	      0.00000000	      0.00000000
      1.12892637	      0.00000000	     -0.00000000	      0.00000000	      0.00000000
      1.12900536	      0.00000000	     -0.00000000	      0.00000000	      0.00000000
      1.12911043	      0.00000000	     -0.00000000	      0.00000000	      0.00000000
      1.12919096	      0.00000000	     -0.00000000	      0.00000000	      0.00000000
      1.12927149	      0.00000000	     -0.00000000	      0.00000000	      0.00000000
      1.12935201	      0.00000000	     -0.00000000	      0.00000000	      0.00000000
      1.12945576	      0.00000000	     -0.00000000	      0.00000000	      0.00000000
      1.12953474	      0.00000000	     -0.00000000	      0.00000000	      0.00000000
      1.12961371	      0.00000000	     -0.00000000	      0.00000000	      0.00000000
      1.12970957	      0.00000000	     -0.00000000	      0.00000000	      0.00000000
      1.12979573	      0.00000000	     -0.00000000	      0.00000000	      0.00000000
      1.12988189	      0.00000000	     -0.00000000	      0.00000000	      0.00000000
      1.12996805	      0.00000000	     -0.00000000	      0.00000000	      0.00000000
      1.13005422	      0.00000000	     -0.00000000	      0.00000000	      0.00000000
      1.13014038	      0.00000000	     -0.00000000	      0.00000000	      0.00000000
      1.13022654	      0.00000000	     -0.00000000	      0.00000000	      0.00000000
      1.13031270	      0.00000000	     -0.00000000	      0.00000000	      0.00000000
      1.13039886	      0.00000000	     -0.00000000	      0.00000000	      0.00000000
      1.13047530	      0.00000000	     -0.00000000	      0.00000000	      0.00000000
      1.13055175	      0.00000000	     -0.00000000	      0.00000000	      0.00000000
      1.13064602	      0.00000000	     -0.00000000	      0.00000000	      0.00000000
      1.13074030	      0.00000000	     -0.00000000	      0.00000000	      0.00000000
      1.13081809	      0.00000000	     -0.00000000	      0.00000000	      0.00000000
      1.13089588	      0.00000000	     -0.00000000	      0.00000000	      0.00000000
      1.13099057	      0.00000000	     -0.00000000	      0.00000000	      0.00000000
      1.13108527	      0.00000000	     -0.00000000	      0.00000000	      0.00000000
      1.13116014	      0.00000000	     -0.00000000	      0.00000000	      0.00000000
      1.13123501	      0.00000000	     -0.00000000	      0.00000000	      0.00000000
      1.13133348	      0.00000000	     -0.00000000	      0.00000000	      0.00000000
      1.13143196	      0.00000000	     -0.00000000	      0.00000000	      0.00000000
      1.13150434	      0.00000000	     -0.00000000	      0.00000000	      0.00000000
      1.13157672	      0.00000000	     -0.00000000	      0.00000000	      0.00000000
      1.13167990	      0.00000000	     -0.00000000	      0.00000000	      0.00000000
      1.13176814	      0.00000000	     -0.00000000	      0.00000000	      0.00000000
      1.13185638	      0.00000000	     -0.00000000	      0.00000000	      0.00000000
      1.13194463	      0.00000000	     -0.00000000	      0.00000000	      0.00000000
      1.13203287	      0.00000000	     -0.00000000	      0.00000000	      0.00000000
      1.13210873	      0.00000000	     -0.00000000	      0.00000000	      0.00000000
      1.13218459	      0.00000000	     -0.00000000	      0.00000000	      0.00000000
      1.13227988	      0.00000000	     -0.00000000	      0.00000000	      0.00000000
      1.13237516	      0.00000000	     -0.00000000	      0.00000000	      0.00000000
      1.13245119	      0.00000000	     -0.00000000	      0.00000000	      0.00000000
      1.13252722	      0.00000000	     -0.00000000	      0.00000000	      0.00000000
      1.13262407	      0.00000000	     -0.00000000	      0.00000000	      0.00000000
      1.13272091	      0.00000000	     -0.00000000	      0.00000000	      0.00000000
      1.13279376	      0.00000000	     -0.00000000	      0.00000000	      0.00000000
      1.13286660	      0.00000000	     -0.00000000	      0.00000000	      0.00000000
      1.13296836	      0.00000000	     -0.00000000	      0.00000000	      0.00000000
      1.13307011	      0.00000000	     -0.00000000	      0.00000000	      0.00000000
      1.13313959	      0.00000000	     -0.00000000	      0.00000000	      0.00000000
      1.13320907	      0.00000000	     -0.00000000	      0.00000000	      0.00000000
      1.13331826	      0.00000000	     -0.00000000	      0.00000000	      0.00000000
      1.13340726	      0.00000000	     -0.00000000	      0.00000000	      0.00000000
      1.13349626	      0.00000000	     -0.00000000	      0.00000000	      0.00000000
      1.13358525	      0.00000000	     -0.00000000	      0.00000000	      0.00000000
      1.13366450	      0.00000000	     -0.00000000	      0.00000000	      0.00000000
      1.13374374	      0.00000000	     -0.00000000	      0.00000000	      0.00000000
      1.13382298	      0.00000000	     -0.00000000	      0.00000000	      0.00000000
      1.13392491	      0.00000000	     -0.00000000	      0.00000000	      0.00000000
      1.13400546	      0.00000000	     -0.00000000	      0.00000000	      0.00000000
      1.13408601	      0.00000000	     -0.00000000	      0.00000000	      0.00000000
      1.13416657	      0.00000000	     -0.00000000	      0.00000000	      0.00000000
      1.13426748	      0.00000000	     -0.00000000	      0.00000000	      0.00000000
      1.13434667	      0.00000000	     -0.00000000	      0.00000000	      0.00000000
      1.13442585	      0.00000000	     -0.00000000	      0.00000000	      0.00000000
      1.13450504	      0.00000000	     -0.00000000	      0.00000000	      0.00000000
      1.13461013	      0.00000000	     -0.00000000	      0.00000000	      0.00000000
      1.13468876	      0.00000000	     -0.00000000	      0.00000000	      0.00000000
      1.13476738	      0.00000000	     -0.00000000	      0.00000000	      0.00000000
      1.13486299	      0.00000000	     -0.00000000	      0.00000000	      0.00000000
      1.13494817	      0.00000000	     -0.00000000	      0.00000000	      0.00000000
      1.13503335	      0.00000000	     -0.00000000	      0.00000000	      0.00000000
      1.13511853	      0.00000000	     -0.00000000	      0.00000000	      0.00000000
      1.13520371	      0.00000000	     -0.00000000	      0.00000000	      0.00000000
      1.13528888	      0.00000000	     -0.00000000	      0.00000000	      0.00000000
      1.13537406	      0.00000000	     -0.00000000	      0.00000000	      0.00000000
      1.13545924	      0.00000000	     -0.00000000	      0.00000000	      0.00000000
      1.13554442	      0.00000000	     -0.00000000	      0.00000000	      0.00000000
      1.13562959	      0.00000000	     -0.00000000	      0.00000000	      0.00000000
[truncated: 753,186 more chars]
