# Supplementary material for: Musculoskeletal simulations to examine the effects of accentuated eccentric loading (AEL) on jump height
Source: PeerJ. 2023 Jan 23;11:e14687. doi: 10.7717/peerj.14687 (PMC9879160; doi:10.7717/peerj.14687)
Supplement: Supplemental Information 1 [file peerj-11-14687-s001.zip › Supplementary Simulation code and output results BW/Optimized_for_J_Results/TwoSegment_Two_Segment_FiberVelocity.sto]

FiberVelocity
version=1
nRows=13563
nColumns=5
inDegrees=no

This analysis gathers basic information about muscles during a simulation (e.g., forces, tendon lengths, moment arms, etc).
Units are S.I. units (second, meters, Newtons, ...)
Angles are in degrees.

endheader
time	vastus	recfem	glut	ham
      0.00000000	      0.00000008	      0.00000001	      0.00000001	      0.00000000
      0.00010000	      0.00000916	      0.00000436	      0.00000001	     -0.00000248
      0.00023578	      0.00004596	      0.00002189	      0.00000003	     -0.00001253
      0.00037157	      0.00010433	      0.00004945	      0.00000007	     -0.00002846
      0.00050735	      0.00017895	      0.00008437	      0.00000012	     -0.00004878
      0.00064313	      0.00026601	      0.00012476	      0.00000018	     -0.00007246
      0.00077892	      0.00036280	      0.00016925	      0.00000027	     -0.00009875
      0.00095179	      0.00049707	      0.00023036	      0.00000040	     -0.00013518
      0.00112467	      0.00064122	      0.00029525	      0.00000057	     -0.00017426
      0.00129754	      0.00079342	      0.00036307	      0.00000078	     -0.00021551
      0.00151861	      0.00099794	      0.00045320	      0.00000113	     -0.00027095
      0.00173969	      0.00121213	      0.00054656	      0.00000157	     -0.00032907
      0.00201011	      0.00148584	      0.00066460	      0.00000228	     -0.00040349
      0.00228052	      0.00177142	      0.00078653	      0.00000325	     -0.00048138
      0.00263639	      0.00216406	      0.00095263	      0.00000505	     -0.00058900
      0.00299225	      0.00257468	      0.00112491	      0.00000767	     -0.00070229
      0.00349305	      0.00318101	      0.00137753	      0.00001342	     -0.00087112
      0.00399385	      0.00381833	      0.00164169	      0.00002283	     -0.00105069
      0.00475543	      0.00484164	      0.00206451	      0.00004886	     -0.00134366
      0.00551701	      0.00592359	      0.00251130	      0.00009897	     -0.00165962
      0.00644774	      0.00731551	      0.00308725	      0.00021834	     -0.00207518
      0.00737847	      0.00877363	      0.00369295	      0.00044593	     -0.00252088
      0.00830920	      0.01028822	      0.00432508	      0.00084346	     -0.00299435
      0.00923993	      0.01185078	      0.00498048	      0.00147678	     -0.00349326
      0.01047305	      0.01398239	      0.00587962	      0.00275369	     -0.00418961
      0.01125060	      0.01535640	      0.00646205	      0.00381219	     -0.00464739
      0.01202816	      0.01674972	      0.00705471	      0.00502756	     -0.00511826
      0.01316609	      0.01881790	      0.00793787	      0.00697767	     -0.00582875
      0.01396261	      0.02028267	      0.00856554	      0.00838268	     -0.00633976
      0.01475914	      0.02175904	      0.00919979	      0.00976725	     -0.00686099
      0.01571545	      0.02354441	      0.00996868	      0.01136310	     -0.00749910
      0.01658307	      0.02517424	      0.01067215	      0.01273148	     -0.00808867
      0.01745069	      0.02681194	      0.01138031	      0.01402325	     -0.00868751
      0.01830614	      0.02843302	      0.01208239	      0.01522931	     -0.00928631
      0.01916159	      0.03005930	      0.01278766	      0.01637893	     -0.00989284
      0.01997595	      0.03161143	      0.01346156	      0.01743100	     -0.01047695
      0.02079031	      0.03316671	      0.01413748	      0.01845059	     -0.01106721
      0.02156845	      0.03465516	      0.01478491	      0.01940119	     -0.01163667
      0.02250334	      0.03644584	      0.01556444	      0.02052001	     -0.01232756
      0.02343823	      0.03823848	      0.01634543	      0.02161976	     -0.01302547
      0.02422430	      0.03974683	      0.01700301	      0.02253333	     -0.01361750
      0.02501038	      0.04125583	      0.01766122	      0.02343903	     -0.01421417
      0.02579645	      0.04276522	      0.01831994	      0.02433840	     -0.01481538
      0.02658253	      0.04427477	      0.01897903	      0.02523259	     -0.01542105
      0.02736860	      0.04578429	      0.01963840	      0.02612243	     -0.01603112
      0.02815468	      0.04729362	      0.02029795	      0.02700852	     -0.01664556
      0.02894076	      0.04880261	      0.02095761	      0.02789131	     -0.01726436
      0.02972683	      0.05031116	      0.02161730	      0.02877112	     -0.01788751
      0.03051291	      0.05181916	      0.02227697	      0.02964820	     -0.01851502
      0.03129898	      0.05332655	      0.02293656	      0.03052274	     -0.01914692
      0.03208506	      0.05483326	      0.02359603	      0.03139488	     -0.01978324
      0.03287113	      0.05633924	      0.02425535	      0.03226473	     -0.02042401
      0.03365721	      0.05784444	      0.02491447	      0.03313238	     -0.02106929
      0.03444328	      0.05934885	      0.02557338	      0.03399789	     -0.02171912
      0.03522936	      0.06085243	      0.02623202	      0.03486131	     -0.02237358
      0.03601544	      0.06235517	      0.02689039	      0.03572269	     -0.02303272
      0.03680151	      0.06385704	      0.02754846	      0.03658206	     -0.02369660
      0.03758759	      0.06535803	      0.02820620	      0.03743944	     -0.02436531
      0.03837366	      0.06685814	      0.02886359	      0.03829483	     -0.02503889
      0.03915974	      0.06835733	      0.02952060	      0.03914824	     -0.02571743
      0.03994581	      0.06985561	      0.03017722	      0.03999967	     -0.02640100
      0.04073189	      0.07135295	      0.03083342	      0.04084910	     -0.02708966
      0.04151796	      0.07284933	      0.03148916	      0.04169651	     -0.02778348
      0.04230404	      0.07434473	      0.03214444	      0.04254188	     -0.02848252
      0.04309012	      0.07583912	      0.03279921	      0.04338516	     -0.02918686
      0.04387619	      0.07733247	      0.03345346	      0.04422633	     -0.02989655
      0.04466227	      0.07882474	      0.03410715	      0.04506533	     -0.03061166
      0.04544834	      0.08031590	      0.03476024	      0.04590211	     -0.03133222
      0.04623442	      0.08180590	      0.03541272	      0.04673660	     -0.03205830
      0.04702049	      0.08329468	      0.03606453	      0.04756874	     -0.03278993
      0.04780657	      0.08478219	      0.03671564	      0.04839845	     -0.03352716
      0.04859264	      0.08626837	      0.03736602	      0.04922567	     -0.03427002
      0.04937872	      0.08775315	      0.03801562	      0.05005030	     -0.03501855
      0.05016480	      0.08923645	      0.03866439	      0.05087226	     -0.03577275
      0.05086958	      0.09056503	      0.03924534	      0.05160688	     -0.03645379
      0.05157436	      0.09189230	      0.03982556	      0.05233923	     -0.03713941
      0.05227914	      0.09321820	      0.04040501	      0.05306924	     -0.03782962
      0.05298392	      0.09454265	      0.04098366	      0.05379687	     -0.03852441
      0.05368870	      0.09586558	      0.04156147	      0.05452206	     -0.03922376
      0.05439348	      0.09718692	      0.04213840	      0.05524476	     -0.03992766
      0.05509826	      0.09850659	      0.04271441	      0.05596495	     -0.04063610
      0.05580304	      0.09982450	      0.04328946	      0.05668258	     -0.04134902
      0.05650782	      0.10114057	      0.04386352	      0.05739765	     -0.04206641
      0.05721260	      0.10245471	      0.04443652	      0.05811014	     -0.04278822
      0.05791738	      0.10376682	      0.04500844	      0.05882004	     -0.04351439
      0.05862216	      0.10507682	      0.04557922	      0.05952736	     -0.04424486
      0.05932694	      0.10638461	      0.04614883	      0.06023210	     -0.04497957
      0.06003172	      0.10769007	      0.04671720	      0.06093429	     -0.04571844
      0.06073650	      0.10899312	      0.04728430	      0.06163391	     -0.04646139
      0.06144128	      0.11029364	      0.04785008	      0.06233099	     -0.04720831
      0.06214606	      0.11159153	      0.04841448	      0.06302552	     -0.04795910
      0.06285084	      0.11288668	      0.04897746	      0.06371748	     -0.04871363
      0.06355562	      0.11417898	      0.04953897	      0.06440687	     -0.04947179
      0.06426040	      0.11546831	      0.05009895	      0.06509364	     -0.05023342
      0.06496518	      0.11675457	      0.05065737	      0.06577777	     -0.05099837
      0.06566996	      0.11803764	      0.05121415	      0.06645918	     -0.05176646
      0.06637474	      0.11931740	      0.05176926	      0.06713784	     -0.05253752
      0.06707952	      0.12059373	      0.05232265	      0.06781366	     -0.05331133
      0.06778430	      0.12186653	      0.05287425	      0.06848657	     -0.05408768
      0.06848908	      0.12313567	      0.05342402	      0.06915649	     -0.05486634
      0.06919386	      0.12440103	      0.05397192	      0.06982333	     -0.05564703
      0.06989864	      0.12566250	      0.05451788	      0.07048701	     -0.05642949
      0.07060343	      0.12691996	      0.05506185	      0.07114743	     -0.05721340
      0.07130821	      0.12817330	      0.05560380	      0.07180451	     -0.05799845
      0.07201299	      0.12942239	      0.05614366	      0.07245815	     -0.05878428
      0.07271777	      0.13066712	      0.05668138	      0.07310827	     -0.05957050
      0.07342255	      0.13190738	      0.05721693	      0.07375477	     -0.06035670
      0.07412733	      0.13314304	      0.05775024	      0.07439757	     -0.06114243
      0.07483211	      0.13437401	      0.05828127	      0.07503658	     -0.06192721
      0.07553689	      0.13560015	      0.05880998	      0.07567172	     -0.06271052
      0.07624167	      0.13682137	      0.05933631	      0.07630291	     -0.06349178
      0.07694645	      0.13803755	      0.05986023	      0.07693007	     -0.06427037
      0.07765123	      0.13924859	      0.06038168	      0.07755313	     -0.06504565
      0.07835601	      0.14045437	      0.06090062	      0.07817200	     -0.06581687
      0.07906079	      0.14165480	      0.06141702	      0.07878662	     -0.06658326
      0.07976557	      0.14284978	      0.06193083	      0.07939692	     -0.06734398
      0.08047035	      0.14403919	      0.06244200	      0.08000283	     -0.06809809
      0.08117513	      0.14522296	      0.06295050	      0.08060428	     -0.06884461
      0.08187991	      0.14640098	      0.06345630	      0.08120122	     -0.06958245
      0.08258469	      0.14757316	      0.06395935	      0.08179358	     -0.07031044
      0.08328947	      0.14873941	      0.06445963	      0.08238131	     -0.07102732
      0.08399425	      0.14989965	      0.06495710	      0.08296436	     -0.07173170
      0.08469903	      0.15105380	      0.06545172	      0.08354266	     -0.07242210
      0.08540381	      0.15220178	      0.06594347	      0.08411617	     -0.07309693
      0.08610859	      0.15334352	      0.06643233	      0.08468485	     -0.07375446
      0.08681337	      0.15447894	      0.06691826	      0.08524865	     -0.07439285
      0.08751815	      0.15560798	      0.06740124	      0.08580753	     -0.07501013
      0.08822293	      0.15673058	      0.06788126	      0.08636144	     -0.07560421
      0.08892771	      0.15784668	      0.06835829	      0.08691036	     -0.07617287
      0.08963249	      0.15895624	      0.06883232	      0.08745425	     -0.07671383
      0.09033727	      0.16005919	      0.06930333	      0.08799308	     -0.07722468
      0.09104205	      0.16115550	      0.06977131	      0.08852683	     -0.07770302
      0.09174684	      0.16224514	      0.07023625	      0.08905546	     -0.07814643
      0.09245162	      0.16332806	      0.07069815	      0.08957897	     -0.07855254
      0.09315640	      0.16440424	      0.07115699	      0.09009732	     -0.07891918
      0.09386118	      0.16547365	      0.07161278	      0.09061050	     -0.07924440
      0.09456596	      0.16653628	      0.07206552	      0.09111853	     -0.07952666
      0.09527074	      0.16759209	      0.07251520	      0.09162827	     -0.07976495
      0.09597552	      0.16864106	      0.07296182	      0.09214086	     -0.07995899
      0.09668030	      0.16968317	      0.07340539	      0.09265258	     -0.08010940
      0.09738508	      0.17071840	      0.07384589	      0.09316152	     -0.08021794
      0.09808986	      0.17174673	      0.07428333	      0.09366670	     -0.08028766
      0.09879464	      0.17276813	      0.07471772	      0.09416762	     -0.08032311
      0.09949942	      0.17378259	      0.07514904	      0.09466402	     -0.08033046
      0.10020420	      0.17479007	      0.07557730	      0.09515575	     -0.08031755
      0.10090898	      0.17579054	      0.07600247	      0.09564274	     -0.08029388
      0.10161376	      0.17678393	      0.07642455	      0.09612494	     -0.08026838
      0.10231854	      0.17777022	      0.07684352	      0.09660231	     -0.08024284
      0.10302332	      0.17874933	      0.07725935	      0.09707483	     -0.08021728
      0.10372810	      0.17972124	      0.07767204	      0.09754248	     -0.08019169
      0.10443288	      0.18068590	      0.07808158	      0.09800525	     -0.08016608
      0.10513766	      0.18164330	      0.07848795	      0.09846312	     -0.08014044
      0.10584244	      0.18259341	      0.07889115	      0.09891609	     -0.08011479
      0.10654722	      0.18353620	      0.07929118	      0.09936415	     -0.08008911
      0.10725200	      0.18447167	      0.07968804	      0.09980730	     -0.08006341
      0.10795678	      0.18539980	      0.08008173	      0.10024554	     -0.08003769
      0.10866156	      0.18632059	      0.08047226	      0.10067886	     -0.08001195
      0.10936634	      0.18723402	      0.08085962	      0.10110727	     -0.07998620
      0.11007112	      0.18814010	      0.08124382	      0.10153078	     -0.07996042
      0.11077590	      0.18903882	      0.08162488	      0.10194939	     -0.07993463
      0.11148068	      0.18993019	      0.08200280	      0.10236310	     -0.07990883
      0.11218546	      0.19081422	      0.08237759	      0.10277193	     -0.07988300
      0.11289024	      0.19169090	      0.08274926	      0.10317588	     -0.07985717
      0.11359503	      0.19256026	      0.08311783	      0.10357497	     -0.07983132
      0.11429981	      0.19342229	      0.08348330	      0.10396920	     -0.07980546
      0.11500459	      0.19427703	      0.08384570	      0.10435860	     -0.07977958
      0.11570937	      0.19512449	      0.08420504	      0.10474318	     -0.07975369
      0.11641415	      0.19596468	      0.08456134	      0.10512296	     -0.07972779
      0.11711893	      0.19679763	      0.08491461	      0.10549795	     -0.07970188
      0.11782371	      0.19762336	      0.08526488	      0.10586817	     -0.07967596
      0.11852849	      0.19844190	      0.08561215	      0.10623364	     -0.07965003
      0.11923327	      0.19925327	      0.08595647	      0.10659439	     -0.07962409
      0.11993805	      0.20005751	      0.08629783	      0.10695044	     -0.07959814
      0.12064283	      0.20085464	      0.08663628	      0.10730180	     -0.07957218
      0.12134761	      0.20164470	      0.08697183	      0.10764851	     -0.07954621
      0.12205239	      0.20242773	      0.08730450	      0.10799059	     -0.07952024
      0.12275717	      0.20320375	      0.08763432	      0.10832806	     -0.07949425
      0.12346195	      0.20397282	      0.08796132	      0.10866096	     -0.07946826
      0.12416673	      0.20473495	      0.08828552	      0.10898930	     -0.07944226
      0.12487151	      0.20549021	      0.08860694	      0.10931312	     -0.07941626
      0.12557629	      0.20623863	      0.08892563	      0.10963245	     -0.07939025
      0.12628107	      0.20698025	      0.08924159	      0.10994732	     -0.07936423
      0.12698585	      0.20771511	      0.08955486	      0.11025775	     -0.07933821
      0.12769063	      0.20844327	      0.08986548	      0.11056379	     -0.07931218
      0.12839541	      0.20916477	      0.09017346	      0.11086545	     -0.07928615
      0.12910019	      0.20987966	      0.09047884	      0.11116278	     -0.07926011
      0.12980497	      0.21058798	      0.09078165	      0.11145580	     -0.07923407
      0.13050975	      0.21128979	      0.09108192	      0.11174455	     -0.07920803
      0.13121453	      0.21198513	      0.09137967	      0.11202906	     -0.07918198
      0.13191931	      0.21267406	      0.09167495	      0.11230937	     -0.07915592
      0.13262409	      0.21335663	      0.09196778	      0.11258550	     -0.07912987
      0.13332887	      0.21403290	      0.09225820	      0.11285751	     -0.07910381
      0.13403365	      0.21470291	      0.09254623	      0.11312541	     -0.07907774
      0.13473844	      0.21536672	      0.09283191	      0.11338925	     -0.07905168
      0.13544322	      0.21602438	      0.09311528	      0.11364906	     -0.07902561
      0.13614800	      0.21667595	      0.09339635	      0.11390487	     -0.07899954
      0.13685278	      0.21732149	      0.09367517	      0.11415673	     -0.07897347
      0.13755756	      0.21796105	      0.09395178	      0.11440467	     -0.07894739
      0.13826234	      0.21859469	      0.09422619	      0.11464872	     -0.07892131
      0.13896712	      0.21922246	      0.09449845	      0.11488893	     -0.07889524
      0.13967190	      0.21984443	      0.09476860	      0.11512532	     -0.07886916
      0.14037668	      0.22046064	      0.09503665	      0.11535794	     -0.07884307
      0.14108146	      0.22107116	      0.09530265	      0.11558682	     -0.07881699
      0.14178624	      0.22167605	      0.09556663	      0.11581200	     -0.07879091
      0.14249102	      0.22227535	      0.09582863	      0.11603351	     -0.07876482
      0.14319580	      0.22286914	      0.09608867	      0.11625140	     -0.07873874
      0.14390058	      0.22345746	      0.09634680	      0.11646571	     -0.07871265
      0.14460536	      0.22404039	      0.09660304	      0.11667646	     -0.07868657
      0.14531014	      0.22461796	      0.09685743	      0.11688370	     -0.07866048
      0.14601492	      0.22519025	      0.09711000	      0.11708747	     -0.07863440
      0.14671970	      0.22575731	      0.09736078	      0.11728779	     -0.07860831
      0.14742448	      0.22631920	      0.09760982	      0.11748472	     -0.07858223
      0.14812926	      0.22687597	      0.09785713	      0.11767828	     -0.07855614
      0.14883404	      0.22742769	      0.09810276	      0.11786851	     -0.07853006
      0.14953882	      0.22797441	      0.09834674	      0.11805545	     -0.07850397
      0.15024360	      0.22851620	      0.09858910	      0.11823914	     -0.07847789
      0.15094838	      0.22905310	      0.09882988	      0.11841961	     -0.07845180
      0.15165316	      0.22958517	      0.09906910	      0.11859690	     -0.07842572
      0.15235794	      0.23011248	      0.09930680	      0.11877104	     -0.07839964
      0.15306272	      0.23063508	      0.09954301	      0.11894208	     -0.07837356
      0.15376750	      0.23115302	      0.09977777	      0.11911003	     -0.07834748
      0.15447228	      0.23166636	      0.10001111	      0.11927496	     -0.07832141
      0.15517706	      0.23217516	      0.10024305	      0.11943687	     -0.07829533
      0.15588185	      0.23267948	      0.10047363	      0.11959582	     -0.07826926
      0.15658663	      0.23317936	      0.10070289	      0.11975184	     -0.07824318
      0.15729141	      0.23367487	      0.10093084	      0.11990496	     -0.07821711
      0.15799619	      0.23416605	      0.10115754	      0.12005522	     -0.07819104
      0.15870097	      0.23465297	      0.10138299	      0.12020265	     -0.07816497
      0.15940575	      0.23513568	      0.10160725	      0.12034729	     -0.07813891
      0.16011053	      0.23561423	      0.10183033	      0.12048916	     -0.07811284
      0.16081531	      0.23608867	      0.10205226	      0.12062832	     -0.07808678
      0.16152009	      0.23655906	      0.10227309	      0.12076478	     -0.07806072
      0.16222487	      0.23702545	      0.10249283	      0.12089858	     -0.07803467
      0.16292965	      0.23748789	      0.10271152	      0.12102976	     -0.07800861
      0.16363443	      0.23794643	      0.10292918	      0.12115834	     -0.07798256
      0.16433921	      0.23840113	      0.10314586	      0.12128437	     -0.07795651
      0.16504399	      0.23885203	      0.10336156	      0.12140788	     -0.07793046
      0.16574877	      0.23929919	      0.10357633	      0.12152889	     -0.07790441
      0.16645355	      0.23974266	      0.10379019	      0.12164744	     -0.07787837
      0.16715833	      0.24018248	      0.10400317	      0.12176356	     -0.07785233
      0.16786311	      0.24061871	      0.10421531	      0.12187729	     -0.07782629
      0.16856789	      0.24105139	      0.10442661	      0.12198866	     -0.07780026
      0.16927267	      0.24148058	      0.10463712	      0.12209770	     -0.07777423
      0.16997745	      0.24190631	      0.10484687	      0.12220444	     -0.07774820
      0.17068223	      0.24232864	      0.10505587	      0.12230892	     -0.07772218
      0.17138701	      0.24274762	      0.10526416	      0.12241116	     -0.07769615
      0.17209179	      0.24316329	      0.10547176	      0.12251120	     -0.07767013
      0.17279657	      0.24357569	      0.10567870	      0.12260907	     -0.07764412
      0.17350135	      0.24398488	      0.10588500	      0.12270480	     -0.07761810
      0.17420613	      0.24439089	      0.10609070	      0.12279843	     -0.07759209
      0.17491091	      0.24479378	      0.10629581	      0.12288999	     -0.07756609
      0.17561569	      0.24519358	      0.10650036	      0.12297951	     -0.07754009
      0.17632047	      0.24559034	      0.10670439	      0.12306702	     -0.07751409
      0.17702526	      0.24598411	      0.10690790	      0.12315256	     -0.07748809
      0.17773004	      0.24637493	      0.10711094	      0.12323616	     -0.07746210
      0.17843482	      0.24676283	      0.10731351	      0.12331785	     -0.07743611
      0.17913960	      0.24714787	      0.10751566	      0.12339767	     -0.07741012
      0.17984438	      0.24753008	      0.10771739	      0.12347565	     -0.07738414
      0.18054916	      0.24790950	      0.10791874	      0.12355183	     -0.07735816
      0.18125394	      0.24828618	      0.10811973	      0.12362625	     -0.07733219
      0.18195872	      0.24866015	      0.10832038	      0.12369894	     -0.07730622
      0.18266350	      0.24903146	      0.10852071	      0.12376994	     -0.07728025
      0.18336828	      0.24940014	      0.10872076	      0.12383929	     -0.07725429
      0.18407306	      0.24976624	      0.10892053	      0.12390702	     -0.07722833
      0.18477784	      0.25012979	      0.10912006	      0.12397319	     -0.07720237
      0.18548262	      0.25049083	      0.10931937	      0.12403782	     -0.07717642
      0.18618740	      0.25084940	      0.10951848	      0.12410097	     -0.07715047
      0.18689218	      0.25120553	      0.10971741	      0.12416267	     -0.07712453
      0.18759696	      0.25155927	      0.10990068	      0.12422297	     -0.07709859
      0.18830174	      0.25191063	      0.10262182	      0.12428191	     -0.07707265
      0.18900652	      0.25225934	      0.08551940	      0.12433949	     -0.07704672
      0.18971130	      0.25260449	      0.06475464	      0.12439563	     -0.07702079
      0.19041608	      0.25294495	      0.04469738	      0.12445027	     -0.07699487
      0.19112086	      0.25327981	      0.02748209	      0.12450342	     -0.07696895
      0.19182564	      0.25360859	      0.01321574	      0.12455517	     -0.07694304
      0.19253042	      0.25393121	      0.00130476	      0.12460566	     -0.07691713
      0.19323520	      0.25424782	     -0.00871804	      0.12465502	     -0.07689122
      0.19393998	      0.25455869	     -0.01711869	      0.12470335	     -0.07686532
      0.19464476	      0.25486409	     -0.02413207	      0.12475072	     -0.07683942
      0.19534954	      0.25516434	     -0.02997613	      0.12479715	     -0.07681353
      0.19605432	      0.25545969	     -0.03483838	      0.12484264	     -0.07678764
      0.19675910	      0.25575040	     -0.03887463	      0.12488715	     -0.07676175
      0.19746388	      0.25603667	     -0.04221213	      0.12493062	     -0.07673587
      0.19816866	      0.25631869	     -0.04495399	      0.12497296	     -0.07671000
      0.19887345	      0.25659659	     -0.04718331	      0.12501406	     -0.07668413
      0.19957823	      0.25687050	     -0.04896697	      0.12505383	     -0.07665826
      0.20028301	      0.25714051	     -0.05035880	      0.12509213	     -0.07663240
      0.20098779	      0.25740671	     -0.05140234	      0.12512885	     -0.07660654
      0.20169257	      0.25766915	     -0.05213325	      0.12516385	     -0.07658069
      0.20239735	      0.25792788	     -0.05258161	      0.12519704	     -0.07655484
      0.20310213	      0.25818293	     -0.05277399	      0.12522831	     -0.07652900
      0.20380691	      0.25843433	     -0.05273554	      0.12525756	     -0.07650316
      0.20451169	      0.25868211	     -0.05249175	      0.12528473	     -0.07647732
      0.20521647	      0.25892629	     -0.05206988	      0.12530976	     -0.07645149
      0.20592125	      0.25916691	     -0.05149971	      0.12533259	     -0.07642567
      0.20662603	      0.25940403	     -0.05081332	      0.12535322	     -0.07639985
      0.20733081	      0.25963769	     -0.05004398	      0.12537162	     -0.07637403
      0.20803559	      0.25986797	     -0.04922442	      0.12538780	     -0.07634822
      0.20874037	      0.26009498	     -0.04838477	      0.12540177	     -0.07632241
      0.20944515	      0.26031881	     -0.04755096	      0.12541354	     -0.07629661
      0.21014993	      0.26053958	     -0.04674366	      0.12542313	     -0.07627082
      0.21085471	      0.26075739	     -0.04597809	      0.12543059	     -0.07624502
      0.21155949	      0.26097235	     -0.04526434	      0.12543593	     -0.07621924
      0.21226427	      0.26118457	     -0.04460814	      0.12543920	     -0.07619346
      0.21296905	      0.26139413	     -0.04401179	      0.12544042	     -0.07616768
      0.21367383	      0.26160112	     -0.04347475	      0.12543963	     -0.07614191
      0.21437861	      0.26180562	     -0.04298440	      0.12543687	     -0.07611614
      0.21508339	      0.26200766	     -0.04251411	      0.12543218	     -0.07609038
      0.21578817	      0.26220725	     -0.04203698	      0.12542558	     -0.07606462
      0.21649295	      0.26240437	     -0.04152735	      0.12541710	     -0.07603887
      0.21719773	      0.26259897	     -0.04096191	      0.12540679	     -0.07601312
      0.21790251	      0.26279098	     -0.04032116	      0.12539466	     -0.07598738
      0.21860729	      0.26298034	     -0.03959110	      0.12538076	     -0.07596164
      0.21931207	      0.26316700	     -0.03876447	      0.12536511	     -0.07593591
      0.22001686	      0.26335090	     -0.03784117	      0.12534775	     -0.07591018
      0.22072164	      0.26353202	     -0.03682773	      0.12532872	     -0.07588446
      0.22142642	      0.26371034	     -0.03573591	      0.12530804	     -0.07585874
      0.22213120	      0.26388590	     -0.03458081	      0.12528576	     -0.07583303
      0.22283598	      0.26405872	     -0.03337899	      0.12526190	     -0.07580732
      0.22354076	      0.26422888	     -0.03214687	      0.12523650	     -0.07578162
      0.22424554	      0.26439644	     -0.03089962	      0.12520959	     -0.07575592
      0.22495032	      0.26456149	     -0.02965048	      0.12518119	     -0.07573022
      0.22565510	      0.26472413	     -0.02841052	      0.12515133	     -0.07570454
      0.22635988	      0.26488442	     -0.02718859	      0.12512004	     -0.07567885
      0.22706466	      0.26504246	     -0.02599151	      0.12508733	     -0.07565317
      0.22776944	      0.26519832	     -0.02482434	      0.12505323	     -0.07562750
      0.22847422	      0.26535208	     -0.02369058	      0.12501776	     -0.07560183
      0.22917900	      0.26550380	     -0.02259249	      0.12498095	     -0.07557616
      0.22988378	      0.26565356	     -0.02153133	      0.12494280	     -0.07555050
      0.23058856	      0.26580139	     -0.02050753	      0.12490334	     -0.07552484
      0.23129334	      0.26594737	     -0.01952093	      0.12486260	     -0.07549919
      0.23199812	      0.26609153	     -0.01857086	      0.12482059	     -0.07547354
      0.23270290	      0.26623393	     -0.01765629	      0.12477734	     -0.07544790
      0.23340768	      0.26637460	     -0.01677593	      0.12473287	     -0.07542226
      0.23411246	      0.26651360	     -0.01592831	      0.12468720	     -0.07539663
      0.23481724	      0.26665096	     -0.01511181	      0.12464035	     -0.07537099
      0.23552202	      0.26678671	     -0.01432473	      0.12459235	     -0.07534537
      0.23622680	      0.26692091	     -0.01356529	      0.12454322	     -0.07531974
      0.23693158	      0.26705357	     -0.01283172	      0.12449298	     -0.07529413
      0.23763636	      0.26718475	     -0.01212219	      0.12444165	     -0.07526851
      0.23834114	      0.26731446	     -0.01143493	      0.12438927	     -0.07524290
      0.23904592	      0.26744275	     -0.01076811	      0.12433585	     -0.07521729
      0.23975070	      0.26756965	     -0.01011997	      0.12428142	     -0.07519169
      0.24045548	      0.26769518	     -0.00948874	      0.12422599	     -0.07516609
      0.24116027	      0.26781939	     -0.00887267	      0.12416959	     -0.07514050
      0.24186505	      0.26794230	     -0.00827002	      0.12411224	     -0.07511490
      0.24256983	      0.26806395	     -0.00767908	      0.12405397	     -0.07508932
      0.24327461	      0.26818437	     -0.00709812	      0.12399479	     -0.07506373
      0.24397939	      0.26830358	     -0.00652544	      0.12393472	     -0.07503815
      0.24468417	      0.26842163	     -0.00595934	      0.12387378	     -0.07501257
      0.24538895	      0.26853854	     -0.00539812	      0.12381200	     -0.07498700
      0.24609373	      0.26865435	     -0.00484008	      0.12374939	     -0.07496143
      0.24679851	      0.26876910	     -0.00428351	      0.12368597	     -0.07493586
      0.24750329	      0.26888281	     -0.00372674	      0.12362176	     -0.07491030
      0.24820807	      0.26899554	     -0.00316808	      0.12355677	     -0.07488473
      0.24891285	      0.26910732	     -0.00260591	      0.12349102	     -0.07485918
      0.24961763	      0.26921820	     -0.00203863	      0.12342453	     -0.07483362
      0.25032241	      0.26932821	     -0.00146475	      0.12335730	     -0.07480807
      0.25102719	      0.26943742	     -0.00088286	      0.12328937	     -0.07478252
      0.25173197	      0.26954588	     -0.00029176	      0.12322074	     -0.07475698
      0.25243675	      0.26965363	      0.00030955	      0.12315142	     -0.07473143
      0.25314153	      0.26976074	      0.00092180	      0.12308142	     -0.07470589
      0.25384631	      0.26986726	      0.00154540	      0.12301077	     -0.07468035
      0.25447979	      0.26996257	      0.00211561	      0.12294673	     -0.07465740
      0.25511326	      0.27005748	      0.00269466	      0.12288217	     -0.07463445
      0.25574674	      0.27015204	      0.00328189	      0.12281709	     -0.07461151
      0.25638021	      0.27024626	      0.00387633	      0.12275152	     -0.07458856
      0.25701369	      0.27034017	      0.00447664	      0.12268546	     -0.07456562
      0.25764716	      0.27043375	      0.00508120	      0.12261892	     -0.07454268
      0.25828064	      0.27052700	      0.00568813	      0.12255190	     -0.07451974
      0.25891411	      0.27061987	      0.00629536	      0.12248443	     -0.07449680
      0.25954759	      0.27071231	      0.00690068	      0.12241650	     -0.07447386
      0.26018106	      0.27080424	      0.00750188	      0.12234813	     -0.07445093
      0.26081453	      0.27089558	      0.00809674	      0.12227933	     -0.07442800
      0.26144801	      0.27098623	      0.00868320	      0.12221010	     -0.07440507
      0.26208148	      0.27107610	      0.00925933	      0.12214045	     -0.07438214
      0.26271496	      0.27116509	      0.00982343	      0.12207040	     -0.07435921
      0.26334843	      0.27125314	      0.01037403	      0.12199996	     -0.07433628
      0.26398191	      0.27134017	      0.01090993	      0.12192913	     -0.07431336
      0.26461538	      0.27142615	      0.01143015	      0.12185793	     -0.07429044
      0.26524886	      0.27151104	      0.01193398	      0.12178636	     -0.07426751
      0.26588233	      0.27159483	      0.01242092	      0.12171444	     -0.07424459
      0.26651581	      0.27167753	      0.01289069	      0.12164217	     -0.07422167
      0.26714928	      0.27175917	      0.01334363	      0.12156957	     -0.07419875
      0.26778276	      0.27183976	      0.01378059	      0.12149665	     -0.07417584
      0.26841623	      0.27191934	      0.01420242	      0.12142341	     -0.07415292
      0.26904971	      0.27199795	      0.01460991	      0.12134987	     -0.07413000
      0.26968318	      0.27207564	      0.01500378	      0.12127604	     -0.07410709
      0.27031666	      0.27215244	      0.01538475	      0.12120192	     -0.07408418
      0.27095013	      0.27222840	      0.01575346	      0.12112752	     -0.07406126
      0.27158361	      0.27230355	      0.01611055	      0.12105286	     -0.07403835
      0.27221708	      0.27237795	      0.01645659	      0.12097794	     -0.07401544
      0.27285056	      0.27245162	      0.01679214	      0.12090278	     -0.07399253
      0.27348403	      0.27252461	      0.01711773	      0.12082737	     -0.07396962
      0.27411751	      0.27259695	      0.01743384	      0.12075173	     -0.07394671
      0.27475098	      0.27266868	      0.01774095	      0.12067586	     -0.07392380
      0.27538446	      0.27273982	      0.01803951	      0.12059979	     -0.07390089
      0.27601793	      0.27281040	      0.01832992	      0.12052350	     -0.07387798
      0.27665141	      0.27288045	      0.01861259	      0.12044702	     -0.07385507
      0.27728488	      0.27294999	      0.01888790	      0.12037034	     -0.07383216
      0.27791836	      0.27301905	      0.01915620	      0.12029348	     -0.07380925
      0.27855183	      0.27308765	      0.01941784	      0.12021645	     -0.07378634
      0.27918531	      0.27315580	      0.01967313	      0.12013925	     -0.07376344
      0.27981878	      0.27322353	      0.01992238	      0.12006188	     -0.07374053
      0.28045226	      0.27329084	      0.02016588	      0.11998436	     -0.07371762
      0.28070004	      0.27331707	      0.02025962	      0.11995401	     -0.07370866
      0.28085910	      0.27333388	      0.02031937	      0.11993451	     -0.07370290
      0.28107682	      0.27252217	      0.02040060	      0.11990781	     -0.07369503
      0.28129454	      0.27016507	      0.02048122	      0.11988109	     -0.07368716
      0.28186415	      0.25899720	      0.02068928	      0.11981099	     -0.07366656
      0.28243377	      0.24390473	      0.02089328	      0.11974021	     -0.07364596
      0.28300338	      0.22759336	      0.02109329	      0.11966785	     -0.07362535
      0.28357299	      0.21162397	      0.02128931	      0.11959270	     -0.07360475
      0.28414260	      0.19684174	      0.02148139	      0.11951350	     -0.07358415
      0.28471221	      0.18364153	      0.02166956	      0.11942898	     -0.07356355
      0.28528182	      0.17214009	      0.02185387	      0.11933807	     -0.07354295
      0.28585143	      0.16229220	      0.02203439	      0.11923984	     -0.07352234
      0.28642104	      0.15396926	      0.02221118	      0.11913359	     -0.07350174
      0.28671502	      0.15021787	      0.02230099	      0.11907547	     -0.07349110
      0.28727262	      0.14401910	      0.02250893	      0.11895883	     -0.07347093
      0.28783023	      0.13889747	      0.02279050	      0.11883370	     -0.07345076
      0.28838783	      0.13472174	      0.02314022	      0.11870004	     -0.07343058
      0.28894543	      0.13138057	      0.02355313	      0.11855795	     -0.07341041
      0.28950304	      0.12878172	      0.02402479	      0.11840760	     -0.07339023
      0.29006064	      0.12684906	      0.02455119	      0.11824926	     -0.07337006
      0.29061825	      0.12551812	      0.02512872	      0.11808325	     -0.07334988
      0.29117585	      0.12473062	      0.02575411	      0.11790994	     -0.07332970
      0.29173345	      0.12442864	      0.02642443	      0.11772971	     -0.07330952
      0.29229106	      0.12454893	      0.02713703	      0.11754298	     -0.07328934
      0.29279034	      0.12495560	      0.02780900	      0.11737061	     -0.07327126
      0.29328962	      0.12558285	      0.02851138	      0.11719365	     -0.07325319
      0.29378891	      0.12636513	      0.02924274	      0.11701243	     -0.07323512
      0.29428819	      0.12723455	      0.03000178	      0.11682724	     -0.07321704
      0.29478747	      0.12812565	      0.03078731	      0.11663840	     -0.07319896
      0.29528675	      0.12898045	      0.03159825	      0.11644622	     -0.07318088
      0.29578604	      0.12975236	      0.03243361	      0.11625100	     -0.07316280
      0.29628532	      0.13040823	      0.03329247	      0.11605305	     -0.07314472
      0.29678460	      0.13092833	      0.03417402	      0.11585266	     -0.07312664
      0.29728388	      0.13130480	      0.03507748	      0.11565009	     -0.07310855
      0.29778316	      0.13153913	      0.03600215	      0.11544562	     -0.07309047
      0.29828245	      0.13163939	      0.03694738	      0.11523946	     -0.07307238
      0.29878173	      0.13161775	      0.03791254	      0.11503183	     -0.07305429
      0.29928101	      0.13148880	      0.03889706	      0.11482291	     -0.07303620
      0.29978029	      0.13129576	      0.03990039	      0.11461286	     -0.07301810
      0.30027958	      0.13112225	      0.04092201	      0.11440180	     -0.07300001
      0.30077886	      0.13104220	      0.04196139	      0.11418983	     -0.07298191
      0.30127814	      0.13111738	      0.04301803	      0.11397700	     -0.07296381
      0.30177742	      0.13139735	      0.04409142	      0.11376332	     -0.07294571
      0.30227671	      0.13191745	      0.04518103	      0.11354879	     -0.07292761
      0.30277599	      0.13269569	      0.04628634	      0.11333336	     -0.07290950
      0.30327527	      0.13373037	      0.04740681	      0.11311699	     -0.07289139
      0.30377455	      0.13499975	      0.04854187	      0.11289962	     -0.07287328
      0.30427384	      0.13646449	      0.04969091	      0.11268121	     -0.07285517
      0.30477312	      0.13807279	      0.05085333	      0.11246172	     -0.07283705
      0.30527240	      0.13976691	      0.05202847	      0.11224113	     -0.07281894
      0.30577168	      0.14148979	      0.05321562	      0.11201944	     -0.07280082
      0.30627096	      0.14319027	      0.05441407	      0.11179667	     -0.07278269
      0.30677025	      0.14482650	      0.05562303	      0.11157286	     -0.07276457
      0.30726953	      0.14636733	      0.05684169	      0.11134808	     -0.07274644
      0.30776881	      0.14779207	      0.05806919	      0.11112237	     -0.07272831
      0.30826809	      0.14908925	      0.05930460	      0.11089580	     -0.07271018
      0.30876738	      0.15025487	      0.06054696	      0.11066845	     -0.07269204
      0.30926666	      0.15129048	      0.06179528	      0.11044036	     -0.07267390
      0.30976594	      0.15220154	      0.06304849	      0.11021159	     -0.07265576
      0.31026522	      0.15299593	      0.06430549	      0.10998219	     -0.07263761
      0.31076451	      0.15368289	      0.06556515	      0.10975218	     -0.07261946
      0.31126379	      0.15427215	      0.06682628	      0.10952159	     -0.07260131
      0.31176307	      0.15477344	      0.06808768	      0.10929043	     -0.07258316
      0.31226235	      0.15519608	      0.06934809	      0.10905873	     -0.07256500
      0.31276164	      0.15554880	      0.07060627	      0.10882647	     -0.07254683
      0.31326092	      0.15583964	      0.07186092	      0.10859365	     -0.07252867
      0.31376020	      0.15607588	      0.07311075	      0.10836028	     -0.07251050
      0.31425948	      0.15626410	      0.07435446	      0.10812634	     -0.07249233
      0.31475876	      0.15641020	      0.07559076	      0.10789182	     -0.07247415
      0.31525805	      0.15651940	      0.07681835	      0.10765671	     -0.07245597
      0.31575733	      0.15659640	      0.07803597	      0.10742100	     -0.07243779
      0.31625661	      0.15664533	      0.07924237	      0.10718467	     -0.07241960
      0.31675589	      0.15666987	      0.08043633	      0.10694772	     -0.07240140
      0.31725518	      0.15667332	      0.08161667	      0.10671013	     -0.07238321
      0.31747634	      0.15666887	      0.08213486	      0.10660468	     -0.07237515
      0.31758865	      0.15666532	      0.08239687	      0.10651676	     -0.07237105
      0.31770096	      0.15666094	      0.08265809	      0.10631842	     -0.07236696
      0.31826251	      0.15662755	      0.08395201	      0.10406421	     -0.07234648
      0.31882406	      0.15657739	      0.08522455	      0.10060441	     -0.07232600
      0.31938561	      0.15651333	      0.08647432	      0.09671207	     -0.07230552
      0.31994716	      0.15643787	      0.08770004	      0.09280602	     -0.07228502
      0.32050870	      0.15635327	      0.08890053	      0.08910406	     -0.07226453
      0.32107025	      0.15626154	      0.09007472	      0.08570913	     -0.07224402
      0.32163180	      0.15616460	      0.09122167	      0.08265837	     -0.07222351
      0.32219335	      0.15606421	      0.09234053	      0.07995198	     -0.07220300
      0.32275490	      0.15596212	      0.09343059	      0.07757052	     -0.07218247
      0.32331645	      0.15585999	      0.09449124	      0.07548543	     -0.07216194
      0.32387800	      0.15575952	      0.09552198	      0.07366526	     -0.07214141
      0.32443955	      0.15566235	      0.09652245	      0.07207923	     -0.07212087
      0.32500110	      0.15557017	      0.09749236	      0.07069903	     -0.07210032
      0.32556265	      0.15548467	      0.09843155	      0.06949964	     -0.07207976
      0.32612419	      0.15540755	      0.09933995	      0.06845945	     -0.07205920
      0.32668574	      0.15534049	      0.10021759	      0.06756010	     -0.07203863
      0.32724729	      0.15528518	      0.10106458	      0.06678609	     -0.07201805
      0.32780884	      0.15524324	      0.10188111	      0.06612436	     -0.07199746
      0.32837039	      0.15521620	      0.10266744	      0.06556385	     -0.07197687
      0.32893194	      0.15520544	      0.10342392	      0.06509497	     -0.07195627
      0.32949349	      0.15521215	      0.10415094	      0.06470919	     -0.07193566
      0.33005504	      0.15523719	      0.10484895	      0.06439859	     -0.07191504
      0.33061659	      0.15528108	      0.10551845	      0.06415543	     -0.07189442
      0.33117813	      0.15534386	      0.10615998	      0.06397180	     -0.07187378
      0.33173968	      0.15542501	      0.10677412	      0.06383930	     -0.07185314
      0.33230123	      0.15552336	      0.10736148	      0.06374891	     -0.07183249
      0.33286278	      0.15563706	      0.10792268	      0.06369099	     -0.07181183
      0.33342433	      0.15576345	      0.10845839	      0.06365540	     -0.07179116
      0.33398588	      0.15589912	      0.10896926	      0.06363189	     -0.07177048
      0.33454743	      0.15603991	      0.10945598	      0.06361056	     -0.07174979
      0.33510898	      0.15618098	      0.10991924	      0.06358232	     -0.07172909
      0.33567053	      0.15631696	      0.11035973	      0.06353937	     -0.07170838
      0.33623207	      0.15644210	      0.11077813	      0.06347551	     -0.07168767
      0.33679362	      0.15655051	      0.11117515	      0.06338632	     -0.07166694
      0.33735517	      0.15663642	      0.11155146	      0.06326908	     -0.07164620
      0.33791672	      0.15669437	      0.11190774	      0.06312265	     -0.07162545
      0.33847827	      0.15671948	      0.11224468	      0.06294718	     -0.07160469
      0.33903982	      0.15670762	      0.11256292	      0.06274383	     -0.07158392
      0.33960137	      0.15665552	      0.11286311	      0.06251442	     -0.07156314
      0.34016292	      0.15656084	      0.11314590	      0.06226122	     -0.07154235
      0.34072447	      0.15642221	      0.11341190	      0.06198669	     -0.07152154
      0.34128602	      0.15623904	      0.11366173	      0.06169336	     -0.07150073
      0.34184756	      0.15601163	      0.11389597	      0.06138364	     -0.07147990
      0.34240911	      0.15574095	      0.11411519	      0.06106147	     -0.07145906
      0.34297066	      0.15542861	      0.11431997	      0.06074044	     -0.07143821
      0.34353221	      0.15507662	      0.11451083	      0.06043437	     -0.07141735
      0.34409376	      0.15468732	      0.11468830	      0.06015352	     -0.07139647
      0.34477146	      0.15417142	      0.11488537	      0.05985909	     -0.07137126
      0.34537573	      0.15367247	      0.11504597	      0.05964504	     -0.07134876
      0.34585227	      0.15325594	      0.11516295	      0.05951140	     -0.07133101
      0.34632881	      0.15282288	      0.11527172	      0.05940960	     -0.07131324
      0.34684282	      0.15234072	      0.11538013	      0.05933490	     -0.07129407
      0.34748049	      0.15172515	      0.11550226	      0.05928941	     -0.07127028
      0.34825717	      0.15095498	      0.11563329	      0.05929395	     -0.07124126
      0.34870059	      0.15050722	      0.11569973	      0.05931933	     -0.07122469
      0.34940683	      0.14978422	      0.11579352	      0.05938192	     -0.07119827
      0.34986741	      0.14930714	      0.11584702	      0.05943053	     -0.07118103
      0.35032799	      0.14882622	      0.11589466	      0.05948011	     -0.07116377
      0.35090636	      0.14821748	      0.11594647	      0.05953772	     -0.07114209
      0.35136418	      0.14773217	      0.11598135	      0.05957566	     -0.07112492
      0.35212544	      0.14691912	      0.11602778	      0.05961655	     -0.07109634
      0.35258525	      0.14642465	      0.11604908	      0.05962491	     -0.07107906
      0.35304505	      0.14592781	      0.11606545	      0.05961962	     -0.07106178
      0.35364646	      0.14527458	      0.11607964	      0.05959120	     -0.07103915
      0.35420179	      0.14466813	      0.11608569	      0.05954310	     -0.07101823
      0.35475713	      0.14405871	      0.11608517	      0.05947441	     -0.07099730
      0.35523349	      0.14353364	      0.11607962	      0.05939970	     -0.07097934
      0.35570986	      0.14300652	      0.11606947	      0.05931114	     -0.07096135
      0.35618622	      0.14247738	      0.11605481	      0.05920950	     -0.07094336
      0.35680585	      0.14178616	      0.11602914	      0.05905909	     -0.07091994
      0.35724968	      0.14128902	      0.11600626	      0.05893964	     -0.07090314
      0.35769351	      0.14079023	      0.11597968	      0.05881119	     -0.07088634
      0.35825196	      0.14016032	      0.11594108	      0.05863776	     -0.07086517
      0.35876866	      0.13957522	      0.11590030	      0.05846656	     -0.07084557
      0.35928536	      0.13898794	      0.11585471	      0.05828600	     -0.07082596
      0.35980207	      0.13839854	      0.11580438	      0.05809689	     -0.07080633
      0.36031877	      0.13780700	      0.11574932	      0.05790002	     -0.07078668
      0.36073701	      0.13732665	      0.11570132	      0.05773547	     -0.07077076
      0.36115525	      0.13684493	      0.11565026	      0.05756663	     -0.07075483
      0.36169285	      0.13622373	      0.11558016	      0.05734383	     -0.07073433
      0.36223045	      0.13560028	      0.11550502	      0.05711511	     -0.07071382
      0.36265555	      0.13510572	      0.11544205	      0.05693041	     -0.07069758
      0.36308066	      0.13460977	      0.11537594	      0.05674260	     -0.07068133
      0.36357874	      0.13402693	      0.11529447	      0.05651890	     -0.07066228
      0.36407683	      0.13344220	      0.11520866	      0.05629158	     -0.07064321
      0.36452790	      0.13291103	      0.11512719	      0.05608285	     -0.07062592
      0.36497898	      0.13237833	      0.11504215	      0.05587161	     -0.07060861
      0.36543788	      0.13183482	      0.11495194	      0.05565432	     -0.07059099
      0.36589678	      0.13128974	      0.11485798	      0.05543481	     -0.07057335
      0.36630098	      0.13080831	      0.11477212	      0.05523976	     -0.07055780
      0.36685382	      0.13014789	      0.11464993	      0.05497059	     -0.07053652
      0.36740666	      0.12948520	      0.11452222	      0.05469888	     -0.07051520
      0.36777643	      0.12904068	      0.11443371	      0.05451584	     -0.07050094
      0.36814621	      0.12859515	      0.11434270	      0.05433181	     -0.07048665
      0.36860420	      0.12804194	      0.11422650	      0.05410263	     -0.07046895
      0.36906220	      0.12748718	      0.11410644	      0.05387213	     -0.07045123
      0.36946856	      0.12699367	      0.11399666	      0.05366661	     -0.07043549
      0.36999560	      0.12635181	      0.11384972	      0.05339873	     -0.07041506
      0.37052264	      0.12570791	      0.11369759	      0.05312949	     -0.07039460
      0.37090835	      0.12523540	      0.11358295	      0.05293165	     -0.07037961
      0.37129406	      0.12476181	      0.11346552	      0.05273318	     -0.07036461
      0.37172029	      0.12423720	      0.11333249	      0.05251319	     -0.07034801
      0.37214652	      0.12371128	      0.11319603	      0.05229255	     -0.07033140
      0.37260308	      0.12314648	      0.11304604	      0.05205554	     -0.07031359
      0.37305964	      0.12258017	      0.11289210	      0.05181791	     -0.07029575
      0.37345145	      0.12209299	      0.11275685	      0.05161353	     -0.07028043
      0.37394561	      0.12147697	      0.11258210	      0.05135522	     -0.07026109
      0.37443977	      0.12085919	      0.11240271	      0.05109638	     -0.07024172
      0.37481075	      0.12039426	      0.11226500	      0.05090177	     -0.07022716
      0.37518173	      0.11992835	      0.11212467	      0.05070693	     -0.07021259
      0.37562148	      0.11937479	      0.11195495	      0.05047571	     -0.07019530
      0.37606123	      0.11881986	      0.11178157	      0.05024427	     -0.07017799
      0.37643692	      0.11834470	      0.11163056	      0.05004640	     -0.07016319
      0.37690935	      0.11774576	      0.11143690	      0.04979744	     -0.07014455
      0.37738178	      0.11714525	      0.11123904	      0.04954837	     -0.07012588
      0.37774155	      0.11668689	      0.11108557	      0.04935866	     -0.07011165
      0.37810132	      0.11622762	      0.11092968	      0.04916896	     -0.07009741
      0.37853371	      0.11567445	      0.11073914	      0.04894099	     -0.07008027
      0.37896610	      0.11511999	      0.11054515	      0.04871309	     -0.07006311
      0.37932718	      0.11465598	      0.11038051	      0.04852287	     -0.07004876
      0.37978256	      0.11406951	      0.11016947	      0.04828312	     -0.07003064
      0.38001152	      0.11377590	      0.11006193	      0.04816265	     -0.07002152
      0.38024049	      0.11351744	      0.10995344	      0.04804224	     -0.07001240
      0.38064143	      0.11318273	      0.10976117	      0.04783155	     -0.06999640
      0.38104238	      0.11298087	      0.10956601	      0.04762110	     -0.06998039
      0.38142924	      0.11289556	      0.10937498	      0.04741829	     -0.06996492
      0.38181610	      0.11290391	      0.10918130	      0.04721576	     -0.06994943
      0.38224289	      0.11300750	      0.10896458	      0.04699269	     -0.06993232
      0.38266968	      0.11319653	      0.10874469	      0.04677005	     -0.06991519
      0.38303998	      0.11342020	      0.10855136	      0.04657727	     -0.06990030
      0.38341028	      0.11369181	      0.10835569	      0.04638487	     -0.06988540
      0.38383655	      0.11405553	      0.10812759	      0.04616392	     -0.06986822
      0.38426282	      0.11446558	      0.10789647	      0.04594358	     -0.06985101
      0.38460328	      0.11482112	      0.10770972	      0.04576805	     -0.06983726
      0.38503700	      0.11530403	      0.10746910	      0.04554507	     -0.06981970
      0.38547072	      0.11581435	      0.10722547	      0.04532284	     -0.06980213
      0.38580423	      0.11622161	      0.10703610	      0.04515248	     -0.06978859
      0.38620640	      0.11672603	      0.10680546	      0.04494770	     -0.06977225
      0.38660857	      0.11724129	      0.10657233	      0.04474363	     -0.06975588
      0.38701561	      0.11777017	      0.10633388	      0.04453785	     -0.06973929
      0.38742266	      0.11830316	      0.10609298	      0.04433284	     -0.06972268
      0.38781231	      0.11881441	      0.10586009	      0.04413734	     -0.06970675
      0.38820195	      0.11932426	      0.10562503	      0.04394257	     -0.06969080
      0.38860772	      0.11985139	      0.10537796	      0.04374053	     -0.06967417
      0.38901348	      0.12037248	      0.10512860	      0.04353930	     -0.06965750
      0.38939013	      0.12084906	      0.10489512	      0.04335321	     -0.06964201
      0.38976677	      0.12131737	      0.10465974	      0.04316781	     -0.06962650
      0.39017406	      0.12181302	      0.10440310	      0.04296806	     -0.06960970
      0.39058135	      0.12229614	      0.10414431	      0.04276907	     -0.06959287
      0.39093698	      0.12270676	      0.10391662	      0.04259592	     -0.06957815
      0.39129261	      0.12310618	      0.10368735	      0.04242330	     -0.06956342
      0.39169949	      0.12354861	      0.10342314	      0.04222642	     -0.06954653
      0.39210637	      0.12397474	      0.10315694	      0.04203017	     -0.06952961
      0.39242982	      0.12430140	      0.10294393	      0.04187456	     -0.06951614
      0.39284453	      0.12470403	      0.10266905	      0.04167554	     -0.06949884
      0.39325923	      0.12508801	      0.10239222	      0.04147700	     -0.06948151
      0.39358064	      0.12537251	      0.10217635	      0.04132342	     -0.06946806
      0.39390205	      0.12564540	      0.10195935	      0.04117004	     -0.06945459
      0.39429038	      0.12595945	      0.10169570	      0.04098497	     -0.06943828
      0.39467870	      0.12625623	      0.10143047	      0.04080009	     -0.06942195
      0.39501629	      0.12650011	      0.10119862	      0.04063947	     -0.06940773
      0.39542471	      0.12677757	      0.10091660	      0.04044519	     -0.06939050
      0.39583313	      0.12703576	      0.10063293	      0.04025089	     -0.06937323
      0.39613566	      0.12721460	      0.10042176	      0.04010689	     -0.06936042
      0.39654422	      0.12743944	      0.10013521	      0.03991225	     -0.06934309
      0.39695278	      0.12764522	      0.09984711	      0.03971733	     -0.06932572
      0.39727010	      0.12779199	      0.09962231	      0.03956569	     -0.06931221
      0.39758741	      0.12792744	      0.09939661	      0.03941379	     -0.06929868
      0.39796215	      0.12807296	      0.09912894	      0.03923400	     -0.06928267
      0.39833689	      0.12820301	      0.09886007	      0.03905371	     -0.06926663
      0.39868695	      0.12831068	      0.09860786	      0.03888479	     -0.06925162
      0.39903700	      0.12840519	      0.09835464	      0.03871533	     -0.06923659
      0.39942547	      0.12849488	      0.09807249	      0.03852658	     -0.06921987
      0.39981393	      0.12856882	      0.09778917	      0.03833705	     -0.06920312
      0.40014416	      0.12861951	      0.09754740	      0.03817526	     -0.06918885
      0.40054423	      0.12866616	      0.09725342	      0.03797839	     -0.06917153
      0.40094430	      0.12869694	      0.09695828	      0.03778053	     -0.06915418
      0.40121378	      0.12870888	      0.09675883	      0.03764666	     -0.06914246
      0.40161651	      0.12871378	      0.09645981	      0.03744570	     -0.06912493
      0.40201925	      0.12870343	      0.09615970	      0.03724363	     -0.06910735
      0.40232380	      0.12868569	      0.09593202	      0.03709005	     -0.06909404
      0.40262836	      0.12865955	      0.09570375	      0.03693582	     -0.06908070
      0.40298674	      0.12861824	      0.09543437	      0.03675346	     -0.06906497
      0.40334512	      0.12856573	      0.09516420	      0.03657017	     -0.06904921
      0.40370007	      0.12850291	      0.09489585	      0.03638772	     -0.06903357
      0.40405501	      0.12842954	      0.09462675	      0.03620434	     -0.06901790
      0.40442750	      0.12834144	      0.09434357	      0.03601093	     -0.06900141
      0.40479998	      0.12824222	      0.09405961	      0.03581652	     -0.06898489
      0.40514908	      0.12813935	      0.09379279	      0.03563343	     -0.06896938
      0.40549817	      0.12802711	      0.09352531	      0.03544949	     -0.06895383
      0.40587463	      0.12789583	      0.09323616	      0.03525021	     -0.06893702
      0.40625108	      0.12775414	      0.09294629	      0.03505000	     -0.06892017
      0.40658336	      0.12762061	      0.09268984	      0.03487252	     -0.06890527
      0.40691565	      0.12747933	      0.09243286	      0.03469436	     -0.06889034
      0.40729357	      0.12730941	      0.09213995	      0.03449092	     -0.06887331
      0.40767149	      0.12712990	      0.09184638	      0.03428666	     -0.06885625
      0.40797617	      0.12697835	      0.09160924	      0.03412142	     -0.06884246
      0.40836201	      0.12677787	      0.09130836	      0.03391146	     -0.06882496
      0.40874784	      0.12656805	      0.09100685	      0.03370076	     -0.06880741
      0.40904423	      0.12640066	      0.09077482	      0.03353844	     -0.06879390
      0.40940558	      0.12618947	      0.09049146	      0.03334001	     -0.06877739
      0.40976694	      0.12597061	      0.09020759	      0.03314103	     -0.06876084
      0.41012252	      0.12574794	      0.08992777	      0.03294475	     -0.06874452
      0.41047810	      0.12551820	      0.08964748	      0.03274801	     -0.06872815
      0.41083748	      0.12527897	      0.08936374	      0.03254875	     -0.06871157
      0.41119686	      0.12503284	      0.08907955	      0.03234910	     -0.06869494
      0.41154798	      0.12478586	      0.08880148	      0.03215370	     -0.06867866
      0.41189910	      0.12453260	      0.08852300	      0.03195800	     -0.06866233
      0.41225882	      0.12426676	      0.08823729	      0.03175722	     -0.06864556
      0.41261855	      0.12399463	      0.08795119	      0.03155620	     -0.06862875
      0.41296356	      0.12372787	      0.08767643	      0.03136320	     -0.06861258
      0.41330857	      0.12345557	      0.08740132	      0.03117005	     -0.06859637
      0.41367031	      0.12316429	      0.08711252	      0.03096744	     -0.06857932
      0.41403205	      0.12286721	      0.08682336	      0.03076480	     -0.06856223
      0.41436668	      0.12258736	      0.08655558	      0.03057738	     -0.06854638
      0.41470131	      0.12230279	      0.08628751	      0.03039001	     -0.06853048
      0.41506619	      0.12198723	      0.08599489	      0.03018583	     -0.06851310
      0.41543107	      0.12166630	      0.08570196	      0.02998181	     -0.06849567
      0.41574709	      0.12138413	      0.08544802	      0.02980528	     -0.06848053
      0.41606310	      0.12109812	      0.08519386	      0.02962892	     -0.06846535
      0.41642836	      0.12076287	      0.08489983	      0.02942532	     -0.06844776
      0.41679362	      0.12042273	      0.08460553	      0.02922201	     -0.06843012
      0.41708161	      0.12015116	      0.08437330	      0.02906192	     -0.06841617
      0.41745492	      0.11979484	      0.08407205	      0.02885472	     -0.06839804
      0.41782822	      0.11943375	      0.08377054	      0.02864789	     -0.06837985
      0.41811976	      0.11914852	      0.08353491	      0.02848663	     -0.06836560
      0.41841129	      0.11886053	      0.08329914	      0.02832561	     -0.06835132
      0.41876158	      0.11851090	      0.08301566	      0.02813247	     -0.06833411
      0.41911187	      0.11815744	      0.08273200	      0.02793971	     -0.06831685
      0.41942124	      0.11784217	      0.08248133	      0.02776978	     -0.06830156
      0.41973061	      0.11752405	      0.08223052	      0.02760016	     -0.06828622
      0.42009053	      0.11715044	      0.08193856	      0.02740322	     -0.06826833
      0.42045046	      0.11677315	      0.08164643	      0.02720671	     -0.06825038
      0.42073494	      0.11647241	      0.08141543	      0.02705170	     -0.06823615
      0.42110400	      0.11607898	      0.08111561	      0.02685101	     -0.06821763
      0.42147307	      0.11568196	      0.08081563	      0.02665081	     -0.06819905
      0.42176156	      0.11536918	      0.08058104	      0.02649464	     -0.06818448
      0.42205005	      0.11505430	      0.08034638	      0.02633877	     -0.06816988
      0.42239641	      0.11467356	      0.08006454	      0.02615203	     -0.06815228
      0.42274277	      0.11428994	      0.07978259	      0.02596573	     -0.06813463
      0.42304843	      0.11394907	      0.07953370	      0.02580168	     -0.06811901
      0.42335409	      0.11360606	      0.07928473	      0.02563798	     -0.06810333
      0.42371026	      0.11320374	      0.07899454	      0.02544766	     -0.06808501
      0.42406643	      0.11279866	      0.07870427	      0.02525782	     -0.06806662
      0.42434496	      0.11248001	      0.07847722	      0.02510969	     -0.06805220
      0.42471055	      0.11205931	      0.07817913	      0.02491569	     -0.06803320
      0.42507615	      0.11163592	      0.07788098	      0.02472220	     -0.06801413
      0.42536265	      0.11130230	      0.07764729	      0.02457092	     -0.06799914
      0.42564914	      0.11096711	      0.07741356	      0.02441995	     -0.06798411
      0.42599054	      0.11056568	      0.07713501	      0.02424047	     -0.06796613
      0.42633194	      0.11016212	      0.07685642	      0.02406142	     -0.06794809
      0.42663858	      0.10979789	      0.07660618	      0.02390098	     -0.06793183
      0.42694521	      0.10943204	      0.07635591	      0.02374090	     -0.06791552
      0.42729811	      0.10900903	      0.07606786	      0.02355711	     -0.06789668
      0.42765101	      0.10858397	      0.07577980	      0.02337380	     -0.06787777
      0.42792962	      0.10824699	      0.07555237	      0.02322940	     -0.06786279
      0.42829195	      0.10780694	      0.07525659	      0.02304207	     -0.06784324
      0.42865429	      0.10736491	      0.07496081	      0.02285523	     -0.06782361
      0.42893788	      0.10701759	      0.07472931	      0.02270934	     -0.06780819
      0.42922148	      0.10666913	      0.07449782	      0.02256376	     -0.06779272
      0.42956054	      0.10625104	      0.07422106	      0.02239010	     -0.06777416
      0.42989960	      0.10583139	      0.07394432	      0.02221688	     -0.06775553
      0.43019968	      0.10545873	      0.07369942	      0.02206394	     -0.06773898
      0.43049976	      0.10508492	      0.07345454	      0.02191134	     -0.06772238
      0.43084965	      0.10464765	      0.07316903	      0.02173383	     -0.06770294
      0.43119955	      0.10420889	      0.07288357	      0.02155678	     -0.06768343
      0.43146393	      0.10387642	      0.07266789	      0.02142331	     -0.06766863
      0.43182449	      0.10342172	      0.07237380	      0.02124170	     -0.06764838
      0.43218506	      0.10296558	      0.07207977	      0.02106057	     -0.06762803
      0.43247921	      0.10259244	      0.07183993	      0.02091317	     -0.06761137
      0.43277335	      0.10221841	      0.07160014	      0.02076609	     -0.06759465
      0.43309074	      0.10181386	      0.07134146	      0.02060774	     -0.06757655
      0.43340812	      0.10140834	      0.07108283	      0.02044977	     -0.06755837
      0.43374324	      0.10097913	      0.07080982	      0.02028336	     -0.06753910
      0.43407835	      0.10054890	      0.07053688	      0.02011737	     -0.06751975
      0.43439742	      0.10013836	      0.07027707	      0.01995971	     -0.06750126
      0.43471648	      0.09972697	      0.07001734	      0.01980242	     -0.06748269
      0.43505845	      0.09928512	      0.06973904	      0.01963424	     -0.06746270
      0.43540042	      0.09884235	      0.06946082	      0.01946647	     -0.06744263
      0.43570371	      0.09844892	      0.06921415	      0.01931803	     -0.06742475
      0.43600700	      0.09805482	      0.06896755	      0.01916992	     -0.06740681
      0.43635367	      0.09760355	      0.06868577	      0.01900102	     -0.06738621
      0.43670034	      0.09715148	      0.06840410	      0.01883254	     -0.06736553
      0.43695988	      0.09681252	      0.06819329	      0.01870668	     -0.06734998
      0.43731723	      0.09634513	      0.06790313	      0.01853377	     -0.06732848
      0.43767458	      0.09587699	      0.06761309	      0.01836129	     -0.06730689
      0.43796082	      0.09550147	      0.06738086	      0.01822345	     -0.06728952
      0.43824707	      0.09512550	      0.06714870	      0.01808589	     -0.06727208
      0.43856198	      0.09471138	      0.06689338	      0.01793487	     -0.06725282
      0.43887689	      0.09429676	      0.06663817	      0.01778418	     -0.06723348
      0.43920537	      0.09386377	      0.06637208	      0.01762735	     -0.06721322
      0.43953385	      0.09343029	      0.06610610	      0.01747087	     -0.06719287
      0.43985281	      0.09300893	      0.06584794	      0.01731927	     -0.06717302
      0.44017178	      0.09258715	      0.06558990	      0.01716799	     -0.06715309
      0.44050626	      0.09214442	      0.06531942	      0.01700971	     -0.06713209
      0.44084075	      0.09170128	      0.06504907	      0.01685178	     -0.06711100
      0.44114878	      0.09129286	      0.06480022	      0.01670666	     -0.06709149
      0.44145681	      0.09088412	      0.06455149	      0.01656183	     -0.06707189
      0.44179783	      0.09043129	      0.06427626	      0.01640184	     -0.06705011
      0.44213884	      0.08997813	      0.06400118	      0.01624221	     -0.06702822
      0.44241355	      0.08961285	      0.06377969	      0.01611387	     -0.06701050
      0.44276679	      0.08914289	      0.06349503	      0.01594918	     -0.06698763
      0.44312004	      0.08867265	      0.06321053	      0.01578486	     -0.06696464
      0.44339561	      0.08830563	      0.06298869	      0.01565693	     -0.06694663
      0.44367119	      0.08793846	      0.06276696	      0.01552922	     -0.06692855
      0.44399978	      0.08750049	      0.06250271	      0.01537722	     -0.06690689
      0.44432838	      0.08706236	      0.06223861	      0.01522554	     -0.06688514
      0.44461220	      0.08668380	      0.06201061	      0.01509477	     -0.06686627
      0.44496335	      0.08621533	      0.06172869	      0.01493329	     -0.06684281
      0.44531449	      0.08574673	      0.06144695	      0.01477216	     -0.06681924
      0.44557757	      0.08539560	      0.06123599	      0.01465166	     -0.06680150
      0.44591534	      0.08494470	      0.06096527	      0.01449722	     -0.06677863
      0.44625311	      0.08449374	      0.06069473	      0.01434308	     -0.06675564
      0.44648145	      0.08418888	      0.06051194	      0.01423906	     -0.06674004
      0.44683994	      0.08371020	      0.06022511	      0.01407601	     -0.06671544
      0.44719844	      0.08323151	      0.05993847	      0.01391329	     -0.06669072
      0.44744831	      0.08289788	      0.05973881	      0.01380007	     -0.06667341
      0.44769818	      0.08256427	      0.05953924	      0.01368700	     -0.06665603
      0.44801719	      0.08213837	      0.05928459	      0.01354288	     -0.06663376
      0.44833620	      0.08171253	      0.05903010	      0.01339900	     -0.06661139
      0.44862669	      0.08132481	      0.05879850	      0.01326820	     -0.06659092
      0.44897604	      0.08085862	      0.05852016	      0.01311115	     -0.06656619
      0.44932540	      0.08039254	      0.05824201	      0.01295440	     -0.06654134
      0.44959388	      0.08003444	      0.05802838	      0.01283412	     -0.06652215
      0.44994636	      0.07956444	      0.05774810	      0.01267646	     -0.06649685
      0.45029884	      0.07909461	      0.05746803	      0.01251907	     -0.06647142
      0.45058179	      0.07871757	      0.05724335	      0.01239293	     -0.06645091
      0.45086475	      0.07834067	      0.05701880	      0.01226695	     -0.06643031
      0.45116752	      0.07793751	      0.05677866	      0.01213234	     -0.06640818
      0.45147030	      0.07753451	      0.05653869	      0.01199792	     -0.06638594
      0.45179693	      0.07709996	      0.05627998	      0.01185312	     -0.06636185
      0.45212356	      0.07666563	      0.05602145	      0.01170853	     -0.06633764
      0.45241510	      0.07627817	      0.05579086	      0.01157966	     -0.06631593
      0.45276560	      0.07581259	      0.05551382	      0.01142494	     -0.06628972
      0.45311609	      0.07534730	      0.05523700	      0.01127045	     -0.06626336
      0.45336563	      0.07501623	      0.05504005	      0.01116060	     -0.06624452
      0.45371899	      0.07454767	      0.05476132	      0.01100524	     -0.06621772
      0.45407236	      0.07407944	      0.05448282	      0.01085010	     -0.06619078
      0.45433289	      0.07373445	      0.05427763	      0.01073586	     -0.06617083
      0.45459342	      0.07338966	      0.05407256	      0.01062173	     -0.06615080
      0.45490551	      0.07297690	      0.05382706	      0.01048517	     -0.06612672
      0.45521760	      0.07256443	      0.05358174	      0.01034877	     -0.06610252
      0.45551866	      0.07216682	      0.05334525	      0.01021733	     -0.06607907
      0.45581972	      0.07176951	      0.05310892	      0.01008604	     -0.06605553
      0.45615020	      0.07133373	      0.05284969	      0.00994208	     -0.06602956
      0.45648068	      0.07089831	      0.05259065	      0.00979828	     -0.06600347
      0.45673907	      0.07055813	      0.05238825	      0.00968596	     -0.06598299
      0.45708962	      0.07009702	      0.05211386	      0.00953373	     -0.06595508
      0.45744016	      0.06963635	      0.05183970	      0.00938167	     -0.06592703
      0.45771033	      0.06928162	      0.05162855	      0.00926459	     -0.06590532
      0.45798049	      0.06892717	      0.05141754	      0.00914761	     -0.06588353
      0.45828467	      0.06852844	      0.05118012	      0.00901602	     -0.06585889
      0.45858884	      0.06813007	      0.05094287	      0.00888454	     -0.06583415
      0.45890424	      0.06771740	      0.05069705	      0.00874832	     -0.06580838
      0.45921963	      0.06730512	      0.05045140	      0.00861223	     -0.06578250
      0.45952605	      0.06690499	      0.05021293	      0.00848012	     -0.06575724
      0.45983246	      0.06650524	      0.04997463	      0.00834811	     -0.06573188
      0.46015621	      0.06608332	      0.04972303	      0.00820875	     -0.06570497
      0.46047995	      0.06566184	      0.04947163	      0.00806949	     -0.06567794
      0.46076367	      0.06529286	      0.04925146	      0.00794754	     -0.06565416
      0.46111347	      0.06483842	      0.04898022	      0.00779729	     -0.06562470
      0.46146327	      0.06438453	      0.04870921	      0.00764716	     -0.06559511
      0.46172939	      0.06403959	      0.04850317	      0.00753302	     -0.06557250
      0.46205625	      0.06361637	      0.04825029	      0.00739291	     -0.06554462
      0.46238311	      0.06319365	      0.04799760	      0.00725289	     -0.06551663
      0.46269749	      0.06278753	      0.04775474	      0.00711829	     -0.06548958
      0.46301187	      0.06238188	      0.04751206	      0.00698378	     -0.06546242
      0.46332667	      0.06197616	      0.04726924	      0.00684915	     -0.06543512
      0.46364147	      0.06157092	      0.04702660	      0.00671460	     -0.06540770
      0.46394821	      0.06117651	      0.04679034	      0.00658356	     -0.06538087
      0.46425495	      0.06078256	      0.04655425	      0.00645258	     -0.06535394
      0.46457446	      0.06037271	      0.04630851	      0.00631620	     -0.06532578
      0.46489397	      0.05996336	      0.04606296	      0.00617995	     -0.06529750
      0.46521143	      0.05955714	      0.04581916	      0.00604784	     -0.06526929
      0.46552889	      0.05915142	      0.04557554	      0.00592141	     -0.06524096
      0.46575076	      0.05886816	      0.04540539	      0.00583625	     -0.06522110
      0.46610986	      0.05841025	      0.04513018	      0.00570370	     -0.06518884
      0.46640723	      0.05803155	      0.04490245	      0.00559862	     -0.06516201
      0.46670460	      0.05765330	      0.04467488	      0.00549756	     -0.06513509
      0.46700196	      0.05727550	      0.04444747	      0.00540030	     -0.06510807
      0.46728826	      0.05691219	      0.04422867	      0.00531006	     -0.06508196
      0.46757457	      0.05654931	      0.04401001	      0.00522299	     -0.06505576
      0.46786169	      0.05618580	      0.04379086	      0.00513869	     -0.06502940
      0.46820847	      0.05574734	      0.04352638	      0.00504069	     -0.06499744
      0.46855525	      0.05530951	      0.04326210	      0.00494661	     -0.06496535
      0.46884147	      0.05494862	      0.04304414	      0.00487175	     -0.06493877
      0.46920122	      0.05449560	      0.04277037	      0.00478100	     -0.06490523
      0.46956098	      0.05404326	      0.04249683	      0.00469377	     -0.06487156
      0.46982834	      0.05370754	      0.04229368	      0.00463107	     -0.06484644
      0.47009570	      0.05337218	      0.04209066	      0.00457009	     -0.06482125
      0.47040767	      0.05298134	      0.04185391	      0.00450098	     -0.06479176
      0.47071965	      0.05259101	      0.04161732	      0.00443397	     -0.06476217
      0.47098309	      0.05226180	      0.04141766	      0.00437890	     -0.06473710
      0.47134613	      0.05180873	      0.04114271	      0.00430517	     -0.06470243
      0.47170917	      0.05135634	      0.04086798	      0.00423377	     -0.06466763
      0.47195404	      0.05105160	      0.04068280	      0.00418684	     -0.06464408
      0.47219890	      0.05074716	      0.04049772	      0.00414084	     -0.06462047
      0.47251330	      0.05035675	      0.04026022	      0.00408306	     -0.06459007
      0.47282770	      0.04996684	      0.04002289	      0.00402664	     -0.06455957
      0.47310285	      0.04962604	      0.03981532	      0.00397829	     -0.06453279
      0.47346042	      0.04918373	      0.03954575	      0.00391680	     -0.06449788
      0.47381798	      0.04874208	      0.03927639	      0.00385671	     -0.06446285
      0.47409867	      0.04839585	      0.03906508	      0.00381043	     -0.06443525
      0.47437936	      0.04805002	      0.03885390	      0.00376488	     -0.06440759
      0.47466150	      0.04770281	      0.03864174	      0.00371978	     -0.06437970
      0.47503731	      0.04724095	      0.03835935	      0.00366066	     -0.06434243
      0.47541312	      0.04677980	      0.03807717	      0.00360255	     -0.06430503
      0.47567552	      0.04645823	      0.03788028	      0.00356250	     -0.06427883
      0.47593792	      0.04613701	      0.03768349	      0.00352284	     -0.06425257
      0.47623364	      0.04577541	      0.03746184	      0.00347858	     -0.06422290
      0.47660724	      0.04531920	      0.03718200	      0.00342324	     -0.06418530
      0.47699214	      0.04484989	      0.03689391	      0.00336680	     -0.06414643
      0.47737705	      0.04438130	      0.03660604	      0.00331086	     -0.06410742
      0.47763152	      0.04407190	      0.03641584	      0.00327410	     -0.06408156
      0.47788599	      0.04376281	      0.03622573	      0.00323749	     -0.06405564
      0.47819384	      0.04338929	      0.03599587	      0.00319337	     -0.06402420
      0.47857813	      0.04292363	      0.03570912	      0.00313849	     -0.06398484
      0.47886805	      0.04257279	      0.03549293	      0.00309719	     -0.06395506
      0.47923562	      0.04212854	      0.03521901	      0.00304490	     -0.06391720
      0.47948908	      0.04182256	      0.03503023	      0.00300886	     -0.06389103
      0.47990560	      0.04132036	      0.03472020	      0.00294961	     -0.06384790
      0.48016984	      0.04100218	      0.03452365	      0.00291197	     -0.06382046
      0.48043407	      0.04068430	      0.03432719	      0.00287428	     -0.06379297
      0.48076833	      0.04028261	      0.03407879	      0.00282648	     -0.06375810
      0.48103332	      0.03996451	      0.03388198	      0.00278847	     -0.06373040
      0.48146181	      0.03945076	      0.03356392	      0.00272675	     -0.06368548
      0.48173406	      0.03912474	      0.03336197	      0.00268734	     -0.06365686
      0.48200631	      0.03879902	      0.03316011	      0.00264777	     -0.06362818
      0.48233874	      0.03840173	      0.03291376	      0.00259918	     -0.06359309
      0.48266262	      0.03801506	      0.03267387	      0.00255156	     -0.06355881
      0.48298651	      0.03762880	      0.03243411	      0.00250362	     -0.06352446
      0.48331040	      0.03724295	      0.03219448	      0.00245533	     -0.06349002
      0.48360012	      0.03689815	      0.03198025	      0.00241184	     -0.06345915
      0.48388983	      0.03655366	      0.03176612	      0.00236805	     -0.06342821
      0.48417954	      0.03620949	      0.03155208	      0.00232394	     -0.06339722
      0.48453263	      0.03579044	      0.03129137	      0.00226973	     -0.06335936
      0.48480248	      0.03547046	      0.03109221	      0.00222795	     -0.06333036
      0.48507233	      0.03515074	      0.03089313	      0.00218586	     -0.06330132
      0.48540431	      0.03475777	      0.03064834	      0.00213365	     -0.06326551
      0.48573074	      0.03437170	      0.03040776	      0.00208181	     -0.06323022
      0.48605718	      0.03398599	      0.03016729	      0.00202948	     -0.06319487
      0.48634041	      0.03365159	      0.02995875	      0.00198365	     -0.06316413
      0.48662365	      0.03331744	      0.02975029	      0.00193744	     -0.06313333
      0.48690689	      0.03298353	      0.02954191	      0.00189081	     -0.06310248
      0.48726663	      0.03255978	      0.02927738	      0.00183100	     -0.06306323
      0.48757073	      0.03220186	      0.02905387	      0.00177992	     -0.06302997
      0.48787483	      0.03184420	      0.02883045	      0.00172834	     -0.06299666
      0.48817892	      0.03148679	      0.02860713	      0.00167626	     -0.06296329
      0.48848302	      0.03112963	      0.02838390	      0.00162368	     -0.06292986
      0.48878712	      0.03077271	      0.02816077	      0.00157058	     -0.06289637
      0.48909122	      0.03041601	      0.02793772	      0.00151696	     -0.06286283
      0.48939532	      0.03005954	      0.02771477	      0.00146281	     -0.06282922
      0.48969942	      0.02970328	      0.02749190	      0.00140813	     -0.06279556
      0.49000351	      0.02934723	      0.02726912	      0.00135292	     -0.06276185
      0.49030761	      0.02899138	      0.02704642	      0.00129716	     -0.06272808
      0.49061171	      0.02863572	      0.02682381	      0.00124085	     -0.06269425
      0.49091581	      0.02828025	      0.02660129	      0.00118400	     -0.06266038
      0.49121991	      0.02792495	      0.02637884	      0.00112659	     -0.06262645
      0.49149310	      0.02760591	      0.02617908	      0.00107455	     -0.06259592
      0.49176629	      0.02728700	      0.02597937	      0.00102205	     -0.06256535
      0.49210098	      0.02689647	      0.02573480	      0.00095711	     -0.06252785
      0.49243567	      0.02650611	      0.02549032	      0.00089150	     -0.06249028
      0.49269753	      0.02620082	      0.02529910	      0.00083968	     -0.06246085
      0.49295939	      0.02589562	      0.02510794	      0.00078744	     -0.06243137
      0.49332375	      0.02547112	      0.02484205	      0.00071406	     -0.06239031
      0.49362121	      0.02512468	      0.02462505	      0.00065354	     -0.06235673
      0.49391867	      0.02477835	      0.02440812	      0.00059247	     -0.06232311
      0.49421612	      0.02443211	      0.02419126	      0.00053086	     -0.06228944
      0.49451358	      0.02408596	      0.02397447	      0.00046870	     -0.06225573
      0.49481104	      0.02373990	      0.02375774	      0.00040599	     -0.06222198
      0.49510850	      0.02339390	      0.02354107	      0.00034274	     -0.06218818
      0.49540595	      0.02304798	      0.02332447	      0.00027894	     -0.06215434
      0.49570341	      0.02270211	      0.02310792	      0.00021459	     -0.06212046
      0.49600087	      0.02235629	      0.02289144	      0.00014969	     -0.06208653
      0.49632388	      0.02198083	      0.02265643	      0.00007860	     -0.06204965
      0.49664688	      0.02160540	      0.02242149	      0.00000687	     -0.06201272
      0.49691418	      0.02129476	      0.02222711	     -0.00005298	     -0.06198212
      0.49718148	      0.02098413	      0.02203279	     -0.00011326	     -0.06195149
      0.49754954	      0.02055643	      0.02176528	     -0.00019698	     -0.06190927
      0.49781541	      0.02024749	      0.02157209	     -0.00025797	     -0.06187873
      0.49808128	      0.01993855	      0.02137895	     -0.00031939	     -0.06184816
      0.49840733	      0.01955967	      0.02114214	     -0.00039530	     -0.06181063
      0.49872654	      0.01918874	      0.02091037	     -0.00047023	     -0.06177385
      0.49904575	      0.01881778	      0.02067865	     -0.00054577	     -0.06173703
      0.49936495	      0.01844679	      0.02044698	     -0.00062192	     -0.06170016
      0.49964732	      0.01811859	      0.02024210	     -0.00068979	     -0.06166752
      0.49992969	      0.01779035	      0.02003726	     -0.00075813	     -0.06163484
      0.50021206	      0.01746208	      0.01983246	     -0.00082693	     -0.06160213
      0.50053491	      0.01708668	      0.01959834	     -0.00090617	     -0.06156470
      0.50085776	      0.01671121	      0.01936428	     -0.00098601	     -0.06152723
      0.50112659	      0.01639852	      0.01916942	     -0.00105295	     -0.06149600
      0.50139542	      0.01608577	      0.01897460	     -0.00112031	     -0.06146474
      0.50172773	      0.01569908	      0.01873381	     -0.00120413	     -0.06142607
      0.50206004	      0.01531229	      0.01849308	     -0.00128859	     -0.06138736
      0.50231722	      0.01501287	      0.01830680	     -0.00135437	     -0.06135737
      0.50257440	      0.01471338	      0.01812056	     -0.00142053	     -0.06132736
      0.50290911	      0.01432350	      0.01787820	     -0.00150717	     -0.06128827
      0.50324382	      0.01393348	      0.01763589	     -0.00159443	     -0.06124914
      0.50350808	      0.01362547	      0.01744463	     -0.00166376	     -0.06121823
      0.50377233	      0.01331736	      0.01725338	     -0.00173346	     -0.06118729
      0.50409850	      0.01293694	      0.01701737	     -0.00182001	     -0.06114907
      0.50442467	      0.01255637	      0.01678140	     -0.00190713	     -0.06111082
      0.50470088	      0.01223396	      0.01658160	     -0.00198135	     -0.06107840
      0.50497710	      0.01191144	      0.01638182	     -0.00205596	     -0.06104595
      0.50529133	      0.01154438	      0.01615458	     -0.00214133	     -0.06100902
      0.50560556	      0.01117716	      0.01592737	     -0.00222720	     -0.06097205
      0.50591979	      0.01080977	      0.01570020	     -0.00231358	     -0.06093506
      0.50623402	      0.01044222	      0.01547306	     -0.00240046	     -0.06089804
      0.50648283	      0.01015106	      0.01529323	     -0.00246960	     -0.06086871
      0.50673164	      0.00985979	      0.01511342	     -0.00253905	     -0.06083936
      0.50704143	      0.00949698	      0.01488956	     -0.00262595	     -0.06080279
      0.50735123	      0.00913398	      0.01466573	     -0.00271332	     -0.06076619
      0.50764505	      0.00878952	      0.01445347	     -0.00279661	     -0.06073146
      0.50793886	      0.00844490	      0.01424124	     -0.00288031	     -0.06069671
      0.50823662	      0.00809548	      0.01402618	     -0.00296556	     -0.06066147
      0.50853438	      0.00774588	      0.01381114	     -0.00305121	     -0.06062621
      0.50882889	      0.00739990	      0.01359848	     -0.00313634	     -0.06059131
      0.50912341	      0.00705375	      0.01338583	     -0.00322187	     -0.06055639
      0.50941475	      0.00671113	      0.01317549	     -0.00330687	     -0.06052182
      0.50970610	      0.00636832	      0.01296517	     -0.00339225	     -0.06048724
      0.50997541	      0.00605128	      0.01277078	     -0.00347151	     -0.06045525
      0.51033471	      0.00562806	      0.01251146	     -0.00357775	     -0.06041255
      0.51069400	      0.00520454	      0.01225217	     -0.00368455	     -0.06036982
      0.51096009	      0.00489070	      0.01206017	     -0.00376401	     -0.06033816
      0.51122618	      0.00457670	      0.01186818	     -0.00384376	     -0.06030648
      0.51151421	      0.00423663	      0.01166037	     -0.00393043	     -0.06027217
      0.51180224	      0.00389636	      0.01145258	     -0.00401744	     -0.06023785
      0.51208540	      0.00356165	      0.01124832	     -0.00410332	     -0.06020409
      0.51244544	      0.00313579	      0.01098863	     -0.00421298	     -0.06016114
      0.51287778	      0.00262400	      0.01067682	     -0.00434535	     -0.06010953
      0.51312486	      0.00233132	      0.01049865	     -0.00442133	     -0.06008002
      0.51343665	      0.00196178	      0.01027382	     -0.00451755	     -0.06004277
      0.51384049	      0.00148279	      0.00998264	     -0.00464273	     -0.05999449
      0.51413802	      0.00112964	      0.00976814	     -0.00473536	     -0.05995890
      0.51443554	      0.00077629	      0.00955365	     -0.00482831	     -0.05992329
      0.51473307	      0.00042272	      0.00933918	     -0.00492159	     -0.05988768
      0.51503059	      0.00006893	      0.00912473	     -0.00501520	     -0.05985204
      0.51532812	     -0.00028507	      0.00891029	     -0.00510913	     -0.05981639
      0.51562565	     -0.00063927	      0.00869587	     -0.00520337	     -0.05978073
      0.51592317	     -0.00099367	      0.00848146	     -0.00529792	     -0.05974505
      0.51618700	     -0.00130808	      0.00829136	     -0.00538201	     -0.05971341
      0.51645082	     -0.00162263	      0.00810126	     -0.00546635	     -0.05968175
      0.51672883	     -0.00195424	      0.00790096	     -0.00555548	     -0.05964838
      0.51700685	     -0.00228599	      0.00770066	     -0.00564486	     -0.05961500
      0.51731330	     -0.00265183	      0.00747990	     -0.00574368	     -0.05957818
      0.51761975	     -0.00301783	      0.00725916	     -0.00584281	     -0.05954136
      0.51784184	     -0.00328315	      0.00709919	     -0.00591484	     -0.05951467
      0.51819424	     -0.00370432	      0.00684538	     -0.00602945	     -0.05947230
      0.51847425	     -0.00403908	      0.00664373	     -0.00612080	     -0.05943862
      0.51875426	     -0.00437394	      0.00644209	     -0.00621238	     -0.05940493
      0.51903427	     -0.00470890	      0.00624046	     -0.00630421	     -0.05937123
      0.51931517	     -0.00504500	      0.00603820	     -0.00639656	     -0.05933741
      0.51959607	     -0.00538119	      0.00583597	     -0.00648915	     -0.05930359
      0.51984281	     -0.00567655	      0.00565834	     -0.00657066	     -0.05927387
      0.52018601	     -0.00608746	      0.00541128	     -0.00668433	     -0.05923252
      0.52052921	     -0.00649846	      0.00516425	     -0.00679834	     -0.05919115
      0.52076468	     -0.00678050	      0.00499477	     -0.00687675	     -0.05916277
      0.52100015	     -0.00706256	      0.00482531	     -0.00695531	     -0.05913437
      0.52129814	     -0.00741958	      0.00461086	     -0.00705496	     -0.05909843
      0.52159614	     -0.00777663	      0.00439643	     -0.00715483	     -0.05906248
      0.52184168	     -0.00807084	      0.00421976	     -0.00723730	     -0.05903286
      0.52218169	     -0.00847831	      0.00397514	     -0.00735176	     -0.05899182
      0.52252171	     -0.00888579	      0.00373054	     -0.00746652	     -0.05895077
      0.52275980	     -0.00917114	      0.00355928	     -0.00754705	     -0.05892202
      0.52299789	     -0.00945649	      0.00338803	     -0.00762772	     -0.05889327
      0.52329322	     -0.00981045	      0.00317563	     -0.00772797	     -0.05885759
      0.52358855	     -0.01016441	      0.00296325	     -0.00782844	     -0.05882191
      0.52385440	     -0.01048303	      0.00277209	     -0.00791905	     -0.05878978
      0.52418860	     -0.01088355	      0.00253180	     -0.00803320	     -0.05874939
      0.52452280	     -0.01128404	      0.00229155	     -0.00814760	     -0.05870898
      0.52477886	     -0.01159086	      0.00210749	     -0.00823541	     -0.05867802
      0.52503491	     -0.01189766	      0.00192345	     -0.00832337	     -0.05864706
      0.52533923	     -0.01226225	      0.00170475	     -0.00842810	     -0.05861025
      0.52564355	     -0.01262680	      0.00148607	     -0.00853303	     -0.05857343
      0.52581853	     -0.01283639	      0.00136034	     -0.00859345	     -0.05855226
      0.52611639	     -0.01319313	      0.00114634	     -0.00869645	     -0.05851621
      0.52641425	     -0.01354980	      0.00093237	     -0.00879962	     -0.05848017
      0.52666488	     -0.01384986	      0.00075235	     -0.00888657	     -0.05844983
      0.52698307	     -0.01423076	      0.00052383	     -0.00899715	     -0.05841131
      0.52730127	     -0.01461159	      0.00029534	     -0.00910792	     -0.05837278
      0.52753384	     -0.01488987	      0.00012835	     -0.00918900	     -0.05834462
      0.52785903	     -0.01527891	     -0.00010510	     -0.00930254	     -0.05830524
      0.52818421	     -0.01566784	     -0.00033852	     -0.00941628	     -0.05826585
      0.52844131	     -0.01597526	     -0.00052303	     -0.00950634	     -0.05823470
      0.52869841	     -0.01628261	     -0.00070751	     -0.00959651	     -0.05820356
      0.52897817	     -0.01661697	     -0.00090822	     -0.00969477	     -0.05816966
      0.52925793	     -0.01695124	     -0.00110890	     -0.00979315	     -0.05813576
      0.52956106	     -0.01731334	     -0.00132629	     -0.00989990	     -0.05809903
      0.52986420	     -0.01767532	     -0.00154364	     -0.01000681	     -0.05806229
      0.53013058	     -0.01799333	     -0.00173459	     -0.01010087	     -0.05803000
      0.53045707	     -0.01838295	     -0.00196857	     -0.01021632	     -0.05799042
      0.53078355	     -0.01877243	     -0.00220249	     -0.01033192	     -0.05795084
      0.53102509	     -0.01906047	     -0.00237549	     -0.01041755	     -0.05792156
      0.53134017	     -0.01943608	     -0.00260111	     -0.01052938	     -0.05788336
      0.53165525	     -0.01981155	     -0.00282667	     -0.01064136	     -0.05784515
      0.53190549	     -0.02010966	     -0.00300576	     -0.01073040	     -0.05781481
      0.53221522	     -0.02047848	     -0.00322735	     -0.01084072	     -0.05777725
      0.53252495	     -0.02084715	     -0.00344886	     -0.01095117	     -0.05773969
      0.53280585	     -0.02118136	     -0.00364969	     -0.01105144	     -0.05770562
      0.53308674	     -0.02151544	     -0.00385044	     -0.01115182	     -0.05767155
      0.53339972	     -0.02188751	     -0.00407405	     -0.01126378	     -0.05763359
      0.53371269	     -0.02225942	     -0.00429757	     -0.01137587	     -0.05759563
      0.53393862	     -0.02252777	     -0.00445886	     -0.01145685	     -0.05756823
      0.53426548	     -0.02291585	     -0.00469213	     -0.01157412	     -0.05752858
      0.53459235	     -0.02330374	     -0.00492530	     -0.01169152	     -0.05748893
      0.53483952	     -0.02359691	     -0.00510154	     -0.01178037	     -0.05745895
      0.53508669	     -0.02388997	     -0.00527773	     -0.01186929	     -0.05742896
      0.53537419	     -0.02423069	     -0.00548258	     -0.01197281	     -0.05739409
      0.53566169	     -0.02457126	     -0.00568734	     -0.01207641	     -0.05735921
      0.53595153	     -0.02491442	     -0.00589368	     -0.01218094	     -0.05732405
      0.53624137	     -0.02525742	     -0.00609992	     -0.01228555	     -0.05728889
      0.53653988	     -0.02561048	     -0.00631223	     -0.01239338	     -0.05725268
      0.53683838	     -0.02596336	     -0.00652444	     -0.01250129	     -0.05721647
      0.53712205	     -0.02629852	     -0.00672600	     -0.01260391	     -0.05718206
      0.53740571	     -0.02663350	     -0.00692747	     -0.01270661	     -0.05714765
      0.53771459	     -0.02699806	     -0.00714673	     -0.01281852	     -0.05711018
      0.53802347	     -0.02736240	     -0.00736587	     -0.01293050	     -0.05707271
      0.53825287	     -0.02763286	     -0.00752855	     -0.01301373	     -0.05704489
      0.53858623	     -0.02802566	     -0.00776482	     -0.01313474	     -0.05700445
      0.53891958	     -0.02841820	     -0.00800095	     -0.01325583	     -0.05696402
      0.53915303	     -0.02869295	     -0.00816622	     -0.01334069	     -0.05693571
      0.53938648	     -0.02896757	     -0.00833142	     -0.01342558	     -0.05690739
      0.53968151	     -0.02931444	     -0.00854009	     -0.01353293	     -0.05687161
      0.53997654	     -0.02966110	     -0.00874863	     -0.01364033	     -0.05683583
      0.54023536	     -0.02996504	     -0.00893149	     -0.01373461	     -0.05680445
      0.54056485	     -0.03035174	     -0.00916413	     -0.01385468	     -0.05676449
      0.54089434	     -0.03073817	     -0.00939661	     -0.01397482	     -0.05672454
      0.54114934	     -0.03103706	     -0.00957643	     -0.01406785	     -0.05669362
      0.54140435	     -0.03133578	     -0.00975616	     -0.01416092	     -0.05666271
      0.54170479	     -0.03168753	     -0.00996778	     -0.01427062	     -0.05662628
      0.54200524	     -0.03203904	     -0.01017927	     -0.01438037	     -0.05658986
      0.54224857	     -0.03232356	     -0.01035045	     -0.01446929	     -0.05656037
      0.54258065	     -0.03271160	     -0.01058392	     -0.01459068	     -0.05652012
      0.54291274	     -0.03309936	     -0.01081722	     -0.01471214	     -0.05647987
      0.54316073	     -0.03338874	     -0.01099133	     -0.01480287	     -0.05644982
      0.54340873	     -0.03367796	     -0.01116534	     -0.01489363	     -0.05641977
      0.54369554	     -0.03401224	     -0.01136646	     -0.01499863	     -0.05638501
      0.54398235	     -0.03434630	     -0.01156745	     -0.01510366	     -0.05635027
      0.54427421	     -0.03468601	     -0.01177184	     -0.01521057	     -0.05631491
      0.54456607	     -0.03502548	     -0.01197609	     -0.01531752	     -0.05627955
      0.54486085	     -0.03536813	     -0.01218223	     -0.01542557	     -0.05624385
      0.54515564	     -0.03571053	     -0.01238823	     -0.01553364	     -0.05620815
      0.54544711	     -0.03604885	     -0.01259177	     -0.01564053	     -0.05617285
      0.54573859	     -0.03638693	     -0.01279516	     -0.01574745	     -0.05613755
      0.54603721	     -0.03673304	     -0.01300338	     -0.01585701	     -0.05610140
      0.54633582	     -0.03707890	     -0.01321145	     -0.01596659	     -0.05606525
      0.54661843	     -0.03740598	     -0.01340821	     -0.01607031	     -0.05603104
      0.54690103	     -0.03773283	     -0.01360483	     -0.01617406	     -0.05599684
      0.54721179	     -0.03809197	     -0.01382087	     -0.01628816	     -0.05595923
      0.54752255	     -0.03845084	     -0.01403673	     -0.01640227	     -0.05592163
      0.54775196	     -0.03871558	     -0.01419598	     -0.01648653	     -0.05589387
      0.54808341	     -0.03909780	     -0.01442588	     -0.01660827	     -0.05585377
      0.54841486	     -0.03947970	     -0.01465557	     -0.01673004	     -0.05581368
      0.54865625	     -0.03975763	     -0.01482273	     -0.01681872	     -0.05578449
      0.54889765	     -0.04003539	     -0.01498978	     -0.01690742	     -0.05575530
      0.54918865	     -0.04036998	     -0.01519100	     -0.01701434	     -0.05572011
      0.54947964	     -0.04070433	     -0.01539206	     -0.01712128	     -0.05568493
      0.54975886	     -0.04102489	     -0.01558483	     -0.01722389	     -0.05565118
      0.55003808	     -0.04134522	     -0.01577745	     -0.01732650	     -0.05561743
      0.55035055	     -0.04170342	     -0.01599283	     -0.01744134	     -0.05557967
      0.55066302	     -0.04206131	     -0.01620802	     -0.01755618	     -0.05554192
      0.55091068	     -0.04234477	     -0.01637844	     -0.01764721	     -0.05551200
      0.55123288	     -0.04271324	     -0.01659996	     -0.01776562	     -0.05547308
      0.55155508	     -0.04308140	     -0.01682128	     -0.01788404	     -0.05543417
      0.55181349	     -0.04337643	     -0.01699863	     -0.01797901	     -0.05540296
      0.55207190	     -0.04367125	     -0.01717585	     -0.01807398	     -0.05537176
      0.55237819	     -0.04402042	     -0.01738572	     -0.01818653	     -0.05533479
      0.55268448	     -0.04436930	     -0.01759540	     -0.01829908	     -0.05529782
      0.55292766	     -0.04464608	     -0.01776174	     -0.01838843	     -0.05526848
      0.55325408	     -0.04501730	     -0.01798483	     -0.01850836	     -0.05522909
      0.55358049	     -0.04538818	     -0.01820769	     -0.01862828	     -0.05518971
      0.55383669	     -0.04567904	     -0.01838245	     -0.01872239	     -0.05515881
      0.55409289	     -0.04596968	     -0.01855708	     -0.01881649	     -0.05512792
      0.55438642	     -0.04630242	     -0.01875698	     -0.01892429	     -0.05509252
      0.55467996	     -0.04663488	     -0.01895670	     -0.01903208	     -0.05505714
      0.55495754	     -0.04694902	     -0.01914541	     -0.01913400	     -0.05502368
      0.55529154	     -0.04732667	     -0.01937224	     -0.01925661	     -0.05498343
      0.55562555	     -0.04770395	     -0.01959883	     -0.01937921	     -0.05494319
      0.55589831	     -0.04801179	     -0.01978371	     -0.01947930	     -0.05491033
      0.55623964	     -0.04839666	     -0.02001482	     -0.01960454	     -0.05486922
      0.55658096	     -0.04878113	     -0.02024567	     -0.01972975	     -0.05482812
      0.55683335	     -0.04906517	     -0.02041621	     -0.01982231	     -0.05479774
      0.55708573	     -0.04934900	     -0.02058660	     -0.01991485	     -0.05476736
      0.55738426	     -0.04968446	     -0.02078798	     -0.02002430	     -0.05473144
      0.55768280	     -0.05001961	     -0.02098916	     -0.02013373	     -0.05469552
      0.55793376	     -0.05030112	     -0.02115812	     -0.02022569	     -0.05466533
      0.55826917	     -0.05067703	     -0.02138372	     -0.02034858	     -0.05462499
      0.55860459	     -0.05105257	     -0.02160907	     -0.02047143	     -0.05458466
      0.55885618	     -0.05133400	     -0.02177794	     -0.02056356	     -0.05455441
      0.55910778	     -0.05161522	     -0.02194667	     -0.02065566	     -0.05452417
      0.55939070	     -0.05193119	     -0.02213623	     -0.02075921	     -0.05449017
      0.55967361	     -0.05224688	     -0.02232560	     -0.02086273	     -0.05445618
      0.55997574	     -0.05258371	     -0.02252764	     -0.02097325	     -0.05441988
      0.56027786	     -0.05292022	     -0.02272946	     -0.02108373	     -0.05438360
      0.56054136	     -0.05321344	     -0.02290531	     -0.02118006	     -0.05435196
      0.56087696	     -0.05358655	     -0.02312905	     -0.02130271	     -0.05431167
      0.56121256	     -0.05395928	     -0.02335253	     -0.02142532	     -0.05427140
      0.56146799	     -0.05424270	     -0.02352244	     -0.02151861	     -0.05424075
      0.56172342	     -0.05452589	     -0.02369221	     -0.02161187	     -0.05421011
      0.56202169	     -0.05485628	     -0.02389025	     -0.02172073	     -0.05417433
      0.56231995	     -0.05518637	     -0.02408808	     -0.02182956	     -0.05413857
      0.56257699	     -0.05547057	     -0.02425840	     -0.02192332	     -0.05410775
      0.56291267	     -0.05584138	     -0.02448060	     -0.02204572	     -0.05406752
      0.56324836	     -0.05621179	     -0.02470253	     -0.02216807	     -0.05402730
      0.56350877	     -0.05649886	     -0.02487451	     -0.02226294	     -0.05399610
      0.56376917	     -0.05678568	     -0.02504633	     -0.02235779	     -0.05396491
      0.56403951	     -0.05708319	     -0.02522453	     -0.02245621	     -0.05393254
      0.56437062	     -0.05744722	     -0.02544255	     -0.02257672	     -0.05389290
      0.56470173	     -0.05781086	     -0.02566031	     -0.02269717	     -0.05385327
      0.56493492	     -0.05806673	     -0.02581352	     -0.02278197	     -0.05382537
      0.56527656	     -0.05844122	     -0.02603774	     -0.02290616	     -0.05378450
      0.56557907	     -0.05877249	     -0.02623604	     -0.02301608	     -0.05374832
      0.56583725	     -0.05905493	     -0.02640511	     -0.02310984	     -0.05371745
      0.56609542	     -0.05933713	     -0.02657401	     -0.02320358	     -0.05368659
      0.56634661	     -0.05961147	     -0.02673819	     -0.02329474	     -0.05365657
      0.56668097	     -0.05997628	     -0.02695649	     -0.02341604	     -0.05361662
      0.56701533	     -0.06034069	     -0.02717452	     -0.02353728	     -0.05357668
      0.56727344	     -0.06062171	     -0.02734264	     -0.02363082	     -0.05354586
      0.56753154	     -0.06090249	     -0.02751060	     -0.02372434	     -0.05351504
      0.56780538	     -0.06120011	     -0.02768861	     -0.02382351	     -0.05348236
      0.56813643	     -0.06155955	     -0.02790357	     -0.02394334	     -0.05344285
      0.56846748	     -0.06191858	     -0.02811826	     -0.02406311	     -0.05340336
      0.56875298	     -0.06222788	     -0.02830320	     -0.02416635	     -0.05336931
      0.56909843	     -0.06260173	     -0.02852670	     -0.02429121	     -0.05332812
      0.56944388	     -0.06297514	     -0.02874990	     -0.02441599	     -0.05328695
      0.56968924	     -0.06324008	     -0.02890825	     -0.02450458	     -0.05325771
      0.57001318	     -0.06358955	     -0.02911709	     -0.02462149	     -0.05321912
      0.57033713	     -0.06393862	     -0.02932567	     -0.02473834	     -0.05318054
      0.57059827	     -0.06421973	     -0.02949362	     -0.02483249	     -0.05314945
      0.57085941	     -0.06450059	     -0.02966140	     -0.02492659	     -0.05311836
      0.57116202	     -0.06482573	     -0.02985561	     -0.02503559	     -0.05308235
      0.57146463	     -0.06515052	     -0.03004960	     -0.02514453	     -0.05304635
      0.57169343	     -0.06539586	     -0.03019611	     -0.02522686	     -0.05301914
      0.57203504	     -0.06576181	     -0.03041462	     -0.02534973	     -0.05297852
      0.57233558	     -0.06608340	     -0.03060662	     -0.02545776	     -0.05294280
      0.57259541	     -0.06636114	     -0.03077242	     -0.02555111	     -0.05291192
      0.57285523	     -0.06663863	     -0.03093805	     -0.02564442	     -0.05288105
      0.57309640	     -0.06689597	     -0.03109164	     -0.02573099	     -0.05285240
      0.57343387	     -0.06725569	     -0.03130631	     -0.02585207	     -0.05281233
      0.57377134	     -0.06761497	     -0.03152069	     -0.02597307	     -0.05277227
      0.57401187	     -0.06787080	     -0.03167331	     -0.02605928	     -0.05274373
      0.57425240	     -0.06812640	     -0.03182579	     -0.02614544	     -0.05271519
      0.57454651	     -0.06843863	     -0.03201203	     -0.02625074	     -0.05268030
      0.57484062	     -0.06875053	     -0.03219805	     -0.02635599	     -0.05264543
      0.57511388	     -0.06904004	     -0.03237069	     -0.02645373	     -0.05261303
      0.57545002	     -0.06939576	     -0.03258279	     -0.02657389	     -0.05257320
      0.57578616	     -0.06975105	     -0.03279460	     -0.02669397	     -0.05253338
      0.57603345	     -0.07001216	     -0.03295024	     -0.02678227	     -0.05250409
      0.57635808	     -0.07035457	     -0.03315432	     -0.02689812	     -0.05246565
      0.57668270	     -0.07069656	     -0.03335813	     -0.02701389	     -0.05242723
      0.57694403	     -0.07097158	     -0.03352200	     -0.02710704	     -0.05239631
      0.57720536	     -0.07124634	     -0.03368569	     -0.02720014	     -0.05236539
      0.57751031	     -0.07156663	     -0.03387650	     -0.02730873	     -0.05232933
      0.57781527	     -0.07188657	     -0.03406706	     -0.02741726	     -0.05229327
      0.57801893	     -0.07210004	     -0.03419420	     -0.02748970	     -0.05226920
      0.57832915	     -0.07242489	     -0.03438764	     -0.02759999	     -0.05223255
      0.57863937	     -0.07274937	     -0.03458084	     -0.02771022	     -0.05219590
      0.57890540	     -0.07302733	     -0.03474632	     -0.02780469	     -0.05216449
      0.57917143	     -0.07330502	     -0.03491162	     -0.02789912	     -0.05213308
      0.57946870	     -0.07361500	     -0.03509611	     -0.02800457	     -0.05209800
      0.57976597	     -0.07392463	     -0.03528038	     -0.02810997	     -0.05206292
      0.58004243	     -0.07421228	     -0.03545154	     -0.02820793	     -0.05203032
      0.58037936	     -0.07456245	     -0.03565987	     -0.02832724	     -0.05199059
      0.58071629	     -0.07491217	     -0.03586790	     -0.02844648	     -0.05195088
      0.58090061	     -0.07510331	     -0.03598159	     -0.02851168	     -0.05192916
      0.58120513	     -0.07541880	     -0.03616921	     -0.02861935	     -0.05189328
      0.58150965	     -0.07573393	     -0.03635660	     -0.02872695	     -0.05185742
      0.58177561	     -0.07600886	     -0.03652006	     -0.02882087	     -0.05182611
      0.58204157	     -0.07628352	     -0.03668334	     -0.02891474	     -0.05179481
      0.58234791	     -0.07659954	     -0.03687118	     -0.02902281	     -0.05175877
      0.58265425	     -0.07691520	     -0.03705878	     -0.02913081	     -0.05172274
      0.58285385	     -0.07712068	     -0.03718088	     -0.02920115	     -0.05169927
      0.58316268	     -0.07743830	     -0.03736960	     -0.02930992	     -0.05166296
      0.58347151	     -0.07775554	     -0.03755807	     -0.02941862	     -0.05162667
      0.58373797	     -0.07802896	     -0.03772048	     -0.02951236	     -0.05159537
      0.58400443	     -0.07830211	     -0.03788271	     -0.02960605	     -0.05156407
      0.58430517	     -0.07861007	     -0.03806558	     -0.02971173	     -0.05152877
      0.58460591	     -0.07891767	     -0.03824822	     -0.02981735	     -0.05149347
      0.58487080	     -0.07918832	     -0.03840890	     -0.02991033	     -0.05146239
      0.58520777	     -0.07953221	     -0.03861302	     -0.03002854	     -0.05142287
      0.58554473	     -0.07987567	     -0.03881686	     -0.03014666	     -0.05138336
      0.58580231	     -0.08013791	     -0.03897247	     -0.03023691	     -0.05135317
      0.58605989	     -0.08039990	     -0.03912791	     -0.03032711	     -0.05132299
      0.58636131	     -0.08070615	     -0.03930959	     -0.03043261	     -0.05128769
      0.58666274	     -0.08101206	     -0.03949103	     -0.03053804	     -0.05125239
      0.58691646	     -0.08126928	     -0.03964358	     -0.03062675	     -0.05122269
      0.58725404	     -0.08161113	     -0.03984628	     -0.03074470	     -0.05118319
      0.58759162	     -0.08195253	     -0.04004869	     -0.03086257	     -0.05114370
      0.58784720	     -0.08221072	     -0.04020173	     -0.03095176	     -0.05111382
      0.58810278	     -0.08246865	     -0.04035460	     -0.03104090	     -0.05108394
      0.58838639	     -0.08275458	     -0.04052404	     -0.03113977	     -0.05105080
      0.58867000	     -0.08304019	     -0.04069327	     -0.03123859	     -0.05101766
      0.58897722	     -0.08334923	     -0.04087635	     -0.03134557	     -0.05098179
      0.58928444	     -0.08365791	     -0.04105919	     -0.03145248	     -0.05094592
      0.58953602	     -0.08391042	     -0.04120873	     -0.03153999	     -0.05091656
      0.58987420	     -0.08424946	     -0.04140949	     -0.03165755	     -0.05087711
      0.59021238	     -0.08458805	     -0.04160995	     -0.03177504	     -0.05083767
      0.59046408	     -0.08483978	     -0.04175895	     -0.03186243	     -0.05080833
      0.59071577	     -0.08509125	     -0.04190778	     -0.03194978	     -0.05077900
      0.59100427	     -0.08537921	     -0.04207818	     -0.03204985	     -0.05074539
      0.59129277	     -0.08566685	     -0.04224836	     -0.03214986	     -0.05071179
      0.59159154	     -0.08596438	     -0.04242438	     -0.03225338	     -0.05067700
      0.59189031	     -0.08626158	     -0.04260015	     -0.03235684	     -0.05064223
      0.59217987	     -0.08654929	     -0.04277029	     -0.03245705	     -0.05060854
      0.59246942	     -0.08683667	     -0.04294021	     -0.03255721	     -0.05057487
      0.59277905	     -0.08714363	     -0.04312167	     -0.03266425	     -0.05053887
      0.59308868	     -0.08745023	     -0.04330288	     -0.03277123	     -0.05050289
      0.59333828	     -0.08769711	     -0.04344877	     -0.03285743	     -0.05047389
      0.59367658	     -0.08803137	     -0.04364626	     -0.03297419	     -0.05043460
      0.59401489	     -0.08836519	     -0.04384346	     -0.03309088	     -0.05039533
      0.59426476	     -0.08861147	     -0.04398891	     -0.03317703	     -0.05036633
      0.59451463	     -0.08885752	     -0.04413421	     -0.03326313	     -0.05033734
      0.59480571	     -0.08914384	     -0.04430326	     -0.03336338	     -0.05030359
      0.59509678	     -0.08942984	     -0.04447209	     -0.03346357	     -0.05026984
      0.59539076	     -0.08971838	     -0.04464239	     -0.03356472	     -0.05023577
      0.59568475	     -0.09000659	     -0.04481246	     -0.03366581	     -0.05020171
      0.59598628	     -0.09030187	     -0.04498667	     -0.03376944	     -0.05016679
      0.59628781	     -0.09059681	     -0.04516064	     -0.03387302	     -0.05013189
      0.59657565	     -0.09087804	     -0.04532650	     -0.03397183	     -0.05009858
      0.59686348	     -0.09115895	     -0.04549214	     -0.03407060	     -0.05006528
      0.59717655	     -0.09146415	     -0.04567206	     -0.03417797	     -0.05002908
      0.59748963	     -0.09176899	     -0.04585173	     -0.03428529	     -0.04999289
      0.59769774	     -0.09197143	     -0.04597103	     -0.03435659	     -0.04996884
      0.59800834	     -0.09227326	     -0.04614886	     -0.03446296	     -0.04993296
      0.59831894	     -0.09257473	     -0.04632645	     -0.03456927	     -0.04989710
      0.59858454	     -0.09283225	     -0.04647812	     -0.03466013	     -0.04986644
      0.59885015	     -0.09308951	     -0.04662960	     -0.03475095	     -0.04983579
      0.59915655	     -0.09338596	     -0.04680413	     -0.03485567	     -0.04980045
      0.59946295	     -0.09368207	     -0.04697842	     -0.03496034	     -0.04976512
      0.59970546	     -0.09391620	     -0.04711620	     -0.03504315	     -0.04973716
      0.60004376	     -0.09424245	     -0.04730815	     -0.03515860	     -0.04969818
      0.60038207	     -0.09456828	     -0.04749981	     -0.03527399	     -0.04965922
      0.60062691	     -0.09480383	     -0.04763833	     -0.03535746	     -0.04963103
      0.60087174	     -0.09503917	     -0.04777671	     -0.03544090	     -0.04960285
      0.60116758	     -0.09532324	     -0.04794370	     -0.03554167	     -0.04956881
      0.60146342	     -0.09560699	     -0.04811047	     -0.03564239	     -0.04953479
      0.60174559	     -0.09587734	     -0.04826933	     -0.03573841	     -0.04950235
      0.60202776	     -0.09614741	     -0.04842799	     -0.03583438	     -0.04946992
      0.60234504	     -0.09645074	     -0.04860615	     -0.03594225	     -0.04943347
      0.60266232	     -0.09675371	     -0.04878406	     -0.03605007	     -0.04939703
      0.60290811	     -0.09698817	     -0.04892171	     -0.03613355	     -0.04936881
      0.60323554	     -0.09730018	     -0.04910483	     -0.03624471	     -0.04933124
      0.60356296	     -0.09761180	     -0.04928769	     -0.03635581	     -0.04929368
      0.60382418	     -0.09786014	     -0.04943338	     -0.03644440	     -0.04926373
      0.60408540	     -0.09810824	     -0.04957890	     -0.03653296	     -0.04923379
      0.60438868	     -0.09839598	     -0.04974763	     -0.03663573	     -0.04919904
      0.60469195	     -0.09868341	     -0.04991614	     -0.03673846	     -0.04916430
      0.60495710	     -0.09893443	     -0.05006327	     -0.03682823	     -0.04913395
      0.60529236	     -0.09925149	     -0.05024905	     -0.03694168	     -0.04909558
      0.60562762	     -0.09956815	     -0.05043456	     -0.03705508	     -0.04905722
      0.60588673	     -0.09981263	     -0.05057774	     -0.03714268	     -0.04902759
      0.60614585	     -0.10005688	     -0.05072076	     -0.03723024	     -0.04899797
      0.60645328	     -0.10034637	     -0.05089023	     -0.03733409	     -0.04896284
      0.60676071	     -0.10063554	     -0.05105946	     -0.03743790	     -0.04892773
      0.60699489	     -0.10085559	     -0.05118822	     -0.03751693	     -0.04890099
      0.60733364	     -0.10117357	     -0.05137422	     -0.03763121	     -0.04886232
      0.60767239	     -0.10149116	     -0.05155995	     -0.03774544	     -0.04882367
      0.60791193	     -0.10171551	     -0.05169111	     -0.03782617	     -0.04879635
      0.60815147	     -0.10193967	     -0.05182213	     -0.03790688	     -0.04876904
      0.60845094	     -0.10221963	     -0.05198574	     -0.03800774	     -0.04873491
      0.60875041	     -0.10249929	     -0.05214912	     -0.03810856	     -0.04870080
      0.60902144	     -0.10275213	     -0.05229680	     -0.03819976	     -0.04866993
      0.60935557	     -0.10306351	     -0.05247862	     -0.03831215	     -0.04863190
      0.60968970	     -0.10337452	     -0.05266016	     -0.03842449	     -0.04859388
      0.60994029	     -0.10360752	     -0.05279614	     -0.03850870	     -0.04856538
      0.61026044	     -0.10390491	     -0.05296964	     -0.03861624	     -0.04852898
      0.61058060	     -0.10420196	     -0.05314289	     -0.03872374	     -0.04849259
      0.61078732	     -0.10439359	     -0.05325463	     -0.03879313	     -0.04846911
      0.61109623	     -0.10467967	     -0.05342141	     -0.03889677	     -0.04843402
      0.61140513	     -0.10496544	     -0.05358795	     -0.03900036	     -0.04839896
      0.61166658	     -0.10520707	     -0.05372873	     -0.03908801	     -0.04836929
      0.61198088	     -0.10549726	     -0.05389776	     -0.03919333	     -0.04833364
      0.61229518	     -0.10578713	     -0.05406655	     -0.03929860	     -0.04829800
      0.61261570	     -0.10608241	     -0.05423843	     -0.03940591	     -0.04826168
      0.61293621	     -0.10637736	     -0.05441007	     -0.03951317	     -0.04822537
      0.61319531	     -0.10661554	     -0.05454864	     -0.03959984	     -0.04819603
      0.61353117	     -0.10692398	     -0.05472802	     -0.03971214	     -0.04815801
      0.61386703	     -0.10723207	     -0.05490714	     -0.03982439	     -0.04812001
      0.61413671	     -0.10747919	     -0.05505077	     -0.03991448	     -0.04808951
      0.61440639	     -0.10772608	     -0.05519423	     -0.04000454	     -0.04805902
      0.61468650	     -0.10798229	     -0.05534306	     -0.04009804	     -0.04802737
      0.61496661	     -0.10823825	     -0.05549170	     -0.04019151	     -0.04799572
      0.61528245	     -0.10852656	     -0.05565908	     -0.04029685	     -0.04796006
      0.61559828	     -0.10881456	     -0.05582622	     -0.04040215	     -0.04792441
      0.61580832	     -0.10900592	     -0.05593725	     -0.04047215	     -0.04790071
      0.61611710	     -0.10928700	     -0.05610029	     -0.04057502	     -0.04786588
      0.61642588	     -0.10956778	     -0.05626310	     -0.04067784	     -0.04783107
      0.61668347	     -0.10980179	     -0.05639876	     -0.04076359	     -0.04780204
      0.61700084	     -0.11008984	     -0.05656568	     -0.04086918	     -0.04776629
      0.61731821	     -0.11037758	     -0.05673237	     -0.04097474	     -0.04773055
      0.61760639	     -0.11063859	     -0.05688353	     -0.04107054	     -0.04769812
      0.61789457	     -0.11089935	     -0.05703449	     -0.04116630	     -0.04766569
      0.61821369	     -0.11118782	     -0.05720144	     -0.04127230	     -0.04762980
      0.61853281	     -0.11147599	     -0.05736816	     -0.04137824	     -0.04759393
      0.61874099	     -0.11166381	     -0.05747680	     -0.04144733	     -0.04757054
      0.61904859	     -0.11194111	     -0.05763713	     -0.04154938	     -0.04753598
      0.61935620	     -0.11221812	     -0.05779726	     -0.04165139	     -0.04750145
      0.61960862	     -0.11244524	     -0.05792849	     -0.04173506	     -0.04747311
      0.61992960	     -0.11273376	     -0.05809516	     -0.04184141	     -0.04743710
      0.62025057	     -0.11302199	     -0.05826160	     -0.04194771	     -0.04740111
      0.62043893	     -0.11319099	     -0.05835916	     -0.04201006	     -0.04737999
      0.62074095	     -0.11346175	     -0.05851542	     -0.04211001	     -0.04734615
      0.62104296	     -0.11373225	     -0.05867149	     -0.04220991	     -0.04731232
      0.62124551	     -0.11391352	     -0.05877603	     -0.04227689	     -0.04728964
      0.62155121	     -0.11418687	     -0.05893365	     -0.04237793	     -0.04725542
      0.62185690	     -0.11445996	     -0.05909105	     -0.04247893	     -0.04722122
      0.62209969	     -0.11467666	     -0.05921592	     -0.04255911	     -0.04719406
      0.62242587	     -0.11496753	     -0.05938347	     -0.04266679	     -0.04715760
      0.62275204	     -0.11525809	     -0.05955078	     -0.04277441	     -0.04712115
      0.62301297	     -0.11549032	     -0.05968446	     -0.04286047	     -0.04709200
      0.62327390	     -0.11572236	     -0.05981798	     -0.04294649	     -0.04706287
      0.62358099	     -0.11599521	     -0.05997494	     -0.04304769	     -0.04702860
      0.62388808	     -0.11626779	     -0.06013169	     -0.04314884	     -0.04699434
      0.62415613	     -0.11650551	     -0.06026834	     -0.04323709	     -0.04696444
      0.62448784	     -0.11679940	     -0.06043722	     -0.04334625	     -0.04692747
      0.62481954	     -0.11709299	     -0.06060587	     -0.04345536	     -0.04689051
      0.62506926	     -0.11731383	     -0.06073268	     -0.04353747	     -0.04686270
      0.62538702	     -0.11759458	     -0.06089384	     -0.04364190	     -0.04682733
      0.62570478	     -0.11787505	     -0.06105478	     -0.04374628	     -0.04679197
      0.62595488	     -0.11809562	     -0.06118130	     -0.04382841	     -0.04676415
      0.62628762	     -0.11838881	     -0.06134943	     -0.04393762	     -0.04672716
      0.62662037	     -0.11868170	     -0.06151731	     -0.04404678	     -0.04669018
      0.62689008	     -0.11891890	     -0.06165322	     -0.04413522	     -0.04666022
      0.62715979	     -0.11915590	     -0.06178898	     -0.04422363	     -0.04663027
      0.62744681	     -0.11940790	     -0.06193327	     -0.04431768	     -0.04659842
      0.62773383	     -0.11965968	     -0.06207739	     -0.04441169	     -0.04656657
      0.62804515	     -0.11993253	     -0.06223352	     -0.04451361	     -0.04653205
      0.62835647	     -0.12020513	     -0.06238944	     -0.04461549	     -0.04649754
      0.62863537	     -0.12044913	     -0.06252896	     -0.04470673	     -0.04646664
      0.62891427	     -0.12069292	     -0.06266831	     -0.04479793	     -0.04643575
      0.62923509	     -0.12097311	     -0.06282840	     -0.04490280	     -0.04640023
      0.62955592	     -0.12125304	     -0.06298828	     -0.04500763	     -0.04636473
      0.62974903	     -0.12142141	     -0.06308442	     -0.04507071	     -0.04634337
      0.63005033	     -0.12168391	     -0.06323425	     -0.04516910	     -0.04631006
      0.63035163	     -0.12194619	     -0.06338390	     -0.04526746	     -0.04627676
      0.63060117	     -0.12216323	     -0.06350770	     -0.04534889	     -0.04624919
      0.63093129	     -0.12245012	     -0.06367129	     -0.04545659	     -0.04621273
      0.63126141	     -0.12273674	     -0.06383465	     -0.04556426	     -0.04617630
      0.63152051	     -0.12296150	     -0.06396270	     -0.04564873	     -0.04614771
      0.63177961	     -0.12318610	     -0.06409062	     -0.04573319	     -0.04611913
      0.63208581	     -0.12345131	     -0.06424162	     -0.04583297	     -0.04608538
      0.63239201	     -0.12371628	     -0.06439243	     -0.04593273	     -0.04605164
      0.63266957	     -0.12395627	     -0.06452897	     -0.04602313	     -0.04602107
      0.63294712	     -0.12419607	     -0.06466535	     -0.04611352	     -0.04599051
      0.63326714	     -0.12447232	     -0.06482241	     -0.04621772	     -0.04595529
      0.63358716	     -0.12474833	     -0.06497926	     -0.04632190	     -0.04592009
      0.63382130	     -0.12495011	     -0.06509389	     -0.04639812	     -0.04589435
      0.63415389	     -0.12523651	     -0.06525653	     -0.04650636	     -0.04585779
      0.63448647	     -0.12552263	     -0.06541895	     -0.04661459	     -0.04582126
      0.63474631	     -0.12574599	     -0.06554569	     -0.04669915	     -0.04579273
      0.63500614	     -0.12596919	     -0.06567230	     -0.04678369	     -0.04576421
      0.63530144	     -0.12622265	     -0.06581602	     -0.04687978	     -0.04573181
      0.63559673	     -0.12647590	     -0.06595957	     -0.04697587	     -0.04569943
      0.63589813	     -0.12673418	     -0.06610592	     -0.04707394	     -0.04566639
      0.63619952	     -0.12699225	     -0.06625209	     -0.04717202	     -0.04563337
      0.63650454	     -0.12725321	     -0.06639983	     -0.04727129	     -0.04559996
      0.63680956	     -0.12751395	     -0.06654739	     -0.04737057	     -0.04556657
      0.63711294	     -0.12777308	     -0.06669399	     -0.04746933	     -0.04553338
      0.63741633	     -0.12803201	     -0.06684041	     -0.04756811	     -0.04550019
      0.63772328	     -0.12829376	     -0.06698837	     -0.04766807	     -0.04546664
      0.63803023	     -0.12855530	     -0.06713615	     -0.04776806	     -0.04543310
      0.63833257	     -0.12881272	     -0.06728154	     -0.04786658	     -0.04540008
      0.63863492	     -0.12906993	     -0.06742676	     -0.04796513	     -0.04536707
      0.63894399	     -0.12933265	     -0.06757502	     -0.04806591	     -0.04533335
      0.63925305	     -0.12959516	     -0.06772311	     -0.04816673	     -0.04529964
      0.63955262	     -0.12984940	     -0.06786647	     -0.04826449	     -0.04526698
      0.63985219	     -0.13010346	     -0.06800967	     -0.04836229	     -0.04523434
      0.64016455	     -0.13036815	     -0.06815880	     -0.04846432	     -0.04520032
      0.64047692	     -0.13063264	     -0.06830775	     -0.04856641	     -0.04516631
      0.64077061	     -0.13088113	     -0.06844763	     -0.04866245	     -0.04513435
      0.64106429	     -0.13112943	     -0.06858735	     -0.04875855	     -0.04510241
      0.64138105	     -0.13139705	     -0.06873788	     -0.04886226	     -0.04506797
      0.64169781	     -0.13166445	     -0.06888821	     -0.04896604	     -0.04503355
      0.64198000	     -0.13190250	     -0.06902199	     -0.04905857	     -0.04500291
      0.64226219	     -0.13214038	     -0.06915562	     -0.04915115	     -0.04497227
      0.64258209	     -0.13240986	     -0.06930693	     -0.04925619	     -0.04493755
      0.64290198	     -0.13267914	     -0.06945805	     -0.04936132	     -0.04490286
      0.64316632	     -0.13290149	     -0.06958279	     -0.04944826	     -0.04487420
      0.64349401	     -0.13317695	     -0.06973725	     -0.04955612	     -0.04483869
      0.64382170	     -0.13345220	     -0.06989152	     -0.04966410	     -0.04480320
      0.64405100	     -0.13364468	     -0.06999935	     -0.04973972	     -0.04477837
      0.64437562	     -0.13391701	     -0.07015186	     -0.04984687	     -0.04474324
      0.64470024	     -0.13418913	     -0.07030417	     -0.04995413	     -0.04470813
      0.64495959	     -0.13440641	     -0.07042573	     -0.05003992	     -0.04468009
      0.64521895	     -0.13462357	     -0.07054717	     -0.05012578	     -0.04465206
      0.64552546	     -0.13488005	     -0.07069054	     -0.05022736	     -0.04461895
      0.64583197	     -0.13513636	     -0.07083374	     -0.05032905	     -0.04458585
      0.64611809	     -0.13537548	     -0.07096727	     -0.05042408	     -0.04455497
      0.64640421	     -0.13561445	     -0.07110066	     -0.05051922	     -0.04452411
      0.64672192	     -0.13587964	     -0.07124861	     -0.05062499	     -0.04448985
      0.64703963	     -0.13614466	     -0.07139638	     -0.05073089	     -0.04445561
      0.64731876	     -0.13637736	     -0.07152607	     -0.05082405	     -0.04442554
      0.64759789	     -0.13660994	     -0.07165562	     -0.05091732	     -0.04439548
      0.64791705	     -0.13687571	     -0.07180359	     -0.05102410	     -0.04436113
      0.64823621	     -0.13714132	     -0.07195138	     -0.05113102	     -0.04432680
      0.64850693	     -0.13736650	     -0.07207661	     -0.05122184	     -0.04429769
      0.64883339	     -0.13763788	     -0.07222746	     -0.05133151	     -0.04426260
      0.64915985	     -0.13790911	     -0.07237812	     -0.05144133	     -0.04422754
      0.64942058	     -0.13812562	     -0.07249833	     -0.05152917	     -0.04419954
      0.64974684	     -0.13839640	     -0.07264858	     -0.05163923	     -0.04416453
      0.65007309	     -0.13866704	     -0.07279866	     -0.05174947	     -0.04412953
      0.65030195	     -0.13885679	     -0.07290382	     -0.05182690	     -0.04410499
      0.65062454	     -0.13912414	     -0.07305191	     -0.05193619	     -0.04407042
      0.65094713	     -0.13939136	     -0.07319983	     -0.05204565	     -0.04403586
      0.65120471	     -0.13960463	     -0.07331782	     -0.05213318	     -0.04400828
      0.65146229	     -0.13981782	     -0.07343570	     -0.05222083	     -0.04398071
      0.65177030	     -0.14007264	     -0.07357652	     -0.05232579	     -0.04394776
      0.65207830	     -0.14032735	     -0.07371718	     -0.05243091	     -0.04391483
      0.65236421	     -0.14056369	     -0.07384761	     -0.05252864	     -0.04388427
      0.65265012	     -0.14079994	     -0.07397791	     -0.05262651	     -0.04385373
      0.65296749	     -0.14106209	     -0.07412239	     -0.05273533	     -0.04381984
      0.65328486	     -0.14132413	     -0.07426671	     -0.05284433	     -0.04378597
      0.65357006	     -0.14155953	     -0.07439627	     -0.05294243	     -0.04375554
      0.65385526	     -0.14179486	     -0.07452569	     -0.05304069	     -0.04372513
      0.65417377	     -0.14205758	     -0.07467008	     -0.05315060	     -0.04369118
      0.65449228	     -0.14232021	     -0.07481431	     -0.05326070	     -0.04365725
      0.65477580	     -0.14255392	     -0.07494256	     -0.05335886	     -0.04362707
      0.65505931	     -0.14278756	     -0.07507068	     -0.05345718	     -0.04359689
      0.65537769	     -0.14304987	     -0.07521440	     -0.05356776	     -0.04356303
      0.65569606	     -0.14331210	     -0.07535796	     -0.05367854	     -0.04352918
      0.65597970	     -0.14354568	     -0.07548573	     -0.05377739	     -0.04349903
      0.65626335	     -0.14377920	     -0.07561338	     -0.05387641	     -0.04346891
      0.65658152	     -0.14404110	     -0.07575641	     -0.05398766	     -0.04343512
      0.65689969	     -0.14430295	     -0.07589929	     -0.05409910	     -0.04340136
      0.65718481	     -0.14453756	     -0.07602720	     -0.05419914	     -0.04337112
      0.65746994	     -0.14477214	     -0.07615498	     -0.05429934	     -0.04334089
      0.65778802	     -0.14503380	     -0.07629739	     -0.05441131	     -0.04330718
      0.65810610	     -0.14529542	     -0.07643964	     -0.05452348	     -0.04327349
      0.65839333	     -0.14553165	     -0.07656796	     -0.05462494	     -0.04324309
      0.65868056	     -0.14576785	     -0.07669616	     -0.05472657	     -0.04321269
      0.65899858	     -0.14602937	     -0.07683796	     -0.05483929	     -0.04317906
      0.65931661	     -0.14629087	     -0.07697961	     -0.05495221	     -0.04314544
      0.65960618	     -0.14652897	     -0.07710845	     -0.05505520	     -0.04311485
      0.65989574	     -0.14676706	     -0.07723717	     -0.05515836	     -0.04308427
      0.66021370	     -0.14702850	     -0.07737836	     -0.05527183	     -0.04305070
      0.66053166	     -0.14728994	     -0.07751940	     -0.05538551	     -0.04301716
      0.66082362	     -0.14753002	     -0.07764878	     -0.05549007	     -0.04298637
      0.66111558	     -0.14777011	     -0.07777804	     -0.05559481	     -0.04295560
      0.66143343	     -0.14803151	     -0.07791861	     -0.05570903	     -0.04292211
      0.66175128	     -0.14829295	     -0.07805903	     -0.05582346	     -0.04288864
      0.66204562	     -0.14853508	     -0.07818894	     -0.05592961	     -0.04285766
      0.66233996	     -0.14877724	     -0.07831873	     -0.05603595	     -0.04282670
      0.66265764	     -0.14903864	     -0.07845866	     -0.05615091	     -0.04279330
      0.66297533	     -0.14930010	     -0.07859845	     -0.05626608	     -0.04275991
      0.66327201	     -0.14954432	     -0.07872887	     -0.05637383	     -0.04272875
      0.66356870	     -0.14978860	     -0.07885916	     -0.05648176	     -0.04269760
      0.66388615	     -0.15005005	     -0.07899844	     -0.05659745	     -0.04266429
      0.66420361	     -0.15031157	     -0.07913757	     -0.05671335	     -0.04263100
      0.66450257	     -0.15055792	     -0.07926846	     -0.05682268	     -0.04259966
      0.66480153	     -0.15080434	     -0.07939923	     -0.05693221	     -0.04256833
      0.66511871	     -0.15106587	     -0.07953783	     -0.05704861	     -0.04253512
      0.66543589	     -0.15132749	     -0.07967629	     -0.05716523	     -0.04250192
      0.66573704	     -0.15157597	     -0.07980761	     -0.05727614	     -0.04247041
      0.66603818	     -0.15182455	     -0.07993881	     -0.05738725	     -0.04243892
      0.66635504	     -0.15208621	     -0.08007672	     -0.05750435	     -0.04240581
      0.66667189	     -0.15234798	     -0.08021449	     -0.05762167	     -0.04237271
      0.66697510	     -0.15259860	     -0.08034620	     -0.05773414	     -0.04234105
      0.66727832	     -0.15284933	     -0.08047778	     -0.05784680	     -0.04230941
      0.66759481	     -0.15311117	     -0.08061498	     -0.05796460	     -0.04227640
      0.66791129	     -0.15337315	     -0.08075205	     -0.05808261	     -0.04224340
      0.66821644	     -0.15362588	     -0.08088408	     -0.05819659	     -0.04221161
      0.66852159	     -0.15387875	     -0.08101598	     -0.05831078	     -0.04217983
      0.66883769	     -0.15414085	     -0.08115248	     -0.05842927	     -0.04214693
      0.66915380	     -0.15440311	     -0.08128884	     -0.05854797	     -0.04211404
      0.66946071	     -0.15465790	     -0.08142111	     -0.05866342	     -0.04208213
      0.66976763	     -0.15491286	     -0.08155326	     -0.05877908	     -0.04205023
      0.67008335	     -0.15517530	     -0.08168906	     -0.05889827	     -0.04201743
      0.67039907	     -0.15543793	     -0.08182473	     -0.05901767	     -0.04198465
      0.67070757	     -0.15569473	     -0.08195717	     -0.05913454	     -0.04195264
      0.67101607	     -0.15595172	     -0.08208948	     -0.05925162	     -0.04192064
      0.67133144	     -0.15621462	     -0.08222460	     -0.05937152	     -0.04188795
      0.67164681	     -0.15647773	     -0.08235959	     -0.05949162	     -0.04185527
      0.67195669	     -0.15673646	     -0.08249211	     -0.05960986	     -0.04182318
      0.67226658	     -0.15699541	     -0.08262449	     -0.05972830	     -0.04179111
      0.67258165	     -0.15725890	     -0.08275897	     -0.05984893	     -0.04175851
      0.67289672	     -0.15752261	     -0.08289331	     -0.05996977	     -0.04172594
      0.67320779	     -0.15778320	     -0.08302581	     -0.06008930	     -0.04169379
      0.67351887	     -0.15804403	     -0.08315820	     -0.06020903	     -0.04166166
      0.67382994	     -0.15830508	     -0.08329045	     -0.06032898	     -0.04162955
      0.67414102	     -0.15856637	     -0.08342258	     -0.06044914	     -0.04159745
      0.67445209	     -0.15882791	     -0.08355458	     -0.06056950	     -0.04156537
      0.67476316	     -0.15908969	     -0.08368645	     -0.06069008	     -0.04153330
      0.67507424	     -0.15935173	     -0.08381820	     -0.06081087	     -0.04150125
      0.67538531	     -0.15961403	     -0.08394982	     -0.06093187	     -0.04146922
      0.67569638	     -0.15987658	     -0.08408131	     -0.06105309	     -0.04143721
      0.67600746	     -0.16013940	     -0.08421268	     -0.06117451	     -0.04140521
      0.67631853	     -0.16040250	     -0.08434393	     -0.06129615	     -0.04137323
      0.67662960	     -0.16066587	     -0.08447505	     -0.06141801	     -0.04134126
      0.67694068	     -0.16092951	     -0.08460604	     -0.06154007	     -0.04130932
      0.67725175	     -0.16119345	     -0.08473691	     -0.06166236	     -0.04127738
      0.67756282	     -0.16145767	     -0.08486765	     -0.06178485	     -0.04124547
      0.67787390	     -0.16172219	     -0.08499827	     -0.06190756	     -0.04121357
      0.67818497	     -0.16198700	     -0.08512877	     -0.06203049	     -0.04118169
      0.67849605	     -0.16225211	     -0.08525914	     -0.06215363	     -0.04114982
      0.67880712	     -0.16251753	     -0.08538938	     -0.06227699	     -0.04111797
      0.67911819	     -0.16278326	     -0.08551950	     -0.06240057	     -0.04108614
      0.67942927	     -0.16304931	     -0.08564950	     -0.06252437	     -0.04105433
      0.67974034	     -0.16331567	     -0.08577937	     -0.06264838	     -0.04102253
      0.68005141	     -0.16358235	     -0.08590912	     -0.06277261	     -0.04099075
      0.68036249	     -0.16384937	     -0.08603874	     -0.06289706	     -0.04095898
      0.68067356	     -0.16411671	     -0.08616824	     -0.06302173	     -0.04092723
      0.68098463	     -0.16438438	     -0.08629762	     -0.06314662	     -0.04089550
      0.68129571	     -0.16465239	     -0.08642687	     -0.06327173	     -0.04086378
      0.68160678	     -0.16492074	     -0.08655600	     -0.06339706	     -0.04083208
      0.68191785	     -0.16518944	     -0.08668500	     -0.06352262	     -0.04080040
      0.68222893	     -0.16545848	     -0.08681388	     -0.06364839	     -0.04076873
      0.68254000	     -0.16572788	     -0.08694263	     -0.06377439	     -0.04073709
      0.68285108	     -0.16599763	     -0.08707126	     -0.06390062	     -0.04070545
      0.68316215	     -0.16626774	     -0.08719977	     -0.06402706	     -0.04067384
      0.68347322	     -0.16653821	     -0.08732815	     -0.06415374	     -0.04064224
      0.68378430	     -0.16680905	     -0.08745640	     -0.06428063	     -0.04061066
      0.68409537	     -0.16708026	     -0.08758453	     -0.06440776	     -0.04057909
      0.68440644	     -0.16735183	     -0.08771254	     -0.06453511	     -0.04054754
      0.68471752	     -0.16762379	     -0.08784042	     -0.06466269	     -0.04051601
      0.68502859	     -0.16789612	     -0.08796817	     -0.06479050	     -0.04048449
      0.68533966	     -0.16816883	     -0.08809580	     -0.06491853	     -0.04045299
      0.68565074	     -0.16844193	     -0.08822331	     -0.06504680	     -0.04042151
      0.68596181	     -0.16871541	     -0.08835069	     -0.06517530	     -0.04039004
      0.68627289	     -0.16898929	     -0.08847794	     -0.06530403	     -0.04035859
      0.68658396	     -0.16926356	     -0.08860507	     -0.06543299	     -0.04032716
      0.68689503	     -0.16953822	     -0.08873206	     -0.06556218	     -0.04029575
      0.68720611	     -0.16981328	     -0.08885894	     -0.06569161	     -0.04026435
      0.68751718	     -0.17008875	     -0.08898568	     -0.06582127	     -0.04023296
      0.68782825	     -0.17036462	     -0.08911230	     -0.06595117	     -0.04020160
      0.68813933	     -0.17064089	     -0.08923879	     -0.06608131	     -0.04017025
      0.68845040	     -0.17091758	     -0.08936515	     -0.06621168	     -0.04013892
      0.68876147	     -0.17119469	     -0.08949138	     -0.06634229	     -0.04010760
      0.68907255	     -0.17147222	     -0.08961749	     -0.06647314	     -0.04007630
      0.68938362	     -0.17175019	     -0.08974346	     -0.06660423	     -0.04004502
      0.68969469	     -0.17202860	     -0.08986930	     -0.06673556	     -0.04001375
      0.69000577	     -0.17230747	     -0.08999502	     -0.06686713	     -0.03998250
      0.69031684	     -0.17258681	     -0.09012060	     -0.06699895	     -0.03995127
      0.69062792	     -0.17286662	     -0.09024605	     -0.06713101	     -0.03992005
      0.69093899	     -0.17314693	     -0.09037137	     -0.06726332	     -0.03988885
      0.69125006	     -0.17342774	     -0.09049656	     -0.06739587	     -0.03985767
      0.69156114	     -0.17370906	     -0.09062162	     -0.06752867	     -0.03982651
      0.69187221	     -0.17399091	     -0.09074654	     -0.06766171	     -0.03979536
      0.69218328	     -0.17427331	     -0.09087133	     -0.06779501	     -0.03976423
      0.69249436	     -0.17455627	     -0.09099598	     -0.06792856	     -0.03973311
      0.69280543	     -0.17483980	     -0.09112050	     -0.06806236	     -0.03970201
      0.69311650	     -0.17512393	     -0.09124488	     -0.06819641	     -0.03967093
      0.69342758	     -0.17540867	     -0.09136913	     -0.06833071	     -0.03963986
      0.69373865	     -0.17569404	     -0.09149324	     -0.06846527	     -0.03960881
      0.69404972	     -0.17598007	     -0.09161721	     -0.06860009	     -0.03957778
      0.69436080	     -0.17626677	     -0.09174104	     -0.06873516	     -0.03954677
      0.69467187	     -0.17655416	     -0.09186474	     -0.06887050	     -0.03951577
      0.69498295	     -0.17684227	     -0.09198829	     -0.06900609	     -0.03948479
      0.69529402	     -0.17713112	     -0.09211171	     -0.06914194	     -0.03945382
      0.69560509	     -0.17742073	     -0.09223498	     -0.06927806	     -0.03942287
      0.69591617	     -0.17771112	     -0.09235811	     -0.06941444	     -0.03939194
      0.69622724	     -0.17800233	     -0.09248110	     -0.06955109	     -0.03936102
      0.69653831	     -0.17829436	     -0.09260395	     -0.06968800	     -0.03933013
      0.69684939	     -0.17858725	     -0.09272665	     -0.06982518	     -0.03929924
      0.69716046	     -0.17888101	     -0.09284921	     -0.06996263	     -0.03926838
      0.69747153	     -0.17917566	     -0.09297162	     -0.07010035	     -0.03923753
      0.69778261	     -0.17947123	     -0.09309388	     -0.07023835	     -0.03920670
      0.69809368	     -0.17976772	     -0.09321600	     -0.07037661	     -0.03917588
      0.69840475	     -0.18006516	     -0.09333797	     -0.07051516	     -0.03914509
      0.69871583	     -0.18036354	     -0.09345979	     -0.07065398	     -0.03911430
      0.69902690	     -0.18066290	     -0.09358146	     -0.07079307	     -0.03908354
      0.69933798	     -0.18096322	     -0.09370298	     -0.07093245	     -0.03905279
      0.69964905	     -0.18126451	     -0.09382435	     -0.07107211	     -0.03902206
      0.69996012	     -0.18156678	     -0.09394556	     -0.07121205	     -0.03899134
      0.70027120	     -0.18187002	     -0.09406663	     -0.07135228	     -0.03896065
      0.70058227	     -0.18217424	     -0.09418753	     -0.07149279	     -0.03892996
      0.70089334	     -0.18247941	     -0.09430829	     -0.07163359	     -0.03889930
      0.70120442	     -0.18278554	     -0.09442889	     -0.07177468	     -0.03886865
      0.70151549	     -0.18309262	     -0.09454933	     -0.07191606	     -0.03883802
      0.70182656	     -0.18340063	     -0.09466962	     -0.07205774	     -0.03880741
      0.70213764	     -0.18370956	     -0.09478975	     -0.07219971	     -0.03877681
      0.70244871	     -0.18401940	     -0.09490972	     -0.07234198	     -0.03874623
      0.70275978	     -0.18433013	     -0.09502954	     -0.07248454	     -0.03871566
      0.70307086	     -0.18464175	     -0.09514919	     -0.07262741	     -0.03868511
      0.70338193	     -0.18495423	     -0.09526868	     -0.07277058	     -0.03865458
      0.70369301	     -0.18526758	     -0.09538801	     -0.07291405	     -0.03862407
      0.70400408	     -0.18558177	     -0.09550719	     -0.07305783	     -0.03859357
      0.70431515	     -0.18589680	     -0.09562620	     -0.07320192	     -0.03856309
      0.70462623	     -0.18621265	     -0.09574504	     -0.07334631	     -0.03853262
      0.70493730	     -0.18652933	     -0.09586373	     -0.07349102	     -0.03850218
      0.70524837	     -0.18684683	     -0.09598225	     -0.07363605	     -0.03847175
      0.70555945	     -0.18716514	     -0.09610061	     -0.07378139	     -0.03844133
      0.70587052	     -0.18748427	     -0.09621880	     -0.07392704	     -0.03841093
      0.70618159	     -0.18780421	     -0.09633684	     -0.07407302	     -0.03838055
      0.70649267	     -0.18812496	     -0.09645470	     -0.07421932	     -0.03835019
      0.70680374	     -0.18844653	     -0.09657241	     -0.07436595	     -0.03831984
      0.70711481	     -0.18876893	     -0.09668995	     -0.07451290	     -0.03828951
      0.70742589	     -0.18909215	     -0.09680732	     -0.07466018	     -0.03825920
      0.70773696	     -0.18941622	     -0.09692454	     -0.07480779	     -0.03822890
      0.70804804	     -0.18974112	     -0.09704158	     -0.07495574	     -0.03819862
      0.70835911	     -0.19006689	     -0.09715847	     -0.07510402	     -0.03816835
      0.70867018	     -0.19039352	     -0.09727519	     -0.07525264	     -0.03813811
      0.70898126	     -0.19072101	     -0.09739175	     -0.07540159	     -0.03810787
      0.70929233	     -0.19104939	     -0.09750815	     -0.07555090	     -0.03807766
      0.70960340	     -0.19137866	     -0.09762439	     -0.07570054	     -0.03804746
      0.70991448	     -0.19170881	     -0.09774047	     -0.07585054	     -0.03801728
      0.71022555	     -0.19203986	     -0.09785639	     -0.07600088	     -0.03798712
      0.71053662	     -0.19237180	     -0.09797215	     -0.07615158	     -0.03795697
      0.71084770	     -0.19270463	     -0.09808775	     -0.07630263	     -0.03792684
      0.71115877	     -0.19303835	     -0.09820320	     -0.07645404	     -0.03789673
      0.71146984	     -0.19337294	     -0.09831849	     -0.07660581	     -0.03786663
      0.71178092	     -0.19370840	     -0.09843364	     -0.07675794	     -0.03783655
      0.71209199	     -0.19404471	     -0.09854862	     -0.07691043	     -0.03780648
      0.71240307	     -0.19438184	     -0.09866346	     -0.07706330	     -0.03777644
      0.71271414	     -0.19471978	     -0.09877816	     -0.07721653	     -0.03774641
      0.71302521	     -0.19505849	     -0.09889270	     -0.07737013	     -0.03771639
      0.71333629	     -0.19539796	     -0.09900711	     -0.07752412	     -0.03768639
      0.71364736	     -0.19573815	     -0.09912137	     -0.07767848	     -0.03765641
      0.71395843	     -0.19607903	     -0.09923549	     -0.07783322	     -0.03762645
      0.71426951	     -0.19642057	     -0.09934948	     -0.07798834	     -0.03759650
      0.71458058	     -0.19676273	     -0.09946333	     -0.07814385	     -0.03756657
      0.71489165	     -0.19710548	     -0.09957705	     -0.07829975	     -0.03753666
      0.71520273	     -0.19744879	     -0.09969064	     -0.07845604	     -0.03750676
      0.71551380	     -0.19779263	     -0.09980411	     -0.07861273	     -0.03747688
      0.71582488	     -0.19813696	     -0.09991746	     -0.07876982	     -0.03744701
      0.71613595	     -0.19848177	     -0.10003069	     -0.07892730	     -0.03741717
      0.71644702	     -0.19882702	     -0.10014381	     -0.07908519	     -0.03738734
      0.71675810	     -0.19917269	     -0.10025681	     -0.07924348	     -0.03735752
      0.71706917	     -0.19951876	     -0.10036971	     -0.07940219	     -0.03732772
      0.71738024	     -0.19986522	     -0.10048251	     -0.07956131	     -0.03729794
      0.71769132	     -0.20021203	     -0.10059520	     -0.07972084	     -0.03726818
      0.71800239	     -0.20055920	     -0.10070780	     -0.07988079	     -0.03723843
      0.71831346	     -0.20090670	     -0.10082031	     -0.08004116	     -0.03720870
      0.71862454	     -0.20125453	     -0.10093274	     -0.08020196	     -0.03717899
      0.71893561	     -0.20160267	     -0.10104508	     -0.08036319	     -0.03714929
      0.71924668	     -0.20195114	     -0.10115735	     -0.08052484	     -0.03711961
      0.71955776	     -0.20229991	     -0.10126954	     -0.08068693	     -0.03708994
      0.71986883	     -0.20264899	     -0.10138167	     -0.08084946	     -0.03706030
      0.72017991	     -0.20299838	     -0.10149373	     -0.08101243	     -0.03703067
      0.72049098	     -0.20334808	     -0.10160574	     -0.08117584	     -0.03700105
      0.72080205	     -0.20369809	     -0.10171770	     -0.08133970	     -0.03697145
      0.72111313	     -0.20404842	     -0.10182961	     -0.08150401	     -0.03694187
      0.72142420	     -0.20439907	     -0.10194148	     -0.08166877	     -0.03691231
      0.72173527	     -0.20475005	     -0.10205331	     -0.08183398	     -0.03688276
      0.72204635	     -0.20510137	     -0.10216511	     -0.08199966	     -0.03685323
      0.72235742	     -0.20545306	     -0.10227689	     -0.08216580	     -0.03682372
      0.72266849	     -0.20580511	     -0.10238865	     -0.08233241	     -0.03679422
      0.72297957	     -0.20615754	     -0.10250039	     -0.08249949	     -0.03676474
      0.72329064	     -0.20651037	     -0.10261213	     -0.08266704	     -0.03673527
      0.72360171	     -0.20686360	     -0.10272387	     -0.08283506	     -0.03670582
      0.72391279	     -0.20721726	     -0.10283561	     -0.08300357	     -0.03667639
      0.72422386	     -0.20757134	     -0.10294736	     -0.08317256	     -0.03664698
      0.72453494	     -0.20792586	     -0.10305912	     -0.08334203	     -0.03661758
      0.72484601	     -0.20828084	     -0.10317091	     -0.08351200	     -0.03658820
      0.72515708	     -0.20863628	     -0.10328273	     -0.08368246	     -0.03655883
      0.72546816	     -0.20899219	     -0.10339458	     -0.08385342	     -0.03652949
      0.72577923	     -0.20934859	     -0.10350647	     -0.08402488	     -0.03650015
      0.72609030	     -0.20970548	     -0.10361841	     -0.08419684	     -0.03647084
      0.72640138	     -0.21006288	     -0.10373040	     -0.08436931	     -0.03644154
      0.72671245	     -0.21042079	     -0.10384244	     -0.08454229	     -0.03641226
      0.72702352	     -0.21077923	     -0.10395456	     -0.08471579	     -0.03638300
      0.72733460	     -0.21113820	     -0.10406674	     -0.08488980	     -0.03635375
      0.72764567	     -0.21149771	     -0.10417900	     -0.08506434	     -0.03632452
      0.72795674	     -0.21185778	     -0.10429134	     -0.08523941	     -0.03629530
      0.72826782	     -0.21221841	     -0.10440377	     -0.08541500	     -0.03626610
      0.72857889	     -0.21257961	     -0.10451630	     -0.08559113	     -0.03623692
      0.72888997	     -0.21294139	     -0.10462892	     -0.08576779	     -0.03620776
      0.72920104	     -0.21330376	     -0.10474165	     -0.08594499	     -0.03617861
      0.72951211	     -0.21366672	     -0.10485450	     -0.08612274	     -0.03614948
      0.72982319	     -0.21403029	     -0.10496746	     -0.08630104	     -0.03612036
      0.73013426	     -0.21439447	     -0.10508055	     -0.08647989	     -0.03609126
      0.73044533	     -0.21475928	     -0.10519377	     -0.08665930	     -0.03606218
      0.73075641	     -0.21512471	     -0.10530713	     -0.08683926	     -0.03603311
      0.73106748	     -0.21549078	     -0.10542062	     -0.08701979	     -0.03600407
      0.73137855	     -0.21585749	     -0.10553427	     -0.08720088	     -0.03597503
      0.73168963	     -0.21622485	     -0.10564806	     -0.08738255	     -0.03594602
      0.73200070	     -0.21659287	     -0.10576202	     -0.08756479	     -0.03591702
      0.73231177	     -0.21696156	     -0.10587614	     -0.08774762	     -0.03588804
      0.73262285	     -0.21733091	     -0.10599043	     -0.08793102	     -0.03585907
      0.73293392	     -0.21770095	     -0.10610490	     -0.08811501	     -0.03583012
      0.73324500	     -0.21807167	     -0.10621954	     -0.08829959	     -0.03580119
      0.73355607	     -0.21844308	     -0.10633438	     -0.08848477	     -0.03577227
      0.73386714	     -0.21881519	     -0.10644940	     -0.08867055	     -0.03574337
      0.73417822	     -0.21918800	     -0.10656462	     -0.08885693	     -0.03571449
      0.73448929	     -0.21956152	     -0.10668005	     -0.08904392	     -0.03568562
      0.73480036	     -0.21993576	     -0.10679568	     -0.08923152	     -0.03565678
      0.73511144	     -0.22031071	     -0.10691152	     -0.08941973	     -0.03562794
      0.73542251	     -0.22068639	     -0.10702758	     -0.08960856	     -0.03559913
      0.73573358	     -0.22106280	     -0.10714387	     -0.08979802	     -0.03557033
      0.73604466	     -0.22143995	     -0.10726038	     -0.08998811	     -0.03554154
      0.73635573	     -0.22181783	     -0.10737712	     -0.09017883	     -0.03551278
      0.73666680	     -0.22219646	     -0.10749410	     -0.09037018	     -0.03548403
      0.73697788	     -0.22257584	     -0.10761133	     -0.09056218	     -0.03545529
      0.73728895	     -0.22295597	     -0.10772880	     -0.09075482	     -0.03542658
      0.73760003	     -0.22333685	     -0.10784652	     -0.09094811	     -0.03539788
      0.73791110	     -0.22371849	     -0.10796450	     -0.09114205	     -0.03536919
      0.73822217	     -0.22410090	     -0.10808274	     -0.09133665	     -0.03534053
      0.73853325	     -0.22448407	     -0.10820124	     -0.09153191	     -0.03531188
      0.73884432	     -0.22486800	     -0.10832002	     -0.09172784	     -0.03528324
      0.73915539	     -0.22525271	     -0.10843907	     -0.09192445	     -0.03525462
      0.73946647	     -0.22563819	     -0.10855840	     -0.09212172	     -0.03522602
      0.73977754	     -0.22602444	     -0.10867801	     -0.09231968	     -0.03519744
      0.74008861	     -0.22641147	     -0.10879791	     -0.09251832	     -0.03516887
      0.74039969	     -0.22679928	     -0.10891810	     -0.09271766	     -0.03514032
      0.74071076	     -0.22718786	     -0.10903859	     -0.09291768	     -0.03511179
      0.74102183	     -0.22757721	     -0.10915938	     -0.09311841	     -0.03508327
      0.74133291	     -0.22796735	     -0.10928048	     -0.09331983	     -0.03505477
      0.74164398	     -0.22835826	     -0.10940188	     -0.09352197	     -0.03502628
      0.74195506	     -0.22874995	     -0.10952359	     -0.09372481	     -0.03499782
      0.74226613	     -0.22914241	     -0.10964563	     -0.09392838	     -0.03496936
      0.74257720	     -0.22953564	     -0.10976798	     -0.09413266	     -0.03494093
      0.74288828	     -0.22992964	     -0.10989066	     -0.09433768	     -0.03491251
      0.74319935	     -0.23032441	     -0.11001367	     -0.09454342	     -0.03488411
      0.74351042	     -0.23071994	     -0.11013701	     -0.09474990	     -0.03485572
      0.74382150	     -0.23111623	     -0.11026068	     -0.09495712	     -0.03482736
      0.74413257	     -0.23151328	     -0.11038470	     -0.09516509	     -0.03479900
      0.74444364	     -0.23191107	     -0.11050906	     -0.09537380	     -0.03477067
      0.74475472	     -0.23230961	     -0.11063378	     -0.09558328	     -0.03474235
      0.74506579	     -0.23270889	     -0.11075884	     -0.09579351	     -0.03471405
      0.74537687	     -0.23310889	     -0.11088426	     -0.09600450	     -0.03468576
      0.74568794	     -0.23350961	     -0.11101004	     -0.09621627	     -0.03465749
      0.74599901	     -0.23391105	     -0.11113618	     -0.09642881	     -0.03462924
      0.74631009	     -0.23431318	     -0.11126269	     -0.09664213	     -0.03460100
      0.74662116	     -0.23471601	     -0.11138957	     -0.09685624	     -0.03457278
      0.74693223	     -0.23511952	     -0.11151682	     -0.09707113	     -0.03454458
      0.74724331	     -0.23552369	     -0.11164445	     -0.09728682	     -0.03451639
      0.74755438	     -0.23592852	     -0.11177246	     -0.09750331	     -0.03448822
      0.74786545	     -0.23633398	     -0.11190086	     -0.09772061	     -0.03446007
      0.74817653	     -0.23674007	     -0.11202965	     -0.09793871	     -0.03443193
      0.74848760	     -0.23714676	     -0.11215883	     -0.09815763	     -0.03440381
      0.74879867	     -0.23755405	     -0.11228841	     -0.09837737	     -0.03437571
      0.74910975	     -0.23796190	     -0.11241838	     -0.09859794	     -0.03434762
      0.74942082	     -0.23837030	     -0.11254876	     -0.09881934	     -0.03431955
      0.74973190	     -0.23877923	     -0.11267954	     -0.09904157	     -0.03429150
      0.75004297	     -0.23918867	     -0.11281074	     -0.09926465	     -0.03426346
      0.75035404	     -0.23959859	     -0.11294235	     -0.09948857	     -0.03423544
      0.75066512	     -0.24000897	     -0.11307437	     -0.09971335	     -0.03420743
      0.75097619	     -0.24041978	     -0.11320682	     -0.09993898	     -0.03417945
      0.75128726	     -0.24083100	     -0.11333969	     -0.10016548	     -0.03415148
      0.75159834	     -0.24124260	     -0.11347299	     -0.10039285	     -0.03412352
      0.75190941	     -0.24165455	     -0.11360672	     -0.10062109	     -0.03407429
      0.75222048	     -0.24206682	     -0.11374088	     -0.10085021	     -0.03356893
      0.75253156	     -0.24247938	     -0.11387548	     -0.10108022	     -0.03172480
      0.75284263	     -0.24289216	     -0.11401050	     -0.10131111	     -0.02774325
      0.75328755	     -0.24348279	     -0.11420434	     -0.10164289	     -0.01773721
      0.75360129	     -0.24389936	     -0.11434151	     -0.10187794	     -0.00798318
      0.75391503	     -0.24431589	     -0.11447908	     -0.10211388	      0.00337579
      0.75415525	     -0.24463475	     -0.11458466	     -0.10229513	      0.01282878
      0.75445913	     -0.24503797	     -0.11471854	     -0.10252516	      0.02549983
      0.75476300	     -0.24544100	     -0.11485275	     -0.10275601	      0.03875124
      0.75506688	     -0.24584379	     -0.11498731	     -0.10298767	      0.05222756
      0.75537075	     -0.24624631	     -0.11512221	     -0.10322015	      0.06556350
      0.75567463	     -0.24664852	     -0.11525745	     -0.10345343	      0.07849244
      0.75597850	     -0.24705041	     -0.11539303	     -0.10368752	      0.09084782
      0.75628238	     -0.24745195	     -0.11552896	     -0.10392241	      0.10253559
      0.75658625	     -0.24785313	     -0.11566524	     -0.10415809	      0.11351059
      0.75689013	     -0.24825395	     -0.11580188	     -0.10439456	      0.12376010
      0.75719400	     -0.24865440	     -0.11593887	     -0.10463183	      0.13329278
      0.75749788	     -0.24905449	     -0.11607622	     -0.10486989	      0.14213116
      0.75780175	     -0.24945422	     -0.11621394	     -0.10510875	      0.15030651
      0.75810563	     -0.24985362	     -0.11635203	     -0.10534840	      0.15785527
      0.75840950	     -0.25025271	     -0.11649050	     -0.10558884	      0.16481658
      0.75871338	     -0.25065152	     -0.11662935	     -0.10583009	      0.17123057
      0.75901725	     -0.25105009	     -0.11676858	     -0.10607214	      0.17713715
      0.75932113	     -0.25144846	     -0.11690821	     -0.10631500	      0.18257520
      0.75962500	     -0.25184667	     -0.11704822	     -0.10655867	      0.18758209
      0.75992887	     -0.25224480	     -0.11718864	     -0.10680315	      0.19219329
      0.76023275	     -0.25264289	     -0.11732946	     -0.10704846	      0.19644220
      0.76053662	     -0.25304101	     -0.11747069	     -0.10729460	      0.20036007
      0.76084050	     -0.25343924	     -0.11761233	     -0.10754157	      0.20397597
      0.76114437	     -0.25383766	     -0.11775438	     -0.10778938	      0.20731682
      0.76144825	     -0.25423635	     -0.11789686	     -0.10803805	      0.21040748
      0.76175212	     -0.25463539	     -0.11803976	     -0.10828756	      0.21327080
      0.76205600	     -0.25503487	     -0.11818309	     -0.10853795	      0.21592777
      0.76235987	     -0.25543489	     -0.11832686	     -0.10878920	      0.21839761
      0.76266375	     -0.25583553	     -0.11847106	     -0.10904133	      0.22069787
      0.76296762	     -0.25623689	     -0.11861570	     -0.10929435	      0.22284459
      0.76327150	     -0.25663907	     -0.11876079	     -0.10954826	      0.22485238
      0.76357537	     -0.25704215	     -0.11890633	     -0.10980308	      0.22673451
      0.76387925	     -0.25744624	     -0.11905233	     -0.11005881	      0.22850308
      0.76418312	     -0.25785143	     -0.11919878	     -0.11031545	      0.23016908
      0.76448700	     -0.25825780	     -0.11934569	     -0.11057303	      0.23174246
      0.76479087	     -0.25866544	     -0.11949307	     -0.11083154	      0.23323226
      0.76509475	     -0.25907445	     -0.11964092	     -0.11109099	      0.23464668
      0.76539862	     -0.25948491	     -0.11978925	     -0.11135140	      0.23599313
      0.76570250	     -0.25989689	     -0.11993806	     -0.11161277	      0.23727833
      0.76600637	     -0.26031048	     -0.12008734	     -0.11187511	      0.23850836
      0.76627959	     -0.26068379	     -0.12022199	     -0.11211182	      0.23957176
      0.76655282	     -0.26105850	     -0.12035703	     -0.11234932	      0.24059865
      0.76682604	     -0.26143468	     -0.12049247	     -0.11258764	      0.24159233
      0.76709926	     -0.26181237	     -0.12062831	     -0.11282676	      0.24255585
      0.76737248	     -0.26219161	     -0.12076456	     -0.11306669	      0.24349195
      0.76764571	     -0.26257245	     -0.12090122	     -0.11330745	      0.24440317
      0.76791893	     -0.26295493	     -0.12103829	     -0.11354904	      0.24529180
      0.76819215	     -0.26333909	     -0.12117577	     -0.11379146	      0.24615995
      0.76846537	     -0.26372496	     -0.12131367	     -0.11403472	      0.24700953
      0.76873860	     -0.26411258	     -0.12145199	     -0.11427883	      0.24784228
      0.76901182	     -0.26450198	     -0.12159074	     -0.11452379	      0.24865980
      0.76928504	     -0.26489319	     -0.12172991	     -0.11476961	      0.24946354
      0.76955826	     -0.26528624	     -0.12186952	     -0.11501629	      0.25025481
      0.76983149	     -0.26568116	     -0.12200955	     -0.11526385	      0.25103484
      0.77010471	     -0.26607797	     -0.12215002	     -0.11551228	      0.25180470
      0.77037793	     -0.26647670	     -0.12229094	     -0.11576160	      0.25256542
      0.77065115	     -0.26687736	     -0.12243229	     -0.11601181	      0.25331789
      0.77092438	     -0.26727998	     -0.12257410	     -0.11626291	      0.25406295
      0.77119760	     -0.26768458	     -0.12271635	     -0.11651492	      0.25480136
      0.77147082	     -0.26809118	     -0.12285905	     -0.11676784	      0.25553380
      0.77174404	     -0.26849978	     -0.12300221	     -0.11702167	      0.25626091
      0.77201727	     -0.26891042	     -0.12314583	     -0.11727642	      0.25698325
      0.77229049	     -0.26932309	     -0.12328991	     -0.11753210	      0.25770136
      0.77256371	     -0.26973782	     -0.12343446	     -0.11778871	      0.25841569
      0.77283693	     -0.27015461	     -0.12357947	     -0.11804626	      0.25912669
      0.77311016	     -0.27057348	     -0.12372496	     -0.11830476	      0.25983474
      0.77338338	     -0.27099444	     -0.12387093	     -0.11856421	      0.26054021
      0.77365660	     -0.27141750	     -0.12401737	     -0.11882462	      0.26124343
      0.77392982	     -0.27184267	     -0.12416430	     -0.11908599	      0.26194468
      0.77420305	     -0.27226995	     -0.12431172	     -0.11934834	      0.26264424
      0.77447627	     -0.27269935	     -0.12445962	     -0.11961167	      0.26334235
      0.77474949	     -0.27313089	     -0.12460802	     -0.11987598	      0.26403925
      0.77502271	     -0.27356457	     -0.12475692	     -0.12014128	      0.26473513
      0.77529594	     -0.27400039	     -0.12490631	     -0.12040757	      0.26543018
      0.77556916	     -0.27443836	     -0.12505622	     -0.12067488	      0.26612457
      0.77584238	     -0.27487849	     -0.12520663	     -0.12094319	      0.26681845
      0.77611560	     -0.27532078	     -0.12535755	     -0.12121252	      0.26751196
      0.77638883	     -0.27576524	     -0.12550899	     -0.12148287	      0.26820524
      0.77666205	     -0.27621187	     -0.12566095	     -0.12175425	      0.26889839
      0.77693527	     -0.27666068	     -0.12581343	     -0.12202667	      0.26959152
      0.77720849	     -0.27711167	     -0.12596644	     -0.12230014	      0.27028474
      0.77748172	     -0.27756485	     -0.12611999	     -0.12257465	      0.27097811
      0.77775494	     -0.27802023	     -0.12627407	     -0.12285022	      0.27167174
      0.77802816	     -0.27847779	     -0.12642868	     -0.12312686	      0.27236569
      0.77830138	     -0.27893756	     -0.12658384	     -0.12340456	      0.27306002
      0.77857461	     -0.27939953	     -0.12673955	     -0.12368335	      0.27375480
      0.77884783	     -0.27986372	     -0.12689581	     -0.12396322	      0.27445008
      0.77912105	     -0.28033011	     -0.12705263	     -0.12424417	      0.27514592
      0.77939427	     -0.28079872	     -0.12721001	     -0.12452623	      0.27584235
      0.77966750	     -0.28126956	     -0.12736795	     -0.12480940	      0.27653942
      0.77994072	     -0.28174262	     -0.12752646	     -0.12509367	      0.27723718
      0.78021394	     -0.28221792	     -0.12768555	     -0.12537907	      0.27793564
      0.78048717	     -0.28269544	     -0.12784521	     -0.12566559	      0.27863485
      0.78076039	     -0.28317521	     -0.12800545	     -0.12595325	      0.27933484
      0.78103361	     -0.28365723	     -0.12816628	     -0.12624205	      0.28003563
      0.78130683	     -0.28414150	     -0.12832769	     -0.12653199	      0.28073724
      0.78158006	     -0.28462802	     -0.12848970	     -0.12682309	      0.28143971
      0.78185328	     -0.28511680	     -0.12865231	     -0.12711536	      0.28214304
      0.78212650	     -0.28560785	     -0.12881553	     -0.12740880	      0.28284726
      0.78239972	     -0.28610118	     -0.12897935	     -0.12770341	      0.28355239
      0.78267295	     -0.28659678	     -0.12914378	     -0.12799922	      0.28425844
      0.78294617	     -0.28709467	     -0.12930883	     -0.12829621	      0.28496543
      0.78321939	     -0.28759484	     -0.12947450	     -0.12859441	      0.28567337
      0.78349261	     -0.28809732	     -0.12964079	     -0.12889381	      0.28638228
      0.78376584	     -0.28860209	     -0.12980772	     -0.12919444	      0.28709216
      0.78403906	     -0.28910918	     -0.12997528	     -0.12949628	      0.28780302
      0.78431228	     -0.28961859	     -0.13014348	     -0.12979936	      0.28851489
      0.78458550	     -0.29013032	     -0.13031232	     -0.13010368	      0.28922776
      0.78485873	     -0.29064438	     -0.13048182	     -0.13040925	      0.28994165
      0.78513195	     -0.29116079	     -0.13065197	     -0.13071607	      0.29065657
      0.78540517	     -0.29167954	     -0.13082278	     -0.13102416	      0.29137252
      0.78567839	     -0.29220065	     -0.13099425	     -0.13133352	      0.29208951
      0.78595162	     -0.29272413	     -0.13116640	     -0.13164416	      0.29280755
      0.78622484	     -0.29324998	     -0.13133922	     -0.13195609	      0.29352665
      0.78649806	     -0.29377821	     -0.13151272	     -0.13226932	      0.29424681
      0.78677128	     -0.29430884	     -0.13168690	     -0.13258385	      0.29496804
      0.78704451	     -0.29484187	     -0.13186178	     -0.13289969	      0.29569035
      0.78731773	     -0.29537731	     -0.13203735	     -0.13321686	      0.29641375
      0.78759095	     -0.29591517	     -0.13221363	     -0.13353536	      0.29713823
      0.78786417	     -0.29645546	     -0.13239061	     -0.13385520	      0.29786381
      0.78813740	     -0.29699820	     -0.13256830	     -0.13417638	      0.29859050
      0.78841062	     -0.29754339	     -0.13274672	     -0.13449892	      0.29931829
      0.78868384	     -0.29809105	     -0.13292586	     -0.13482283	      0.30004720
      0.78895706	     -0.29864118	     -0.13310573	     -0.13514811	      0.30077723
      0.78923029	     -0.29919380	     -0.13328633	     -0.13547477	      0.30150839
      0.78950351	     -0.29974892	     -0.13346768	     -0.13580282	      0.30224069
      0.78977673	     -0.30030655	     -0.13364977	     -0.13613228	      0.30297413
      0.79004995	     -0.30086671	     -0.13383262	     -0.13646314	      0.30370871
      0.79032318	     -0.30142940	     -0.13401623	     -0.13679542	      0.30444445
      0.79059640	     -0.30199465	     -0.13420061	     -0.13712913	      0.30518136
      0.79086962	     -0.30256246	     -0.13438576	     -0.13746427	      0.30591944
      0.79114284	     -0.30313285	     -0.13457168	     -0.13780085	      0.30665869
      0.79141607	     -0.30370583	     -0.13475840	     -0.13813889	      0.30739913
      0.79166189	     -0.30422358	     -0.13492707	     -0.13844429	      0.30806635
      0.79190772	     -0.30474346	     -0.13509638	     -0.13875088	      0.30873455
      0.79215355	     -0.30526547	     -0.13526634	     -0.13905867	      0.30940372
      0.79239938	     -0.30578962	     -0.13543697	     -0.13936765	      0.31007388
      0.79264521	     -0.30631592	     -0.13560825	     -0.13967786	      0.31074504
      0.79289104	     -0.30684439	     -0.13578019	     -0.13998927	      0.31141719
      0.79313687	     -0.30737503	     -0.13595281	     -0.14030192	      0.31209035
      0.79338269	     -0.30790786	     -0.13612610	     -0.14061579	      0.31276453
      0.79362852	     -0.30844289	     -0.13630007	     -0.14093090	      0.31343973
      0.79387435	     -0.30898013	     -0.13647473	     -0.14124725	      0.31411596
      0.79412018	     -0.30951960	     -0.13665008	     -0.14156486	      0.31479324
      0.79436601	     -0.31006130	     -0.13682612	     -0.14188372	      0.31547157
      0.79461184	     -0.31060525	     -0.13700287	     -0.14220385	      0.31615095
      0.79485767	     -0.31115146	     -0.13718032	     -0.14252525	      0.31683141
      0.79510350	     -0.31169995	     -0.13735848	     -0.14284793	      0.31751294
      0.79534932	     -0.31225072	     -0.13753737	     -0.14317189	      0.31819557
      0.79559515	     -0.31280380	     -0.13771697	     -0.14349714	      0.31887931
      0.79584098	     -0.31335919	     -0.13789731	     -0.14382369	      0.31956416
      0.79608681	     -0.31391691	     -0.13807838	     -0.14415154	      0.32025013
      0.79633264	     -0.31447698	     -0.13826019	     -0.14448071	      0.32093725
      0.79657847	     -0.31503940	     -0.13844274	     -0.14481119	      0.32162553
      0.79682430	     -0.31560419	     -0.13862605	     -0.14514300	      0.32231498
      0.79707012	     -0.31617137	     -0.13881011	     -0.14547614	      0.32300561
      0.79731595	     -0.31674096	     -0.13899494	     -0.14581061	      0.32369745
      0.79756178	     -0.31731296	     -0.13918054	     -0.14614643	      0.32439050
      0.79780761	     -0.31788739	     -0.13936691	     -0.14648360	      0.32508480
      0.79805344	     -0.31846427	     -0.13955407	     -0.14682212	      0.32578035
      0.79829927	     -0.31904362	     -0.13974201	     -0.14716200	      0.32647717
      0.79854510	     -0.31962544	     -0.13993075	     -0.14750326	      0.32717530
      0.79879092	     -0.32020976	     -0.14012029	     -0.14784588	      0.32787473
      0.79903675	     -0.32079659	     -0.14031063	     -0.14818989	      0.32857551
      0.79928258	     -0.32138596	     -0.14050179	     -0.14853528	      0.32927765
      0.79952841	     -0.32197786	     -0.14069377	     -0.14888207	      0.32998118
      0.79977424	     -0.32257234	     -0.14088658	     -0.14923025	      0.33068612
      0.80002007	     -0.32316939	     -0.14108022	     -0.14957983	      0.33139250
      0.80026590	     -0.32376904	     -0.14127470	     -0.14993082	      0.33210034
      0.80051172	     -0.32437130	     -0.14147003	     -0.15028323	      0.33280968
      0.80075755	     -0.32497620	     -0.14166621	     -0.15063705	      0.33352054
      0.80100338	     -0.32558376	     -0.14186325	     -0.15099229	      0.33423296
      0.80124921	     -0.32619398	     -0.14206116	     -0.15134897	      0.33494695
      0.80149504	     -0.32680689	     -0.14225995	     -0.15170707	      0.33566257
      0.80174087	     -0.32742251	     -0.14245962	     -0.15206661	      0.33637983
      0.80198670	     -0.32804086	     -0.14266018	     -0.15242759	      0.33709877
      0.80223253	     -0.32866196	     -0.14286163	     -0.15279001	      0.33781943
      0.80247835	     -0.32928582	     -0.14306399	     -0.15315388	      0.33854184
      0.80272418	     -0.32991247	     -0.14326726	     -0.15351920	      0.33926603
      0.80297001	     -0.33054193	     -0.14347145	     -0.15388597	      0.33999203
      0.80321584	     -0.33117422	     -0.14367657	     -0.15425420	      0.34071989
      0.80346167	     -0.33180935	     -0.14388263	     -0.15462389	      0.34144962
      0.80370750	     -0.33244736	     -0.14408962	     -0.15499504	      0.34218127
      0.80395333	     -0.33308825	     -0.14429757	     -0.15536764	      0.34291485
      0.80419915	     -0.33373206	     -0.14450648	     -0.15574171	      0.34365040
      0.80444498	     -0.33437880	     -0.14471635	     -0.15611724	      0.34438795
      0.80469081	     -0.33502850	     -0.14492720	     -0.15649423	      0.34512751
      0.80493664	     -0.33568117	     -0.14513903	     -0.15687269	      0.34586911
      0.80518247	     -0.33633685	     -0.14535186	     -0.15725261	      0.34661275
      0.80542830	     -0.33699555	     -0.14556568	     -0.15763398	      0.34735845
      0.80567413	     -0.33765730	     -0.14578051	     -0.15801682	      0.34810621
      0.80591995	     -0.33832212	     -0.14599637	     -0.15840111	      0.34885603
      0.80616578	     -0.33899004	     -0.14621324	     -0.15878684	      0.34960790
      0.80641161	     -0.33966107	     -0.14643116	     -0.15917403	      0.35036182
      0.80665744	     -0.34033525	     -0.14665012	     -0.15956266	      0.35111775
      0.80690327	     -0.34101260	     -0.14687013	     -0.15995273	      0.35187568
      0.80714910	     -0.34169313	     -0.14709120	     -0.16034422	      0.35263556
      0.80739493	     -0.34237689	     -0.14731335	     -0.16073714	      0.35339736
      0.80764075	     -0.34306389	     -0.14753658	     -0.16113147	      0.35416102
      0.80788658	     -0.34375416	     -0.14776090	     -0.16152721	      0.35492649
      0.80813241	     -0.34444772	     -0.14798632	     -0.16192434	      0.35569371
      0.80837824	     -0.34514461	     -0.14821285	     -0.16232286	      0.35646260
      0.80862407	     -0.34584484	     -0.14844050	     -0.16272274	      0.35723310
      0.80886990	     -0.34654846	     -0.14866928	     -0.16312398	      0.35800511
      0.80911573	     -0.34725547	     -0.14889920	     -0.16352656	      0.35877857
      0.80936156	     -0.34796592	     -0.14913027	     -0.16393047	      0.35955337
      0.80960738	     -0.34867983	     -0.14936250	     -0.16433568	      0.36032942
      0.80985321	     -0.34939722	     -0.14959590	     -0.16474218	      0.36110665
      0.81009904	     -0.35011813	     -0.14983049	     -0.16514995	      0.36188495
      0.81034487	     -0.35084259	     -0.15006626	     -0.16555896	      0.36266423
      0.81059070	     -0.35157063	     -0.15030324	     -0.16596920	      0.36344440
      0.81083653	     -0.35230227	     -0.15054143	     -0.16638062	      0.36422538
      0.81108236	     -0.35303754	     -0.15078085	     -0.16679322	      0.36500707
      0.81132818	     -0.35377649	     -0.15102151	     -0.16720695	      0.36578939
      0.81157401	     -0.35451913	     -0.15126341	     -0.16762179	      0.36657227
      0.81181984	     -0.35526550	     -0.15150657	     -0.16803771	      0.36735563
      0.81206567	     -0.35601563	     -0.15175100	     -0.16845467	      0.36813941
      0.81231150	     -0.35676955	     -0.15199672	     -0.16887263	      0.36892353
      0.81255733	     -0.35752730	     -0.15224372	     -0.16929156	      0.36970794
      0.81280316	     -0.35828891	     -0.15249204	     -0.16971141	      0.37049259
      0.81304898	     -0.35905441	     -0.15274167	     -0.17013215	      0.37127742
      0.81329481	     -0.35982383	     -0.15299263	     -0.17055373	      0.37206241
      0.81354064	     -0.36059721	     -0.15324494	     -0.17097611	      0.37284751
      0.81378647	     -0.36137459	     -0.15349860	     -0.17139924	      0.37363269
      0.81403230	     -0.36215599	     -0.15375363	     -0.17182307	      0.37441792
      0.81427813	     -0.36294146	     -0.15401004	     -0.17224756	      0.37520318
      0.81452396	     -0.36373103	     -0.15426785	     -0.17267265	      0.37598846
      0.81476978	     -0.36452474	     -0.15452706	     -0.17309830	      0.37677375
      0.81501561	     -0.36532261	     -0.15478770	     -0.17352445	      0.37755903
      0.81526144	     -0.36612470	     -0.15504976	     -0.17395105	      0.37834431
      0.81550727	     -0.36693103	     -0.15531328	     -0.17437806	      0.37912957
      0.81572831	     -0.36765971	     -0.15555147	     -0.17476231	      0.37983563
      0.81594934	     -0.36839187	     -0.15579085	     -0.17514681	      0.38054170
      0.81617038	     -0.36912756	     -0.15603143	     -0.17553153	      0.38124776
      0.81639142	     -0.36986679	     -0.15627323	     -0.17591643	      0.38195383
      0.81661246	     -0.37060960	     -0.15651625	     -0.17630148	      0.38265992
      0.81683349	     -0.37135602	     -0.15676050	     -0.17668666	      0.38336603
      0.81705453	     -0.37210607	     -0.15700600	     -0.17707194	      0.38407217
      0.81727557	     -0.37285979	     -0.15725275	     -0.17745729	      0.38477837
      0.81749660	     -0.37361720	     -0.15750077	     -0.17784270	      0.38548461
      0.81771764	     -0.37437834	     -0.15775007	     -0.17822815	      0.38619093
      0.81793868	     -0.37514324	     -0.15800066	     -0.17861363	      0.38689733
      0.81815971	     -0.37591192	     -0.15825255	     -0.17899912	      0.38760382
      0.81838075	     -0.37668442	     -0.15850575	     -0.17938463	      0.38831042
      0.81860179	     -0.37746077	     -0.15876027	     -0.17977016	      0.38901714
      0.81882283	     -0.37824101	     -0.15901613	     -0.18015571	      0.38972400
      0.81904386	     -0.37902515	     -0.15927334	     -0.18054130	      0.39043101
      0.81926490	     -0.37981325	     -0.15953191	     -0.18092695	      0.39113817
      0.81948594	     -0.38060533	     -0.15979185	     -0.18131267	      0.39184552
      0.81970697	     -0.38140142	     -0.16005317	     -0.18169850	      0.39255305
      0.81992801	     -0.38220156	     -0.16031589	     -0.18208448	      0.39326079
      0.82014905	     -0.38300578	     -0.16058002	     -0.18247065	      0.39396874
      0.82037008	     -0.38381411	     -0.16084557	     -0.18285705	      0.39467693
      0.82059112	     -0.38462660	     -0.16111256	     -0.18324374	      0.39538535
      0.82081216	     -0.38544327	     -0.16138099	     -0.18363079	      0.39609403
      0.82103320	     -0.38626416	     -0.16165089	     -0.18401824	      0.39680298
      0.82125423	     -0.38708932	     -0.16192226	     -0.18440618	      0.39751221
      0.82147527	     -0.38791876	     -0.16219512	     -0.18479468	      0.39822173
      0.82169631	     -0.38875254	     -0.16246949	     -0.18518382	      0.39893155
      0.82191734	     -0.38959069	     -0.16274537	     -0.18557368	      0.39964168
      0.82213838	     -0.39043324	     -0.16302277	     -0.18596435	      0.40035213
      0.82235942	     -0.39128024	     -0.16330173	     -0.18635592	      0.40106292
      0.82258045	     -0.39213172	     -0.16358224	     -0.18674849	      0.40177405
      0.82280149	     -0.39298772	     -0.16386433	     -0.18714214	      0.40248553
      0.82302253	     -0.39384828	     -0.16414801	     -0.18753698	      0.40319737
      0.82324357	     -0.39471345	     -0.16443329	     -0.18793311	      0.40390957
      0.82346460	     -0.39558325	     -0.16472019	     -0.18833063	      0.40462216
      0.82368564	     -0.39645773	     -0.16500872	     -0.18872965	      0.40533513
      0.82390668	     -0.39733694	     -0.16529890	     -0.18913026	      0.40604848
      0.82412771	     -0.39822090	     -0.16559075	     -0.18953259	      0.40676224
      0.82434875	     -0.39910967	     -0.16588428	     -0.18993673	      0.40747640
      0.82456979	     -0.40000329	     -0.16617951	     -0.19034280	      0.40819097
      0.82479082	     -0.40090179	     -0.16647646	     -0.19075090	      0.40890596
      0.82501186	     -0.40180523	     -0.16677513	     -0.19116116	      0.40962136
      0.82523290	     -0.40271364	     -0.16707555	     -0.19157368	      0.41033720
      0.82545394	     -0.40362707	     -0.16737774	     -0.19198858	      0.41105346
      0.82567497	     -0.40454557	     -0.16768171	     -0.19240598	      0.41177016
      0.82589601	     -0.40546918	     -0.16798748	     -0.19282601	      0.41248729
      0.82611705	     -0.40639794	     -0.16829507	     -0.19324878	      0.41320487
      0.82633808	     -0.40733191	     -0.16860449	     -0.19367442	      0.41392289
      0.82655912	     -0.40827112	     -0.16891577	     -0.19410307	      0.41464136
      0.82678016	     -0.40921563	     -0.16922892	     -0.19453486	      0.41536027
      0.82700119	     -0.41016549	     -0.16954397	     -0.19496993	      0.41607964
      0.82722223	     -0.41112074	     -0.16986092	     -0.19540843	      0.41679947
      0.82744327	     -0.41208143	     -0.17017980	     -0.19585049	      0.41751975
      0.82766431	     -0.41304761	     -0.17050064	     -0.19629629	      0.41824049
      0.82788534	     -0.41401934	     -0.17082344	     -0.19674597	      0.41896168
      0.82810638	     -0.41499666	     -0.17114823	     -0.19719970	      0.41968334
      0.82832742	     -0.41597963	     -0.17147504	     -0.19765765	      0.42040545
      0.82854845	     -0.41696829	     -0.17180387	     -0.19811999	      0.42112802
      0.82876949	     -0.41796271	     -0.17213476	     -0.19858692	      0.42185106
      0.82899053	     -0.41896293	     -0.17246772	     -0.19905861	      0.42257455
      0.82921156	     -0.41996901	     -0.17280278	     -0.19953525	      0.42329850
      0.82943260	     -0.42098100	     -0.17313995	     -0.20001704	      0.42402291
      0.82965364	     -0.42199896	     -0.17347927	     -0.20050418	      0.42474778
      0.82987468	     -0.42302294	     -0.17382074	     -0.20099688	      0.42547310
      0.83009571	     -0.42405301	     -0.17416441	     -0.20149533	      0.42619888
      0.83031675	     -0.42508922	     -0.17451028	     -0.20199976	      0.42692511
      0.83053779	     -0.42613163	     -0.17485839	     -0.20251036	      0.42765180
      0.83075882	     -0.42718029	     -0.17520875	     -0.20302737	      0.42837893
      0.83097986	     -0.42823527	     -0.17556140	     -0.20355098	      0.42910651
      0.83120090	     -0.42929662	     -0.17591635	     -0.20408141	      0.42983453
      0.83142193	     -0.43036441	     -0.17627364	     -0.20461888	      0.43056300
      0.83164297	     -0.43143870	     -0.17663329	     -0.20516359	      0.43129191
      0.83186401	     -0.43251955	     -0.17699532	     -0.20571576	      0.43202125
      0.83208505	     -0.43360703	     -0.17735976	     -0.20627559	      0.43275103
      0.83230608	     -0.43470120	     -0.17772664	     -0.20684328	      0.43348123
      0.83250464	     -0.43568986	     -0.17805832	     -0.20736011	      0.43413756
      0.83270321	     -0.43668403	     -0.17839201	     -0.20788359	      0.43479422
      0.83290177	     -0.43768374	     -0.17872773	     -0.20841384	      0.43545123
      0.83310033	     -0.43868904	     -0.17906550	     -0.20895101	      0.43610857
      0.83329889	     -0.43969999	     -0.17940534	     -0.20949521	      0.43676625
      0.83349745	     -0.44071663	     -0.17974728	     -0.21004658	      0.43742426
      0.83369602	     -0.44173901	     -0.18009134	     -0.21060523	      0.43808260
      0.83389458	     -0.44276718	     -0.18043754	     -0.21117127	      0.43874126
      0.83409314	     -0.44380120	     -0.18078590	     -0.21174466	      0.43940025
      0.83429170	     -0.44484112	     -0.18113644	     -0.21232535	      0.44005956
      0.83449026	     -0.44588698	     -0.18148919	     -0.21291329	      0.44071919
      0.83468882	     -0.44693884	     -0.18184418	     -0.21350840	      0.44137913
      0.83488739	     -0.44799676	     -0.18220142	     -0.21411062	      0.44203939
      0.83508595	     -0.44906079	     -0.18256094	     -0.21471989	      0.44269995
      0.83528451	     -0.45013097	     -0.18292277	     -0.21533613	      0.44336083
      0.83548307	     -0.45120738	     -0.18328692	     -0.21595928	      0.44402200
      0.83568163	     -0.45229006	     -0.18365344	     -0.21658925	      0.44468349
      0.83588020	     -0.45337907	     -0.18402234	     -0.21722598	      0.44534527
      0.83607876	     -0.45447447	     -0.18439365	     -0.21786937	      0.44600735
      0.83627732	     -0.45557632	     -0.18476740	     -0.21851936	      0.44666972
      0.83647588	     -0.45668467	     -0.18514361	     -0.21917584	      0.44733239
      0.83667444	     -0.45779958	     -0.18552232	     -0.21983875	      0.44799535
      0.83687301	     -0.45892112	     -0.18590355	     -0.22050797	      0.44865860
      0.83707157	     -0.46004934	     -0.18628733	     -0.22118343	      0.44932215
      0.83727013	     -0.46118430	     -0.18667370	     -0.22186502	      0.44998598
      0.83746869	     -0.46232607	     -0.18706268	     -0.22255264	      0.45065010
      0.83766725	     -0.46347471	     -0.18745430	     -0.22324620	      0.45131451
      0.83786581	     -0.46463028	     -0.18784859	     -0.22394558	      0.45197921
      0.83806438	     -0.46579285	     -0.18824560	     -0.22465069	      0.45264419
      0.83826294	     -0.46696248	     -0.18864534	     -0.22536140	      0.45330947
      0.83846150	     -0.46813924	     -0.18904786	     -0.22607762	      0.45397503
      0.83866006	     -0.46932319	     -0.18945318	     -0.22679923	      0.45464089
      0.83885862	     -0.47051440	     -0.18986135	     -0.22752612	      0.45530704
      0.83905719	     -0.47171295	     -0.19027240	     -0.22825818	      0.45597349
      0.83925575	     -0.47291889	     -0.19068636	     -0.22899530	      0.45664024
      0.83945431	     -0.47413229	     -0.19110328	     -0.22973736	      0.45730730
      0.83965287	     -0.47535324	     -0.19152319	     -0.23048427	      0.45797466
      0.83985143	     -0.47658179	     -0.19194612	     -0.23123591	      0.45864234
      0.84005000	     -0.47781803	     -0.19237213	     -0.23199219	      0.45931034
      0.84024856	     -0.47906202	     -0.19280124	     -0.23275300	      0.45997867
      0.84044712	     -0.48031384	     -0.19323351	     -0.23351826	      0.46064733
      0.84064568	     -0.48157357	     -0.19366897	     -0.23428789	      0.46131634
      0.84084424	     -0.48284127	     -0.19410767	     -0.23506181	      0.46198571
      0.84104280	     -0.48411704	     -0.19454966	     -0.23583994	      0.46265544
      0.84124137	     -0.48540093	     -0.19499497	     -0.23662224	      0.46332555
      0.84141998	     -0.48656284	     -0.19539842	     -0.23732945	      0.46392866
      0.84159859	     -0.48773146	     -0.19580463	     -0.23803997	      0.46453211
      0.84177720	     -0.48890684	     -0.19621365	     -0.23875377	      0.46513589
      0.84195581	     -0.49008904	     -0.19662551	     -0.23947084	      0.46574004
      0.84213442	     -0.49127813	     -0.19704024	     -0.24019118	      0.46634455
      0.84231303	     -0.49247416	     -0.19745788	     -0.24091479	      0.46694944
      0.84249164	     -0.49367719	     -0.19787848	     -0.24164170	      0.46755473
      0.84267026	     -0.49488730	     -0.19830207	     -0.24237193	      0.46816045
      0.84284887	     -0.49610454	     -0.19872869	     -0.24310552	      0.46876660
      0.84302748	     -0.49732897	     -0.19915840	     -0.24384250	      0.46937322
      0.84320609	     -0.49856067	     -0.19959122	     -0.24458294	      0.46998031
      0.84338470	     -0.49979970	     -0.20002720	     -0.24532690	      0.47058792
      0.84356331	     -0.50104612	     -0.20046639	     -0.24607446	      0.47119605
      0.84374192	     -0.50230001	     -0.20090884	     -0.24682569	      0.47180475
      0.84392053	     -0.50356142	     -0.20135460	     -0.24758068	      0.47241405
      0.84409915	     -0.50483044	     -0.20180370	     -0.24833955	      0.47302397
      0.84427776	     -0.50610714	     -0.20225622	     -0.24910239	      0.47363455
      0.84445637	     -0.50739158	     -0.20271218	     -0.24986933	      0.47424583
      0.84463498	     -0.50868384	     -0.20317166	     -0.25064049	      0.47485785
      0.84481359	     -0.50998400	     -0.20363470	     -0.25141599	      0.47547065
      0.84499220	     -0.51129213	     -0.20410137	     -0.25219598	      0.47608428
      0.84517081	     -0.51260831	     -0.20457171	     -0.25298060	      0.47669639
      0.84534942	     -0.51393262	     -0.20504579	     -0.25376999	      0.47730311
      0.84552804	     -0.51526513	     -0.20552368	     -0.25456430	      0.47790483
      0.84570665	     -0.51660594	     -0.20600544	     -0.25536370	      0.47850196
      0.84588526	     -0.51795513	     -0.20649112	     -0.25616834	      0.47909491
      0.84606387	     -0.51931278	     -0.20698081	     -0.25697838	      0.47968408
      0.84622392	     -0.52053663	     -0.20742308	     -0.25770898	      0.48020912
      0.84638398	     -0.52176741	     -0.20786866	     -0.25844416	      0.48073167
      0.84654403	     -0.52300519	     -0.20831763	     -0.25918405	      0.48125199
      0.84670408	     -0.52425004	     -0.20877002	     -0.25992876	      0.48177032
      0.84686413	     -0.52550202	     -0.20922590	     -0.26067841	      0.48228690
      0.84702419	     -0.52676120	     -0.20968533	     -0.26143311	      0.48280194
      0.84718424	     -0.52802766	     -0.21014837	     -0.26219299	      0.48331568
      0.84734429	     -0.52930148	     -0.21061508	     -0.26295815	      0.48382834
      0.84750435	     -0.53058272	     -0.21108552	     -0.26372871	      0.48434013
      0.84766440	     -0.53187147	     -0.21155977	     -0.26450478	      0.48485127
      0.84782445	     -0.53316781	     -0.21203789	     -0.26528647	      0.48536196
      0.84798451	     -0.53447181	     -0.21251995	     -0.26607388	      0.48587242
      0.84814456	     -0.53578357	     -0.21300603	     -0.26686712	      0.48638285
      0.84830461	     -0.53710317	     -0.21349620	     -0.26766628	      0.48689347
      0.84846467	     -0.53843071	     -0.21399055	     -0.26847146	      0.48740447
      0.84862472	     -0.53976627	     -0.21448914	     -0.26928276	      0.48791607
      0.84878477	     -0.54110995	     -0.21499208	     -0.27010026	      0.48842848
      0.84894482	     -0.54246185	     -0.21549944	     -0.27092405	      0.48894191
      0.84910488	     -0.54382208	     -0.21601132	     -0.27175420	      0.48945657
      0.84924832	     -0.54504828	     -0.21647397	     -0.27250364	      0.48991904
      0.84939176	     -0.54628133	     -0.21694040	     -0.27325831	      0.49038284
      0.84953520	     -0.54752131	     -0.21741067	     -0.27401825	      0.49084813
      0.84967864	     -0.54876831	     -0.21788486	     -0.27478349	      0.49131508
      0.84982208	     -0.55002241	     -0.21836305	     -0.27555407	      0.49178385
      0.84996552	     -0.55128371	     -0.21884530	     -0.27633004	      0.49225462
      0.85010896	     -0.55255229	     -0.21933171	     -0.27711141	      0.49272756
      0.85025240	     -0.55382827	     -0.21982235	     -0.27789822	      0.49320286
      0.85039584	     -0.55511173	     -0.22031732	     -0.27869047	      0.49368069
      0.85053928	     -0.55640278	     -0.22081671	     -0.27948820	      0.49416125
      0.85068272	     -0.55770154	     -0.22132060	     -0.28029139	      0.49464473
      0.85082615	     -0.55900810	     -0.22182909	     -0.28110007	      0.49513133
      0.85096959	     -0.56032260	     -0.22234228	     -0.28191421	      0.49562125
      0.85111303	     -0.56164515	     -0.22286027	     -0.28273382	      0.49611471
      0.85125647	     -0.56297587	     -0.22338316	     -0.28355887	      0.49661191
      0.85139991	     -0.56431491	     -0.22391107	     -0.28438935	      0.49711309
      0.85152897	     -0.56552684	     -0.22439040	     -0.28514113	      0.49756757
      0.85165802	     -0.56674571	     -0.22487396	     -0.28589723	      0.49802562
      0.85178707	     -0.56797163	     -0.22536184	     -0.28665764	      0.49848741
      0.85191612	     -0.56920471	     -0.22585412	     -0.28742229	      0.49895312
      0.85204517	     -0.57044506	     -0.22635090	     -0.28819115	      0.49942293
      0.85217422	     -0.57169281	     -0.22685227	     -0.28896416	      0.49989703
      0.85230328	     -0.57294807	     -0.22735832	     -0.28974125	      0.50037560
      0.85243233	     -0.57421097	     -0.22786915	     -0.29052236	      0.50085885
      0.85256138	     -0.57548166	     -0.22838487	     -0.29130740	      0.50134697
      0.85269043	     -0.57676026	     -0.22890557	     -0.29209629	      0.50184016
      0.85281948	     -0.57804693	     -0.22943137	     -0.29288892	      0.50233864
      0.85294854	     -0.57934181	     -0.22996236	     -0.29368519	      0.50284262
      0.85307759	     -0.58064506	     -0.23049867	     -0.29448499	      0.50335231
      0.85320664	     -0.58195683	     -0.23104041	     -0.29528816	      0.50386794
      0.85333569	     -0.58327731	     -0.23158770	     -0.29609458	      0.50438974
      0.85346474	     -0.58460665	     -0.23214065	     -0.29690407	      0.50491793
      0.85359379	     -0.58594505	     -0.23269940	     -0.29771647	      0.50545274
      0.85372285	     -0.58729268	     -0.23326406	     -0.29853157	      0.50599443
      0.85383826	     -0.58850590	     -0.23377417	     -0.29926265	      0.50648489
      0.85395368	     -0.58972682	     -0.23428922	     -0.29999556	      0.50698123
      0.85406909	     -0.59095557	     -0.23480929	     -0.30073012	      0.50748361
      0.85418451	     -0.59219233	     -0.23533450	     -0.30146612	      0.50799222
      0.85429992	     -0.59343724	     -0.23586493	     -0.30220334	      0.50850725
      0.85441534	     -0.59469047	     -0.23640070	     -0.30294157	      0.50902888
      0.85453075	     -0.59595221	     -0.23694191	     -0.30368052	      0.50955732
      0.85464617	     -0.59722261	     -0.23748867	     -0.30441994	      0.51009274
      0.85476158	     -0.59850188	     -0.23804109	     -0.30515950	      0.51063536
      0.85487700	     -0.59979020	     -0.23859929	     -0.30589888	      0.51118536
      0.85499241	     -0.60108776	     -0.23916336	     -0.30663770	      0.51174296
      0.85510783	     -0.60239477	     -0.23973345	     -0.30737557	      0.51230836
      0.85522324	     -0.60371145	     -0.24030966	     -0.30811204	      0.51288177
      0.85533866	     -0.60503800	     -0.24089212	     -0.30884661	      0.51346340
      0.85545407	     -0.60637466	     -0.24148095	     -0.30957877	      0.51405347
      0.85553803	     -0.60735345	     -0.24191335	     -0.31010950	      0.51448812
      0.85562198	     -0.60833787	     -0.24234928	     -0.31063839	      0.51492762
      0.85572780	     -0.60958697	     -0.24290389	     -0.31130202	      0.51548904
      0.85583362	     -0.61084556	     -0.24346438	     -0.31196174	      0.51605915
      0.85593944	     -0.61211388	     -0.24403088	     -0.31261690	      0.51663817
      0.85604527	     -0.61339213	     -0.24460350	     -0.31326677	      0.51722630
      0.85615109	     -0.61468052	     -0.24518235	     -0.31391056	      0.51782374
      0.85625691	     -0.61597928	     -0.24576757	     -0.31454737	      0.51843066
      0.85636273	     -0.61728864	     -0.24635926	     -0.31517622	      0.51904724
      0.85646855	     -0.61860881	     -0.24695755	     -0.31579605	      0.51967366
      0.85657437	     -0.61994003	     -0.24756256	     -0.31640563	      0.52031010
      0.85668019	     -0.62128256	     -0.24817442	     -0.31700364	      0.52095673
      0.85678601	     -0.62263663	     -0.24879325	     -0.31758859	      0.52161373
      0.85689183	     -0.62400250	     -0.24941918	     -0.31815881	      0.52228129
      0.85699765	     -0.62538043	     -0.25005235	     -0.31871244	      0.52295958
      0.85710347	     -0.62677070	     -0.25069288	     -0.31924740	      0.52364878
      0.85720929	     -0.62817358	     -0.25134090	     -0.31976137	      0.52434908
      0.85731511	     -0.62958934	     -0.25199657	     -0.32025172	      0.52506065
      0.85742093	     -0.63101828	     -0.25266000	     -0.32071555	      0.52578368
      0.85752675	     -0.63246071	     -0.25333135	     -0.32114957	      0.52651836
      0.85763257	     -0.63391691	     -0.25401076	     -0.32155014	      0.52726486
      0.85773839	     -0.63538721	     -0.25469836	     -0.32191320	      0.52802338
      0.85784421	     -0.63687193	     -0.25539432	     -0.32223428	      0.52879411
      0.85795003	     -0.63837138	     -0.25609878	     -0.32250845	      0.52957724
      0.85805585	     -0.63988592	     -0.25681189	     -0.32273038	      0.53037296
      0.85816167	     -0.64141588	     -0.25753381	     -0.32289441	      0.53118148
      0.85826749	     -0.64296162	     -0.25826470	     -0.32299463	      0.53200299
      0.85837331	     -0.64452351	     -0.25900472	     -0.32302509	      0.53283771
      0.85847913	     -0.64610190	     -0.25975403	     -0.32298010	      0.53368583
      0.85858496	     -0.64769718	     -0.26051280	     -0.32285464	      0.53454757
      0.85871214	     -0.64963737	     -0.26143748	     -0.32259207	      0.53560158
      0.85883932	     -0.65160321	     -0.26237638	     -0.32220466	      0.53667597
      0.85896650	     -0.65359543	     -0.26332981	     -0.32169458	      0.53777114
      0.85909368	     -0.65561475	     -0.26429809	     -0.32107058	      0.53888748
      0.85922086	     -0.65766194	     -0.26528153	     -0.32034843	      0.54002544
      0.85934804	     -0.65973778	     -0.26628049	     -0.31955033	      0.54118544
      0.85947522	     -0.66184307	     -0.26729530	     -0.31870315	      0.54236793
      0.85960240	     -0.66397864	     -0.26832632	     -0.31783549	      0.54357339
      0.85972958	     -0.66614535	     -0.26937391	     -0.31696284	      0.54480230
      0.85985676	     -0.66834406	     -0.27043846	     -0.31608592	      0.54605517
      0.85998394	     -0.67057566	     -0.27152034	     -0.31520469	      0.54733252
      0.86011112	     -0.67284085	     -0.27261995	     -0.31431911	      0.54863491
      0.86023829	     -0.67514027	     -0.27373772	     -0.31342916	      0.54996290
      0.86036547	     -0.67747462	     -0.27487406	     -0.31253479	      0.55131710
      0.86049265	     -0.67984458	     -0.27602942	     -0.31163597	      0.55269814
      0.86054091	     -0.68075326	     -0.27647285	     -0.31129376	      0.55322928
      0.86061671	     -0.68219116	     -0.27717507	     -0.31075491	      0.55407135
      0.86099571	     -0.68956760	     -0.28078846	     -0.30803636	      0.55840061
      0.86237498	     -0.71871815	     -0.29529902	     -0.29778739	      0.57481599
      0.86375425	     -0.75052454	     -0.31172138	     -0.28694238	      0.59013813
      0.86513352	     -0.78360767	     -0.32974238	     -0.27544987	      0.60239419
      0.86636486	     -0.81318250	     -0.34691038	     -0.26460219	      0.60972253
      0.86759620	     -0.84213184	     -0.36484225	     -0.25316712	      0.61307282
      0.86882753	     -0.87007875	     -0.38328976	     -0.24112126	      0.61213716
      0.87005887	     -0.89678319	     -0.40200591	     -0.22845490	      0.60677625
      0.87129021	     -0.92209111	     -0.42074897	     -0.21517964	      0.59697845
      0.87252155	     -0.94591290	     -0.43928677	     -0.20133761	      0.58281785
      0.87375288	     -0.96814030	     -0.45740121	     -0.18701187	      0.56439423
      0.87498422	     -0.98855215	     -0.47489311	     -0.17233618	      0.54183057
      0.87621556	     -1.00677232	     -0.49158716	     -0.15750109	      0.51532479
      0.87744690	     -1.02224629	     -0.50733665	     -0.14275211	      0.48515358
      0.87757003	     -1.02361425	     -0.50885497	     -0.14129275	      0.48194740
      0.87818570	     -1.02988663	     -0.51628418	     -0.13406223	      0.46542840
      0.87820051	     -1.03002511	     -0.51645951	     -0.13388985	      0.46502125
      0.87821051	     -1.03011827	     -0.51657780	     -0.13377350	      0.46474608
      0.87822161	     -1.03022137	     -0.51670905	     -0.13364437	      0.46444032
      0.87823161	     -1.03031394	     -0.51682718	     -0.13352809	      0.46416471
      0.87824161	     -1.03040622	     -0.51694525	     -0.13341186	      0.46388890
      0.87825161	     -1.03049821	     -0.51706324	     -0.13329567	      0.46361288
      0.87826161	     -1.03058992	     -0.51718115	     -0.13317951	      0.46333666
      0.87827161	     -1.03068133	     -0.51729899	     -0.13306339	      0.46306021
      0.87828161	     -1.03077240	     -0.51741673	     -0.13294730	      0.46278351
      0.87829161	     -1.03086306	     -0.51753434	     -0.13283126	      0.46250647
      0.87830161	     -1.03095321	     -0.51765180	     -0.13271525	      0.46222900
      0.87831161	     -1.03104269	     -0.51776902	     -0.13259928	      0.46195093
      0.87832161	     -1.03113128	     -0.51788593	     -0.13248335	      0.46167203
      0.87833161	     -1.03121869	     -0.51800241	     -0.13236746	      0.46139202
      0.87834161	     -1.03130458	     -0.51811831	     -0.13225161	      0.46111051
      0.87835161	     -1.03138851	     -0.51823346	     -0.13213580	      0.46082707
      0.87836161	     -1.03146994	     -0.51834764	     -0.13202002	      0.46054114
      0.87837161	     -1.03154826	     -0.51846060	     -0.13190429	      0.46025209
      0.87838161	     -1.03162276	     -0.51857205	     -0.13178859	      0.45995917
      0.87839161	     -1.03169262	     -0.51868164	     -0.13167294	      0.45966155
      0.87840235	     -1.03176143	     -0.51879686	     -0.13154876	      0.45933555
      0.87841235	     -1.03181861	     -0.51890135	     -0.13143319	      0.45902499
      0.87842235	     -1.03186798	     -0.51900269	     -0.13131766	      0.45870643
      0.87843235	     -1.03190828	     -0.51910035	     -0.13120217	      0.45837860
      0.87844235	     -1.03193817	     -0.51919377	     -0.13108671	      0.45804010
      0.87845235	     -1.03195619	     -0.51928234	     -0.13097130	      0.45768942
      0.87846235	     -1.03196079	     -0.51936543	     -0.13085593	      0.45732498
      0.87847235	     -1.03195033	     -0.51944234	     -0.13074060	      0.45694510
      0.87848235	     -1.03192308	     -0.51951237	     -0.13062531	      0.45654803
      0.87849235	     -1.03187725	     -0.51957477	     -0.13051007	      0.45613193
      0.87850235	     -1.03181099	     -0.51962877	     -0.13039486	      0.45569495
      0.87851235	     -1.03172237	     -0.51967357	     -0.13027970	      0.45523515
      0.87852235	     -1.03160945	     -0.51970837	     -0.13016458	      0.45475061
      0.87853235	     -1.03147026	     -0.51973237	     -0.13004950	      0.45423939
      0.87854235	     -1.03130280	     -0.51974476	     -0.12993446	      0.45369956
      0.87855235	     -1.03110511	     -0.51974473	     -0.12981946	      0.45312921
      0.87856235	     -1.03087523	     -0.51973150	     -0.12970451	      0.45252652
      0.87857235	     -1.03061122	     -0.51970431	     -0.12958960	      0.45188969
      0.87858465	     -1.03023707	     -0.51965066	     -0.12944836	      0.45105738
      0.87859694	     -1.02980518	     -0.51957353	     -0.12930719	      0.45016801
      0.87861211	     -1.02918810	     -0.51944428	     -0.12913310	      0.44898821
      0.87863063	     -1.02830164	     -0.51923288	     -0.12892077	      0.44741918
      0.87864676	     -1.02740346	     -0.51899851	     -0.12873587	      0.44593184
      0.87866290	     -1.02638334	     -0.51871595	     -0.12855108	      0.44432987
      0.87867739	     -1.02536045	     -0.51842038	     -0.12838524	      0.44279252
      0.87869187	     -1.02423453	     -0.51808489	     -0.12821949	      0.44116146
      0.87870636	     -1.02300450	     -0.51770948	     -0.12805384	      0.43943737
      0.87872085	     -1.02167002	     -0.51729444	     -0.12788828	      0.43762164
      0.87873534	     -1.02023144	     -0.51684035	     -0.12772282	      0.43571637
      0.87874983	     -1.01868985	     -0.51634804	     -0.12755745	      0.43372428
      0.87876432	     -1.01704695	     -0.51581857	     -0.12739218	      0.43164862
      0.87877880	     -1.01530509	     -0.51525318	     -0.12722700	      0.42949311
      0.87879329	     -1.01346713	     -0.51465330	     -0.12706192	      0.42726183
      0.87880778	     -1.01153642	     -0.51402045	     -0.12689694	      0.42495916
      0.87882227	     -1.00951674	     -0.51335628	     -0.12673205	      0.42258966
      0.87883676	     -1.00741218	     -0.51266249	     -0.12656726	      0.42015802
      0.87885125	     -1.00522709	     -0.51194080	     -0.12640257	      0.41766899
      0.87886573	     -1.00296605	     -0.51119297	     -0.12623798	      0.41512729
      0.87888022	     -1.00063373	     -0.51042075	     -0.12607349	      0.41253762
      0.87889471	     -0.99823488	     -0.50962585	     -0.12590910	      0.40990453
      0.87890920	     -0.99577426	     -0.50880994	     -0.12574481	      0.40723246
      0.87892369	     -0.99325659	     -0.50797465	     -0.12558062	      0.40452566
      0.87893818	     -0.99068650	     -0.50712152	     -0.12541653	      0.40178820
      0.87895266	     -0.98806853	     -0.50625204	     -0.12525255	      0.39902394
      0.87896715	     -0.98540703	     -0.50536763	     -0.12508866	      0.39623650
      0.87898164	     -0.98270622	     -0.50446962	     -0.12492488	      0.39342931
      0.87899613	     -0.97997010	     -0.50355925	     -0.12476120	      0.39060555
      0.87901062	     -0.97720249	     -0.50263769	     -0.12459762	      0.38776821
      0.87902510	     -0.97440699	     -0.50170606	     -0.12443415	      0.38492002
      0.87903959	     -0.97158701	     -0.50076535	     -0.12427079	      0.38206354
      0.87905408	     -0.96874571	     -0.49981651	     -0.12410753	      0.37920110
      0.87907172	     -0.96526287	     -0.49865190	     -0.12390895	      0.37571208
      0.87908935	     -0.96175780	     -0.49747798	     -0.12371053	      0.37222093
      0.87910699	     -0.95823501	     -0.49629605	     -0.12351227	      0.36873079
      0.87912462	     -0.95469858	     -0.49510728	     -0.12331417	      0.36524449
      0.87914226	     -0.95115222	     -0.49391273	     -0.12311623	      0.36176450
      0.87915989	     -0.94759928	     -0.49271335	     -0.12291845	      0.35829303
      0.87917752	     -0.94404274	     -0.49150997	     -0.12272083	      0.35483204
      0.87919516	     -0.94048530	     -0.49030337	     -0.12252337	      0.35138325
      0.87921279	     -0.93692933	     -0.48909421	     -0.12232607	      0.34794815
      0.87923479	     -0.93250023	     -0.48758370	     -0.12208027	      0.34368565
      0.87925678	     -0.92808034	     -0.48607120	     -0.12183472	      0.33944866
      0.87927877	     -0.92367274	     -0.48455759	     -0.12158943	      0.33523903
      0.87930076	     -0.91928007	     -0.48304365	     -0.12134440	      0.33105826
      0.87932734	     -0.91399399	     -0.48121434	     -0.12104860	      0.32604554
      0.87935392	     -0.90873619	     -0.47938652	     -0.12075318	      0.32107858
      0.87938050	     -0.90350928	     -0.47756102	     -0.12045815	      0.31615874
      0.87940707	     -0.89831530	     -0.47573854	     -0.12016350	      0.31128704
      0.87943941	     -0.89204387	     -0.47352654	     -0.11980562	      0.30542693
      0.87947174	     -0.88582561	     -0.47132073	     -0.11944832	      0.29964003
      0.87950407	     -0.87966192	     -0.46912181	     -0.11909162	      0.29392680
      0.87953640	     -0.87355366	     -0.46693034	     -0.11873550	      0.28828741
      0.87957600	     -0.86614932	     -0.46425738	     -0.11830022	      0.28148167
      0.87961559	     -0.85882866	     -0.46159690	     -0.11786584	      0.27478598
      0.87965518	     -0.85159103	     -0.45894940	     -0.11743237	      0.26819946
      0.87969478	     -0.84443534	     -0.45631526	     -0.11699984	      0.26172103
      0.87974453	     -0.83555750	     -0.45302461	     -0.11645764	      0.25373163
      0.87979429	     -0.82680326	     -0.44975592	     -0.11591694	      0.24590818
      0.87984404	     -0.81816874	     -0.44650952	     -0.11537775	      0.23824778
      0.87990418	     -0.80788606	     -0.44261561	     -0.11472807	      0.22920202
      0.87996431	     -0.79776463	     -0.43875479	     -0.11408064	      0.22038479
      0.88002445	     -0.78779680	     -0.43492721	     -0.11343551	      0.21179080
      0.88010100	     -0.77531897	     -0.43010327	     -0.11261766	      0.20116619
      0.88017755	     -0.76306267	     -0.42533333	     -0.11180363	      0.19088437
      0.88025410	     -0.75101375	     -0.42061729	     -0.11099346	      0.18093528
      0.88035348	     -0.73565994	     -0.41457505	     -0.10994754	      0.16849985
      0.88045285	     -0.72060921	     -0.40862295	     -0.10890835	      0.15658910
      0.88055223	     -0.70584156	     -0.40276037	     -0.10787599	      0.14518445
      0.88067308	     -0.68824300	     -0.39575043	     -0.10662990	      0.13197243
      0.88079394	     -0.67102588	     -0.38887045	     -0.10539428	      0.11945565
      0.88091479	     -0.65418574	     -0.38211884	     -0.10416930	      0.10760945
      0.88103565	     -0.63772742	     -0.37549394	     -0.10295515	      0.09641266
      0.88115650	     -0.62166206	     -0.36899397	     -0.10175198	      0.08584780
      0.88127735	     -0.60600365	     -0.36261707	     -0.10055996	      0.07590114
      0.88142334	     -0.58765074	     -0.35507538	     -0.09913511	      0.06469621
      0.88156933	     -0.56992981	     -0.34770702	     -0.09772698	      0.05436631
      0.88171532	     -0.55285045	     -0.34050846	     -0.09633579	      0.04489934
      0.88192158	     -0.52981149	     -0.33062013	     -0.09439946	      0.03294522
      0.88210499	     -0.51038028	     -0.32209810	     -0.09270687	      0.02359223
      0.88228839	     -0.49190738	     -0.31382312	     -0.09104204	      0.01522692
      0.88247180	     -0.47434458	     -0.30578802	     -0.08940522	      0.00760492
      0.88265520	     -0.45760373	     -0.29798566	     -0.08779662	      0.00052472
      0.88283861	     -0.44159071	     -0.29040897	     -0.08621637	     -0.00613424
      0.88302201	     -0.42622243	     -0.28305098	     -0.08466459	     -0.01241575
      0.88323584	     -0.40902663	     -0.27473963	     -0.08289146	     -0.01929612
      0.88342459	     -0.39442738	     -0.26763361	     -0.08135848	     -0.02499865
      0.88361334	     -0.38032862	     -0.26073645	     -0.07985568	     -0.03037217
      0.88380209	     -0.36670479	     -0.25404111	     -0.07838298	     -0.03543050
      0.88397170	     -0.35485728	     -0.24819147	     -0.07708524	     -0.03971535
      0.88414130	     -0.34337942	     -0.24249433	     -0.07581157	     -0.04375963
      0.88431090	     -0.33227145	     -0.23694489	     -0.07456182	     -0.04756768
      0.88448050	     -0.32153506	     -0.23153850	     -0.07333581	     -0.05114304
      0.88465011	     -0.31117187	     -0.22627057	     -0.07213334	     -0.05448891
      0.88481971	     -0.30118238	     -0.22113667	     -0.07095420	     -0.05760840
      0.88498931	     -0.29156538	     -0.21613245	     -0.06979814	     -0.06050486
      0.88520599	     -0.27981576	     -0.20992123	     -0.06835437	     -0.06388671
      0.88542267	     -0.26865775	     -0.20390633	     -0.06694728	     -0.06691954
      0.88569970	     -0.25522844	     -0.19648923	     -0.06520073	     -0.07030565
      0.88593230	     -0.24464950	     -0.19048719	     -0.06377879	     -0.07274074
      0.88617283	     -0.23434775	     -0.18448728	     -0.06235023	     -0.07488776
      0.88641335	     -0.22466069	     -0.17868787	     -0.06096320	     -0.07668081
      0.88665387	     -0.21555346	     -0.17308008	     -0.05961669	     -0.07814642
      0.88689440	     -0.20699093	     -0.16765558	     -0.05830969	     -0.07931401
      0.88713492	     -0.19893838	     -0.16240664	     -0.05704114	     -0.08021560
      0.88737544	     -0.19136208	     -0.15732607	     -0.05581001	     -0.08088527
      0.88761596	     -0.18422960	     -0.15240722	     -0.05461525	     -0.08135841
      0.88785649	     -0.17751011	     -0.14764396	     -0.05345579	     -0.08167091
      0.88809701	     -0.17117450	     -0.14303058	     -0.05233061	     -0.08185818
      0.88833753	     -0.16519542	     -0.13856179	     -0.05123866	     -0.08195427
      0.88857806	     -0.15954734	     -0.13423265	     -0.05017892	     -0.08199104
      0.88881858	     -0.15420649	     -0.13003844	     -0.04915037	     -0.08199754
      0.88905910	     -0.14915081	     -0.12597470	     -0.04815203	     -0.08199743
      0.88915092	     -0.14729169	     -0.12445686	     -0.04777868	     -0.08199738
      0.88923905	     -0.14554256	     -0.12301707	     -0.04742428	     -0.08199733
      0.88932718	     -0.14382703	     -0.12159378	     -0.04707371	     -0.08199728
      0.88940354	     -0.14236713	     -0.12037380	     -0.04677304	     -0.08199724
      0.88947989	     -0.14093116	     -0.11916591	     -0.04647517	     -0.08199719
      0.88954461	     -0.13973238	     -0.11815151	     -0.04622489	     -0.08199715
      0.88960933	     -0.13854999	     -0.11714560	     -0.04597659	     -0.08199712
      0.88967404	     -0.13738360	     -0.11614808	     -0.04573025	     -0.08199708
      0.88973219	     -0.13634901	     -0.11525895	     -0.04551059	     -0.08199704
      0.88979033	     -0.13532676	     -0.11437645	     -0.04529248	     -0.08199701
      0.88984848	     -0.13431659	     -0.11350052	     -0.04507592	     -0.08199697
      0.88990662	     -0.13331821	     -0.11263110	     -0.04486088	     -0.08199694
      0.88996476	     -0.13233136	     -0.11176811	     -0.04464737	     -0.08199690
      0.89002291	     -0.13135577	     -0.11091150	     -0.04443536	     -0.08199687
      0.89007509	     -0.13048961	     -0.11014812	     -0.04424636	     -0.08199684
      0.89012727	     -0.12963210	     -0.10938977	     -0.04405856	     -0.08199680
      0.89017945	     -0.12878306	     -0.10863642	     -0.04387195	     -0.08199677
      0.89023163	     -0.12794229	     -0.10788802	     -0.04368651	     -0.08199674
      0.89028381	     -0.12710960	     -0.10714453	     -0.04350224	     -0.08199671
      0.89033599	     -0.12628481	     -0.10640591	     -0.04331912	     -0.08199667
      0.89038817	     -0.12546773	     -0.10567212	     -0.04313716	     -0.08199664
      0.89044035	     -0.12465817	     -0.10494313	     -0.04295634	     -0.08199661
      0.89049253	     -0.12385595	     -0.10421888	     -0.04277665	     -0.08199657
      0.89054471	     -0.12306089	     -0.10349936	     -0.04259809	     -0.08199654
      0.89059689	     -0.12227282	     -0.10278453	     -0.04242064	     -0.08199651
      0.89064907	     -0.12149155	     -0.10207435	     -0.04224431	     -0.08199647
      0.89070125	     -0.12071691	     -0.10136879	     -0.04206907	     -0.08199644
      0.89075343	     -0.11994874	     -0.10066783	     -0.04189492	     -0.08199640
      0.89080561	     -0.11918686	     -0.09997145	     -0.04172186	     -0.08199637
      0.89085779	     -0.11843111	     -0.09927960	     -0.04154988	     -0.08199633
      0.89090997	     -0.11768133	     -0.09859228	     -0.04137896	     -0.08199630
      0.89096215	     -0.11693735	     -0.09790947	     -0.04120910	     -0.08199626
      0.89101433	     -0.11619903	     -0.09723113	     -0.04104029	     -0.08199623
      0.89106651	     -0.11546621	     -0.09655726	     -0.04087253	     -0.08199619
      0.89111869	     -0.11473874	     -0.09588783	     -0.04070580	     -0.08199616
      0.89117087	     -0.11401648	     -0.09522284	     -0.04054010	     -0.08199612
      0.89122305	     -0.11329929	     -0.09456228	     -0.04037542	     -0.08199608
      0.89127523	     -0.11258703	     -0.09390612	     -0.04021176	     -0.08199605
      0.89132741	     -0.11187956	     -0.09325437	     -0.04004910	     -0.08199601
      0.89137959	     -0.11117677	     -0.09260702	     -0.03988744	     -0.08199598
      0.89143178	     -0.11047851	     -0.09196407	     -0.03972677	     -0.08199594
      0.89148396	     -0.10978468	     -0.09132550	     -0.03956708	     -0.08199590
      0.89153614	     -0.10909516	     -0.09069132	     -0.03940837	     -0.08199586
      0.89158832	     -0.10840983	     -0.09006154	     -0.03925062	     -0.08199583
      0.89164050	     -0.10772859	     -0.08943615	     -0.03909384	     -0.08199579
      0.89169268	     -0.10705133	     -0.08881515	     -0.03893801	     -0.08199575
      0.89174486	     -0.10637796	     -0.08819856	     -0.03878313	     -0.08199571
      0.89179704	     -0.10570839	     -0.08758637	     -0.03862919	     -0.08199567
      0.89184922	     -0.10504252	     -0.08697860	     -0.03847618	     -0.08199564
      0.89190140	     -0.10438027	     -0.08637526	     -0.03832410	     -0.08199560
      0.89195358	     -0.10372157	     -0.08577635	     -0.03817294	     -0.08199556
      0.89200576	     -0.10306634	     -0.08518189	     -0.03802268	     -0.08199552
      0.89205794	     -0.10241450	     -0.08459189	     -0.03787334	     -0.08199548
      0.89211012	     -0.10176600	     -0.08400637	     -0.03772489	     -0.08199544
      0.89216230	     -0.10112078	     -0.08342533	     -0.03757733	     -0.08199540
      0.89221448	     -0.10047878	     -0.08284880	     -0.03743066	     -0.08199536
      0.89226666	     -0.09983994	     -0.08227679	     -0.03728487	     -0.08199532
      0.89231884	     -0.09920423	     -0.08170932	     -0.03713995	     -0.08199528
      0.89237102	     -0.09857160	     -0.08114641	     -0.03699590	     -0.08199524
      0.89242320	     -0.09794202	     -0.08058806	     -0.03685270	     -0.08199520
      0.89247538	     -0.09731545	     -0.08003431	     -0.03671036	     -0.08199516
      0.89252756	     -0.09669187	     -0.07948516	     -0.03656886	     -0.08199512
      0.89259197	     -0.09592620	     -0.07881367	     -0.03639535	     -0.08199507
      0.89265639	     -0.09516500	     -0.07814926	     -0.03622312	     -0.08199502
      0.89272080	     -0.09440826	     -0.07749197	     -0.03605213	     -0.08199496
      0.89278521	     -0.09365595	     -0.07684180	     -0.03588240	     -0.08199491
      0.89286922	     -0.09268143	     -0.07600462	     -0.03566288	     -0.08199484
      0.89295322	     -0.09171444	     -0.07517967	     -0.03544543	     -0.08199477
      0.89303481	     -0.09078245	     -0.07439020	     -0.03523619	     -0.08199471
      0.89311641	     -0.08985763	     -0.07361236	     -0.03502887	     -0.08199464
      0.89318491	     -0.08908678	     -0.07296836	     -0.03485627	     -0.08199458
      0.89325341	     -0.08832106	     -0.07233263	     -0.03468499	     -0.08199452
      0.89332191	     -0.08756052	     -0.07170517	     -0.03451502	     -0.08199446
      0.89338307	     -0.08688578	     -0.07115187	     -0.03436433	     -0.08199441
      0.89344424	     -0.08621525	     -0.07060519	     -0.03421466	     -0.08199436
      0.89350541	     -0.08554898	     -0.07006514	     -0.03406600	     -0.08199431
      0.89356658	     -0.08488701	     -0.06953173	     -0.03391835	     -0.08199425
      0.89362775	     -0.08422939	     -0.06900496	     -0.03377170	     -0.08199420
      0.89368892	     -0.08357617	     -0.06848484	     -0.03362603	     -0.08199414
      0.89375009	     -0.08292741	     -0.06797134	     -0.03348134	     -0.08199409
      0.89380459	     -0.08235309	     -0.06751936	     -0.03335323	     -0.08199404
      0.89385910	     -0.08178239	     -0.06707263	     -0.03322588	     -0.08199399
      0.89391361	     -0.08121534	     -0.06663117	     -0.03309929	     -0.08199394
      0.89396812	     -0.08065200	     -0.06619495	     -0.03297345	     -0.08199389
      0.89402263	     -0.08009239	     -0.06576397	     -0.03284836	     -0.08199384
      0.89407713	     -0.07953656	     -0.06533821	     -0.03272401	     -0.08199379
      0.89413164	     -0.07898455	     -0.06491767	     -0.03260040	     -0.08199374
      0.89418615	     -0.07843639	     -0.06450233	     -0.03247751	     -0.08199369
      0.89424066	     -0.07789212	     -0.06409217	     -0.03235536	     -0.08199364
      0.89429517	     -0.07735178	     -0.06368717	     -0.03223392	     -0.08199359
      0.89434967	     -0.07681540	     -0.06328732	     -0.03211319	     -0.08199354
      0.89440418	     -0.07628302	     -0.06289258	     -0.03199318	     -0.08199349
      0.89445869	     -0.07575467	     -0.06250295	     -0.03187387	     -0.08199344
      0.89451320	     -0.07523038	     -0.06211838	     -0.03175525	     -0.08199338
      0.89456771	     -0.07471019	     -0.06173887	     -0.03163733	     -0.08199333
      0.89462221	     -0.07419413	     -0.06136437	     -0.03152010	     -0.08199328
      0.89467672	     -0.07368222	     -0.06099486	     -0.03140354	     -0.08199323
      0.89473123	     -0.07317449	     -0.06063030	     -0.03128767	     -0.08199317
      0.89478574	     -0.07267096	     -0.06027068	     -0.03117247	     -0.08199312
      0.89484024	     -0.07217166	     -0.05991594	     -0.03105793	     -0.08199307
      0.89489475	     -0.07167661	     -0.05956607	     -0.03094406	     -0.08199301
      0.89494926	     -0.07118582	     -0.05922101	     -0.03083084	     -0.08199296
      0.89500377	     -0.07069932	     -0.05888073	     -0.03071828	     -0.08199290
      0.89505828	     -0.07021713	     -0.05854521	     -0.03060636	     -0.08199285
      0.89511278	     -0.06973925	     -0.05821438	     -0.03049509	     -0.08199279
      0.89516729	     -0.06926569	     -0.05788822	     -0.03038446	     -0.08199274
      0.89522180	     -0.06879648	     -0.05756669	     -0.03027445	     -0.08199268
      0.89527631	     -0.06833161	     -0.05724973	     -0.03016508	     -0.08199263
      0.89533082	     -0.06787109	     -0.05693731	     -0.03005633	     -0.08199257
      0.89538532	     -0.06741493	     -0.05662938	     -0.02994820	     -0.08199251
      0.89543983	     -0.06696313	     -0.05632590	     -0.02984068	     -0.08199246
      0.89549434	     -0.06651568	     -0.05602682	     -0.02973377	     -0.08199240
      0.89554885	     -0.06607260	     -0.05573209	     -0.02962747	     -0.08199234
      0.89560336	     -0.06563386	     -0.05544167	     -0.02952177	     -0.08199228
      0.89565786	     -0.06519948	     -0.05515551	     -0.02941667	     -0.08199223
      0.89571237	     -0.06476944	     -0.05487356	     -0.02931216	     -0.08199217
      0.89576688	     -0.06434374	     -0.05459577	     -0.02920824	     -0.08199211
      0.89582139	     -0.06392235	     -0.05432209	     -0.02910490	     -0.08199205
      0.89587590	     -0.06350528	     -0.05405247	     -0.02900214	     -0.08199199
      0.89593040	     -0.06309251	     -0.05378687	     -0.02889995	     -0.08199193
      0.89598491	     -0.06268401	     -0.05352523	     -0.02879834	     -0.08199187
      0.89603942	     -0.06227979	     -0.05326750	     -0.02869729	     -0.08199181
      0.89609393	     -0.06187980	     -0.05301363	     -0.02859681	     -0.08199175
      0.89614844	     -0.06148405	     -0.05276357	     -0.02849688	     -0.08199169
      0.89620294	     -0.06109250	     -0.05251727	     -0.02839751	     -0.08199163
      0.89625745	     -0.06070513	     -0.05227468	     -0.02829869	     -0.08199157
      0.89631196	     -0.06032192	     -0.05203574	     -0.02820042	     -0.08199151
      0.89636647	     -0.05994284	     -0.05180040	     -0.02810268	     -0.08199144
      0.89642098	     -0.05956786	     -0.05156862	     -0.02800549	     -0.08199138
      0.89647548	     -0.05919697	     -0.05134033	     -0.02790883	     -0.08199132
      0.89652999	     -0.05883012	     -0.05111550	     -0.02781271	     -0.08199126
      0.89658450	     -0.05846729	     -0.05089406	     -0.02771711	     -0.08199119
      0.89663901	     -0.05810844	     -0.05067598	     -0.02762203	     -0.08199113
      0.89669352	     -0.05775355	     -0.05046118	     -0.02752747	     -0.08199107
      0.89674802	     -0.05740258	     -0.05024964	     -0.02743343	     -0.08199100
      0.89680253	     -0.05705550	     -0.05004128	     -0.02733990	     -0.08199094
      0.89685704	     -0.05671227	     -0.04983607	     -0.02724688	     -0.08199087
      0.89692262	     -0.05630437	     -0.04959328	     -0.02713563	     -0.08199079
      0.89698820	     -0.05590194	     -0.04935487	     -0.02702511	     -0.08199071
      0.89705378	     -0.05550489	     -0.04912077	     -0.02691531	     -0.08199064
      0.89711936	     -0.05511318	     -0.04889089	     -0.02680621	     -0.08199056
      0.89718494	     -0.05472673	     -0.04866515	     -0.02669783	     -0.08199048
      0.89725052	     -0.05434548	     -0.04844346	     -0.02659014	     -0.08199039
      0.89731610	     -0.05396935	     -0.04822573	     -0.02648315	     -0.08199031
      0.89738168	     -0.05359827	     -0.04801190	     -0.02637685	     -0.08199023
      0.89744726	     -0.05323218	     -0.04780187	     -0.02627123	     -0.08199015
      0.89751284	     -0.05287099	     -0.04759556	     -0.02616628	     -0.08199007
      0.89757842	     -0.05251465	     -0.04739290	     -0.02606201	     -0.08198998
      0.89764401	     -0.05216308	     -0.04719381	     -0.02595840	     -0.08198990
      0.89770959	     -0.05181619	     -0.04699820	     -0.02585546	     -0.08198982
      0.89777517	     -0.05147394	     -0.04680601	     -0.02575316	     -0.08198973
      0.89785437	     -0.05106666	     -0.04657835	     -0.02563049	     -0.08198963
      0.89793356	     -0.05066589	     -0.04635543	     -0.02550876	     -0.08198952
      0.89801276	     -0.05027149	     -0.04613711	     -0.02538795	     -0.08198942
      0.89809196	     -0.04988335	     -0.04592328	     -0.02526807	     -0.08198931
      0.89817116	     -0.04950132	     -0.04571381	     -0.02514909	     -0.08198921
      0.89825036	     -0.04912529	     -0.04550857	     -0.02503101	     -0.08198910
      0.89832956	     -0.04875512	     -0.04530745	     -0.02491382	     -0.08198899
      0.89840876	     -0.04839069	     -0.04511034	     -0.02479751	     -0.08198889
      0.89848796	     -0.04803189	     -0.04491712	     -0.02468208	     -0.08198878
      0.89858409	     -0.04760371	     -0.04468763	     -0.02454311	     -0.08198864
      0.89868023	     -0.04718340	     -0.04446352	     -0.02440541	     -0.08198851
      0.89877637	     -0.04677077	     -0.04424458	     -0.02426895	     -0.08198837
      0.89887251	     -0.04636558	     -0.04403065	     -0.02413372	     -0.08198824
      0.89896865	     -0.04596765	     -0.04382154	     -0.02399970	     -0.08198810
      0.89906478	     -0.04557675	     -0.04361707	     -0.02386689	     -0.08198796
      0.89918482	     -0.04509828	     -0.04336805	     -0.02370271	     -0.08198779
      0.89930486	     -0.04463010	     -0.04312569	     -0.02354036	     -0.08198761
      0.89942490	     -0.04417185	     -0.04288969	     -0.02337980	     -0.08198743
      0.89957396	     -0.04361607	     -0.04260505	     -0.02318288	     -0.08198720
      0.89972302	     -0.04307441	     -0.04232925	     -0.02298863	     -0.08198698
      0.89990429	     -0.04243381	     -0.04200501	     -0.02275595	     -0.08198669
      0.90006030	     -0.04189764	     -0.04173518	     -0.02255875	     -0.08198645
      0.90021630	     -0.04137478	     -0.04147332	     -0.02236432	     -0.08198620
      0.90035610	     -0.04091702	     -0.04124502	     -0.02219238	     -0.08198597
      0.90049590	     -0.04046902	     -0.04102241	     -0.02202259	     -0.08198575
      0.90063570	     -0.04003038	     -0.04080516	     -0.02185490	     -0.08198551
      0.90077551	     -0.03960072	     -0.04059299	     -0.02168929	     -0.08198528
      0.90091531	     -0.03917966	     -0.04038562	     -0.02152571	     -0.08198504
      0.90105511	     -0.03876686	     -0.04018278	     -0.02136414	     -0.08198480
      0.90119491	     -0.03836198	     -0.03998422	     -0.02120453	     -0.08198456
      0.90133471	     -0.03796472	     -0.03978970	     -0.02104687	     -0.08198431
      0.90147452	     -0.03757476	     -0.03959902	     -0.02089112	     -0.08198406
      0.90161432	     -0.03719183	     -0.03941195	     -0.02073724	     -0.08198381
      0.90175412	     -0.03681566	     -0.03922829	     -0.02058521	     -0.08198356
      0.90189392	     -0.03644600	     -0.03904788	     -0.02043500	     -0.08198330
      0.90203372	     -0.03608260	     -0.03887052	     -0.02028658	     -0.08198304
      0.90217353	     -0.03572524	     -0.03869606	     -0.02013992	     -0.08198278
      0.90231333	     -0.03537371	     -0.03852433	     -0.01999499	     -0.08198251
      0.90245313	     -0.03502779	     -0.03835521	     -0.01985176	     -0.08198224
      0.90259293	     -0.03468730	     -0.03818854	     -0.01971021	     -0.08198196
      0.90273273	     -0.03435206	     -0.03802420	     -0.01957032	     -0.08198169
      0.90287254	     -0.03402189	     -0.03786208	     -0.01943205	     -0.08198141
      0.90301234	     -0.03369664	     -0.03770205	     -0.01929538	     -0.08198112
      0.90315214	     -0.03337614	     -0.03754401	     -0.01916029	     -0.08198084
      0.90329194	     -0.03306025	     -0.03738787	     -0.01902675	     -0.08198055
      0.90343175	     -0.03274883	     -0.03723353	     -0.01889473	     -0.08198025
      0.90357155	     -0.03244176	     -0.03708090	     -0.01876422	     -0.08197996
      0.90374048	     -0.03207633	     -0.03689864	     -0.01860849	     -0.08197959
      0.90390941	     -0.03171686	     -0.03671862	     -0.01845489	     -0.08197912
      0.90407834	     -0.03136316	     -0.03654073	     -0.01830337	     -0.08197619
      0.90424726	     -0.03101504	     -0.03636485	     -0.01815389	     -0.08196603
      0.90441619	     -0.03067234	     -0.03619086	     -0.01800643	     -0.08194339
      0.90462115	     -0.03026359	     -0.03598219	     -0.01783015	     -0.08189114
      0.90482610	     -0.02986232	     -0.03577602	     -0.01765672	     -0.08180180
      0.90503106	     -0.02946828	     -0.03557220	     -0.01748607	     -0.08166451
      0.90531553	     -0.02893290	     -0.03529295	     -0.01725370	     -0.08137395
      0.90553927	     -0.02852095	     -0.03507613	     -0.01707453	     -0.08104709
      0.90576946	     -0.02810516	     -0.03485546	     -0.01689338	     -0.08060576
      0.90599965	     -0.02769731	     -0.03463711	     -0.01671541	     -0.08004601
      0.90622985	     -0.02729716	     -0.03442097	     -0.01654054	     -0.07935829
      0.90642964	     -0.02695591	     -0.03423507	     -0.01639121	     -0.07865244
      0.90662944	     -0.02662016	     -0.03405068	     -0.01624412	     -0.07784280
      0.90682923	     -0.02628976	     -0.03386776	     -0.01609922	     -0.07692892
      0.90702903	     -0.02596461	     -0.03368624	     -0.01595646	     -0.07591223
      0.90722882	     -0.02564457	     -0.03350608	     -0.01581580	     -0.07479591
      0.90742861	     -0.02532954	     -0.03332723	     -0.01567719	     -0.07358475
      0.90762841	     -0.02501942	     -0.03314966	     -0.01554061	     -0.07228484
      0.90780709	     -0.02474614	     -0.03299191	     -0.01542014	     -0.07105302
      0.90798576	     -0.02447664	     -0.03283513	     -0.01530122	     -0.06976167
      0.90816444	     -0.02421084	     -0.03267930	     -0.01518383	     -0.06841684
      0.90834312	     -0.02394868	     -0.03252439	     -0.01506795	     -0.06702480
      0.90852179	     -0.02369009	     -0.03237039	     -0.01495353	     -0.06559190
      0.90870047	     -0.02343502	     -0.03221728	     -0.01484057	     -0.06412443
      0.90887915	     -0.02318342	     -0.03206505	     -0.01472902	     -0.06262857
      0.90905782	     -0.02293521	     -0.03191367	     -0.01461888	     -0.06111027
      0.90923650	     -0.02269036	     -0.03176315	     -0.01451011	     -0.05957518
      0.90941518	     -0.02244880	     -0.03161346	     -0.01440270	     -0.05802865
      0.90959385	     -0.02221049	     -0.03146459	     -0.01429661	     -0.05647565
      0.90977253	     -0.02197537	     -0.03131654	     -0.01419183	     -0.05492077
      0.90995121	     -0.02174340	     -0.03116929	     -0.01408834	     -0.05336822
      0.91012989	     -0.02151452	     -0.03102283	     -0.01398611	     -0.05182181
      0.91030856	     -0.02128870	     -0.03087716	     -0.01388512	     -0.05028499
      0.91048724	     -0.02106589	     -0.03073227	     -0.01378535	     -0.04876081
      0.91066592	     -0.02084605	     -0.03058815	     -0.01368678	     -0.04725199
      0.91084459	     -0.02062912	     -0.03044479	     -0.01358940	     -0.04576093
      0.91102327	     -0.02041508	     -0.03030219	     -0.01349318	     -0.04428971
      0.91120195	     -0.02020387	     -0.03016034	     -0.01339810	     -0.04284010
      0.91138062	     -0.01999547	     -0.03001924	     -0.01330414	     -0.04141366
      0.91155930	     -0.01978982	     -0.02987888	     -0.01321130	     -0.04001166
      0.91173798	     -0.01958689	     -0.02973925	     -0.01311954	     -0.03863519
      0.91191665	     -0.01938665	     -0.02960035	     -0.01302885	     -0.03728512
      0.91209533	     -0.01918905	     -0.02946218	     -0.01293922	     -0.03596216
      0.91227401	     -0.01899406	     -0.02932474	     -0.01285062	     -0.03466684
      0.91245269	     -0.01880165	     -0.02918801	     -0.01276304	     -0.03339958
      0.91263136	     -0.01861177	     -0.02905199	     -0.01267647	     -0.03216064
      0.91281004	     -0.01842439	     -0.02891669	     -0.01259089	     -0.03095021
      0.91298872	     -0.01823949	     -0.02878209	     -0.01250628	     -0.02976835
      0.91316739	     -0.01805702	     -0.02864819	     -0.01242263	     -0.02861505
      0.91334607	     -0.01787695	     -0.02851500	     -0.01233992	     -0.02749021
      0.91352475	     -0.01769926	     -0.02838250	     -0.01225814	     -0.02639368
      0.91370342	     -0.01752390	     -0.02825070	     -0.01217728	     -0.02532524
      0.91388210	     -0.01735085	     -0.02811959	     -0.01209731	     -0.02428465
      0.91406078	     -0.01718007	     -0.02798916	     -0.01201824	     -0.02327158
      0.91423945	     -0.01701154	     -0.02785943	     -0.01194003	     -0.02228570
      0.91441813	     -0.01684522	     -0.02773037	     -0.01186268	     -0.02132663
      0.91459681	     -0.01668109	     -0.02760200	     -0.01178618	     -0.02039397
      0.91477549	     -0.01651911	     -0.02747430	     -0.01171052	     -0.01948730
      0.91495416	     -0.01635927	     -0.02734728	     -0.01163568	     -0.01860617
      0.91513284	     -0.01620151	     -0.02722092	     -0.01156164	     -0.01775013
      0.91531152	     -0.01604583	     -0.02709524	     -0.01148840	     -0.01691870
      0.91549019	     -0.01589220	     -0.02697023	     -0.01141595	     -0.01611140
      0.91566887	     -0.01574057	     -0.02684587	     -0.01134427	     -0.01532774
      0.91584755	     -0.01559094	     -0.02672218	     -0.01127335	     -0.01456722
      0.91602622	     -0.01544326	     -0.02659915	     -0.01120319	     -0.01382935
      0.91620490	     -0.01529752	     -0.02647678	     -0.01113376	     -0.01311362
      0.91638358	     -0.01515369	     -0.02635506	     -0.01106506	     -0.01241953
      0.91656226	     -0.01501175	     -0.02623399	     -0.01099709	     -0.01174658
      0.91674093	     -0.01487166	     -0.02611357	     -0.01092982	     -0.01109425
      0.91691961	     -0.01473340	     -0.02599380	     -0.01086324	     -0.01046206
      0.91709829	     -0.01459696	     -0.02587467	     -0.01079736	     -0.00984950
      0.91727696	     -0.01446229	     -0.02575619	     -0.01073215	     -0.00925608
      0.91745564	     -0.01432939	     -0.02563834	     -0.01066762	     -0.00868132
      0.91763432	     -0.01419823	     -0.02552113	     -0.01060374	     -0.00812474
      0.91781299	     -0.01406878	     -0.02540455	     -0.01054051	     -0.00758585
      0.91799167	     -0.01394101	     -0.02528860	     -0.01047792	     -0.00706418
      0.91817035	     -0.01381492	     -0.02517329	     -0.01041596	     -0.00655929
      0.91834902	     -0.01369047	     -0.02505860	     -0.01035463	     -0.00607069
      0.91852770	     -0.01356764	     -0.02494453	     -0.01029391	     -0.00559796
      0.91870638	     -0.01344641	     -0.02483109	     -0.01023380	     -0.00514065
      0.91888506	     -0.01332677	     -0.02471826	     -0.01017428	     -0.00469832
      0.91906373	     -0.01320868	     -0.02460605	     -0.01011535	     -0.00427055
      0.91924241	     -0.01309212	     -0.02449446	     -0.01005700	     -0.00385693
      0.91942109	     -0.01297709	     -0.02438347	     -0.00999923	     -0.00345705
      0.91959976	     -0.01286355	     -0.02427310	     -0.00994202	     -0.00307050
      0.91977844	     -0.01275148	     -0.02416333	     -0.00988537	     -0.00269690
      0.91995712	     -0.01264087	     -0.02405416	     -0.00982927	     -0.00233587
      0.92013579	     -0.01253169	     -0.02394560	     -0.00977371	     -0.00198703
      0.92031447	     -0.01242393	     -0.02383763	     -0.00971868	     -0.00165001
      0.92049315	     -0.01231757	     -0.02373026	     -0.00966419	     -0.00132447
      0.92067182	     -0.01221258	     -0.02362348	     -0.00961021	     -0.00101005
      0.92085050	     -0.01210895	     -0.02351730	     -0.00955675	     -0.00070642
      0.92102918	     -0.01200667	     -0.02341170	     -0.00950380	     -0.00041324
      0.92120786	     -0.01190570	     -0.02330668	     -0.00945135	     -0.00013019
      0.92138653	     -0.01180604	     -0.02320225	     -0.00939939	      0.00014304
      0.92156521	     -0.01170767	     -0.02309840	     -0.00934791	      0.00040676
      0.92174389	     -0.01161056	     -0.02299513	     -0.00929692	      0.00066127
      0.92192256	     -0.01151471	     -0.02289243	     -0.00924641	      0.00090687
      0.92210124	     -0.01142009	     -0.02279031	     -0.00919636	      0.00114383
      0.92227992	     -0.01132668	     -0.02268875	     -0.00914678	      0.00137243
      0.92245859	     -0.01123448	     -0.02258776	     -0.00909765	      0.00159294
      0.92263727	     -0.01114347	     -0.02248733	     -0.00904897	      0.00180562
      0.92281595	     -0.01105362	     -0.02238747	     -0.00900074	      0.00201073
      0.92299462	     -0.01096492	     -0.02228817	     -0.00895295	      0.00220849
      0.92317330	     -0.01087736	     -0.02218942	     -0.00890559	      0.00239916
      0.92335198	     -0.01079092	     -0.02209122	     -0.00885866	      0.00258296
      0.92353066	     -0.01070558	     -0.02199358	     -0.00881216	      0.00276012
      0.92370933	     -0.01062134	     -0.02189649	     -0.00876607	      0.00293085
      0.92388801	     -0.01053817	     -0.02179994	     -0.00872039	      0.00309537
      0.92406669	     -0.01045606	     -0.02170393	     -0.00867512	      0.00325387
      0.92424536	     -0.01037500	     -0.02160847	     -0.00863025	      0.00340657
      0.92442404	     -0.01029497	     -0.02151354	     -0.00858578	      0.00355364
      0.92460272	     -0.01021595	     -0.02141915	     -0.00854170	      0.00369527
      0.92478139	     -0.01013794	     -0.02132529	     -0.00849801	      0.00383164
      0.92496007	     -0.01006092	     -0.02123197	     -0.00845471	      0.00396294
      0.92513875	     -0.00998488	     -0.02113917	     -0.00841178	      0.00408933
      0.92531743	     -0.00990979	     -0.02104689	     -0.00836922	      0.00421096
      0.92549610	     -0.00983566	     -0.02095514	     -0.00832703	      0.00432801
      0.92567478	     -0.00976246	     -0.02086390	     -0.00828521	      0.00444063
      0.92585346	     -0.00969019	     -0.02077319	     -0.00824375	      0.00454896
      0.92603213	     -0.00961883	     -0.02068299	     -0.00820264	      0.00465316
      0.92621081	     -0.00954836	     -0.02059330	     -0.00816188	      0.00475335
      0.92638949	     -0.00947878	     -0.02050412	     -0.00812147	      0.00484968
      0.92656816	     -0.00941008	     -0.02041544	     -0.00808141	      0.00494227
      0.92674684	     -0.00934223	     -0.02032727	     -0.00804168	      0.00503127
      0.92692552	     -0.00927524	     -0.02023961	     -0.00800229	      0.00511677
      0.92710419	     -0.00920908	     -0.02015244	     -0.00796323	      0.00519892
      0.92728287	     -0.00914375	     -0.02006577	     -0.00792450	      0.00527782
      0.92746155	     -0.00907923	     -0.01997959	     -0.00788609	      0.00535359
      0.92764023	     -0.00901552	     -0.01989390	     -0.00784800	      0.00542632
      0.92781890	     -0.00895260	     -0.01980870	     -0.00781022	      0.00549614
      0.92799758	     -0.00889046	     -0.01972399	     -0.00777276	      0.00556313
      0.92817626	     -0.00882910	     -0.01963976	     -0.00773560	      0.00562740
      0.92835493	     -0.00876849	     -0.01955602	     -0.00769876	      0.00568905
      0.92853361	     -0.00870863	     -0.01947275	     -0.00766221	      0.00574815
      0.92871229	     -0.00864951	     -0.01938996	     -0.00762596	      0.00580481
      0.92889096	     -0.00859113	     -0.01930764	     -0.00759000	      0.00585910
      0.92906964	     -0.00853346	     -0.01922580	     -0.00755434	      0.00591112
      0.92924832	     -0.00847649	     -0.01914442	     -0.00751896	      0.00596093
      0.92942699	     -0.00842023	     -0.01906351	     -0.00748387	      0.00600863
      0.92960567	     -0.00836466	     -0.01898306	     -0.00744906	      0.00605428
      0.92978435	     -0.00830977	     -0.01890308	     -0.00741453	      0.00609795
      0.92996303	     -0.00825555	     -0.01882355	     -0.00738027	      0.00613972
      0.93014170	     -0.00820199	     -0.01874448	     -0.00734629	      0.00617965
      0.93032038	     -0.00814909	     -0.01866587	     -0.00731258	      0.00621781
      0.93049906	     -0.00809682	     -0.01858771	     -0.00727913	      0.00625427
      0.93067773	     -0.00804520	     -0.01850999	     -0.00724594	      0.00628908
      0.93085641	     -0.00799419	     -0.01843273	     -0.00721301	      0.00632230
      0.93103509	     -0.00794381	     -0.01835590	     -0.00718035	      0.00635399
      0.93121376	     -0.00789403	     -0.01827952	     -0.00714793	      0.00638421
      0.93139244	     -0.00784486	     -0.01820358	     -0.00711577	      0.00641300
      0.93157112	     -0.00779627	     -0.01812808	     -0.00708386	      0.00644043
      0.93174979	     -0.00774827	     -0.01805301	     -0.00705219	      0.00646653
      0.93192847	     -0.00770085	     -0.01797838	     -0.00702077	      0.00649137
      0.93210715	     -0.00765399	     -0.01790417	     -0.00698959	      0.00651497
      0.93228583	     -0.00760770	     -0.01783040	     -0.00695864	      0.00653740
      0.93246450	     -0.00756196	     -0.01775705	     -0.00692794	      0.00655869
      0.93264318	     -0.00751676	     -0.01768412	     -0.00689746	      0.00657888
      0.93282186	     -0.00747210	     -0.01761161	     -0.00686722	      0.00659802
      0.93300053	     -0.00742797	     -0.01753953	     -0.00683720	      0.00661614
      0.93317921	     -0.00738436	     -0.01746786	     -0.00680741	      0.00663328
      0.93335789	     -0.00734126	     -0.01739660	     -0.00677785	      0.00664948
      0.93357253	     -0.00729017	     -0.01731155	     -0.00674262	      0.00666774
      0.93378717	     -0.00723980	     -0.01722708	     -0.00670771	      0.00668476
      0.93394474	     -0.00720327	     -0.01716545	     -0.00668228	      0.00669649
      0.93413914	     -0.00715873	     -0.01708985	     -0.00665114	      0.00671010
      0.93433354	     -0.00711475	     -0.01701472	     -0.00662025	      0.00672280
      0.93452554	     -0.00707186	     -0.01694098	     -0.00658998	      0.00673450
      0.93471754	     -0.00702951	     -0.01686771	     -0.00655995	      0.00674538
      0.93491646	     -0.00698619	     -0.01679227	     -0.00652908	      0.00675582
      0.93511538	     -0.00694343	     -0.01671732	     -0.00649847	      0.00676547
      0.93530572	     -0.00690303	     -0.01664606	     -0.00646941	      0.00677397
      0.93549606	     -0.00686313	     -0.01657524	     -0.00644057	      0.00678180
      0.93569548	     -0.00682185	     -0.01650150	     -0.00641059	      0.00678932
      0.93589490	     -0.00678109	     -0.01642825	     -0.00638085	      0.00679615
      0.93607864	     -0.00674400	     -0.01636118	     -0.00635367	      0.00680187
      0.93626237	     -0.00670735	     -0.01629450	     -0.00632668	      0.00680706
      0.93646337	     -0.00666775	     -0.01622202	     -0.00629739	      0.00681215
      0.93666438	     -0.00662865	     -0.01615001	     -0.00626832	      0.00681667
      0.93683107	     -0.00659661	     -0.01609066	     -0.00624440	      0.00681999
      0.93703878	     -0.00655715	     -0.01601714	     -0.00621480	      0.00682362
      0.93724650	     -0.00651821	     -0.01594412	     -0.00618545	      0.00682670
      0.93740657	     -0.00648855	     -0.01588818	     -0.00616299	      0.00682872
      0.93760049	     -0.00645302	     -0.01582081	     -0.00613598	      0.00683078
      0.93779440	     -0.00641792	     -0.01575387	     -0.00610917	      0.00683241
      0.93798962	     -0.00638302	     -0.01568690	     -0.00608238	      0.00683366
      0.93818484	     -0.00634854	     -0.01562036	     -0.00605580	      0.00683452
      0.93836234	     -0.00631755	     -0.01556022	     -0.00603180	      0.00683498
      0.93853985	     -0.00628691	     -0.01550044	     -0.00600796	      0.00683515
      0.93873937	     -0.00625286	     -0.01543364	     -0.00598137	      0.00683501
      0.93893890	     -0.00621924	     -0.01536729	     -0.00595497	      0.00683454
      0.93909528	     -0.00619317	     -0.01531558	     -0.00593443	      0.00683394
      0.93929605	     -0.00616008	     -0.01524958	     -0.00590823	      0.00683290
      0.93949683	     -0.00612739	     -0.01518402	     -0.00588223	      0.00683156
      0.93965558	     -0.00610182	     -0.01513248	     -0.00586181	      0.00683030
      0.93985404	     -0.00607022	     -0.01506843	     -0.00583646	      0.00682849
      0.94005250	     -0.00603899	     -0.01500479	     -0.00581130	      0.00682643
      0.94021411	     -0.00601384	     -0.01495327	     -0.00579094	      0.00682458
      0.94042542	     -0.00598132	     -0.01488633	     -0.00576452	      0.00682192
      0.94063672	     -0.00594922	     -0.01481984	     -0.00573830	      0.00681902
      0.94079261	     -0.00592580	     -0.01477109	     -0.00571909	      0.00681673
      0.94094850	     -0.00590260	     -0.01472258	     -0.00569999	      0.00681432
      0.94112193	     -0.00587704	     -0.01466891	     -0.00567888	      0.00681151
      0.94129535	     -0.00585175	     -0.01461555	     -0.00565790	      0.00680855
      0.94148522	     -0.00582436	     -0.01455747	     -0.00563508	      0.00680516
      0.94167508	     -0.00579728	     -0.01449975	     -0.00561242	      0.00680163
      0.94183086	     -0.00577529	     -0.01445266	     -0.00559395	      0.00679863
      0.94203502	     -0.00574678	     -0.01439131	     -0.00556990	      0.00679455
      0.94223919	     -0.00571860	     -0.01433038	     -0.00554603	      0.00679033
      0.94239879	     -0.00569681	     -0.01428302	     -0.00552749	      0.00678693
      0.94255839	     -0.00567523	     -0.01423592	     -0.00550906	      0.00678346
      0.94273271	     -0.00565188	     -0.01418475	     -0.00548905	      0.00677957
      0.94290702	     -0.00562878	     -0.01413387	     -0.00546916	      0.00677560
      0.94308839	     -0.00560498	     -0.01408125	     -0.00544861	      0.00677138
      0.94326977	     -0.00558144	     -0.01402894	     -0.00542818	      0.00676708
      0.94342452	     -0.00556154	     -0.01398455	     -0.00541086	      0.00676335
      0.94363789	     -0.00553440	     -0.01392371	     -0.00538714	      0.00675811
      0.94385126	     -0.00550760	     -0.01386331	     -0.00536359	      0.00675278
      0.94398554	     -0.00549089	     -0.01382551	     -0.00534887	      0.00674938
      0.94411983	     -0.00547432	     -0.01378787	     -0.00533421	      0.00674595
      0.94430474	     -0.00545170	     -0.01373632	     -0.00531414	      0.00674117
      0.94448966	     -0.00542932	     -0.01368508	     -0.00529420	      0.00673633
      0.94465552	     -0.00540945	     -0.01363939	     -0.00527643	      0.00673195
      0.94482138	     -0.00538976	     -0.01359395	     -0.00525876	      0.00672752
      0.94497594	     -0.00537158	     -0.01355182	     -0.00524238	      0.00672337
      0.94518539	     -0.00534719	     -0.01349508	     -0.00522033	      0.00671769
      0.94539483	     -0.00532310	     -0.01343872	     -0.00519844	      0.00671196
      0.94554036	     -0.00530652	     -0.01339980	     -0.00518333	      0.00670795
      0.94568589	     -0.00529007	     -0.01336106	     -0.00516829	      0.00670393
      0.94582241	     -0.00527476	     -0.01332489	     -0.00515425	      0.00670013
      0.94604103	     -0.00525049	     -0.01326730	     -0.00513191	      0.00669403
      0.94619421	     -0.00523366	     -0.01322719	     -0.00511635	      0.00668972
      0.94634740	     -0.00521697	     -0.01318729	     -0.00510087	      0.00668541
      0.94650059	     -0.00520042	     -0.01314758	     -0.00508548	      0.00668108
      0.94665659	     -0.00518371	     -0.01310736	     -0.00506988	      0.00667666
      0.94686760	     -0.00516133	     -0.01305328	     -0.00504892	      0.00667066
      0.94707860	     -0.00513921	     -0.01299957	     -0.00502811	      0.00666464
      0.94722277	     -0.00512424	     -0.01296310	     -0.00501398	      0.00666052
      0.94736694	     -0.00510939	     -0.01292679	     -0.00499991	      0.00665639
      0.94753239	     -0.00509249	     -0.01288534	     -0.00498385	      0.00665165
      0.94774052	     -0.00507144	     -0.01283351	     -0.00496378	      0.00664568
      0.94792882	     -0.00505260	     -0.01278693	     -0.00494574	      0.00664028
      0.94816156	     -0.00502957	     -0.01272976	     -0.00492360	      0.00663360
      0.94830967	     -0.00501506	     -0.01269360	     -0.00490960	      0.00662934
      0.94849029	     -0.00499752	     -0.01264975	     -0.00489262	      0.00662416
      0.94866271	     -0.00498094	     -0.01260813	     -0.00487651	      0.00661921
      0.94888166	     -0.00496010	     -0.01255562	     -0.00485617	      0.00661294
      0.94902423	     -0.00494665	     -0.01252164	     -0.00484302	      0.00660886
      0.94924940	     -0.00492562	     -0.01246828	     -0.00482236	      0.00660242
      0.94939209	     -0.00491242	     -0.01243468	     -0.00480935	      0.00659835
      0.94953477	     -0.00489932	     -0.01240124	     -0.00479639	      0.00659428
      0.94971387	     -0.00488302	     -0.01235948	     -0.00478023	      0.00658919
      0.94990293	     -0.00486597	     -0.01231567	     -0.00476326	      0.00658383
      0.95009199	     -0.00484908	     -0.01227213	     -0.00474639	      0.00657848
      0.95024750	     -0.00483532	     -0.01223653	     -0.00473260	      0.00657409
      0.95040301	     -0.00482166	     -0.01220110	     -0.00471888	      0.00656971
      0.95057789	     -0.00480643	     -0.01216148	     -0.00470353	      0.00656480
      0.95075276	     -0.00479134	     -0.01212209	     -0.00468826	      0.00655991
      0.95092764	     -0.00477638	     -0.01208293	     -0.00467309	      0.00655503
      0.95108328	     -0.00476317	     -0.01204827	     -0.00465965	      0.00655070
      0.95123892	     -0.00475007	     -0.01201378	     -0.00464628	      0.00654639
      0.95139456	     -0.00473707	     -0.01197948	     -0.00463298	      0.00654209
      0.95156366	     -0.00472306	     -0.01194241	     -0.00461860	      0.00653744
      0.95173276	     -0.00470917	     -0.01190554	     -0.00460430	      0.00653281
      0.95190186	     -0.00469540	     -0.01186888	     -0.00459007	      0.00652819
      0.95207096	     -0.00468174	     -0.01183243	     -0.00457592	      0.00652360
      0.95221085	     -0.00467053	     -0.01180242	     -0.00456428	      0.00651981
      0.95235074	     -0.00465939	     -0.01177256	     -0.00455268	      0.00651603
      0.95253303	     -0.00464499	     -0.01173385	     -0.00453764	      0.00651114
      0.95271532	     -0.00463072	     -0.01169538	     -0.00452270	      0.00650627
      0.95285305	     -0.00462003	     -0.01166647	     -0.00451146	      0.00650260
      0.95299078	     -0.00460940	     -0.01163768	     -0.00450027	      0.00649895
      0.95317360	     -0.00459541	     -0.01159968	     -0.00448549	      0.00649413
      0.95335641	     -0.00458154	     -0.01156191	     -0.00447080	      0.00648934
      0.95349308	     -0.00457124	     -0.01153383	     -0.00445987	      0.00648577
      0.95362974	     -0.00456102	     -0.01150587	     -0.00444898	      0.00648222
      0.95381300	     -0.00454742	     -0.01146858	     -0.00443446	      0.00647748
      0.95399626	     -0.00453393	     -0.01143151	     -0.00442002	      0.00647277
      0.95412931	     -0.00452421	     -0.01140474	     -0.00440959	      0.00646936
      0.95426237	     -0.00451456	     -0.01137809	     -0.00439920	      0.00646598
      0.95444662	     -0.00450128	     -0.01134138	     -0.00438488	      0.00646131
      0.95463087	     -0.00448813	     -0.01130489	     -0.00437064	      0.00645668
      0.95476180	     -0.00447885	     -0.01127910	     -0.00436058	      0.00645340
      0.95489273	     -0.00446962	     -0.01125342	     -0.00435055	      0.00645014
      0.95507746	     -0.00445670	     -0.01121738	     -0.00433647	      0.00644556
      0.95526219	     -0.00444389	     -0.01118156	     -0.00432247	      0.00644102
      0.95539084	     -0.00443504	     -0.01115675	     -0.00431276	      0.00643787
      0.95551949	     -0.00442623	     -0.01113204	     -0.00430309	      0.00643474
      0.95570454	     -0.00441366	     -0.01109668	     -0.00428925	      0.00643026
      0.95588959	     -0.00440120	     -0.01106154	     -0.00427549	      0.00642581
      0.95601650	     -0.00439271	     -0.01103757	     -0.00426610	      0.00642278
      0.95614342	     -0.00438427	     -0.01101369	     -0.00425674	      0.00641977
      0.95632880	     -0.00437203	     -0.01097900	     -0.00424313	      0.00641539
      0.95651418	     -0.00435989	     -0.01094453	     -0.00422960	      0.00641104
      0.95663892	     -0.00435178	     -0.01092145	     -0.00422054	      0.00640813
      0.95676366	     -0.00434371	     -0.01089847	     -0.00421151	      0.00640524
      0.95694899	     -0.00433181	     -0.01086450	     -0.00419816	      0.00640097
      0.95713433	     -0.00432001	     -0.01083074	     -0.00418488	      0.00639673
      0.95725823	     -0.00431218	     -0.01080829	     -0.00417604	      0.00639392
      0.95738213	     -0.00430438	     -0.01078593	     -0.00416724	      0.00639112
      0.95756817	     -0.00429276	     -0.01075253	     -0.00415408	      0.00638694
      0.95773384	     -0.00428249	     -0.01072296	     -0.00414242	      0.00638325
      0.95787780	     -0.00427363	     -0.01069740	     -0.00413234	      0.00638007
      0.95802175	     -0.00426482	     -0.01067196	     -0.00412230	      0.00637690
      0.95820280	     -0.00425383	     -0.01064014	     -0.00410973	      0.00637295
      0.95833754	     -0.00424570	     -0.01061659	     -0.00410042	      0.00637003
      0.95847228	     -0.00423762	     -0.01059314	     -0.00409114	      0.00636713
      0.95863854	     -0.00422771	     -0.01056435	     -0.00407975	      0.00636357
      0.95880330	     -0.00421796	     -0.01053598	     -0.00406851	      0.00636007
      0.95896806	     -0.00420828	     -0.01050776	     -0.00405733	      0.00635659
      0.95913282	     -0.00419867	     -0.01047970	     -0.00404620	      0.00635315
      0.95926978	     -0.00419073	     -0.01045650	     -0.00403699	      0.00635030
      0.95940674	     -0.00418284	     -0.01043340	     -0.00402781	      0.00634748
      0.95954370	     -0.00417499	     -0.01041040	     -0.00401867	      0.00634467
      0.95972395	     -0.00416473	     -0.01038030	     -0.00400670	      0.00634100
      0.95987848	     -0.00415600	     -0.01035464	     -0.00399649	      0.00633788
      0.96003302	     -0.00414732	     -0.01032911	     -0.00398632	      0.00633478
      0.96018755	     -0.00413870	     -0.01030371	     -0.00397619	      0.00633171
      0.96032478	     -0.00413109	     -0.01028127	     -0.00396724	      0.00632900
      0.96046201	     -0.00412353	     -0.01025893	     -0.00395832	      0.00632631
      0.96064008	     -0.00411378	     -0.01023009	     -0.00394680	      0.00632284
      0.96077667	     -0.00410634	     -0.01020809	     -0.00393800	      0.00632021
      0.96091325	     -0.00409895	     -0.01018619	     -0.00392924	      0.00631759
      0.96104984	     -0.00409160	     -0.01016439	     -0.00392051	      0.00631499
      0.96122877	     -0.00408203	     -0.01013598	     -0.00390912	      0.00631161
      0.96137889	     -0.00407406	     -0.01011228	     -0.00389961	      0.00630880
      0.96152900	     -0.00406614	     -0.01008870	     -0.00389014	      0.00630601
      0.96167912	     -0.00405826	     -0.01006524	     -0.00388072	      0.00630324
      0.96182924	     -0.00405043	     -0.01004189	     -0.00387133	      0.00630050
      0.96197935	     -0.00404265	     -0.01001867	     -0.00386198	      0.00629777
      0.96212947	     -0.00403491	     -0.00999556	     -0.00385267	      0.00629507
      0.96227958	     -0.00402722	     -0.00997257	     -0.00384340	      0.00629239
      0.96242970	     -0.00401958	     -0.00994969	     -0.00383417	      0.00628973
      0.96257981	     -0.00401198	     -0.00992693	     -0.00382497	      0.00628710
      0.96271064	     -0.00400540	     -0.00990719	     -0.00381699	      0.00628482
      0.96284147	     -0.00399884	     -0.00988753	     -0.00380904	      0.00628255
      0.96302013	     -0.00398995	     -0.00986083	     -0.00379823	      0.00627949
      0.96315556	     -0.00398325	     -0.00984070	     -0.00379007	      0.00627719
      0.96329100	     -0.00397659	     -0.00982066	     -0.00378193	      0.00627490
      0.96342643	     -0.00396996	     -0.00980071	     -0.00377383	      0.00627263
      0.96360240	     -0.00396140	     -0.00977492	     -0.00376335	      0.00626971
      0.96374631	     -0.00395444	     -0.00975395	     -0.00375482	      0.00626735
      0.96389023	     -0.00394752	     -0.00973308	     -0.00374632	      0.00626500
      0.96403414	     -0.00394063	     -0.00971231	     -0.00373785	      0.00626267
      0.96417805	     -0.00393379	     -0.00969164	     -0.00372942	      0.00626036
      0.96432197	     -0.00392698	     -0.00967107	     -0.00372102	      0.00625808
      0.96446588	     -0.00392021	     -0.00965060	     -0.00371265	      0.00625581
      0.96460979	     -0.00391348	     -0.00963023	     -0.00370432	      0.00625356
      0.96476914	     -0.00390606	     -0.00960779	     -0.00369513	      0.00625109
      0.96492849	     -0.00389869	     -0.00958547	     -0.00368597	      0.00624865
      0.96505409	     -0.00389292	     -0.00956797	     -0.00367879	      0.00624674
      0.96517969	     -0.00388717	     -0.00955053	     -0.00367163	      0.00624484
      0.96536358	     -0.00387880	     -0.00952515	     -0.00366119	      0.00624210
      0.96549277	     -0.00387295	     -0.00950740	     -0.00365388	      0.00624018
      0.96562196	     -0.00386713	     -0.00948974	     -0.00364660	      0.00623829
      0.96578281	     -0.00385992	     -0.00946786	     -0.00363758	      0.00623595
      0.96593622	     -0.00385309	     -0.00944710	     -0.00362900	      0.00623374
      0.96608963	     -0.00384629	     -0.00942644	     -0.00362046	      0.00623156
      0.96624304	     -0.00383954	     -0.00940590	     -0.00361196	      0.00622939
      0.96637216	     -0.00383388	     -0.00938869	     -0.00360483	      0.00622759
      0.96650129	     -0.00382825	     -0.00937155	     -0.00359772	      0.00622580
      0.96663041	     -0.00382264	     -0.00935450	     -0.00359064	      0.00622402
      0.96681034	     -0.00381487	     -0.00933085	     -0.00358081	      0.00622157
      0.96694623	     -0.00380904	     -0.00931309	     -0.00357342	      0.00621975
      0.96708213	     -0.00380324	     -0.00929541	     -0.00356605	      0.00621793
      0.96721802	     -0.00379746	     -0.00927781	     -0.00355871	      0.00621614
      0.96739386	     -0.00379002	     -0.00925515	     -0.00354925	      0.00621384
      0.96751493	     -0.00378493	     -0.00923964	     -0.00354277	      0.00621228
      0.96763599	     -0.00377986	     -0.00922419	     -0.00353630	      0.00621072
      0.96780186	     -0.00377295	     -0.00920312	     -0.00352748	      0.00620862
      0.96796179	     -0.00376633	     -0.00918292	     -0.00351900	      0.00620661
      0.96812173	     -0.00375974	     -0.00916283	     -0.00351057	      0.00620463
      0.96825231	     -0.00375439	     -0.00914650	     -0.00350370	      0.00620302
      0.96838288	     -0.00374906	     -0.00913026	     -0.00349686	      0.00620144
      0.96854858	     -0.00374233	     -0.00910974	     -0.00348822	      0.00619944
      0.96868079	     -0.00373699	     -0.00909346	     -0.00348134	      0.00619787
      0.96881300	     -0.00373168	     -0.00907724	     -0.00347450	      0.00619632
      0.96894522	     -0.00372639	     -0.00906110	     -0.00346767	      0.00619477
      0.96912353	     -0.00371929	     -0.00903945	     -0.00345850	      0.00619272
      0.96924206	     -0.00371459	     -0.00902514	     -0.00345243	      0.00619137
      0.96936059	     -0.00370992	     -0.00901088	     -0.00344638	      0.00619003
      0.96952745	     -0.00370337	     -0.00899090	     -0.00343789	      0.00618817
      0.96968715	     -0.00369713	     -0.00897189	     -0.00342980	      0.00618641
      0.96984685	     -0.00369093	     -0.00895298	     -0.00342174	      0.00618468
      0.96997478	     -0.00368599	     -0.00893791	     -0.00341531	      0.00618330
      0.97010270	     -0.00368107	     -0.00892290	     -0.00340890	      0.00618194
      0.97026769	     -0.00367475	     -0.00890365	     -0.00340066	      0.00618021
      0.97039894	     -0.00366975	     -0.00888840	     -0.00339413	      0.00617885
      0.97053020	     -0.00366477	     -0.00887323	     -0.00338763	      0.00617750
      0.97066145	     -0.00365981	     -0.00885813	     -0.00338114	      0.00617617
      0.97083493	     -0.00365329	     -0.00883827	     -0.00337260	      0.00617443
      0.97095409	     -0.00364884	     -0.00882470	     -0.00336676	      0.00617325
      0.97107324	     -0.00364440	     -0.00881119	     -0.00336094	      0.00617208
      0.97123544	     -0.00363838	     -0.00879288	     -0.00335304	      0.00617051
      0.97138905	     -0.00363271	     -0.00877564	     -0.00334558	      0.00616905
      0.97154265	     -0.00362707	     -0.00875849	     -0.00333816	      0.00616760
      0.97167005	     -0.00362242	     -0.00874433	     -0.00333203	      0.00616642
      0.97179744	     -0.00361778	     -0.00873024	     -0.00332591	      0.00616525
      0.97195714	     -0.00361200	     -0.00871266	     -0.00331827	      0.00616381
      0.97208920	     -0.00360724	     -0.00869820	     -0.00331198	      0.00616263
      0.97222125	     -0.00360249	     -0.00868380	     -0.00330570	      0.00616147
      0.97235331	     -0.00359777	     -0.00866947	     -0.00329945	      0.00616032
      0.97251477	     -0.00359203	     -0.00865203	     -0.00329184	      0.00615893
      0.97263830	     -0.00358765	     -0.00863876	     -0.00328603	      0.00615789
      0.97276184	     -0.00358329	     -0.00862555	     -0.00328024	      0.00615685
      0.97291374	     -0.00357795	     -0.00860937	     -0.00327315	      0.00615560
      0.97305816	     -0.00357290	     -0.00859408	     -0.00326643	      0.00615443
      0.97320259	     -0.00356787	     -0.00857886	     -0.00325973	      0.00615328
      0.97334701	     -0.00356286	     -0.00856371	     -0.00325306	      0.00615214
      0.97347046	     -0.00355860	     -0.00855083	     -0.00324737	      0.00615118
      0.97359390	     -0.00355436	     -0.00853800	     -0.00324171	      0.00615024
      0.97371734	     -0.00355013	     -0.00852523	     -0.00323606	      0.00614930
      0.97390437	     -0.00354375	     -0.00850598	     -0.00322753	      0.00614792
      0.97401454	     -0.00354002	     -0.00849470	     -0.00322252	      0.00614711
      0.97412472	     -0.00353629	     -0.00848346	     -0.00321753	      0.00614632
      0.97429827	     -0.00353045	     -0.00846585	     -0.00320969	      0.00614509
      0.97442104	     -0.00352633	     -0.00845345	     -0.00320417	      0.00614423
      0.97466987	     -0.00351803	     -0.00842850	     -0.00319303	      0.00614253
      0.97476656	     -0.00351483	     -0.00841886	     -0.00318872	      0.00614189
      0.97488895	     -0.00351078	     -0.00840670	     -0.00318327	      0.00614108
      0.97510182	     -0.00350378	     -0.00838568	     -0.00317384	      0.00613971
      0.97533057	     -0.00349631	     -0.00836327	     -0.00316376	      0.00613828
      0.97543466	     -0.00349293	     -0.00835313	     -0.00315920	      0.00613764
      0.97556158	     -0.00348881	     -0.00834082	     -0.00315364	      0.00613687
      0.97574051	     -0.00348304	     -0.00832356	     -0.00314584	      0.00613582
      0.97586752	     -0.00347897	     -0.00831137	     -0.00314032	      0.00613508
      0.97599453	     -0.00347490	     -0.00829924	     -0.00313482	      0.00613436
      0.97612155	     -0.00347086	     -0.00828716	     -0.00312934	      0.00613365
      0.97629122	     -0.00346547	     -0.00827111	     -0.00312204	      0.00613272
      0.97640544	     -0.00346187	     -0.00826035	     -0.00311714	      0.00613211
      0.97651965	     -0.00345827	     -0.00824965	     -0.00311226	      0.00613151
      0.97667915	     -0.00345327	     -0.00823476	     -0.00310546	      0.00613069
      0.97682671	     -0.00344866	     -0.00822107	     -0.00309919	      0.00612995
      0.97697427	     -0.00344407	     -0.00820745	     -0.00309295	      0.00612923
      0.97709720	     -0.00344026	     -0.00819616	     -0.00308776	      0.00612864
      0.97722013	     -0.00343647	     -0.00818491	     -0.00308259	      0.00612806
      0.97737243	     -0.00343179	     -0.00817105	     -0.00307621	      0.00612736
      0.97750255	     -0.00342780	     -0.00815927	     -0.00307077	      0.00612678
      0.97763267	     -0.00342383	     -0.00814754	     -0.00306535	      0.00612621
      0.97776279	     -0.00341988	     -0.00813586	     -0.00305995	      0.00612566
      0.97789291	     -0.00341594	     -0.00812424	     -0.00305456	      0.00612512
      0.97802303	     -0.00341201	     -0.00811267	     -0.00304919	      0.00612459
      0.97818044	     -0.00340729	     -0.00809875	     -0.00304271	      0.00612397
      0.97829592	     -0.00340383	     -0.00808858	     -0.00303798	      0.00612353
      0.97841141	     -0.00340038	     -0.00807846	     -0.00303326	      0.00612310
      0.97856378	     -0.00339585	     -0.00806517	     -0.00302704	      0.00612254
      0.97870566	     -0.00339165	     -0.00805285	     -0.00302128	      0.00612204
      0.97884755	     -0.00338747	     -0.00804060	     -0.00301554	      0.00612156
      0.97897216	     -0.00338381	     -0.00802990	     -0.00301051	      0.00612115
      0.97909677	     -0.00338016	     -0.00801924	     -0.00300549	      0.00612075
      0.97922138	     -0.00337653	     -0.00800863	     -0.00300049	      0.00612036
      0.97937472	     -0.00337207	     -0.00799563	     -0.00299436	      0.00611991
      0.97950477	     -0.00336831	     -0.00798467	     -0.00298917	      0.00611953
      0.97963482	     -0.00336455	     -0.00797376	     -0.00298400	      0.00611917
      0.97976488	     -0.00336082	     -0.00796289	     -0.00297885	      0.00611882
      0.97989493	     -0.00335709	     -0.00795208	     -0.00297371	      0.00611849
      0.98002498	     -0.00335338	     -0.00794132	     -0.00296858	      0.00611816
      0.98015503	     -0.00334968	     -0.00793061	     -0.00296348	      0.00611786
      0.98028508	     -0.00334599	     -0.00791996	     -0.00295838	      0.00611756
      0.98041513	     -0.00334232	     -0.00790935	     -0.00295331	      0.00611728
      0.98054519	     -0.00333866	     -0.00789879	     -0.00294824	      0.00611701
      0.98067524	     -0.00333501	     -0.00788828	     -0.00294320	      0.00611676
      0.98083228	     -0.00333062	     -0.00787565	     -0.00293712	      0.00611647
      0.98094258	     -0.00332755	     -0.00786683	     -0.00293287	      0.00611627
      0.98105288	     -0.00332449	     -0.00785804	     -0.00292863	      0.00611609
      0.98120848	     -0.00332019	     -0.00784570	     -0.00292266	      0.00611585
      0.98135198	     -0.00331623	     -0.00783438	     -0.00291717	      0.00611564
      0.98149549	     -0.00331229	     -0.00782312	     -0.00291171	      0.00611545
      0.98161404	     -0.00330905	     -0.00781387	     -0.00290720	      0.00611530
      0.98173259	     -0.00330582	     -0.00780465	     -0.00290271	      0.00611517
      0.98188108	     -0.00330178	     -0.00779316	     -0.00289711	      0.00611502
      0.98200942	     -0.00329831	     -0.00778329	     -0.00289227	      0.00611490
      0.98213776	     -0.00329484	     -0.00777345	     -0.00288746	      0.00611479
      0.98226610	     -0.00329139	     -0.00776367	     -0.00288265	      0.00611470
      0.98239444	     -0.00328795	     -0.00775393	     -0.00287786	      0.00611462
      0.98252278	     -0.00328452	     -0.00774423	     -0.00287309	      0.00611455
      0.98265112	     -0.00328110	     -0.00773459	     -0.00286832	      0.00611450
      0.98277947	     -0.00327770	     -0.00772498	     -0.00286357	      0.00611445
      0.98290781	     -0.00327430	     -0.00771543	     -0.00285884	      0.00611443
      0.98303615	     -0.00327092	     -0.00770591	     -0.00285412	      0.00611441
      0.98316449	     -0.00326755	     -0.00769645	     -0.00284941	      0.00611441
      0.98329283	     -0.00326418	     -0.00768702	     -0.00284472	      0.00611441
      0.98342117	     -0.00326083	     -0.00767765	     -0.00284003	      0.00611444
      0.98354951	     -0.00325749	     -0.00766831	     -0.00283537	      0.00611447
      0.98367785	     -0.00325416	     -0.00765902	     -0.00283071	      0.00611452
      0.98380619	     -0.00325084	     -0.00764978	     -0.00282607	      0.00611458
      0.98393454	     -0.00324754	     -0.00764058	     -0.00282144	      0.00611465
      0.98406288	     -0.00324424	     -0.00763142	     -0.00281683	      0.00611473
      0.98419122	     -0.00324095	     -0.00762231	     -0.00281223	      0.00611483
      0.98431956	     -0.00323768	     -0.00761324	     -0.00280764	      0.00611494
      0.98444790	     -0.00323441	     -0.00760422	     -0.00280306	      0.00611507
      0.98457624	     -0.00323115	     -0.00759523	     -0.00279850	      0.00611520
      0.98470458	     -0.00322791	     -0.00758629	     -0.00279395	      0.00611535
      0.98483292	     -0.00322467	     -0.00757740	     -0.00278941	      0.00611551
      0.98496126	     -0.00322145	     -0.00756854	     -0.00278489	      0.00611569
      0.98508961	     -0.00321824	     -0.00755973	     -0.00278038	      0.00611587
      0.98521795	     -0.00321503	     -0.00755096	     -0.00277588	      0.00611607
      0.98534629	     -0.00321184	     -0.00754224	     -0.00277139	      0.00611628
      0.98547463	     -0.00320865	     -0.00753355	     -0.00276692	      0.00611651
      0.98560297	     -0.00320548	     -0.00752491	     -0.00276246	      0.00611675
      0.98573131	     -0.00320231	     -0.00751631	     -0.00275801	      0.00611700
      0.98585965	     -0.00319916	     -0.00750775	     -0.00275358	      0.00611726
      0.98598799	     -0.00319601	     -0.00749923	     -0.00274915	      0.00611753
      0.98611633	     -0.00319288	     -0.00749076	     -0.00274474	      0.00611782
      0.98622958	     -0.00319012	     -0.00748331	     -0.00274086	      0.00611809
      0.98634283	     -0.00318737	     -0.00747590	     -0.00273699	      0.00611836
      0.98648619	     -0.00318390	     -0.00746656	     -0.00273210	      0.00611872
      0.98662955	     -0.00318044	     -0.00745728	     -0.00272722	      0.00611910
      0.98673504	     -0.00317790	     -0.00745048	     -0.00272365	      0.00611939
      0.98684052	     -0.00317537	     -0.00744370	     -0.00272008	      0.00611969
      0.98700062	     -0.00317154	     -0.00743348	     -0.00271468	      0.00612015
      0.98712696	     -0.00316853	     -0.00742545	     -0.00271043	      0.00612053
      0.98725331	     -0.00316552	     -0.00741746	     -0.00270619	      0.00612093
      0.98737965	     -0.00316253	     -0.00740951	     -0.00270197	      0.00612133
      0.98750600	     -0.00315954	     -0.00740160	     -0.00269775	      0.00612175
      0.98763234	     -0.00315657	     -0.00739373	     -0.00269355	      0.00612218
      0.98775869	     -0.00315360	     -0.00738589	     -0.00268936	      0.00612263
      0.98788503	     -0.00315064	     -0.00737810	     -0.00268518	      0.00612308
      0.98801138	     -0.00314769	     -0.00737034	     -0.00268101	      0.00612355
      0.98813772	     -0.00314475	     -0.00736262	     -0.00267685	      0.00612403
      0.98826406	     -0.00314181	     -0.00735494	     -0.00267271	      0.00612452
      0.98839041	     -0.00313889	     -0.00734729	     -0.00266857	      0.00612503
      0.98851675	     -0.00313597	     -0.00733969	     -0.00266445	      0.00612554
      0.98862995	     -0.00313337	     -0.00733290	     -0.00266076	      0.00612602
      0.98874315	     -0.00313077	     -0.00732615	     -0.00265709	      0.00612650
      0.98885636	     -0.00312818	     -0.00731943	     -0.00265342	      0.00612700
      0.98901926	     -0.00312446	     -0.00730980	     -0.00264816	      0.00612772
      0.98912918	     -0.00312196	     -0.00730334	     -0.00264461	      0.00612823
      0.98923910	     -0.00311946	     -0.00729691	     -0.00264108	      0.00612874
      0.98938503	     -0.00311616	     -0.00728842	     -0.00263640	      0.00612943
      0.98951335	     -0.00311326	     -0.00728099	     -0.00263230	      0.00613006
      0.98964168	     -0.00311038	     -0.00727360	     -0.00262821	      0.00613069
      0.98977001	     -0.00310750	     -0.00726624	     -0.00262413	      0.00613134
      0.98989833	     -0.00310463	     -0.00725892	     -0.00262007	      0.00613200
      0.99001075	     -0.00310212	     -0.00725254	     -0.00261651	      0.00613259
      0.99012317	     -0.00309962	     -0.00724619	     -0.00261296	      0.00613319
      0.99026188	     -0.00309654	     -0.00723840	     -0.00260860	      0.00613395
      0.99040060	     -0.00309347	     -0.00723064	     -0.00260425	      0.00613472
      0.99050550	     -0.00309116	     -0.00722481	     -0.00260097	      0.00613531
      0.99061040	     -0.00308885	     -0.00721899	     -0.00259769	      0.00613591
      0.99076290	     -0.00308551	     -0.00721059	     -0.00259294	      0.00613680
      0.99087170	     -0.00308313	     -0.00720462	     -0.00258956	      0.00612844
      0.99098050	     -0.00308075	     -0.00719869	     -0.00258619	      0.00600358
      0.99114380	     -0.00307720	     -0.00718982	     -0.00258115	      0.00555701
      0.99126453	     -0.00307458	     -0.00718331	     -0.00257743	      0.00503909
      0.99138527	     -0.00307197	     -0.00717682	     -0.00257372	      0.00437269
      0.99150600	     -0.00306936	     -0.00717037	     -0.00257001	      0.00356799
      0.99162674	     -0.00306676	     -0.00716395	     -0.00256632	      0.00263515
      0.99177948	     -0.00306349	     -0.00715587	     -0.00256167	      0.00128705
      0.99188260	     -0.00306128	     -0.00715044	     -0.00255853	      0.00028003
      0.99198572	     -0.00305908	     -0.00714504	     -0.00255540	     -0.00079826
      0.99213580	     -0.00305588	     -0.00713721	     -0.00255086	     -0.00248294
      0.99226828	     -0.00305307	     -0.00713035	     -0.00254686	     -0.00407139
      0.99240077	     -0.00305026	     -0.00712352	     -0.00254287	     -0.00574278
      0.99251594	     -0.00304783	     -0.00711761	     -0.00253942	     -0.00725466
      0.99263111	     -0.00304540	     -0.00711173	     -0.00253597	     -0.00881429
      0.99274628	     -0.00304297	     -0.00710588	     -0.00253253	     -0.01041534
      0.99288969	     -0.00303996	     -0.00709863	     -0.00252825	     -0.01245793
      0.99300791	     -0.00303749	     -0.00709268	     -0.00252474	     -0.01417566
      0.99312614	     -0.00303502	     -0.00708676	     -0.00252123	     -0.01591811
      0.99324436	     -0.00303255	     -0.00708087	     -0.00251774	     -0.01768026
      0.99336259	     -0.00303009	     -0.00707501	     -0.00251425	     -0.01945751
      0.99350820	     -0.00302707	     -0.00706783	     -0.00250996	     -0.02166108
      0.99361568	     -0.00302484	     -0.00706255	     -0.00250681	     -0.02329395
      0.99372316	     -0.00302262	     -0.00705730	     -0.00250366	     -0.02492942
      0.99386313	     -0.00301973	     -0.00705049	     -0.00249957	     -0.02705952
      0.99400311	     -0.00301685	     -0.00704372	     -0.00249549	     -0.02918548
      0.99410908	     -0.00301467	     -0.00703862	     -0.00249242	     -0.03078962
      0.99421504	     -0.00301249	     -0.00703354	     -0.00248934	     -0.03238748
      0.99435520	     -0.00300962	     -0.00702685	     -0.00248529	     -0.03448886
      0.99448221	     -0.00300702	     -0.00702081	     -0.00248163	     -0.03637920
      0.99460923	     -0.00300442	     -0.00701481	     -0.00247797	     -0.03825413
      0.99473625	     -0.00300183	     -0.00700884	     -0.00247433	     -0.04011195
      0.99484525	     -0.00299961	     -0.00700373	     -0.00247121	     -0.04169137
      0.99495424	     -0.00299739	     -0.00699865	     -0.00246809	     -0.04325622
      0.99508669	     -0.00299470	     -0.00699250	     -0.00246432	     -0.04513703
      0.99521914	     -0.00299202	     -0.00698637	     -0.00246055	     -0.04699395
      0.99533216	     -0.00298973	     -0.00698117	     -0.00245735	     -0.04855888
      0.99544519	     -0.00298744	     -0.00697599	     -0.00245415	     -0.05010504
      0.99555822	     -0.00298515	     -0.00697083	     -0.00245096	     -0.05163189
      0.99570339	     -0.00298222	     -0.00696423	     -0.00244687	     -0.05356396
      0.99581403	     -0.00297999	     -0.00695923	     -0.00244377	     -0.05501390
      0.99592467	     -0.00297776	     -0.00695424	     -0.00244067	     -0.05644403
      0.99605848	     -0.00297506	     -0.00694823	     -0.00243693	     -0.05814690
      0.99619230	     -0.00297237	     -0.00694225	     -0.00243320	     -0.05981992
      0.99629747	     -0.00297026	     -0.00693756	     -0.00243027	     -0.06111362
      0.99640264	     -0.00296815	     -0.00693289	     -0.00242735	     -0.06238851
      0.99654000	     -0.00296539	     -0.00692682	     -0.00242355	     -0.06402502
      0.99666541	     -0.00296287	     -0.00692130	     -0.00242009	     -0.06549089
      0.99679083	     -0.00296036	     -0.00691580	     -0.00241663	     -0.06692955
      0.99691625	     -0.00295785	     -0.00691032	     -0.00241319	     -0.06834094
      0.99702395	     -0.00295569	     -0.00690563	     -0.00241024	     -0.06953127
      0.99713166	     -0.00295354	     -0.00690095	     -0.00240729	     -0.07070147
      0.99726294	     -0.00295091	     -0.00689528	     -0.00240371	     -0.07210057
      0.99739422	     -0.00294829	     -0.00688962	     -0.00240013	     -0.07346990
      0.99750539	     -0.00294607	     -0.00688484	     -0.00239711	     -0.07460633
      0.99761656	     -0.00294385	     -0.00688008	     -0.00239410	     -0.07572160
      0.99772773	     -0.00294163	     -0.00687534	     -0.00239110	     -0.07681584
      0.99787360	     -0.00293872	     -0.00686913	     -0.00238716	     -0.07821998
      0.99798257	     -0.00293655	     -0.00686451	     -0.00238423	     -0.07924558
      0.99809153	     -0.00293437	     -0.00685991	     -0.00238131	     -0.08025146
      0.99822504	     -0.00293171	     -0.00685428	     -0.00237773	     -0.08145728
      0.99835855	     -0.00292905	     -0.00684867	     -0.00237416	     -0.08263408
      0.99846128	     -0.00292700	     -0.00684437	     -0.00237143	     -0.08352002
      0.99856401	     -0.00292495	     -0.00684007	     -0.00236870	     -0.08438917
      0.99870203	     -0.00292220	     -0.00683432	     -0.00236503	     -0.08553086
      0.99882700	     -0.00291971	     -0.00682913	     -0.00236173	     -0.08653909
      0.99895197	     -0.00291722	     -0.00682395	     -0.00235843	     -0.08752347
      0.99907693	     -0.00291473	     -0.00681879	     -0.00235514	     -0.08848436
      0.99918160	     -0.00291264	     -0.00681447	     -0.00235239	     -0.08927134
      0.99928627	     -0.00291056	     -0.00681017	     -0.00234964	     -0.09004233
      0.99941865	     -0.00290792	     -0.00680473	     -0.00234618	     -0.09099491
      0.99955103	     -0.00290528	     -0.00679931	     -0.00234272	     -0.09192273
      0.99965976	     -0.00290311	     -0.00679487	     -0.00233989	     -0.09266659
      0.99976850	     -0.00290094	     -0.00679044	     -0.00233707	     -0.09339433
      0.99987723	     -0.00289878	     -0.00678602	     -0.00233425	     -0.09410619
      1.00002720	     -0.00289579	     -0.00677994	     -0.00233037	     -0.09506249
      1.00013291	     -0.00289368	     -0.00677566	     -0.00232764	     -0.09571913
      1.00023863	     -0.00289157	     -0.00677138	     -0.00232492	     -0.09636161
      1.00037431	     -0.00288886	     -0.00676591	     -0.00232143	     -0.09716585
      1.00050999	     -0.00288615	     -0.00676045	     -0.00231796	     -0.09794767
      1.00060922	     -0.00288417	     -0.00675646	     -0.00231542	     -0.09850551
      1.00070844	     -0.00288219	     -0.00675248	     -0.00231289	     -0.09905183
      1.00084939	     -0.00287937	     -0.00674684	     -0.00230930	     -0.09980851
      1.00097539	     -0.00287685	     -0.00674180	     -0.00230610	     -0.10046603
      1.00110140	     -0.00287433	     -0.00673677	     -0.00230291	     -0.10110613
      1.00121171	     -0.00287213	     -0.00673237	     -0.00230012	     -0.10165255
      1.00132202	     -0.00286992	     -0.00672798	     -0.00229734	     -0.10218617
      1.00143233	     -0.00286771	     -0.00672360	     -0.00229456	     -0.10270726
      1.00156948	     -0.00286497	     -0.00671816	     -0.00229112	     -0.10333801
      1.00168249	     -0.00286270	     -0.00671368	     -0.00228829	     -0.10384385
      1.00179551	     -0.00286044	     -0.00670921	     -0.00228546	     -0.10433738
      1.00190852	     -0.00285817	     -0.00670474	     -0.00228265	     -0.10481889
      1.00202153	     -0.00285591	     -0.00670027	     -0.00227983	     -0.10528860
      1.00216207	     -0.00285309	     -0.00669473	     -0.00227634	     -0.10585664
      1.00226490	     -0.00285102	     -0.00669068	     -0.00227380	     -0.10626128
      1.00236774	     -0.00284896	     -0.00668663	     -0.00227125	     -0.10665681
      1.00250244	     -0.00284625	     -0.00668133	     -0.00226793	     -0.10716142
      1.00263714	     -0.00284355	     -0.00667604	     -0.00226462	     -0.10765111
      1.00273806	     -0.00284152	     -0.00667208	     -0.00226214	     -0.10800845
      1.00283898	     -0.00283949	     -0.00666812	     -0.00225967	     -0.10835779
      1.00297437	     -0.00283676	     -0.00666281	     -0.00225636	     -0.10881416
      1.00309674	     -0.00283430	     -0.00665802	     -0.00225337	     -0.10921478
      1.00321910	     -0.00283184	     -0.00665323	     -0.00225040	     -0.10960444
      1.00334147	     -0.00282937	     -0.00664844	     -0.00224742	     -0.10998341
      1.00344480	     -0.00282729	     -0.00664440	     -0.00224492	     -0.11029529
      1.00354813	     -0.00282521	     -0.00664036	     -0.00224242	     -0.11059987
      1.00367660	     -0.00282262	     -0.00663534	     -0.00223932	     -0.11096858
      1.00380506	     -0.00282002	     -0.00663033	     -0.00223623	     -0.11132652
      1.00391325	     -0.00281784	     -0.00662610	     -0.00223363	     -0.11161982
      1.00402144	     -0.00281565	     -0.00662188	     -0.00223104	     -0.11190582
      1.00412963	     -0.00281347	     -0.00661766	     -0.00222845	     -0.11218469
      1.00427048	     -0.00281062	     -0.00661217	     -0.00222509	     -0.11253729
      1.00437567	     -0.00280849	     -0.00660807	     -0.00222259	     -0.11279312
      1.00448087	     -0.00280636	     -0.00660397	     -0.00222009	     -0.11304266
      1.00461041	     -0.00280374	     -0.00659892	     -0.00221701	     -0.11334150
      1.00473996	     -0.00280112	     -0.00659387	     -0.00221395	     -0.11363123
      1.00484104	     -0.00279907	     -0.00658993	     -0.00221156	     -0.11385112
      1.00494212	     -0.00279702	     -0.00658599	     -0.00220918	     -0.11406572
      1.00507368	     -0.00279436	     -0.00658087	     -0.00220609	     -0.11433725
      1.00519450	     -0.00279191	     -0.00657616	     -0.00220326	     -0.11457904
      1.00531532	     -0.00278945	     -0.00657145	     -0.00220043	     -0.11481376
      1.00543613	     -0.00278700	     -0.00656674	     -0.00219761	     -0.11504157
      1.00553885	     -0.00278492	     -0.00656274	     -0.00219521	     -0.11522994
      1.00564157	     -0.00278283	     -0.00655873	     -0.00219283	     -0.11541353
      1.00576824	     -0.00278026	     -0.00655379	     -0.00218989	     -0.11563348
      1.00589492	     -0.00277768	     -0.00654885	     -0.00218695	     -0.11584648
      1.00600265	     -0.00277549	     -0.00654465	     -0.00218446	     -0.11602226
      1.00611038	     -0.00277330	     -0.00654044	     -0.00218198	     -0.11619322
      1.00621811	     -0.00277111	     -0.00653624	     -0.00217950	     -0.11635946
      1.00635553	     -0.00276831	     -0.00653087	     -0.00217634	     -0.11656481
      1.00646046	     -0.00276617	     -0.00652677	     -0.00217394	     -0.11671665
      1.00656539	     -0.00276404	     -0.00652267	     -0.00217154	     -0.11686430
      1.00669247	     -0.00276145	     -0.00651770	     -0.00216864	     -0.11703759
      1.00681955	     -0.00275886	     -0.00651272	     -0.00216575	     -0.11720499
      1.00692086	     -0.00275679	     -0.00650876	     -0.00216345	     -0.11733430
      1.00702216	     -0.00275472	     -0.00650479	     -0.00216115	     -0.11746001
      1.00715074	     -0.00275210	     -0.00649975	     -0.00215824	     -0.11761447
      1.00727933	     -0.00274948	     -0.00649471	     -0.00215534	     -0.11776337
      1.00738289	     -0.00274736	     -0.00649064	     -0.00215300	     -0.11787933
      1.00748644	     -0.00274525	     -0.00648658	     -0.00215068	     -0.11799182
      1.00761226	     -0.00274268	     -0.00648163	     -0.00214785	     -0.11812391
      1.00773807	     -0.00274011	     -0.00647669	     -0.00214504	     -0.11825107
      1.00784181	     -0.00273799	     -0.00647260	     -0.00214272	     -0.11835230
      1.00794555	     -0.00273587	     -0.00646852	     -0.00214040	     -0.11845031
      1.00807011	     -0.00273332	     -0.00646361	     -0.00213763	     -0.11856382
      1.00819466	     -0.00273078	     -0.00645870	     -0.00213487	     -0.11867286
      1.00829944	     -0.00272863	     -0.00645456	     -0.00213254	     -0.11876119
      1.00840421	     -0.00272649	     -0.00645042	     -0.00213023	     -0.11884648
      1.00850899	     -0.00272435	     -0.00644628	     -0.00212791	     -0.11892878
      1.00865171	     -0.00272143	     -0.00644063	     -0.00212477	     -0.11903615
      1.00875367	     -0.00271934	     -0.00643659	     -0.00212253	     -0.11910959
      1.00885563	     -0.00271725	     -0.00643255	     -0.00212029	     -0.11918034
      1.00898521	     -0.00271460	     -0.00642740	     -0.00211746	     -0.11926646
      1.00911479	     -0.00271195	     -0.00642225	     -0.00211463	     -0.11934841
      1.00921163	     -0.00270996	     -0.00641840	     -0.00211252	     -0.11940696
      1.00930848	     -0.00270798	     -0.00641455	     -0.00211041	     -0.11946327
      1.00944154	     -0.00270525	     -0.00640924	     -0.00210752	     -0.11953701
      1.00956177	     -0.00270279	     -0.00640445	     -0.00210491	     -0.11960010
      1.00968200	     -0.00270033	     -0.00639965	     -0.00210232	     -0.11965989
      1.00978909	     -0.00269813	     -0.00639536	     -0.00210001	     -0.11971041
      1.00989618	     -0.00269594	     -0.00639108	     -0.00209770	     -0.11975839
      1.01000327	     -0.00269374	     -0.00638679	     -0.00209540	     -0.11980388
      1.01013228	     -0.00269110	     -0.00638161	     -0.00209263	     -0.11985540
      1.01024137	     -0.00268886	     -0.00637723	     -0.00209030	     -0.11989623
      1.01035046	     -0.00268662	     -0.00637284	     -0.00208797	     -0.11993459
      1.01045955	     -0.00268439	     -0.00636845	     -0.00208564	     -0.11997051
      1.01056864	     -0.00268215	     -0.00636405	     -0.00208332	     -0.12000403
      1.01070164	     -0.00267942	     -0.00635869	     -0.00208049	     -0.12004169
      1.01080194	     -0.00267737	     -0.00635463	     -0.00207837	     -0.12006780
      1.01090224	     -0.00267531	     -0.00635057	     -0.00207625	     -0.12009196
      1.01102997	     -0.00267269	     -0.00634540	     -0.00207355	     -0.12011996
      1.01115770	     -0.00267007	     -0.00634022	     -0.00207086	     -0.12014489
      1.01125601	     -0.00266805	     -0.00633622	     -0.00206880	     -0.12016203
      1.01135432	     -0.00266604	     -0.00633223	     -0.00206673	     -0.12017739
      1.01148301	     -0.00266340	     -0.00632699	     -0.00206404	     -0.12019488
      1.01160005	     -0.00266100	     -0.00632221	     -0.00206159	     -0.12020821
      1.01171708	     -0.00265860	     -0.00631743	     -0.00205915	     -0.12021915
      1.01183412	     -0.00265620	     -0.00631265	     -0.00205672	     -0.12022771
      1.01193563	     -0.00265412	     -0.00630849	     -0.00205461	     -0.12023323
      1.01203714	     -0.00265204	     -0.00630433	     -0.00205250	     -0.12023702
      1.01213866	     -0.00264995	     -0.00630016	     -0.00205040	     -0.12023909
      1.01228399	     -0.00264698	     -0.00629418	     -0.00204740	     -0.12023908
      1.01238398	     -0.00264493	     -0.00629007	     -0.00204534	     -0.12023708
      1.01248397	     -0.00264288	     -0.00628594	     -0.00204328	     -0.12023347
      1.01261348	     -0.00264022	     -0.00628059	     -0.00204063	     -0.12022643
      1.01274298	     -0.00263757	     -0.00627524	     -0.00203797	     -0.12021675
      1.01283574	     -0.00263567	     -0.00627139	     -0.00203608	     -0.12020822
      1.01292850	     -0.00263377	     -0.00626754	     -0.00203418	     -0.12019837
      1.01306467	     -0.00263098	     -0.00626189	     -0.00203141	     -0.12018154
      1.01318525	     -0.00262851	     -0.00625687	     -0.00202896	     -0.12016432
      1.01330583	     -0.00262604	     -0.00625184	     -0.00202651	     -0.12014494
      1.01340932	     -0.00262392	     -0.00624752	     -0.00202442	     -0.12012660
      1.01351281	     -0.00262180	     -0.00624319	     -0.00202233	     -0.12010672
      1.01361630	     -0.00261968	     -0.00623886	     -0.00202024	     -0.12008530
      1.01375035	     -0.00261693	     -0.00623324	     -0.00201754	     -0.12005530
      1.01385703	     -0.00261475	     -0.00622875	     -0.00201540	     -0.12002962
      1.01396370	     -0.00261257	     -0.00622427	     -0.00201326	     -0.12000237
      1.01407038	     -0.00261038	     -0.00621977	     -0.00201112	     -0.11997355
      1.01417706	     -0.00260820	     -0.00621527	     -0.00200899	     -0.11994319
      1.01431404	     -0.00260540	     -0.00620948	     -0.00200626	     -0.11990196
      1.01441049	     -0.00260343	     -0.00620539	     -0.00200434	     -0.11987144
      1.01450693	     -0.00260146	     -0.00620130	     -0.00200243	     -0.11983970
      1.01463769	     -0.00259878	     -0.00619574	     -0.00199984	     -0.11979474
      1.01475205	     -0.00259645	     -0.00619087	     -0.00199757	     -0.11975362
      1.01486642	     -0.00259411	     -0.00618600	     -0.00199532	     -0.11971083
      1.01498078	     -0.00259177	     -0.00618111	     -0.00199306	     -0.11966641
      1.01509514	     -0.00258944	     -0.00617622	     -0.00199081	     -0.11962037
      1.01519376	     -0.00258742	     -0.00617199	     -0.00198888	     -0.11957938
      1.01529239	     -0.00258541	     -0.00616776	     -0.00198695	     -0.11953720
      1.01541675	     -0.00258287	     -0.00616241	     -0.00198451	     -0.11948237
      1.01554111	     -0.00258033	     -0.00615706	     -0.00198209	     -0.11942570
      1.01563578	     -0.00257840	     -0.00615297	     -0.00198024	     -0.11938135
      1.01573046	     -0.00257647	     -0.00614888	     -0.00197840	     -0.11933596
      1.01586300	     -0.00257377	     -0.00614314	     -0.00197583	     -0.11927070
      1.01597791	     -0.00257143	     -0.00613815	     -0.00197360	     -0.11921253
      1.01609282	     -0.00256909	     -0.00613316	     -0.00197138	     -0.11915289
      1.01619562	     -0.00256699	     -0.00612868	     -0.00196940	     -0.11909830
      1.01629843	     -0.00256490	     -0.00612420	     -0.00196742	     -0.11904257
      1.01640124	     -0.00256280	     -0.00611971	     -0.00196544	     -0.11898571
      1.01653247	     -0.00256013	     -0.00611397	     -0.00196292	     -0.11891152
      1.01663485	     -0.00255805	     -0.00610948	     -0.00196096	     -0.11885240
      1.01673723	     -0.00255597	     -0.00610498	     -0.00195900	     -0.11879220
      1.01683962	     -0.00255388	     -0.00610048	     -0.00195705	     -0.11873095
      1.01697607	     -0.00255111	     -0.00609446	     -0.00195445	     -0.11864771
      1.01707518	     -0.00254910	     -0.00609008	     -0.00195257	     -0.11858610
      1.01717429	     -0.00254708	     -0.00608570	     -0.00195068	     -0.11852356
      1.01729935	     -0.00254454	     -0.00608016	     -0.00194832	     -0.11844332
      1.01742441	     -0.00254200	     -0.00607460	     -0.00194595	     -0.11836163
      1.01751686	     -0.00254013	     -0.00607049	     -0.00194421	     -0.11830033
      1.01760931	     -0.00253825	     -0.00606637	     -0.00194247	     -0.11823827
      1.01774065	     -0.00253558	     -0.00606050	     -0.00194000	     -0.11814880
      1.01785688	     -0.00253323	     -0.00605530	     -0.00193781	     -0.11806840
      1.01797310	     -0.00253087	     -0.00605009	     -0.00193564	     -0.11798686
      1.01807729	     -0.00252876	     -0.00604541	     -0.00193369	     -0.11791282
      1.01818148	     -0.00252665	     -0.00604072	     -0.00193175	     -0.11783791
      1.01828566	     -0.00252454	     -0.00603602	     -0.00192981	     -0.11776215
      1.01838985	     -0.00252243	     -0.00603131	     -0.00192787	     -0.11768554
      1.01852399	     -0.00251972	     -0.00602524	     -0.00192538	     -0.11758572
      1.01862048	     -0.00251777	     -0.00602087	     -0.00192359	     -0.11751309
      1.01871697	     -0.00251581	     -0.00601648	     -0.00192181	     -0.11743980
      1.01884360	     -0.00251326	     -0.00601072	     -0.00191947	     -0.11734263
      1.01897023	     -0.00251070	     -0.00600494	     -0.00191714	     -0.11724438
      1.01906147	     -0.00250885	     -0.00600077	     -0.00191546	     -0.11717293
      1.01915271	     -0.00250701	     -0.00599659	     -0.00191378	     -0.11710096
      1.01928504	     -0.00250434	     -0.00599052	     -0.00191136	     -0.11699566
      1.01940088	     -0.00250201	     -0.00598520	     -0.00190924	     -0.11690261
      1.01951672	     -0.00249967	     -0.00597986	     -0.00190713	     -0.11680879
      1.01962039	     -0.00249758	     -0.00597507	     -0.00190524	     -0.11672420
      1.01972405	     -0.00249549	     -0.00597028	     -0.00190335	     -0.11663903
      1.01982771	     -0.00249340	     -0.00596548	     -0.00190147	     -0.11655331
      1.01993138	     -0.00249132	     -0.00596066	     -0.00189959	     -0.11646705
      1.02006439	     -0.00248864	     -0.00595447	     -0.00189719	     -0.11635562
      1.02016046	     -0.00248671	     -0.00595000	     -0.00189545	     -0.11627464
      1.02025653	     -0.00248478	     -0.00594551	     -0.00189372	     -0.11619326
      1.02038218	     -0.00248225	     -0.00593963	     -0.00189146	     -0.11608623
      1.02050784	     -0.00247973	     -0.00593373	     -0.00188920	     -0.11597858
      1.02059879	     -0.00247790	     -0.00592946	     -0.00188757	     -0.11590030
      1.02068973	     -0.00247608	     -0.00592518	     -0.00188595	     -0.11582173
      1.02082083	     -0.00247345	     -0.00591899	     -0.00188360	     -0.11570798
      1.02093589	     -0.00247114	     -0.00591355	     -0.00188155	     -0.11560771
      1.02105095	     -0.00246883	     -0.00590810	     -0.00187950	     -0.11550707
      1.02115412	     -0.00246677	     -0.00590320	     -0.00187767	     -0.11541651
      1.02125730	     -0.00246470	     -0.00589829	     -0.00187584	     -0.11532570
      1.02136047	     -0.00246264	     -0.00589337	     -0.00187402	     -0.11523464
      1.02146364	     -0.00246057	     -0.00588844	     -0.00187219	     -0.11514336
      1.02159544	     -0.00245794	     -0.00588214	     -0.00186987	     -0.11502648
      1.02169109	     -0.00245603	     -0.00587755	     -0.00186818	     -0.11494146
      1.02178675	     -0.00245412	     -0.00587295	     -0.00186650	     -0.11485631
      1.02191137	     -0.00245163	     -0.00586695	     -0.00186432	     -0.11474521
      1.02203598	     -0.00244914	     -0.00586094	     -0.00186213	     -0.11463395
      1.02212687	     -0.00244733	     -0.00585654	     -0.00186054	     -0.11455271
      1.02221776	     -0.00244552	     -0.00585214	     -0.00185896	     -0.11447142
      1.02234722	     -0.00244294	     -0.00584585	     -0.00185670	     -0.11435558
      1.02246142	     -0.00244066	     -0.00584029	     -0.00185472	     -0.11425334
      1.02257562	     -0.00243839	     -0.00583472	     -0.00185273	     -0.11415110
      1.02267836	     -0.00243635	     -0.00582970	     -0.00185095	     -0.11405913
      1.02278110	     -0.00243430	     -0.00582467	     -0.00184918	     -0.11396720
      1.02288384	     -0.00243226	     -0.00581963	     -0.00184740	     -0.11387532
      1.02298658	     -0.00243022	     -0.00581458	     -0.00184563	     -0.11378351
      1.02311698	     -0.00242763	     -0.00580816	     -0.00184339	     -0.11366710
      1.02321228	     -0.00242574	     -0.00580345	     -0.00184175	     -0.11358214
      1.02330758	     -0.00242385	     -0.00579874	     -0.00184012	     -0.11349728
      1.02343106	     -0.00242140	     -0.00579262	     -0.00183800	     -0.11338753
      1.02355453	     -0.00241896	     -0.00578648	     -0.00183589	     -0.11327800
      1.02364556	     -0.00241716	     -0.00578195	     -0.00183434	     -0.11319742
      1.02373660	     -0.00241536	     -0.00577741	     -0.00183279	     -0.11311699
      1.02386410	     -0.00241283	     -0.00577103	     -0.00183062	     -0.11300462
      1.02397736	     -0.00241060	     -0.00576536	     -0.00182870	     -0.11290510
      1.02409061	     -0.00240836	     -0.00575967	     -0.00182678	     -0.11280588
      1.02420387	     -0.00240612	     -0.00575397	     -0.00182487	     -0.11270698
      1.02429727	     -0.00240428	     -0.00574927	     -0.00182329	     -0.11262567
      1.02439067	     -0.00240244	     -0.00574455	     -0.00182172	     -0.11254460
      1.02451163	     -0.00240006	     -0.00573843	     -0.00181968	     -0.11243998
      1.02462387	     -0.00239785	     -0.00573273	     -0.00181780	     -0.11234329
      1.02473612	     -0.00239564	     -0.00572703	     -0.00181592	     -0.11224700
      1.02484836	     -0.00239343	     -0.00572131	     -0.00181404	     -0.11215112
      1.02494170	     -0.00239159	     -0.00571654	     -0.00181248	     -0.11207172
      1.02503504	     -0.00238976	     -0.00571177	     -0.00181092	     -0.11199262
      1.02515530	     -0.00238740	     -0.00570561	     -0.00180892	     -0.11189118
      1.02526734	     -0.00238520	     -0.00569985	     -0.00180706	     -0.11179715
      1.02537939	     -0.00238300	     -0.00569409	     -0.00180520	     -0.11170360
      1.02548021	     -0.00238103	     -0.00568889	     -0.00180353	     -0.11161985
      1.02558103	     -0.00237906	     -0.00568368	     -0.00180186	     -0.11153651
      1.02568185	     -0.00237708	     -0.00567845	     -0.00180020	     -0.11145359
      1.02580335	     -0.00237471	     -0.00567215	     -0.00179820	     -0.11135424
      1.02590604	     -0.00237270	     -0.00566681	     -0.00179651	     -0.11127075
      1.02600874	     -0.00237069	     -0.00566146	     -0.00179482	     -0.11118774
      1.02611143	     -0.00236869	     -0.00565610	     -0.00179314	     -0.11110519
      1.02621413	     -0.00236669	     -0.00565073	     -0.00179146	     -0.11102313
      1.02633979	     -0.00236424	     -0.00564414	     -0.00178940	     -0.11092338
      1.02643456	     -0.00236239	     -0.00563916	     -0.00178786	     -0.11084865
      1.02652933	     -0.00236055	     -0.00563417	     -0.00178631	     -0.11077434
      1.02664981	     -0.00235820	     -0.00562782	     -0.00178435	     -0.11068050
      1.02677030	     -0.00235586	     -0.00562145	     -0.00178240	     -0.11058737
      1.02686241	     -0.00235407	     -0.00561657	     -0.00178091	     -0.11051666
      1.02695453	     -0.00235228	     -0.00561168	     -0.00177941	     -0.11044637
      1.02707695	     -0.00234991	     -0.00560517	     -0.00177744	     -0.11035362
      1.02718766	     -0.00234776	     -0.00559927	     -0.00177565	     -0.11027041
      1.02729837	     -0.00234562	     -0.00559336	     -0.00177387	     -0.11018783
      1.02740907	     -0.00234347	     -0.00558744	     -0.00177209	     -0.11010589
      1.02750429	     -0.00234163	     -0.00558233	     -0.00177057	     -0.11003592
      1.02759951	     -0.00233979	     -0.00557722	     -0.00176904	     -0.10996644
      1.02771512	     -0.00233756	     -0.00557099	     -0.00176719	     -0.10988273
      1.02783073	     -0.00233533	     -0.00556476	     -0.00176535	     -0.10979973
      1.02792928	     -0.00233343	     -0.00555943	     -0.00176378	     -0.10972955
      1.02802783	     -0.00233153	     -0.00555409	     -0.00176221	     -0.10965989
      1.02812639	     -0.00232963	     -0.00554875	     -0.00176064	     -0.10959076
      1.02825393	     -0.00232718	     -0.00554181	     -0.00175862	     -0.10950208
      1.02835067	     -0.00232532	     -0.00553654	     -0.00175709	     -0.10943541
      1.02844741	     -0.00232346	     -0.00553126	     -0.00175556	     -0.10936926
      1.02856462	     -0.00232121	     -0.00552485	     -0.00175371	     -0.10928979
      1.02868183	     -0.00231896	     -0.00551843	     -0.00175187	     -0.10921109
      1.02877377	     -0.00231720	     -0.00551338	     -0.00175042	     -0.10914988
      1.02886571	     -0.00231544	     -0.00550832	     -0.00174898	     -0.10908914
      1.02898613	     -0.00231314	     -0.00550168	     -0.00174709	     -0.10901030
      1.02909619	     -0.00231103	     -0.00549560	     -0.00174537	     -0.10893894
      1.02920625	     -0.00230893	     -0.00548951	     -0.00174365	     -0.10886826
      1.02931632	     -0.00230683	     -0.00548341	     -0.00174193	     -0.10879824
      1.02941036	     -0.00230503	     -0.00547818	     -0.00174047	     -0.10873895
      1.02950441	     -0.00230324	     -0.00547295	     -0.00173900	     -0.10868015
      1.02961995	     -0.00230104	     -0.00546650	     -0.00173721	     -0.10860858
      1.02973549	     -0.00229884	     -0.00546005	     -0.00173542	     -0.10853775
      1.02983315	     -0.00229699	     -0.00545458	     -0.00173391	     -0.10847845
      1.02993081	     -0.00229513	     -0.00544910	     -0.00173240	     -0.10841968
      1.03002847	     -0.00229328	     -0.00544361	     -0.00173090	     -0.10836144
      1.03015639	     -0.00229085	     -0.00543641	     -0.00172893	     -0.10828594
      1.03025209	     -0.00228904	     -0.00543101	     -0.00172746	     -0.10823004
      1.03034780	     -0.00228723	     -0.00542560	     -0.00172599	     -0.10817465
      1.03046500	     -0.00228501	     -0.00541896	     -0.00172419	     -0.10810748
      1.03058221	     -0.00228280	     -0.00541230	     -0.00172240	     -0.10804106
      1.03067297	     -0.00228108	     -0.00540714	     -0.00172101	     -0.10799015
      1.03076372	     -0.00227937	     -0.00540197	     -0.00171963	     -0.10793967
      1.03088441	     -0.00227710	     -0.00539509	     -0.00171779	     -0.10787324
      1.03099420	     -0.00227503	     -0.00538881	     -0.00171612	     -0.10781348
      1.03110399	     -0.00227296	     -0.00538252	     -0.00171446	     -0.10775436
      1.03121378	     -0.00227090	     -0.00537622	     -0.00171280	     -0.10769589
      1.03130637	     -0.00226916	     -0.00537089	     -0.00171140	     -0.10764707
      1.03139895	     -0.00226742	     -0.00536556	     -0.00171000	     -0.10759870
      1.03151497	     -0.00226525	     -0.00535886	     -0.00170825	     -0.10753872
      1.03163099	     -0.00226308	     -0.00535215	     -0.00170650	     -0.10747945
      1.03172732	     -0.00226127	     -0.00534657	     -0.00170506	     -0.10743076
      1.03182365	     -0.00225947	     -0.00534098	     -0.00170361	     -0.10738255
      1.03191998	     -0.00225767	     -0.00533538	     -0.00170217	     -0.10733481
      1.03205015	     -0.00225524	     -0.00532780	     -0.00170022	     -0.10727106
      1.03214430	     -0.00225349	     -0.00532231	     -0.00169882	     -0.10722548
      1.03223845	     -0.00225173	     -0.00531680	     -0.00169741	     -0.10718035
      1.03235676	     -0.00224953	     -0.00530987	     -0.00169565	     -0.10712426
      1.03247508	     -0.00224733	     -0.00530293	     -0.00169389	     -0.10706884
      1.03256366	     -0.00224569	     -0.00529772	     -0.00169258	     -0.10702776
      1.03265224	     -0.00224404	     -0.00529251	     -0.00169127	     -0.10698704
      1.03277509	     -0.00224177	     -0.00528526	     -0.00168945	     -0.10693111
      1.03288533	     -0.00223972	     -0.00527874	     -0.00168782	     -0.10688144
      1.03299558	     -0.00223769	     -0.00527222	     -0.00168620	     -0.10683225
      1.03309425	     -0.00223586	     -0.00526636	     -0.00168475	     -0.10678860
      1.03319292	     -0.00223404	     -0.00526050	     -0.00168330	     -0.10674530
      1.03329159	     -0.00223222	     -0.00525463	     -0.00168185	     -0.10670233
      1.03339026	     -0.00223040	     -0.00524874	     -0.00168040	     -0.10665967
      1.03351943	     -0.00222802	     -0.00524103	     -0.00167852	     -0.10660427
      1.03361012	     -0.00222635	     -0.00523560	     -0.00167719	     -0.10656566
      1.03370081	     -0.00222469	     -0.00523017	     -0.00167587	     -0.10652727
      1.03382257	     -0.00222245	     -0.00522286	     -0.00167410	     -0.10647606
      1.03394433	     -0.00222022	     -0.00521553	     -0.00167233	     -0.10642520
      1.03403067	     -0.00221863	     -0.00521033	     -0.00167108	     -0.10638934
      1.03411700	     -0.00221705	     -0.00520512	     -0.00166982	     -0.10635362
      1.03424353	     -0.00221474	     -0.00519747	     -0.00166799	     -0.10630153
      1.03435427	     -0.00221272	     -0.00519076	     -0.00166640	     -0.10625617
      1.03446500	     -0.00221070	     -0.00518404	     -0.00166480	     -0.10621100
      1.03456282	     -0.00220891	     -0.00517809	     -0.00166339	     -0.10617123
      1.03466065	     -0.00220713	     -0.00517214	     -0.00166199	     -0.10613157
      1.03475847	     -0.00220535	     -0.00516617	     -0.00166058	     -0.10609202
      1.03487719	     -0.00220319	     -0.00515892	     -0.00165888	     -0.10604414
      1.03497635	     -0.00220139	     -0.00515285	     -0.00165746	     -0.10600423
      1.03507550	     -0.00219959	     -0.00514677	     -0.00165605	     -0.10596437
      1.03517466	     -0.00219779	     -0.00514068	     -0.00165463	     -0.10592456
      1.03527381	     -0.00219600	     -0.00513458	     -0.00165322	     -0.10588478
      1.03539861	     -0.00219374	     -0.00512690	     -0.00165145	     -0.10583472
      1.03548994	     -0.00219209	     -0.00512126	     -0.00165015	     -0.10579809
      1.03558127	     -0.00219044	     -0.00511561	     -0.00164885	     -0.10576145
      1.03570026	     -0.00218830	     -0.00510825	     -0.00164717	     -0.10571367
      1.03581925	     -0.00218615	     -0.00510087	     -0.00164549	     -0.10566582
      1.03590602	     -0.00218459	     -0.00509548	     -0.00164427	     -0.10563088
      1.03599278	     -0.00218303	     -0.00509008	     -0.00164304	     -0.10559588
      1.03611687	     -0.00218080	     -0.00508235	     -0.00164130	     -0.10554571
      1.03622557	     -0.00217885	     -0.00507556	     -0.00163977	     -0.10550163
      1.03633428	     -0.00217690	     -0.00506876	     -0.00163825	     -0.10545741
      1.03644299	     -0.00217495	     -0.00506195	     -0.00163673	     -0.10541303
      1.03653319	     -0.00217334	     -0.00505629	     -0.00163547	     -0.10537608
      1.03662340	     -0.00217173	     -0.00505062	     -0.00163421	     -0.10533899
      1.03673946	     -0.00216966	     -0.00504332	     -0.00163259	     -0.10529107
      1.03685552	     -0.00216759	     -0.00503600	     -0.00163098	     -0.10524290
      1.03694743	     -0.00216595	     -0.00503020	     -0.00162970	     -0.10520457
      1.03703935	     -0.00216431	     -0.00502439	     -0.00162842	     -0.10516605
      1.03715485	     -0.00216226	     -0.00501707	     -0.00162682	     -0.10511739
      1.03727036	     -0.00216020	     -0.00500974	     -0.00162523	     -0.10506841
      1.03735988	     -0.00215861	     -0.00500405	     -0.00162399	     -0.10503022
      1.03744940	     -0.00215703	     -0.00499835	     -0.00162276	     -0.10499183
      1.03756772	     -0.00215493	     -0.00499081	     -0.00162113	     -0.10494075
      1.03768604	     -0.00215284	     -0.00498325	     -0.00161950	     -0.10488927
      1.03777393	     -0.00215128	     -0.00497763	     -0.00161830	     -0.10485077
      1.03786181	     -0.00214973	     -0.00497200	     -0.00161709	     -0.10481204
      1.03798301	     -0.00214759	     -0.00496423	     -0.00161543	     -0.10475823
      1.03808926	     -0.00214572	     -0.00495740	     -0.00161398	     -0.10471066
      1.03819550	     -0.00214385	     -0.00495056	     -0.00161253	     -0.10466272
      1.03830175	     -0.00214198	     -0.00494371	     -0.00161109	     -0.10461438
      1.03839618	     -0.00214032	     -0.00493761	     -0.00160980	     -0.10457109
      1.03849062	     -0.00213866	     -0.00493151	     -0.00160852	     -0.10452747
      1.03858505	     -0.00213700	     -0.00492539	     -0.00160724	     -0.10448351
      1.03870960	     -0.00213482	     -0.00491731	     -0.00160555	     -0.10442502
      1.03880490	     -0.00213315	     -0.00491112	     -0.00160426	     -0.10437986
      1.03890020	     -0.00213148	     -0.00490492	     -0.00160298	     -0.10433434
      1.03899549	     -0.00212982	     -0.00489871	     -0.00160169	     -0.10428846
      1.03912147	     -0.00212762	     -0.00489049	     -0.00160000	     -0.10422722
      1.03921444	     -0.00212599	     -0.00488441	     -0.00159875	     -0.10418161
      1.03930740	     -0.00212437	     -0.00487832	     -0.00159750	     -0.10413562
      1.03942294	     -0.00212236	     -0.00487075	     -0.00159595	     -0.10407796
      1.03952665	     -0.00212056	     -0.00486394	     -0.00159457	     -0.10402569
      1.03963036	     -0.00211875	     -0.00485711	     -0.00159318	     -0.10397295
      1.03973407	     -0.00211695	     -0.00485028	     -0.00159180	     -0.10391973
      1.03983777	     -0.00211515	     -0.00484344	     -0.00159042	     -0.10386601
      1.03992997	     -0.00211356	     -0.00483734	     -0.00158919	     -0.10381784
      1.04002216	     -0.00211196	     -0.00483124	     -0.00158797	     -0.10376928
      1.04013345	     -0.00211003	     -0.00482387	     -0.00158649	     -0.10371014
      1.04024474	     -0.00210811	     -0.00481648	     -0.00158502	     -0.10365040
      1.04033656	     -0.00210652	     -0.00481037	     -0.00158381	     -0.10360068
      1.04042839	     -0.00210494	     -0.00480426	     -0.00158259	     -0.10355055
      1.04054185	     -0.00210298	     -0.00479669	     -0.00158110	     -0.10348804
      1.04065532	     -0.00210103	     -0.00478911	     -0.00157960	     -0.10342491
      1.04074315	     -0.00209952	     -0.00478324	     -0.00157845	     -0.10337562
      1.04083097	     -0.00209800	     -0.00477735	     -0.00157730	     -0.10332595
      1.04095014	     -0.00209596	     -0.00476936	     -0.00157574	     -0.10325796
      1.04106931	     -0.00209391	     -0.00476135	     -0.00157418	     -0.10318927
      1.04115279	     -0.00209248	     -0.00475573	     -0.00157309	     -0.10314074
      1.04123626	     -0.00209105	     -0.00475010	     -0.00157200	     -0.10309187
      1.04136419	     -0.00208886	     -0.00474147	     -0.00157033	     -0.10301632
      1.04146906	     -0.00208706	     -0.00473438	     -0.00156897	     -0.10295378
      1.04157393	     -0.00208527	     -0.00472727	     -0.00156761	     -0.10289070
      1.04167881	     -0.00208348	     -0.00472016	     -0.00156625	     -0.10282709
      1.04178368	     -0.00208169	     -0.00471304	     -0.00156489	     -0.10276294
      1.04187413	     -0.00208015	     -0.00470688	     -0.00156372	     -0.10270720
      1.04196457	     -0.00207861	     -0.00470072	     -0.00156255	     -0.10265106
      1.04207676	     -0.00207670	     -0.00469307	     -0.00156110	     -0.10258087
      1.04218894	     -0.00207479	     -0.00468540	     -0.00155966	     -0.10251009
      1.04227974	     -0.00207325	     -0.00467918	     -0.00155849	     -0.10245236
      1.04237054	     -0.00207170	     -0.00467296	     -0.00155733	     -0.10239425
      1.04248397	     -0.00206978	     -0.00466517	     -0.00155587	     -0.10232111
      1.04259740	     -0.00206786	     -0.00465737	     -0.00155442	     -0.10224737
      1.04268488	     -0.00206637	     -0.00465135	     -0.00155330	     -0.10219010
      1.04277236	     -0.00206489	     -0.00464531	     -0.00155219	     -0.10213248
      1.04289038	     -0.00206290	     -0.00463716	     -0.00155068	     -0.10205419
      1.04300840	     -0.00206090	     -0.00462900	     -0.00154918	     -0.10197529
      1.04309260	     -0.00205948	     -0.00462316	     -0.00154811	     -0.10191862
      1.04317680	     -0.00205806	     -0.00461732	     -0.00154704	     -0.10186164
      1.04330112	     -0.00205596	     -0.00460868	     -0.00154547	     -0.10177695
      1.04340585	     -0.00205420	     -0.00460140	     -0.00154414	     -0.10170510
      1.04351058	     -0.00205244	     -0.00459409	     -0.00154282	     -0.10163279
      1.04361531	     -0.00205067	     -0.00458678	     -0.00154150	     -0.10156003
      1.04370909	     -0.00204910	     -0.00458022	     -0.00154032	     -0.10149450
      1.04380287	     -0.00204752	     -0.00457366	     -0.00153914	     -0.10142862
      1.04389664	     -0.00204595	     -0.00456708	     -0.00153796	     -0.10136240
      1.04401642	     -0.00204394	     -0.00455867	     -0.00153646	     -0.10127732
      1.04411146	     -0.00204235	     -0.00455198	     -0.00153527	     -0.10120943
      1.04420651	     -0.00204075	     -0.00454529	     -0.00153408	     -0.10114119
      1.04430155	     -0.00203916	     -0.00453858	     -0.00153289	     -0.10107263
      1.04442073	     -0.00203717	     -0.00453016	     -0.00153141	     -0.10098621
      1.04451401	     -0.00203561	     -0.00452356	     -0.00153024	     -0.10091821
      1.04460730	     -0.00203405	     -0.00451695	     -0.00152908	     -0.10084992
      1.04470059	     -0.00203249	     -0.00451033	     -0.00152792	     -0.10078133
      1.04482507	     -0.00203042	     -0.00450148	     -0.00152638	     -0.10068937
      1.04491743	     -0.00202888	     -0.00449490	     -0.00152524	     -0.10062082
      1.04500980	     -0.00202734	     -0.00448832	     -0.00152410	     -0.10055200
      1.04512291	     -0.00202546	     -0.00448024	     -0.00152270	     -0.10046738
      1.04522355	     -0.00202378	     -0.00447304	     -0.00152146	     -0.10039177
      1.04532419	     -0.00202211	     -0.00446584	     -0.00152022	     -0.10031588
      1.04542482	     -0.00202044	     -0.00445862	     -0.00151898	     -0.10023971
      1.04552546	     -0.00201877	     -0.00445139	     -0.00151775	     -0.10016326
      1.04562610	     -0.00201710	     -0.00444414	     -0.00151651	     -0.10008655
      1.04572673	     -0.00201543	     -0.00443689	     -0.00151528	     -0.10000959
      1.04582737	     -0.00201376	     -0.00442963	     -0.00151405	     -0.09993239
      1.04592801	     -0.00201210	     -0.00442236	     -0.00151282	     -0.09985494
      1.04602864	     -0.00201043	     -0.00441507	     -0.00151159	     -0.09977727
      1.04611893	     -0.00200894	     -0.00440853	     -0.00151049	     -0.09970740
      1.04620922	     -0.00200745	     -0.00440197	     -0.00150940	     -0.09963736
      1.04631825	     -0.00200565	     -0.00439405	     -0.00150807	     -0.09955256
      1.04642729	     -0.00200385	     -0.00438611	     -0.00150675	     -0.09946753
      1.04651904	     -0.00200234	     -0.00437942	     -0.00150564	     -0.09939581
      1.04661080	     -0.00200082	     -0.00437272	     -0.00150453	     -0.09932393
      1.04670256	     -0.00199931	     -0.00436601	     -0.00150342	     -0.09925192
      1.04682740	     -0.00199726	     -0.00435687	     -0.00150192	     -0.09915373
      1.04692013	     -0.00199573	     -0.00435006	     -0.00150080	     -0.09908064
      1.04701287	     -0.00199421	     -0.00434325	     -0.00149968	     -0.09900743
      1.04712458	     -0.00199237	     -0.00433503	     -0.00149834	     -0.09891908
      1.04722385	     -0.00199074	     -0.00432772	     -0.00149715	     -0.09884045
      1.04732313	     -0.00198911	     -0.00432039	     -0.00149596	     -0.09876169
      1.04742240	     -0.00198748	     -0.00431306	     -0.00149478	     -0.09868283
      1.04752167	     -0.00198586	     -0.00430571	     -0.00149359	     -0.09860388
      1.04762095	     -0.00198423	     -0.00429835	     -0.00149241	     -0.09852483
      1.04772022	     -0.00198261	     -0.00429098	     -0.00149123	     -0.09844570
      1.04781949	     -0.00198098	     -0.00428360	     -0.00149005	     -0.09836649
      1.04791877	     -0.00197936	     -0.00427621	     -0.00148887	     -0.09828722
      1.04801804	     -0.00197774	     -0.00426881	     -0.00148769	     -0.09820788
      1.04811731	     -0.00197612	     -0.00426140	     -0.00148651	     -0.09812850
      1.04821659	     -0.00197450	     -0.00425398	     -0.00148534	     -0.09804907
      1.04831586	     -0.00197288	     -0.00424654	     -0.00148417	     -0.09796960
      1.04841513	     -0.00197126	     -0.00423910	     -0.00148300	     -0.09789010
      1.04851440	     -0.00196964	     -0.00423165	     -0.00148183	     -0.09781058
      1.04861368	     -0.00196802	     -0.00422418	     -0.00148066	     -0.09773104
      1.04871295	     -0.00196641	     -0.00421670	     -0.00147949	     -0.09765149
      1.04881222	     -0.00196479	     -0.00420921	     -0.00147833	     -0.09757194
      1.04891150	     -0.00196318	     -0.00420172	     -0.00147717	     -0.09749240
      1.04901077	     -0.00196157	     -0.00419421	     -0.00147600	     -0.09741287
      1.04911004	     -0.00195996	     -0.00418669	     -0.00147485	     -0.09733335
      1.04920932	     -0.00195835	     -0.00417916	     -0.00147369	     -0.09725386
      1.04930859	     -0.00195674	     -0.00417161	     -0.00147253	     -0.09717440
      1.04940786	     -0.00195513	     -0.00416406	     -0.00147138	     -0.09709498
      1.04950714	     -0.00195352	     -0.00415650	     -0.00147022	     -0.09701560
      1.04960641	     -0.00195191	     -0.00414892	     -0.00146907	     -0.09693627
      1.04969536	     -0.00195047	     -0.00414213	     -0.00146804	     -0.09686524
      1.04978432	     -0.00194903	     -0.00413532	     -0.00146701	     -0.09679425
      1.04989272	     -0.00194728	     -0.00412702	     -0.00146576	     -0.09670782
      1.05000112	     -0.00194553	     -0.00411870	     -0.00146451	     -0.09662147
      1.05009201	     -0.00194406	     -0.00411172	     -0.00146346	     -0.09654914
      1.05018290	     -0.00194260	     -0.00410472	     -0.00146241	     -0.09647689
      1.05027378	     -0.00194113	     -0.00409772	     -0.00146137	     -0.09640471
      1.05039760	     -0.00193914	     -0.00408817	     -0.00145995	     -0.09630650
      1.05048927	     -0.00193766	     -0.00408108	     -0.00145889	     -0.09623390
      1.05058094	     -0.00193618	     -0.00407399	     -0.00145785	     -0.09616138
      1.05069179	     -0.00193440	     -0.00406540	     -0.00145658	     -0.09607382
      1.05079035	     -0.00193281	     -0.00405776	     -0.00145545	     -0.09599608
      1.05088891	     -0.00193123	     -0.00405010	     -0.00145433	     -0.09591846
      1.05098746	     -0.00192965	     -0.00404243	     -0.00145321	     -0.09584097
      1.05108602	     -0.00192807	     -0.00403475	     -0.00145209	     -0.09576360
      1.05118458	     -0.00192648	     -0.00402706	     -0.00145097	     -0.09568636
      1.05128314	     -0.00192490	     -0.00401936	     -0.00144985	     -0.09560926
      1.05138169	     -0.00192332	     -0.00401164	     -0.00144873	     -0.09553230
      1.05148025	     -0.00192175	     -0.00400392	     -0.00144762	     -0.09545549
      1.05157881	     -0.00192017	     -0.00399619	     -0.00144650	     -0.09537882
      1.05167737	     -0.00191859	     -0.00398845	     -0.00144539	     -0.09530230
      1.05177592	     -0.00191701	     -0.00398069	     -0.00144428	     -0.09522594
      1.05187448	     -0.00191544	     -0.00397293	     -0.00144317	     -0.09514974
      1.05197304	     -0.00191386	     -0.00396515	     -0.00144207	     -0.09507371
      1.05207160	     -0.00191229	     -0.00395737	     -0.00144096	     -0.09499784
      1.05217016	     -0.00191072	     -0.00394957	     -0.00143986	     -0.09492214
      1.05226871	     -0.00190915	     -0.00394177	     -0.00143875	     -0.09484661
      1.05236727	     -0.00190758	     -0.00393395	     -0.00143765	     -0.09477126
      1.05246583	     -0.00190601	     -0.00392612	     -0.00143655	     -0.09469609
      1.05256439	     -0.00190444	     -0.00391829	     -0.00143545	     -0.09462111
      1.05265217	     -0.00190304	     -0.00391130	     -0.00143448	     -0.09455448
      1.05273996	     -0.00190164	     -0.00390430	     -0.00143350	     -0.09448799
      1.05284812	     -0.00189992	     -0.00389567	     -0.00143230	     -0.09440629
      1.05295628	     -0.00189821	     -0.00388702	     -0.00143110	     -0.09432482
      1.05304615	     -0.00189678	     -0.00387983	     -0.00143010	     -0.09425730
      1.05313603	     -0.00189535	     -0.00387262	     -0.00142911	     -0.09418995
      1.05324400	     -0.00189364	     -0.00386396	     -0.00142792	     -0.09410927
      1.05335197	     -0.00189193	     -0.00385529	     -0.00142673	     -0.09402883
      1.05343867	     -0.00189055	     -0.00384831	     -0.00142577	     -0.09396442
      1.05352537	     -0.00188918	     -0.00384133	     -0.00142482	     -0.09390016
      1.05363702	     -0.00188741	     -0.00383232	     -0.00142359	     -0.09381766
      1.05374867	     -0.00188565	     -0.00382330	     -0.00142237	     -0.09373544
      1.05383303	     -0.00188432	     -0.00381648	     -0.00142144	     -0.09367350
      1.05391738	     -0.00188298	     -0.00380965	     -0.00142052	     -0.09361172
      1.05403311	     -0.00188115	     -0.00380027	     -0.00141925	     -0.09352722
      1.05414884	     -0.00187933	     -0.00379088	     -0.00141799	     -0.09344304
      1.05422971	     -0.00187805	     -0.00378430	     -0.00141711	     -0.09338439
      1.05431058	     -0.00187678	     -0.00377772	     -0.00141623	     -0.09332590
      1.05443311	     -0.00187485	     -0.00376774	     -0.00141490	     -0.09323756
      1.05453542	     -0.00187324	     -0.00375940	     -0.00141379	     -0.09316407
      1.05463772	     -0.00187163	     -0.00375104	     -0.00141268	     -0.09309084
      1.05474003	     -0.00187002	     -0.00374267	     -0.00141157	     -0.09301785
      1.05482977	     -0.00186861	     -0.00373532	     -0.00141060	     -0.09295403
      1.05491952	     -0.00186720	     -0.00372796	     -0.00140963	     -0.09289041
      1.05500926	     -0.00186579	     -0.00372060	     -0.00140866	     -0.09282698
      1.05513040	     -0.00186389	     -0.00371064	     -0.00140736	     -0.09274168
      1.05522168	     -0.00186246	     -0.00370313	     -0.00140637	     -0.09267764
      1.05531296	     -0.00186102	     -0.00369561	     -0.00140539	     -0.09261380
      1.05540424	     -0.00185959	     -0.00368809	     -0.00140441	     -0.09255018
      1.05552467	     -0.00185771	     -0.00367814	     -0.00140312	     -0.09246654
      1.05561389	     -0.00185631	     -0.00367077	     -0.00140217	     -0.09240482
      1.05570311	     -0.00185492	     -0.00366338	     -0.00140121	     -0.09234329
      1.05581357	     -0.00185319	     -0.00365423	     -0.00140004	     -0.09226740
      1.05591219	     -0.00185165	     -0.00364605	     -0.00139898	     -0.09219991
      1.05601081	     -0.00185011	     -0.00363786	     -0.00139793	     -0.09213266
      1.05610942	     -0.00184857	     -0.00362966	     -0.00139689	     -0.09206565
      1.05620804	     -0.00184703	     -0.00362144	     -0.00139584	     -0.09199890
      1.05630666	     -0.00184550	     -0.00361323	     -0.00139479	     -0.09193239
      1.05640528	     -0.00184396	     -0.00360500	     -0.00139375	     -0.09186613
      1.05649179	     -0.00184261	     -0.00359777	     -0.00139283	     -0.09180821
      1.05657830	     -0.00184127	     -0.00359054	     -0.00139192	     -0.09175048
      1.05668655	     -0.00183958	     -0.00358148	     -0.00139078	     -0.09167852
      1.05679479	     -0.00183790	     -0.00357241	     -0.00138964	     -0.09160687
      1.05688201	     -0.00183655	     -0.00356509	     -0.00138872	     -0.09154935
      1.05696923	     -0.00183519	     -0.00355776	     -0.00138780	     -0.09149203
      1.05707893	     -0.00183349	     -0.00354854	     -0.00138665	     -0.09142021
      1.05718863	     -0.00183179	     -0.00353931	     -0.00138550	     -0.09134870
      1.05727178	     -0.00183050	     -0.00353230	     -0.00138463	     -0.09129471
      1.05735494	     -0.00182921	     -0.00352529	     -0.00138376	     -0.09124090
      1.05747057	     -0.00182742	     -0.00351552	     -0.00138255	     -0.09116635
      1.05758621	     -0.00182564	     -0.00350575	     -0.00138135	     -0.09109216
      1.05766520	     -0.00182441	     -0.00349906	     -0.00138052	     -0.09104168
      1.05774419	     -0.00182319	     -0.00349237	     -0.00137970	     -0.09099137
      1.05786891	     -0.00182127	     -0.00348180	     -0.00137840	     -0.09091224
      1.05796981	     -0.00181971	     -0.00347323	     -0.00137736	     -0.09084853
      1.05807070	     -0.00181815	     -0.00346466	     -0.00137631	     -0.09078509
      1.05817160	     -0.00181660	     -0.00345608	     -0.00137527	     -0.09072191
      1.05827249	     -0.00181505	     -0.00344749	     -0.00137422	     -0.09065899
      1.05835771	     -0.00181373	     -0.00344022	     -0.00137335	     -0.09060605
      1.05844293	     -0.00181242	     -0.00343295	     -0.00137247	     -0.09055330
      1.05855233	     -0.00181074	     -0.00342361	     -0.00137134	     -0.09048586
      1.05866174	     -0.00180906	     -0.00341426	     -0.00137021	     -0.09041872
      1.05874732	     -0.00180774	     -0.00340693	     -0.00136934	     -0.09036642
      1.05883289	     -0.00180643	     -0.00339960	     -0.00136846	     -0.09031431
      1.05894386	     -0.00180473	     -0.00339009	     -0.00136732	     -0.09024703
      1.05905482	     -0.00180303	     -0.00338057	     -0.00136619	     -0.09018006
      1.05913676	     -0.00180177	     -0.00337353	     -0.00136535	     -0.09013080
      1.05921870	     -0.00180052	     -0.00336648	     -0.00136451	     -0.09008173
      1.05933529	     -0.00179873	     -0.00335645	     -0.00136332	     -0.09001219
      1.05943549	     -0.00179720	     -0.00334782	     -0.00136230	     -0.08995270
      1.05953569	     -0.00179567	     -0.00333918	     -0.00136128	     -0.08989348
      1.05963589	     -0.00179414	     -0.00333053	     -0.00136027	     -0.08983451
      1.05972598	     -0.00179276	     -0.00332275	     -0.00135935	     -0.08978170
      1.05981607	     -0.00179139	     -0.00331496	     -0.00135844	     -0.08972910
      1.05990617	     -0.00179001	     -0.00330716	     -0.00135753	     -0.08967671
      1.06002070	     -0.00178827	     -0.00329724	     -0.00135637	     -0.08961039
      1.06011199	     -0.00178688	     -0.00328933	     -0.00135545	     -0.08955778
      1.06020328	     -0.00178549	     -0.00328141	     -0.00135453	     -0.08950537
      1.06029457	     -0.00178410	     -0.00327348	     -0.00135361	     -0.08945317
      1.06040865	     -0.00178237	     -0.00326357	     -0.00135246	     -0.08938823
      1.06049827	     -0.00178100	     -0.00325577	     -0.00135156	     -0.08933744
      1.06058789	     -0.00177964	     -0.00324797	     -0.00135067	     -0.08928685
      1.06067751	     -0.00177828	     -0.00324016	     -0.00134977	     -0.08923647
      1.06079674	     -0.00177647	     -0.00322976	     -0.00134857	     -0.08916974
      1.06088545	     -0.00177513	     -0.00322202	     -0.00134769	     -0.08912032
      1.06097416	     -0.00177379	     -0.00321427	     -0.00134680	     -0.08907109
      1.06108264	     -0.00177214	     -0.00320479	     -0.00134572	     -0.08901116
      1.06117938	     -0.00177068	     -0.00319632	     -0.00134476	     -0.08895795
      1.06127612	     -0.00176922	     -0.00318785	     -0.00134380	     -0.08890497
      1.06137286	     -0.00176776	     -0.00317937	     -0.00134284	     -0.08885222
      1.06146961	     -0.00176630	     -0.00317089	     -0.00134188	     -0.08879970
      1.06156635	     -0.00176484	     -0.00316240	     -0.00134092	     -0.08874740
      1.06166309	     -0.00176338	     -0.00315390	     -0.00133996	     -0.08869532
      1.06175983	     -0.00176192	     -0.00314540	     -0.00133901	     -0.08864347
      1.06185657	     -0.00176046	     -0.00313689	     -0.00133805	     -0.08859185
      1.06195332	     -0.00175901	     -0.00312837	     -0.00133710	     -0.08854044
      1.06203910	     -0.00175772	     -0.00312081	     -0.00133625	     -0.08849505
      1.06212489	     -0.00175643	     -0.00311325	     -0.00133541	     -0.08844983
      1.06223082	     -0.00175483	     -0.00310390	     -0.00133437	     -0.08839422
      1.06233675	     -0.00175324	     -0.00309455	     -0.00133333	     -0.08833889
      1.06242417	     -0.00175193	     -0.00308683	     -0.00133247	     -0.08829342
      1.06251159	     -0.00175062	     -0.00307910	     -0.00133162	     -0.08824812
      1.06261778	     -0.00174903	     -0.00306970	     -0.00133058	     -0.08819334
      1.06272398	     -0.00174744	     -0.00306030	     -0.00132954	     -0.08813882
      1.06280811	     -0.00174618	     -0.00305284	     -0.00132872	     -0.08809581
      1.06289224	     -0.00174492	     -0.00304539	     -0.00132790	     -0.08805297
      1.06300253	     -0.00174327	     -0.00303560	     -0.00132683	     -0.08799704
      1.06311283	     -0.00174162	     -0.00302581	     -0.00132576	     -0.08794139
      1.06319422	     -0.00174041	     -0.00301858	     -0.00132497	     -0.08790050
      1.06327562	     -0.00173919	     -0.00301134	     -0.00132418	     -0.08785976
      1.06339092	     -0.00173748	     -0.00300109	     -0.00132307	     -0.08780230
      1.06348984	     -0.00173600	     -0.00299228	     -0.00132211	     -0.08775324
      1.06358876	     -0.00173453	     -0.00298347	     -0.00132116	     -0.08770440
      1.06368768	     -0.00173306	     -0.00297465	     -0.00132020	     -0.08765578
      1.06378661	     -0.00173159	     -0.00296583	     -0.00131925	     -0.08760737
      1.06387157	     -0.00173032	     -0.00295825	     -0.00131843	     -0.08756597
      1.06395653	     -0.00172906	     -0.00295066	     -0.00131762	     -0.08752472
      1.06406343	     -0.00172747	     -0.00294111	     -0.00131659	     -0.08747305
      1.06417032	     -0.00172589	     -0.00293156	     -0.00131556	     -0.08742163
      1.06425531	     -0.00172463	     -0.00292396	     -0.00131475	     -0.08738092
      1.06434029	     -0.00172337	     -0.00291635	     -0.00131394	     -0.08734037
      1.06444908	     -0.00172176	     -0.00290661	     -0.00131290	     -0.08728868
      1.06455787	     -0.00172015	     -0.00289686	     -0.00131186	     -0.08723725
      1.06463912	     -0.00171895	     -0.00288958	     -0.00131109	     -0.08719900
      1.06472038	     -0.00171775	     -0.00288229	     -0.00131032	     -0.08716089
      1.06483491	     -0.00171606	     -0.00287201	     -0.00130923	     -0.08710740
      1.06493342	     -0.00171460	     -0.00286317	     -0.00130829	     -0.08706162
      1.06503193	     -0.00171315	     -0.00285432	     -0.00130736	     -0.08701604
      1.06513043	     -0.00171170	     -0.00284546	     -0.00130643	     -0.08697066
      1.06522894	     -0.00171025	     -0.00283660	     -0.00130549	     -0.08692548
      1.06531387	     -0.00170900	     -0.00282896	     -0.00130469	     -0.08688669
      1.06539881	     -0.00170775	     -0.00282132	     -0.00130389	     -0.08684804
      1.06550495	     -0.00170619	     -0.00281176	     -0.00130289	     -0.08679995
      1.06561109	     -0.00170463	     -0.00280219	     -0.00130189	     -0.08675208
      1.06569626	     -0.00170338	     -0.00279452	     -0.00130109	     -0.08671384
      1.06578142	     -0.00170213	     -0.00278684	     -0.00130029	     -0.08667575
      1.06588911	     -0.00170055	     -0.00277712	     -0.00129928	     -0.08662778
      1.06599680	     -0.00169897	     -0.00276740	     -0.00129827	     -0.08658004
      1.06607849	     -0.00169777	     -0.00276002	     -0.00129751	     -0.08654398
      1.06616018	     -0.00169658	     -0.00275264	     -0.00129674	     -0.08650806
      1.06627300	     -0.00169493	     -0.00274244	     -0.00129569	     -0.08645865
      1.06638581	     -0.00169328	     -0.00273224	     -0.00129464	     -0.08640949
      1.06646391	     -0.00169214	     -0.00272517	     -0.00129391	     -0.08637561
      1.06654201	     -0.00169100	     -0.00271810	     -0.00129319	     -0.08634184
      1.06666236	     -0.00168925	     -0.00270721	     -0.00129207	     -0.08629003
      1.06676147	     -0.00168780	     -0.00269823	     -0.00129115	     -0.08624757
      1.06686057	     -0.00168636	     -0.00268925	     -0.00129023	     -0.08620529
      1.06695968	     -0.00168492	     -0.00268026	     -0.00128931	     -0.08616321
      1.06704809	     -0.00168363	     -0.00267225	     -0.00128850	     -0.08612581
      1.06713650	     -0.00168234	     -0.00266423	     -0.00128768	     -0.08608857
      1.06722490	     -0.00168106	     -0.00265620	     -0.00128686	     -0.08605146
      1.06733828	     -0.00167941	     -0.00264591	     -0.00128582	     -0.08600409
      1.06742804	     -0.00167811	     -0.00263776	     -0.00128499	     -0.08596676
      1.06751780	     -0.00167681	     -0.00262961	     -0.00128417	     -0.08592956
      1.06760756	     -0.00167551	     -0.00262145	     -0.00128335	     -0.08589252
      1.06771997	     -0.00167388	     -0.00261123	     -0.00128232	     -0.08584633
      1.06780815	     -0.00167261	     -0.00260321	     -0.00128151	     -0.08581025
      1.06789634	     -0.00167133	     -0.00259519	     -0.00128070	     -0.08577431
      1.06798452	     -0.00167006	     -0.00258717	     -0.00127990	     -0.08573851
      1.06810164	     -0.00166837	     -0.00257651	     -0.00127883	     -0.08569117
      1.06818912	     -0.00166711	     -0.00256854	     -0.00127803	     -0.08565597
      1.06827660	     -0.00166584	     -0.00256058	     -0.00127723	     -0.08562090
      1.06838314	     -0.00166431	     -0.00255087	     -0.00127626	     -0.08557837
      1.06847797	     -0.00166294	     -0.00254223	     -0.00127540	     -0.08554067
      1.06857280	     -0.00166158	     -0.00253359	     -0.00127454	     -0.08550313
      1.06866762	     -0.00166021	     -0.00252494	     -0.00127368	     -0.08546575
      1.06876245	     -0.00165885	     -0.00251630	     -0.00127283	     -0.08542851
      1.06885728	     -0.00165749	     -0.00250765	     -0.00127197	     -0.08539143
      1.06895211	     -0.00165613	     -0.00249900	     -0.00127111	     -0.08535449
      1.06904693	     -0.00165477	     -0.00249034	     -0.00127026	     -0.08531771
      1.06914176	     -0.00165341	     -0.00248169	     -0.00126940	     -0.08528107
      1.06923659	     -0.00165205	     -0.00247303	     -0.00126855	     -0.08524457
      1.06933141	     -0.00165069	     -0.00246437	     -0.00126770	     -0.08520823
      1.06942624	     -0.00164934	     -0.00245571	     -0.00126685	     -0.08517203
      1.06952107	     -0.00164798	     -0.00244705	     -0.00126600	     -0.08513597
      1.06960634	     -0.00164677	     -0.00243926	     -0.00126523	     -0.08510367
      1.06969161	     -0.00164555	     -0.00243147	     -0.00126447	     -0.08507149
      1.06979459	     -0.00164408	     -0.00242206	     -0.00126355	     -0.08503278
      1.06989756	     -0.00164261	     -0.00241264	     -0.00126263	     -0.08499423
      1.06998439	     -0.00164137	     -0.00240471	     -0.00126186	     -0.08496185
      1.07007122	     -0.00164014	     -0.00239677	     -0.00126108	     -0.08492960
      1.07015804	     -0.00163890	     -0.00238883	     -0.00126031	     -0.08489746
      1.07027558	     -0.00163723	     -0.00237808	     -0.00125927	     -0.08485413
      1.07036334	     -0.00163598	     -0.00237005	     -0.00125849	     -0.08482192
      1.07045111	     -0.00163474	     -0.00236202	     -0.00125771	     -0.08478982
      1.07055649	     -0.00163324	     -0.00235238	     -0.00125678	     -0.08475143
      1.07065033	     -0.00163191	     -0.00234379	     -0.00125595	     -0.08471739
      1.07074418	     -0.00163058	     -0.00233520	     -0.00125512	     -0.08468347
      1.07083802	     -0.00162925	     -0.00232661	     -0.00125429	     -0.08464969
      1.07093187	     -0.00162793	     -0.00231802	     -0.00125346	     -0.08461603
      1.07102571	     -0.00162660	     -0.00230943	     -0.00125264	     -0.08458250
      1.07111955	     -0.00162527	     -0.00230084	     -0.00125181	     -0.08454910
      1.07121340	     -0.00162395	     -0.00229225	     -0.00125099	     -0.08451583
      1.07130724	     -0.00162262	     -0.00228366	     -0.00125016	     -0.08448268
      1.07140109	     -0.00162130	     -0.00227507	     -0.00124934	     -0.08444965
      1.07149493	     -0.00161998	     -0.00226647	     -0.00124852	     -0.08441675
      1.07158878	     -0.00161865	     -0.00225788	     -0.00124770	     -0.08438398
      1.07168262	     -0.00161733	     -0.00224929	     -0.00124688	     -0.08435132
      1.07177646	     -0.00161601	     -0.00224069	     -0.00124606	     -0.08431879
      1.07187031	     -0.00161469	     -0.00223210	     -0.00124524	     -0.08428638
      1.07196415	     -0.00161338	     -0.00222350	     -0.00124443	     -0.08425408
      1.07205800	     -0.00161206	     -0.00221491	     -0.00124361	     -0.08422191
      1.07215184	     -0.00161074	     -0.00220632	     -0.00124280	     -0.08418986
      1.07224569	     -0.00160943	     -0.00219772	     -0.00124198	     -0.08415792
      1.07233953	     -0.00160811	     -0.00218913	     -0.00124117	     -0.08412610
      1.07243338	     -0.00160680	     -0.00218053	     -0.00124036	     -0.08409440
      1.07252722	     -0.00160549	     -0.00217194	     -0.00123955	     -0.08406281
      1.07262106	     -0.00160417	     -0.00216335	     -0.00123874	     -0.08403133
      1.07271491	     -0.00160286	     -0.00215475	     -0.00123793	     -0.08399997
      1.07280875	     -0.00160155	     -0.00214616	     -0.00123712	     -0.08396873
      1.07290260	     -0.00160024	     -0.00213757	     -0.00123631	     -0.08393759
      1.07299644	     -0.00159893	     -0.00212898	     -0.00123550	     -0.08390657
      1.07309029	     -0.00159763	     -0.00212038	     -0.00123470	     -0.08387565
      1.07318413	     -0.00159632	     -0.00211179	     -0.00123389	     -0.08384485
      1.07327798	     -0.00159501	     -0.00210320	     -0.00123309	     -0.08381416
      1.07336227	     -0.00159384	     -0.00209549	     -0.00123237	     -0.08378668
      1.07344656	     -0.00159267	     -0.00208777	     -0.00123165	     -0.08375929
      1.07354898	     -0.00159125	     -0.00207840	     -0.00123077	     -0.08372612
      1.07365140	     -0.00158983	     -0.00206903	     -0.00122990	     -0.08369309
      1.07373757	     -0.00158863	     -0.00206115	     -0.00122917	     -0.08366539
      1.07382375	     -0.00158744	     -0.00205326	     -0.00122843	     -0.08363777
      1.07390992	     -0.00158624	     -0.00204538	     -0.00122770	     -0.08361025
      1.07402654	     -0.00158463	     -0.00203471	     -0.00122671	     -0.08357314
      1.07411348	     -0.00158343	     -0.00202676	     -0.00122597	     -0.08354558
      1.07420043	     -0.00158223	     -0.00201881	     -0.00122524	     -0.08351810
      1.07430508	     -0.00158078	     -0.00200925	     -0.00122435	     -0.08348514
      1.07439837	     -0.00157949	     -0.00200072	     -0.00122356	     -0.08345587
      1.07449166	     -0.00157821	     -0.00199219	     -0.00122277	     -0.08342669
      1.07458495	     -0.00157692	     -0.00198367	     -0.00122199	     -0.08339761
      1.07467824	     -0.00157564	     -0.00197515	     -0.00122120	     -0.08336863
      1.07477153	     -0.00157435	     -0.00196662	     -0.00122042	     -0.08333975
      1.07486482	     -0.00157307	     -0.00195810	     -0.00121963	     -0.08331096
      1.07495812	     -0.00157179	     -0.00194959	     -0.00121885	     -0.08328226
      1.07505141	     -0.00157050	     -0.00194107	     -0.00121807	     -0.08325366
      1.07514470	     -0.00156922	     -0.00193255	     -0.00121729	     -0.08322515
      1.07523799	     -0.00156794	     -0.00192404	     -0.00121651	     -0.08319674
      1.07533128	     -0.00156667	     -0.00191553	     -0.00121573	     -0.08316841
      1.07542457	     -0.00156539	     -0.00190702	     -0.00121495	     -0.08314018
      1.07551786	     -0.00156411	     -0.00189851	     -0.00121417	     -0.08311204
      1.07561115	     -0.00156283	     -0.00189001	     -0.00121339	     -0.08308399
      1.07570444	     -0.00156156	     -0.00188150	     -0.00121262	     -0.08305603
      1.07579774	     -0.00156028	     -0.00187300	     -0.00121184	     -0.08302815
      1.07589103	     -0.00155901	     -0.00186450	     -0.00121107	     -0.08300037
      1.07598432	     -0.00155774	     -0.00185601	     -0.00121029	     -0.08297267
      1.07607761	     -0.00155646	     -0.00184751	     -0.00120952	     -0.08294506
      1.07617090	     -0.00155519	     -0.00183902	     -0.00120875	     -0.08291753
      1.07626419	     -0.00155392	     -0.00183053	     -0.00120798	     -0.08289009
      1.07635748	     -0.00155265	     -0.00182204	     -0.00120721	     -0.08286273
      1.07644062	     -0.00155152	     -0.00181448	     -0.00120652	     -0.08283843
      1.07652377	     -0.00155039	     -0.00180692	     -0.00120583	     -0.08281418
      1.07662654	     -0.00154900	     -0.00179758	     -0.00120499	     -0.08278430
      1.07672932	     -0.00154760	     -0.00178824	     -0.00120414	     -0.08275453
      1.07681370	     -0.00154646	     -0.00178057	     -0.00120345	     -0.08273015
      1.07689807	     -0.00154531	     -0.00177291	     -0.00120276	     -0.08270584
      1.07700171	     -0.00154391	     -0.00176350	     -0.00120191	     -0.08267608
      1.07710535	     -0.00154251	     -0.00175410	     -0.00120106	     -0.08264641
      1.07718602	     -0.00154142	     -0.00174678	     -0.00120040	     -0.08262338
      1.07726670	     -0.00154033	     -0.00173946	     -0.00119974	     -0.08260041
      1.07737535	     -0.00153886	     -0.00172961	     -0.00119886	     -0.08256957
      1.07748401	     -0.00153739	     -0.00171976	     -0.00119797	     -0.08253882
      1.07756117	     -0.00153635	     -0.00171277	     -0.00119734	     -0.08251706
      1.07763834	     -0.00153531	     -0.00170579	     -0.00119671	     -0.08249534
      1.07775405	     -0.00153375	     -0.00169531	     -0.00119577	     -0.08246287
      1.07785012	     -0.00153246	     -0.00168662	     -0.00119499	     -0.08243600
      1.07794619	     -0.00153117	     -0.00167793	     -0.00119422	     -0.08240920
      1.07804226	     -0.00152988	     -0.00166924	     -0.00119344	     -0.08238249
      1.07813833	     -0.00152858	     -0.00166056	     -0.00119266	     -0.08235585
      1.07822123	     -0.00152747	     -0.00165307	     -0.00119199	     -0.08233292
      1.07830414	     -0.00152636	     -0.00164558	     -0.00119132	     -0.08231005
      1.07840704	     -0.00152498	     -0.00163630	     -0.00119049	     -0.08228174
      1.07850994	     -0.00152360	     -0.00162701	     -0.00118967	     -0.08225351
      1.07859337	     -0.00152248	     -0.00161949	     -0.00118899	     -0.08223069
      1.07867680	     -0.00152137	     -0.00161197	     -0.00118832	     -0.08220792
      1.07878068	     -0.00151998	     -0.00160260	     -0.00118749	     -0.08217964
      1.07888456	     -0.00151859	     -0.00159325	     -0.00118666	     -0.08215145
      1.07896513	     -0.00151751	     -0.00158599	     -0.00118601	     -0.08212964
      1.07904571	     -0.00151644	     -0.00157874	     -0.00118537	     -0.08210788
      1.07915350	     -0.00151500	     -0.00156905	     -0.00118451	     -0.08207885
      1.07926129	     -0.00151357	     -0.00155936	     -0.00118365	     -0.08204990
      1.07933921	     -0.00151253	     -0.00155236	     -0.00118303	     -0.08202903
      1.07941714	     -0.00151149	     -0.00154536	     -0.00118240	     -0.08200820
      1.07952995	     -0.00150999	     -0.00153523	     -0.00118151	     -0.08197812
      1.07962611	     -0.00150871	     -0.00152660	     -0.00118074	     -0.08195256
      1.07972226	     -0.00150744	     -0.00151798	     -0.00117998	     -0.08192706
      1.07981841	     -0.00150616	     -0.00150936	     -0.00117922	     -0.08190163
      1.07990442	     -0.00150502	     -0.00150166	     -0.00117854	     -0.08187894
      1.07999044	     -0.00150388	     -0.00149395	     -0.00117786	     -0.08185629
      1.08007645	     -0.00150274	     -0.00148626	     -0.00117718	     -0.08183370
      1.08018709	     -0.00150127	     -0.00147636	     -0.00117630	     -0.08180471
      1.08027424	     -0.00150012	     -0.00146857	     -0.00117561	     -0.08178193
      1.08036139	     -0.00149897	     -0.00146078	     -0.00117493	     -0.08175921
      1.08044854	     -0.00149782	     -0.00145300	     -0.00117424	     -0.08173653
      1.08055901	     -0.00149636	     -0.00144314	     -0.00117337	     -0.08170786
      1.08064446	     -0.00149523	     -0.00143552	     -0.00117270	     -0.08168573
      1.08072992	     -0.00149411	     -0.00142790	     -0.00117203	     -0.08166365
      1.08083250	     -0.00149275	     -0.00141876	     -0.00117123	     -0.08163721
      1.08093508	     -0.00149140	     -0.00140962	     -0.00117043	     -0.08161083
      1.08101363	     -0.00149037	     -0.00140263	     -0.00116981	     -0.08159068
      1.08109217	     -0.00148934	     -0.00139565	     -0.00116920	     -0.08157056
      1.08120188	     -0.00148789	     -0.00138589	     -0.00116834	     -0.08154253
      1.08129795	     -0.00148663	     -0.00137736	     -0.00116759	     -0.08151804
      1.08139402	     -0.00148537	     -0.00136883	     -0.00116684	     -0.08149360
      1.08149010	     -0.00148411	     -0.00136030	     -0.00116610	     -0.08146922
      1.08157422	     -0.00148301	     -0.00135284	     -0.00116544	     -0.08144791
      1.08165835	     -0.00148191	     -0.00134539	     -0.00116479	     -0.08142665
      1.08174247	     -0.00148081	     -0.00133794	     -0.00116414	     -0.08140542
      1.08185857	     -0.00147929	     -0.00132766	     -0.00116324	     -0.08137619
      1.08194437	     -0.00147817	     -0.00132007	     -0.00116258	     -0.08135464
      1.08203017	     -0.00147705	     -0.00131249	     -0.00116191	     -0.08133313
      1.08213319	     -0.00147570	     -0.00130339	     -0.00116112	     -0.08130735
      1.08222482	     -0.00147451	     -0.00129530	     -0.00116041	     -0.08128448
      1.08231645	     -0.00147331	     -0.00128721	     -0.00115971	     -0.08126164
      1.08240808	     -0.00147212	     -0.00127913	     -0.00115900	     -0.08123885
      1.08249971	     -0.00147092	     -0.00127106	     -0.00115830	     -0.08121610
      1.08259134	     -0.00146973	     -0.00126299	     -0.00115759	     -0.08119340
      1.08268298	     -0.00146854	     -0.00125493	     -0.00115689	     -0.08117074
      1.08277461	     -0.00146735	     -0.00124687	     -0.00115619	     -0.08114812
      1.08286624	     -0.00146616	     -0.00123882	     -0.00115549	     -0.08112554
      1.08295787	     -0.00146497	     -0.00123078	     -0.00115479	     -0.08110300
      1.08304950	     -0.00146378	     -0.00122274	     -0.00115409	     -0.08108050
      1.08314113	     -0.00146259	     -0.00121470	     -0.00115339	     -0.08105805
      1.08323276	     -0.00146141	     -0.00120667	     -0.00115269	     -0.08103563
      1.08332439	     -0.00146022	     -0.00119865	     -0.00115199	     -0.08101325
      1.08341602	     -0.00145904	     -0.00119063	     -0.00115129	     -0.08099091
      1.08350765	     -0.00145785	     -0.00118262	     -0.00115060	     -0.08096860
      1.08359929	     -0.00145667	     -0.00117461	     -0.00114990	     -0.08094634
      1.08369092	     -0.00145549	     -0.00116661	     -0.00114921	     -0.08092411
      1.08378255	     -0.00145430	     -0.00115862	     -0.00114851	     -0.08090192
      1.08387418	     -0.00145312	     -0.00115063	     -0.00114782	     -0.08087976
      1.08396581	     -0.00145194	     -0.00114265	     -0.00114713	     -0.08085764
      1.08405744	     -0.00145076	     -0.00113467	     -0.00114643	     -0.08083555
      1.08414907	     -0.00144958	     -0.00112670	     -0.00114574	     -0.08081350
      1.08424070	     -0.00144840	     -0.00111874	     -0.00114505	     -0.08079148
      1.08433233	     -0.00144723	     -0.00111078	     -0.00114436	     -0.08076950
      1.08442396	     -0.00144605	     -0.00110283	     -0.00114367	     -0.08074754
      1.08451560	     -0.00144487	     -0.00109488	     -0.00114299	     -0.08072562
      1.08460723	     -0.00144370	     -0.00108694	     -0.00114230	     -0.08070374
      1.08469886	     -0.00144252	     -0.00107901	     -0.00114161	     -0.08068188
      1.08479049	     -0.00144135	     -0.00107108	     -0.00114093	     -0.08066006
      1.08488212	     -0.00144017	     -0.00106316	     -0.00114024	     -0.08063826
      1.08497375	     -0.00143900	     -0.00105525	     -0.00113956	     -0.08061650
      1.08506538	     -0.00143783	     -0.00104734	     -0.00113887	     -0.08059476
      1.08515701	     -0.00143666	     -0.00103944	     -0.00113819	     -0.08057306
      1.08524864	     -0.00143549	     -0.00103154	     -0.00113751	     -0.08055138
      1.08534028	     -0.00143432	     -0.00102365	     -0.00113682	     -0.08052973
      1.08542211	     -0.00143328	     -0.00101661	     -0.00113622	     -0.08051042
      1.08550395	     -0.00143223	     -0.00100958	     -0.00113561	     -0.08049113
      1.08560447	     -0.00143095	     -0.00100094	     -0.00113486	     -0.08046747
      1.08570499	     -0.00142967	     -0.00099232	     -0.00113412	     -0.08044384
      1.08578910	     -0.00142860	     -0.00098511	     -0.00113349	     -0.08042409
      1.08587321	     -0.00142753	     -0.00097790	     -0.00113287	     -0.08040436
      1.08595732	     -0.00142646	     -0.00097070	     -0.00113225	     -0.08038465
      1.08607165	     -0.00142501	     -0.00096092	     -0.00113141	     -0.08035789
      1.08615626	     -0.00142394	     -0.00095369	     -0.00113078	     -0.08033812
      1.08624087	     -0.00142287	     -0.00094647	     -0.00113016	     -0.08031836
      1.08634345	     -0.00142157	     -0.00093772	     -0.00112940	     -0.08029444
      1.08643494	     -0.00142041	     -0.00092992	     -0.00112873	     -0.08027312
      1.08652643	     -0.00141925	     -0.00092213	     -0.00112806	     -0.08025183
      1.08661792	     -0.00141809	     -0.00091435	     -0.00112739	     -0.08023056
      1.08670941	     -0.00141693	     -0.00090658	     -0.00112672	     -0.08020931
      1.08680090	     -0.00141578	     -0.00089881	     -0.00112605	     -0.08018808
      1.08689239	     -0.00141462	     -0.00089105	     -0.00112538	     -0.08016687
      1.08698388	     -0.00141347	     -0.00088329	     -0.00112471	     -0.08014568
      1.08707537	     -0.00141231	     -0.00087554	     -0.00112404	     -0.08012451
      1.08716686	     -0.00141116	     -0.00086780	     -0.00112338	     -0.08010336
      1.08725835	     -0.00141001	     -0.00086007	     -0.00112271	     -0.08008223
      1.08734984	     -0.00140886	     -0.00085234	     -0.00112205	     -0.08006112
      1.08744133	     -0.00140771	     -0.00084462	     -0.00112138	     -0.08004002
      1.08753282	     -0.00140656	     -0.00083691	     -0.00112072	     -0.08001894
      1.08761440	     -0.00140553	     -0.00083004	     -0.00112012	     -0.08000016
      1.08769598	     -0.00140451	     -0.00082318	     -0.00111953	     -0.07998139
      1.08779606	     -0.00140325	     -0.00081476	     -0.00111881	     -0.07995838
      1.08789614	     -0.00140200	     -0.00080636	     -0.00111809	     -0.07993540
      1.08797989	     -0.00140095	     -0.00079933	     -0.00111748	     -0.07991617
      1.08806364	     -0.00139990	     -0.00079231	     -0.00111688	     -0.07989696
      1.08814739	     -0.00139885	     -0.00078530	     -0.00111627	     -0.07987776
      1.08826136	     -0.00139742	     -0.00077576	     -0.00111545	     -0.07985165
      1.08834560	     -0.00139637	     -0.00076872	     -0.00111484	     -0.07983237
      1.08842984	     -0.00139532	     -0.00076169	     -0.00111424	     -0.07981309
      1.08853205	     -0.00139404	     -0.00075316	     -0.00111351	     -0.07978972
      1.08862321	     -0.00139290	     -0.00074557	     -0.00111285	     -0.07976889
      1.08871437	     -0.00139176	     -0.00073798	     -0.00111220	     -0.07974807
      1.08880554	     -0.00139063	     -0.00073040	     -0.00111155	     -0.07972726
      1.08889670	     -0.00138949	     -0.00072282	     -0.00111089	     -0.07970646
      1.08898786	     -0.00138836	     -0.00071526	     -0.00111024	     -0.07968568
      1.08907902	     -0.00138722	     -0.00070770	     -0.00110959	     -0.07966490
      1.08917018	     -0.00138609	     -0.00070015	     -0.00110894	     -0.07964413
      1.08926134	     -0.00138496	     -0.00069261	     -0.00110829	     -0.07962337
      1.08935250	     -0.00138382	     -0.00068507	     -0.00110764	     -0.07960262
      1.08944367	     -0.00138269	     -0.00067754	     -0.00110700	     -0.07958188
      1.08953483	     -0.00138156	     -0.00067002	     -0.00110635	     -0.07956114
      1.08962599	     -0.00138043	     -0.00066251	     -0.00110570	     -0.07954041
      1.08970769	     -0.00137942	     -0.00065579	     -0.00110512	     -0.07952184
      1.08978939	     -0.00137841	     -0.00064907	     -0.00110455	     -0.07950328
      1.08988899	     -0.00137718	     -0.00064088	     -0.00110384	     -0.07948065
      1.08998858	     -0.00137594	     -0.00063271	     -0.00110314	     -0.07945803
      1.09007106	     -0.00137492	     -0.00062595	     -0.00110256	     -0.07943931
      1.09015354	     -0.00137391	     -0.00061920	     -0.00110197	     -0.07942059
      1.09025432	     -0.00137266	     -0.00061095	     -0.00110126	     -0.07939771
      1.09035510	     -0.00137142	     -0.00060271	     -0.00110056	     -0.07937485
      1.09043398	     -0.00137045	     -0.00059628	     -0.00110000	     -0.07935695
      1.09051286	     -0.00136947	     -0.00058984	     -0.00109945	     -0.07933906
      1.09061860	     -0.00136817	     -0.00058123	     -0.00109871	     -0.07931508
      1.09072433	     -0.00136687	     -0.00057263	     -0.00109796	     -0.07929111
      1.09079959	     -0.00136594	     -0.00056651	     -0.00109744	     -0.07927404
      1.09087485	     -0.00136502	     -0.00056040	     -0.00109691	     -0.07925698
      1.09098782	     -0.00136363	     -0.00055124	     -0.00109612	     -0.07923137
      1.09108131	     -0.00136248	     -0.00054366	     -0.00109547	     -0.07921018
      1.09117480	     -0.00136133	     -0.00053610	     -0.00109482	     -0.07918899
      1.09126829	     -0.00136019	     -0.00052854	     -0.00109417	     -0.07916780
      1.09136178	     -0.00135904	     -0.00052100	     -0.00109352	     -0.07914660
      1.09144371	     -0.00135804	     -0.00051439	     -0.00109295	     -0.07912803
      1.09152564	     -0.00135703	     -0.00050779	     -0.00109238	     -0.07910946
      1.09162463	     -0.00135582	     -0.00049982	     -0.00109169	     -0.07908702
      1.09172362	     -0.00135461	     -0.00049187	     -0.00109100	     -0.07906457
      1.09180623	     -0.00135360	     -0.00048523	     -0.00109043	     -0.07904584
      1.09188883	     -0.00135259	     -0.00047861	     -0.00108986	     -0.07902711
      1.09198833	     -0.00135138	     -0.00047064	     -0.00108917	     -0.07900454
      1.09208783	     -0.00135016	     -0.00046268	     -0.00108849	     -0.07898197
      1.09216823	     -0.00134918	     -0.00045625	     -0.00108793	     -0.07896373
      1.09224862	     -0.00134820	     -0.00044983	     -0.00108738	     -0.07894548
      1.09235083	     -0.00134696	     -0.00044168	     -0.00108667	     -0.07892228
      1.09245304	     -0.00134572	     -0.00043354	     -0.00108597	     -0.07889908
      1.09253156	     -0.00134476	     -0.00042730	     -0.00108543	     -0.07888125
      1.09261008	     -0.00134380	     -0.00042106	     -0.00108489	     -0.07886341
      1.09271543	     -0.00134252	     -0.00041270	     -0.00108417	     -0.07883948
      1.09282077	     -0.00134125	     -0.00040435	     -0.00108345	     -0.07881553
      1.09289667	     -0.00134032	     -0.00039834	     -0.00108293	     -0.07879827
      1.09297256	     -0.00133940	     -0.00039233	     -0.00108241	     -0.07878101
      1.09308273	     -0.00133807	     -0.00038363	     -0.00108166	     -0.07875595
      1.09317678	     -0.00133693	     -0.00037621	     -0.00108102	     -0.07873454
      1.09327084	     -0.00133579	     -0.00036880	     -0.00108038	     -0.07871313
      1.09336490	     -0.00133465	     -0.00036140	     -0.00107974	     -0.07869170
      1.09344808	     -0.00133364	     -0.00035486	     -0.00107917	     -0.07867274
      1.09353127	     -0.00133264	     -0.00034833	     -0.00107861	     -0.07865378
      1.09361446	     -0.00133163	     -0.00034180	     -0.00107804	     -0.07863480
      1.09372501	     -0.00133030	     -0.00033314	     -0.00107729	     -0.07860957
      1.09380941	     -0.00132928	     -0.00032654	     -0.00107672	     -0.07859030
      1.09389380	     -0.00132826	     -0.00031995	     -0.00107615	     -0.07857103
      1.09397820	     -0.00132724	     -0.00031336	     -0.00107558	     -0.07855174
      1.09408879	     -0.00132591	     -0.00030474	     -0.00107483	     -0.07852645
      1.09417130	     -0.00132492	     -0.00029831	     -0.00107427	     -0.07850757
      1.09425381	     -0.00132392	     -0.00029190	     -0.00107372	     -0.07848868
      1.09435546	     -0.00132270	     -0.00028400	     -0.00107303	     -0.07846540
      1.09444680	     -0.00132160	     -0.00027692	     -0.00107242	     -0.07844446
      1.09453814	     -0.00132050	     -0.00026984	     -0.00107180	     -0.07842351
      1.09462948	     -0.00131941	     -0.00026278	     -0.00107119	     -0.07840255
      1.09472083	     -0.00131831	     -0.00025572	     -0.00107058	     -0.07838157
      1.09481217	     -0.00131721	     -0.00024867	     -0.00106997	     -0.07836058
      1.09489307	     -0.00131624	     -0.00024243	     -0.00106942	     -0.07834197
      1.09497397	     -0.00131527	     -0.00023620	     -0.00106888	     -0.07832336
      1.09507259	     -0.00131409	     -0.00022862	     -0.00106822	     -0.07830065
      1.09517120	     -0.00131291	     -0.00022105	     -0.00106757	     -0.07827792
      1.09525377	     -0.00131192	     -0.00021471	     -0.00106702	     -0.07825888
      1.09533633	     -0.00131094	     -0.00020839	     -0.00106647	     -0.07823983
      1.09541889	     -0.00130995	     -0.00020207	     -0.00106592	     -0.07822076
      1.09553187	     -0.00130860	     -0.00019344	     -0.00106516	     -0.07819464
      1.09561492	     -0.00130761	     -0.00018710	     -0.00106461	     -0.07817543
      1.09569798	     -0.00130662	     -0.00018077	     -0.00106406	     -0.07815620
      1.09579911	     -0.00130541	     -0.00017307	     -0.00106339	     -0.07813277
      1.09588922	     -0.00130434	     -0.00016622	     -0.00106279	     -0.07811187
      1.09597932	     -0.00130326	     -0.00015938	     -0.00106220	     -0.07809095
      1.09606943	     -0.00130219	     -0.00015255	     -0.00106160	     -0.07807002
      1.09615954	     -0.00130112	     -0.00014573	     -0.00106101	     -0.07804906
      1.09624965	     -0.00130005	     -0.00013891	     -0.00106041	     -0.07802809
      1.09633975	     -0.00129897	     -0.00013211	     -0.00105982	     -0.07800710
      1.09642986	     -0.00129790	     -0.00012531	     -0.00105923	     -0.07798609
      1.09651997	     -0.00129683	     -0.00011852	     -0.00105863	     -0.07796506
      1.09661008	     -0.00129576	     -0.00011174	     -0.00105804	     -0.07794401
      1.09670019	     -0.00129469	     -0.00010497	     -0.00105745	     -0.07792294
      1.09679029	     -0.00129363	     -0.00009821	     -0.00105686	     -0.07790185
      1.09687090	     -0.00129267	     -0.00009217	     -0.00105633	     -0.07788296
      1.09695151	     -0.00129172	     -0.00008614	     -0.00105580	     -0.07786406
      1.09704957	     -0.00129055	     -0.00007881	     -0.00105516	     -0.07784104
      1.09714764	     -0.00128939	     -0.00007149	     -0.00105452	     -0.07781799
      1.09723042	     -0.00128841	     -0.00006531	     -0.00105398	     -0.07779852
      1.09731320	     -0.00128744	     -0.00005915	     -0.00105344	     -0.07777903
      1.09739598	     -0.00128646	     -0.00005299	     -0.00105290	     -0.07775952
      1.09750674	     -0.00128515	     -0.00004477	     -0.00105218	     -0.07773338
      1.09758987	     -0.00128417	     -0.00003861	     -0.00105164	     -0.07771374
      1.09767300	     -0.00128319	     -0.00003245	     -0.00105110	     -0.07769409
      1.09777298	     -0.00128201	     -0.00002505	     -0.00105045	     -0.07767041
      1.09786281	     -0.00128095	     -0.00001842	     -0.00104987	     -0.07764912
      1.09795263	     -0.00127989	     -0.00001180	     -0.00104928	     -0.07762781
      1.09804245	     -0.00127883	     -0.00000518	     -0.00104870	     -0.07760647
      1.09813228	     -0.00127778	      0.00000143	     -0.00104812	     -0.07758511
      1.09822210	     -0.00127672	      0.00000803	     -0.00104754	     -0.07756372
      1.09831192	     -0.00127566	      0.00001461	     -0.00104696	     -0.07754231
      1.09840175	     -0.00127461	      0.00002119	     -0.00104638	     -0.07752087
      1.09849157	     -0.00127355	      0.00002777	     -0.00104581	     -0.07749941
      1.09858139	     -0.00127250	      0.00003433	     -0.00104523	     -0.07747792
      1.09867121	     -0.00127144	      0.00004088	     -0.00104465	     -0.07745640
      1.09876104	     -0.00127039	      0.00004743	     -0.00104407	     -0.07743486
      1.09884109	     -0.00126945	      0.00005325	     -0.00104356	     -0.07741564
      1.09892114	     -0.00126851	      0.00005907	     -0.00104305	     -0.07739640
      1.09901924	     -0.00126736	      0.00006619	     -0.00104242	     -0.07737280
      1.09911734	     -0.00126621	      0.00007330	     -0.00104179	     -0.07734916
      1.09919964	     -0.00126525	      0.00007925	     -0.00104126	     -0.07732930
      1.09928193	     -0.00126429	      0.00008520	     -0.00104074	     -0.07730942
      1.09936423	     -0.00126333	      0.00009114	     -0.00104021	     -0.07728952
      1.09947552	     -0.00126203	      0.00009916	     -0.00103950	     -0.07726257
      1.09955817	     -0.00126106	      0.00010511	     -0.00103898	     -0.07724252
      1.09964081	     -0.00126010	      0.00011105	     -0.00103845	     -0.07722246
      1.09974091	     -0.00125893	      0.00011823	     -0.00103781	     -0.07719812
      1.09983050	     -0.00125788	      0.00012465	     -0.00103725	     -0.07717631
      1.09992009	     -0.00125684	      0.00013106	     -0.00103668	     -0.07715447
      1.10000968	     -0.00125580	      0.00013746	     -0.00103611	     -0.07713261
      1.10009926	     -0.00125475	      0.00014385	     -0.00103554	     -0.07711071
      1.10018885	     -0.00125371	      0.00015024	     -0.00103498	     -0.07708878
      1.10027844	     -0.00125267	      0.00015661	     -0.00103441	     -0.07706683
      1.10036803	     -0.00125162	      0.00016298	     -0.00103384	     -0.07704484
      1.10045762	     -0.00125058	      0.00016934	     -0.00103328	     -0.07702283
      1.10054720	     -0.00124954	      0.00017568	     -0.00103271	     -0.07700078
      1.10063679	     -0.00124850	      0.00018202	     -0.00103215	     -0.07697871
      1.10071701	     -0.00124757	      0.00018769	     -0.00103165	     -0.07695892
      1.10079724	     -0.00124664	      0.00019335	     -0.00103114	     -0.07693910
      1.10089504	     -0.00124550	      0.00020024	     -0.00103053	     -0.07691491
      1.10099284	     -0.00124437	      0.00020712	     -0.00102991	     -0.07689068
      1.10107364	     -0.00124343	      0.00021280	     -0.00102941	     -0.07687064
      1.10115444	     -0.00124250	      0.00021847	     -0.00102890	     -0.07685057
      1.10125362	     -0.00124135	      0.00022542	     -0.00102828	     -0.07682590
      1.10135280	     -0.00124020	      0.00023236	     -0.00102766	     -0.07680120
      1.10142998	     -0.00123931	      0.00023775	     -0.00102718	     -0.07678195
      1.10150715	     -0.00123842	      0.00024313	     -0.00102670	     -0.07676267
      1.10161146	     -0.00123721	      0.00025040	     -0.00102605	     -0.07673659
      1.10171576	     -0.00123601	      0.00025765	     -0.00102540	     -0.07671046
      1.10178915	     -0.00123516	      0.00026275	     -0.00102494	     -0.07669205
      1.10186255	     -0.00123431	      0.00026784	     -0.00102449	     -0.07667362
      1.10197464	     -0.00123302	      0.00027561	     -0.00102379	     -0.07664542
      1.10206642	     -0.00123196	      0.00028195	     -0.00102322	     -0.07662230
      1.10215821	     -0.00123090	      0.00028829	     -0.00102265	     -0.07659915
      1.10224999	     -0.00122984	      0.00029462	     -0.00102208	     -0.07657596
      1.10234177	     -0.00122879	      0.00030093	     -0.00102152	     -0.07655274
      1.10242259	     -0.00122786	      0.00030649	     -0.00102102	     -0.07653226
      1.10250341	     -0.00122693	      0.00031204	     -0.00102052	     -0.07651176
      1.10258422	     -0.00122600	      0.00031758	     -0.00102002	     -0.07649123
      1.10269716	     -0.00122470	      0.00032531	     -0.00101932	     -0.07646250
      1.10277963	     -0.00122375	      0.00033094	     -0.00101881	     -0.07644149
      1.10286210	     -0.00122280	      0.00033657	     -0.00101831	     -0.07642045
      1.10296188	     -0.00122166	      0.00034337	     -0.00101769	     -0.07639496
      1.10305049	     -0.00122064	      0.00034940	     -0.00101715	     -0.07637228
      1.10313911	     -0.00121962	      0.00035542	     -0.00101661	     -0.07634958
      1.10322772	     -0.00121861	      0.00036143	     -0.00101606	     -0.07632684
      1.10331634	     -0.00121759	      0.00036743	     -0.00101552	     -0.07630407
      1.10340495	     -0.00121658	      0.00037342	     -0.00101498	     -0.07628127
      1.10349356	     -0.00121556	      0.00037941	     -0.00101444	     -0.07625844
      1.10358218	     -0.00121455	      0.00038538	     -0.00101390	     -0.07623558
      1.10367079	     -0.00121353	      0.00039135	     -0.00101336	     -0.07621268
      1.10375940	     -0.00121252	      0.00039731	     -0.00101282	     -0.07618976
      1.10384802	     -0.00121150	      0.00040326	     -0.00101228	     -0.07616680
      1.10393663	     -0.00121049	      0.00040920	     -0.00101174	     -0.07614381
      1.10402525	     -0.00120948	      0.00041513	     -0.00101120	     -0.07612078
      1.10411386	     -0.00120847	      0.00042105	     -0.00101066	     -0.07609773
      1.10420247	     -0.00120746	      0.00042697	     -0.00101012	     -0.07607464
      1.10429109	     -0.00120644	      0.00043287	     -0.00100959	     -0.07605153
      1.10437970	     -0.00120543	      0.00043877	     -0.00100905	     -0.07602838
      1.10446832	     -0.00120442	      0.00044465	     -0.00100851	     -0.07600520
      1.10455693	     -0.00120341	      0.00045053	     -0.00100798	     -0.07598199
      1.10464554	     -0.00120240	      0.00045640	     -0.00100744	     -0.07595875
      1.10473416	     -0.00120139	      0.00046226	     -0.00100691	     -0.07593547
      1.10482277	     -0.00120038	      0.00046812	     -0.00100637	     -0.07591217
      1.10491138	     -0.00119938	      0.00047396	     -0.00100584	     -0.07588883
      1.10500000	     -0.00119837	      0.00047979	     -0.00100531	     -0.07586546
      1.10507969	     -0.00119746	      0.00048503	     -0.00100483	     -0.07584442
      1.10515938	     -0.00119655	      0.00049026	     -0.00100435	     -0.07582336
      1.10525590	     -0.00119546	      0.00049659	     -0.00100377	     -0.07579781
      1.10535242	     -0.00119436	      0.00050291	     -0.00100319	     -0.07577223
      1.10543446	     -0.00119343	      0.00050827	     -0.00100270	     -0.07575045
      1.10551650	     -0.00119250	      0.00051362	     -0.00100221	     -0.07572865
      1.10559853	     -0.00119157	      0.00051897	     -0.00100172	     -0.07570683
      1.10570661	     -0.00119034	      0.00052600	     -0.00100107	     -0.07567804
      1.10578890	     -0.00118941	      0.00053135	     -0.00100058	     -0.07565609
      1.10587119	     -0.00118848	      0.00053668	     -0.00100009	     -0.07563411
      1.10595348	     -0.00118754	      0.00054201	     -0.00099960	     -0.07561211
      1.10606357	     -0.00118630	      0.00054913	     -0.00099895	     -0.07558263
      1.10614420	     -0.00118538	      0.00055434	     -0.00099847	     -0.07556101
      1.10622483	     -0.00118447	      0.00055954	     -0.00099799	     -0.07553937
      1.10632523	     -0.00118333	      0.00056600	     -0.00099739	     -0.07551239
      1.10641489	     -0.00118232	      0.00057176	     -0.00099686	     -0.07548827
      1.10650455	     -0.00118131	      0.00057751	     -0.00099633	     -0.07546411
      1.10659421	     -0.00118029	      0.00058325	     -0.00099580	     -0.07543993
      1.10668387	     -0.00117928	      0.00058899	     -0.00099527	     -0.07541572
      1.10677353	     -0.00117827	      0.00059472	     -0.00099474	     -0.07539147
      1.10685268	     -0.00117737	      0.00059976	     -0.00099427	     -0.07537005
      1.10693183	     -0.00117648	      0.00060480	     -0.00099381	     -0.07534861
      1.10702883	     -0.00117539	      0.00061097	     -0.00099323	     -0.07532230
      1.10712584	     -0.00117429	      0.00061713	     -0.00099266	     -0.07529595
      1.10720671	     -0.00117338	      0.00062225	     -0.00099219	     -0.07527396
      1.10728759	     -0.00117247	      0.00062737	     -0.00099171	     -0.07525195
      1.10736847	     -0.00117156	      0.00063248	     -0.00099124	     -0.07522992
      1.10747987	     -0.00117030	      0.00063951	     -0.00099058	     -0.07519954
      1.10756120	     -0.00116939	      0.00064463	     -0.00099011	     -0.07517733
      1.10764252	     -0.00116847	      0.00064975	     -0.00098963	     -0.07515510
      1.10774204	     -0.00116735	      0.00065599	     -0.00098905	     -0.07512787
      1.10783054	     -0.00116636	      0.00066154	     -0.00098853	     -0.07510363
      1.10791904	     -0.00116536	      0.00066708	     -0.00098802	     -0.07507937
      1.10800754	     -0.00116437	      0.00067261	     -0.00098750	     -0.07505508
      1.10809604	     -0.00116337	      0.00067813	     -0.00098698	     -0.07503076
      1.10818454	     -0.00116238	      0.00068365	     -0.00098647	     -0.07500643
      1.10827304	     -0.00116139	      0.00068915	     -0.00098595	     -0.07498207
      1.10836154	     -0.00116039	      0.00069465	     -0.00098544	     -0.07495768
      1.10845004	     -0.00115940	      0.00070013	     -0.00098493	     -0.07493328
      1.10853854	     -0.00115841	      0.00070561	     -0.00098441	     -0.07490885
      1.10862704	     -0.00115742	      0.00071108	     -0.00098390	     -0.07488440
      1.10870618	     -0.00115653	      0.00071597	     -0.00098344	     -0.07486252
      1.10878532	     -0.00115564	      0.00072085	     -0.00098298	     -0.07484062
      1.10888204	     -0.00115456	      0.00072680	     -0.00098242	     -0.07481383
      1.10897876	     -0.00115348	      0.00073274	     -0.00098187	     -0.07478702
      1.10905851	     -0.00115258	      0.00073763	     -0.00098141	     -0.07476489
      1.10913826	     -0.00115169	      0.00074251	     -0.00098095	     -0.07474275
      1.10923633	     -0.00115059	      0.00074851	     -0.00098038	     -0.07471550
      1.10933440	     -0.00114950	      0.00075450	     -0.00097982	     -0.07468823
      1.10941056	     -0.00114865	      0.00075914	     -0.00097938	     -0.07466703
      1.10948673	     -0.00114780	      0.00076377	     -0.00097894	     -0.07464582
      1.10958988	     -0.00114664	      0.00077004	     -0.00097835	     -0.07461707
      1.10969303	     -0.00114549	      0.00077630	     -0.00097776	     -0.07458830
      1.10976548	     -0.00114468	      0.00078069	     -0.00097734	     -0.07456808
      1.10983794	     -0.00114387	      0.00078507	     -0.00097693	     -0.07454785
      1.10994877	     -0.00114264	      0.00079176	     -0.00097629	     -0.07451687
      1.11003951	     -0.00114162	      0.00079723	     -0.00097577	     -0.07449150
      1.11013026	     -0.00114061	      0.00080269	     -0.00097526	     -0.07446610
      1.11022100	     -0.00113960	      0.00080814	     -0.00097474	     -0.07444069
      1.11031174	     -0.00113859	      0.00081358	     -0.00097422	     -0.07441527
      1.11039132	     -0.00113770	      0.00081835	     -0.00097377	     -0.07439296
      1.11047089	     -0.00113682	      0.00082310	     -0.00097332	     -0.07437064
      1.11056681	     -0.00113575	      0.00082883	     -0.00097277	     -0.07434373
      1.11066272	     -0.00113468	      0.00083455	     -0.00097223	     -0.07431680
      1.11074298	     -0.00113379	      0.00083932	     -0.00097177	     -0.07429425
      1.11082323	     -0.00113290	      0.00084409	     -0.00097132	     -0.07427170
      1.11091960	     -0.00113183	      0.00084981	     -0.00097077	     -0.07424460
      1.11101596	     -0.00113076	      0.00085551	     -0.00097023	     -0.07421750
      1.11109416	     -0.00112989	      0.00086014	     -0.00096978	     -0.07419549
      1.11117236	     -0.00112902	      0.00086475	     -0.00096934	     -0.07417348
      1.11127124	     -0.00112792	      0.00087058	     -0.00096878	     -0.07414563
      1.11137012	     -0.00112682	      0.00087640	     -0.00096823	     -0.07411777
      1.11144658	     -0.00112597	      0.00088089	     -0.00096780	     -0.07409623
      1.11152303	     -0.00112513	      0.00088538	     -0.00096737	     -0.07407467
      1.11162481	     -0.00112400	      0.00089134	     -0.00096679	     -0.07404597
      1.11172659	     -0.00112287	      0.00089729	     -0.00096622	     -0.07401726
      1.11180060	     -0.00112205	      0.00090160	     -0.00096581	     -0.07399638
      1.11187461	     -0.00112123	      0.00090592	     -0.00096539	     -0.07397549
      1.11198081	     -0.00112005	      0.00091210	     -0.00096480	     -0.07394552
      1.11207194	     -0.00111904	      0.00091739	     -0.00096429	     -0.07391979
      1.11216307	     -0.00111803	      0.00092267	     -0.00096378	     -0.07389406
      1.11225420	     -0.00111702	      0.00092795	     -0.00096327	     -0.07386832
      1.11233525	     -0.00111613	      0.00093263	     -0.00096281	     -0.07384542
      1.11241631	     -0.00111523	      0.00093731	     -0.00096236	     -0.07382253
      1.11249736	     -0.00111434	      0.00094198	     -0.00096191	     -0.07379963
      1.11260357	     -0.00111316	      0.00094809	     -0.00096132	     -0.07376962
      1.11268576	     -0.00111225	      0.00095281	     -0.00096086	     -0.07374640
      1.11276795	     -0.00111134	      0.00095752	     -0.00096040	     -0.07372318
      1.11285014	     -0.00111044	      0.00096223	     -0.00095995	     -0.07369995
      1.11295634	     -0.00110926	      0.00096830	     -0.00095936	     -0.07366995
      1.11303681	     -0.00110838	      0.00097289	     -0.00095891	     -0.07364721
      1.11311728	     -0.00110749	      0.00097747	     -0.00095847	     -0.07362447
      1.11321532	     -0.00110641	      0.00098305	     -0.00095792	     -0.07359678
      1.11331336	     -0.00110533	      0.00098862	     -0.00095738	     -0.07356908
      1.11338703	     -0.00110451	      0.00099279	     -0.00095697	     -0.07354828
      1.11346069	     -0.00110370	      0.00099696	     -0.00095657	     -0.07352748
      1.11356607	     -0.00110254	      0.00100292	     -0.00095599	     -0.07349773
      1.11365758	     -0.00110153	      0.00100808	     -0.00095548	     -0.07347189
      1.11374909	     -0.00110053	      0.00101323	     -0.00095498	     -0.07344606
      1.11384061	     -0.00109952	      0.00101837	     -0.00095448	     -0.07342017
      1.11391940	     -0.00109865	      0.00102280	     -0.00095404	     -0.07339718
      1.11399820	     -0.00109778	      0.00102721	     -0.00095361	     -0.07337341
      1.11409443	     -0.00109673	      0.00103260	     -0.00095308	     -0.07334334
      1.11419067	     -0.00109567	      0.00103797	     -0.00095255	     -0.07331214
      1.11426951	     -0.00109480	      0.00104237	     -0.00095212	     -0.07328574
      1.11434835	     -0.00109393	      0.00104676	     -0.00095169	     -0.07325860
      1.11444566	     -0.00109287	      0.00105217	     -0.00095116	     -0.07322410
      1.11454296	     -0.00109180	      0.00105756	     -0.00095063	     -0.07318851
      1.11461956	     -0.00109096	      0.00106181	     -0.00095021	     -0.07315972
      1.11469617	     -0.00109012	      0.00106604	     -0.00094979	     -0.07313027
      1.11479656	     -0.00108901	      0.00107159	     -0.00094925	     -0.07309068
      1.11489695	     -0.00108791	      0.00107712	     -0.00094870	     -0.07304997
      1.11497135	     -0.00108710	      0.00108121	     -0.00094829	     -0.07301910
      1.11504575	     -0.00108628	      0.00108530	     -0.00094789	     -0.07298763
      1.11515010	     -0.00108514	      0.00109103	     -0.00094732	     -0.07294251
      1.11524041	     -0.00108415	      0.00109597	     -0.00094683	     -0.07290254
      1.11533072	     -0.00108316	      0.00110091	     -0.00094634	     -0.07286173
      1.11542103	     -0.00108217	      0.00110584	     -0.00094585	     -0.07282008
      1.11551134	     -0.00108118	      0.00111076	     -0.00094537	     -0.07277762
      1.11558785	     -0.00108034	      0.00111492	     -0.00094495	     -0.07274102
      1.11566436	     -0.00107951	      0.00111907	     -0.00094454	     -0.07270384
      1.11576320	     -0.00107843	      0.00112443	     -0.00094401	     -0.07265497
      1.11586204	     -0.00107735	      0.00112978	     -0.00094347	     -0.07260518
      1.11593821	     -0.00107651	      0.00113389	     -0.00094306	     -0.07256618
      1.11601438	     -0.00107568	      0.00113800	     -0.00094265	     -0.07252664
      1.11611588	     -0.00107457	      0.00114347	     -0.00094211	     -0.07247312
      1.11621739	     -0.00107346	      0.00114893	     -0.00094156	     -0.07241868
      1.11628937	     -0.00107268	      0.00115279	     -0.00094118	     -0.07237952
      1.11636134	     -0.00107189	      0.00115665	     -0.00094079	     -0.07233990
      1.11647045	     -0.00107070	      0.00116248	     -0.00094020	     -0.07227899
      1.11656065	     -0.00106972	      0.00116730	     -0.00093972	     -0.07222787
      1.11665084	     -0.00106874	      0.00117211	     -0.00093924	     -0.07217607
      1.11674104	     -0.00106775	      0.00117691	     -0.00093876	     -0.07212359
      1.11683124	     -0.00106677	      0.00118170	     -0.00093828	     -0.07207044
      1.11690861	     -0.00106593	      0.00118580	     -0.00093786	     -0.07202433
      1.11698599	     -0.00106508	      0.00118990	     -0.00093745	     -0.07197775
      1.11708297	     -0.00106403	      0.00119502	     -0.00093693	     -0.07191869
      1.11717996	     -0.00106297	      0.00120014	     -0.00093642	     -0.07185890
      1.11725795	     -0.00106213	      0.00120425	     -0.00093600	     -0.07181031
      1.11733594	     -0.00106128	      0.00120835	     -0.00093559	     -0.07176126
      1.11743383	     -0.00106021	      0.00121349	     -0.00093507	     -0.07169906
      1.11753171	     -0.00105915	      0.00121862	     -0.00093455	     -0.07163615
      1.11760697	     -0.00105833	      0.00122256	     -0.00093415	     -0.07158733
      1.11768222	     -0.00105752	      0.00122649	     -0.00093375	     -0.07153810
      1.11778397	     -0.00105641	      0.00123180	     -0.00093321	     -0.07147091
      1.11788573	     -0.00105531	      0.00123709	     -0.00093268	     -0.07140300
      1.11795844	     -0.00105452	      0.00124087	     -0.00093229	     -0.07135405
      1.11803115	     -0.00105373	      0.00124464	     -0.00093191	     -0.07130474
      1.11813794	     -0.00105257	      0.00125017	     -0.00093135	     -0.07123169
      1.11822837	     -0.00105159	      0.00125485	     -0.00093087	     -0.07116926
      1.11831881	     -0.00105061	      0.00125951	     -0.00093039	     -0.07110629
      1.11840924	     -0.00104963	      0.00126417	     -0.00092992	     -0.07104282
      1.11848972	     -0.00104876	      0.00126831	     -0.00092950	     -0.07098591
      1.11857020	     -0.00104789	      0.00127244	     -0.00092907	     -0.07092860
      1.11865067	     -0.00104702	      0.00127657	     -0.00092865	     -0.07087091
      1.11875555	     -0.00104589	      0.00128193	     -0.00092810	     -0.07079515
      1.11883725	     -0.00104501	      0.00128610	     -0.00092767	     -0.07073568
      1.11891896	     -0.00104412	      0.00129027	     -0.00092725	     -0.07067583
      1.11900066	     -0.00104324	      0.00129443	     -0.00092682	     -0.07061561
      1.11910511	     -0.00104211	      0.00129974	     -0.00092627	     -0.07053807
      1.11918522	     -0.00104125	      0.00130380	     -0.00092586	     -0.07047820
      1.11926533	     -0.00104039	      0.00130785	     -0.00092544	     -0.07041798
      1.11936207	     -0.00103934	      0.00131274	     -0.00092493	     -0.07034480
      1.11945881	     -0.00103830	      0.00131762	     -0.00092443	     -0.07027114
      1.11953215	     -0.00103751	      0.00132132	     -0.00092405	     -0.07021498
      1.11960549	     -0.00103672	      0.00132500	     -0.00092367	     -0.07015854
      1.11970948	     -0.00103560	      0.00133022	     -0.00092313	     -0.07007807
      1.11979989	     -0.00103463	      0.00133475	     -0.00092266	     -0.07000766
      1.11989031	     -0.00103366	      0.00133927	     -0.00092219	     -0.06993686
      1.11998073	     -0.00103268	      0.00134378	     -0.00092172	     -0.06986568
      1.12005964	     -0.00103184	      0.00134771	     -0.00092131	     -0.06980324
      1.12013856	     -0.00103099	      0.00135164	     -0.00092091	     -0.06974051
      1.12021747	     -0.00103014	      0.00135556	     -0.00092050	     -0.06967750
      1.12032718	     -0.00102897	      0.00136100	     -0.00091993	     -0.06958945
      1.12040789	     -0.00102810	      0.00136499	     -0.00091952	     -0.06952433
      1.12048861	     -0.00102724	      0.00136897	     -0.00091910	     -0.06945894
      1.12058561	     -0.00102620	      0.00137375	     -0.00091860	     -0.06937998
      1.12067157	     -0.00102528	      0.00137798	     -0.00091816	     -0.06930969
      1.12075753	     -0.00102436	      0.00138221	     -0.00091772	     -0.06923910
      1.12084349	     -0.00102344	      0.00138642	     -0.00091728	     -0.06916821
      1.12092945	     -0.00102252	      0.00139063	     -0.00091683	     -0.06909703
      1.12101541	     -0.00102160	      0.00139482	     -0.00091639	     -0.06902556
      1.12110137	     -0.00102068	      0.00139902	     -0.00091595	     -0.06895382
      1.12118733	     -0.00101976	      0.00140320	     -0.00091551	     -0.06888180
      1.12127329	     -0.00101884	      0.00140737	     -0.00091507	     -0.06880950
      1.12135925	     -0.00101793	      0.00141154	     -0.00091463	     -0.06873695
      1.12144521	     -0.00101701	      0.00141570	     -0.00091420	     -0.06866413
      1.12153117	     -0.00101610	      0.00141986	     -0.00091376	     -0.06859105
      1.12161713	     -0.00101518	      0.00142400	     -0.00091332	     -0.06851772
      1.12170309	     -0.00101426	      0.00142814	     -0.00091288	     -0.06844415
      1.12178905	     -0.00101335	      0.00143227	     -0.00091244	     -0.06837033
      1.12187501	     -0.00101244	      0.00143639	     -0.00091201	     -0.06829628
      1.12196097	     -0.00101152	      0.00144051	     -0.00091157	     -0.06822199
      1.12204693	     -0.00101061	      0.00144462	     -0.00091113	     -0.06814747
      1.12213289	     -0.00100970	      0.00144872	     -0.00091070	     -0.06807272
      1.12221885	     -0.00100879	      0.00145281	     -0.00091026	     -0.06799776
      1.12230481	     -0.00100787	      0.00145690	     -0.00090983	     -0.06792257
      1.12239077	     -0.00100696	      0.00146097	     -0.00090939	     -0.06784718
      1.12247673	     -0.00100605	      0.00146504	     -0.00090896	     -0.06777157
      1.12256269	     -0.00100514	      0.00146910	     -0.00090852	     -0.06769576
      1.12264865	     -0.00100423	      0.00147316	     -0.00090809	     -0.06761975
      1.12273461	     -0.00100332	      0.00147721	     -0.00090766	     -0.06754355
      1.12282057	     -0.00100241	      0.00148125	     -0.00090722	     -0.06746715
      1.12290653	     -0.00100151	      0.00148528	     -0.00090679	     -0.06739056
      1.12299249	     -0.00100060	      0.00148930	     -0.00090636	     -0.06731379
      1.12307845	     -0.00099969	      0.00149332	     -0.00090593	     -0.06723683
      1.12316441	     -0.00099879	      0.00149733	     -0.00090550	     -0.06715970
      1.12325038	     -0.00099788	      0.00150133	     -0.00090506	     -0.06708240
      1.12333634	     -0.00099698	      0.00150532	     -0.00090463	     -0.06700492
      1.12342230	     -0.00099607	      0.00150931	     -0.00090420	     -0.06692728
      1.12350826	     -0.00099517	      0.00151328	     -0.00090377	     -0.06684948
      1.12359422	     -0.00099426	      0.00151725	     -0.00090334	     -0.06677151
      1.12368018	     -0.00099336	      0.00152122	     -0.00090291	     -0.06669339
      1.12376614	     -0.00099246	      0.00152517	     -0.00090248	     -0.06661512
      1.12385210	     -0.00099156	      0.00152912	     -0.00090205	     -0.06653670
      1.12393806	     -0.00099065	      0.00153306	     -0.00090163	     -0.06645813
      1.12402402	     -0.00098975	      0.00153699	     -0.00090120	     -0.06637942
      1.12410998	     -0.00098885	      0.00154091	     -0.00090077	     -0.06630057
      1.12419594	     -0.00098795	      0.00154483	     -0.00090034	     -0.06622158
      1.12428190	     -0.00098705	      0.00154874	     -0.00089992	     -0.06614247
      1.12436786	     -0.00098616	      0.00155264	     -0.00089949	     -0.06606322
      1.12445382	     -0.00098526	      0.00155653	     -0.00089906	     -0.06598384
      1.12453978	     -0.00098436	      0.00156042	     -0.00089864	     -0.06590435
      1.12462574	     -0.00098347	      0.00156430	     -0.00089821	     -0.06582473
      1.12471170	     -0.00098257	      0.00156817	     -0.00089779	     -0.06574500
      1.12479766	     -0.00098167	      0.00157203	     -0.00089736	     -0.06566515
      1.12488362	     -0.00098078	      0.00157589	     -0.00089694	     -0.06558519
      1.12496958	     -0.00097989	      0.00157973	     -0.00089651	     -0.06550512
      1.12505554	     -0.00097899	      0.00158357	     -0.00089609	     -0.06542494
      1.12514150	     -0.00097810	      0.00158740	     -0.00089566	     -0.06534466
      1.12522746	     -0.00097721	      0.00159123	     -0.00089524	     -0.06526429
      1.12531342	     -0.00097632	      0.00159504	     -0.00089482	     -0.06518381
      1.12539938	     -0.00097542	      0.00159885	     -0.00089440	     -0.06510324
      1.12548534	     -0.00097453	      0.00160265	     -0.00089397	     -0.06502258
      1.12557130	     -0.00097364	      0.00160644	     -0.00089355	     -0.06494183
      1.12565726	     -0.00097276	      0.00161023	     -0.00089313	     -0.06486100
      1.12574322	     -0.00097187	      0.00161401	     -0.00089271	     -0.06478008
      1.12582918	     -0.00097098	      0.00161778	     -0.00089229	     -0.06469907
      1.12591514	     -0.00097009	      0.00162154	     -0.00089187	     -0.06461799
      1.12600110	     -0.00096921	      0.00162529	     -0.00089145	     -0.06453684
      1.12608706	     -0.00096832	      0.00162904	     -0.00089103	     -0.06445561
      1.12617302	     -0.00096744	      0.00163278	     -0.00089061	     -0.06437431
      1.12625898	     -0.00096655	      0.00163651	     -0.00089019	     -0.06429293
      1.12634495	     -0.00096567	      0.00164023	     -0.00088977	     -0.06421150
      1.12643091	     -0.00096479	      0.00164394	     -0.00088935	     -0.06412999
      1.12651687	     -0.00096390	      0.00164765	     -0.00088893	     -0.06404843
      1.12660283	     -0.00096302	      0.00165135	     -0.00088852	     -0.06396681
      1.12668879	     -0.00096214	      0.00165504	     -0.00088810	     -0.06388513
      1.12677475	     -0.00096126	      0.00165873	     -0.00088768	     -0.06380339
      1.12686071	     -0.00096038	      0.00166240	     -0.00088727	     -0.06372160
      1.12693745	     -0.00095960	      0.00166568	     -0.00088689	     -0.06364854
      1.12701420	     -0.00095882	      0.00166895	     -0.00088652	     -0.06357543
      1.12710875	     -0.00095785	      0.00167296	     -0.00088606	     -0.06348532
      1.12720330	     -0.00095689	      0.00167697	     -0.00088561	     -0.06339515
      1.12728174	     -0.00095609	      0.00168029	     -0.00088523	     -0.06332031
      1.12736018	     -0.00095529	      0.00168360	     -0.00088485	     -0.06324543
      1.12745488	     -0.00095433	      0.00168759	     -0.00088439	     -0.06315499
      1.12754958	     -0.00095336	      0.00169157	     -0.00088394	     -0.06306450
      1.12762507	     -0.00095260	      0.00169474	     -0.00088357	     -0.06299234
      1.12770057	     -0.00095183	      0.00169790	     -0.00088321	     -0.06292015
      1.12779895	     -0.00095083	      0.00170201	     -0.00088274	     -0.06282604
      1.12789733	     -0.00094984	      0.00170611	     -0.00088227	     -0.06273189
      1.12797043	     -0.00094910	      0.00170915	     -0.00088192	     -0.06266191
      1.12804354	     -0.00094836	      0.00171218	     -0.00088156	     -0.06259191
      1.12814635	     -0.00094732	      0.00171644	     -0.00088107	     -0.06249343
      1.12824917	     -0.00094628	      0.00172069	     -0.00088058	     -0.06239492
      1.12831866	     -0.00094558	      0.00172355	     -0.00088025	     -0.06232833
      1.12838815	     -0.00094488	      0.00172641	     -0.00087992	     -0.06226172
      1.12849890	     -0.00094377	      0.00173095	     -0.00087939	     -0.06215555
      1.12858873	     -0.00094287	      0.00173463	     -0.00087896	     -0.06206941
      1.12867856	     -0.00094196	      0.00173829	     -0.00087853	     -0.06198325
      1.12876840	     -0.00094106	      0.00174195	     -0.00087810	     -0.06189709
      1.12884738	     -0.00094027	      0.00174516	     -0.00087773	     -0.06182132
      1.12892637	     -0.00093948	      0.00174837	     -0.00087735	     -0.06174554
      1.12900536	     -0.00093869	      0.00175156	     -0.00087698	     -0.06166976
      1.12911043	     -0.00093764	      0.00175581	     -0.00087648	     -0.06156894
      1.12919096	     -0.00093683	      0.00175905	     -0.00087610	     -0.06149168
      1.12927149	     -0.00093603	      0.00176228	     -0.00087571	     -0.06141441
      1.12935201	     -0.00093523	      0.00176551	     -0.00087533	     -0.06133714
      1.12945576	     -0.00093419	      0.00176966	     -0.00087484	     -0.06123760
      1.12953474	     -0.00093341	      0.00177282	     -0.00087447	     -0.06116182
      1.12961371	     -0.00093262	      0.00177596	     -0.00087409	     -0.06108605
      1.12970957	     -0.00093167	      0.00177977	     -0.00087364	     -0.06099409
      1.12979573	     -0.00093082	      0.00178318	     -0.00087324	     -0.06091144
      1.12988189	     -0.00092996	      0.00178659	     -0.00087283	     -0.06082879
      1.12996805	     -0.00092911	      0.00178999	     -0.00087242	     -0.06074616
      1.13005422	     -0.00092826	      0.00179338	     -0.00087202	     -0.06066354
      1.13014038	     -0.00092741	      0.00179676	     -0.00087161	     -0.06058094
      1.13022654	     -0.00092656	      0.00180014	     -0.00087121	     -0.06049835
      1.13031270	     -0.00092571	      0.00180350	     -0.00087080	     -0.06041577
      1.13039886	     -0.00092486	      0.00180686	     -0.00087040	     -0.06033321
      1.13047530	     -0.00092410	      0.00180983	     -0.00087004	     -0.06025998
      1.13055175	     -0.00092335	      0.00181280	     -0.00086968	     -0.06018676
      1.13064602	     -0.00092243	      0.00181645	     -0.00086924	     -0.06009648
      1.13074030	     -0.00092150	      0.00182009	     -0.00086880	     -0.06000624
      1.13081809	     -0.00092074	      0.00182309	     -0.00086844	     -0.05993179
      1.13089588	     -0.00091998	      0.00182608	     -0.00086808	     -0.05985735
      1.13099057	     -0.00091905	      0.00182971	     -0.00086763	     -0.05976678
      1.13108527	     -0.00091813	      0.00183333	     -0.00086719	     -0.05967625
      1.13116014	     -0.00091739	      0.00183619	     -0.00086684	     -0.05960468
      1.13123501	     -0.00091666	      0.00183904	     -0.00086650	     -0.05953313
      1.13133348	     -0.00091570	      0.00184278	     -0.00086604	     -0.05943907
      1.13143196	     -0.00091475	      0.00184651	     -0.00086558	     -0.05934504
      1.13150434	     -0.00091404	      0.00184924	     -0.00086524	     -0.05927596
      1.13157672	     -0.00091334	      0.00185197	     -0.00086491	     -0.05920690
      1.13167990	     -0.00091234	      0.00185585	     -0.00086443	     -0.05910849
      1.13176814	     -0.00091148	      0.00185916	     -0.00086402	     -0.05902436
      1.13185638	     -0.00091063	      0.00186246	     -0.00086361	     -0.05894027
      1.13194463	     -0.00090978	      0.00186576	     -0.00086321	     -0.05885622
      1.13203287	     -0.00090892	      0.00186904	     -0.00086280	     -0.05877220
      1.13210873	     -0.00090819	      0.00187186	     -0.00086245	     -0.05870001
      1.13218459	     -0.00090746	      0.00187467	     -0.00086210	     -0.05862785
      1.13227988	     -0.00090654	      0.00187819	     -0.00086166	     -0.05853725
      1.13237516	     -0.00090563	      0.00188170	     -0.00086122	     -0.05844670
      1.13245119	     -0.00090490	      0.00188450	     -0.00086087	     -0.05837449
      1.13252722	     -0.00090417	      0.00188729	     -0.00086052	     -0.05830231
      1.13262407	     -0.00090324	      0.00189083	     -0.00086008	     -0.05821041
      1.13272091	     -0.00090231	      0.00189436	     -0.00085963	     -0.05811856
      1.13279376	     -0.00090162	      0.00189702	     -0.00085930	     -0.05804952
      1.13286660	     -0.00090092	      0.00189966	     -0.00085896	     -0.05798051
      1.13296836	     -0.00089995	      0.00190335	     -0.00085850	     -0.05788416
      1.13307011	     -0.00089898	      0.00190702	     -0.00085803	     -0.05778788
      1.13313959	     -0.00089832	      0.00190952	     -0.00085771	     -0.05772217
      1.13320907	     -0.00089766	      0.00191202	     -0.00085740	     -0.05765650
      1.13331826	     -0.00089662	      0.00191593	     -0.00085690	     -0.05755335
      1.13340726	     -0.00089578	      0.00191912	     -0.00085649	     -0.05746934
      1.13349626	     -0.00089493	      0.00192229	     -0.00085609	     -0.05738538
      1.13358525	     -0.00089409	      0.00192545	     -0.00085568	     -0.05730148
      1.13366450	     -0.00089334	      0.00192826	     -0.00085532	     -0.05722682
      1.13374374	     -0.00089259	      0.00193107	     -0.00085496	     -0.05715220
      1.13382298	     -0.00089185	      0.00193386	     -0.00085460	     -0.05707763
      1.13392491	     -0.00089089	      0.00193745	     -0.00085414	     -0.05698178
      1.13400546	     -0.00089013	      0.00194028	     -0.00085377	     -0.05690608
      1.13408601	     -0.00088937	      0.00194310	     -0.00085341	     -0.05683043
      1.13416657	     -0.00088862	      0.00194591	     -0.00085304	     -0.05675483
      1.13426748	     -0.00088767	      0.00194942	     -0.00085258	     -0.05666018
      1.13434667	     -0.00088693	      0.00195217	     -0.00085223	     -0.05658597
      1.13442585	     -0.00088619	      0.00195492	     -0.00085187	     -0.05651181
      1.13450504	     -0.00088545	      0.00195765	     -0.00085151	     -0.05643770
      1.13461013	     -0.00088447	      0.00196127	     -0.00085104	     -0.05633942
      1.13468876	     -0.00088373	      0.00196398	     -0.00085068	     -0.05626595
      1.13476738	     -0.00088300	      0.00196667	     -0.00085033	     -0.05619253
      1.13486299	     -0.00088211	      0.00196994	     -0.00084990	     -0.05610331
      1.13494817	     -0.00088132	      0.00197284	     -0.00084951	     -0.05602389
      1.13503335	     -0.00088053	      0.00197574	     -0.00084913	     -0.05594454
      1.13511853	     -0.00087974	      0.00197862	     -0.00084875	     -0.05586524
      1.13520371	     -0.00087895	      0.00198150	     -0.00084837	     -0.05578601
      1.13528888	     -0.00087817	      0.00198438	     -0.00084799	     -0.05570683
      1.13537406	     -0.00087738	      0.00198724	     -0.00084760	     -0.05562772
      1.13545924	     -0.00087660	      0.00199010	     -0.00084722	     -0.05554868
      1.13554442	     -0.00087581	      0.00199295	     -0.00084684	     -0.05546969
      1.13562959	     -0.00087503	      0.00199579	     -0.00084646	     -0.05539077
[truncated: 753,186 more chars]
