# Supplementary material for: Musculoskeletal simulations to examine the effects of accentuated eccentric loading (AEL) on jump height
Source: PeerJ. 2023 Jan 23;11:e14687. doi: 10.7717/peerj.14687 (PMC9879160; doi:10.7717/peerj.14687)
Supplement: Supplemental Information 1 [file peerj-11-14687-s001.zip › Supplementary Simulation code and output results BW/Optimized_for_J_Results/TwoSegment_Two_Segment_forces.sto]

ModelForces
version=1
nRows=13563
nColumns=21
inDegrees=no

This file contains the forces exerted on a model during a simulation.

A force is a generalized force, meaning that it can be either a force (N) or a torque (Nm).

Units are S.I. units (second, meters, Newtons, ...)
Angles are in degrees.

endheader
time	vastus	recfem	glut	ham	GRF_ContactForce.shank.force.X	GRF_ContactForce.shank.force.Y	GRF_ContactForce.shank.force.Z	GRF_ContactForce.shank.torque.X	GRF_ContactForce.shank.torque.Y	GRF_ContactForce.shank.torque.Z	GRF_ContactForce.Platform.force.X	GRF_ContactForce.Platform.force.Y	GRF_ContactForce.Platform.force.Z	GRF_ContactForce.Platform.torque.X	GRF_ContactForce.Platform.torque.Y	GRF_ContactForce.Platform.torque.Z	hipLimitTorque	PotentialEnergy	kneeLimitTorque	PotentialEnergy
      0.00000000	     68.06913601	     21.93930261	      0.00059054	     67.70307771	     -0.00000000	    386.74568880	      0.00000000	      0.00000000	      0.00000000	      6.74142155	      0.00000000	   -386.74568880	      0.00000000	      0.00000000	      0.00000000	     -0.00000000	      0.00000000	      0.00000000	      0.00000000	      0.00000000
      0.00010000	     68.07565228	     21.94016215	      0.00059324	     67.70090973	     -8.58308288	    388.81495003	     -0.00000000	      0.00000000	      0.00000000	      4.92562303	      8.58308288	   -388.81495003	      0.00000000	     -0.00000000	      0.00000000	      0.02981541	      0.00000000	      0.00000000	      0.00000000	      0.00000000
      0.00023578	     68.10208827	     21.94362501	      0.00060506	     67.69212948	    -17.43259821	    392.36064042	      0.00000000	     -0.00000000	     -0.00000000	      3.07816034	     17.43259821	   -392.36064042	     -0.00000000	      0.00000000	      0.00000000	      0.06044972	      0.00000000	      0.00000000	      0.00000000	      0.00000000
      0.00037157	     68.14402283	     21.94907174	      0.00062581	     67.67822572	    -23.91824727	    396.49446603	      0.00000000	     -0.00000000	     -0.00000000	      1.75105308	     23.91824727	   -396.49446603	     -0.00000000	      0.00000000	      0.00000000	      0.08278008	      0.00000000	      0.00000000	      0.00000000	      0.00000000
      0.00050735	     68.19763861	     21.95597421	      0.00065542	     67.66047858	    -28.71482736	    401.01025928	      0.00000000	     -0.00000000	     -0.00000000	      0.79510135	     28.71482736	   -401.01025928	     -0.00000000	      0.00000000	      0.00000000	      0.09917453	      0.00000000	      0.00000000	      0.00000000	      0.00000000
      0.00064313	     68.26020539	     21.96395642	      0.00069424	     67.63980080	    -32.29733627	    405.76166603	      0.00000000	     -0.00000000	     -0.00000000	      0.10526025	     32.29733627	   -405.76166603	     -0.00000000	      0.00000000	      0.00000000	      0.11130027	      0.00000000	      0.00000000	      0.00000000	      0.00000000
      0.00077892	     68.32976970	     21.97275104	      0.00074292	     67.61684221	    -35.00455083	    410.64471182	      0.00000000	     -0.00000000	     -0.00000000	     -0.39338284	     35.00455083	   -410.64471182	     -0.00000000	      0.00000000	      0.00000000	      0.12034652	      0.00000000	      0.00000000	      0.00000000	      0.00000000
      0.00095179	     68.42630041	     21.98483070	      0.00082076	     67.58502526	    -37.56150979	    416.93825438	      0.00000000	     -0.00000000	     -0.00000000	     -0.83485892	     37.56150979	   -416.93825438	     -0.00000000	      0.00000000	     -0.00000000	      0.12873077	      0.00000000	      0.00000000	      0.00000000	      0.00000000
      0.00112467	     68.52995250	     21.99765890	      0.00091893	     67.55089698	    -39.43868333	    423.22466452	      0.00000000	     -0.00000000	     -0.00000000	     -1.12971943	     39.43868333	   -423.22466452	     -0.00000000	      0.00000000	      0.00000000	      0.13471828	      0.00000000	      0.00000000	      0.00000000	      0.00000000
      0.00129754	     68.63942473	     22.01106599	      0.00104098	     67.51487302	    -40.86716710	    429.43911207	      0.00000000	     -0.00000000	     -0.00000000	     -1.32895852	     40.86716710	   -429.43911207	     -0.00000000	      0.00000000	     -0.00000000	      0.13912089	      0.00000000	      0.00000000	      0.00000000	      0.00000000
      0.00151861	     68.78656992	     22.02888804	      0.00123909	     67.46645308	    -42.27641659	    437.21983939	      0.00000000	     -0.00000000	     -0.00000000	     -1.49647074	     42.27641659	   -437.21983939	     -0.00000000	      0.00000000	     -0.00000000	      0.14327210	      0.00000000	      0.00000000	      0.00000000	      0.00000000
      0.00173969	     68.94071257	     22.04734898	      0.00149549	     67.41569305	    -43.39573400	    444.77258671	      0.00000000	     -0.00000000	     -0.00000000	     -1.60529520	     43.39573400	   -444.77258671	     -0.00000000	      0.00000000	      0.00000000	      0.14639204	      0.00000000	      0.00000000	      0.00000000	      0.00000000
      0.00201011	     69.13776708	     22.07069297	      0.00191072	     67.35068835	    -44.53424694	    453.67149556	      0.00000000	     -0.00000000	     -0.00000000	     -1.69442155	     44.53424694	   -453.67149556	     -0.00000000	      0.00000000	     -0.00000000	      0.14938263	      0.00000000	      0.00000000	      0.00000000	      0.00000000
      0.00228052	     69.34343667	     22.09481037	      0.00247167	     67.28264505	    -45.52290649	    462.18724272	      0.00000000	     -0.00000000	     -0.00000000	     -1.75773125	     45.52290649	   -462.18724272	     -0.00000000	      0.00000000	     -0.00000000	      0.15183211	      0.00000000	      0.00000000	      0.00000000	      0.00000000
      0.00263639	     69.62632867	     22.12766655	      0.00351210	     67.18863314	    -46.68793799	    472.81816940	      0.00000000	     -0.00000000	     -0.00000000	     -1.82147504	     46.68793799	   -472.81816940	     -0.00000000	      0.00000000	     -0.00000000	      0.15455968	      0.00000000	      0.00000000	      0.00000000	      0.00000000
      0.00299225	     69.92230422	     22.16175217	      0.00502970	     67.08966102	    -47.75055595	    482.82034884	      0.00000000	     -0.00000000	     -0.00000000	     -1.87378232	     47.75055595	   -482.82034884	     -0.00000000	      0.00000000	     -0.00000000	      0.15691216	      0.00000000	      0.00000000	      0.00000000	      0.00000000
      0.00349305	     70.35957306	     22.21174282	      0.00836213	     66.94215748	    -49.11805031	    495.89571960	      0.00000000	     -0.00000000	     -0.00000000	     -1.93671038	     49.11805031	   -495.89571960	     -0.00000000	      0.00000000	      0.00000000	      0.15975749	      0.00000000	      0.00000000	      0.00000000	      0.00000000
      0.00399385	     70.81944759	     22.26402553	      0.01381848	     66.78526201	    -50.36076825	    507.88669695	      0.00000000	     -0.00000000	     -0.00000000	     -1.99098259	     50.36076825	   -507.88669695	     -0.00000000	      0.00000000	      0.00000000	      0.16215760	      0.00000000	      0.00000000	      0.00000000	      0.00000000
      0.00475543	     71.55832609	     22.34773059	      0.02889601	     66.52925493	    -52.04344793	    524.24119898	      0.00000000	     -0.00000000	     -0.00000000	     -2.06033253	     52.04344793	   -524.24119898	     -0.00000000	      0.00000000	      0.00000000	      0.16509192	      0.00000000	      0.00000000	      0.00000000	      0.00000000
      0.00551701	     72.34007704	     22.43620423	      0.05793664	     66.25312606	    -53.50586122	    538.57255284	      0.00000000	     -0.00000000	     -0.00000000	     -2.11584061	     53.50586122	   -538.57255284	     -0.00000000	      0.00000000	     -0.00000000	      0.16729640	      0.00000000	      0.00000000	      0.00000000	      0.00000000
      0.00644774	     73.34642187	     22.55028286	      0.12710587	     65.88991782	    -55.03514200	    553.69274329	      0.00000000	     -0.00000000	     -0.00000000	     -2.16753781	     55.03514200	   -553.69274329	     -0.00000000	      0.00000000	     -0.00000000	      0.16918315	      0.00000000	      0.00000000	      0.00000000	      0.00000000
      0.00737847	     74.40117438	     22.67028351	      0.25897866	     65.50031732	    -56.32127021	    566.53490239	      0.00000000	     -0.00000000	     -0.00000000	     -2.20397820	     56.32127021	   -566.53490239	     -0.00000000	      0.00000000	     -0.00000000	      0.17036030	      0.00000000	      0.00000000	      0.00000000	      0.00000000
      0.00830920	     75.49710540	     22.79554815	      0.48932732	     65.08639790	    -57.40007983	    577.42234884	      0.00000000	     -0.00000000	     -0.00000000	     -2.22721325	     57.40007983	   -577.42234884	     -0.00000000	      0.00000000	     -0.00000000	      0.17098289	      0.00000000	      0.00000000	      0.00000000	      0.00000000
      0.00923993	     76.62782732	     22.92544579	      0.85630476	     64.65020107	    -58.30222567	    586.62988718	     -0.00000000	      0.00000000	      0.00000000	     -2.23904040	     58.30222567	   -586.62988718	      0.00000000	     -0.00000000	     -0.00000000	      0.17118021	      0.00000000	      0.00000000	      0.00000000	      0.00000000
      0.01047305	     78.16994881	     23.10367570	      1.59621082	     64.04132508	    -59.26812670	    596.63695286	     -0.00000000	      0.00000000	      0.00000000	     -2.23945162	     59.26812670	   -596.63695286	      0.00000000	     -0.00000000	     -0.00000000	      0.17096289	      0.00000000	      0.00000000	      0.00000000	      0.00000000
      0.01125060	     79.16345186	     23.21913369	      2.20956523	     63.64102038	    -59.76557422	    601.84885487	     -0.00000000	      0.00000000	      0.00000000	     -2.23243874	     59.76557422	   -601.84885487	      0.00000000	     -0.00000000	     -0.00000000	      0.17063548	      0.00000000	      0.00000000	      0.00000000	      0.00000000
      0.01202816	     80.17025845	     23.33662452	      2.91382520	     63.22925938	    -60.18792009	    606.32827826	     -0.00000000	      0.00000000	      0.00000000	     -2.22019191	     60.18792009	   -606.32827826	      0.00000000	     -0.00000000	     -0.00000000	      0.17020501	      0.00000000	      0.00000000	      0.00000000	      0.00000000
      0.01316609	     81.66308982	     23.51169642	      4.04384818	     62.60793609	    -60.69480083	    611.73322218	     -0.00000000	      0.00000000	      0.00000000	     -2.19510899	     60.69480083	   -611.73322218	      0.00000000	     -0.00000000	     -0.00000000	      0.16947954	      0.00000000	      0.00000000	      0.00000000	      0.00000000
      0.01396261	     82.71889031	     23.63611238	      4.85801778	     62.16104402	    -60.98133997	    614.80767327	     -0.00000000	      0.00000000	      0.00000000	     -2.17292160	     60.98133997	   -614.80767327	      0.00000000	     -0.00000000	     -0.00000000	      0.16894238	      0.00000000	      0.00000000	      0.00000000	      0.00000000
      0.01475914	     83.78157330	     23.76181815	      5.66035609	     61.70522588	    -61.22344035	    617.37166463	     -0.00000000	      0.00000000	      0.00000000	     -2.14820362	     61.22344035	   -617.37166463	      0.00000000	     -0.00000000	     -0.00000000	      0.16842325	      0.00000000	      0.00000000	      0.00000000	      0.00000000
      0.01571545	     85.06437667	     23.91417972	      6.58514923	     61.14720006	    -61.46153419	    619.85386582	     -0.00000000	      0.00000000	      0.00000000	     -2.11517064	     61.46153419	   -619.85386582	      0.00000000	     -0.00000000	     -0.00000000	      0.16784465	      0.00000000	      0.00000000	      0.00000000	      0.00000000
      0.01658307	     86.23295261	     24.05354335	      7.37815080	     60.63164610	    -61.63756730	    621.60781250	     -0.00000000	      0.00000000	      0.00000000	     -2.08301449	     61.63756730	   -621.60781250	      0.00000000	     -0.00000000	     -0.00000000	      0.16739486	      0.00000000	      0.00000000	      0.00000000	      0.00000000
      0.01745069	     87.40453812	     24.19379518	      8.12678685	     60.10801811	    -61.77943028	    622.94348788	     -0.00000000	      0.00000000	      0.00000000	     -2.04867234	     61.77943028	   -622.94348788	      0.00000000	     -0.00000000	     -0.00000000	      0.16702818	      0.00000000	      0.00000000	      0.00000000	      0.00000000
      0.01830614	     88.56140824	     24.33279349	      8.82578155	     59.58445635	    -61.89318426	    623.89537560	     -0.00000000	      0.00000000	      0.00000000	     -2.01350811	     61.89318426	   -623.89537560	      0.00000000	     -0.00000000	     -0.00000000	      0.16677204	      0.00000000	      0.00000000	      0.00000000	      0.00000000
      0.01916159	     89.71896431	     24.47237020	      9.49209872	     59.05419587	    -61.98261684	    624.52397432	     -0.00000000	      0.00000000	      0.00000000	     -1.97674335	     61.98261684	   -624.52397432	      0.00000000	     -0.00000000	     -0.00000000	      0.16662355	      0.00000000	      0.00000000	      0.00000000	      0.00000000
      0.01997595	     90.82075272	     24.60567632	     10.10191597	     58.54359856	    -62.05049389	    624.85233103	     -0.00000000	      0.00000000	      0.00000000	     -1.94090740	     62.05049389	   -624.85233103	      0.00000000	     -0.00000000	     -0.00000000	      0.16659892	      0.00000000	      0.00000000	      0.00000000	      0.00000000
      0.02079031	     91.92170543	     24.73931774	     10.69294311	     58.02768737	    -62.10239636	    624.94346741	     -0.00000000	      0.00000000	      0.00000000	     -1.90401148	     62.10239636	   -624.94346741	      0.00000000	     -0.00000000	     -0.00000000	      0.16668853	      0.00000000	      0.00000000	      0.00000000	      0.00000000
      0.02156845	     92.97237772	     24.86725781	     11.24401942	     57.53003334	    -62.14032220	    624.82922246	     -0.00000000	      0.00000000	      0.00000000	     -1.86814034	     62.14032220	   -624.82922246	      0.00000000	     -0.00000000	     -0.00000000	      0.16689024	      0.00000000	      0.00000000	      0.00000000	      0.00000000
      0.02250334	     94.23242716	     25.02120493	     11.89267813	     56.92637083	    -62.17271783	    624.45627547	     -0.00000000	      0.00000000	      0.00000000	     -1.82426532	     62.17271783	   -624.45627547	      0.00000000	     -0.00000000	     -0.00000000	      0.16728606	      0.00000000	      0.00000000	      0.00000000	      0.00000000
      0.02343823	     95.48941365	     25.17532539	     12.53035119	     56.31672270	    -62.19243776	    623.85052284	     -0.00000000	      0.00000000	      0.00000000	     -1.77952251	     62.19243776	   -623.85052284	      0.00000000	     -0.00000000	     -0.00000000	      0.16785157	      0.00000000	      0.00000000	      0.00000000	      0.00000000
      0.02422430	     96.54357494	     25.30499166	     13.06013671	     55.79967666	    -62.20167589	    623.17728567	     -0.00000000	      0.00000000	      0.00000000	     -1.74151113	     62.20167589	   -623.17728567	      0.00000000	     -0.00000000	      0.00000000	      0.16846426	      0.00000000	      0.00000000	      0.00000000	      0.00000000
      0.02501038	     97.59498084	     25.43468814	     13.58541961	     55.27870670	    -62.20485785	    622.36676467	     -0.00000000	      0.00000000	      0.00000000	     -1.70309475	     62.20485785	   -622.36676467	      0.00000000	     -0.00000000	      0.00000000	      0.16920194	      0.00000000	      0.00000000	      0.00000000	      0.00000000
      0.02579645	     98.64344055	     25.56438023	     14.10710905	     54.75391399	    -62.20314656	    621.42908174	     -0.00000000	      0.00000000	      0.00000000	     -1.66437510	     62.20314656	   -621.42908174	      0.00000000	     -0.00000000	      0.00000000	      0.17006632	      0.00000000	      0.00000000	      0.00000000	      0.00000000
      0.02658253	     99.68880641	     25.69403729	     14.62587351	     54.22537867	    -62.19721848	    620.37322523	     -0.00000000	      0.00000000	      0.00000000	     -1.62536933	     62.19721848	   -620.37322523	      0.00000000	     -0.00000000	      0.00000000	      0.17105731	      0.00000000	      0.00000000	      0.00000000	      0.00000000
      0.02736860	    100.73096826	     25.82363212	     15.14220412	     53.69316250	    -62.18781308	    619.20708199	     -0.00000000	      0.00000000	      0.00000000	     -1.58612799	     62.18781308	   -619.20708199	      0.00000000	     -0.00000000	      0.00000000	      0.17217507	      0.00000000	      0.00000000	      0.00000000	      0.00000000
      0.02815468	    101.76984969	     25.95314050	     15.65646348	     53.15731087	    -62.17546338	    617.93762632	     -0.00000000	      0.00000000	      0.00000000	     -1.54667371	     62.17546338	   -617.93762632	      0.00000000	     -0.00000000	      0.00000000	      0.17341900	      0.00000000	      0.00000000	      0.00000000	      0.00000000
      0.02894076	    102.80540363	     26.08254080	     16.16892201	     52.61785483	    -62.16065618	    616.57100237	     -0.00000000	      0.00000000	      0.00000000	     -1.50703423	     62.16065618	   -616.57100237	      0.00000000	     -0.00000000	      0.00000000	      0.17478833	      0.00000000	      0.00000000	      0.00000000	      0.00000000
      0.02972683	    103.83760850	     26.21181363	     16.67978463	     52.07481284	    -62.14376661	    615.11264188	     -0.00000000	      0.00000000	      0.00000000	     -1.46722636	     62.14376661	   -615.11264188	      0.00000000	      0.00000000	      0.00000000	      0.17628189	      0.00000000	      0.00000000	      0.00000000	      0.00000000
      0.03051291	    104.86646447	     26.34094160	     17.18920997	     51.52819248	    -62.12510687	    613.56734522	      0.00000000	     -0.00000000	     -0.00000000	     -1.42726502	     62.12510687	   -613.56734522	     -0.00000000	      0.00000000	      0.00000000	      0.17789827	      0.00000000	      0.00000000	      0.00000000	      0.00000000
      0.03129898	    105.89199000	     26.46990899	     17.69732404	     50.97799188	    -62.10491566	    611.93936483	      0.00000000	     -0.00000000	     -0.00000000	     -1.38715953	     62.10491566	   -611.93936483	     -0.00000000	      0.00000000	      0.00000000	      0.17963577	      0.00000000	      0.00000000	      0.00000000	      0.00000000
      0.03208506	    106.91421859	     26.59870157	     18.20422997	     50.42420119	    -62.08337561	    610.23247305	      0.00000000	     -0.00000000	     -0.00000000	     -1.34691621	     62.08337561	   -610.23247305	     -0.00000000	      0.00000000	      0.00000000	      0.18149248	      0.00000000	      0.00000000	      0.00000000	      0.00000000
      0.03287113	    107.93319587	     26.72730633	     18.71001479	     49.86680379	    -62.06061578	    608.45002477	      0.00000000	     -0.00000000	     -0.00000000	     -1.30653783	     62.06061578	   -608.45002477	     -0.00000000	      0.00000000	      0.00000000	      0.18346630	      0.00000000	      0.00000000	      0.00000000	      0.00000000
      0.03365721	    108.94897692	     26.85571135	     19.21475428	     49.30577746	    -62.03672015	    606.59501140	      0.00000000	     -0.00000000	     -0.00000000	     -1.26602446	     62.03672015	   -606.59501140	     -0.00000000	      0.00000000	      0.00000000	      0.18555492	      0.00000000	      0.00000000	      0.00000000	      0.00000000
      0.03444328	    109.96162386	     26.98390563	     19.71851640	     48.74109547	    -62.01173217	    604.67010902	      0.00000000	     -0.00000000	     -0.00000000	     -1.22537368	     62.01173217	   -604.67010902	     -0.00000000	      0.00000000	      0.00000000	      0.18775589	      0.00000000	      0.00000000	      0.00000000	      0.00000000
      0.03522936	    110.97120367	     27.11187893	     20.22136380	     48.17272751	    -61.98566028	    602.67772047	     -0.00000000	      0.00000000	      0.00000000	     -1.18458096	     61.98566028	   -602.67772047	      0.00000000	     -0.00000000	      0.00000000	      0.19006659	      0.00000000	      0.00000000	      0.00000000	      0.00000000
      0.03601544	    111.97778638	     27.23962164	     20.72335567	     47.60064062	    -61.95848207	    600.62001258	      0.00000000	     -0.00000000	     -0.00000000	     -1.14363992	     61.95848207	   -600.62001258	     -0.00000000	      0.00000000	      0.00000000	      0.19248429	      0.00000000	      0.00000000	      0.00000000	      0.00000000
      0.03680151	    112.98144335	     27.36712472	     21.22454922	     47.02480000	    -61.93014835	    598.49894886	     -0.00000000	      0.00000000	      0.00000000	     -1.10254264	     61.93014835	   -598.49894886	      0.00000000	      0.00000000	      0.00000000	      0.19500610	      0.00000000	      0.00000000	      0.00000000	      0.00000000
      0.03758759	    113.98224584	     27.49437954	     21.72500082	     46.44516975	    -61.90058658	    596.31631832	      0.00000000	     -0.00000000	     -0.00000000	     -1.06127988	     61.90058658	   -596.31631832	     -0.00000000	      0.00000000	      0.00000000	      0.19762907	      0.00000000	      0.00000000	      0.00000000	      0.00000000
      0.03837366	    114.98026381	     27.62137785	     22.22476704	     45.86171356	    -61.86970405	    594.07376074	      0.00000000	     -0.00000000	     -0.00000000	     -1.01984129	     61.86970405	   -594.07376074	     -0.00000000	      0.00000000	      0.00000000	      0.20035011	      0.00000000	      0.00000000	      0.00000000	      0.00000000
      0.03915974	    115.97556486	     27.74811169	     22.72390556	     45.27439540	    -61.83739059	    591.77278898	      0.00000000	     -0.00000000	     -0.00000000	     -0.97821559	     61.83739059	   -591.77278898	     -0.00000000	      0.00000000	      0.00000000	      0.20316606	      0.00000000	      0.00000000	      0.00000000	      0.00000000
      0.03994581	    116.96821334	     27.87457334	     23.22247607	     44.68318002	    -61.80352106	    589.41480855	      0.00000000	     -0.00000000	     -0.00000000	     -0.93639074	     61.80352106	   -589.41480855	     -0.00000000	      0.00000000	      0.00000000	      0.20607367	      0.00000000	      0.00000000	      0.00000000	      0.00000000
      0.04073189	    117.95826965	     28.00075523	     23.72054112	     44.08803359	    -61.76795755	    587.00113485	      0.00000000	     -0.00000000	     -0.00000000	     -0.89435410	     61.76795755	   -587.00113485	     -0.00000000	      0.00000000	      0.00000000	      0.20906964	      0.00000000	      0.00000000	      0.00000000	      0.00000000
      0.04151796	    118.94578964	     28.12664994	     24.21816697	     43.48892416	    -61.73055137	    584.53300834	      0.00000000	     -0.00000000	     -0.00000000	     -0.85209255	     61.73055137	   -584.53300834	     -0.00000000	      0.00000000	      0.00000000	      0.21215057	      0.00000000	      0.00000000	      0.00000000	      0.00000000
      0.04230404	    119.93082416	     28.25225015	     24.71542455	     42.88582215	    -61.69114477	    582.01160784	      0.00000000	     -0.00000000	     -0.00000000	     -0.80959261	     61.69114477	   -582.01160784	     -0.00000000	      0.00000000	      0.00000000	      0.21531303	      0.00000000	      0.00000000	      0.00000000	      0.00000000
      0.04309012	    120.91341867	     28.37754860	     25.21239033	     42.27870086	    -61.64957258	    579.43806228	     -0.00000000	      0.00000000	      0.00000000	     -0.76684054	     61.64957258	   -579.43806228	      0.00000000	      0.00000000	      0.00000000	      0.21855352	      0.00000000	      0.00000000	      0.00000000	      0.00000000
      0.04387619	    121.89361298	     28.50253804	     25.70914732	     41.66753669	    -61.60566360	    576.81346102	     -0.00000000	      0.00000000	      0.00000000	     -0.72382246	     61.60566360	   -576.81346102	      0.00000000	     -0.00000000	      0.00000000	      0.22186850	      0.00000000	      0.00000000	      0.00000000	      0.00000000
      0.04466227	    122.87144109	     28.62721126	     26.20578601	     41.05230973	    -61.55924191	    574.13886291	     -0.00000000	      0.00000000	      0.00000000	     -0.68052438	     61.55924191	   -574.13886291	      0.00000000	     -0.00000000	      0.00000000	      0.22525440	      0.00000000	      0.00000000	      0.00000000	      0.00000000
      0.04544834	    123.84693103	     28.75156102	     26.70240542	     40.43300408	    -61.51012807	    571.41530430	     -0.00000000	      0.00000000	      0.00000000	     -0.63693233	     61.51012807	   -571.41530430	      0.00000000	     -0.00000000	      0.00000000	      0.22870760	      0.00000000	      0.00000000	      0.00000000	      0.00000000
      0.04623442	    124.82010484	     28.87558008	     27.19911402	     39.80960822	    -61.45814017	    568.64380602	     -0.00000000	      0.00000000	      0.00000000	     -0.59303239	     61.45814017	   -568.64380602	      0.00000000	     -0.00000000	      0.00000000	      0.23222445	      0.00000000	      0.00000000	      0.00000000	      0.00000000
      0.04702049	    125.79097857	     28.99926114	     27.69603070	     39.18211532	    -61.40309485	    565.82537956	     -0.00000000	      0.00000000	      0.00000000	     -0.54881078	     61.40309485	   -565.82537956	      0.00000000	     -0.00000000	      0.00000000	      0.23580131	      0.00000000	      0.00000000	      0.00000000	      0.00000000
      0.04780657	    126.75956228	     29.12259684	     28.19328552	     38.55052364	    -61.34480817	    562.96103248	     -0.00000000	      0.00000000	      0.00000000	     -0.50425391	     61.34480817	   -562.96103248	      0.00000000	     -0.00000000	      0.00000000	      0.23943448	      0.00000000	      0.00000000	      0.00000000	      0.00000000
      0.04859264	    127.72586019	     29.24557979	     28.69102041	     37.91483680	    -61.28309653	    560.05177315	     -0.00000000	      0.00000000	      0.00000000	     -0.45934841	     61.28309653	   -560.05177315	      0.00000000	     -0.00000000	      0.00000000	      0.24312027	      0.00000000	      0.00000000	      0.00000000	      0.00000000
      0.04937872	    128.68987075	     29.36820252	     29.18938948	     37.27506411	    -61.21777740	    557.09861485	     -0.00000000	      0.00000000	      0.00000000	     -0.41408122	     61.21777740	   -557.09861485	      0.00000000	     -0.00000000	      0.00000000	      0.24685497	      0.00000000	      0.00000000	      0.00000000	      0.00000000
      0.05016480	    129.65158677	     29.49045748	     29.68855911	     36.63122091	    -61.14867011	    554.10257936	     -0.00000000	      0.00000000	      0.00000000	     -0.36843960	     61.14867011	   -554.10257936	      0.00000000	     -0.00000000	      0.00000000	      0.25063489	      0.00000000	      0.00000000	      0.00000000	      0.00000000
      0.05086958	    130.51188371	     29.59975026	     30.13693265	     36.05051976	    -61.08273979	    551.38097924	     -0.00000000	      0.00000000	      0.00000000	     -0.32705563	     61.08273979	   -551.38097924	      0.00000000	     -0.00000000	      0.00000000	      0.25405699	      0.00000000	      0.00000000	      0.00000000	      0.00000000
      0.05157436	    131.37031152	     29.70873550	     30.58622783	     35.46658446	    -61.01411512	    548.62629910	     -0.00000000	      0.00000000	      0.00000000	     -0.28548995	     61.01411512	   -548.62629910	      0.00000000	     -0.00000000	      0.00000000	      0.25751217	      0.00000000	      0.00000000	      0.00000000	      0.00000000
      0.05227914	    132.22685626	     29.81740786	     31.03658665	     34.87943913	    -60.94202137	    545.83951166	     -0.00000000	      0.00000000	      0.00000000	     -0.24358959	     60.94202137	   -545.83951166	      0.00000000	     -0.00000000	      0.00000000	      0.26099528	      0.00000000	      0.00000000	      0.00000000	      0.00000000
      0.05298392	    133.08149872	     29.92576169	     31.48815496	     34.28911309	    -60.86637014	    543.02138273	     -0.00000000	      0.00000000	      0.00000000	     -0.20135381	     60.86637014	   -543.02138273	      0.00000000	     -0.00000000	      0.00000000	      0.26450381	      0.00000000	      0.00000000	      0.00000000	      0.00000000
      0.05368870	    133.93421677	     30.03379130	     31.94108097	     33.69564051	    -60.78704231	    540.17270144	     -0.00000000	      0.00000000	      0.00000000	     -0.15877468	     60.78704231	   -540.17270144	      0.00000000	     -0.00000000	      0.00000000	      0.26803513	      0.00000000	      0.00000000	      0.00000000	      0.00000000
      0.05439348	    134.78498539	     30.14149093	     32.39551271	     33.09906055	    -60.70392380	    537.29426943	     -0.00000000	      0.00000000	      0.00000000	     -0.11584501	     60.70392380	   -537.29426943	      0.00000000	     -0.00000000	      0.00000000	      0.27158662	      0.00000000	      0.00000000	      0.00000000	      0.00000000
      0.05509826	    135.63377687	     30.24885479	     32.85159500	     32.49941769	    -60.61690431	    534.38690173	     -0.00000000	      0.00000000	      0.00000000	     -0.07255803	     60.61690431	   -534.38690173	      0.00000000	     -0.00000000	      0.00000000	      0.27515570	      0.00000000	      0.00000000	      0.00000000	      0.00000000
      0.05580304	    136.48056090	     30.35587705	     33.30946615	     31.89676180	    -60.52587771	    531.45142706	     -0.00000000	      0.00000000	      0.00000000	     -0.02890741	     60.52587771	   -531.45142706	      0.00000000	     -0.00000000	      0.00000000	      0.27873981	      0.00000000	      0.00000000	      0.00000000	      0.00000000
      0.05650782	    137.32530476	     30.46255183	     33.76925414	     31.29114847	    -60.43074234	    528.48868781	     -0.00000000	      0.00000000	      0.00000000	      0.01511270	     60.43074234	   -528.48868781	      0.00000000	     -0.00000000	      0.00000000	      0.28233639	      0.00000000	      0.00000000	      0.00000000	      0.00000000
      0.05721260	    138.16797344	     30.56887319	     34.23107290	     30.68263917	    -60.33140128	    525.49953994	     -0.00000000	      0.00000000	      0.00000000	      0.05950762	     60.33140128	   -525.49953994	      0.00000000	     -0.00000000	      0.00000000	      0.28594295	      0.00000000	      0.00000000	      0.00000000	      0.00000000
      0.05791738	    139.00852987	     30.67483520	     34.69501852	     30.07130148	    -60.22776261	    522.48485269	     -0.00000000	      0.00000000	      0.00000000	      0.10428213	     60.22776261	   -522.48485269	      0.00000000	     -0.00000000	      0.00000000	      0.28955701	      0.00000000	      0.00000000	      0.00000000	      0.00000000
      0.05862216	    139.84693501	     30.78043186	     35.16116585	     29.45720941	    -60.11973965	    519.44550812	     -0.00000000	      0.00000000	      0.00000000	      0.14944043	     60.11973965	   -519.44550812	      0.00000000	     -0.00000000	      0.00000000	      0.29317612	      0.00000000	      0.00000000	      0.00000000	      0.00000000
      0.05932694	    140.68314805	     30.88565716	     35.62956576	     28.84044357	    -60.00725114	    516.38240055	     -0.00000000	      0.00000000	      0.00000000	      0.19498613	     60.00725114	   -516.38240055	      0.00000000	     -0.00000000	      0.00000000	      0.29679789	      0.00000000	      0.00000000	      0.00000000	      0.00000000
      0.06003172	    141.51712657	     30.99050508	     36.10024310	     28.22109153	    -59.89022145	    513.29643587	     -0.00000000	      0.00000000	      0.00000000	      0.24092221	     59.89022145	   -513.29643587	      0.00000000	     -0.00000000	      0.00000000	      0.30041995	      0.00000000	      0.00000000	      0.00000000	      0.00000000
      0.06073650	    142.34882672	     31.09496959	     36.57319563	     27.59924811	    -59.76858068	    510.18853081	     -0.00000000	      0.00000000	      0.00000000	      0.28725101	     59.76858068	   -510.18853081	      0.00000000	     -0.00000000	      0.00000000	      0.30403997	      0.00000000	      0.00000000	      0.00000000	      0.00000000
      0.06144128	    143.17820333	     31.19904464	     37.04839400	     26.97501568	    -59.64226483	    507.05961217	     -0.00000000	      0.00000000	      0.00000000	      0.33397423	     59.64226483	   -507.05961217	      0.00000000	     -0.00000000	      0.00000000	      0.30765569	      0.00000000	      0.00000000	      0.00000000	      0.00000000
      0.06214606	    144.00521015	     31.30272419	     37.52578317	     26.34850454	    -59.51121584	    503.91061599	     -0.00000000	      0.00000000	      0.00000000	      0.38109291	     59.51121584	   -503.91061599	      0.00000000	     -0.00000000	      0.00000000	      0.31126488	      0.00000000	      0.00000000	      0.00000000	      0.00000000
      0.06285084	    144.82979991	     31.40600222	     38.00528378	     25.71983330	    -59.37538174	    500.74248680	     -0.00000000	      0.00000000	      0.00000000	      0.42860742	     59.37538174	   -500.74248680	      0.00000000	      0.00000000	      0.00000000	      0.31486535	      0.00000000	      0.00000000	      0.00000000	      0.00000000
      0.06355562	    145.65192455	     31.50887273	     38.48679509	     25.08912932	    -59.23471662	    497.55617677	     -0.00000000	      0.00000000	      0.00000000	      0.47651748	     59.23471662	   -497.55617677	      0.00000000	      0.00000000	      0.00000000	      0.31845497	      0.00000000	      0.00000000	      0.00000000	      0.00000000
      0.06426040	    146.47153532	     31.61132974	     38.97019815	     24.45652915	    -59.08918080	    494.35264501	     -0.00000000	      0.00000000	      0.00000000	      0.52482212	     59.08918080	   -494.35264501	      0.00000000	      0.00000000	      0.00000000	      0.32203168	      0.00000000	      0.00000000	      0.00000000	      0.00000000
      0.06496518	    147.28858290	     31.71336730	     39.45535928	     23.82217907	    -58.93874082	    491.13285683	     -0.00000000	      0.00000000	      0.00000000	      0.57351973	     58.93874082	   -491.13285683	      0.00000000	      0.00000000	      0.00000000	      0.32559344	      0.00000000	      0.00000000	      0.00000000	      0.00000000
      0.06566996	    148.10301757	     31.81497951	     39.94213358	     23.18623563	    -58.78336952	    487.89778300	     -0.00000000	      0.00000000	      0.00000000	      0.62260801	     58.78336952	   -487.89778300	      0.00000000	     -0.00000000	      0.00000000	      0.32913830	      0.00000000	      0.00000000	      0.00000000	      0.00000000
      0.06637474	    148.91478931	     31.91616052	     40.43036831	     22.54886625	    -58.62304612	    484.64839910	     -0.00000000	      0.00000000	      0.00000000	      0.67208398	     58.62304612	   -484.64839910	      0.00000000	     -0.00000000	      0.00000000	      0.33266435	      0.00000000	      0.00000000	      0.00000000	      0.00000000
      0.06707952	    149.72384788	     32.01690453	     40.91990599	     21.91024995	    -58.45775633	    481.38568481	     -0.00000000	      0.00000000	      0.00000000	      0.72194400	     58.45775633	   -481.38568481	      0.00000000	     -0.00000000	      0.00000000	      0.33616973	      0.00000000	      0.00000000	      0.00000000	      0.00000000
      0.06778430	    150.53014299	     32.11720582	     41.41058714	     21.27057808	    -58.28749241	    478.11062317	     -0.00000000	      0.00000000	      0.00000000	      0.77218372	     58.28749241	   -478.11062317	      0.00000000	     -0.00000000	      0.00000000	      0.33965267	      0.00000000	      0.00000000	      0.00000000	      0.00000000
      0.06848908	    151.33362433	     32.21705871	     41.90225257	     20.63005514	    -58.11225329	    474.82419988	     -0.00000000	      0.00000000	      0.00000000	      0.82279811	     58.11225329	   -474.82419988	      0.00000000	      0.00000000	      0.00000000	      0.34311145	      0.00000000	      0.00000000	      0.00000000	      0.00000000
      0.06919386	    152.13424173	     32.31645763	     42.39474523	     19.98889971	    -57.93204469	    471.52740250	     -0.00000000	      0.00000000	      0.00000000	      0.87378139	     57.93204469	   -471.52740250	      0.00000000	      0.00000000	      0.00000000	      0.34654440	      0.00000000	      0.00000000	      0.00000000	      0.00000000
      0.06989864	    152.93194516	     32.41539705	     42.88791166	     19.34734548	    -57.74687924	    468.22121960	     -0.00000000	      0.00000000	      0.00000000	      0.92512705	     57.74687924	   -468.22121960	      0.00000000	      0.00000000	      0.00000000	      0.34994994	      0.00000000	      0.00000000	      0.00000000	      0.00000000
      0.07060343	    153.72668493	     32.51387158	     43.38160303	     18.70564236	    -57.55677660	    464.90663988	      0.00000000	     -0.00000000	     -0.00000000	      0.97682781	     57.55677660	   -464.90663988	     -0.00000000	      0.00000000	      0.00000000	      0.35332655	      0.00000000	      0.00000000	      0.00000000	      0.00000000
      0.07130821	    154.51841165	     32.61187588	     43.87567589	     18.06405773	    -57.36176362	    461.58465122	      0.00000000	     -0.00000000	     -0.00000000	      1.02887557	     57.36176362	   -461.58465122	     -0.00000000	      0.00000000	      0.00000000	      0.35667278	      0.00000000	      0.00000000	      0.00000000	      0.00000000
      0.07201299	    155.30707640	     32.70940474	     44.36999262	     17.42287784	    -57.16187443	    458.25623959	      0.00000000	     -0.00000000	     -0.00000000	      1.08126144	     57.16187443	   -458.25623959	     -0.00000000	      0.00000000	     -0.00000000	      0.35998726	      0.00000000	      0.00000000	      0.00000000	      0.00000000
      0.07271777	    156.09263074	     32.80645305	     44.86442162	     16.78240929	    -56.95715062	    454.92238800	      0.00000000	     -0.00000000	     -0.00000000	      1.13397560	     56.95715062	   -454.92238800	     -0.00000000	      0.00000000	      0.00000000	      0.36326868	      0.00000000	      0.00000000	      0.00000000	      0.00000000
      0.07342255	    156.87502683	     32.90301580	     45.35883743	     16.14298075	    -56.74764135	    451.58407525	      0.00000000	     -0.00000000	     -0.00000000	      1.18700738	     56.74764135	   -451.58407525	     -0.00000000	      0.00000000	      0.00000000	      0.36651581	      0.00000000	      0.00000000	      0.00000000	      0.00000000
      0.07412733	    157.65421748	     32.99908811	     45.85312063	     15.50494482	    -56.53340351	    448.24227471	      0.00000000	     -0.00000000	     -0.00000000	      1.24034510	     56.53340351	   -448.24227471	     -0.00000000	      0.00000000	     -0.00000000	      0.36972749	      0.00000000	      0.00000000	      0.00000000	      0.00000000
      0.07483211	    158.43015621	     33.09466525	     46.34715766	     14.86868004	    -56.31450185	    444.89795297	      0.00000000	     -0.00000000	     -0.00000000	      1.29397610	     56.31450185	   -444.89795297	     -0.00000000	      0.00000000	     -0.00000000	      0.37290266	      0.00000000	      0.00000000	      0.00000000	      0.00000000
      0.07553689	    159.20279734	     33.18974259	     46.84084062	     14.23459320	    -56.09100912	    441.55206839	      0.00000000	     -0.00000000	     -0.00000000	      1.34788665	     56.09100912	   -441.55206839	     -0.00000000	      0.00000000	      0.00000000	      0.37604031	      0.00000000	      0.00000000	      0.00000000	      0.00000000
      0.07624167	    159.97209605	     33.28431567	     47.33406703	     13.60312181	    -55.86300623	    438.20556966	      0.00000000	     -0.00000000	     -0.00000000	      1.40206187	     55.86300623	   -438.20556966	     -0.00000000	      0.00000000	      0.00000000	      0.37913951	      0.00000000	      0.00000000	      0.00000000	      0.00000000
      0.07694645	    160.73800846	     33.37838016	     47.82673949	     12.97473682	    -55.63058242	    434.85939422	      0.00000000	     -0.00000000	     -0.00000000	      1.45648574	     55.63058242	   -434.85939422	     -0.00000000	      0.00000000	      0.00000000	      0.38219943	      0.00000000	      0.00000000	      0.00000000	      0.00000000
      0.07765123	    161.50049170	     33.47193191	     48.31876546	     12.34994561	    -55.39383538	    431.51446664	      0.00000000	     -0.00000000	     -0.00000000	      1.51114092	     55.39383538	   -431.51446664	     -0.00000000	      0.00000000	      0.00000000	      0.38521930	      0.00000000	      0.00000000	      0.00000000	      0.00000000
      0.07835601	    162.25950395	     33.56496692	     48.81005693	     11.72929528	    -55.15287144	    428.17169693	      0.00000000	     -0.00000000	     -0.00000000	      1.56600876	     55.15287144	   -428.17169693	     -0.00000000	      0.00000000	      0.00000000	      0.38819843	      0.00000000	      0.00000000	      0.00000000	      0.00000000
      0.07906079	    163.01500457	     33.65748138	     49.30053021	     11.11337617	    -54.90780578	    424.83197877	      0.00000000	     -0.00000000	     -0.00000000	      1.62106916	     54.90780578	   -424.83197877	     -0.00000000	      0.00000000	      0.00000000	      0.39113622	      0.00000000	      0.00000000	      0.00000000	      0.00000000
      0.07976557	    163.76695412	     33.74947165	     49.79010559	     10.50282572	    -54.65876255	    421.49618772	      0.00000000	     -0.00000000	     -0.00000000	      1.67630052	     54.65876255	   -421.49618772	     -0.00000000	      0.00000000	      0.00000000	      0.39403214	      0.00000000	      0.00000000	      0.00000000	      0.00000000
      0.08047035	    164.51531447	     33.84093429	     50.27870719	      9.89833259	    -54.40587514	    418.16517930	      0.00000000	     -0.00000000	     -0.00000000	      1.73167959	     54.40587514	   -418.16517930	     -0.00000000	      0.00000000	      0.00000000	      0.39688574	      0.00000000	      0.00000000	      0.00000000	      0.00000000
      0.08117513	    165.26004887	     33.93186607	     50.76626271	      9.30064110	    -54.14928634	    414.83978705	      0.00000000	     -0.00000000	     -0.00000000	      1.78718140	     54.14928634	   -414.83978705	     -0.00000000	      0.00000000	      0.00000000	      0.39969664	      0.00000000	      0.00000000	      0.00000000	      0.00000000
      0.08187991	    166.00112201	     34.02226397	     51.25270324	      8.71055581	    -53.88914858	    411.52082055	      0.00000000	     -0.00000000	     -0.00000000	      1.84277914	     53.88914858	   -411.52082055	     -0.00000000	      0.00000000	      0.00000000	      0.40246455	      0.00000000	      0.00000000	      0.00000000	      0.00000000
      0.08258469	    166.73850011	     34.11212520	     51.73796310	      8.12894643	    -53.62562412	    408.20906337	      0.00000000	     -0.00000000	     -0.00000000	      1.89844402	     53.62562412	   -408.20906337	     -0.00000000	      0.00000000	     -0.00000000	      0.40518925	      0.00000000	      0.00000000	      0.00000000	      0.00000000
      0.08328947	    167.47215102	     34.20144720	     52.22197967	      7.55675273	    -53.35888528	    404.90527095	      0.00000000	     -0.00000000	     -0.00000000	      1.95414517	     53.35888528	   -404.90527095	     -0.00000000	      0.00000000	      0.00000000	      0.40787059	      0.00000000	      0.00000000	      0.00000000	      0.00000000
      0.08399425	    168.20204429	     34.29022765	     52.70469325	      6.99498951	    -53.08911462	    401.61016854	      0.00000000	     -0.00000000	     -0.00000000	      2.00984949	     53.08911462	   -401.61016854	     -0.00000000	      0.00000000	      0.00000000	      0.41050849	      0.00000000	      0.00000000	      0.00000000	      0.00000000
      0.08469903	    168.92815123	     34.37846450	     53.18604698	      6.44475129	    -52.81650512	    398.32444900	      0.00000000	     -0.00000000	     -0.00000000	      2.06552154	     52.81650512	   -398.32444900	     -0.00000000	      0.00000000	      0.00000000	      0.41310295	      0.00000000	      0.00000000	      0.00000000	      0.00000000
      0.08540381	    169.65044503	     34.46615597	     53.66598672	      5.90721663	    -52.54126025	    395.04877078	      0.00000000	     -0.00000000	     -0.00000000	      2.12112345	     52.54126025	   -395.04877078	     -0.00000000	      0.00000000	      0.00000000	      0.41565403	      0.00000000	      0.00000000	      0.00000000	      0.00000000
      0.08610859	    170.36890084	     34.55330054	     54.14446093	      5.38365164	    -52.26359401	    391.78375588	      0.00000000	     -0.00000000	     -0.00000000	      2.17661478	     52.26359401	   -391.78375588	     -0.00000000	      0.00000000	      0.00000000	      0.41816186	      0.00000000	      0.00000000	      0.00000000	      0.00000000
      0.08681337	    171.08349582	     34.63989700	     54.62142065	      4.87541220	    -51.98373084	    388.52998788	     -0.00000000	      0.00000000	      0.00000000	      2.23195245	     51.98373084	   -388.52998788	      0.00000000	      0.00000000	      0.00000000	      0.42062662	      0.00000000	      0.00000000	      0.00000000	      0.00000000
      0.08751815	    171.79420929	     34.72594444	     55.09681941	      4.38394442	    -51.70190531	    385.28801036	     -0.00000000	      0.00000000	      0.00000000	      2.28709075	     51.70190531	   -385.28801036	      0.00000000	     -0.00000000	      0.00000000	      0.42304854	      0.00000000	      0.00000000	      0.00000000	      0.00000000
      0.08822293	    172.50102271	     34.81144226	     55.57061315	      3.91078236	    -51.41836160	    382.05832543	     -0.00000000	      0.00000000	      0.00000000	      2.34198134	     51.41836160	   -382.05832543	      0.00000000	     -0.00000000	      0.00000000	      0.42542792	      0.00000000	      0.00000000	      0.00000000	      0.00000000
      0.08892771	    173.20391983	     34.89639019	     56.04276021	      3.45754224	    -51.13335266	    378.84139283	     -0.00000000	      0.00000000	      0.00000000	      2.39657335	     51.13335266	   -378.84139283	      0.00000000	      0.00000000	      0.00000000	      0.42776509	      0.00000000	      0.00000000	      0.00000000	      0.00000000
      0.08963249	    173.90288672	     34.98078827	     56.51322126	      3.02591173	    -50.84713890	    375.63762966	     -0.00000000	      0.00000000	      0.00000000	      2.45081362	     50.84713890	   -375.63762966	      0.00000000	      0.00000000	      0.00000000	      0.43006041	      0.00000000	      0.00000000	      0.00000000	      0.00000000
      0.09033727	    174.59791180	     35.06463690	     56.98195926	      2.61763298	    -50.55998633	    372.44741095	     -0.00000000	      0.00000000	      0.00000000	      2.50464707	     50.55998633	   -372.44741095	      0.00000000	      0.00000000	      0.00000000	      0.43231427	      0.00000000	      0.00000000	      0.00000000	      0.00000000
      0.09104205	    175.28898585	     35.14793681	     57.44893941	      2.23447744	    -50.27216401	    369.27107136	     -0.00000000	      0.00000000	      0.00000000	      2.55801727	     50.27216401	   -369.27107136	      0.00000000	      0.00000000	      0.00000000	      0.43452707	      0.00000000	      0.00000000	      0.00000000	      0.00000000
      0.09174684	    175.97610203	     35.23068906	     57.91412909	      1.87821068	    -49.98394054	    366.10890842	     -0.00000000	      0.00000000	      0.00000000	      2.61086723	     49.98394054	   -366.10890842	      0.00000000	      0.00000000	      0.00000000	      0.43669921	      0.00000000	      0.00000000	      0.00000000	      0.00000000
      0.09245162	    176.65925578	     35.31289504	     58.37749779	      1.55054478	    -49.69557962	    362.96118763	      0.00000000	     -0.00000000	     -0.00000000	      2.66314051	     49.69557962	   -362.96118763	     -0.00000000	      0.00000000	      0.00000000	      0.43883107	      0.00000000	      0.00000000	      0.00000000	      0.00000000
      0.09315640	    177.33844474	     35.39455644	     58.83901705	      1.25307635	    -49.40733416	    359.82814991	      0.00000000	     -0.00000000	     -0.00000000	      2.71478273	     49.40733416	   -359.82814991	     -0.00000000	      0.00000000	      0.00000000	      0.44092299	      0.00000000	      0.00000000	      0.00000000	      0.00000000
      0.09386118	    178.01366858	     35.47567527	     59.29866030	      0.98720782	    -49.11943910	    356.71002187	      0.00000000	     -0.00000000	     -0.00000000	      2.76574339	     49.11943910	   -356.71002187	     -0.00000000	      0.00000000	     -0.00000000	      0.44297525	      0.00000000	      0.00000000	      0.00000000	      0.00000000
      0.09456596	    178.68492873	     35.55625375	     59.75641726	      0.75405084	    -48.83209962	    353.60703817	      0.00000000	     -0.00000000	     -0.00000000	      2.81597923	     48.83209962	   -353.60703817	     -0.00000000	      0.00000000	      0.00000000	      0.44498807	      0.00000000	      0.00000000	      0.00000000	      0.00000000
      0.09527074	    179.35222581	     35.63629413	     60.21628426	      0.55431136	    -48.54540441	    350.51987272	      0.00000000	     -0.00000000	     -0.00000000	      2.86548892	     48.54540441	   -350.51987272	     -0.00000000	      0.00000000	      0.00000000	      0.44696153	      0.00000000	      0.00000000	      0.00000000	      0.00000000
      0.09597552	    180.01555649	     35.71579829	     60.67892447	      0.38815744	    -48.25953737	    347.44911697	      0.00000000	     -0.00000000	     -0.00000000	      2.91424882	     48.25953737	   -347.44911697	     -0.00000000	      0.00000000	     -0.00000000	      0.44889612	      0.00000000	      0.00000000	      0.00000000	      0.00000000
      0.09668030	    180.67491977	     35.79476834	     61.14216570	      0.25507354	    -47.97465520	    344.39503507	      0.00000000	     -0.00000000	     -0.00000000	      2.96222963	     47.97465520	   -344.39503507	     -0.00000000	      0.00000000	      0.00000000	      0.45079200	      0.00000000	      0.00000000	      0.00000000	      0.00000000
      0.09738508	    181.33031674	     35.87320650	     61.60488551	      0.15370794	    -47.69077250	    341.35798517	     -0.00000000	      0.00000000	      0.00000000	      3.00943649	     47.69077250	   -341.35798517	      0.00000000	      0.00000000	      0.00000000	      0.45264890	      0.00000000	      0.00000000	      0.00000000	      0.00000000
      0.09808986	    181.98174886	     35.95111496	     62.06650050	      0.08172360	    -47.40779092	    338.33844882	      0.00000000	     -0.00000000	     -0.00000000	      3.05590407	     47.40779092	   -338.33844882	     -0.00000000	      0.00000000	      0.00000000	      0.45446627	      0.00000000	      0.00000000	      0.00000000	      0.00000000
      0.09879464	    182.62921641	     36.02849567	     62.52670358	      0.03566548	    -47.12550185	    335.33706657	     -0.00000000	      0.00000000	      0.00000000	      3.10169754	     47.12550185	   -335.33706657	      0.00000000	      0.00000000	      0.00000000	      0.45624334	      0.00000000	      0.00000000	      0.00000000	      0.00000000
      0.09949942	    183.27271714	     36.10535021	     62.98532877	      0.01086074	    -46.84358341	    332.35466991	      0.00000000	     -0.00000000	     -0.00000000	      3.14691462	     46.84358341	   -332.35466991	     -0.00000000	      0.00000000	      0.00000000	      0.45797915	      0.00000000	      0.00000000	      0.00000000	      0.00000000
      0.10020420	    183.91224501	     36.18167954	     63.44228159	      0.00136915	    -46.56159865	    329.39230691	      0.00000000	     -0.00000000	     -0.00000000	      3.19168731	     46.56159865	   -329.39230691	     -0.00000000	      0.00000000	      0.00000000	      0.45967261	      0.00000000	      0.00000000	      0.00000000	      0.00000000
      0.10090898	    184.54778906	     36.25748392	     63.89750324	      0.00000000	    -46.27899813	    326.45125925	      0.00000000	     -0.00000000	     -0.00000000	      3.23618225	     46.27899813	   -326.45125925	     -0.00000000	      0.00000000	      0.00000000	      0.46132254	      0.00000000	      0.00000000	      0.00000000	      0.00000000
      0.10161376	    185.17933268	     36.33276270	     64.35095204	      0.00000000	    -45.99518024	    323.53298177	     -0.00000000	      0.00000000	      0.00000000	      3.28058587	     45.99518024	   -323.53298177	      0.00000000	      0.00000000	      0.00000000	      0.46292787	      0.00000000	      0.00000000	      0.00000000	      0.00000000
      0.10231854	    185.80685622	     36.40751471	     64.80259487	      0.00000000	    -45.70986668	    320.63859594	     -0.00000000	      0.00000000	      0.00000000	      3.32500444	     45.70986668	   -320.63859594	      0.00000000	      0.00000000	      0.00000000	      0.46448864	      0.00000000	      0.00000000	      0.00000000	      0.00000000
      0.10302332	    186.43034257	     36.48173897	     65.25240416	      0.00000000	    -45.42312383	    317.76876819	     -0.00000000	      0.00000000	      0.00000000	      3.36945420	     45.42312383	   -317.76876819	      0.00000000	      0.00000000	      0.00000000	      0.46600586	      0.00000000	      0.00000000	      0.00000000	      0.00000000
      0.10372810	    187.04977893	     36.55543504	     65.70035634	      0.00000000	    -45.13509270	    314.92400800	     -0.00000000	      0.00000000	      0.00000000	      3.41393028	     45.13509270	   -314.92400800	      0.00000000	      0.00000000	      0.00000000	      0.46748078	      0.00000000	      0.00000000	      0.00000000	      0.00000000
      0.10443288	    187.66515611	     36.62860296	     66.14643064	      0.00000000	    -44.84592308	    312.10475061	     -0.00000000	      0.00000000	      0.00000000	      3.45842392	     44.84592308	   -312.10475061	      0.00000000	      0.00000000	      0.00000000	      0.46891465	      0.00000000	      0.00000000	      0.00000000	      0.00000000
      0.10513766	    188.27646781	     36.70124325	     66.59060838	      0.00000000	    -44.55576090	    309.31137900	     -0.00000000	      0.00000000	      0.00000000	      3.50292591	     44.55576090	   -309.31137900	      0.00000000	      0.00000000	      0.00000000	      0.47030869	      0.00000000	      0.00000000	      0.00000000	      0.00000000
      0.10584244	    188.88371008	     36.77335679	     67.03287263	      0.00000000	    -44.26474641	    306.54423231	      0.00000000	     -0.00000000	     -0.00000000	      3.54742728	     44.26474641	   -306.54423231	     -0.00000000	      0.00000000	      0.00000000	      0.47166412	      0.00000000	      0.00000000	      0.00000000	      0.00000000
      0.10654722	    189.48688093	     36.84494479	     67.47320789	      0.00000000	    -43.97301435	    303.80361083	      0.00000000	     -0.00000000	     -0.00000000	      3.59191941	     43.97301435	   -303.80361083	     -0.00000000	      0.00000000	      0.00000000	      0.47298214	      0.00000000	      0.00000000	      0.00000000	      0.00000000
      0.10725200	    190.08598019	     36.91600875	     67.91160003	      0.00000000	    -43.68069449	    301.08977967	     -0.00000000	      0.00000000	      0.00000000	      3.63639404	     43.68069449	   -301.08977967	      0.00000000	      0.00000000	      0.00000000	      0.47426393	      0.00000000	      0.00000000	      0.00000000	      0.00000000
      0.10795678	    190.68100930	     36.98655043	     68.34803613	      0.00000000	    -43.38791209	    298.40297178	     -0.00000000	      0.00000000	      0.00000000	      3.68084318	     43.38791209	   -298.40297178	      0.00000000	      0.00000000	      0.00000000	      0.47551066	      0.00000000	      0.00000000	      0.00000000	      0.00000000
      0.10866156	    191.27197120	     37.05657183	     68.78250447	      0.00000000	    -43.09478828	    295.74339043	     -0.00000000	      0.00000000	      0.00000000	      3.72525915	     43.09478828	   -295.74339043	      0.00000000	      0.00000000	      0.00000000	      0.47672349	      0.00000000	      0.00000000	      0.00000000	      0.00000000
      0.10936634	    191.85887030	     37.12607516	     69.21499443	      0.00000000	    -42.80144042	    293.11121135	     -0.00000000	      0.00000000	      0.00000000	      3.76963453	     42.80144042	   -293.11121135	      0.00000000	      0.00000000	      0.00000000	      0.47790357	      0.00000000	      0.00000000	      0.00000000	      0.00000000
      0.11007112	    192.44171236	     37.19506283	     69.64549648	      0.00000000	    -42.50798227	    290.50658451	     -0.00000000	      0.00000000	      0.00000000	      3.81396216	     42.50798227	   -290.50658451	      0.00000000	      0.00000000	      0.00000000	      0.47905205	      0.00000000	      0.00000000	      0.00000000	      0.00000000
      0.11077590	    193.02050449	     37.26353743	     70.07400213	      0.00000000	    -42.21452424	    287.92963575	      0.00000000	     -0.00000000	     -0.00000000	      3.85823511	     42.21452424	   -287.92963575	     -0.00000000	      0.00000000	      0.00000000	      0.48017006	      0.00000000	      0.00000000	      0.00000000	      0.00000000
      0.11148068	    193.59525505	     37.33150172	     70.50050391	      0.00000000	    -41.92117350	    285.38046811	     -0.00000000	      0.00000000	      0.00000000	      3.90244669	     41.92117350	   -285.38046811	      0.00000000	      0.00000000	      0.00000000	      0.48125871	      0.00000000	      0.00000000	      0.00000000	      0.00000000
      0.11218546	    194.16597365	     37.39895865	     70.92499529	      0.00000000	    -41.62803411	    282.85916306	     -0.00000000	      0.00000000	      0.00000000	      3.94659042	     41.62803411	   -282.85916306	      0.00000000	      0.00000000	      0.00000000	      0.48231913	      0.00000000	      0.00000000	      0.00000000	      0.00000000
      0.11289024	    194.73267108	     37.46591131	     71.34747073	      0.00000000	    -41.33520711	    280.36578159	     -0.00000000	      0.00000000	      0.00000000	      3.99066004	     41.33520711	   -280.36578159	      0.00000000	      0.00000000	      0.00000000	      0.48335243	      0.00000000	      0.00000000	      0.00000000	      0.00000000
      0.11359503	    195.29535930	     37.53236292	     71.76792558	      0.00000000	    -41.04279058	    277.90036520	     -0.00000000	      0.00000000	      0.00000000	      4.03464952	     41.04279058	   -277.90036520	      0.00000000	      0.00000000	      0.00000000	      0.48435969	      0.00000000	      0.00000000	      0.00000000	      0.00000000
      0.11429981	    195.85405139	     37.59831688	     72.18635609	      0.00000000	    -40.75087970	    275.46293677	     -0.00000000	      0.00000000	      0.00000000	      4.07855301	     40.75087970	   -275.46293677	      0.00000000	      0.00000000	      0.00000000	      0.48534200	      0.00000000	      0.00000000	      0.00000000	      0.00000000
      0.11500459	    196.40876149	     37.66377670	     72.60275938	      0.00000000	    -40.45956676	    273.05350144	      0.00000000	     -0.00000000	     -0.00000000	      4.12236488	     40.45956676	   -273.05350144	     -0.00000000	      0.00000000	      0.00000000	      0.48630044	      0.00000000	      0.00000000	      0.00000000	      0.00000000
      0.11570937	    196.95950483	     37.72874603	     73.01713339	      0.00000000	    -40.16894126	    270.67204738	      0.00000000	     -0.00000000	     -0.00000000	      4.16607970	     40.16894126	   -270.67204738	     -0.00000000	      0.00000000	     -0.00000000	      0.48723607	      0.00000000	      0.00000000	      0.00000000	      0.00000000
      0.11641415	    197.50629763	     37.79322865	     73.42947690	      0.00000000	    -39.87908983	    268.31854649	      0.00000000	     -0.00000000	     -0.00000000	      4.20969224	     39.87908983	   -268.31854649	     -0.00000000	      0.00000000	      0.00000000	      0.48814993	      0.00000000	      0.00000000	      0.00000000	      0.00000000
      0.11711893	    198.04915710	     37.85722844	     73.83978945	      0.00000000	    -39.59009637	    265.99295517	      0.00000000	     -0.00000000	     -0.00000000	      4.25319745	     39.59009637	   -265.99295517	     -0.00000000	      0.00000000	     -0.00000000	      0.48904307	      0.00000000	      0.00000000	      0.00000000	      0.00000000
      0.11782371	    198.58810140	     37.92074941	     74.24807134	      0.00000000	    -39.30204198	    263.69521493	      0.00000000	     -0.00000000	     -0.00000000	      4.29659051	     39.30204198	   -263.69521493	     -0.00000000	      0.00000000	      0.00000000	      0.48991651	      0.00000000	      0.00000000	      0.00000000	      0.00000000
      0.11852849	    199.12314960	     37.98379567	     74.65432364	      0.00000000	    -39.01500502	    261.42525308	      0.00000000	     -0.00000000	     -0.00000000	      4.33986676	     39.01500502	   -261.42525308	     -0.00000000	      0.00000000	     -0.00000000	      0.49077126	      0.00000000	      0.00000000	      0.00000000	      0.00000000
      0.11923327	    199.65432203	     38.04637146	     75.05854811	      0.00000000	    -38.72906110	    259.18298339	      0.00000000	     -0.00000000	     -0.00000000	      4.38302175	     38.72906110	   -259.18298339	     -0.00000000	      0.00000000	     -0.00000000	      0.49160830	      0.00000000	      0.00000000	      0.00000000	      0.00000000
      0.11993805	    200.18163900	     38.10848108	     75.46074719	      0.00000000	    -38.44428315	    256.96830663	      0.00000000	     -0.00000000	     -0.00000000	      4.42605121	     38.44428315	   -256.96830663	     -0.00000000	      0.00000000	     -0.00000000	      0.49242862	      0.00000000	      0.00000000	      0.00000000	      0.00000000
      0.12064283	    200.70512215	     38.17012896	     75.86092399	      0.00000000	    -38.16074141	    254.78111113	      0.00000000	     -0.00000000	     -0.00000000	      4.46895105	     38.16074141	   -254.78111113	     -0.00000000	      0.00000000	     -0.00000000	      0.49323318	      0.00000000	      0.00000000	      0.00000000	      0.00000000
      0.12134761	    201.22479396	     38.23131959	     76.25908229	      0.00000000	    -37.87850344	    252.62127350	      0.00000000	     -0.00000000	     -0.00000000	      4.51171738	     37.87850344	   -252.62127350	     -0.00000000	      0.00000000	     -0.00000000	      0.49402292	      0.00000000	      0.00000000	      0.00000000	      0.00000000
      0.12205239	    201.74067762	     38.29205757	     76.65522646	      0.00000000	    -37.59763414	    250.48865910	      0.00000000	     -0.00000000	     -0.00000000	      4.55434646	     37.59763414	   -250.48865910	     -0.00000000	      0.00000000	     -0.00000000	      0.49479876	      0.00000000	      0.00000000	      0.00000000	      0.00000000
      0.12275717	    202.25279704	     38.35234758	     77.04936146	      0.00000000	    -37.31819582	    248.38312267	      0.00000000	     -0.00000000	     -0.00000000	      4.59683477	     37.31819582	   -248.38312267	     -0.00000000	      0.00000000	     -0.00000000	      0.49556163	      0.00000000	      0.00000000	      0.00000000	      0.00000000
      0.12346195	    202.76117681	     38.41219435	     77.44149284	      0.00000000	    -37.04024819	    246.30450879	      0.00000000	     -0.00000000	     -0.00000000	      4.63917894	     37.04024819	   -246.30450879	     -0.00000000	      0.00000000	     -0.00000000	      0.49631240	      0.00000000	      0.00000000	      0.00000000	      0.00000000
      0.12416673	    203.26584217	     38.47160273	     77.83162669	      0.00000000	    -36.76384838	    244.25265248	      0.00000000	     -0.00000000	     -0.00000000	      4.68137578	     36.76384838	   -244.25265248	     -0.00000000	      0.00000000	     -0.00000000	      0.49705196	      0.00000000	      0.00000000	      0.00000000	      0.00000000
      0.12487151	    203.76681900	     38.53057758	     78.21976965	      0.00000000	    -36.48905102	    242.22737967	      0.00000000	     -0.00000000	     -0.00000000	      4.72342228	     36.48905102	   -242.22737967	     -0.00000000	      0.00000000	      0.00000000	      0.49778115	      0.00000000	      0.00000000	      0.00000000	      0.00000000
      0.12557629	    204.26413377	     38.58912388	     78.60592883	      0.00000000	    -36.21590824	    240.22850775	      0.00000000	     -0.00000000	     -0.00000000	      4.76531557	     36.21590824	   -240.22850775	     -0.00000000	      0.00000000	      0.00000000	      0.49850082	      0.00000000	      0.00000000	      0.00000000	      0.00000000
      0.12628107	    204.75781350	     38.64724663	     78.99011185	      0.00000000	    -35.94446973	    238.25584605	      0.00000000	     -0.00000000	     -0.00000000	      4.80705297	     35.94446973	   -238.25584605	     -0.00000000	      0.00000000	     -0.00000000	      0.49921177	      0.00000000	      0.00000000	      0.00000000	      0.00000000
      0.12698585	    205.24788578	     38.70495091	     79.37232680	      0.00000000	    -35.67478275	    236.30919635	      0.00000000	     -0.00000000	     -0.00000000	      4.84863196	     35.67478275	   -236.30919635	     -0.00000000	      0.00000000	     -0.00000000	      0.49991481	      0.00000000	      0.00000000	      0.00000000	      0.00000000
      0.12769063	    205.73437868	     38.76224185	     79.75258218	      0.00000000	    -35.40689218	    234.38835331	      0.00000000	     -0.00000000	     -0.00000000	      4.89005015	     35.40689218	   -234.38835331	     -0.00000000	      0.00000000	     -0.00000000	      0.50061071	      0.00000000	      0.00000000	      0.00000000	      0.00000000
      0.12839541	    206.21732077	     38.81912460	     80.13088696	      0.00000000	    -35.14084060	    232.49310497	      0.00000000	     -0.00000000	     -0.00000000	      4.93130535	     35.14084060	   -232.49310497	     -0.00000000	      0.00000000	      0.00000000	      0.50130023	      0.00000000	      0.00000000	      0.00000000	      0.00000000
      0.12910019	    206.69674104	     38.87560440	     80.50725046	      0.00000000	    -34.87666827	    230.62323320	      0.00000000	     -0.00000000	     -0.00000000	      4.97239547	     34.87666827	   -230.62323320	     -0.00000000	      0.00000000	      0.00000000	      0.50198411	      0.00000000	      0.00000000	      0.00000000	      0.00000000
      0.12980497	    207.17266894	     38.93168649	     80.88168243	      0.00000000	    -34.61441325	    228.77851413	      0.00000000	     -0.00000000	     -0.00000000	      5.01331861	     34.61441325	   -228.77851413	     -0.00000000	      0.00000000	      0.00000000	      0.50266307	      0.00000000	      0.00000000	      0.00000000	      0.00000000
      0.13050975	    207.64513428	     38.98737617	     81.25419296	      0.00000000	    -34.35411137	    226.95871856	      0.00000000	     -0.00000000	     -0.00000000	      5.05407299	     34.35411137	   -226.95871856	     -0.00000000	      0.00000000	      0.00000000	      0.50333780	      0.00000000	      0.00000000	      0.00000000	      0.00000000
      0.13121453	    208.11416726	     39.04267876	     81.62479248	      0.00000000	    -34.09579634	    225.16361242	     -0.00000000	      0.00000000	      0.00000000	      5.09465697	     34.09579634	   -225.16361242	      0.00000000	      0.00000000	      0.00000000	      0.50400899	      0.00000000	      0.00000000	      0.00000000	      0.00000000
      0.13191931	    208.57979842	     39.09759963	     81.99349177	      0.00000000	    -33.83949976	    223.39295712	     -0.00000000	      0.00000000	      0.00000000	      5.13506905	     33.83949976	   -223.39295712	      0.00000000	      0.00000000	      0.00000000	      0.50467730	      0.00000000	      0.00000000	      0.00000000	      0.00000000
      0.13262409	    209.04205861	     39.15214417	     82.36030191	      0.00000000	    -33.58525121	    221.64650997	     -0.00000000	      0.00000000	      0.00000000	      5.17530787	     33.58525121	   -221.64650997	      0.00000000	      0.00000000	      0.00000000	      0.50534337	      0.00000000	      0.00000000	      0.00000000	      0.00000000
      0.13332887	    209.50097897	     39.20631776	     82.72523425	      0.00000000	    -33.33307825	    219.92402456	     -0.00000000	      0.00000000	      0.00000000	      5.21537219	     33.33307825	   -219.92402456	      0.00000000	      0.00000000	      0.00000000	      0.50600781	      0.00000000	      0.00000000	      0.00000000	      0.00000000
      0.13403365	    209.95659090	     39.26012585	     83.08830045	      0.00000000	    -33.08300652	    218.22525109	     -0.00000000	      0.00000000	      0.00000000	      5.25526089	     33.08300652	   -218.22525109	      0.00000000	      0.00000000	      0.00000000	      0.50667124	      0.00000000	      0.00000000	      0.00000000	      0.00000000
      0.13473844	    210.40892607	     39.31357388	     83.44951240	      0.00000000	    -32.83505976	    216.54993675	     -0.00000000	      0.00000000	      0.00000000	      5.29497299	     32.83505976	   -216.54993675	      0.00000000	      0.00000000	      0.00000000	      0.50733424	      0.00000000	      0.00000000	      0.00000000	      0.00000000
      0.13544322	    210.85801633	     39.36666730	     83.80888224	      0.00000000	    -32.58925988	    214.89782606	     -0.00000000	      0.00000000	      0.00000000	      5.33450760	     32.58925988	   -214.89782606	      0.00000000	      0.00000000	      0.00000000	      0.50799737	      0.00000000	      0.00000000	      0.00000000	      0.00000000
      0.13614800	    211.30389375	     39.41941159	     84.16642235	      0.00000000	    -32.34562700	    213.26866118	     -0.00000000	      0.00000000	      0.00000000	      5.37386397	     32.34562700	   -213.26866118	      0.00000000	      0.00000000	      0.00000000	      0.50866117	      0.00000000	      0.00000000	      0.00000000	      0.00000000
      0.13685278	    211.74659057	     39.47181222	     84.52214530	      0.00000000	    -32.10417951	    211.66218220	     -0.00000000	      0.00000000	      0.00000000	      5.41304144	     32.10417951	   -211.66218220	      0.00000000	      0.00000000	      0.00000000	      0.50932618	      0.00000000	      0.00000000	      0.00000000	      0.00000000
      0.13755756	    212.18613918	     39.52387467	     84.87606386	      0.00000000	    -31.86493413	    210.07812751	     -0.00000000	      0.00000000	      0.00000000	      5.45203947	     31.86493413	   -210.07812751	      0.00000000	      0.00000000	      0.00000000	      0.50999291	      0.00000000	      0.00000000	      0.00000000	      0.00000000
      0.13826234	    212.62257211	     39.57560444	     85.22819100	      0.00000000	    -31.62790594	    208.51623402	     -0.00000000	      0.00000000	      0.00000000	      5.49085762	     31.62790594	   -208.51623402	      0.00000000	      0.00000000	      0.00000000	      0.51066185	      0.00000000	      0.00000000	      0.00000000	      0.00000000
      0.13896712	    213.05592198	     39.62700699	     85.57853983	      0.00000000	    -31.39310845	    206.97623746	     -0.00000000	      0.00000000	      0.00000000	      5.52949553	     31.39310845	   -206.97623746	      0.00000000	      0.00000000	      0.00000000	      0.51133347	      0.00000000	      0.00000000	      0.00000000	      0.00000000
      0.13967190	    213.48622153	     39.67808783	     85.92712363	      0.00000000	    -31.16055366	    205.45787265	     -0.00000000	      0.00000000	      0.00000000	      5.56795297	     31.16055366	   -205.45787265	      0.00000000	      0.00000000	      0.00000000	      0.51200824	      0.00000000	      0.00000000	      0.00000000	      0.00000000
      0.14037668	    213.91350355	     39.72885242	     86.27395582	      0.00000000	    -30.93025209	    203.96087375	     -0.00000000	      0.00000000	      0.00000000	      5.60622976	     30.93025209	   -203.96087375	      0.00000000	      0.00000000	      0.00000000	      0.51268658	      0.00000000	      0.00000000	      0.00000000	      0.00000000
      0.14108146	    214.33780090	     39.77930624	     86.61904995	      0.00000000	    -30.70221284	    202.48497450	     -0.00000000	      0.00000000	      0.00000000	      5.64432585	     30.70221284	   -202.48497450	      0.00000000	      0.00000000	      0.00000000	      0.51336894	      0.00000000	      0.00000000	      0.00000000	      0.00000000
      0.14178624	    214.75914647	     39.82945474	     86.96241968	      0.00000000	    -30.47644363	    201.02990842	     -0.00000000	      0.00000000	      0.00000000	      5.68224125	     30.47644363	   -201.02990842	      0.00000000	      0.00000000	      0.00000000	      0.51405572	      0.00000000	      0.00000000	      0.00000000	      0.00000000
      0.14249102	    215.17757317	     39.87930339	     87.30407873	      0.00000000	    -30.25295089	    199.59540909	     -0.00000000	      0.00000000	      0.00000000	      5.71997605	     30.25295089	   -199.59540909	      0.00000000	      0.00000000	      0.00000000	      0.51474731	      0.00000000	      0.00000000	      0.00000000	      0.00000000
      0.14319580	    215.59311392	     39.92885761	     87.64404049	      0.00000000	    -30.03173974	    198.18121029	     -0.00000000	      0.00000000	      0.00000000	      5.75753043	     30.03173974	   -198.18121029	      0.00000000	      0.00000000	      0.00000000	      0.51544408	      0.00000000	      0.00000000	      0.00000000	      0.00000000
      0.14390058	    216.00580163	     39.97812282	     87.98231781	      0.00000000	    -29.81281412	    196.78704619	     -0.00000000	      0.00000000	      0.00000000	      5.79490463	     29.81281412	   -196.78704619	      0.00000000	      0.00000000	      0.00000000	      0.51614640	      0.00000000	      0.00000000	      0.00000000	      0.00000000
      0.14460536	    216.41566917	     40.02710444	     88.31892322	      0.00000000	    -29.59617675	    195.41265154	     -0.00000000	      0.00000000	      0.00000000	      5.83209898	     29.59617675	   -195.41265154	      0.00000000	      0.00000000	      0.00000000	      0.51685462	      0.00000000	      0.00000000	      0.00000000	      0.00000000
      0.14531014	    216.82274939	     40.07580783	     88.65386906	      0.00000000	    -29.38182924	    194.05776186	     -0.00000000	      0.00000000	      0.00000000	      5.86911385	     29.38182924	   -194.05776186	      0.00000000	      0.00000000	      0.00000000	      0.51756906	      0.00000000	      0.00000000	      0.00000000	      0.00000000
      0.14601492	    217.22707506	     40.12423838	     88.98716748	      0.00000000	    -29.16977209	    192.72211358	     -0.00000000	      0.00000000	      0.00000000	      5.90594969	     29.16977209	   -192.72211358	      0.00000000	      0.00000000	      0.00000000	      0.51829005	      0.00000000	      0.00000000	      0.00000000	      0.00000000
      0.14671970	    217.62867891	     40.17240141	     89.31883054	      0.00000000	    -28.96000477	    191.40544419	     -0.00000000	      0.00000000	      0.00000000	      5.94260703	     28.96000477	   -191.40544419	      0.00000000	      0.00000000	      0.00000000	      0.51901789	      0.00000000	      0.00000000	      0.00000000	      0.00000000
      0.14742448	    218.02759357	     40.22030225	     89.64887010	      0.00000000	    -28.75252574	    190.10749247	     -0.00000000	      0.00000000	      0.00000000	      5.97908642	     28.75252574	   -190.10749247	      0.00000000	      0.00000000	      0.00000000	      0.51975287	      0.00000000	      0.00000000	      0.00000000	      0.00000000
      0.14812926	    218.42385159	     40.26794619	     89.97729793	      0.00000000	    -28.54733251	    188.82799853	     -0.00000000	      0.00000000	      0.00000000	      6.01538850	     28.54733251	   -188.82799853	      0.00000000	      0.00000000	      0.00000000	      0.52049527	      0.00000000	      0.00000000	      0.00000000	      0.00000000
      0.14883404	    218.81748541	     40.31533848	     90.30412560	      0.00000000	    -28.34442165	    187.56670401	     -0.00000000	      0.00000000	      0.00000000	      6.05151396	     28.34442165	   -187.56670401	      0.00000000	      0.00000000	      0.00000000	      0.52124534	      0.00000000	      0.00000000	      0.00000000	      0.00000000
      0.14953882	    219.20852736	     40.36248437	     90.62936451	      0.00000000	    -28.14378889	    186.32335218	     -0.00000000	      0.00000000	      0.00000000	      6.08746351	     28.14378889	   -186.32335218	      0.00000000	      0.00000000	      0.00000000	      0.52200335	      0.00000000	      0.00000000	      0.00000000	      0.00000000
      0.15024360	    219.59700963	     40.40938907	     90.95302588	      0.00000000	    -27.94542910	    185.09768805	     -0.00000000	      0.00000000	      0.00000000	      6.12323795	     27.94542910	   -185.09768805	      0.00000000	      0.00000000	      0.00000000	      0.52276953	      0.00000000	      0.00000000	      0.00000000	      0.00000000
      0.15094838	    219.98296428	     40.45605774	     91.27512069	      0.00000000	    -27.74933638	    183.88945849	     -0.00000000	      0.00000000	      0.00000000	      6.15883810	     27.74933638	   -183.88945849	      0.00000000	      0.00000000	      0.00000000	      0.52354410	      0.00000000	      0.00000000	      0.00000000	      0.00000000
      0.15165316	    220.36642325	     40.50249553	     91.59565973	      0.00000000	    -27.55550404	    182.69841233	     -0.00000000	      0.00000000	      0.00000000	      6.19426483	     27.55550404	   -182.69841233	      0.00000000	      0.00000000	      0.00000000	      0.52432729	      0.00000000	      0.00000000	      0.00000000	      0.00000000
      0.15235794	    220.74741828	     40.54870755	     91.91465351	      0.00000000	    -27.36392470	    181.52430042	     -0.00000000	      0.00000000	      0.00000000	      6.22951906	     27.36392470	   -181.52430042	      0.00000000	      0.00000000	      0.00000000	      0.52511930	      0.00000000	      0.00000000	      0.00000000	      0.00000000
      0.15306272	    221.12598099	     40.59469887	     92.23211229	      0.00000000	    -27.17459029	    180.36687576	     -0.00000000	      0.00000000	      0.00000000	      6.26460172	     27.17459029	   -180.36687576	      0.00000000	      0.00000000	      0.00000000	      0.52592031	      0.00000000	      0.00000000	      0.00000000	      0.00000000
      0.15376750	    221.50214280	     40.64047453	     92.54804602	      0.00000000	    -26.98749207	    179.22589354	     -0.00000000	      0.00000000	      0.00000000	      6.29951382	     26.98749207	   -179.22589354	      0.00000000	      0.00000000	      0.00000000	      0.52673053	      0.00000000	      0.00000000	      0.00000000	      0.00000000
      0.15447228	    221.87593497	     40.68603955	     92.86246436	      0.00000000	    -26.80262072	    178.10111125	     -0.00000000	      0.00000000	      0.00000000	      6.33425636	     26.80262072	   -178.10111125	      0.00000000	      0.00000000	      0.00000000	      0.52755011	      0.00000000	      0.00000000	      0.00000000	      0.00000000
      0.15517706	    222.24738856	     40.73139887	     93.17537664	      0.00000000	    -26.61996631	    176.99228869	     -0.00000000	      0.00000000	      0.00000000	      6.36883040	     26.61996631	   -176.99228869	      0.00000000	      0.00000000	      0.00000000	      0.52837922	      0.00000000	      0.00000000	      0.00000000	      0.00000000
      0.15588185	    222.61653445	     40.77655744	     93.48679182	      0.00000000	    -26.43951838	    175.89918810	     -0.00000000	      0.00000000	      0.00000000	      6.40323703	     26.43951838	   -175.89918810	      0.00000000	      0.00000000	      0.00000000	      0.52921801	      0.00000000	      0.00000000	      0.00000000	      0.00000000
      0.15658663	    222.98340330	     40.82152014	     93.79671849	      0.00000000	    -26.26126593	    174.82157413	     -0.00000000	      0.00000000	      0.00000000	      6.43747734	     26.26126593	   -174.82157413	      0.00000000	      0.00000000	      0.00000000	      0.53006663	      0.00000000	      0.00000000	      0.00000000	      0.00000000
      0.15729141	    223.34802560	     40.86629182	     94.10516485	      0.00000000	    -26.08519747	    173.75921396	     -0.00000000	      0.00000000	      0.00000000	      6.47155249	     26.08519747	   -173.75921396	      0.00000000	      0.00000000	      0.00000000	      0.53092522	      0.00000000	      0.00000000	      0.00000000	      0.00000000
      0.15799619	    223.71043160	     40.91087730	     94.41213864	      0.00000000	    -25.91130107	    172.71187732	     -0.00000000	      0.00000000	      0.00000000	      6.50546361	     25.91130107	   -172.71187732	      0.00000000	      0.00000000	      0.00000000	      0.53179389	      0.00000000	      0.00000000	      0.00000000	      0.00000000
      0.15870097	    224.07065135	     40.95528133	     94.71764717	      0.00000000	    -25.73956435	    171.67933650	     -0.00000000	      0.00000000	      0.00000000	      6.53921191	     25.73956435	   -171.67933650	      0.00000000	      0.00000000	      0.00000000	      0.53267277	      0.00000000	      0.00000000	      0.00000000	      0.00000000
      0.15940575	    224.42871467	     40.99950866	     95.02169725	      0.00000000	    -25.56997452	    170.66136641	     -0.00000000	      0.00000000	      0.00000000	      6.57279857	     25.56997452	   -170.66136641	      0.00000000	      0.00000000	      0.00000000	      0.53356196	      0.00000000	      0.00000000	      0.00000000	      0.00000000
      0.16011053	    224.78465115	     41.04356395	     95.32429516	      0.00000000	    -25.40251842	    169.65774462	     -0.00000000	      0.00000000	      0.00000000	      6.60622483	     25.40251842	   -169.65774462	      0.00000000	      0.00000000	      0.00000000	      0.53446158	      0.00000000	      0.00000000	      0.00000000	      0.00000000
      0.16081531	    225.13849017	     41.08745187	     95.62544663	      0.00000000	    -25.23718251	    168.66825136	     -0.00000000	      0.00000000	      0.00000000	      6.63949191	     25.23718251	   -168.66825136	      0.00000000	      0.00000000	      0.00000000	      0.53537170	      0.00000000	      0.00000000	      0.00000000	      0.00000000
      0.16152009	    225.49026087	     41.13117701	     95.92515681	      0.00000000	    -25.07395293	    167.69266952	     -0.00000000	      0.00000000	      0.00000000	      6.67260107	     25.07395293	   -167.69266952	      0.00000000	      0.00000000	      0.00000000	      0.53629242	      0.00000000	      0.00000000	      0.00000000	      0.00000000
      0.16222487	    225.83999214	     41.17474391	     96.22343020	      0.00000000	    -24.91281551	    166.73078474	     -0.00000000	      0.00000000	      0.00000000	      6.70555359	     24.91281551	   -166.73078474	      0.00000000	      0.00000000	      0.00000000	      0.53722381	      0.00000000	      0.00000000	      0.00000000	      0.00000000
      0.16292965	    226.18771265	     41.21815711	     96.52027064	      0.00000000	    -24.75375579	    165.78238533	     -0.00000000	      0.00000000	      0.00000000	      6.73835073	     24.75375579	   -165.78238533	      0.00000000	      0.00000000	      0.00000000	      0.53816596	      0.00000000	      0.00000000	      0.00000000	      0.00000000
      0.16363443	    226.53345082	     41.26142107	     96.81568125	      0.00000000	    -24.59675904	    164.84726235	     -0.00000000	      0.00000000	      0.00000000	      6.77099379	     24.59675904	   -164.84726235	      0.00000000	      0.00000000	      0.00000000	      0.53911892	      0.00000000	      0.00000000	      0.00000000	      0.00000000
      0.16433921	    226.87723482	     41.30454020	     97.10966437	      0.00000000	    -24.44181025	    163.92520959	     -0.00000000	      0.00000000	      0.00000000	      6.80348408	     24.44181025	   -163.92520959	      0.00000000	      0.00000000	      0.00000000	      0.54008275	      0.00000000	      0.00000000	      0.00000000	      0.00000000
      0.16504399	    227.21909258	     41.34751889	     97.40222155	      0.00000000	    -24.28889423	    163.01602354	     -0.00000000	      0.00000000	      0.00000000	      6.83582290	     24.28889423	   -163.01602354	      0.00000000	      0.00000000	      0.00000000	      0.54105752	      0.00000000	      0.00000000	      0.00000000	      0.00000000
      0.16574877	    227.55905177	     41.39036148	     97.69335342	      0.00000000	    -24.13799554	    162.11950345	     -0.00000000	      0.00000000	      0.00000000	      6.86801157	     24.13799554	   -162.11950345	      0.00000000	      0.00000000	      0.00000000	      0.54204325	      0.00000000	      0.00000000	      0.00000000	      0.00000000
      0.16645355	    227.89713984	     41.43307224	     97.98305969	      0.00000000	    -23.98909855	    161.23545128	     -0.00000000	      0.00000000	      0.00000000	      6.90005141	     23.98909855	   -161.23545128	      0.00000000	      0.00000000	      0.00000000	      0.54304000	      0.00000000	      0.00000000	      0.00000000	      0.00000000
      0.16715833	    228.23338394	     41.47565543	     98.27133907	      0.00000000	    -23.84218744	    160.36367171	     -0.00000000	      0.00000000	      0.00000000	      6.93194376	     23.84218744	   -160.36367171	      0.00000000	      0.00000000	      0.00000000	      0.54404781	      0.00000000	      0.00000000	      0.00000000	      0.00000000
      0.16786311	    228.56781101	     41.51811524	     98.55818919	      0.00000000	    -23.69724626	    159.50397212	     -0.00000000	      0.00000000	      0.00000000	      6.96368995	     23.69724626	   -159.50397212	      0.00000000	      0.00000000	      0.00000000	      0.54506669	      0.00000000	      0.00000000	      0.00000000	      0.00000000
      0.16856789	    228.90044771	     41.56045581	     98.84360649	      0.00000000	    -23.55425887	    158.65616258	     -0.00000000	      0.00000000	      0.00000000	      6.99529130	     23.55425887	   -158.65616258	      0.00000000	      0.00000000	      0.00000000	      0.54609668	      0.00000000	      0.00000000	      0.00000000	      0.00000000
      0.16927267	    229.23132045	     41.60268125	     99.12758620	      0.00000000	    -23.41320900	    157.82005585	     -0.00000000	      0.00000000	      0.00000000	      7.02674917	     23.41320900	   -157.82005585	      0.00000000	      0.00000000	      0.00000000	      0.54713780	      0.00000000	      0.00000000	      0.00000000	      0.00000000
      0.16997745	    229.56045539	     41.64479562	     99.41012217	      0.00000000	    -23.27408027	    156.99546734	     -0.00000000	      0.00000000	      0.00000000	      7.05806489	     23.27408027	   -156.99546734	      0.00000000	      0.00000000	      0.00000000	      0.54819006	      0.00000000	      0.00000000	      0.00000000	      0.00000000
      0.17068223	    229.88787843	     41.68680292	     99.69120683	      0.00000000	    -23.13685616	    156.18221511	     -0.00000000	      0.00000000	      0.00000000	      7.08923979	     23.13685616	   -156.18221511	      0.00000000	      0.00000000	      0.00000000	      0.54925347	      0.00000000	      0.00000000	      0.00000000	      0.00000000
      0.17138701	    230.21361521	     41.72870711	     99.97083103	      0.00000000	    -23.00152006	    155.38011981	     -0.00000000	      0.00000000	      0.00000000	      7.12027522	     23.00152006	   -155.38011981	      0.00000000	      0.00000000	      0.00000000	      0.55032803	      0.00000000	      0.00000000	      0.00000000	      0.00000000
      0.17209179	    230.53769111	     41.77051211	    100.24898394	      0.00000000	    -22.86805527	    154.58900472	     -0.00000000	      0.00000000	      0.00000000	      7.15117251	     22.86805527	   -154.58900472	      0.00000000	      0.00000000	      0.00000000	      0.55141376	      0.00000000	      0.00000000	      0.00000000	      0.00000000
      0.17279657	    230.86013127	     41.81222178	    100.52565291	      0.00000000	    -22.73644499	    153.80869564	     -0.00000000	      0.00000000	      0.00000000	      7.18193298	     22.73644499	   -153.80869564	      0.00000000	      0.00000000	      0.00000000	      0.55251064	      0.00000000	      0.00000000	      0.00000000	      0.00000000
      0.17350135	    231.18096055	     41.85383995	    100.80082331	      0.00000000	    -22.60667235	    153.03902095	     -0.00000000	      0.00000000	      0.00000000	      7.21255798	     22.60667235	   -153.03902095	      0.00000000	      0.00000000	      0.00000000	      0.55361866	      0.00000000	      0.00000000	      0.00000000	      0.00000000
      0.17420613	    231.50020358	     41.89537036	    101.07447838	      0.00000000	    -22.47872040	    152.27981149	     -0.00000000	      0.00000000	      0.00000000	      7.24304882	     22.47872040	   -152.27981149	      0.00000000	      0.00000000	      0.00000000	      0.55473783	      0.00000000	      0.00000000	      0.00000000	      0.00000000
      0.17491091	    231.81788472	     41.93681676	    101.34659902	      0.00000000	    -22.35257213	    151.53090061	     -0.00000000	      0.00000000	      0.00000000	      7.27340683	     22.35257213	   -151.53090061	      0.00000000	      0.00000000	      0.00000000	      0.55586811	      0.00000000	      0.00000000	      0.00000000	      0.00000000
      0.17561569	    232.13402807	     41.97818281	    101.61716364	      0.00000000	    -22.22821047	    150.79212405	     -0.00000000	      0.00000000	      0.00000000	      7.30363331	     22.22821047	   -150.79212405	      0.00000000	      0.00000000	      0.00000000	      0.55700949	      0.00000000	      0.00000000	      0.00000000	      0.00000000
      0.17632047	    232.44865749	     42.01947213	    101.88614790	      0.00000000	    -22.10561828	    150.06331998	     -0.00000000	      0.00000000	      0.00000000	      7.33372958	     22.10561828	   -150.06331998	      0.00000000	      0.00000000	      0.00000000	      0.55816194	      0.00000000	      0.00000000	      0.00000000	      0.00000000
      0.17702526	    232.76179659	     42.06068830	    102.15352450	      0.00000000	    -21.98477837	    149.34432891	     -0.00000000	      0.00000000	      0.00000000	      7.36369692	     21.98477837	   -149.34432891	      0.00000000	      0.00000000	      0.00000000	      0.55932544	      0.00000000	      0.00000000	      0.00000000	      0.00000000
      0.17773004	    233.07346872	     42.10183484	    102.41926290	      0.00000000	    -21.86567349	    148.63499365	     -0.00000000	      0.00000000	      0.00000000	      7.39353663	     21.86567349	   -148.63499365	      0.00000000	      0.00000000	      0.00000000	      0.56049996	      0.00000000	      0.00000000	      0.00000000	      0.00000000
      0.17843482	    233.38369697	     42.14291522	    102.68332905	      0.00000000	    -21.74828634	    147.93515929	     -0.00000000	      0.00000000	      0.00000000	      7.42324999	     21.74828634	   -147.93515929	      0.00000000	      0.00000000	      0.00000000	      0.56168546	      0.00000000	      0.00000000	      0.00000000	      0.00000000
      0.17913960	    233.69250422	     42.18393288	    102.94568505	      0.00000000	    -21.63259956	    147.24467314	     -0.00000000	      0.00000000	      0.00000000	      7.45283827	     21.63259956	   -147.24467314	      0.00000000	      0.00000000	      0.00000000	      0.56288190	      0.00000000	      0.00000000	      0.00000000	      0.00000000
      0.17984438	    233.99991306	     42.22489117	    103.20628887	      0.00000000	    -21.51859572	    146.56338465	     -0.00000000	      0.00000000	      0.00000000	      7.48230273	     21.51859572	   -146.56338465	      0.00000000	      0.00000000	      0.00000000	      0.56408924	      0.00000000	      0.00000000	      0.00000000	      0.00000000
      0.18054916	    234.30594587	     42.26579343	    103.46509392	      0.00000000	    -21.40625736	    145.89114543	     -0.00000000	      0.00000000	      0.00000000	      7.51164462	     21.40625736	   -145.89114543	      0.00000000	      0.00000000	      0.00000000	      0.56530743	      0.00000000	      0.00000000	      0.00000000	      0.00000000
      0.18125394	    234.61062478	     42.30664293	    103.72204866	      0.00000000	    -21.29556690	    145.22780911	     -0.00000000	      0.00000000	      0.00000000	      7.54086516	     21.29556690	   -145.22780911	      0.00000000	      0.00000000	      0.00000000	      0.56653643	      0.00000000	      0.00000000	      0.00000000	      0.00000000
      0.18195872	    234.91397165	     42.34744288	    103.97709622	      0.00000000	    -21.18650672	    144.57323133	     -0.00000000	      0.00000000	      0.00000000	      7.56996559	     21.18650672	   -144.57323133	      0.00000000	      0.00000000	      0.00000000	      0.56777616	      0.00000000	      0.00000000	      0.00000000	      0.00000000
      0.18266350	    235.21600816	     42.38819647	    104.23017386	      0.00000000	    -21.07905910	    143.92726970	     -0.00000000	      0.00000000	      0.00000000	      7.59894711	     21.07905910	   -143.92726970	      0.00000000	      0.00000000	      0.00000000	      0.56902659	      0.00000000	      0.00000000	      0.00000000	      0.00000000
      0.18336828	    235.51675570	     42.42890679	    104.48121257	      0.00000000	    -20.97320622	    143.28978368	     -0.00000000	      0.00000000	      0.00000000	      7.62781092	     20.97320622	   -143.28978368	      0.00000000	      0.00000000	      0.00000000	      0.57028763	      0.00000000	      0.00000000	      0.00000000	      0.00000000
      0.18407306	    235.81623547	     42.46957691	    104.73013646	      0.00000000	    -20.86893018	    142.66063456	     -0.00000000	      0.00000000	      0.00000000	      7.65655819	     20.86893018	   -142.66063456	      0.00000000	      0.00000000	      0.00000000	      0.57155923	      0.00000000	      0.00000000	      0.00000000	      0.00000000
      0.18477784	    236.11446841	     42.51020985	    104.97686229	      0.00000000	    -20.76621293	    142.03968536	     -0.00000000	      0.00000000	      0.00000000	      7.68519009	     20.76621293	   -142.03968536	      0.00000000	      0.00000000	      0.00000000	      0.57284132	      0.00000000	      0.00000000	      0.00000000	      0.00000000
      0.18548262	    236.41147524	     42.55080856	    105.22129892	      0.00000000	    -20.66503628	    141.42680081	     -0.00000000	      0.00000000	      0.00000000	      7.71370776	     20.66503628	   -141.42680081	      0.00000000	      0.00000000	      0.00000000	      0.57413381	      0.00000000	      0.00000000	      0.00000000	      0.00000000
      0.18618740	    236.70727637	     42.59137593	    105.46334673	      0.00000000	    -20.56538192	    140.82184724	     -0.00000000	      0.00000000	      0.00000000	      7.74211233	     20.56538192	   -140.82184724	      0.00000000	      0.00000000	      0.00000000	      0.57543663	      0.00000000	      0.00000000	      0.00000000	      0.00000000
      0.18689218	    237.00189167	     42.63191482	    105.70289711	      0.00000000	    -20.46723135	    140.22469246	     -0.00000000	      0.00000000	      0.00000000	      7.77040491	     20.46723135	   -140.22469246	      0.00000000	      0.00000000	      0.00000000	      0.57674969	      0.00000000	      0.00000000	      0.00000000	      0.00000000
      0.18759696	    237.29534054	     42.67242800	    105.93983198	      0.00000000	    -20.37056589	    139.63520575	     -0.00000000	      0.00000000	      0.00000000	      7.79858657	     20.37056589	   -139.63520575	      0.00000000	      0.00000000	      0.00000000	      0.57807290	      0.00000000	      0.00000000	      0.00000000	      0.00000000
      0.18830174	    237.58763106	     42.85371277	    106.17402119	      0.00000000	    -20.27458373	    139.05863105	     -0.00000000	      0.00000000	      0.00000000	      7.82727074	     20.27458373	   -139.05863105	      0.00000000	      0.00000000	      0.00000000	      0.57942369	      0.00000000	      0.00000000	      0.00000000	      0.00000000
      0.18900652	    237.87861072	     43.73167671	    106.40529822	      0.00000000	    -20.17192151	    138.54072271	     -0.00000000	      0.00000000	      0.00000000	      7.86184037	     20.17192151	   -138.54072271	      0.00000000	      0.00000000	      0.00000000	      0.58095173	      0.00000000	      0.00000000	      0.00000000	      0.00000000
      0.18971130	    238.16778540	     45.67190784	    106.63344146	      0.00000000	    -20.05010613	    138.14300798	     -0.00000000	      0.00000000	      0.00000000	      7.91010929	     20.05010613	   -138.14300798	      0.00000000	      0.00000000	      0.00000000	      0.58285680	      0.00000000	      0.00000000	      0.00000000	      0.00000000
      0.19041608	    238.45453232	     48.77127845	    106.85822801	      0.00000000	    -19.89798465	    137.89913181	     -0.00000000	      0.00000000	      0.00000000	      7.97731160	     19.89798465	   -137.89913181	      0.00000000	      0.00000000	      0.00000000	      0.58524534	      0.00000000	      0.00000000	      0.00000000	      0.00000000
      0.19112086	    238.73835412	     52.95726257	    107.07947259	      0.00000000	    -19.70799697	    137.81097410	     -0.00000000	      0.00000000	      0.00000000	      8.06526324	     19.70799697	   -137.81097410	      0.00000000	      0.00000000	      0.00000000	      0.58811821	      0.00000000	      0.00000000	      0.00000000	      0.00000000
      0.19182564	    239.01898886	     58.09805508	    107.29702876	      0.00000000	    -19.47609208	    137.86058455	     -0.00000000	      0.00000000	      0.00000000	      8.17335877	     19.47609208	   -137.86058455	      0.00000000	      0.00000000	      0.00000000	      0.59141133	      0.00000000	      0.00000000	      0.00000000	      0.00000000
      0.19253042	    239.29638623	     64.07300551	    107.51076791	      0.00000000	    -19.20059240	    138.02424685	     -0.00000000	      0.00000000	      0.00000000	      8.29998964	     19.20059240	   -138.02424685	      0.00000000	      0.00000000	      0.00000000	      0.59504364	      0.00000000	      0.00000000	      0.00000000	      0.00000000
      0.19323520	    239.57062654	     70.78374014	    107.72055688	      0.00000000	    -18.88118817	    138.28031118	     -0.00000000	      0.00000000	      0.00000000	      8.44342119	     18.88118817	   -138.28031118	      0.00000000	      0.00000000	      0.00000000	      0.59894360	      0.00000000	      0.00000000	      0.00000000	      0.00000000
      0.19393998	    239.84184949	     78.14441940	    107.92624605	      0.00000000	    -18.51846359	    138.61079524	     -0.00000000	      0.00000000	      0.00000000	      8.60203239	     18.51846359	   -138.61079524	      0.00000000	      0.00000000	      0.00000000	      0.60305425	      0.00000000	      0.00000000	      0.00000000	      0.00000000
      0.19464476	    240.11021355	     86.07736336	    108.12766779	      0.00000000	    -18.11370377	    139.00078316	     -0.00000000	      0.00000000	      0.00000000	      8.77430846	     18.11370377	   -139.00078316	      0.00000000	      0.00000000	      0.00000000	      0.60733069	      0.00000000	      0.00000000	      0.00000000	      0.00000000
      0.19534954	    240.37587621	     94.51426917	    108.32464076	      0.00000000	    -17.66871923	    139.43799469	     -0.00000000	      0.00000000	      0.00000000	      8.95884366	     17.66871923	   -139.43799469	      0.00000000	      0.00000000	      0.00000000	      0.61173822	      0.00000000	      0.00000000	      0.00000000	      0.00000000
      0.19605432	    240.63898399	    103.39651190	    108.51697642	      0.00000000	    -17.18566355	    139.91256170	     -0.00000000	      0.00000000	      0.00000000	      9.15436267	     17.18566355	   -139.91256170	      0.00000000	      0.00000000	      0.00000000	      0.61625127	      0.00000000	      0.00000000	      0.00000000	      0.00000000
      0.19675910	    240.89966744	    112.67467774	    108.70448669	      0.00000000	    -16.66687542	    140.41676865	     -0.00000000	      0.00000000	      0.00000000	      9.35973331	     16.66687542	   -140.41676865	      0.00000000	      0.00000000	      0.00000000	      0.62085214	      0.00000000	      0.00000000	      0.00000000	      0.00000000
      0.19746388	    241.15803934	    122.30780296	    108.88699185	      0.00000000	    -16.11475085	    140.94475649	     -0.00000000	      0.00000000	      0.00000000	      9.57396919	     16.11475085	   -140.94475649	      0.00000000	      0.00000000	      0.00000000	      0.62552974	      0.00000000	      0.00000000	      0.00000000	      0.00000000
      0.19816866	    241.41419472	    132.26253900	    109.06432828	      0.00000000	    -15.53164375	    141.49222496	     -0.00000000	      0.00000000	      0.00000000	      9.79622590	     15.53164375	   -141.49222496	      0.00000000	      0.00000000	      0.00000000	      0.63027838	      0.00000000	      0.00000000	      0.00000000	      0.00000000
      0.19887345	    241.66821210	    142.51233619	    109.23635556	      0.00000000	    -14.91979123	    142.05615793	     -0.00000000	      0.00000000	      0.00000000	     10.02579362	     14.91979123	   -142.05615793	      0.00000000	      0.00000000	      0.00000000	      0.63509660	      0.00000000	      0.00000000	      0.00000000	      0.00000000
      0.19957823	    241.92015514	    153.03667019	    109.40296257	      0.00000000	    -14.28125968	    142.63458180	     -0.00000000	      0.00000000	      0.00000000	     10.26208797	     14.28125968	   -142.63458180	      0.00000000	      0.00000000	      0.00000000	      0.63998624	      0.00000000	      0.00000000	      0.00000000	      0.00000000
      0.20028301	    242.17007456	    163.82029396	    109.56407223	      0.00000000	    -13.61790882	    143.22635700	     -0.00000000	      0.00000000	      0.00000000	     10.50463975	     13.61790882	   -143.22635700	      0.00000000	      0.00000000	      0.00000000	      0.64495160	      0.00000000	      0.00000000	      0.00000000	      0.00000000
      0.20098779	    242.41800995	    174.85246962	    109.71964458	      0.00000000	    -12.93137150	    143.83099605	     -0.00000000	      0.00000000	      0.00000000	     10.75308357	     12.93137150	   -143.83099605	      0.00000000	      0.00000000	      0.00000000	      0.64999883	      0.00000000	      0.00000000	      0.00000000	      0.00000000
      0.20169257	    242.66399160	    186.12611362	    109.86967821	      0.00000000	    -12.22304852	    144.44849825	     -0.00000000	      0.00000000	      0.00000000	     11.00714457	     12.22304852	   -144.44849825	      0.00000000	      0.00000000	      0.00000000	      0.65513526	      0.00000000	      0.00000000	      0.00000000	      0.00000000
      0.20239735	    242.90804229	    197.63677851	    110.01420997	      0.00000000	    -11.49411918	    145.07918916	     -0.00000000	      0.00000000	      0.00000000	     11.26662223	     11.49411918	   -145.07918916	      0.00000000	      0.00000000	      0.00000000	      0.66036886	      0.00000000	      0.00000000	      0.00000000	      0.00000000
      0.20310213	    243.15017908	    209.38140338	    110.15331304	      0.00000000	    -10.74556880	    145.72355355	     -0.00000000	      0.00000000	      0.00000000	     11.53136980	     10.74556880	   -145.72355355	      0.00000000	      0.00000000	      0.00000000	      0.66570770	      0.00000000	      0.00000000	      0.00000000	      0.00000000
      0.20380691	    243.39041543	    221.35680906	    110.28709370	      0.00000000	     -9.97823519	    146.38205470	     -0.00000000	      0.00000000	      0.00000000	     11.80126852	      9.97823519	   -146.38205470	      0.00000000	      0.00000000	      0.00000000	      0.67115931	      0.00000000	      0.00000000	      0.00000000	      0.00000000
      0.20451169	    243.62876337	    233.55800368	    110.41568712	      0.00000000	     -9.19287409	    147.05494092	     -0.00000000	      0.00000000	      0.00000000	     12.07619654	      9.19287409	   -147.05494092	      0.00000000	      0.00000000	      0.00000000	      0.67673005	      0.00000000	      0.00000000	      0.00000000	      0.00000000
      0.20521647	    243.86523616	    245.97649578	    110.53925245	      0.00000000	     -8.39024027	    147.74205406	     -0.00000000	      0.00000000	      0.00000000	     12.35599459	      8.39024027	   -147.74205406	      0.00000000	      0.00000000	      0.00000000	      0.68242443	      0.00000000	      0.00000000	      0.00000000	      0.00000000
      0.20592125	    244.09985087	    258.59894277	    110.65796770	      0.00000000	     -7.57117500	    148.44266974	     -0.00000000	      0.00000000	      0.00000000	     12.64043319	      7.57117500	   -148.44266974	      0.00000000	      0.00000000	      0.00000000	      0.68824462	      0.00000000	      0.00000000	      0.00000000	      0.00000000
      0.20662603	    244.33263083	    271.40651307	    110.77202451	      0.00000000	     -6.73668504	    149.15540899	     -0.00000000	      0.00000000	      0.00000000	     12.92918794	      6.73668504	   -149.15540899	      0.00000000	      0.00000000	      0.00000000	      0.69419015	      0.00000000	      0.00000000	      0.00000000	      0.00000000
      0.20733081	    244.56360744	    284.37523348	    110.88162327	      0.00000000	     -5.88799523	    149.87825639	     -0.00000000	      0.00000000	      0.00000000	     13.22183003	      5.88799523	   -149.87825639	      0.00000000	      0.00000000	      0.00000000	      0.70025800	      0.00000000	      0.00000000	      0.00000000	      0.00000000
      0.20803559	    244.79282079	    297.47732649	    110.98696854	      0.00000000	     -5.02656057	    150.60869604	     -0.00000000	      0.00000000	      0.00000000	     13.51783601	      5.02656057	   -150.60869604	      0.00000000	      0.00000000	      0.00000000	      0.70644315	      0.00000000	      0.00000000	      0.00000000	      0.00000000
      0.20874037	    245.02031902	    310.68322826	    111.08826510	      0.00000000	     -4.15403349	    151.34394124	     -0.00000000	      0.00000000	      0.00000000	     13.81661555	      4.15403349	   -151.34394124	      0.00000000	      0.00000000	      0.00000000	      0.71273941	      0.00000000	      0.00000000	      0.00000000	      0.00000000
      0.20944515	    245.24615645	    323.96378117	    111.18571456	      0.00000000	     -3.27219475	    152.08120362	     -0.00000000	      0.00000000	      0.00000000	     14.11755049	      3.27219475	   -152.08120362	      0.00000000	      0.00000000	      0.00000000	      0.71914043	      0.00000000	      0.00000000	      0.00000000	      0.00000000
      0.21014993	    245.47039087	    337.29211250	    111.27951273	      0.00000000	     -2.38286552	    152.81793911	     -0.00000000	      0.00000000	      0.00000000	     14.42003579	      2.38286552	   -152.81793911	      0.00000000	      0.00000000	      0.00000000	      0.72564055	      0.00000000	      0.00000000	      0.00000000	      0.00000000
      0.21085471	    245.69308073	    350.64490051	    111.36984772	      0.00000000	     -1.48782020	    153.55202355	     -0.00000000	      0.00000000	      0.00000000	     14.72351401	      1.48782020	   -153.55202355	      0.00000000	      0.00000000	      0.00000000	      0.73223545	      0.00000000	      0.00000000	      0.00000000	      0.00000000
      0.21155949	    245.91428252	    364.00296554	    111.45689865	      0.00000000	     -0.58871487	    154.28183955	     -0.00000000	      0.00000000	      0.00000000	     15.02749823	      0.58871487	   -154.28183955	      0.00000000	      0.00000000	      0.00000000	      0.73892242	      0.00000000	      0.00000000	      0.00000000	      0.00000000
      0.21226427	    246.13404901	    377.35129818	    111.54083508	      0.00000000	      0.31296136	    155.00628282	     -0.00000000	      0.00000000	      0.00000000	     15.33158291	     -0.31296136	   -155.00628282	      0.00000000	      0.00000000	      0.00000000	      0.74570034	      0.00000000	      0.00000000	      0.00000000	      0.00000000
      0.21296905	    246.35242815	    390.67871065	    111.62181674	      0.00000000	      1.21591169	    155.72471130	     -0.00000000	      0.00000000	      0.00000000	     15.63544454	     -1.21591169	   -155.72471130	      0.00000000	      0.00000000	      0.00000000	      0.75256952	      0.00000000	      0.00000000	      0.00000000	      0.00000000
      0.21367383	    246.56946280	    403.97764033	    111.69999372	      0.00000000	      2.11904110	    156.43687410	     -0.00000000	      0.00000000	      0.00000000	     15.93883704	     -2.11904110	   -156.43687410	      0.00000000	      0.00000000	      0.00000000	      0.75953137	      0.00000000	      0.00000000	      0.00000000	      0.00000000
      0.21437861	    246.78518934	    417.25778037	    111.77550657	      0.00000000	      3.02166148	    157.14344150	     -0.00000000	      0.00000000	      0.00000000	     16.24168432	     -3.02166148	   -157.14344150	      0.00000000	      0.00000000	      0.00000000	      0.76659055	      0.00000000	      0.00000000	      0.00000000	      0.00000000
      0.21508339	    246.99962882	    430.55129329	    111.84848547	      0.00000000	      3.92405864	    157.84739949	     -0.00000000	      0.00000000	      0.00000000	     16.54432896	     -3.92405864	   -157.84739949	      0.00000000	      0.00000000	      0.00000000	      0.77376051	      0.00000000	      0.00000000	      0.00000000	      0.00000000
      0.21578817	    247.21278133	    443.89511318	    111.91905044	      0.00000000	      4.82726085	    158.55295453	     -0.00000000	      0.00000000	      0.00000000	     16.84738170	     -4.82726085	   -158.55295453	      0.00000000	      0.00000000	      0.00000000	      0.78105919	      0.00000000	      0.00000000	      0.00000000	      0.00000000
      0.21649295	    247.42462982	    457.32873410	    111.98731270	      0.00000000	      5.73274865	    159.26459133	     -0.00000000	      0.00000000	      0.00000000	     17.15157276	     -5.73274865	   -159.26459133	      0.00000000	      0.00000000	      0.00000000	      0.78850540	      0.00000000	      0.00000000	      0.00000000	      0.00000000
      0.21719773	    247.63514545	    470.89229881	    112.05337591	      0.00000000	      6.64231668	    159.98674650	     -0.00000000	      0.00000000	      0.00000000	     17.45769267	     -6.64231668	   -159.98674650	      0.00000000	      0.00000000	      0.00000000	      0.79611765	      0.00000000	      0.00000000	      0.00000000	      0.00000000
      0.21790251	    247.84429223	    484.62372564	    112.11733707	      0.00000000	      7.55793417	    160.72354042	     -0.00000000	      0.00000000	      0.00000000	     17.76653806	     -7.55793417	   -160.72354042	      0.00000000	      0.00000000	      0.00000000	      0.80391318	      0.00000000	      0.00000000	      0.00000000	      0.00000000
      0.21860729	    248.05203147	    498.55529841	    112.17928711	      0.00000000	      8.48157290	    161.47846992	     -0.00000000	      0.00000000	      0.00000000	     18.07884697	     -8.48157290	   -161.47846992	      0.00000000	      0.00000000	      0.00000000	      0.81190685	      0.00000000	      0.00000000	      0.00000000	      0.00000000
      0.21931207	    248.25832639	    512.71046843	    112.23931149	      0.00000000	      9.41501502	    162.25409871	     -0.00000000	      0.00000000	      0.00000000	     18.39522957	     -9.41501502	   -162.25409871	      0.00000000	      0.00000000	      0.00000000	      0.82010989	      0.00000000	      0.00000000	      0.00000000	      0.00000000
      0.22001686	    248.46314662	    527.10169856	    112.29749069	      0.00000000	     10.35967367	    163.05182515	     -0.00000000	      0.00000000	      0.00000000	     18.71610882	    -10.35967367	   -163.05182515	      0.00000000	      0.00000000	      0.00000000	      0.82852904	      0.00000000	      0.00000000	      0.00000000	      0.00000000
      0.22072164	    248.66647211	    541.72990643	    112.35390057	      0.00000000	     11.31646348	    163.87179804	     -0.00000000	      0.00000000	      0.00000000	     19.04168552	    -11.31646348	   -163.87179804	      0.00000000	      0.00000000	      0.00000000	      0.83716616	      0.00000000	      0.00000000	      0.00000000	      0.00000000
      0.22142642	    248.86829561	    556.58555033	    112.40861261	      0.00000000	     12.28574530	    164.71300681	     -0.00000000	      0.00000000	      0.00000000	     19.37193543	    -12.28574530	   -164.71300681	      0.00000000	      0.00000000	      0.00000000	      0.84601859	      0.00000000	      0.00000000	      0.00000000	      0.00000000
      0.22213120	    249.06862333	    571.65091586	    112.46169398	      0.00000000	     13.26734795	    165.57351754	     -0.00000000	      0.00000000	      0.00000000	     19.70663623	    -13.26734795	   -165.57351754	      0.00000000	      0.00000000	      0.00000000	      0.85508004	      0.00000000	      0.00000000	      0.00000000	      0.00000000
      0.22283598	    249.26747399	    586.90292924	    112.51320755	      0.00000000	     14.26064965	    166.45078802	     -0.00000000	      0.00000000	      0.00000000	     20.04541463	    -14.26064965	   -166.45078802	      0.00000000	      0.00000000	      0.00000000	      0.86434185	      0.00000000	      0.00000000	      0.00000000	      0.00000000
      0.22354076	    249.46487645	    602.31587843	    112.56321189	      0.00000000	     15.26469213	    167.34198866	     -0.00000000	      0.00000000	      0.00000000	     20.38780063	    -15.26469213	   -167.34198866	      0.00000000	      0.00000000	      0.00000000	      0.87379428	      0.00000000	      0.00000000	      0.00000000	      0.00000000
      0.22424554	    249.66086673	    617.86364800	    112.61176133	      0.00000000	     16.27830090	    168.24427451	     -0.00000000	      0.00000000	      0.00000000	     20.73327861	    -16.27830090	   -168.24427451	      0.00000000	      0.00000000	      0.00000000	      0.88342756	      0.00000000	      0.00000000	      0.00000000	      0.00000000
      0.22495032	    249.85548503	    633.52131833	    112.65890616	      0.00000000	     17.30019336	    169.15498189	     -0.00000000	      0.00000000	      0.00000000	     21.08132847	    -17.30019336	   -169.15498189	      0.00000000	      0.00000000	      0.00000000	      0.89323263	      0.00000000	      0.00000000	      0.00000000	      0.00000000
      0.22565510	    250.04877303	    649.26615697	    112.70469288	      0.00000000	     18.32906530	    170.07174765	     -0.00000000	      0.00000000	      0.00000000	     21.43145496	    -18.32906530	   -170.07174765	      0.00000000	      0.00000000	      0.00000000	      0.90320166	      0.00000000	      0.00000000	      0.00000000	      0.00000000
      0.22635988	    250.24077187	    665.07811884	    112.74916459	      0.00000000	     19.36365373	    170.99256372	     -0.00000000	      0.00000000	      0.00000000	     21.78320584	    -19.36365373	   -170.99256372	      0.00000000	      0.00000000	      0.00000000	      0.91332818	      0.00000000	      0.00000000	      0.00000000	      0.00000000
      0.22706466	    250.43152070	    680.93999497	    112.79236139	      0.00000000	     20.40277845	    171.91578489	     -0.00000000	      0.00000000	      0.00000000	     22.13618103	    -20.40277845	   -171.91578489	      0.00000000	      0.00000000	      0.00000000	      0.92360713	      0.00000000	      0.00000000	      0.00000000	      0.00000000
      0.22776944	    250.62105580	    696.83733497	    112.83432081	      0.00000000	     21.44536636	    172.84010709	     -0.00000000	      0.00000000	      0.00000000	     22.49003553	    -21.44536636	   -172.84010709	      0.00000000	      0.00000000	      0.00000000	      0.93403474	      0.00000000	      0.00000000	      0.00000000	      0.00000000
      0.22847422	    250.80941020	    712.75824011	    112.87507820	      0.00000000	     22.49046304	    173.76452997	     -0.00000000	      0.00000000	      0.00000000	     22.84447804	    -22.49046304	   -173.76452997	      0.00000000	      0.00000000	      0.00000000	      0.94460833	      0.00000000	      0.00000000	      0.00000000	      0.00000000
      0.22917900	    250.99661351	    728.69309495	    112.91466708	      0.00000000	     23.53723547	    174.68831339	     -0.00000000	      0.00000000	      0.00000000	     23.19926719	    -23.53723547	   -174.68831339	      0.00000000	      0.00000000	      0.00000000	      0.95532619	      0.00000000	      0.00000000	      0.00000000	      0.00000000
      0.22988378	    251.18269206	    744.63428142	    112.95311941	      0.00000000	     24.58496893	    175.61093388	     -0.00000000	      0.00000000	      0.00000000	     23.55420672	    -24.58496893	   -175.61093388	      0.00000000	      0.00000000	      0.00000000	      0.96618734	      0.00000000	      0.00000000	      0.00000000	      0.00000000
      0.23058856	    251.36766904	    760.57590142	    112.99046590	      0.00000000	     25.63306037	    176.53204459	     -0.00000000	      0.00000000	      0.00000000	     23.90914005	    -25.63306037	   -176.53204459	      0.00000000	      0.00000000	      0.00000000	      0.97719140	      0.00000000	      0.00000000	      0.00000000	      0.00000000
      0.23129334	    251.55156475	    776.51352208	    113.02673614	      0.00000000	     26.68100991	    177.45144009	     -0.00000000	      0.00000000	      0.00000000	     24.26394522	    -26.68100991	   -177.45144009	      0.00000000	      0.00000000	      0.00000000	      0.98833842	      0.00000000	      0.00000000	      0.00000000	      0.00000000
      0.23199812	    251.73439685	    792.44394988	    113.06195874	      0.00000000	     27.72841146	    178.36902675	     -0.00000000	      0.00000000	      0.00000000	     24.61852995	    -27.72841146	   -178.36902675	      0.00000000	      0.00000000	      0.00000000	      0.99962882	      0.00000000	      0.00000000	      0.00000000	      0.00000000
      0.23270290	    251.91618055	    808.36503536	    113.09616151	      0.00000000	     28.77494329	    179.28479832	     -0.00000000	      0.00000000	      0.00000000	     24.97282741	    -28.77494329	   -179.28479832	      0.00000000	      0.00000000	      0.00000000	      1.01106324	      0.00000000	      0.00000000	      0.00000000	      0.00000000
      0.23340768	    252.09692878	    824.27550709	    113.12937146	      0.00000000	     29.82035890	    180.19881626	     -0.00000000	      0.00000000	      0.00000000	     25.32679238	    -29.82035890	   -180.19881626	      0.00000000	      0.00000000	      0.00000000	      1.02264253	      0.00000000	      0.00000000	      0.00000000	      0.00000000
      0.23411246	    252.27665235	    840.17483283	    113.16161489	      0.00000000	     30.86447859	    181.11119418	     -0.00000000	      0.00000000	      0.00000000	     25.68039804	    -30.86447859	   -181.11119418	      0.00000000	      0.00000000	      0.00000000	      1.03436764	      0.00000000	      0.00000000	      0.00000000	      0.00000000
      0.23481724	    252.45536000	    856.06310468	    113.19291744	      0.00000000	     31.90718165	    182.02208572	     -0.00000000	      0.00000000	      0.00000000	     26.03363322	    -31.90718165	   -182.02208572	      0.00000000	      0.00000000	      0.00000000	      1.04623963	      0.00000000	      0.00000000	      0.00000000	      0.00000000
      0.23552202	    252.63305844	    871.94094529	    113.22330406	      0.00000000	     32.94839949	    182.93167534	     -0.00000000	      0.00000000	      0.00000000	     26.38650011	    -32.94839949	   -182.93167534	      0.00000000	      0.00000000	      0.00000000	      1.05825962	      0.00000000	      0.00000000	      0.00000000	      0.00000000
      0.23622680	    252.80975241	    887.80943230	    113.25279909	      0.00000000	     33.98810955	    183.84017139	     -0.00000000	      0.00000000	      0.00000000	     26.73901236	    -33.98810955	   -183.84017139	      0.00000000	      0.00000000	      0.00000000	      1.07042878	      0.00000000	      0.00000000	      0.00000000	      0.00000000
      0.23693158	    252.98544455	    903.67003827	    113.28142620	      0.00000000	     35.02632996	    184.74780105	     -0.00000000	      0.00000000	      0.00000000	     27.09119351	    -35.02632996	   -184.74780105	      0.00000000	      0.00000000	      0.00000000	      1.08274832	      0.00000000	      0.00000000	      0.00000000	      0.00000000
      0.23763636	    253.16013537	    919.52458393	    113.30920845	      0.00000000	     36.06311510	    185.65480681	     -0.00000000	      0.00000000	      0.00000000	     27.44307580	    -36.06311510	   -185.65480681	      0.00000000	      0.00000000	      0.00000000	      1.09521952	      0.00000000	      0.00000000	      0.00000000	      0.00000000
      0.23834114	    253.33382314	    935.37520282	    113.33616827	      0.00000000	     37.09855169	    186.56144406	     -0.00000000	      0.00000000	      0.00000000	     27.79469913	    -37.09855169	   -186.56144406	      0.00000000	      0.00000000	      0.00000000	      1.10784367	      0.00000000	      0.00000000	      0.00000000	      0.00000000
      0.23904592	    253.50650372	    951.22431543	    113.36232746	      0.00000000	     38.13275573	    187.46797975	     -0.00000000	      0.00000000	      0.00000000	     28.14611037	    -38.13275573	   -187.46797975	      0.00000000	      0.00000000	      0.00000000	      1.12062211	      0.00000000	      0.00000000	      0.00000000	      0.00000000
      0.23975070	    253.67817035	    967.07461159	    113.38770717	      0.00000000	     39.16586985	    188.37469167	     -0.00000000	      0.00000000	      0.00000000	     28.49736273	    -39.16586985	   -188.37469167	      0.00000000	      0.00000000	      0.00000000	      1.13355626	      0.00000000	      0.00000000	      0.00000000	      0.00000000
      0.24045548	    253.84881346	    982.92903979	    113.41232796	      0.00000000	     40.19806136	    189.28186837	     -0.00000000	      0.00000000	      0.00000000	     28.84851542	    -40.19806136	   -189.28186837	      0.00000000	      0.00000000	      0.00000000	      1.14664758	      0.00000000	      0.00000000	      0.00000000	      0.00000000
      0.24116027	    254.01842034	    998.79080222	    113.43620973	      0.00000000	     41.22952069	    190.18980956	     -0.00000000	      0.00000000	      0.00000000	     29.19963340	    -41.22952069	   -190.18980956	      0.00000000	      0.00000000	      0.00000000	      1.15989763	      0.00000000	      0.00000000	      0.00000000	      0.00000000
      0.24186505	    254.18697487	   1014.66335455	    113.45937179	      0.00000000	     42.26046030	    191.09882679	     -0.00000000	      0.00000000	      0.00000000	     29.55078721	    -42.26046030	   -191.09882679	      0.00000000	      0.00000000	      0.00000000	      1.17330804	      0.00000000	      0.00000000	      0.00000000	      0.00000000
      0.24256983	    254.35445709	   1030.55040942	    113.48183280	      0.00000000	     43.29111388	    192.00924439	     -0.00000000	      0.00000000	      0.00000000	     29.90205295	    -43.29111388	   -192.00924439	      0.00000000	      0.00000000	      0.00000000	      1.18688056	      0.00000000	      0.00000000	      0.00000000	      0.00000000
      0.24327461	    254.52084282	   1046.45594242	    113.50361082	      0.00000000	     44.32173599	    192.92140057	     -0.00000000	      0.00000000	      0.00000000	     30.25351235	    -44.32173599	   -192.92140057	      0.00000000	      0.00000000	      0.00000000	      1.20061704	      0.00000000	      0.00000000	      0.00000000	      0.00000000
      0.24397939	    254.68610311	   1062.38419942	    113.52472332	      0.00000000	     45.35260178	    193.83564855	     -0.00000000	      0.00000000	      0.00000000	     30.60525279	    -45.35260178	   -193.83564855	      0.00000000	      0.00000000	      0.00000000	      1.21451948	      0.00000000	      0.00000000	      0.00000000	      0.00000000
      0.24468417	    254.85020370	   1078.33970371	    113.54518713	      0.00000000	     46.38400692	    194.75235756	     -0.00000000	      0.00000000	      0.00000000	     30.95736747	    -46.38400692	   -194.75235756	      0.00000000	      0.00000000	      0.00000000	      1.22859002	      0.00000000	      0.00000000	      0.00000000	      0.00000000
      0.24538895	    255.01310434	   1094.32726093	    113.56501851	      0.00000000	     47.41626757	    195.67191376	     -0.00000000	      0.00000000	      0.00000000	     31.30995544	    -47.41626757	   -195.67191376	      0.00000000	      0.00000000	      0.00000000	      1.24283094	      0.00000000	      0.00000000	      0.00000000	      0.00000000
      0.24609373	    255.17475806	   1110.35195973	    113.58423312	      0.00000000	     48.44972016	    196.59472062	     -0.00000000	      0.00000000	      0.00000000	     31.66312168	    -48.44972016	   -196.59472062	      0.00000000	      0.00000000	      0.00000000	      1.25724471	      0.00000000	      0.00000000	      0.00000000	      0.00000000
      0.24679851	    255.33511036	   1126.41916490	    113.60284605	      0.00000000	     49.48472103	    197.52119881	     -0.00000000	      0.00000000	      0.00000000	     32.01697694	    -49.48472103	   -197.52119881	      0.00000000	      0.00000000	      0.00000000	      1.27183394	      0.00000000	      0.00000000	      0.00000000	      0.00000000
      0.24750329	    255.49409822	   1142.53449954	    113.62087179	      0.00000000	     50.52164543	    198.45178522	     -0.00000000	      0.00000000	      0.00000000	     32.37163752	    -50.52164543	   -198.45178522	      0.00000000	      0.00000000	      0.00000000	      1.28660146	      0.00000000	      0.00000000	      0.00000000	      0.00000000
      0.24820807	    255.65164908	   1158.70381150	    113.63832428	      0.00000000	     51.56088591	    199.38693073	     -0.00000000	      0.00000000	      0.00000000	     32.72722465	    -51.56088591	   -199.38693073	      0.00000000	      0.00000000	      0.00000000	      1.30155022	      0.00000000	      0.00000000	      0.00000000	      0.00000000
      0.24891285	    255.80767971	   1174.93311900	    113.65521693	      0.00000000	     52.60284956	    200.32709654	     -0.00000000	      0.00000000	      0.00000000	     33.08386362	    -52.60284956	   -200.32709654	      0.00000000	      0.00000000	      0.00000000	      1.31668336	      0.00000000	      0.00000000	      0.00000000	      0.00000000
      0.24961763	    255.96209498	   1191.22852923	    113.67156258	      0.00000000	     53.64795385	    201.27274834	     -0.00000000	      0.00000000	      0.00000000	     33.44168230	    -53.64795385	   -201.27274834	      0.00000000	      0.00000000	      0.00000000	      1.33200413	      0.00000000	      0.00000000	      0.00000000	      0.00000000
      0.25032241	    256.11478655	   1207.59612350	    113.68737356	      0.00000000	     54.69662064	    202.22434809	     -0.00000000	      0.00000000	      0.00000000	     33.80080911	    -54.69662064	   -202.22434809	      0.00000000	      0.00000000	      0.00000000	      1.34751587	      0.00000000	      0.00000000	      0.00000000	      0.00000000
      0.25102719	    256.26563164	   1224.04180316	    113.70266168	      0.00000000	     55.74926793	    203.18234284	     -0.00000000	      0.00000000	      0.00000000	     34.16137016	    -55.74926793	   -203.18234284	      0.00000000	      0.00000000	      0.00000000	      1.36322193	      0.00000000	      0.00000000	      0.00000000	      0.00000000
      0.25173197	    256.41449177	   1240.57109163	    113.71743829	      0.00000000	     56.80629901	    204.14715022	     -0.00000000	      0.00000000	      0.00000000	     34.52348561	    -56.80629901	   -204.14715022	      0.00000000	      0.00000000	      0.00000000	      1.37912563	      0.00000000	      0.00000000	      0.00000000	      0.00000000
      0.25243675	    256.56121173	   1257.18889123	    113.73171427	      0.00000000	     57.86808870	    205.11914045	     -0.00000000	      0.00000000	      0.00000000	     34.88726500	    -57.86808870	   -205.11914045	      0.00000000	      0.00000000	      0.00000000	      1.39523008	      0.00000000	      0.00000000	      0.00000000	      0.00000000
      0.25314153	    256.70561896	   1273.89919779	    113.74550010	      0.00000000	     58.93496684	    206.09861511	     -0.00000000	      0.00000000	      0.00000000	     35.25280170	    -58.93496684	   -206.09861511	      0.00000000	      0.00000000	      0.00000000	      1.41153811	      0.00000000	      0.00000000	      0.00000000	      0.00000000
      0.25384631	    256.84752337	   1290.70478261	    113.75880588	      0.00000000	     60.00719906	    207.08578312	     -0.00000000	      0.00000000	      0.00000000	     35.62016660	    -60.00719906	   -207.08578312	      0.00000000	      0.00000000	      0.00000000	      1.42805211	      0.00000000	      0.00000000	      0.00000000	      0.00000000
      0.25447979	    256.97277064	   1305.89243243	    113.77037388	      0.00000000	     60.97639547	    207.98081645	     -0.00000000	      0.00000000	      0.00000000	     35.95221996	    -60.97639547	   -207.98081645	      0.00000000	      0.00000000	      0.00000000	      1.44307907	      0.00000000	      0.00000000	      0.00000000	      0.00000000
      0.25511326	    257.09566350	   1321.15768638	    113.78156377	      0.00000000	     61.94953489	    208.88121028	     -0.00000000	      0.00000000	      0.00000000	     36.28557728	    -61.94953489	   -208.88121028	      0.00000000	      0.00000000	      0.00000000	      1.45826928	      0.00000000	      0.00000000	      0.00000000	      0.00000000
      0.25574674	    257.21603791	   1336.49881006	    113.79238497	      0.00000000	     62.92708656	    209.78757895	     -0.00000000	      0.00000000	      0.00000000	     36.62039433	    -62.92708656	   -209.78757895	      0.00000000	      0.00000000	      0.00000000	      1.47362728	      0.00000000	      0.00000000	      0.00000000	      0.00000000
      0.25638021	    257.33372138	   1351.91261787	    113.80284535	      0.00000000	     63.90902358	    210.69980004	     -0.00000000	      0.00000000	      0.00000000	     36.95665007	    -63.90902358	   -210.69980004	      0.00000000	      0.00000000	      0.00000000	      1.48915325	      0.00000000	      0.00000000	      0.00000000	      0.00000000
      0.25701369	    257.44853985	   1367.39444760	    113.81295209	      0.00000000	     64.89515688	    211.61753144	     -0.00000000	      0.00000000	      0.00000000	     37.29426789	    -64.89515688	   -211.61753144	      0.00000000	      0.00000000	      0.00000000	      1.50484605	      0.00000000	      0.00000000	      0.00000000	      0.00000000
      0.25764716	    257.56032307	   1382.93821547	    113.82271204	      0.00000000	     65.88519172	    212.54030155	     -0.00000000	      0.00000000	      0.00000000	     37.63313654	    -65.88519172	   -212.54030155	      0.00000000	      0.00000000	      0.00000000	      1.52070369	      0.00000000	      0.00000000	      0.00000000	      0.00000000
      0.25828064	    257.66891050	   1398.53655641	    113.83213191	      0.00000000	     66.87874197	    213.46753384	     -0.00000000	      0.00000000	      0.00000000	     37.97311548	    -66.87874197	   -213.46753384	      0.00000000	      0.00000000	      0.00000000	      1.53672350	      0.00000000	      0.00000000	      0.00000000	      0.00000000
      0.25891411	    257.77415770	   1414.18104337	    113.84121835	      0.00000000	     67.87534153	    214.39856598	     -0.00000000	      0.00000000	      0.00000000	     38.31403925	    -67.87534153	   -214.39856598	      0.00000000	      0.00000000	      0.00000000	      1.55290217	      0.00000000	      0.00000000	      0.00000000	      0.00000000
      0.25954759	    257.87594283	   1429.86246930	    113.84997801	      0.00000000	     68.87445937	    215.33267240	     -0.00000000	      0.00000000	      0.00000000	     38.65572283	    -68.87445937	   -215.33267240	      0.00000000	      0.00000000	      0.00000000	      1.56923590	      0.00000000	      0.00000000	      0.00000000	      0.00000000
      0.26018106	    257.97417273	   1445.57116738	    113.85841757	      0.00000000	     69.87551775	    216.26909032	     -0.00000000	      0.00000000	      0.00000000	     38.99796804	    -69.87551775	   -216.26909032	      0.00000000	      0.00000000	      0.00000000	      1.58572055	      0.00000000	      0.00000000	      0.00000000	      0.00000000
      0.26081453	    258.06878789	   1461.29734161	    113.86654376	      0.00000000	     70.87791248	    217.20704709	     -0.00000000	      0.00000000	      0.00000000	     39.34057047	    -70.87791248	   -217.20704709	      0.00000000	      0.00000000	      0.00000000	      1.60235176	      0.00000000	      0.00000000	      0.00000000	      0.00000000
      0.26144801	    258.15976584	   1477.03138012	    113.87436338	      0.00000000	     71.88103344	    218.14578660	     -0.00000000	      0.00000000	      0.00000000	     39.68332636	    -71.88103344	   -218.14578660	      0.00000000	      0.00000000	      0.00000000	      1.61912516	      0.00000000	      0.00000000	      0.00000000	      0.00000000
      0.26208148	    258.24712244	   1492.76412898	    113.88188325	      0.00000000	     72.88428366	    219.08459274	     -0.00000000	      0.00000000	      0.00000000	     40.02603888	    -72.88428366	   -219.08459274	      0.00000000	      0.00000000	      0.00000000	      1.63603650	      0.00000000	      0.00000000	      0.00000000	      0.00000000
      0.26271496	    258.33091114	   1508.48711118	    113.88911025	      0.00000000	     73.88709584	    220.02280827	     -0.00000000	      0.00000000	      0.00000000	     40.36852344	    -73.88709584	   -220.02280827	      0.00000000	      0.00000000	      0.00000000	      1.65308176	      0.00000000	      0.00000000	      0.00000000	      0.00000000
      0.26334843	    258.41122015	   1524.19268403	    113.89605128	      0.00000000	     74.88894530	    220.95984860	     -0.00000000	      0.00000000	      0.00000000	     40.71061167	    -74.88894530	   -220.95984860	      0.00000000	      0.00000000	      0.00000000	      1.67025727	      0.00000000	      0.00000000	      0.00000000	      0.00000000
      0.26398191	    258.48816801	   1539.87413539	    113.90271326	      0.00000000	     75.88935922	    221.89521003	     -0.00000000	      0.00000000	      0.00000000	     41.05215420	    -75.88935922	   -221.89521003	      0.00000000	      0.00000000	      0.00000000	      1.68755976	      0.00000000	      0.00000000	      0.00000000	      0.00000000
      0.26461538	    258.56189805	   1555.52572462	    113.90910312	      0.00000000	     76.88792218	    222.82847315	     -0.00000000	      0.00000000	      0.00000000	     41.39302202	    -76.88792218	   -222.82847315	      0.00000000	      0.00000000	      0.00000000	      1.70498641	      0.00000000	      0.00000000	      0.00000000	      0.00000000
      0.26524886	    258.63257233	   1571.14267779	    113.91522779	      0.00000000	     77.88427838	    223.75930205	     -0.00000000	      0.00000000	      0.00000000	     41.73310690	    -77.88427838	   -223.75930205	      0.00000000	      0.00000000	      0.00000000	      1.72253485	      0.00000000	      0.00000000	      0.00000000	      0.00000000
      0.26588233	    258.70036556	   1586.72114772	    113.92109417	      0.00000000	     78.87813124	    224.68744033	     -0.00000000	      0.00000000	      0.00000000	     42.07232084	    -78.87813124	   -224.68744033	      0.00000000	      0.00000000	      0.00000000	      1.74020317	      0.00000000	      0.00000000	      0.00000000	      0.00000000
      0.26651581	    258.76545946	   1602.25822037	    113.92670912	      0.00000000	     79.86924224	    225.61270664	     -0.00000000	      0.00000000	      0.00000000	     42.41059538	    -79.86924224	   -225.61270664	      0.00000000	      0.00000000	      0.00000000	      1.75798987	      0.00000000	      0.00000000	      0.00000000	      0.00000000
      0.26714928	    258.82803762	   1617.75368795	    113.93207947	      0.00000000	     80.85747756	    226.53505357	     -0.00000000	      0.00000000	      0.00000000	     42.74789711	    -80.85747756	   -226.53505357	      0.00000000	      0.00000000	      0.00000000	      1.77589433	      0.00000000	      0.00000000	      0.00000000	      0.00000000
      0.26778276	    258.88828078	   1633.20974527	    113.93721191	      0.00000000	     81.84288359	    227.45466166	     -0.00000000	      0.00000000	      0.00000000	     43.08425272	    -81.84288359	   -227.45466166	      0.00000000	      0.00000000	      0.00000000	      1.79391744	      0.00000000	      0.00000000	      0.00000000	      0.00000000
      0.26841623	    258.94636345	   1648.62859765	    113.94211300	      0.00000000	     82.82557262	    228.37178338	     -0.00000000	      0.00000000	      0.00000000	     43.41970960	    -82.82557262	   -228.37178338	      0.00000000	      0.00000000	      0.00000000	      1.81206058	      0.00000000	      0.00000000	      0.00000000	      0.00000000
      0.26904971	    259.00245201	   1664.01234084	    113.94678915	      0.00000000	     83.80566441	    229.28666660	     -0.00000000	      0.00000000	      0.00000000	     43.75431604	    -83.80566441	   -229.28666660	      0.00000000	      0.00000000	      0.00000000	      1.83032514	      0.00000000	      0.00000000	      0.00000000	      0.00000000
      0.26968318	    259.05670361	   1679.36296746	    113.95124667	      0.00000000	     84.78327759	    230.19954545	     -0.00000000	      0.00000000	      0.00000000	     44.08811856	    -84.78327759	   -230.19954545	      0.00000000	      0.00000000	      0.00000000	      1.84871246	      0.00000000	      0.00000000	      0.00000000	      0.00000000
      0.27031666	    259.10926544	   1694.68237301	    113.95549178	      0.00000000	     85.75852805	    231.11064006	     -0.00000000	      0.00000000	      0.00000000	     44.42116161	    -85.75852805	   -231.11064006	      0.00000000	      0.00000000	      0.00000000	      1.86722377	      0.00000000	      0.00000000	      0.00000000	      0.00000000
      0.27095013	    259.16027440	   1709.97236149	    113.95953059	      0.00000000	     86.73152844	    232.02015755	     -0.00000000	      0.00000000	      0.00000000	     44.75348758	    -86.73152844	   -232.02015755	      0.00000000	      0.00000000	      0.00000000	      1.88586027	      0.00000000	      0.00000000	      0.00000000	      0.00000000
      0.27158361	    259.20985711	   1725.23465058	    113.96336910	      0.00000000	     87.70238790	    232.92829310	     -0.00000000	      0.00000000	      0.00000000	     45.08513687	    -87.70238790	   -232.92829310	      0.00000000	      0.00000000	      0.00000000	      1.90462311	      0.00000000	      0.00000000	      0.00000000	      0.00000000
      0.27221708	    259.25813015	   1740.47087651	    113.96701323	      0.00000000	     88.67121190	    233.83523088	     -0.00000000	      0.00000000	      0.00000000	     45.41614796	    -88.67121190	   -233.83523088	      0.00000000	      0.00000000	      0.00000000	      1.92351337	      0.00000000	      0.00000000	      0.00000000	      0.00000000
      0.27285056	    259.30520049	   1755.68259862	    113.97046875	      0.00000000	     89.63810216	    234.74114499	     -0.00000000	      0.00000000	      0.00000000	     45.74655753	    -89.63810216	   -234.74114499	      0.00000000	      0.00000000	      0.00000000	      1.94253210	      0.00000000	      0.00000000	      0.00000000	      0.00000000
      0.27348403	    259.35116600	   1770.87130358	    113.97374138	      0.00000000	     90.60315661	    235.64620022	     -0.00000000	      0.00000000	      0.00000000	     46.07640054	    -90.60315661	   -235.64620022	      0.00000000	      0.00000000	      0.00000000	      1.96168032	      0.00000000	      0.00000000	      0.00000000	      0.00000000
      0.27411751	    259.39611610	   1786.03840941	    113.97683668	      0.00000000	     91.56646937	    236.55055283	     -0.00000000	      0.00000000	      0.00000000	     46.40571027	    -91.56646937	   -236.55055283	      0.00000000	      0.00000000	      0.00000000	      1.98095900	      0.00000000	      0.00000000	      0.00000000	      0.00000000
      0.27475098	    259.44013232	   1801.18526918	    113.97976013	      0.00000000	     92.52813085	    237.45435119	     -0.00000000	      0.00000000	      0.00000000	     46.73451847	    -92.52813085	   -237.45435119	      0.00000000	      0.00000000	      0.00000000	      2.00036910	      0.00000000	      0.00000000	      0.00000000	      0.00000000
      0.27538446	    259.48328903	   1816.31317448	    113.98251710	      0.00000000	     93.48822773	    238.35773639	     -0.00000000	      0.00000000	      0.00000000	     47.06285540	    -93.48822773	   -238.35773639	      0.00000000	      0.00000000	      0.00000000	      2.01991153	      0.00000000	      0.00000000	      0.00000000	      0.00000000
      0.27601793	    259.52565397	   1831.42335875	    113.98511285	      0.00000000	     94.44684309	    239.26084284	     -0.00000000	      0.00000000	      0.00000000	     47.39074994	    -94.44684309	   -239.26084284	      0.00000000	      0.00000000	      0.00000000	      2.03958721	      0.00000000	      0.00000000	      0.00000000	      0.00000000
      0.27665141	    259.56728889	   1846.51700031	    113.98755253	      0.00000000	     95.40405647	    240.16379871	     -0.00000000	      0.00000000	      0.00000000	     47.71822962	    -95.40405647	   -240.16379871	      0.00000000	      0.00000000	      0.00000000	      2.05939701	      0.00000000	      0.00000000	      0.00000000	      0.00000000
      0.27728488	    259.60825010	   1861.59522529	    113.98984120	      0.00000000	     96.35994397	    241.06672645	     -0.00000000	      0.00000000	      0.00000000	     48.04532072	    -96.35994397	   -241.06672645	      0.00000000	      0.00000000	      0.00000000	      2.07934180	      0.00000000	      0.00000000	      0.00000000	      0.00000000
      0.27791836	    259.64858897	   1876.65911031	    113.99198382	      0.00000000	     97.31457835	    241.96974318	     -0.00000000	      0.00000000	      0.00000000	     48.37204834	    -97.31457835	   -241.96974318	      0.00000000	      0.00000000	      0.00000000	      2.09942243	      0.00000000	      0.00000000	      0.00000000	      0.00000000
      0.27855183	    259.68835241	   1891.70968507	    113.99398523	      0.00000000	     98.26802911	    242.87296109	     -0.00000000	      0.00000000	      0.00000000	     48.69843646	    -98.26802911	   -242.87296109	      0.00000000	      0.00000000	      0.00000000	      2.11963974	      0.00000000	      0.00000000	      0.00000000	      0.00000000
      0.27918531	    259.72758329	   1906.74793474	    113.99585021	      0.00000000	     99.22036264	    243.77648780	     -0.00000000	      0.00000000	      0.00000000	     49.02450799	    -99.22036264	   -243.77648780	      0.00000000	      0.00000000	      0.00000000	      2.13999457	      0.00000000	      0.00000000	      0.00000000	      0.00000000
      0.27981878	    259.76632084	   1921.77480225	    113.99758341	      0.00000000	    100.17164227	    244.68042664	     -0.00000000	      0.00000000	      0.00000000	     49.35028483	   -100.17164227	   -244.68042664	      0.00000000	      0.00000000	      0.00000000	      2.16048772	      0.00000000	      0.00000000	      0.00000000	      0.00000000
      0.28045226	    259.80460100	   1936.79119040	    113.99918942	      0.00000000	    101.12192840	    245.58487699	     -0.00000000	      0.00000000	      0.00000000	     49.67578794	   -101.12192840	   -245.58487699	      0.00000000	      0.00000000	      0.00000000	      2.18112000	      0.00000000	      0.00000000	      0.00000000	      0.00000000
      0.28070004	    259.81946268	   1942.66211684	    113.99979027	      0.00000000	    101.49446197	    245.94013560	     -0.00000000	      0.00000000	      0.00000000	     49.80339571	   -101.49446197	   -245.94013560	      0.00000000	      0.00000000	      0.00000000	      2.18923863	      0.00000000	      0.00000000	      0.00000000	      0.00000000
      0.28085910	    259.82896824	   1946.43028674	    114.00016540	      0.00000000	    101.73321654	    246.16785399	     -0.00000000	      0.00000000	      0.00000000	     49.88518845	   -101.73321654	   -246.16785399	      0.00000000	      0.00000000	      0.00000000	      2.19445873	      0.00000000	      0.00000000	      0.00000000	      0.00000000
      0.28107682	    259.87138186	   1951.58699376	    114.00066571	      0.00000000	    102.05997101	    246.47973025	     -0.00000000	      0.00000000	      0.00000000	     49.99714186	   -102.05997101	   -246.47973025	      0.00000000	      0.00000000	      0.00000000	      2.20161912	      0.00000000	      0.00000000	      0.00000000	      0.00000000
      0.28129454	    260.08568739	   1956.74265989	    114.00115016	      0.00000000	    102.38990739	    246.79647753	     -0.00000000	      0.00000000	      0.00000000	     50.11025493	   -102.38990739	   -246.79647753	      0.00000000	      0.00000000	      0.00000000	      2.20883563	      0.00000000	      0.00000000	      0.00000000	      0.00000000
      0.28186415	    262.42222873	   1970.22645438	    114.00228536	      0.00000000	    103.31404468	    247.72004778	     -0.00000000	      0.00000000	      0.00000000	     50.42893287	   -103.31404468	   -247.72004778	      0.00000000	      0.00000000	      0.00000000	      2.22858843	      0.00000000	      0.00000000	      0.00000000	      0.00000000
      0.28243377	    268.49248905	   1983.70347914	    114.00298674	      0.00000000	    104.40831490	    248.92759752	     -0.00000000	      0.00000000	      0.00000000	     50.81387115	   -104.40831490	   -248.92759752	      0.00000000	      0.00000000	      0.00000000	      2.25089475	      0.00000000	      0.00000000	      0.00000000	      0.00000000
      0.28300338	    279.01519780	   1997.17367298	    114.00270956	      0.00000000	    105.72121766	    250.54667928	     -0.00000000	      0.00000000	      0.00000000	     51.29040221	   -105.72121766	   -250.54667928	      0.00000000	      0.00000000	      0.00000000	      2.27697296	      0.00000000	      0.00000000	      0.00000000	      0.00000000
      0.28357299	    294.16227194	   2010.63686665	    114.00074152	      0.00000000	    107.25443932	    252.64671646	     -0.00000000	      0.00000000	      0.00000000	     51.86836952	   -107.25443932	   -252.64671646	      0.00000000	      0.00000000	      0.00000000	      2.30759371	      0.00000000	      0.00000000	      0.00000000	      0.00000000
      0.28414260	    313.79837791	   2024.09288825	    113.99631196	      0.00000000	    108.98213955	    255.25571355	     -0.00000000	      0.00000000	      0.00000000	     52.54754356	   -108.98213955	   -255.25571355	      0.00000000	      0.00000000	      0.00000000	      2.34318575	      0.00000000	      0.00000000	      0.00000000	      0.00000000
      0.28471221	    337.62353630	   2037.54161765	    113.98867728	      0.00000000	    110.86528845	    258.37538314	     -0.00000000	      0.00000000	      0.00000000	     53.32200924	   -110.86528845	   -258.37538314	      0.00000000	      0.00000000	      0.00000000	      2.38394404	      0.00000000	      0.00000000	      0.00000000	      0.00000000
      0.28528182	    365.26070631	   2050.98300694	    113.97717698	      0.00000000	    112.86036920	    261.99157167	     -0.00000000	      0.00000000	      0.00000000	     54.18299321	   -112.86036920	   -261.99157167	      0.00000000	      0.00000000	      0.00000000	      2.42990862	      0.00000000	      0.00000000	      0.00000000	      0.00000000
      0.28585143	    396.31074218	   2064.41708062	    113.96126475	      0.00000000	    114.92448045	    266.08123694	     -0.00000000	      0.00000000	      0.00000000	     55.12063553	   -114.92448045	   -266.08123694	      0.00000000	      0.00000000	      0.00000000	      2.48102021	      0.00000000	      0.00000000	      0.00000000	      0.00000000
      0.28642104	    430.38624574	   2077.84392487	    113.94052083	      0.00000000	    117.01825602	    270.61709215	     -0.00000000	      0.00000000	      0.00000000	     56.12508937	   -117.01825602	   -270.61709215	      0.00000000	      0.00000000	      0.00000000	      2.53715931	      0.00000000	      0.00000000	      0.00000000	      0.00000000
      0.28671502	    449.03752348	   2084.77063850	    113.92782770	      0.00000000	    118.10003471	    273.12441928	     -0.00000000	      0.00000000	      0.00000000	     56.66690903	   -118.10003471	   -273.12441928	      0.00000000	      0.00000000	      0.00000000	      2.56805976	      0.00000000	      0.00000000	      0.00000000	      0.00000000
      0.28727262	    486.20870371	   2097.90244679	    113.89989352	      0.00000000	    120.13112046	    278.16889480	     -0.00000000	      0.00000000	      0.00000000	     57.73178079	   -120.13112046	   -278.16889480	      0.00000000	      0.00000000	      0.00000000	      2.63013043	      0.00000000	      0.00000000	      0.00000000	      0.00000000
      0.28783023	    525.50013114	   2111.01826017	    113.86683252	      0.00000000	    122.11908772	    283.57436907	     -0.00000000	      0.00000000	      0.00000000	     58.84065303	   -122.11908772	   -283.57436907	      0.00000000	      0.00000000	      0.00000000	      2.69663067	      0.00000000	      0.00000000	      0.00000000	      0.00000000
      0.28838783	    566.67503564	   2124.10940361	    113.82861811	      0.00000000	    124.04391176	    289.31574037	     -0.00000000	      0.00000000	      0.00000000	     59.98711456	   -124.04391176	   -289.31574037	      0.00000000	      0.00000000	      0.00000000	      2.76738720	      0.00000000	      0.00000000	      0.00000000	      0.00000000
      0.28894543	    609.53343746	   2137.16782825	    113.78529792	      0.00000000	    125.89072666	    295.37029433	     -0.00000000	      0.00000000	      0.00000000	     61.16591297	   -125.89072666	   -295.37029433	      0.00000000	      0.00000000	      0.00000000	      2.84223328	      0.00000000	      0.00000000	      0.00000000	      0.00000000
      0.28950304	    653.90801293	   2150.18603672	    113.73697940	      0.00000000	    127.64895534	    301.71729107	     -0.00000000	      0.00000000	      0.00000000	     62.37275364	   -127.64895534	   -301.71729107	      0.00000000	      0.00000000	      0.00000000	      2.92100728	      0.00000000	      0.00000000	      0.00000000	      0.00000000
      0.29006064	    699.65886273	   2163.15701902	    113.68381662	      0.00000000	    129.31164289	    308.33770578	     -0.00000000	      0.00000000	      0.00000000	     63.60415340	   -129.31164289	   -308.33770578	      0.00000000	      0.00000000	      0.00000000	      3.00355225	      0.00000000	      0.00000000	      0.00000000	      0.00000000
      0.29061825	    746.66737584	   2176.07419720	    113.62599831	      0.00000000	    130.87479620	    315.21389666	     -0.00000000	      0.00000000	      0.00000000	     64.85728569	   -130.87479620	   -315.21389666	      0.00000000	      0.00000000	      0.00000000	      3.08971465	      0.00000000	      0.00000000	      0.00000000	      0.00000000
      0.29117585	    794.82923690	   2188.93137788	    113.56373784	      0.00000000	    132.33671172	    322.32916897	     -0.00000000	      0.00000000	      0.00000000	     66.12980984	   -132.33671172	   -322.32916897	      0.00000000	      0.00000000	      0.00000000	      3.17934175	      0.00000000	      0.00000000	      0.00000000	      0.00000000
      0.29173345	    844.04676753	   2201.72271149	    113.49726504	      0.00000000	    133.69730516	    329.66723418	     -0.00000000	      0.00000000	      0.00000000	     67.41968632	   -133.69730516	   -329.66723418	      0.00000000	      0.00000000	      0.00000000	      3.27227779	      0.00000000	      0.00000000	      0.00000000	      0.00000000
      0.29229106	    894.22123683	   2214.44265771	    113.42682008	      0.00000000	    134.95747958	    337.21159225	     -0.00000000	      0.00000000	      0.00000000	     68.72498762	   -134.95747958	   -337.21159225	      0.00000000	      0.00000000	      0.00000000	      3.36835903	      0.00000000	      0.00000000	      0.00000000	      0.00000000
      0.29279034	    939.87302730	   2225.76728675	    113.36057685	      0.00000000	    136.00298087	    344.12904829	     -0.00000000	      0.00000000	      0.00000000	     69.90560708	   -136.00298087	   -344.12904829	      0.00000000	      0.00000000	      0.00000000	      3.45692611	      0.00000000	      0.00000000	      0.00000000	      0.00000000
      0.29328962	    986.12327518	   2237.02685623	    113.29152497	      0.00000000	    136.96915609	    351.18367447	     -0.00000000	      0.00000000	      0.00000000	     71.09515304	   -136.96915609	   -351.18367447	      0.00000000	      0.00000000	      0.00000000	      3.54772490	      0.00000000	      0.00000000	      0.00000000	      0.00000000
      0.29378891	   1032.88146459	   2248.21791625	    113.21984638	      0.00000000	    137.85789655	    358.36203802	     -0.00000000	      0.00000000	      0.00000000	     72.29217909	   -137.85789655	   -358.36203802	      0.00000000	      0.00000000	      0.00000000	      3.64061035	      0.00000000	      0.00000000	      0.00000000	      0.00000000
      0.29428819	   1080.05318468	   2259.33715632	    113.14572420	      0.00000000	    138.67058825	    365.64916983	     -0.00000000	      0.00000000	      0.00000000	     73.49492829	   -138.67058825	   -365.64916983	      0.00000000	      0.00000000	      0.00000000	      3.73541942	      0.00000000	      0.00000000	      0.00000000	      0.00000000
      0.29478747	   1127.54490524	   2270.38139580	    113.06934240	      0.00000000	    139.40887300	    373.02946264	     -0.00000000	      0.00000000	      0.00000000	     74.70157984	   -139.40887300	   -373.02946264	      0.00000000	      0.00000000	      0.00000000	      3.83197893	      0.00000000	      0.00000000	      0.00000000	      0.00000000
      0.29528675	   1175.26939929	   2281.34757425	    112.99088488	      0.00000000	    140.07500716	    380.48726090	     -0.00000000	      0.00000000	      0.00000000	     75.91038836	   -140.07500716	   -380.48726090	      0.00000000	      0.00000000	      0.00000000	      3.93011114	      0.00000000	      0.00000000	      0.00000000	      0.00000000
      0.29578604	   1223.15041247	   2292.23274208	    112.91053390	      0.00000000	    140.67208531	    388.00741922	     -0.00000000	      0.00000000	      0.00000000	     77.11979762	   -140.67208531	   -388.00741922	      0.00000000	      0.00000000	      0.00000000	      4.02963958	      0.00000000	      0.00000000	      0.00000000	      0.00000000
      0.29628532	   1271.12557262	   2303.03405149	    112.82846791	      0.00000000	    141.20412165	    395.57578474	     -0.00000000	      0.00000000	      0.00000000	     78.32852127	   -141.20412165	   -395.57578474	      0.00000000	      0.00000000	      0.00000000	      4.13039444	      0.00000000	      0.00000000	      0.00000000	      0.00000000
      0.29678460	   1319.14722438	   2313.74874810	    112.74485896	      0.00000000	    141.67597693	    403.17953744	     -0.00000000	      0.00000000	      0.00000000	     79.53557957	   -141.67597693	   -403.17953744	      0.00000000	      0.00000000	      0.00000000	      4.23221692	      0.00000000	      0.00000000	      0.00000000	      0.00000000
      0.29728388	   1367.18149684	   2324.37416324	    112.65987009	      0.00000000	    142.09315740	    410.80736487	     -0.00000000	      0.00000000	      0.00000000	     80.74029282	   -142.09315740	   -410.80736487	      0.00000000	      0.00000000	      0.00000000	      4.33496201	      0.00000000	      0.00000000	      0.00000000	      0.00000000
      0.29778316	   1415.20624198	   2334.90770728	    112.57365290	      0.00000000	    142.46154071	    418.44949031	     -0.00000000	      0.00000000	      0.00000000	     81.94224301	   -142.46154071	   -418.44949031	      0.00000000	      0.00000000	      0.00000000	      4.43849990	      0.00000000	      0.00000000	      0.00000000	      0.00000000
      0.29828245	   1463.20850657	   2345.34686383	    112.48634572	      0.00000000	    142.78708776	    426.09759608	     -0.00000000	      0.00000000	      0.00000000	     83.14121867	   -142.78708776	   -426.09759608	      0.00000000	      0.00000000	      0.00000000	      4.54271618	      0.00000000	      0.00000000	      0.00000000	      0.00000000
      0.29878173	   1511.18204227	   2355.68918513	    112.39807240	      0.00000000	    143.07558621	    433.74468678	     -0.00000000	      0.00000000	      0.00000000	     84.33715651	   -143.07558621	   -433.74468678	      0.00000000	      0.00000000	      0.00000000	      4.64751115	      0.00000000	      0.00000000	      0.00000000	      0.00000000
      0.29928101	   1559.12556292	   2365.93228814	    112.30894177	      0.00000000	    143.33246061	    441.38493908	     -0.00000000	      0.00000000	      0.00000000	     85.53009173	   -143.33246061	   -441.38493908	      0.00000000	      0.00000000	      0.00000000	      4.75279892	      0.00000000	      0.00000000	      0.00000000	      0.00000000
      0.29978029	   1607.07591879	   2376.07385112	    112.21904744	      0.00000000	    143.56350269	    449.01471552	     -0.00000000	      0.00000000	      0.00000000	     86.72041941	   -143.56350269	   -449.01471552	      0.00000000	      0.00000000	      0.00000000	      4.85851746	      0.00000000	      0.00000000	      0.00000000	      0.00000000
      0.30027958	   1655.12657644	   2386.11160651	    112.12846493	      0.00000000	    143.77686979	    456.63591997	     -0.00000000	      0.00000000	      0.00000000	     87.90969044	   -143.77686979	   -456.63591997	      0.00000000	      0.00000000	      0.00000000	      4.96466293	      0.00000000	      0.00000000	      0.00000000	      0.00000000
      0.30077886	   1703.36741509	   2396.04333451	    112.03724756	      0.00000000	    143.98060358	    464.25375027	     -0.00000000	      0.00000000	      0.00000000	     89.09990356	   -143.98060358	   -464.25375027	      0.00000000	      0.00000000	      0.00000000	      5.07127103	      0.00000000	      0.00000000	      0.00000000	      0.00000000
      0.30127814	   1751.87982593	   2405.86686197	    111.94542575	      0.00000000	    144.18092328	    471.87438706	     -0.00000000	      0.00000000	      0.00000000	     90.29291023	   -144.18092328	   -471.87438706	      0.00000000	      0.00000000	      0.00000000	      5.17839489	      0.00000000	      0.00000000	      0.00000000	      0.00000000
      0.30177742	   1800.73468818	   2415.58006350	    111.85300888	      0.00000000	    144.38221327	    479.50438161	     -0.00000000	      0.00000000	      0.00000000	     91.49032772	   -144.38221327	   -479.50438161	      0.00000000	      0.00000000	      0.00000000	      5.28609800	      0.00000000	      0.00000000	      0.00000000	      0.00000000
      0.30227671	   1849.98726363	   2425.18086337	    111.75998872	      0.00000000	    144.58706092	    487.15004740	     -0.00000000	      0.00000000	      0.00000000	     92.69346002	   -144.58706092	   -487.15004740	      0.00000000	      0.00000000	      0.00000000	      5.39444690	      0.00000000	      0.00000000	      0.00000000	      0.00000000
      0.30277599	   1899.67069777	   2434.66723844	    111.66634363	      0.00000000	    144.79621427	    494.81667694	     -0.00000000	      0.00000000	      0.00000000	     93.90318006	   -144.79621427	   -494.81667694	      0.00000000	      0.00000000	      0.00000000	      5.50350191	      0.00000000	      0.00000000	      0.00000000	      0.00000000
      0.30327527	   1949.79049257	   2444.03722229	    111.57204364	      0.00000000	    145.00856954	    502.50770395	     -0.00000000	      0.00000000	      0.00000000	     95.11980785	   -145.00856954	   -502.50770395	      0.00000000	      0.00000000	      0.00000000	      5.61330691	      0.00000000	      0.00000000	      0.00000000	      0.00000000
      0.30377455	   2000.32232212	   2453.28891034	    111.47705581	      0.00000000	    145.22132333	    510.22402061	     -0.00000000	      0.00000000	      0.00000000	     96.34303556	   -145.22132333	   -510.22402061	      0.00000000	      0.00000000	      0.00000000	      5.72388043	      0.00000000	      0.00000000	      0.00000000	      0.00000000
      0.30427384	   2051.21457567	   2462.42046564	    111.38134971	      0.00000000	    145.43036826	    517.96364929	     -0.00000000	      0.00000000	      0.00000000	     97.57194064	   -145.43036826	   -517.96364929	      0.00000000	      0.00000000	      0.00000000	      5.83521008	      0.00000000	      0.00000000	      0.00000000	      0.00000000
      0.30477312	   2102.39534858	   2471.43012464	    111.28490215	      0.00000000	    145.63090914	    525.72187021	     -0.00000000	      0.00000000	      0.00000000	     98.80509835	   -145.63090914	   -525.72187021	      0.00000000	      0.00000000	      0.00000000	      5.94725198	      0.00000000	      0.00000000	      0.00000000	      0.00000000
      0.30527240	   2153.78208687	   2480.31620261	    111.18770063	      0.00000000	    145.81817983	    533.49176454	     -0.00000000	      0.00000000	      0.00000000	    100.04076940	   -145.81817983	   -533.49176454	      0.00000000	      0.00000000	      0.00000000	      6.05993480	      0.00000000	      0.00000000	      0.00000000	      0.00000000
      0.30577168	   2205.29145900	   2489.07709822	    111.08974512	      0.00000000	    145.98809774	    541.26501702	     -0.00000000	      0.00000000	      0.00000000	    101.27711558	   -145.98809774	   -541.26501702	      0.00000000	      0.00000000	      0.00000000	      6.17316741	      0.00000000	      0.00000000	      0.00000000	      0.00000000
      0.30627096	   2256.84741594	   2497.71129742	    110.99104801	      0.00000000	    146.13772112	    549.03278029	     -0.00000000	      0.00000000	      0.00000000	    102.51239391	   -146.13772112	   -549.03278029	      0.00000000	      0.00000000	      0.00000000	      6.28684786	      0.00000000	      0.00000000	      0.00000000	      0.00000000
      0.30677025	   2308.38637832	   2506.21737681	    110.89163255	      0.00000000	    146.26544816	    556.78643512	     -0.00000000	      0.00000000	      0.00000000	    103.74509639	   -146.26544816	   -556.78643512	      0.00000000	      0.00000000	      0.00000000	      6.40087208	      0.00000000	      0.00000000	      0.00000000	      0.00000000
      0.30726953	   2359.85948570	   2514.59400669	    110.79153018	      0.00000000	    146.37097553	    564.51815225	     -0.00000000	      0.00000000	      0.00000000	    104.97402441	   -146.37097553	   -564.51815225	      0.00000000	      0.00000000	      0.00000000	      6.51514093	      0.00000000	      0.00000000	      0.00000000	      0.00000000
      0.30776881	   2411.23249601	   2522.83995419	    110.69077739	      0.00000000	    146.45508484	    572.22123282	     -0.00000000	      0.00000000	      0.00000000	    106.19830513	   -146.45508484	   -572.22123282	      0.00000000	      0.00000000	      0.00000000	      6.62956514	      0.00000000	      0.00000000	      0.00000000	      0.00000000
      0.30826809	   2462.48416611	   2530.95408671	    110.58941256	      0.00000000	    146.51934170	    579.89025358	     -0.00000000	      0.00000000	      0.00000000	    107.41736653	   -146.51934170	   -579.89025358	      0.00000000	      0.00000000	      0.00000000	      6.74406811	      0.00000000	      0.00000000	      0.00000000	      0.00000000
      0.30876738	   2513.60388961	   2538.93537548	    110.48747324	      0.00000000	    146.56578047	    587.52106574	     -0.00000000	      0.00000000	      0.00000000	    108.63088945	   -146.56578047	   -587.52106574	      0.00000000	      0.00000000	      0.00000000	      6.85858705	      0.00000000	      0.00000000	      0.00000000	      0.00000000
      0.30926666	   2564.58917140	   2546.78289959	    110.38499395	      0.00000000	    146.59662499	    595.11069864	     -0.00000000	      0.00000000	      0.00000000	    109.83875151	   -146.59662499	   -595.11069864	      0.00000000	      0.00000000	      0.00000000	      6.97307275	      0.00000000	      0.00000000	      0.00000000	      0.00000000
      0.30976594	   2615.44329716	   2554.49585013	    110.28200476	      0.00000000	    146.61407031	    602.65721193	     -0.00000000	      0.00000000	      0.00000000	    111.04097311	   -146.61407031	   -602.65721193	      0.00000000	      0.00000000	      0.00000000	      7.08748859	      0.00000000	      0.00000000	      0.00000000	      0.00000000
      0.31026522	   2666.17337327	   2562.07353436	    110.17853042	      0.00000000	    146.62013188	    610.15952783	     -0.00000000	      0.00000000	      0.00000000	    112.23767079	   -146.62013188	   -610.15952783	      0.00000000	      0.00000000	      0.00000000	      7.20180901	      0.00000000	      0.00000000	      0.00000000	      0.00000000
      0.31076451	   2716.78878640	   2569.51537989	    110.07459013	      0.00000000	    146.61655616	    617.61726446	     -0.00000000	      0.00000000	      0.00000000	    113.42902017	   -146.61655616	   -617.61726446	      0.00000000	      0.00000000	      0.00000000	      7.31601787	      0.00000000	      0.00000000	      0.00000000	      0.00000000
      0.31126379	   2767.30005855	   2576.82093865	    109.97019767	      0.00000000	    146.60478079	    625.03058217	     -0.00000000	      0.00000000	      0.00000000	    114.61522827	   -146.60478079	   -625.03058217	      0.00000000	      0.00000000	      0.00000000	      7.43010668	      0.00000000	      0.00000000	      0.00000000	      0.00000000
      0.31176307	   2817.71803859	   2583.98989052	    109.86536184	      0.00000000	    146.58593110	    632.40004900	     -0.00000000	      0.00000000	      0.00000000	    115.79651391	   -146.58593110	   -632.40004900	      0.00000000	      0.00000000	      0.00000000	      7.54407309	      0.00000000	      0.00000000	      0.00000000	      0.00000000
      0.31226235	   2868.05336027	   2591.02204658	    109.76008707	      0.00000000	    146.56084040	    639.72652700	     -0.00000000	      0.00000000	      0.00000000	    116.97309479	   -146.56084040	   -639.72652700	      0.00000000	      0.00000000	      0.00000000	      7.65791939	      0.00000000	      0.00000000	      0.00000000	      0.00000000
      0.31276164	   2918.31610327	   2597.91735180	    109.65437415	      0.00000000	    146.53008416	    647.01107897	     -0.00000000	      0.00000000	      0.00000000	    118.14517945	   -146.53008416	   -647.01107897	      0.00000000	      0.00000000	      0.00000000	      7.77165131	      0.00000000	      0.00000000	      0.00000000	      0.00000000
      0.31326092	   2968.51559987	   2604.67588719	    109.54822088	      0.00000000	    146.49402054	    654.25489412	     -0.00000000	      0.00000000	      0.00000000	    119.31296281	   -146.49402054	   -654.25489412	      0.00000000	      0.00000000	      0.00000000	      7.88527698	      0.00000000	      0.00000000	      0.00000000	      0.00000000
      0.31376020	   3018.66034426	   2611.29787134	    109.44162282	      0.00000000	    146.45283184	    661.45923005	     -0.00000000	      0.00000000	      0.00000000	    120.47662423	   -146.45283184	   -661.45923005	      0.00000000	      0.00000000	      0.00000000	      7.99880612	      0.00000000	      0.00000000	      0.00000000	      0.00000000
      0.31425948	   3068.75797114	   2617.78366116	    109.33457379	      0.00000000	    146.40656387	    668.62536886	     -0.00000000	      0.00000000	      0.00000000	    121.63632712	   -146.40656387	   -668.62536886	      0.00000000	      0.00000000	      0.00000000	      8.11224933	      0.00000000	      0.00000000	      0.00000000	      0.00000000
      0.31475876	   3118.81527981	   2624.13375203	    109.22706648	      0.00000000	    146.35516110	    675.75458492	     -0.00000000	      0.00000000	      0.00000000	    122.79221959	   -146.35516110	   -675.75458492	      0.00000000	      0.00000000	      0.00000000	      8.22561760	      0.00000000	      0.00000000	      0.00000000	      0.00000000
      0.31525805	   3168.83828642	   2630.34877713	    109.11909286	      0.00000000	    146.29849692	    682.84812235	     -0.00000000	      0.00000000	      0.00000000	    123.94443578	   -146.29849692	   -682.84812235	      0.00000000	      0.00000000	      0.00000000	      8.33892193	      0.00000000	      0.00000000	      0.00000000	      0.00000000
      0.31575733	   3218.83229291	   2636.42950605	    109.01064447	      0.00000000	    146.23639887	    689.90718018	     -0.00000000	      0.00000000	      0.00000000	    125.09309740	   -146.23639887	   -689.90718018	      0.00000000	      0.00000000	      0.00000000	      8.45217306	      0.00000000	      0.00000000	      0.00000000	      0.00000000
      0.31625661	   3268.80196437	   2642.37684262	    108.90171279	      0.00000000	    146.16866888	    696.93290356	     -0.00000000	      0.00000000	      0.00000000	    126.23831552	   -146.16866888	   -696.93290356	      0.00000000	      0.00000000	      0.00000000	      8.56538128	      0.00000000	      0.00000000	      0.00000000	      0.00000000
      0.31675589	   3318.75140953	   2648.19182205	    108.79228937	      0.00000000	    146.09509926	    703.92637993	     -0.00000000	      0.00000000	      0.00000000	    127.38019226	   -146.09509926	   -703.92637993	      0.00000000	      0.00000000	      0.00000000	      8.67855632	      0.00000000	      0.00000000	      0.00000000	      0.00000000
      0.31725518	   3368.68426063	   2653.87560730	    108.68236598	      0.00000000	    146.01548469	    710.88863855	     -0.00000000	      0.00000000	      0.00000000	    128.51882256	   -146.01548469	   -710.88863855	      0.00000000	      0.00000000	      0.00000000	      8.79170732	      0.00000000	      0.00000000	      0.00000000	      0.00000000
      0.31747634	   3390.79831866	   2656.35172789	    108.63351316	      0.00000000	    145.98006097	    713.96459479	     -0.00000000	      0.00000000	      0.00000000	    129.02270040	   -145.98006097	   -713.96459479	      0.00000000	      0.00000000	      0.00000000	      8.84183963	      0.00000000	      0.00000000	      0.00000000	      0.00000000
      0.31758865	   3402.02715873	   2657.59940737	    108.60934956	      0.00000000	    145.96110495	    715.52391004	     -0.00000000	      0.00000000	      0.00000000	    129.27820014	   -145.96110495	   -715.52391004	      0.00000000	      0.00000000	      0.00000000	      8.86729216	      0.00000000	      0.00000000	      0.00000000	      0.00000000
      0.31770096	   3413.25542312	   2658.84055990	    108.59124677	      0.00000000	    145.94164341	    717.08158399	     -0.00000000	      0.00000000	      0.00000000	    129.53349424	   -145.94164341	   -717.08158399	      0.00000000	      0.00000000	      0.00000000	      8.89274288	      0.00000000	      0.00000000	      0.00000000	      0.00000000
      0.31826251	   3469.38919192	   2664.94899876	    108.82157711	      0.00000000	    145.83060278	    724.84406358	     -0.00000000	      0.00000000	      0.00000000	    130.80576445	   -145.83060278	   -724.84406358	      0.00000000	      0.00000000	      0.00000000	      9.01996948	      0.00000000	      0.00000000	      0.00000000	      0.00000000
      0.31882406	   3525.51308079	   2670.89684623	    109.97896589	      0.00000000	    145.70404472	    732.58849839	     -0.00000000	      0.00000000	      0.00000000	    132.07589108	   -145.70404472	   -732.58849839	      0.00000000	      0.00000000	      0.00000000	      9.14745187	      0.00000000	      0.00000000	      0.00000000	      0.00000000
      0.31938561	   3581.63036797	   2676.68642136	    112.33920662	      0.00000000	    145.54004713	    740.32483697	     -0.00000000	      0.00000000	      0.00000000	    133.34211025	   -145.54004713	   -740.32483697	      0.00000000	      0.00000000	      0.00000000	      9.27538224	      0.00000000	      0.00000000	      0.00000000	      0.00000000
      0.31994716	   3637.74404282	   2682.32020565	    115.98351280	      0.00000000	    145.32452234	    748.06772999	     -0.00000000	      0.00000000	      0.00000000	    134.60455933	   -145.32452234	   -748.06772999	      0.00000000	      0.00000000	      0.00000000	      9.40399229	      0.00000000	      0.00000000	      0.00000000	      0.00000000
      0.32050870	   3693.85690652	   2687.80082500	    120.89089603	      0.00000000	    145.04615766	    755.82796490	     -0.00000000	      0.00000000	      0.00000000	    135.86322784	   -145.04615766	   -755.82796490	      0.00000000	      0.00000000	      0.00000000	      9.53345630	      0.00000000	      0.00000000	      0.00000000	      0.00000000
      0.32107025	   3749.97168444	   2693.13103609	    126.98884401	      0.00000000	    144.69754944	    763.61271879	     -0.00000000	      0.00000000	      0.00000000	    137.11815481	   -144.69754944	   -763.61271879	      0.00000000	      0.00000000	      0.00000000	      9.66389033	      0.00000000	      0.00000000	      0.00000000	      0.00000000
      0.32163180	   3806.09111490	   2698.31371214	    134.18131368	      0.00000000	    144.27481628	    771.42589109	     -0.00000000	      0.00000000	      0.00000000	    138.36941330	   -144.27481628	   -771.42589109	      0.00000000	      0.00000000	      0.00000000	      9.79535708	      0.00000000	      0.00000000	      0.00000000	      0.00000000
      0.32219335	   3862.21801608	   2703.35182868	    142.36438167	      0.00000000	    143.77696878	    779.26874941	     -0.00000000	      0.00000000	      0.00000000	    139.61710785	   -143.77696878	   -779.26874941	      0.00000000	      0.00000000	      0.00000000	      9.92787582	      0.00000000	      0.00000000	      0.00000000	      0.00000000
      0.32275490	   3918.35533290	   2708.24844941	    151.43501727	      0.00000000	    143.20521137	    787.14060325	     -0.00000000	      0.00000000	      0.00000000	    140.86136805	   -143.20521137	   -787.14060325	      0.00000000	      0.00000000	      0.00000000	     10.06143306	      0.00000000	      0.00000000	      0.00000000	      0.00000000
      0.32331645	   3974.50616630	   2713.00671225	    161.29587197	      0.00000000	    142.56229836	    795.03941417	     -0.00000000	      0.00000000	      0.00000000	    142.10234249	   -142.56229836	   -795.03941417	      0.00000000	      0.00000000	      0.00000000	     10.19599231	      0.00000000	      0.00000000	      0.00000000	      0.00000000
      0.32387800	   4030.67378698	   2717.62981563	    171.85767763	      0.00000000	    141.85198913	    802.96230395	     -0.00000000	      0.00000000	      0.00000000	    143.34019328	   -141.85198913	   -802.96230395	      0.00000000	      0.00000000	      0.00000000	     10.33150237	      0.00000000	      0.00000000	      0.00000000	      0.00000000
      0.32443955	   4086.86163491	   2722.12100513	    183.04018727	      0.00000000	    141.07861356	    810.90595390	     -0.00000000	      0.00000000	      0.00000000	    144.57509164	   -141.07861356	   -810.90595390	      0.00000000	      0.00000000	      0.00000000	     10.46790389	      0.00000000	      0.00000000	      0.00000000	      0.00000000
      0.32500110	   4143.07330500	   2726.48356054	    194.77224018	      0.00000000	    140.24674189	    818.86690276	     -0.00000000	      0.00000000	      0.00000000	    145.80721428	   -140.24674189	   -818.86690276	      0.00000000	      0.00000000	      0.00000000	     10.60513437	      0.00000000	      0.00000000	      0.00000000	      0.00000000
      0.32556265	   4199.31251887	   2730.72078336	    206.99132657	      0.00000000	    139.36094552	    826.84175737	     -0.00000000	      0.00000000	      0.00000000	    147.03674056	   -139.36094552	   -826.84175737	      0.00000000	      0.00000000	      0.00000000	     10.74313172	      0.00000000	      0.00000000	      0.00000000	      0.00000000
      0.32612419	   4255.58308202	   2734.83598499	    219.64289056	      0.00000000	    138.42563250	    834.82733175	     -0.00000000	      0.00000000	      0.00000000	    148.26385007	   -138.42563250	   -834.82733175	      0.00000000	      0.00000000	      0.00000000	     10.88183666	      0.00000000	      0.00000000	      0.00000000	      0.00000000
      0.32668574	   4311.88882542	   2738.83247539	    232.67952063	      0.00000000	    137.44494197	    842.82072996	     -0.00000000	      0.00000000	      0.00000000	    149.48872061	   -137.44494197	   -842.82072996	      0.00000000	      0.00000000	      0.00000000	     11.02119430	      0.00000000	      0.00000000	      0.00000000	      0.00000000
      0.32724729	   4368.23353019	   2742.71355250	    246.06011309	      0.00000000	    136.42268318	    850.81938591	     -0.00000000	      0.00000000	      0.00000000	    150.71152617	   -136.42268318	   -850.81938591	      0.00000000	      0.00000000	      0.00000000	     11.16115484	      0.00000000	      0.00000000	      0.00000000	      0.00000000
      0.32780884	   4424.62083403	   2746.48249241	    259.74905256	      0.00000000	    135.36230756	    858.82107114	     -0.00000000	      0.00000000	      0.00000000	    151.93243490	   -135.36230756	   -858.82107114	      0.00000000	      0.00000000	      0.00000000	     11.30167390	      0.00000000	      0.00000000	      0.00000000	      0.00000000
      0.32837039	   4481.05411782	   2750.14254020	    273.71542744	      0.00000000	    134.26690416	    866.82387911	     -0.00000000	      0.00000000	      0.00000000	    153.15160693	   -134.26690416	   -866.82387911	      0.00000000	      0.00000000	      0.00000000	     11.44271236	      0.00000000	      0.00000000	      0.00000000	      0.00000000
      0.32893194	   4537.53637125	   2753.69690163	    287.93228319	      0.00000000	    133.13921158	    874.82619264	     -0.00000000	      0.00000000	      0.00000000	    154.36919179	   -133.13921158	   -874.82619264	      0.00000000	      0.00000000	      0.00000000	     11.58423592	      0.00000000	      0.00000000	      0.00000000	      0.00000000
      0.32949349	   4594.07003627	   2757.14873558	    302.37591095	      0.00000000	    131.98164092	    882.82663898	     -0.00000000	      0.00000000	      0.00000000	    155.58532560	   -131.98164092	   -882.82663898	      0.00000000	      0.00000000	      0.00000000	     11.72621448	      0.00000000	      0.00000000	      0.00000000	      0.00000000
      0.33005504	   4650.65682841	   2760.50114727	    317.02516738	      0.00000000	    130.79630628	    890.82403607	     -0.00000000	      0.00000000	      0.00000000	    156.80012777	   -130.79630628	   -890.82403607	      0.00000000	      0.00000000	      0.00000000	     11.86862135	      0.00000000	      0.00000000	      0.00000000	      0.00000000
      0.33061659	   4707.29753744	   2763.75718235	    331.86083115	      0.00000000	    129.58505992	    898.81733252	     -0.00000000	      0.00000000	      0.00000000	    158.01369730	   -129.58505992	   -898.81733252	      0.00000000	      0.00000000	      0.00000000	     12.01143233	      0.00000000	      0.00000000	      0.00000000	      0.00000000
      0.33117813	   4763.99181122	   2766.91982161	    346.86501044	      0.00000000	    128.34953012	    906.80554362	     -0.00000000	      0.00000000	      0.00000000	    159.22610872	   -128.34953012	   -906.80554362	      0.00000000	      0.00000000	      0.00000000	     12.15462472	      0.00000000	      0.00000000	      0.00000000	      0.00000000
      0.33173968	   4820.73793074	   2769.99197656	    362.02062899	      0.00000000	    127.09115992	    914.78768573	     -0.00000000	      0.00000000	      0.00000000	    160.43740781	   -127.09115992	   -914.78768573	      0.00000000	      0.00000000	      0.00000000	     12.29817634	      0.00000000	      0.00000000	      0.00000000	      0.00000000
      0.33230123	   4877.53258871	   2772.97648565	    377.31103056	      0.00000000	    125.81124493	    922.76271211	     -0.00000000	      0.00000000	      0.00000000	    161.64760715	   -125.81124493	   -922.76271211	      0.00000000	      0.00000000	      0.00000000	     12.44206443	      0.00000000	      0.00000000	      0.00000000	      0.00000000
      0.33286278	   4934.37068947	   2775.87611124	    392.71974064	      0.00000000	    124.51096809	    930.72945393	     -0.00000000	      0.00000000	      0.00000000	    162.85668207	   -124.51096809	   -930.72945393	      0.00000000	      0.00000000	      0.00000000	     12.58626481	      0.00000000	      0.00000000	      0.00000000	      0.00000000
      0.33342433	   4991.24519321	   2778.69353711	    408.23041640	      0.00000000	    123.19142952	    938.68657079	     -0.00000000	      0.00000000	      0.00000000	    164.06456716	   -123.19142952	   -938.68657079	      0.00000000	      0.00000000	      0.00000000	     12.73075097	      0.00000000	      0.00000000	      0.00000000	      0.00000000
      0.33398588	   5048.14703046	   2781.43136664	    423.82698765	      0.00000000	    121.85366958	    946.63251552	     -0.00000000	      0.00000000	      0.00000000	    165.27115393	   -121.85366958	   -946.63251552	      0.00000000	      0.00000000	      0.00000000	     12.87549357	      0.00000000	      0.00000000	      0.00000000	      0.00000000
      0.33454743	   5105.06511347	   2784.09212149	    439.49395606	      0.00000000	    120.49868434	    954.56551723	     -0.00000000	      0.00000000	      0.00000000	    166.47629031	   -120.49868434	   -954.56551723	      0.00000000	      0.00000000	      0.00000000	     13.02046003	      0.00000000	      0.00000000	      0.00000000	      0.00000000
      0.33510898	   5161.98646605	   2786.67824080	    455.21678551	      0.00000000	    119.12743379	    962.48358548	     -0.00000000	      0.00000000	      0.00000000	    167.67978226	   -119.12743379	   -962.48358548	      0.00000000	      0.00000000	      0.00000000	     13.16561462	      0.00000000	      0.00000000	      0.00000000	      0.00000000
      0.33567053	   5218.89648461	   2789.19208079	    470.98229760	      0.00000000	    117.74084404	    970.38453632	     -0.00000000	      0.00000000	      0.00000000	    168.88139805	   -117.74084404	   -970.38453632	      0.00000000	      0.00000000	      0.00000000	     13.31091873	      0.00000000	      0.00000000	      0.00000000	      0.00000000
      0.33623207	   5275.77932788	   2791.63591471	    486.77899012	      0.00000000	    116.33980608	    978.26603850	     -0.00000000	      0.00000000	      0.00000000	    170.08087523	   -116.33980608	   -978.26603850	      0.00000000	      0.00000000	      0.00000000	     13.45633151	      0.00000000	      0.00000000	      0.00000000	      0.00000000
      0.33679362	   5332.61841649	   2794.01193322	    502.59722238	      0.00000000	    114.92517329	    986.12567621	     -0.00000000	      0.00000000	      0.00000000	    171.27793006	   -114.92517329	   -986.12567621	      0.00000000	      0.00000000	      0.00000000	     13.60181078	      0.00000000	      0.00000000	      0.00000000	      0.00000000
      0.33735517	   5389.39700644	   2796.32224488	    518.42924753	      0.00000000	    113.49775944	    993.96102267	     -0.00000000	      0.00000000	      0.00000000	    172.47226886	   -113.49775944	   -993.96102267	      0.00000000	      0.00000000	      0.00000000	     13.74731406	      0.00000000	      0.00000000	      0.00000000	      0.00000000
      0.33791672	   5446.09878841	   2798.56887702	    534.26910692	      0.00000000	    112.05833804	   1001.76971826	     -0.00000000	      0.00000000	      0.00000000	    173.66360028	   -112.05833804	  -1001.76971826	      0.00000000	      0.00000000	      0.00000000	     13.89279967	      0.00000000	      0.00000000	      0.00000000	      0.00000000
      0.33847827	   5502.70845944	   2800.75377666	    550.11242361	      0.00000000	    110.60764254	   1009.54954629	     -0.00000000	      0.00000000	      0.00000000	    174.85164748	   -110.60764254	  -1009.54954629	      0.00000000	      0.00000000	      0.00000000	     14.03822788	      0.00000000	      0.00000000	      0.00000000	      0.00000000
      0.33903982	   5559.21221723	   2802.87881172	    565.95614046	      0.00000000	    109.14636669	   1017.29850060	     -0.00000000	      0.00000000	      0.00000000	    176.03615901	   -109.14636669	  -1017.29850060	      0.00000000	      0.00000000	      0.00000000	     14.18356184	      0.00000000	      0.00000000	      0.00000000	      0.00000000
      0.33960137	   5615.59813833	   2804.94577227	    581.79824376	      0.00000000	    107.67516394	   1025.01483984	     -0.00000000	      0.00000000	      0.00000000	    177.21691767	   -107.67516394	  -1025.01483984	      0.00000000	      0.00000000	      0.00000000	     14.32876842	      0.00000000	      0.00000000	      0.00000000	      0.00000000
      0.34016292	   5671.85641800	   2806.95637196	    597.63750276	      0.00000000	    106.19464547	   1032.69712542	     -0.00000000	      0.00000000	      0.00000000	    178.39374654	   -106.19464547	  -1032.69712542	      0.00000000	      0.00000000	      0.00000000	     14.47381883	      0.00000000	      0.00000000	      0.00000000	      0.00000000
      0.34072447	   5727.97947203	   2808.91224951	    613.47324344	      0.00000000	    104.70537707	   1040.34424193	     -0.00000000	      0.00000000	      0.00000000	    179.56651212	   -104.70537707	  -1040.34424193	      0.00000000	      0.00000000	      0.00000000	     14.61868893	      0.00000000	      0.00000000	      0.00000000	      0.00000000
      0.34128602	   5783.96193746	   2810.81497033	    629.30516399	      0.00000000	    103.20787629	   1047.95540237	     -0.00000000	      0.00000000	      0.00000000	    180.73512518	   -103.20787629	  -1047.95540237	      0.00000000	      0.00000000	      0.00000000	     14.76335940	      0.00000000	      0.00000000	      0.00000000	      0.00000000
      0.34184756	   5839.80054429	   2812.66602825	    645.13319205	      0.00000000	    101.70260829	   1055.53013788	     -0.00000000	      0.00000000	      0.00000000	    181.89953892	   -101.70260829	  -1055.53013788	      0.00000000	      0.00000000	      0.00000000	     14.90781562	      0.00000000	      0.00000000	      0.00000000	      0.00000000
      0.34240911	   5895.49387570	   2814.46684724	    660.95929582	      0.00000000	    100.18996912	   1063.06828214	     -0.00000000	      0.00000000	      0.00000000	    183.05974455	   -100.18996912	  -1063.06828214	      0.00000000	      0.00000000	      0.00000000	     15.05204759	      0.00000000	      0.00000000	      0.00000000	      0.00000000
      0.34297066	   5951.04208396	   2816.21878334	    676.79738365	      0.00000000	     98.67010368	   1070.57007622	     -0.00000000	      0.00000000	      0.00000000	    184.21576341	    -98.67010368	  -1070.57007622	      0.00000000	      0.00000000	      0.00000000	     15.19605213	      0.00000000	      0.00000000	      0.00000000	      0.00000000
      0.34353221	   6006.44659014	   2817.92312652	    692.66287538	      0.00000000	     97.14276757	   1078.03621645	     -0.00000000	      0.00000000	      0.00000000	    185.36763642	    -97.14276757	  -1078.03621645	      0.00000000	      0.00000000	      0.00000000	     15.33983413	      0.00000000	      0.00000000	      0.00000000	      0.00000000
      0.34409376	   6061.70979092	   2819.58110264	    708.56806292	      0.00000000	     95.60754113	   1085.46771378	     -0.00000000	      0.00000000	      0.00000000	    186.51543173	    -95.60754113	  -1085.46771378	      0.00000000	      0.00000000	      0.00000000	     15.48340385	      0.00000000	      0.00000000	      0.00000000	      0.00000000
      0.34477146	   6128.21973319	   2821.52191481	    727.83021310	      0.00000000	     93.73771189	   1094.38608636	     -0.00000000	      0.00000000	      0.00000000	    187.89360401	    -93.73771189	  -1094.38608636	      0.00000000	      0.00000000	      0.00000000	     15.65634213	      0.00000000	      0.00000000	      0.00000000	      0.00000000
      0.34537573	   6187.35932124	   2823.19850773	    745.07828237	      0.00000000	     92.07848611	   1102.31777273	     -0.00000000	      0.00000000	      0.00000000	    189.12331308	    -92.07848611	  -1102.31777273	      0.00000000	      0.00000000	      0.00000000	     15.81052545	      0.00000000	      0.00000000	      0.00000000	      0.00000000
      0.34585227	   6233.89319092	   2824.48569467	    758.73378394	      0.00000000	     90.74185486	   1108.52753764	     -0.00000000	      0.00000000	      0.00000000	    190.08398737	    -90.74185486	  -1108.52753764	      0.00000000	      0.00000000	      0.00000000	     15.93175958	      0.00000000	      0.00000000	      0.00000000	      0.00000000
      0.34632881	   6280.34364121	   2825.74268432	    772.43866231	      0.00000000	     89.41090877	   1114.72894786	     -0.00000000	      0.00000000	      0.00000000	    191.04583084	    -89.41090877	  -1114.72894786	      0.00000000	      0.00000000	      0.00000000	     16.05302475	      0.00000000	      0.00000000	      0.00000000	      0.00000000
      0.34684282	   6330.36058697	   2827.06529414	    787.27683875	      0.00000000	     87.96197206	   1121.39039736	     -0.00000000	      0.00000000	      0.00000000	    192.07899473	    -87.96197206	  -1121.39039736	      0.00000000	      0.00000000	      0.00000000	     16.18366191	      0.00000000	      0.00000000	      0.00000000	      0.00000000
      0.34748049	   6392.29782236	   2828.65921694	    805.76286662	      0.00000000	     86.15447217	   1129.62627637	     -0.00000000	      0.00000000	      0.00000000	    193.35759113	    -86.15447217	  -1129.62627637	      0.00000000	      0.00000000	      0.00000000	     16.34562327	      0.00000000	      0.00000000	      0.00000000	      0.00000000
      0.34825717	   6467.57985560	   2830.53211140	    828.38395644	      0.00000000	     83.93963281	   1139.61980588	     -0.00000000	      0.00000000	      0.00000000	    194.91111006	    -83.93963281	  -1139.61980588	      0.00000000	      0.00000000	      0.00000000	     16.54278390	      0.00000000	      0.00000000	      0.00000000	      0.00000000
      0.34870059	   6510.48558453	   2831.56835985	    841.34219194	      0.00000000	     82.66458468	   1145.30344201	     -0.00000000	      0.00000000	      0.00000000	    195.79507419	    -82.66458468	  -1145.30344201	      0.00000000	      0.00000000	      0.00000000	     16.65525521	      0.00000000	      0.00000000	      0.00000000	      0.00000000
      0.34940683	   6578.71641452	   2833.17034833	    862.03098490	      0.00000000	     80.61192300	   1154.31753512	     -0.00000000	      0.00000000	      0.00000000	    197.19678686	    -80.61192300	  -1154.31753512	      0.00000000	      0.00000000	      0.00000000	     16.83418728	      0.00000000	      0.00000000	      0.00000000	      0.00000000
      0.34986741	   6623.14549631	   2834.18358900	    875.54709056	      0.00000000	     79.28487591	   1160.19735415	     -0.00000000	      0.00000000	      0.00000000	    198.11459876	    -79.28487591	  -1160.19735415	      0.00000000	      0.00000000	      0.00000000	     16.95103636	      0.00000000	      0.00000000	      0.00000000	      0.00000000
      0.35032799	   6667.52121169	   2835.17235383	    889.07446509	      0.00000000	     77.93380630	   1166.04393402	     -0.00000000	      0.00000000	      0.00000000	    199.02531801	    -77.93380630	  -1166.04393402	      0.00000000	      0.00000000	      0.00000000	     17.06762498	      0.00000000	      0.00000000	      0.00000000	      0.00000000
      0.35090636	   6723.17077287	   2836.37984506	    906.06834191	      0.00000000	     76.23686928	   1173.37252699	     -0.00000000	      0.00000000	      0.00000000	    200.16886703	    -76.23686928	  -1173.37252699	      0.00000000	      0.00000000	      0.00000000	     17.21403207	      0.00000000	      0.00000000	      0.00000000	      0.00000000
      0.35136418	   6767.16240859	   2837.30908391	    919.51939968	      0.00000000	     74.88561036	   1179.15478310	     -0.00000000	      0.00000000	      0.00000000	    201.07158792	    -74.88561036	  -1179.15478310	      0.00000000	      0.00000000	      0.00000000	     17.32982624	      0.00000000	      0.00000000	      0.00000000	      0.00000000
      0.35212544	   6840.19561374	   2838.80305572	    941.87184460	      0.00000000	     72.62175583	   1188.72989838	     -0.00000000	      0.00000000	      0.00000000	    202.56711702	    -72.62175583	  -1188.72989838	      0.00000000	      0.00000000	      0.00000000	     17.52213403	      0.00000000	      0.00000000	      0.00000000	      0.00000000
      0.35258525	   6884.23830084	   2839.67493269	    955.35914427	      0.00000000	     71.26322118	   1194.50873176	     -0.00000000	      0.00000000	      0.00000000	    203.47275386	    -71.26322118	  -1194.50873176	      0.00000000	      0.00000000	      0.00000000	     17.63835910	      0.00000000	      0.00000000	      0.00000000	      0.00000000
      0.35304505	   6928.22794998	   2840.52415129	    968.83307560	      0.00000000	     69.88532193	   1200.25658519	     -0.00000000	      0.00000000	      0.00000000	    204.37219723	    -69.88532193	  -1200.25658519	      0.00000000	      0.00000000	      0.00000000	     17.75432256	      0.00000000	      0.00000000	      0.00000000	      0.00000000
      0.35364646	   6985.68372731	   2841.60110342	    986.43331748	      0.00000000	     68.08673755	   1207.76153281	     -0.00000000	      0.00000000	      0.00000000	    205.54910572	    -68.08673755	  -1207.76153281	      0.00000000	      0.00000000	      0.00000000	     17.90597657	      0.00000000	      0.00000000	      0.00000000	      0.00000000
      0.35420179	   7038.65636285	   2842.56195364	   1002.66017705	      0.00000000	     66.40955459	   1214.65714499	     -0.00000000	      0.00000000	      0.00000000	    206.63018178	    -66.40955459	  -1214.65714499	      0.00000000	      0.00000000	      0.00000000	     18.04574518	      0.00000000	      0.00000000	      0.00000000	      0.00000000
      0.35475713	   7091.54968756	   2843.49093816	   1018.86178268	      0.00000000	     64.74526171	   1221.54958709	     -0.00000000	      0.00000000	      0.00000000	    207.71442751	    -64.74526171	  -1221.54958709	      0.00000000	      0.00000000	      0.00000000	     18.18558920	      0.00000000	      0.00000000	      0.00000000	      0.00000000
      0.35523349	   7136.85746792	   2844.26268712	   1032.73900925	      0.00000000	     63.29201064	   1227.42130012	     -0.00000000	      0.00000000	      0.00000000	    208.63605129	    -63.29201064	  -1227.42130012	      0.00000000	      0.00000000	      0.00000000	     18.30517098	      0.00000000	      0.00000000	      0.00000000	      0.00000000
      0.35570986	   7182.10568877	   2845.01146668	   1046.59735629	      0.00000000	     61.85401155	   1233.29671543	     -0.00000000	      0.00000000	      0.00000000	    209.56171212	    -61.85401155	  -1233.29671543	      0.00000000	      0.00000000	      0.00000000	     18.42487058	      0.00000000	      0.00000000	      0.00000000	      0.00000000
      0.35618622	   7227.29368972	   2845.73747004	   1060.43701432	      0.00000000	     60.39976649	   1239.14234166	     -0.00000000	      0.00000000	      0.00000000	    210.48177998	    -60.39976649	  -1239.14234166	      0.00000000	      0.00000000	      0.00000000	     18.54430386	      0.00000000	      0.00000000	      0.00000000	      0.00000000
      0.35680585	   7285.98033181	   2846.64805720	   1078.41131232	      0.00000000	     58.51910637	   1246.73905017	     -0.00000000	      0.00000000	      0.00000000	    211.68093105	    -58.51910637	  -1246.73905017	      0.00000000	      0.00000000	      0.00000000	     18.69968190	      0.00000000	      0.00000000	      0.00000000	      0.00000000
      0.35724968	   7327.95328156	   2847.27704496	   1091.26756223	      0.00000000	     57.14910313	   1252.14304287	     -0.00000000	      0.00000000	      0.00000000	    212.53217158	    -57.14910313	  -1252.14304287	      0.00000000	      0.00000000	      0.00000000	     18.81061995	      0.00000000	      0.00000000	      0.00000000	      0.00000000
      0.35769351	   7369.87219866	   2847.88678635	   1104.10858726	      0.00000000	     55.79285092	   1257.55112738	     -0.00000000	      0.00000000	      0.00000000	    213.38705877	    -55.79285092	  -1257.55112738	      0.00000000	      0.00000000	      0.00000000	     18.92166179	      0.00000000	      0.00000000	      0.00000000	      0.00000000
      0.35825196	   7422.53799670	   2848.62683548	   1120.24436143	      0.00000000	     54.07119455	   1264.32417024	     -0.00000000	      0.00000000	      0.00000000	    214.45719898	    -54.07119455	  -1264.32417024	      0.00000000	      0.00000000	      0.00000000	     19.06109309	      0.00000000	      0.00000000	      0.00000000	      0.00000000
      0.35876866	   7471.18926102	   2849.28484525	   1135.15354570	      0.00000000	     52.48333693	   1270.58158325	     -0.00000000	      0.00000000	      0.00000000	    215.44809940	    -52.48333693	  -1270.58158325	      0.00000000	      0.00000000	      0.00000000	     19.19006921	      0.00000000	      0.00000000	      0.00000000	      0.00000000
      0.35928536	   7519.76467429	   2849.91736801	   1150.04348280	      0.00000000	     50.87705205	   1276.80463981	     -0.00000000	      0.00000000	      0.00000000	    216.43249725	    -50.87705205	  -1276.80463981	      0.00000000	      0.00000000	      0.00000000	     19.31871763	      0.00000000	      0.00000000	      0.00000000	      0.00000000
      0.35980207	   7568.26340331	   2850.52460728	   1164.91455252	      0.00000000	     49.28540429	   1283.02956131	     -0.00000000	      0.00000000	      0.00000000	    217.42061970	    -49.28540429	  -1283.02956131	      0.00000000	      0.00000000	      0.00000000	     19.44745375	      0.00000000	      0.00000000	      0.00000000	      0.00000000
      0.36031877	   7616.68447535	   2851.10673863	   1179.76708463	      0.00000000	     47.66266524	   1289.20620125	     -0.00000000	      0.00000000	      0.00000000	    218.39826504	    -47.66266524	  -1289.20620125	      0.00000000	      0.00000000	      0.00000000	     19.57569343	      0.00000000	      0.00000000	      0.00000000	      0.00000000
      0.36073701	   7655.82122948	   2851.55969413	   1191.77599216	      0.00000000	     46.37024648	   1294.21883766	     -0.00000000	      0.00000000	      0.00000000	    219.19556760	    -46.37024648	  -1294.21883766	      0.00000000	      0.00000000	      0.00000000	     19.67969143	      0.00000000	      0.00000000	      0.00000000	      0.00000000
      0.36115525	   7694.90603465	   2851.99641715	   1203.77304814	      0.00000000	     45.05898771	   1299.20149227	     -0.00000000	      0.00000000	      0.00000000	    219.98645160	    -45.05898771	  -1299.20149227	      0.00000000	      0.00000000	      0.00000000	     19.78337887	      0.00000000	      0.00000000	      0.00000000	      0.00000000
      0.36169285	   7745.06769402	   2852.53409212	   1219.17651819	      0.00000000	     43.38032351	   1305.60022901	     -0.00000000	      0.00000000	      0.00000000	    221.00433723	    -43.38032351	  -1305.60022901	      0.00000000	      0.00000000	      0.00000000	     19.91664149	      0.00000000	      0.00000000	      0.00000000	      0.00000000
      0.36223045	   7795.14171809	   2853.04531012	   1234.56071151	      0.00000000	     41.68018510	   1311.95996595	     -0.00000000	      0.00000000	      0.00000000	    222.01456210	    -41.68018510	  -1311.95996595	      0.00000000	      0.00000000	      0.00000000	     20.04950563	      0.00000000	      0.00000000	      0.00000000	      0.00000000
      0.36265555	   7834.67495805	   2853.43096328	   1246.71214300	      0.00000000	     40.35084735	   1316.99513180	     -0.00000000	      0.00000000	      0.00000000	    222.81743496	    -40.35084735	  -1316.99513180	      0.00000000	      0.00000000	      0.00000000	     20.15467855	      0.00000000	      0.00000000	      0.00000000	      0.00000000
      0.36308066	   7874.15224354	   2853.80029694	   1258.85161573	      0.00000000	     39.00452719	   1322.00188508	     -0.00000000	      0.00000000	      0.00000000	    223.61436938	    -39.00452719	  -1322.00188508	      0.00000000	      0.00000000	      0.00000000	     20.25955058	      0.00000000	      0.00000000	      0.00000000	      0.00000000
      0.36357874	   7920.33503050	   2854.21241556	   1273.05995631	      0.00000000	     37.43320051	   1327.86319858	     -0.00000000	      0.00000000	      0.00000000	    224.54926137	    -37.43320051	  -1327.86319858	      0.00000000	      0.00000000	      0.00000000	     20.38240661	      0.00000000	      0.00000000	      0.00000000	      0.00000000
      0.36407683	   7966.43949573	   2854.60242984	   1287.25190195	      0.00000000	     35.84672710	   1333.69455340	     -0.00000000	      0.00000000	      0.00000000	    225.47851208	    -35.84672710	  -1333.69455340	      0.00000000	      0.00000000	      0.00000000	     20.50494921	      0.00000000	      0.00000000	      0.00000000	      0.00000000
      0.36452790	   8008.12447951	   2854.93670304	   1300.09027722	      0.00000000	     34.41815111	   1338.97378022	     -0.00000000	      0.00000000	      0.00000000	    226.32188313	    -34.41815111	  -1338.97378022	      0.00000000	      0.00000000	      0.00000000	     20.61593689	      0.00000000	      0.00000000	      0.00000000	      0.00000000
      0.36497898	   8049.74394507	   2855.25310145	   1312.91516784	      0.00000000	     32.97610215	   1344.22715667	     -0.00000000	      0.00000000	      0.00000000	    227.16025274	    -32.97610215	  -1344.22715667	      0.00000000	      0.00000000	      0.00000000	     20.72664725	      0.00000000	      0.00000000	      0.00000000	      0.00000000
      0.36543788	   8092.01714670	   2855.55677494	   1325.94853402	      0.00000000	     31.51400598	   1349.56649969	     -0.00000000	      0.00000000	      0.00000000	    228.01395831	    -31.51400598	  -1349.56649969	      0.00000000	      0.00000000	      0.00000000	     20.83924297	      0.00000000	      0.00000000	      0.00000000	      0.00000000
      0.36589678	   8134.22127498	   2855.84220756	   1338.96786908	      0.00000000	     30.04144728	   1354.88296257	     -0.00000000	      0.00000000	      0.00000000	    228.86354619	    -30.04144728	  -1354.88296257	      0.00000000	      0.00000000	      0.00000000	     20.95159228	      0.00000000	      0.00000000	      0.00000000	      0.00000000
      0.36630098	   8171.33805325	   2856.07862263	   1350.42397656	      0.00000000	     28.74600010	   1359.55868887	     -0.00000000	      0.00000000	      0.00000000	    229.61173142	    -28.74600010	  -1359.55868887	      0.00000000	      0.00000000	      0.00000000	     21.05048625	      0.00000000	      0.00000000	      0.00000000	      0.00000000
      0.36685382	   8222.01429873	   2856.37938969	   1366.07474434	      0.00000000	     26.97268727	   1365.93826632	     -0.00000000	      0.00000000	      0.00000000	    230.63350602	    -26.97268727	  -1365.93826632	      0.00000000	      0.00000000	      0.00000000	     21.18558610	      0.00000000	      0.00000000	      0.00000000	      0.00000000
      0.36740666	   8272.58742967	   2856.65428463	   1381.70493810	      0.00000000	     25.17668883	   1372.27564639	     -0.00000000	      0.00000000	      0.00000000	    231.64679533	    -25.17668883	  -1372.27564639	      0.00000000	      0.00000000	      0.00000000	     21.32020952	      0.00000000	      0.00000000	      0.00000000	      0.00000000
      0.36777643	   8306.35634578	   2856.82384231	   1392.14801791	      0.00000000	     23.99183554	   1376.52485840	     -0.00000000	      0.00000000	      0.00000000	    232.32912940	    -23.99183554	  -1376.52485840	      0.00000000	      0.00000000	      0.00000000	     21.41039121	      0.00000000	      0.00000000	      0.00000000	      0.00000000
      0.36814621	   8340.07829461	   2856.98200614	   1402.58183287	      0.00000000	     22.79282175	   1380.75044842	     -0.00000000	      0.00000000	      0.00000000	    233.00635154	    -22.79282175	  -1380.75044842	      0.00000000	      0.00000000	      0.00000000	     21.50029986	      0.00000000	      0.00000000	      0.00000000	      0.00000000
      0.36860420	   8381.77985525	   2857.16222571	   1415.49200760	      0.00000000	     21.31054800	   1385.97759282	     -0.00000000	      0.00000000	      0.00000000	    233.84523986	    -21.31054800	  -1385.97759282	      0.00000000	      0.00000000	      0.00000000	     21.61159073	      0.00000000	      0.00000000	      0.00000000	      0.00000000
      0.36906220	   8423.40824822	   2857.32522722	   1428.38789647	      0.00000000	     19.81909152	   1391.18302085	     -0.00000000	      0.00000000	      0.00000000	    234.68026541	    -19.81909152	  -1391.18302085	      0.00000000	      0.00000000	      0.00000000	     21.72263144	      0.00000000	      0.00000000	      0.00000000	      0.00000000
      0.36946856	   8460.28169837	   2857.45555541	   1439.81791208	      0.00000000	     18.49727201	   1395.79419482	     -0.00000000	      0.00000000	      0.00000000	    235.42086076	    -18.49727201	  -1395.79419482	      0.00000000	      0.00000000	      0.00000000	     21.82107138	      0.00000000	      0.00000000	      0.00000000	      0.00000000
      0.36999560	   8508.01840655	   2857.60473779	   1454.62553260	      0.00000000	     16.78152047	   1401.76033186	     -0.00000000	      0.00000000	      0.00000000	    236.37985306	    -16.78152047	  -1401.76033186	      0.00000000	      0.00000000	      0.00000000	     21.94857908	      0.00000000	      0.00000000	      0.00000000	      0.00000000
      0.37052264	   8555.65570153	   2857.73170844	   1469.41412543	      0.00000000	     15.04763371	   1407.69033771	     -0.00000000	      0.00000000	      0.00000000	    237.33169245	    -15.04763371	  -1407.69033771	      0.00000000	      0.00000000	      0.00000000	     22.07565649	      0.00000000	      0.00000000	      0.00000000	      0.00000000
      0.37090835	   8590.45514086	   2857.81069295	   1480.22495827	      0.00000000	     13.79138799	   1412.03609667	     -0.00000000	      0.00000000	      0.00000000	    238.03159461	    -13.79138799	  -1412.03609667	      0.00000000	      0.00000000	      0.00000000	     22.16872995	      0.00000000	      0.00000000	      0.00000000	      0.00000000
      0.37129406	   8625.20045377	   2857.87799318	   1491.02558328	      0.00000000	     12.52261470	   1416.35905616	     -0.00000000	      0.00000000	      0.00000000	    238.72671694	    -12.52261470	  -1416.35905616	      0.00000000	      0.00000000	      0.00000000	     22.26152784	      0.00000000	      0.00000000	      0.00000000	      0.00000000
      0.37172029	   8663.53242659	   2857.93888754	   1502.94895011	      0.00000000	     11.12362132	   1421.13074984	     -0.00000000	      0.00000000	      0.00000000	    239.49503476	    -11.12362132	  -1421.13074984	      0.00000000	      0.00000000	      0.00000000	     22.36400723	      0.00000000	      0.00000000	      0.00000000	      0.00000000
      0.37214652	   8701.79736777	   2857.98575073	   1514.85985240	      0.00000000	      9.71793753	   1425.88481933	     -0.00000000	      0.00000000	      0.00000000	    240.26028175	     -9.71793753	  -1425.88481933	      0.00000000	      0.00000000	      0.00000000	     22.46626973	      0.00000000	      0.00000000	      0.00000000	      0.00000000
      0.37260308	   8742.71050662	   2858.02052794	   1527.60456958	      0.00000000	      8.21422030	   1430.96902410	     -0.00000000	      0.00000000	      0.00000000	    241.07964795	     -8.21422030	  -1430.96902410	      0.00000000	      0.00000000	      0.00000000	     22.57570478	      0.00000000	      0.00000000	      0.00000000	      0.00000000
      0.37305964	   8783.54555436	   2858.03950151	   1540.33501069	      0.00000000	      6.70146992	   1436.03124801	     -0.00000000	      0.00000000	      0.00000000	    241.89500051	     -6.70146992	  -1436.03124801	      0.00000000	      0.00000000	      0.00000000	     22.68486492	      0.00000000	      0.00000000	      0.00000000	      0.00000000
      0.37345145	   8818.52583446	   2858.04330285	   1551.24839553	      0.00000000	      5.40532288	   1440.36913257	     -0.00000000	      0.00000000	      0.00000000	    242.59452332	     -5.40532288	  -1440.36913257	      0.00000000	      0.00000000	      0.00000000	     22.77845720	      0.00000000	      0.00000000	      0.00000000	      0.00000000
      0.37394561	   8862.56147786	   2858.03181580	   1564.99795882	      0.00000000	      3.76972704	   1445.82770953	     -0.00000000	      0.00000000	      0.00000000	    243.47539251	     -3.76972704	  -1445.82770953	      0.00000000	      0.00000000	      0.00000000	     22.89633508	      0.00000000	      0.00000000	      0.00000000	      0.00000000
      0.37443977	   8906.50354707	   2858.00234503	   1578.73089752	      0.00000000	      2.11945991	   1451.25528349	     -0.00000000	      0.00000000	      0.00000000	    244.35012391	     -2.11945991	  -1451.25528349	      0.00000000	      0.00000000	      0.00000000	     23.01381840	      0.00000000	      0.00000000	      0.00000000	      0.00000000
      0.37481075	   8939.42999565	   2857.96852489	   1589.02965218	      0.00000000	      0.88897308	   1455.33172592	     -0.00000000	      0.00000000	      0.00000000	    245.00873083	     -0.88897308	  -1455.33172592	      0.00000000	      0.00000000	      0.00000000	     23.10202639	      0.00000000	      0.00000000	      0.00000000	      0.00000000
      0.37518173	   8972.30295409	   2857.92476243	   1599.31909137	      0.00000000	     -0.34936867	   1459.39113423	     -0.00000000	      0.00000000	      0.00000000	    245.66398677	      0.34936867	  -1459.39113423	      0.00000000	      0.00000000	      0.00000000	     23.19001442	      0.00000000	      0.00000000	      0.00000000	      0.00000000
      0.37562148	   9011.20045025	   2857.86012567	   1611.50403796	      0.00000000	     -1.81430670	   1464.19730827	     -0.00000000	      0.00000000	      0.00000000	    246.44073118	      1.81430670	  -1464.19730827	      0.00000000	      0.00000000	      0.00000000	     23.29422709	      0.00000000	      0.00000000	      0.00000000	      0.00000000
      0.37606123	   9050.02179825	   2857.78177176	   1623.67598257	      0.00000000	     -3.28878703	   1468.98126420	     -0.00000000	      0.00000000	      0.00000000	    247.21321908	      3.28878703	  -1468.98126420	      0.00000000	      0.00000000	      0.00000000	     23.39814767	      0.00000000	      0.00000000	      0.00000000	      0.00000000
      0.37643692	   9083.12665673	   2857.70407317	   1634.06436805	      0.00000000	     -4.54587603	   1473.06327344	     -0.00000000	      0.00000000	      0.00000000	    247.87315924	      4.54587603	  -1473.06327344	      0.00000000	      0.00000000	      0.00000000	     23.48685045	      0.00000000	      0.00000000	      0.00000000	      0.00000000
      0.37690935	   9124.67623478	   2857.59243032	   1647.11445345	      0.00000000	     -6.12682528	   1478.18551452	     -0.00000000	      0.00000000	      0.00000000	    248.70184326	      6.12682528	  -1478.18551452	      0.00000000	      0.00000000	      0.00000000	     23.59823709	      0.00000000	      0.00000000	      0.00000000	      0.00000000
      0.37738178	   9166.13611753	   2857.46541362	   1660.14972706	      0.00000000	     -7.72130415	   1483.27871743	     -0.00000000	      0.00000000	      0.00000000	    249.52469294	      7.72130415	  -1483.27871743	      0.00000000	      0.00000000	      0.00000000	     23.70923748	      0.00000000	      0.00000000	      0.00000000	      0.00000000
      0.37774155	   9197.64877195	   2857.35848021	   1670.06667348	      0.00000000	     -8.92848047	   1487.15824722	     -0.00000000	      0.00000000	      0.00000000	    250.15281732	      8.92848047	  -1487.15824722	      0.00000000	      0.00000000	      0.00000000	     23.79375890	      0.00000000	      0.00000000	      0.00000000	      0.00000000
      0.37810132	   9229.10873515	   2857.24279998	   1679.97511329	      0.00000000	    -10.14170026	   1491.02314706	     -0.00000000	      0.00000000	      0.00000000	    250.77813752	     10.14170026	  -1491.02314706	      0.00000000	      0.00000000	      0.00000000	     23.87808102	      0.00000000	      0.00000000	      0.00000000	      0.00000000
      0.37853371	   9266.84879206	   2857.09230044	   1691.87237470	      0.00000000	    -11.59695271	   1495.66257214	     -0.00000000	      0.00000000	      0.00000000	    251.52961161	     11.59695271	  -1495.66257214	      0.00000000	      0.00000000	      0.00000000	     23.97932855	      0.00000000	      0.00000000	      0.00000000	      0.00000000
      0.37896610	   9304.51180903	   2856.92939392	   1703.75747315	      0.00000000	    -13.06189198	   1500.27951628	     -0.00000000	      0.00000000	      0.00000000	    252.27666992	     13.06189198	  -1500.27951628	      0.00000000	      0.00000000	      0.00000000	     24.08026776	      0.00000000	      0.00000000	      0.00000000	      0.00000000
      0.37932718	   9335.90347894	   2856.78394124	   1713.67302918	      0.00000000	    -14.28233467	   1504.13086401	     -0.00000000	      0.00000000	      0.00000000	    252.90059840	     14.28233467	  -1504.13086401	      0.00000000	      0.00000000	      0.00000000	     24.16448376	      0.00000000	      0.00000000	      0.00000000	      0.00000000
      0.37978256	   9375.41668709	   2856.58839470	   1726.16643923	      0.00000000	    -15.82095409	   1508.97881059	     -0.00000000	      0.00000000	      0.00000000	    253.68652854	     15.82095409	  -1508.97881059	      0.00000000	      0.00000000	      0.00000000	     24.27054767	      0.00000000	      0.00000000	      0.00000000	      0.00000000
      0.38001152	   9395.25089655	   2856.48501219	   1732.44305932	      0.00000000	    -16.60259779	   1511.40171318	     -0.00000000	      0.00000000	      0.00000000	    254.07846288	     16.60259779	  -1511.40171318	      0.00000000	      0.00000000	      0.00000000	     24.32367986	      0.00000000	      0.00000000	      0.00000000	      0.00000000
      0.38024049	   9415.05837902	   2856.37826765	   1738.71633841	      0.00000000	    -17.38039160	   1513.82666740	     -0.00000000	      0.00000000	      0.00000000	    254.47136305	     17.38039160	  -1513.82666740	      0.00000000	      0.00000000	      0.00000000	     24.37682755	      0.00000000	      0.00000000	      0.00000000	      0.00000000
      0.38064143	   9449.63812902	   2856.18329849	   1749.69358169	      0.00000000	    -18.73995793	   1518.06797084	     -0.00000000	      0.00000000	      0.00000000	    255.15916981	     18.73995793	  -1518.06797084	      0.00000000	      0.00000000	      0.00000000	     24.46980291	      0.00000000	      0.00000000	      0.00000000	      0.00000000
      0.38104238	   9484.02190593	   2855.97816441	   1760.66068209	      0.00000000	    -20.11198570	   1522.27869514	     -0.00000000	      0.00000000	      0.00000000	    255.84072398	     20.11198570	  -1522.27869514	      0.00000000	      0.00000000	      0.00000000	     24.56234407	      0.00000000	      0.00000000	      0.00000000	      0.00000000
      0.38142924	   9516.95271607	   2855.77069377	   1771.23303132	      0.00000000	    -21.43661244	   1526.32119200	     -0.00000000	      0.00000000	      0.00000000	    256.49520823	     21.43661244	  -1526.32119200	      0.00000000	      0.00000000	      0.00000000	     24.65130935	      0.00000000	      0.00000000	      0.00000000	      0.00000000
      0.38181610	   9549.59225590	   2855.55394027	   1781.79607809	      0.00000000	    -22.76991395	   1530.32729784	     -0.00000000	      0.00000000	      0.00000000	    257.14286178	     22.76991395	  -1530.32729784	      0.00000000	      0.00000000	      0.00000000	     24.73972581	      0.00000000	      0.00000000	      0.00000000	      0.00000000
      0.38224289	   9585.21077994	   2855.30415522	   1793.43867642	      0.00000000	    -24.24278013	   1534.70797349	     -0.00000000	      0.00000000	      0.00000000	    257.85096567	     24.24278013	  -1534.70797349	      0.00000000	      0.00000000	      0.00000000	     24.83664415	      0.00000000	      0.00000000	      0.00000000	      0.00000000
      0.38266968	   9620.37145716	   2855.04330310	   1805.07016691	      0.00000000	    -25.72771837	   1539.02706675	     -0.00000000	      0.00000000	      0.00000000	    258.54760322	     25.72771837	  -1539.02706675	      0.00000000	      0.00000000	      0.00000000	     24.93261772	      0.00000000	      0.00000000	      0.00000000	      0.00000000
      0.38303998	   9650.47358706	   2854.80810704	   1815.15324681	      0.00000000	    -27.01556513	   1542.73262542	     -0.00000000	      0.00000000	      0.00000000	    259.14534095	     27.01556513	  -1542.73262542	      0.00000000	      0.00000000	      0.00000000	     25.01520143	      0.00000000	      0.00000000	      0.00000000	      0.00000000
      0.38341028	   9680.17363730	   2854.56475337	   1825.22814059	      0.00000000	    -28.30829748	   1546.38767748	     -0.00000000	      0.00000000	      0.00000000	    259.73421939	     28.30829748	  -1546.38767748	      0.00000000	      0.00000000	      0.00000000	     25.09698272	      0.00000000	      0.00000000	      0.00000000	      0.00000000
      0.38383655	   9713.83701338	   2854.27462584	   1836.81571885	      0.00000000	    -29.79534082	   1550.53714483	     -0.00000000	      0.00000000	      0.00000000	    260.40273950	     29.79534082	  -1550.53714483	      0.00000000	      0.00000000	      0.00000000	     25.19016745	      0.00000000	      0.00000000	      0.00000000	      0.00000000
      0.38426282	   9746.91132079	   2853.97391781	   1848.39269358	      0.00000000	    -31.29206379	   1554.60521145	     -0.00000000	      0.00000000	      0.00000000	    261.05662699	     31.29206379	  -1554.60521145	      0.00000000	      0.00000000	      0.00000000	     25.28206368	      0.00000000	      0.00000000	      0.00000000	      0.00000000
      0.38460328	   9772.88835975	   2853.72623072	   1857.63155700	      0.00000000	    -32.48427496	   1557.80644458	     -0.00000000	      0.00000000	      0.00000000	    261.57137489	     32.48427496	  -1557.80644458	      0.00000000	      0.00000000	      0.00000000	     25.35465515	      0.00000000	      0.00000000	      0.00000000	      0.00000000
      0.38503700	   9805.39945793	   2853.40113253	   1869.39170187	      0.00000000	    -34.00073640	   1561.81738339	     -0.00000000	      0.00000000	      0.00000000	    262.21628087	     34.00073640	  -1561.81738339	      0.00000000	      0.00000000	      0.00000000	     25.44601077	      0.00000000	      0.00000000	      0.00000000	      0.00000000
      0.38547072	   9837.24236438	   2853.06543846	   1881.14123972	      0.00000000	    -35.52840970	   1565.73113655	     -0.00000000	      0.00000000	      0.00000000	    262.84361950	     35.52840970	  -1565.73113655	      0.00000000	      0.00000000	      0.00000000	     25.53581822	      0.00000000	      0.00000000	      0.00000000	      0.00000000
      0.38580423	   9861.26497874	   2852.80018013	   1890.16904556	      0.00000000	    -36.69512764	   1568.69387072	     -0.00000000	      0.00000000	      0.00000000	    263.31921661	     36.69512764	  -1568.69387072	      0.00000000	      0.00000000	      0.00000000	     25.60405947	      0.00000000	      0.00000000	      0.00000000	      0.00000000
      0.38620640	   9889.68912704	   2852.47216825	   1901.04714076	      0.00000000	    -38.10287657	   1572.19707154	     -0.00000000	      0.00000000	      0.00000000	    263.88100828	     38.10287657	  -1572.19707154	      0.00000000	      0.00000000	      0.00000000	     25.68520076	      0.00000000	      0.00000000	      0.00000000	      0.00000000
      0.38660857	   9917.51226085	   2852.13534340	   1911.91638414	      0.00000000	    -39.51301834	   1575.62085819	     -0.00000000	      0.00000000	      0.00000000	    264.42920228	     39.51301834	  -1575.62085819	      0.00000000	      0.00000000	      0.00000000	     25.76503412	      0.00000000	      0.00000000	      0.00000000	      0.00000000
      0.38701561	   9945.05542730	   2851.78556709	   1922.90841462	      0.00000000	    -40.93498027	   1579.01454430	     -0.00000000	      0.00000000	      0.00000000	    264.97267223	     40.93498027	  -1579.01454430	      0.00000000	      0.00000000	      0.00000000	     25.84461336	      0.00000000	      0.00000000	      0.00000000	      0.00000000
      0.38742266	   9971.97429990	   2851.42696872	   1933.89152468	      0.00000000	    -42.35963182	   1582.32426916	     -0.00000000	      0.00000000	      0.00000000	    265.50168981	     42.35963182	  -1582.32426916	      0.00000000	      0.00000000	      0.00000000	     25.92280488	      0.00000000	      0.00000000	      0.00000000	      0.00000000
      0.38781231	   9997.15621494	   2851.07552786	   1944.39692928	      0.00000000	    -43.71750707	   1585.42482644	     -0.00000000	      0.00000000	      0.00000000	    265.99740716	     43.71750707	  -1585.42482644	      0.00000000	      0.00000000	      0.00000000	     25.99648883	      0.00000000	      0.00000000	      0.00000000	      0.00000000
      0.38820195	  10021.76414492	   2850.71618538	   1954.89424834	      0.00000000	    -45.07654739	   1588.44917759	     -0.00000000	      0.00000000	      0.00000000	    266.48011685	     45.07654739	  -1588.44917759	      0.00000000	      0.00000000	      0.00000000	     26.06890083	      0.00000000	      0.00000000	      0.00000000	      0.00000000
      0.38860772	  10046.78071048	   2850.33367808	   1965.81716430	      0.00000000	    -46.48553784	   1591.52782075	     -0.00000000	      0.00000000	      0.00000000	    266.97157872	     46.48553784	  -1591.52782075	      0.00000000	      0.00000000	      0.00000000	     26.14308259	      0.00000000	      0.00000000	      0.00000000	      0.00000000
      0.38901348	  10071.17791050	   2849.94279459	   1976.73134831	      0.00000000	    -47.89679906	   1594.52213393	     -0.00000000	      0.00000000	      0.00000000	    267.44847897	     47.89679906	  -1594.52213393	      0.00000000	      0.00000000	      0.00000000	     26.21585610	      0.00000000	      0.00000000	      0.00000000	      0.00000000
      0.38939013	  10093.27279398	   2849.57255253	   1986.85446550	      0.00000000	    -49.20024749	   1597.23821881	     -0.00000000	      0.00000000	      0.00000000	    267.88119401	     49.20024749	  -1597.23821881	      0.00000000	      0.00000000	      0.00000000	     26.28230006	      0.00000000	      0.00000000	      0.00000000	      0.00000000
      0.38976677	  10114.84011053	   2849.19525306	   1996.97002911	      0.00000000	    -50.50383998	   1599.88453744	     -0.00000000	      0.00000000	      0.00000000	    268.30203373	     50.50383998	  -1599.88453744	      0.00000000	      0.00000000	      0.00000000	     26.34756385	      0.00000000	      0.00000000	      0.00000000	      0.00000000
      0.39017406	  10137.57321762	   2848.77939965	   2007.90012961	      0.00000000	    -51.90678062	   1602.67781368	     -0.00000000	      0.00000000	      0.00000000	    268.74628337	     51.90678062	  -1602.67781368	      0.00000000	      0.00000000	      0.00000000	     26.41693906	      0.00000000	      0.00000000	      0.00000000	      0.00000000
      0.39058135	  10159.69981679	   2848.35547453	   2018.82127904	      0.00000000	    -53.31222674	   1605.38714929	     -0.00000000	      0.00000000	      0.00000000	    269.17592150	     53.31222674	  -1605.38714929	      0.00000000	      0.00000000	      0.00000000	     26.48490130	      0.00000000	      0.00000000	      0.00000000	      0.00000000
      0.39093698	  10178.52879010	   2847.97879626	   2028.34971800	      0.00000000	    -54.53267680	   1607.69718675	     -0.00000000	      0.00000000	      0.00000000	    269.54236189	     54.53267680	  -1607.69718675	      0.00000000	      0.00000000	      0.00000000	     26.54325463	      0.00000000	      0.00000000	      0.00000000	      0.00000000
      0.39129261	  10196.90495735	   2847.59609536	   2037.87117604	      0.00000000	    -55.75244634	   1609.94795493	     -0.00000000	      0.00000000	      0.00000000	    269.89874685	     55.75244634	  -1609.94795493	      0.00000000	      0.00000000	      0.00000000	     26.60059109	      0.00000000	      0.00000000	      0.00000000	      0.00000000
      0.39169949	  10217.38053107	   2847.15093031	   2048.75617347	      0.00000000	    -57.14116513	   1612.45979409	     -0.00000000	      0.00000000	      0.00000000	    270.29646047	     57.14116513	  -1612.45979409	      0.00000000	      0.00000000	      0.00000000	     26.66506519	      0.00000000	      0.00000000	      0.00000000	      0.00000000
      0.39210637	  10237.27782140	   2846.69804612	   2059.63172848	      0.00000000	    -58.53318914	   1614.88965877	     -0.00000000	      0.00000000	      0.00000000	    270.67972359	     58.53318914	  -1614.88965877	      0.00000000	      0.00000000	      0.00000000	     26.72815179	      0.00000000	      0.00000000	      0.00000000	      0.00000000
      0.39242982	  10252.68834614	   2846.33257233	   2068.27050601	      0.00000000	    -59.63338355	   1616.77617427	     -0.00000000	      0.00000000	      0.00000000	    270.97740328	     59.63338355	  -1616.77617427	      0.00000000	      0.00000000	      0.00000000	     26.77748682	      0.00000000	      0.00000000	      0.00000000	      0.00000000
      0.39284453	  10271.92628857	   2845.85700853	   2079.33724092	      0.00000000	    -61.03769019	   1619.13443174	     -0.00000000	      0.00000000	      0.00000000	    271.34939269	     61.03769019	  -1619.13443174	      0.00000000	      0.00000000	      0.00000000	     26.83965731	      0.00000000	      0.00000000	      0.00000000	      0.00000000
      0.39325923	  10290.58865344	   2845.37367246	   2090.39348372	      0.00000000	    -62.44862622	   1621.40582887	     -0.00000000	      0.00000000	      0.00000000	    271.70564320	     62.44862622	  -1621.40582887	      0.00000000	      0.00000000	      0.00000000	     26.90036659	      0.00000000	      0.00000000	      0.00000000	      0.00000000
      0.39358064	  10304.66294499	   2844.99378040	   2098.95508035	      0.00000000	    -63.53193453	   1623.12894629	     -0.00000000	      0.00000000	      0.00000000	    271.97650315	     63.53193453	  -1623.12894629	      0.00000000	      0.00000000	      0.00000000	     26.94670655	      0.00000000	      0.00000000	      0.00000000	      0.00000000
      0.39390205	  10318.40189019	   2844.60931153	   2107.51002854	      0.00000000	    -64.61648965	   1624.80518506	     -0.00000000	      0.00000000	      0.00000000	    272.23911850	     64.61648965	  -1624.80518506	      0.00000000	      0.00000000	      0.00000000	     26.99223930	      0.00000000	      0.00000000	      0.00000000	      0.00000000
      0.39429038	  10334.56042552	   2844.13875288	   2117.83689662	      0.00000000	    -65.91981336	   1626.78154956	     -0.00000000	      0.00000000	      0.00000000	    272.54876706	     65.91981336	  -1626.78154956	      0.00000000	      0.00000000	      0.00000000	     27.04635437	      0.00000000	      0.00000000	      0.00000000	      0.00000000
      0.39467870	  10350.24453042	   2843.66163683	   2128.15348292	      0.00000000	    -67.22622121	   1628.68945765	     -0.00000000	      0.00000000	      0.00000000	    272.84619920	     67.22622121	  -1628.68945765	      0.00000000	      0.00000000	      0.00000000	     27.09929325	      0.00000000	      0.00000000	      0.00000000	      0.00000000
      0.39501629	  10363.50035069	   2843.24158621	   2137.11346647	      0.00000000	    -68.35519510	   1630.30705702	     -0.00000000	      0.00000000	      0.00000000	    273.09842382	     68.35519510	  -1630.30705702	      0.00000000	      0.00000000	      0.00000000	     27.14455163	      0.00000000	      0.00000000	      0.00000000	      0.00000000
      0.39542471	  10379.07465811	   2842.72690217	   2147.94239272	      0.00000000	    -69.71654471	   1632.20841486	     -0.00000000	      0.00000000	      0.00000000	    273.39441539	     69.71654471	  -1632.20841486	      0.00000000	      0.00000000	      0.00000000	     27.19829816	      0.00000000	      0.00000000	      0.00000000	      0.00000000
      0.39583313	  10394.15132273	   2842.20517288	   2158.75873921	      0.00000000	    -71.08061667	   1634.03844558	     -0.00000000	      0.00000000	      0.00000000	    273.67768254	     71.08061667	  -1634.03844558	      0.00000000	      0.00000000	      0.00000000	     27.25080628	      0.00000000	      0.00000000	      0.00000000	      0.00000000
      0.39613566	  10405.00416003	   2841.81420913	   2166.76244028	      0.00000000	    -72.08521891	   1635.36021982	     -0.00000000	      0.00000000	      0.00000000	    273.88227808	     72.08521891	  -1635.36021982	      0.00000000	      0.00000000	      0.00000000	     27.28906391	      0.00000000	      0.00000000	      0.00000000	      0.00000000
      0.39654422	  10419.24281837	   2841.28020534	   2177.55943574	      0.00000000	    -73.43461646	   1637.09980231	     -0.00000000	      0.00000000	      0.00000000	    274.15146989	     73.43461646	  -1637.09980231	      0.00000000	      0.00000000	      0.00000000	     27.33987399	      0.00000000	      0.00000000	      0.00000000	      0.00000000
      0.39695278	  10433.01035239	   2840.73934315	   2188.34246070	      0.00000000	    -74.79290065	   1638.76193119	     -0.00000000	      0.00000000	      0.00000000	    274.40611951	     74.79290065	  -1638.76193119	      0.00000000	      0.00000000	      0.00000000	     27.38937011	      0.00000000	      0.00000000	      0.00000000	      0.00000000
      0.39727010	  10443.38432126	   2840.31458878	   2196.70729069	      0.00000000	    -75.83514365	   1640.02905216	     -0.00000000	      0.00000000	      0.00000000	    274.60115306	     75.83514365	  -1640.02905216	      0.00000000	      0.00000000	      0.00000000	     27.42729778	      0.00000000	      0.00000000	      0.00000000	      0.00000000
      0.39758741	  10453.48449198	   2839.88576936	   2205.06310744	      0.00000000	    -76.88048464	   1641.25421465	     -0.00000000	      0.00000000	      0.00000000	    274.78848260	     76.88048464	  -1641.25421465	      0.00000000	      0.00000000	      0.00000000	     27.46449790	      0.00000000	      0.00000000	      0.00000000	      0.00000000
      0.39796215	  10465.06602826	   2839.37415498	   2214.91910811	      0.00000000	    -78.10800877	   1642.66479813	     -0.00000000	      0.00000000	      0.00000000	    275.00411745	     78.10800877	  -1642.66479813	      0.00000000	      0.00000000	      0.00000000	     27.50772900	      0.00000000	      0.00000000	      0.00000000	      0.00000000
      0.39833689	  10476.27929271	   2838.85696253	   2224.76172902	      0.00000000	    -79.33773456	   1644.02179523	     -0.00000000	      0.00000000	      0.00000000	    275.21008423	     79.33773456	  -1644.02179523	      0.00000000	      0.00000000	      0.00000000	     27.55001347	      0.00000000	      0.00000000	      0.00000000	      0.00000000
      0.39868695	  10486.42763260	   2838.36884448	   2233.94349931	      0.00000000	    -80.47981575	   1645.25525588	     -0.00000000	      0.00000000	      0.00000000	    275.39720165	     80.47981575	  -1645.25525588	      0.00000000	      0.00000000	      0.00000000	     27.58884784	      0.00000000	      0.00000000	      0.00000000	      0.00000000
      0.39903700	  10496.26679278	   2837.87593909	   2243.11284314	      0.00000000	    -81.62146163	   1646.44716576	     -0.00000000	      0.00000000	      0.00000000	    275.57703716	     81.62146163	  -1646.44716576	      0.00000000	      0.00000000	      0.00000000	     27.62692804	      0.00000000	      0.00000000	      0.00000000	      0.00000000
      0.39942547	  10506.83055463	   2837.32339614	   2253.27322777	      0.00000000	    -82.88185468	   1647.73155810	     -0.00000000	      0.00000000	      0.00000000	    275.77055120	     82.88185468	  -1647.73155810	      0.00000000	      0.00000000	      0.00000000	     27.66844268	      0.00000000	      0.00000000	      0.00000000	      0.00000000
      0.39981393	  10517.02845288	   2836.76505229	   2263.41737082	      0.00000000	    -84.14434210	   1648.96248686	     -0.00000000	      0.00000000	      0.00000000	    275.95437602	     84.14434210	  -1648.96248686	      0.00000000	      0.00000000	      0.00000000	     27.70900150	      0.00000000	      0.00000000	      0.00000000	      0.00000000
      0.40014416	  10525.41584158	   2836.28587276	   2272.02790381	      0.00000000	    -85.21142354	   1649.98001642	     -0.00000000	      0.00000000	      0.00000000	    276.10619562	     85.21142354	  -1649.98001642	      0.00000000	      0.00000000	      0.00000000	     27.74290589	      0.00000000	      0.00000000	      0.00000000	      0.00000000
      0.40054423	  10535.23668861	   2835.69984136	   2282.44257549	      0.00000000	    -86.49969913	   1651.17306931	     -0.00000000	      0.00000000	      0.00000000	    276.28356100	     86.49969913	  -1651.17306931	      0.00000000	      0.00000000	      0.00000000	     27.78321928	      0.00000000	      0.00000000	      0.00000000	      0.00000000
      0.40094430	  10544.69253471	   2835.10780085	   2292.83856407	      0.00000000	    -87.79072581	   1652.31139959	     -0.00000000	      0.00000000	      0.00000000	    276.45089972	     87.79072581	  -1652.31139959	      0.00000000	      0.00000000	      0.00000000	     27.82255061	      0.00000000	      0.00000000	      0.00000000	      0.00000000
      0.40121378	  10550.86029344	   2834.70563970	   2299.83054559	      0.00000000	    -88.65555508	   1653.05807805	     -0.00000000	      0.00000000	      0.00000000	    276.56055332	     88.65555508	  -1653.05807805	      0.00000000	      0.00000000	      0.00000000	     27.84863532	      0.00000000	      0.00000000	      0.00000000	      0.00000000
      0.40161651	  10559.78093039	   2834.09962567	   2310.26312626	      0.00000000	    -89.93948535	   1654.14674601	     -0.00000000	      0.00000000	      0.00000000	    276.72047721	     89.93948535	  -1654.14674601	      0.00000000	      0.00000000	      0.00000000	     27.88704537	      0.00000000	      0.00000000	      0.00000000	      0.00000000
      0.40201925	  10568.35299284	   2833.48764943	   2320.67546965	      0.00000000	    -91.23584629	   1655.16683776	     -0.00000000	      0.00000000	      0.00000000	    276.86683182	     91.23584629	  -1655.16683776	      0.00000000	      0.00000000	      0.00000000	     27.92428907	      0.00000000	      0.00000000	      0.00000000	      0.00000000
      0.40232380	  10574.60868579	   2833.02093125	   2328.53583557	      0.00000000	    -92.20026751	   1655.93280732	     -0.00000000	      0.00000000	      0.00000000	    276.97821109	     92.20026751	  -1655.93280732	      0.00000000	      0.00000000	      0.00000000	     27.95221841	      0.00000000	      0.00000000	      0.00000000	      0.00000000
      0.40262836	  10580.67274198	   2832.55084953	   2336.38418036	      0.00000000	    -93.17012884	   1656.66320702	     -0.00000000	      0.00000000	      0.00000000	    277.08264376	     93.17012884	  -1656.66320702	      0.00000000	      0.00000000	      0.00000000	     27.97953144	      0.00000000	      0.00000000	      0.00000000	      0.00000000
      0.40298674	  10587.56750425	   2831.99340778	   2345.60397868	      0.00000000	    -94.30467125	   1657.50021110	     -0.00000000	      0.00000000	      0.00000000	    277.20219962	     94.30467125	  -1657.50021110	      0.00000000	      0.00000000	      0.00000000	     28.01119365	      0.00000000	      0.00000000	      0.00000000	      0.00000000
      0.40334512	  10594.20655915	   2831.43136619	   2354.80660194	      0.00000000	    -95.44073012	   1658.29899591	     -0.00000000	      0.00000000	      0.00000000	    277.31472628	     95.44073012	  -1658.29899591	      0.00000000	      0.00000000	      0.00000000	     28.04215298	      0.00000000	      0.00000000	      0.00000000	      0.00000000
      0.40370007	  10600.53489148	   2830.87021224	   2363.90376605	      0.00000000	    -96.55963257	   1659.06596725	     -0.00000000	      0.00000000	      0.00000000	    277.42247063	     96.55963257	  -1659.06596725	      0.00000000	      0.00000000	      0.00000000	     28.07230610	      0.00000000	      0.00000000	      0.00000000	      0.00000000
      0.40405501	  10606.62221947	   2830.30460306	   2372.98358184	      0.00000000	    -97.67860732	   1659.79902083	     -0.00000000	      0.00000000	      0.00000000	    277.52408897	     97.67860732	  -1659.79902083	      0.00000000	      0.00000000	      0.00000000	     28.10182036	      0.00000000	      0.00000000	      0.00000000	      0.00000000
      0.40442750	  10612.75636217	   2829.70628641	   2382.49313799	      0.00000000	    -98.84678378	   1660.54283760	     -0.00000000	      0.00000000	      0.00000000	    277.62675006	     98.84678378	  -1660.54283760	      0.00000000	      0.00000000	      0.00000000	     28.13225621	      0.00000000	      0.00000000	      0.00000000	      0.00000000
      0.40479998	  10618.63569614	   2829.10312317	   2391.98309482	      0.00000000	   -100.01588707	   1661.24919175	     -0.00000000	      0.00000000	      0.00000000	    277.72253581	    100.01588707	  -1661.24919175	      0.00000000	      0.00000000	      0.00000000	     28.16198965	      0.00000000	      0.00000000	      0.00000000	      0.00000000
      0.40514908	  10623.91926382	   2828.53345829	   2400.85921614	      0.00000000	   -101.10566443	   1661.88924327	     -0.00000000	      0.00000000	      0.00000000	    277.80892469	    101.10566443	  -1661.88924327	      0.00000000	      0.00000000	      0.00000000	     28.18938314	      0.00000000	      0.00000000	      0.00000000	      0.00000000
      0.40549817	  10628.98788964	   2827.95958587	   2409.71774914	      0.00000000	   -102.19503653	   1662.49957092	     -0.00000000	      0.00000000	      0.00000000	    277.88995522	    102.19503653	  -1662.49957092	      0.00000000	      0.00000000	      0.00000000	     28.21620506	      0.00000000	      0.00000000	      0.00000000	      0.00000000
      0.40587463	  10634.21764534	   2827.33605399	   2419.25059096	      0.00000000	   -103.36387982	   1663.13435489	     -0.00000000	      0.00000000	      0.00000000	    277.97367130	    103.36387982	  -1663.13435489	      0.00000000	      0.00000000	      0.00000000	     28.24462464	      0.00000000	      0.00000000	      0.00000000	      0.00000000
      0.40625108	  10639.20740285	   2826.70768313	   2428.76260843	      0.00000000	   -104.53410101	   1663.73263940	     -0.00000000	      0.00000000	      0.00000000	    278.05059781	    104.53410101	  -1663.73263940	      0.00000000	      0.00000000	      0.00000000	     28.27235578	      0.00000000	      0.00000000	      0.00000000	      0.00000000
      0.40658336	  10643.41630502	   2826.14904150	   2437.14113954	      0.00000000	   -105.56135068	   1664.24267527	     -0.00000000	      0.00000000	      0.00000000	    278.11576060	    105.56135068	  -1664.24267527	      0.00000000	      0.00000000	      0.00000000	     28.29642938	      0.00000000	      0.00000000	      0.00000000	      0.00000000
      0.40691565	  10647.44549621	   2825.58666907	   2445.50320710	      0.00000000	   -106.58782078	   1664.72839761	     -0.00000000	      0.00000000	      0.00000000	    278.17655237	    106.58782078	  -1664.72839761	      0.00000000	      0.00000000	      0.00000000	     28.32002468	      0.00000000	      0.00000000	      0.00000000	      0.00000000
      0.40729357	  10651.81386421	   2824.94254432	   2454.99365363	      0.00000000	   -107.74958518	   1665.26010661	     -0.00000000	      0.00000000	      0.00000000	    278.24244914	    107.74958518	  -1665.26010661	      0.00000000	      0.00000000	      0.00000000	     28.34640103	      0.00000000	      0.00000000	      0.00000000	      0.00000000
      0.40767149	  10655.95879927	   2824.29364017	   2464.46254472	      0.00000000	   -108.91352355	   1665.75592237	     -0.00000000	      0.00000000	      0.00000000	    278.30154754	    108.91352355	  -1665.75592237	      0.00000000	      0.00000000	      0.00000000	     28.37210032	      0.00000000	      0.00000000	      0.00000000	      0.00000000
      0.40797617	  10659.14094202	   2823.76703366	   2472.08055972	      0.00000000	   -109.84664225	   1666.14192867	     -0.00000000	      0.00000000	      0.00000000	    278.34717292	    109.84664225	  -1666.14192867	      0.00000000	      0.00000000	      0.00000000	     28.39249670	      0.00000000	      0.00000000	      0.00000000	      0.00000000
      0.40836201	  10662.97037533	   2823.09574542	   2481.70740191	      0.00000000	   -111.02347621	   1666.61044263	     -0.00000000	      0.00000000	      0.00000000	    278.40166947	    111.02347621	  -1666.61044263	      0.00000000	      0.00000000	      0.00000000	     28.41787691	      0.00000000	      0.00000000	      0.00000000	      0.00000000
      0.40874784	  10666.58037116	   2822.41954354	   2491.31145302	      0.00000000	   -112.20464509	   1667.03948742	     -0.00000000	      0.00000000	      0.00000000	    278.44847234	    112.20464509	  -1667.03948742	      0.00000000	      0.00000000	      0.00000000	     28.44252651	      0.00000000	      0.00000000	      0.00000000	      0.00000000
      0.40904423	  10669.20740605	   2821.89677727	   2498.67356933	      0.00000000	   -113.10469954	   1667.36092150	     -0.00000000	      0.00000000	      0.00000000	    278.48360362	    113.10469954	  -1667.36092150	      0.00000000	      0.00000000	      0.00000000	     28.46122252	      0.00000000	      0.00000000	      0.00000000	      0.00000000
      0.40940558	  10672.24176623	   2821.25554570	   2507.63094490	      0.00000000	   -114.20025362	   1667.73152098	     -0.00000000	      0.00000000	      0.00000000	    278.52265705	    114.20025362	  -1667.73152098	      0.00000000	      0.00000000	      0.00000000	     28.48357524	      0.00000000	      0.00000000	      0.00000000	      0.00000000
      0.40976694	  10675.09448013	   2820.61005808	   2516.56811796	      0.00000000	   -115.29602167	   1668.07525486	     -0.00000000	      0.00000000	      0.00000000	    278.55670608	    115.29602167	  -1668.07525486	      0.00000000	      0.00000000	      0.00000000	     28.50539642	      0.00000000	      0.00000000	      0.00000000	      0.00000000
      0.41012252	  10677.72780250	   2819.97074480	   2525.34274576	      0.00000000	   -116.36886211	   1668.39792586	     -0.00000000	      0.00000000	      0.00000000	    278.58781427	    116.36886211	  -1668.39792586	      0.00000000	      0.00000000	      0.00000000	     28.52649785	      0.00000000	      0.00000000	      0.00000000	      0.00000000
      0.41047810	  10680.19206405	   2819.32734267	   2534.09769730	      0.00000000	   -117.44176276	   1668.69570329	     -0.00000000	      0.00000000	      0.00000000	    278.61428107	    117.44176276	  -1668.69570329	      0.00000000	      0.00000000	      0.00000000	     28.54710187	      0.00000000	      0.00000000	      0.00000000	      0.00000000
      0.41083748	  10682.51422763	   2818.67292736	   2542.92615661	      0.00000000	   -118.52075334	   1668.98174455	     -0.00000000	      0.00000000	      0.00000000	    278.63873253	    118.52075334	  -1668.98174455	      0.00000000	      0.00000000	      0.00000000	     28.56756481	      0.00000000	      0.00000000	      0.00000000	      0.00000000
      0.41119686	  10684.67035978	   2818.01436580	   2551.73441653	      0.00000000	   -119.60009658	   1669.24265085	     -0.00000000	      0.00000000	      0.00000000	    278.65845409	    119.60009658	  -1669.24265085	      0.00000000	      0.00000000	      0.00000000	     28.58752549	      0.00000000	      0.00000000	      0.00000000	      0.00000000
      0.41154798	  10686.61969944	   2817.36695099	   2560.32067867	      0.00000000	   -120.64934350	   1669.48408184	     -0.00000000	      0.00000000	      0.00000000	    278.67566765	    120.64934350	  -1669.48408184	      0.00000000	      0.00000000	      0.00000000	     28.60669256	      0.00000000	      0.00000000	      0.00000000	      0.00000000
      0.41189910	  10688.41660631	   2816.71560519	   2568.88757416	      0.00000000	   -121.69856495	   1669.70294088	     -0.00000000	      0.00000000	      0.00000000	    278.68864841	    121.69856495	  -1669.70294088	      0.00000000	      0.00000000	      0.00000000	     28.62540148	      0.00000000	      0.00000000	      0.00000000	      0.00000000
      0.41225882	  10690.10250692	   2816.04423267	   2577.64431423	      0.00000000	   -122.76825960	   1669.91387499	     -0.00000000	      0.00000000	      0.00000000	    278.69990660	    122.76825960	  -1669.91387499	      0.00000000	      0.00000000	      0.00000000	     28.64423501	      0.00000000	      0.00000000	      0.00000000	      0.00000000
      0.41261855	  10691.63449980	   2815.36875991	   2586.38064388	      0.00000000	   -123.83844771	   1670.10089151	     -0.00000000	      0.00000000	      0.00000000	    278.70661780	    123.83844771	  -1670.10089151	      0.00000000	      0.00000000	      0.00000000	     28.66258617	      0.00000000	      0.00000000	      0.00000000	      0.00000000
      0.41296356	  10692.96199928	   2814.71708114	   2594.74036125	      0.00000000	   -124.85971350	   1670.26869179	     -0.00000000	      0.00000000	      0.00000000	    278.71131262	    124.85971350	  -1670.26869179	      0.00000000	      0.00000000	      0.00000000	     28.67988571	      0.00000000	      0.00000000	      0.00000000	      0.00000000
      0.41330857	  10694.15324762	   2814.06165263	   2603.08132875	      0.00000000	   -125.88077793	   1670.41638313	     -0.00000000	      0.00000000	      0.00000000	    278.71222324	    125.88077793	  -1670.41638313	      0.00000000	      0.00000000	      0.00000000	     28.69676930	      0.00000000	      0.00000000	      0.00000000	      0.00000000
      0.41367031	  10695.25870332	   2813.37042292	   2611.80687910	      0.00000000	   -126.94625459	   1670.55930907	     -0.00000000	      0.00000000	      0.00000000	    278.71134795	    126.94625459	  -1670.55930907	      0.00000000	      0.00000000	      0.00000000	     28.71416045	      0.00000000	      0.00000000	      0.00000000	      0.00000000
      0.41403205	  10696.21998993	   2812.67509265	   2620.51222405	      0.00000000	   -128.01250547	   1670.67894893	     -0.00000000	      0.00000000	      0.00000000	    278.70598930	    128.01250547	  -1670.67894893	      0.00000000	      0.00000000	      0.00000000	     28.73107951	      0.00000000	      0.00000000	      0.00000000	      0.00000000
      0.41436668	  10696.98329062	   2812.02823385	   2628.54728759	      0.00000000	   -128.99389354	   1670.78004570	     -0.00000000	      0.00000000	      0.00000000	    278.69961897	    128.99389354	  -1670.78004570	      0.00000000	      0.00000000	      0.00000000	     28.74646665	      0.00000000	      0.00000000	      0.00000000	      0.00000000
      0.41470131	  10697.62776480	   2811.37788319	   2636.56530261	      0.00000000	   -129.97484798	   1670.86392833	     -0.00000000	      0.00000000	      0.00000000	    278.69000431	    129.97484798	  -1670.86392833	      0.00000000	      0.00000000	      0.00000000	     28.76148906	      0.00000000	      0.00000000	      0.00000000	      0.00000000
      0.41506619	  10698.19756220	   2810.66476983	   2645.28882675	      0.00000000	   -131.03955715	   1670.94471508	     -0.00000000	      0.00000000	      0.00000000	    278.67787876	    131.03955715	  -1670.94471508	      0.00000000	      0.00000000	      0.00000000	     28.77757969	      0.00000000	      0.00000000	      0.00000000	      0.00000000
      0.41543107	  10698.63127218	   2809.94752255	   2653.99226048	      0.00000000	   -132.10557020	   1671.00216956	     -0.00000000	      0.00000000	      0.00000000	    278.66118649	    132.10557020	  -1671.00216956	      0.00000000	      0.00000000	      0.00000000	     28.79319813	      0.00000000	      0.00000000	      0.00000000	      0.00000000
      0.41574709	  10698.89896336	   2809.32299886	   2661.51391258	      0.00000000	   -133.02412585	   1671.04458629	     -0.00000000	      0.00000000	      0.00000000	    278.64569242	    133.02412585	  -1671.04458629	      0.00000000	      0.00000000	      0.00000000	     28.80650524	      0.00000000	      0.00000000	      0.00000000	      0.00000000
      0.41606310	  10699.06821858	   2808.69538674	   2669.02056426	      0.00000000	   -133.94196557	   1671.07329360	     -0.00000000	      0.00000000	      0.00000000	    278.62762178	    133.94196557	  -1671.07329360	      0.00000000	      0.00000000	      0.00000000	     28.81951242	      0.00000000	      0.00000000	      0.00000000	      0.00000000
      0.41642836	  10699.14335885	   2807.96614091	   2677.67821992	      0.00000000	   -134.99810769	   1671.09724307	     -0.00000000	      0.00000000	      0.00000000	    278.60532291	    134.99810769	  -1671.09724307	      0.00000000	      0.00000000	      0.00000000	     28.83428359	      0.00000000	      0.00000000	      0.00000000	      0.00000000
      0.41679362	  10699.09165787	   2807.23278287	   2686.31586228	      0.00000000	   -136.05624168	   1671.09760633	     -0.00000000	      0.00000000	      0.00000000	    278.57832642	    136.05624168	  -1671.09760633	      0.00000000	      0.00000000	      0.00000000	     28.84858135	      0.00000000	      0.00000000	      0.00000000	      0.00000000
      0.41708161	  10698.96305450	   2806.65164921	   2693.11237616	      0.00000000	   -136.88628614	   1671.09277905	     -0.00000000	      0.00000000	      0.00000000	    278.55637506	    136.88628614	  -1671.09277905	      0.00000000	      0.00000000	      0.00000000	     28.85968354	      0.00000000	      0.00000000	      0.00000000	      0.00000000
      0.41745492	  10698.68315654	   2805.89459062	   2701.90349529	      0.00000000	   -137.95783392	   1671.07765010	     -0.00000000	      0.00000000	      0.00000000	    278.52652919	    137.95783392	  -1671.07765010	      0.00000000	      0.00000000	      0.00000000	     28.87381981	      0.00000000	      0.00000000	      0.00000000	      0.00000000
      0.41782822	  10698.27773467	   2805.13325550	   2710.67364901	      0.00000000	   -139.03372874	   1671.03408499	     -0.00000000	      0.00000000	      0.00000000	    278.49085251	    139.03372874	  -1671.03408499	      0.00000000	      0.00000000	      0.00000000	     28.88740979	      0.00000000	      0.00000000	      0.00000000	      0.00000000
      0.41811976	  10697.87540886	   2804.53572238	   2717.50809871	      0.00000000	   -139.86694668	   1671.00075374	     -0.00000000	      0.00000000	      0.00000000	    278.46363393	    139.86694668	  -1671.00075374	      0.00000000	      0.00000000	      0.00000000	     28.89793217	      0.00000000	      0.00000000	      0.00000000	      0.00000000
      0.41841129	  10697.39914592	   2803.93558797	   2724.32970685	      0.00000000	   -140.70105933	   1670.95392948	     -0.00000000	      0.00000000	      0.00000000	    278.43372645	    140.70105933	  -1670.95392948	      0.00000000	      0.00000000	      0.00000000	     28.90817639	      0.00000000	      0.00000000	      0.00000000	      0.00000000
      0.41876158	  10696.73067476	   2803.21105769	   2732.50921646	      0.00000000	   -141.69861611	   1670.89196300	     -0.00000000	      0.00000000	      0.00000000	    278.39701132	    141.69861611	  -1670.89196300	      0.00000000	      0.00000000	      0.00000000	     28.92028954	      0.00000000	      0.00000000	      0.00000000	      0.00000000
      0.41911187	  10695.95895759	   2802.48277951	   2740.67008281	      0.00000000	   -142.69789647	   1670.80998373	     -0.00000000	      0.00000000	      0.00000000	    278.35626975	    142.69789647	  -1670.80998373	      0.00000000	      0.00000000	      0.00000000	     28.93199439	      0.00000000	      0.00000000	      0.00000000	      0.00000000
      0.41942124	  10695.19303427	   2801.83647503	   2747.86194452	      0.00000000	   -143.57595759	   1670.73326417	     -0.00000000	      0.00000000	      0.00000000	    278.31975380	    143.57595759	  -1670.73326417	      0.00000000	      0.00000000	      0.00000000	     28.94216712	      0.00000000	      0.00000000	      0.00000000	      0.00000000
      0.41973061	  10694.34928051	   2801.18725299	   2755.03916448	      0.00000000	   -144.45337003	   1670.64534109	     -0.00000000	      0.00000000	      0.00000000	    278.28108837	    144.45337003	  -1670.64534109	      0.00000000	      0.00000000	      0.00000000	     28.95208452	      0.00000000	      0.00000000	      0.00000000	      0.00000000
      0.42009053	  10693.27131600	   2800.42826118	   2763.37085410	      0.00000000	   -145.46973075	   1670.53669923	     -0.00000000	      0.00000000	      0.00000000	    278.23515863	    145.46973075	  -1670.53669923	      0.00000000	      0.00000000	      0.00000000	     28.96341181	      0.00000000	      0.00000000	      0.00000000	      0.00000000
      0.42045046	  10692.09155398	   2799.66532565	   2771.68256761	      0.00000000	   -146.48786058	   1670.40774033	     -0.00000000	      0.00000000	      0.00000000	    278.18511949	    146.48786058	  -1670.40774033	      0.00000000	      0.00000000	      0.00000000	     28.97432127	      0.00000000	      0.00000000	      0.00000000	      0.00000000
      0.42073494	  10691.08829880	   2799.05953153	   2778.23776133	      0.00000000	   -147.28853909	   1670.30264219	     -0.00000000	      0.00000000	      0.00000000	    278.14521078	    147.28853909	  -1670.30264219	      0.00000000	      0.00000000	      0.00000000	     28.98280774	      0.00000000	      0.00000000	      0.00000000	      0.00000000
      0.42110400	  10689.69516616	   2798.26994358	   2786.72333177	      0.00000000	   -148.32315888	   1670.15992335	     -0.00000000	      0.00000000	      0.00000000	    278.09244759	    148.32315888	  -1670.15992335	      0.00000000	      0.00000000	      0.00000000	     28.99360793	      0.00000000	      0.00000000	      0.00000000	      0.00000000
      0.42147307	  10688.20037346	   2797.47621573	   2795.18761589	      0.00000000	   -149.36165246	   1669.99205715	     -0.00000000	      0.00000000	      0.00000000	    278.03447198	    149.36165246	  -1669.99205715	      0.00000000	      0.00000000	      0.00000000	     29.00391608	      0.00000000	      0.00000000	      0.00000000	      0.00000000
      0.42176156	  10686.96234255	   2796.85288791	   2801.78915798	      0.00000000	   -150.16683029	   1669.86324356	     -0.00000000	      0.00000000	      0.00000000	    277.99004589	    150.16683029	  -1669.86324356	      0.00000000	      0.00000000	      0.00000000	     29.01191536	      0.00000000	      0.00000000	      0.00000000	      0.00000000
      0.42205005	  10685.66421987	   2796.22703269	   2808.37757093	      0.00000000	   -150.97276677	   1669.72268248	     -0.00000000	      0.00000000	      0.00000000	    277.94324597	    150.97276677	  -1669.72268248	      0.00000000	      0.00000000	      0.00000000	     29.01966605	      0.00000000	      0.00000000	      0.00000000	      0.00000000
      0.42239641	  10684.02755801	   2795.47230590	   2816.27007558	      0.00000000	   -151.93590261	   1669.55025618	     -0.00000000	      0.00000000	      0.00000000	    277.88660486	    151.93590261	  -1669.55025618	      0.00000000	      0.00000000	      0.00000000	     29.02881245	      0.00000000	      0.00000000	      0.00000000	      0.00000000
      0.42274277	  10682.30698398	   2794.71393772	   2824.14347705	      0.00000000	   -152.90046333	   1669.36040231	      0.00000000	      0.00000000	     -0.00000000	    277.82641635	    152.90046333	  -1669.36040231	     -0.00000000	      0.00000000	      0.00000000	     29.03759405	      0.00000000	      0.00000000	      0.00000000	      0.00000000
      0.42304843	  10680.72004283	   2794.04166186	   2831.07573177	      0.00000000	   -153.74743085	   1669.19026111	      0.00000000	     -0.00000000	     -0.00000000	    277.77303861	    153.74743085	  -1669.19026111	     -0.00000000	      0.00000000	      0.00000000	     29.04521084	      0.00000000	      0.00000000	      0.00000000	      0.00000000
      0.42335409	  10679.06983324	   2793.36655115	   2837.99296031	      0.00000000	   -154.59366694	   1669.01073795	      0.00000000	     -0.00000000	     -0.00000000	    277.71783556	    154.59366694	  -1669.01073795	     -0.00000000	      0.00000000	      0.00000000	     29.05260399	      0.00000000	      0.00000000	      0.00000000	      0.00000000
      0.42371026	  10677.06838350	   2792.57630676	   2846.03417089	      0.00000000	   -155.57546655	   1668.79718398	     -0.00000000	      0.00000000	      0.00000000	    277.65288845	    155.57546655	  -1668.79718398	      0.00000000	      0.00000000	      0.00000000	     29.06104405	      0.00000000	      0.00000000	      0.00000000	      0.00000000
      0.42406643	  10674.98377384	   2791.78221247	   2854.05476773	      0.00000000	   -156.55872643	   1668.56574641	      0.00000000	     -0.00000000	     -0.00000000	    277.58428635	    156.55872643	  -1668.56574641	     -0.00000000	      0.00000000	     -0.00000000	     29.06910737	      0.00000000	      0.00000000	      0.00000000	      0.00000000
      0.42434496	  10673.29658098	   2791.15854220	   2860.31250508	      0.00000000	   -157.32384853	   1668.38300477	      0.00000000	     -0.00000000	     -0.00000000	    277.53050292	    157.32384853	  -1668.38300477	     -0.00000000	      0.00000000	     -0.00000000	     29.07530427	      0.00000000	      0.00000000	      0.00000000	      0.00000000
      0.42471055	  10671.00724121	   2790.33633707	   2868.50709978	      0.00000000	   -158.32401788	   1668.13895213	      0.00000000	     -0.00000000	     -0.00000000	    277.45929830	    158.32401788	  -1668.13895213	     -0.00000000	      0.00000000	     -0.00000000	     29.08326758	      0.00000000	      0.00000000	      0.00000000	      0.00000000
      0.42507615	  10668.63443438	   2789.51007287	   2876.67962840	      0.00000000	   -159.32786459	   1667.87157787	      0.00000000	     -0.00000000	     -0.00000000	    277.38321643	    159.32786459	  -1667.87157787	     -0.00000000	      0.00000000	     -0.00000000	     29.09077039	      0.00000000	      0.00000000	      0.00000000	      0.00000000
      0.42536265	  10666.71760952	   2788.85973606	   2883.06851809	      0.00000000	   -160.10788928	   1667.66645816	      0.00000000	     -0.00000000	     -0.00000000	    277.32483929	    160.10788928	  -1667.66645816	     -0.00000000	      0.00000000	     -0.00000000	     29.09662624	      0.00000000	      0.00000000	      0.00000000	      0.00000000
      0.42564914	  10664.75110859	   2788.20690529	   2889.44371481	      0.00000000	   -160.88875986	   1667.45030170	      0.00000000	     -0.00000000	     -0.00000000	    277.26419869	    160.88875986	  -1667.45030170	     -0.00000000	      0.00000000	      0.00000000	     29.10224691	      0.00000000	      0.00000000	      0.00000000	      0.00000000
      0.42599054	  10662.34385657	   2787.42572080	   2897.02257561	      0.00000000	   -161.81492929	   1667.19067666	      0.00000000	     -0.00000000	     -0.00000000	    277.19175378	    161.81492929	  -1667.19067666	     -0.00000000	      0.00000000	     -0.00000000	     29.10881591	      0.00000000	      0.00000000	      0.00000000	      0.00000000
      0.42633194	  10659.86813884	   2786.64099211	   2904.58179635	      0.00000000	   -162.74209534	   1666.91596350	      0.00000000	     -0.00000000	     -0.00000000	    277.11621823	    162.74209534	  -1666.91596350	     -0.00000000	      0.00000000	     -0.00000000	     29.11505977	      0.00000000	      0.00000000	      0.00000000	      0.00000000
      0.42663858	  10657.58704457	   2785.93314373	   2911.35449769	      0.00000000	   -163.57073959	   1666.66775373	      0.00000000	     -0.00000000	     -0.00000000	    277.04828833	    163.57073959	  -1666.66775373	     -0.00000000	      0.00000000	     -0.00000000	     29.12055534	      0.00000000	      0.00000000	      0.00000000	      0.00000000
      0.42694521	  10655.25237661	   2785.22243354	   2918.11118972	      0.00000000	   -164.39859025	   1666.41114674	      0.00000000	     -0.00000000	     -0.00000000	    276.97870333	    164.39859025	  -1666.41114674	     -0.00000000	      0.00000000	     -0.00000000	     29.12584351	      0.00000000	      0.00000000	      0.00000000	      0.00000000
      0.42729811	  10652.50018038	   2784.40096062	   2925.86729523	      0.00000000	   -165.34715961	   1666.11287635	      0.00000000	     -0.00000000	     -0.00000000	    276.89823114	    165.34715961	  -1666.11287635	     -0.00000000	      0.00000000	     -0.00000000	     29.13178062	      0.00000000	      0.00000000	      0.00000000	      0.00000000
      0.42765101	  10649.67916489	   2783.57569199	   2933.60197297	      0.00000000	   -166.29673151	   1665.79888988	      0.00000000	     -0.00000000	     -0.00000000	    276.81453122	    166.29673151	  -1665.79888988	     -0.00000000	      0.00000000	     -0.00000000	     29.13737708	      0.00000000	      0.00000000	      0.00000000	      0.00000000
      0.42792962	  10647.40406391	   2782.92145165	   2939.69336483	      0.00000000	   -167.04274581	   1665.55014119	      0.00000000	     -0.00000000	     -0.00000000	    276.74845417	    167.04274581	  -1665.55014119	     -0.00000000	      0.00000000	     -0.00000000	     29.14170344	      0.00000000	      0.00000000	      0.00000000	      0.00000000
      0.42829195	  10644.38309765	   2782.06708343	   2947.59489555	      0.00000000	   -168.00900685	   1665.22346918	      0.00000000	     -0.00000000	     -0.00000000	    276.66206294	    168.00900685	  -1665.22346918	     -0.00000000	      0.00000000	     -0.00000000	     29.14717889	      0.00000000	      0.00000000	      0.00000000	      0.00000000
      0.42865429	  10641.29280459	   2781.20870426	   2955.47348040	      0.00000000	   -168.97813952	   1664.87613072	      0.00000000	     -0.00000000	     -0.00000000	    276.57134581	    168.97813952	  -1664.87613072	     -0.00000000	      0.00000000	     -0.00000000	     29.15223643	      0.00000000	      0.00000000	      0.00000000	      0.00000000
      0.42893788	  10638.82644284	   2780.53406233	   2961.62386261	      0.00000000	   -169.73058307	   1664.60896539	      0.00000000	     -0.00000000	     -0.00000000	    276.50157549	    169.73058307	  -1664.60896539	     -0.00000000	      0.00000000	     -0.00000000	     29.15618082	      0.00000000	      0.00000000	      0.00000000	      0.00000000
      0.42922148	  10636.31883048	   2779.85695944	   2967.76004590	      0.00000000	   -170.48351854	   1664.33219759	      0.00000000	     -0.00000000	     -0.00000000	    276.42983144	    170.48351854	  -1664.33219759	     -0.00000000	      0.00000000	     -0.00000000	     29.15991384	      0.00000000	      0.00000000	      0.00000000	      0.00000000
      0.42956054	  10633.26735339	   2779.04419324	   2975.07765563	      0.00000000	   -171.37953013	   1664.00023099	      0.00000000	     -0.00000000	     -0.00000000	    276.34402538	    171.37953013	  -1664.00023099	     -0.00000000	      0.00000000	     -0.00000000	     29.16426739	      0.00000000	      0.00000000	      0.00000000	      0.00000000
      0.42989960	  10630.15851910	   2778.22790298	   2982.37477363	      0.00000000	   -172.27625682	   1663.65456649	      0.00000000	     -0.00000000	     -0.00000000	    276.25540030	    172.27625682	  -1663.65456649	     -0.00000000	      0.00000000	     -0.00000000	     29.16831949	      0.00000000	      0.00000000	      0.00000000	      0.00000000
      0.43019968	  10627.35994238	   2777.50251831	   2988.81577984	      0.00000000	   -173.06595037	   1663.34813383	      0.00000000	     -0.00000000	     -0.00000000	    276.17703201	    173.06595037	  -1663.34813383	     -0.00000000	      0.00000000	     -0.00000000	     29.17181333	      0.00000000	      0.00000000	      0.00000000	      0.00000000
      0.43049976	  10624.51768091	   2776.77436821	   2995.24057863	      0.00000000	   -173.85468164	   1663.03470037	      0.00000000	     -0.00000000	     -0.00000000	    276.09727815	    173.85468164	  -1663.03470037	     -0.00000000	      0.00000000	     -0.00000000	     29.17512563	      0.00000000	      0.00000000	      0.00000000	      0.00000000
      0.43084965	  10621.14917520	   2775.92184522	   3002.71137303	      0.00000000	   -174.77028183	   1662.66736233	      0.00000000	     -0.00000000	     -0.00000000	    276.00407410	    174.77028183	  -1662.66736233	     -0.00000000	      0.00000000	      0.00000000	     29.17886034	      0.00000000	      0.00000000	      0.00000000	      0.00000000
      0.43119955	  10617.72291536	   2775.06555382	   3010.15991744	      0.00000000	   -175.68664186	   1662.28556109	      0.00000000	     -0.00000000	     -0.00000000	    275.90788726	    175.68664186	  -1662.28556109	     -0.00000000	      0.00000000	      0.00000000	     29.18227650	      0.00000000	      0.00000000	      0.00000000	      0.00000000
      0.43146393	  10615.09624764	   2774.41603725	   3015.77322219	      0.00000000	   -176.37567221	   1661.99697365	      0.00000000	     -0.00000000	     -0.00000000	    275.83532697	    176.37567221	  -1661.99697365	     -0.00000000	      0.00000000	     -0.00000000	     29.18478518	      0.00000000	      0.00000000	      0.00000000	      0.00000000
      0.43182449	  10611.46227863	   2773.52674823	   3023.40800672	      0.00000000	   -177.31106302	   1661.60248655	      0.00000000	     -0.00000000	     -0.00000000	    275.73635648	    177.31106302	  -1661.60248655	     -0.00000000	      0.00000000	     -0.00000000	     29.18809490	      0.00000000	      0.00000000	      0.00000000	      0.00000000
      0.43218506	  10607.76945065	   2772.63344285	   3031.01882488	      0.00000000	   -178.24992023	   1661.18612496	      0.00000000	     -0.00000000	     -0.00000000	    275.63277697	    178.24992023	  -1661.18612496	     -0.00000000	      0.00000000	     -0.00000000	     29.19097154	      0.00000000	      0.00000000	      0.00000000	      0.00000000
      0.43247921	  10604.71387583	   2771.90170974	   3037.20987937	      0.00000000	   -179.00818733	   1660.85561720	      0.00000000	     -0.00000000	     -0.00000000	    275.55045085	    179.00818733	  -1660.85561720	     -0.00000000	      0.00000000	     -0.00000000	     29.19336867	      0.00000000	      0.00000000	      0.00000000	      0.00000000
      0.43277335	  10601.62017598	   2771.16729709	   3043.38483400	      0.00000000	   -179.76821367	   1660.51192367	      0.00000000	     -0.00000000	     -0.00000000	    275.46535818	    179.76821367	  -1660.51192367	     -0.00000000	      0.00000000	     -0.00000000	     29.19549783	      0.00000000	      0.00000000	      0.00000000	      0.00000000
      0.43309074	  10598.23986148	   2770.37186245	   3050.02944054	      0.00000000	   -180.58408123	   1660.14171760	      0.00000000	     -0.00000000	     -0.00000000	    275.37383462	    180.58408123	  -1660.14171760	     -0.00000000	      0.00000000	     -0.00000000	     29.19772066	      0.00000000	      0.00000000	      0.00000000	      0.00000000
      0.43340812	  10594.81625266	   2769.57330119	   3056.65514234	      0.00000000	   -181.39950452	   1659.76239883	      0.00000000	     -0.00000000	     -0.00000000	    275.28046161	    181.39950452	  -1659.76239883	     -0.00000000	      0.00000000	     -0.00000000	     29.19972310	      0.00000000	      0.00000000	      0.00000000	      0.00000000
      0.43374324	  10591.15498702	   2768.72672736	   3063.63041026	      0.00000000	   -182.25640820	   1659.36110050	      0.00000000	     -0.00000000	     -0.00000000	    275.18186231	    182.25640820	  -1659.36110050	     -0.00000000	      0.00000000	     -0.00000000	     29.20173188	      0.00000000	      0.00000000	      0.00000000	      0.00000000
      0.43407835	  10587.44669285	   2767.87665830	   3070.58441360	      0.00000000	   -183.11293422	   1658.94937557	      0.00000000	     -0.00000000	     -0.00000000	    275.08114010	    183.11293422	  -1658.94937557	     -0.00000000	      0.00000000	     -0.00000000	     29.20349131	      0.00000000	      0.00000000	      0.00000000	      0.00000000
      0.43439742	  10583.87288341	   2767.06405438	   3077.18548247	      0.00000000	   -183.92448985	   1658.55685933	      0.00000000	     -0.00000000	     -0.00000000	    274.98528028	    183.92448985	  -1658.55685933	     -0.00000000	      0.00000000	     -0.00000000	     29.20506968	      0.00000000	      0.00000000	      0.00000000	      0.00000000
      0.43471648	  10580.25751867	   2766.24827325	   3083.76710651	      0.00000000	   -184.73508750	   1658.15649359	      0.00000000	     -0.00000000	     -0.00000000	    274.88784501	    184.73508750	  -1658.15649359	     -0.00000000	      0.00000000	     -0.00000000	     29.20644582	      0.00000000	      0.00000000	      0.00000000	      0.00000000
      0.43505845	  10576.33704877	   2765.37039525	   3090.79954469	      0.00000000	   -185.59983807	   1657.72635603	      0.00000000	     -0.00000000	     -0.00000000	    274.78334614	    185.59983807	  -1657.72635603	     -0.00000000	      0.00000000	     -0.00000000	     29.20780944	      0.00000000	      0.00000000	      0.00000000	      0.00000000
      0.43540042	  10572.37003187	   2764.48885656	   3097.80945401	      0.00000000	   -186.46427047	   1657.28520530	      0.00000000	     -0.00000000	     -0.00000000	    274.67659883	    186.46427047	  -1657.28520530	     -0.00000000	      0.00000000	     -0.00000000	     29.20891167	      0.00000000	      0.00000000	      0.00000000	      0.00000000
      0.43570371	  10568.81326007	   2763.70396196	   3104.00754298	      0.00000000	   -187.22715292	   1656.89385755	      0.00000000	     -0.00000000	     -0.00000000	    274.58203611	    187.22715292	  -1656.89385755	     -0.00000000	      0.00000000	     -0.00000000	     29.20980494	      0.00000000	      0.00000000	      0.00000000	      0.00000000
      0.43600700	  10565.22074863	   2762.91617968	   3110.18776676	      0.00000000	   -187.98883867	   1656.49632829	      0.00000000	     -0.00000000	     -0.00000000	    274.48624523	    187.98883867	  -1656.49632829	     -0.00000000	      0.00000000	     -0.00000000	     29.21052939	      0.00000000	      0.00000000	      0.00000000	      0.00000000
      0.43635367	  10561.07113202	   2762.01217824	   3117.22999127	      0.00000000	   -188.85547592	   1656.04102258	      0.00000000	     -0.00000000	     -0.00000000	    274.37669884	    188.85547592	  -1656.04102258	     -0.00000000	      0.00000000	     -0.00000000	     29.21124901	      0.00000000	      0.00000000	      0.00000000	      0.00000000
      0.43670034	  10556.87591159	   2761.10439207	   3124.24868873	      0.00000000	   -189.72219830	   1655.57331211	      0.00000000	     -0.00000000	     -0.00000000	    274.26460295	    189.72219830	  -1655.57331211	     -0.00000000	      0.00000000	     -0.00000000	     29.21168444	      0.00000000	      0.00000000	      0.00000000	      0.00000000
      0.43695988	  10553.70558706	   2760.42228387	   3129.48788351	      0.00000000	   -190.36790542	   1655.22358412	      0.00000000	     -0.00000000	     -0.00000000	    274.18087366	    190.36790542	  -1655.22358412	     -0.00000000	      0.00000000	     -0.00000000	     29.21195078	      0.00000000	      0.00000000	      0.00000000	      0.00000000
      0.43731723	  10549.29963077	   2759.47963919	   3136.67975267	      0.00000000	   -191.25270649	   1654.74219807	      0.00000000	     -0.00000000	     -0.00000000	    274.06575601	    191.25270649	  -1654.74219807	     -0.00000000	      0.00000000	     -0.00000000	     29.21222733	      0.00000000	      0.00000000	      0.00000000	      0.00000000
      0.43767458	  10544.84683549	   2758.53295365	   3143.84633918	      0.00000000	   -192.14023319	   1654.24053559	      0.00000000	     -0.00000000	     -0.00000000	    273.94638747	    192.14023319	  -1654.24053559	     -0.00000000	      0.00000000	     -0.00000000	     29.21209730	      0.00000000	      0.00000000	      0.00000000	      0.00000000
      0.43796082	  10541.24668481	   2757.77172552	   3149.56858767	      0.00000000	   -192.84398955	   1653.84857517	      0.00000000	     -0.00000000	     -0.00000000	    273.85302790	    192.84398955	  -1653.84857517	     -0.00000000	      0.00000000	     -0.00000000	     29.21206257	      0.00000000	      0.00000000	      0.00000000	      0.00000000
      0.43824707	  10537.61713535	   2757.00789655	   3155.27449635	      0.00000000	   -193.54903905	   1653.44479782	      0.00000000	     -0.00000000	     -0.00000000	    273.75720052	    193.54903905	  -1653.44479782	     -0.00000000	      0.00000000	     -0.00000000	     29.21178476	      0.00000000	      0.00000000	      0.00000000	      0.00000000
      0.43856198	  10533.59041089	   2756.16455093	   3161.53299920	      0.00000000	   -194.32069701	   1653.00179954	      0.00000000	     -0.00000000	     -0.00000000	    273.65215075	    194.32069701	  -1653.00179954	     -0.00000000	      0.00000000	     -0.00000000	     29.21141868	      0.00000000	      0.00000000	      0.00000000	      0.00000000
      0.43887689	  10529.52881022	   2755.31804846	   3167.77159551	      0.00000000	   -195.09163422	   1652.55063923	      0.00000000	     -0.00000000	     -0.00000000	    273.54544704	    195.09163422	  -1652.55063923	     -0.00000000	      0.00000000	     -0.00000000	     29.21084945	      0.00000000	      0.00000000	      0.00000000	      0.00000000
      0.43920537	  10525.25547399	   2754.43171267	   3174.25764986	      0.00000000	   -195.89183377	   1652.08003221	      0.00000000	     -0.00000000	     -0.00000000	    273.43426484	    195.89183377	  -1652.08003221	     -0.00000000	      0.00000000	     -0.00000000	     29.21016818	      0.00000000	      0.00000000	      0.00000000	      0.00000000
      0.43953385	  10520.94497240	   2753.54193101	   3180.72189984	      0.00000000	   -196.69119166	   1651.60067983	      0.00000000	     -0.00000000	     -0.00000000	    273.32131246	    196.69119166	  -1651.60067983	     -0.00000000	      0.00000000	     -0.00000000	     29.20926809	      0.00000000	      0.00000000	      0.00000000	      0.00000000
      0.43985281	  10516.72417194	   2752.67462903	   3186.97790970	      0.00000000	   -197.46354113	   1651.13523056	     -0.00000000	      0.00000000	      0.00000000	    273.21175103	    197.46354113	  -1651.13523056	      0.00000000	      0.00000000	      0.00000000	     29.20830929	      0.00000000	      0.00000000	      0.00000000	      0.00000000
      0.44017178	  10512.46903221	   2751.80406730	   3193.21322687	      0.00000000	   -198.23471190	   1650.66258184	      0.00000000	     -0.00000000	     -0.00000000	    273.10074665	    198.23471190	  -1650.66258184	     -0.00000000	      0.00000000	      0.00000000	     29.20715992	      0.00000000	      0.00000000	      0.00000000	      0.00000000
      0.44050626	  10507.97024961	   2750.88762341	   3199.72975564	      0.00000000	   -199.03948648	   1650.16661881	      0.00000000	     -0.00000000	     -0.00000000	    272.98439158	    199.03948648	  -1650.16661881	     -0.00000000	      0.00000000	     -0.00000000	     29.20586044	      0.00000000	      0.00000000	      0.00000000	      0.00000000
      0.44084075	  10503.43444238	   2749.96758249	   3206.22338565	      0.00000000	   -199.84338063	   1649.66155059	      0.00000000	     -0.00000000	     -0.00000000	    272.86619369	    199.84338063	  -1649.66155059	     -0.00000000	      0.00000000	      0.00000000	     29.20433393	      0.00000000	      0.00000000	      0.00000000	      0.00000000
      0.44114878	  10499.22496903	   2749.11712700	   3212.18308068	      0.00000000	   -200.57996936	   1649.19663559	      0.00000000	     -0.00000000	     -0.00000000	    272.75749450	    200.57996936	  -1649.19663559	     -0.00000000	      0.00000000	     -0.00000000	     29.20285040	      0.00000000	      0.00000000	      0.00000000	      0.00000000
      0.44145681	  10494.98468170	   2748.26361097	   3218.12324196	      0.00000000	   -201.31519040	   1648.72572667	      0.00000000	     -0.00000000	     -0.00000000	    272.64760491	    201.31519040	  -1648.72572667	     -0.00000000	      0.00000000	     -0.00000000	     29.20120025	      0.00000000	      0.00000000	      0.00000000	      0.00000000
      0.44179783	  10490.25472897	   2747.31512472	   3224.67663341	      0.00000000	   -202.12520318	   1648.20404328	      0.00000000	     -0.00000000	     -0.00000000	    272.52598865	    202.12520318	  -1648.20404328	     -0.00000000	      0.00000000	      0.00000000	     29.19927820	      0.00000000	      0.00000000	      0.00000000	      0.00000000
      0.44213884	  10485.48769269	   2746.36287439	   3231.20594895	      0.00000000	   -202.93458045	   1647.67201373	      0.00000000	     -0.00000000	     -0.00000000	    272.40226897	    202.93458045	  -1647.67201373	     -0.00000000	      0.00000000	      0.00000000	     29.19710743	      0.00000000	      0.00000000	      0.00000000	      0.00000000
      0.44241355	  10481.62075959	   2745.59302458	   3236.44824230	      0.00000000	   -203.58328560	   1647.24403316	      0.00000000	     -0.00000000	     -0.00000000	    272.30282151	    203.58328560	  -1647.24403316	     -0.00000000	      0.00000000	      0.00000000	     29.19529926	      0.00000000	      0.00000000	      0.00000000	      0.00000000
      0.44276679	  10476.61369566	   2744.59950894	   3243.16598321	      0.00000000	   -204.41382667	   1646.69243777	     -0.00000000	      0.00000000	      0.00000000	    272.17478514	    204.41382667	  -1646.69243777	      0.00000000	      0.00000000	      0.00000000	     29.19286553	      0.00000000	      0.00000000	      0.00000000	      0.00000000
      0.44312004	  10471.56786154	   2743.60193366	   3249.85768813	      0.00000000	   -205.24489592	   1646.12613761	      0.00000000	     -0.00000000	     -0.00000000	    272.04372154	    205.24489592	  -1646.12613761	     -0.00000000	      0.00000000	      0.00000000	     29.19011137	      0.00000000	      0.00000000	      0.00000000	      0.00000000
      0.44339561	  10467.60470439	   2742.82086033	   3255.06004757	      0.00000000	   -205.88825897	   1645.68967132	      0.00000000	     -0.00000000	     -0.00000000	    271.94270229	    205.88825897	  -1645.68967132	     -0.00000000	      0.00000000	     -0.00000000	     29.18797257	      0.00000000	      0.00000000	      0.00000000	      0.00000000
      0.44367119	  10463.61832759	   2742.03730824	   3260.24648600	      0.00000000	   -206.53129627	   1645.24610250	      0.00000000	     -0.00000000	     -0.00000000	    271.84023728	    206.53129627	  -1645.24610250	     -0.00000000	      0.00000000	      0.00000000	     29.18566649	      0.00000000	      0.00000000	      0.00000000	      0.00000000
      0.44399978	  10458.83493473	   2741.09977408	   3266.40982656	      0.00000000	   -207.29420418	   1644.71788601	      0.00000000	     -0.00000000	     -0.00000000	    271.71830476	    207.29420418	  -1644.71788601	     -0.00000000	      0.00000000	     -0.00000000	     29.18284734	      0.00000000	      0.00000000	      0.00000000	      0.00000000
      0.44432838	  10454.01901359	   2740.15870461	   3272.55043485	      0.00000000	   -208.05650920	   1644.17990630	      0.00000000	     -0.00000000	     -0.00000000	    271.59439047	    208.05650920	  -1644.17990630	     -0.00000000	      0.00000000	      0.00000000	     29.17979548	      0.00000000	      0.00000000	      0.00000000	      0.00000000
      0.44461220	  10449.83321685	   2739.34299450	   3277.83612587	      0.00000000	   -208.71154362	   1643.71600371	      0.00000000	     -0.00000000	     -0.00000000	    271.48761055	    208.71154362	  -1643.71600371	     -0.00000000	      0.00000000	     -0.00000000	     29.17710161	      0.00000000	      0.00000000	      0.00000000	      0.00000000
      0.44496335	  10444.62153640	   2738.33015058	   3284.35192076	      0.00000000	   -209.51872859	   1643.13964383	      0.00000000	     -0.00000000	     -0.00000000	    271.35509337	    209.51872859	  -1643.13964383	     -0.00000000	      0.00000000	     -0.00000000	     29.17364343	      0.00000000	      0.00000000	      0.00000000	      0.00000000
      0.44531449	  10439.37352862	   2737.31324914	   3290.84159447	      0.00000000	   -210.32530205	   1642.55178036	      0.00000000	     -0.00000000	     -0.00000000	    271.22024080	    210.32530205	  -1642.55178036	     -0.00000000	      0.00000000	      0.00000000	     29.16991444	      0.00000000	      0.00000000	      0.00000000	      0.00000000
      0.44557757	  10435.41813627	   2736.54873305	   3295.68645386	      0.00000000	   -210.92592958	   1642.11354697	      0.00000000	     -0.00000000	     -0.00000000	    271.11975482	    210.92592958	  -1642.11354697	     -0.00000000	      0.00000000	      0.00000000	     29.16708927	      0.00000000	      0.00000000	      0.00000000	      0.00000000
      0.44591534	  10430.31017327	   2735.56379117	   3301.88538183	      0.00000000	   -211.69429917	   1641.54830005	      0.00000000	     -0.00000000	     -0.00000000	    270.99028288	    211.69429917	  -1641.54830005	     -0.00000000	      0.00000000	     -0.00000000	     29.16334261	      0.00000000	      0.00000000	      0.00000000	      0.00000000
      0.44625311	  10425.16927903	   2734.57507651	   3308.06000876	      0.00000000	   -212.46194335	   1640.97277870	      0.00000000	     -0.00000000	     -0.00000000	    270.85873179	    212.46194335	  -1640.97277870	     -0.00000000	      0.00000000	     -0.00000000	     29.15935118	      0.00000000	      0.00000000	      0.00000000	      0.00000000
      0.44648145	  10421.67553437	   2733.90457257	   3312.22022444	      0.00000000	   -212.97835553	   1640.58427048	      0.00000000	     -0.00000000	     -0.00000000	    270.76998043	    212.97835553	  -1640.58427048	     -0.00000000	      0.00000000	     -0.00000000	     29.15660995	      0.00000000	      0.00000000	      0.00000000	      0.00000000
      0.44683994	  10416.16012163	   2732.84834538	   3318.72958522	      0.00000000	   -213.78441740	   1639.97723279	      0.00000000	     -0.00000000	     -0.00000000	    270.63135903	    213.78441740	  -1639.97723279	     -0.00000000	      0.00000000	      0.00000000	     29.15226729	      0.00000000	      0.00000000	      0.00000000	      0.00000000
      0.44719844	  10410.60828312	   2731.78784712	   3325.21144586	      0.00000000	   -214.59375602	   1639.34588571	     -0.00000000	      0.00000000	      0.00000000	    270.48769420	    214.59375602	  -1639.34588571	      0.00000000	      0.00000000	      0.00000000	     29.14745754	      0.00000000	      0.00000000	      0.00000000	      0.00000000
      0.44744831	  10406.71730812	   2731.04616259	   3329.71295283	      0.00000000	   -215.15035394	   1638.92055331	     -0.00000000	      0.00000000	      0.00000000	    270.39075542	    215.15035394	  -1638.92055331	      0.00000000	      0.00000000	      0.00000000	     29.14426674	      0.00000000	      0.00000000	      0.00000000	      0.00000000
      0.44769818	  10402.80883745	   2730.30239691	   3334.20106484	      0.00000000	   -215.70831158	   1638.48407351	     -0.00000000	      0.00000000	      0.00000000	    270.29150866	    215.70831158	  -1638.48407351	      0.00000000	      0.00000000	      0.00000000	     29.14085906	      0.00000000	      0.00000000	      0.00000000	      0.00000000
      0.44801719	  10397.79355404	   2729.34979572	   3339.91159852	      0.00000000	   -216.41697517	   1637.92814673	     -0.00000000	      0.00000000	      0.00000000	    270.16516538	    216.41697517	  -1637.92814673	      0.00000000	      0.00000000	      0.00000000	     29.13645729	      0.00000000	      0.00000000	      0.00000000	      0.00000000
      0.44833620	  10392.75004178	   2728.39379354	   3345.60025005	      0.00000000	   -217.12479453	   1637.36343245	     -0.00000000	      0.00000000	      0.00000000	    270.03705383	    217.12479453	  -1637.36343245	      0.00000000	      0.00000000	      0.00000000	     29.13184335	      0.00000000	      0.00000000	      0.00000000	      0.00000000
      0.44862669	  10388.13292492	   2727.52028233	   3350.76135855	      0.00000000	   -217.76591558	   1636.84997545	     -0.00000000	      0.00000000	      0.00000000	    269.92064029	    217.76591558	  -1636.84997545	      0.00000000	      0.00000000	      0.00000000	     29.12758434	      0.00000000	      0.00000000	      0.00000000	      0.00000000
      0.44897604	  10382.54967810	   2726.46604685	   3356.94405281	      0.00000000	   -218.53397108	   1636.22918619	     -0.00000000	      0.00000000	      0.00000000	    269.78004369	    218.53397108	  -1636.22918619	      0.00000000	      0.00000000	      0.00000000	     29.12232535	      0.00000000	      0.00000000	      0.00000000	      0.00000000
      0.44932540	  10376.93310480	   2725.40771378	   3363.10042244	      0.00000000	   -219.30038291	   1635.59971805	     -0.00000000	      0.00000000	      0.00000000	    269.63772352	    219.30038291	  -1635.59971805	      0.00000000	      0.00000000	      0.00000000	     29.11684025	      0.00000000	      0.00000000	      0.00000000	      0.00000000
      0.44959388	  10372.59405430	   2724.59156245	   3367.81388415	      0.00000000	   -219.88632319	   1635.11625178	     -0.00000000	      0.00000000	      0.00000000	    269.52848506	    219.88632319	  -1635.11625178	      0.00000000	      0.00000000	      0.00000000	     29.11256477	      0.00000000	      0.00000000	      0.00000000	      0.00000000
      0.44994636	  10366.86806554	   2723.51641672	   3373.97817172	      0.00000000	   -220.65181842	   1634.48097623	     -0.00000000	      0.00000000	      0.00000000	    269.38505265	    220.65181842	  -1634.48097623	      0.00000000	      0.00000000	      0.00000000	     29.10685825	      0.00000000	      0.00000000	      0.00000000	      0.00000000
      0.45029884	  10361.10863097	   2722.43708007	   3380.11559758	      0.00000000	   -221.41741054	   1633.83104784	     -0.00000000	      0.00000000	      0.00000000	    269.23864134	    221.41741054	  -1633.83104784	      0.00000000	      0.00000000	      0.00000000	     29.10083392	      0.00000000	      0.00000000	      0.00000000	      0.00000000
      0.45058179	  10356.46107957	   2721.56759160	   3385.02305355	      0.00000000	   -222.02644361	   1633.31684929	     -0.00000000	      0.00000000	      0.00000000	    269.12277890	    222.02644361	  -1633.31684929	      0.00000000	      0.00000000	      0.00000000	     29.09604227	      0.00000000	      0.00000000	      0.00000000	      0.00000000
      0.45086475	  10351.79215836	   2720.69539444	   3389.91317918	      0.00000000	   -222.63552803	   1632.79318061	     -0.00000000	      0.00000000	      0.00000000	    269.00499270	    222.63552803	  -1632.79318061	      0.00000000	      0.00000000	      0.00000000	     29.09104552	      0.00000000	      0.00000000	      0.00000000	      0.00000000
      0.45116752	  10346.77259476	   2719.75909520	   3395.12666593	      0.00000000	   -223.28372540	   1632.23405697	     -0.00000000	      0.00000000	      0.00000000	    268.87929394	    223.28372540	  -1632.23405697	      0.00000000	      0.00000000	      0.00000000	     29.08564895	      0.00000000	      0.00000000	      0.00000000	      0.00000000
      0.45147030	  10341.72874324	   2718.81968670	   3400.32029419	      0.00000000	   -223.93042997	   1631.66906972	     -0.00000000	      0.00000000	      0.00000000	    268.75244331	    223.93042997	  -1631.66906972	      0.00000000	      0.00000000	      0.00000000	     29.08009302	      0.00000000	      0.00000000	      0.00000000	      0.00000000
      0.45179693	  10336.26038474	   2717.80277698	   3405.90082534	      0.00000000	   -224.62436446	   1631.05970060	     -0.00000000	      0.00000000	      0.00000000	    268.61571815	    224.62436446	  -1631.05970060	      0.00000000	      0.00000000	      0.00000000	     29.07402234	      0.00000000	      0.00000000	      0.00000000	      0.00000000
      0.45212356	  10330.76396473	   2716.78223864	   3411.45823448	      0.00000000	   -225.31681488	   1630.44260594	     -0.00000000	      0.00000000	      0.00000000	    268.47746464	    225.31681488	  -1630.44260594	      0.00000000	      0.00000000	      0.00000000	     29.06775273	      0.00000000	      0.00000000	      0.00000000	      0.00000000
      0.45241510	  10325.83452031	   2715.86828919	   3416.39896681	      0.00000000	   -225.93151824	   1629.89220091	     -0.00000000	      0.00000000	      0.00000000	    268.35422735	    225.93151824	  -1629.89220091	      0.00000000	      0.00000000	      0.00000000	     29.06209358	      0.00000000	      0.00000000	      0.00000000	      0.00000000
      0.45276560	  10319.87869133	   2714.76565444	   3422.31458502	      0.00000000	   -226.66748397	   1629.22726694	     -0.00000000	      0.00000000	      0.00000000	    268.20549139	    226.66748397	  -1629.22726694	      0.00000000	      0.00000000	      0.00000000	     29.05515519	      0.00000000	      0.00000000	      0.00000000	      0.00000000
      0.45311609	  10313.89087217	   2713.65882421	   3428.20357635	      0.00000000	   -227.40154186	   1628.55397610	     -0.00000000	      0.00000000	      0.00000000	    268.05511194	    227.40154186	  -1628.55397610	      0.00000000	      0.00000000	      0.00000000	     29.04799624	      0.00000000	      0.00000000	      0.00000000	      0.00000000
      0.45336563	  10309.60850066	   2712.86827354	   3432.37993070	      0.00000000	   -227.92141457	   1628.07479505	     -0.00000000	      0.00000000	      0.00000000	    267.94815132	    227.92141457	  -1628.07479505	      0.00000000	      0.00000000	      0.00000000	     29.04284491	      0.00000000	      0.00000000	      0.00000000	      0.00000000
      0.45371899	  10303.51655496	   2711.74510860	   3438.27108890	      0.00000000	   -228.65357863	   1627.39701146	     -0.00000000	      0.00000000	      0.00000000	    267.79694220	    228.65357863	  -1627.39701146	      0.00000000	      0.00000000	      0.00000000	     29.03548113	      0.00000000	      0.00000000	      0.00000000	      0.00000000
      0.45407236	  10297.39236424	   2710.61766188	   3444.13520147	      0.00000000	   -229.38644309	   1626.70162071	     -0.00000000	      0.00000000	      0.00000000	    267.64215841	    229.38644309	  -1626.70162071	      0.00000000	      0.00000000	      0.00000000	     29.02775502	      0.00000000	      0.00000000	      0.00000000	      0.00000000
      0.45433289	  10292.85656540	   2709.78367990	   3448.44135021	      0.00000000	   -229.92097339	   1626.19893975	     -0.00000000	      0.00000000	      0.00000000	    267.53020561	    229.92097339	  -1626.19893975	      0.00000000	      0.00000000	      0.00000000	     29.02215039	      0.00000000	      0.00000000	      0.00000000	      0.00000000
      0.45459342	  10288.30332323	   2708.94736493	   3452.73281027	      0.00000000	   -230.45578307	   1625.68697909	     -0.00000000	      0.00000000	      0.00000000	    267.41637207	    230.45578307	  -1625.68697909	      0.00000000	      0.00000000	      0.00000000	     29.01635333	      0.00000000	      0.00000000	      0.00000000	      0.00000000
      0.45490551	  10282.82606274	   2707.94246602	   3457.85424247	      0.00000000	   -231.09292558	   1625.07477732	     -0.00000000	      0.00000000	      0.00000000	    267.28031419	    231.09292558	  -1625.07477732	      0.00000000	      0.00000000	      0.00000000	     29.00935797	      0.00000000	      0.00000000	      0.00000000	      0.00000000
      0.45521760	  10277.32387482	   2706.93421265	   3462.95461984	      0.00000000	   -231.72861979	   1624.45552788	     -0.00000000	      0.00000000	      0.00000000	    267.14287015	    231.72861979	  -1624.45552788	      0.00000000	      0.00000000	      0.00000000	     29.00218195	      0.00000000	      0.00000000	      0.00000000	      0.00000000
      0.45551866	  10271.99255071	   2705.95840702	   3467.85482306	      0.00000000	   -232.33845455	   1623.85848815	     -0.00000000	      0.00000000	      0.00000000	    267.01043231	    232.33845455	  -1623.85848815	      0.00000000	      0.00000000	      0.00000000	     28.99519505	      0.00000000	      0.00000000	      0.00000000	      0.00000000
      0.45581972	  10266.63811915	   2704.97947305	   3472.73546242	      0.00000000	   -232.94648414	   1623.25643190	     -0.00000000	      0.00000000	      0.00000000	    266.87702756	    232.94648414	  -1623.25643190	      0.00000000	      0.00000000	      0.00000000	     28.98806369	      0.00000000	      0.00000000	      0.00000000	      0.00000000
      0.45615020	  10260.73390932	   2703.90127462	   3478.07052160	      0.00000000	   -233.61026080	   1622.59532836	     -0.00000000	      0.00000000	      0.00000000	    266.73063298	    233.61026080	  -1622.59532836	      0.00000000	      0.00000000	      0.00000000	     28.98015398	      0.00000000	      0.00000000	      0.00000000	      0.00000000
      0.45648068	  10254.80195026	   2702.81929822	   3483.38205102	      0.00000000	   -234.27237410	   1621.92631548	     -0.00000000	      0.00000000	      0.00000000	    266.58268636	    234.27237410	  -1621.92631548	      0.00000000	      0.00000000	      0.00000000	     28.97204200	      0.00000000	      0.00000000	      0.00000000	      0.00000000
      0.45673907	  10250.14466668	   2701.97070589	   3487.51857119	      0.00000000	   -234.78726914	   1621.40347445	     -0.00000000	      0.00000000	      0.00000000	    266.46712787	    234.78726914	  -1621.40347445	      0.00000000	      0.00000000	      0.00000000	     28.96564632	      0.00000000	      0.00000000	      0.00000000	      0.00000000
      0.45708962	  10243.79931828	   2700.81576251	   3493.10744583	      0.00000000	   -235.48210427	   1620.69376949	     -0.00000000	      0.00000000	      0.00000000	    266.31036610	    235.48210427	  -1620.69376949	      0.00000000	      0.00000000	      0.00000000	     28.95688412	      0.00000000	      0.00000000	      0.00000000	      0.00000000
      0.45744016	  10237.42287816	   2699.65655509	   3498.66993785	      0.00000000	   -236.17654568	   1619.96974457	     -0.00000000	      0.00000000	      0.00000000	    266.15073441	    236.17654568	  -1619.96974457	      0.00000000	      0.00000000	      0.00000000	     28.94781197	      0.00000000	      0.00000000	      0.00000000	      0.00000000
      0.45771033	  10232.48738411	   2698.76024463	   3502.93896466	      0.00000000	   -236.70666722	   1619.41924682	     -0.00000000	      0.00000000	      0.00000000	    266.02933914	    236.70666722	  -1619.41924682	      0.00000000	      0.00000000	      0.00000000	     28.94087243	      0.00000000	      0.00000000	      0.00000000	      0.00000000
      0.45798049	  10227.53346391	   2697.86139668	   3507.19236303	      0.00000000	   -237.23655303	   1618.86019714	     -0.00000000	      0.00000000	      0.00000000	    265.90623094	    237.23655303	  -1618.86019714	      0.00000000	      0.00000000	      0.00000000	     28.93374823	      0.00000000	      0.00000000	      0.00000000	      0.00000000
      0.45828467	  10221.93388592	   2696.84635776	   3511.96252747	      0.00000000	   -237.82979586	   1618.23160422	      0.00000000	      0.00000000	     -0.00000000	    265.76787363	    237.82979586	  -1618.23160422	     -0.00000000	      0.00000000	      0.00000000	     28.92567531	      0.00000000	      0.00000000	      0.00000000	      0.00000000
      0.45858884	  10216.31099291	   2695.82809746	   3516.71293629	      0.00000000	   -238.42133560	   1617.59718505	     -0.00000000	      0.00000000	      0.00000000	    265.62838770	    238.42133560	  -1617.59718505	      0.00000000	      0.00000000	      0.00000000	     28.91744505	      0.00000000	      0.00000000	      0.00000000	      0.00000000
      0.45890424	  10210.45608367	   2694.76887143	   3521.61774969	      0.00000000	   -239.03122960	   1616.93929174	     -0.00000000	      0.00000000	      0.00000000	    265.48382574	    239.03122960	  -1616.93929174	      0.00000000	      0.00000000	      0.00000000	     28.90883810	      0.00000000	      0.00000000	      0.00000000	      0.00000000
      0.45921963	  10204.57614458	   2693.70617630	   3526.50139409	      0.00000000	   -239.63924015	   1616.27527403	     -0.00000000	      0.00000000	      0.00000000	    265.33808058	    239.63924015	  -1616.27527403	      0.00000000	      0.00000000	      0.00000000	     28.90006434	      0.00000000	      0.00000000	      0.00000000	      0.00000000
      0.45952605	  10198.83970441	   2692.67042086	   3531.22572231	      0.00000000	   -240.22657961	   1615.63001314	     -0.00000000	      0.00000000	      0.00000000	    265.19653608	    240.22657961	  -1615.63001314	      0.00000000	      0.00000000	      0.00000000	     28.89146817	      0.00000000	      0.00000000	      0.00000000	      0.00000000
      0.45983246	  10193.07966622	   2691.63138619	   3535.93014384	      0.00000000	   -240.81196173	   1614.97959355	     -0.00000000	      0.00000000	      0.00000000	    265.05400459	    240.81196173	  -1614.97959355	      0.00000000	      0.00000000	      0.00000000	     28.88272429	      0.00000000	      0.00000000	      0.00000000	      0.00000000
      0.46015621	  10186.96816694	   2690.53001012	   3540.87910214	      0.00000000	   -241.42693272	   1614.29197508	     -0.00000000	      0.00000000	      0.00000000	    264.90341359	    241.42693272	  -1614.29197508	      0.00000000	      0.00000000	      0.00000000	     28.87340501	      0.00000000	      0.00000000	      0.00000000	      0.00000000
      0.46047995	  10180.83034412	   2689.42496810	   3545.80592875	      0.00000000	   -242.03996958	   1613.59760994	     -0.00000000	      0.00000000	      0.00000000	    264.75151776	    242.03996958	  -1613.59760994	      0.00000000	      0.00000000	      0.00000000	     28.86390595	      0.00000000	      0.00000000	      0.00000000	      0.00000000
      0.46076367	  10175.42974723	   2688.45353434	   3550.10546076	      0.00000000	   -242.57416846	   1612.98899997	     -0.00000000	      0.00000000	      0.00000000	    264.61845592	    242.57416846	  -1612.98899997	      0.00000000	      0.00000000	      0.00000000	     28.85551715	      0.00000000	      0.00000000	      0.00000000	      0.00000000
      0.46111347	  10168.74354312	   2687.25197463	   3555.38305658	      0.00000000	   -243.22957594	   1612.23586779	     -0.00000000	      0.00000000	      0.00000000	    264.45392455	    243.22957594	  -1612.23586779	      0.00000000	      0.00000000	      0.00000000	     28.84505157	      0.00000000	      0.00000000	      0.00000000	      0.00000000
      0.46146327	  10162.02662495	   2686.04612719	   3560.63499317	      0.00000000	   -243.88289722	   1611.47410741	     -0.00000000	      0.00000000	      0.00000000	    264.28771717	    243.88289722	  -1611.47410741	      0.00000000	      0.00000000	      0.00000000	     28.83436501	      0.00000000	      0.00000000	      0.00000000	      0.00000000
      0.46172939	  10156.89589739	   2685.12585847	   3564.61346648	      0.00000000	   -244.37662942	   1610.89607165	     -0.00000000	      0.00000000	      0.00000000	    264.16164769	    244.37662942	  -1610.89607165	      0.00000000	      0.00000000	      0.00000000	     28.82619858	      0.00000000	      0.00000000	      0.00000000	      0.00000000
      0.46205625	  10150.56988661	   2683.99216250	   3569.47970423	      0.00000000	   -244.98062216	   1610.18220121	     -0.00000000	      0.00000000	      0.00000000	    264.00608126	    244.98062216	  -1610.18220121	      0.00000000	      0.00000000	      0.00000000	     28.81603841	      0.00000000	      0.00000000	      0.00000000	      0.00000000
      0.46238311	  10144.21705562	   2682.85471722	   3574.32370689	      0.00000000	   -245.58222481	   1609.46291299	     -0.00000000	      0.00000000	      0.00000000	    263.84948903	    245.58222481	  -1609.46291299	      0.00000000	      0.00000000	      0.00000000	     28.80571817	      0.00000000	      0.00000000	      0.00000000	      0.00000000
      0.46269749	  10138.08139683	   2681.75714809	   3578.96190019	      0.00000000	   -246.15748847	   1608.77030326	     -0.00000000	      0.00000000	      0.00000000	    263.69879856	    246.15748847	  -1608.77030326	      0.00000000	      0.00000000	      0.00000000	     28.79570750	      0.00000000	      0.00000000	      0.00000000	      0.00000000
      0.46301187	  10131.92091551	   2680.65610745	   3583.57963823	      0.00000000	   -246.73061503	   1608.07236226	     -0.00000000	      0.00000000	      0.00000000	    263.54709418	    246.73061503	  -1608.07236226	      0.00000000	      0.00000000	      0.00000000	     28.78554410	      0.00000000	      0.00000000	      0.00000000	      0.00000000
      0.46332667	  10125.72741148	   2679.55013171	   3588.18304505	      0.00000000	   -247.30114524	   1607.37289174	      0.00000000	     -0.00000000	     -0.00000000	    263.39514702	    247.30114524	  -1607.37289174	     -0.00000000	      0.00000000	      0.00000000	     28.77528711	      0.00000000	      0.00000000	      0.00000000	      0.00000000
      0.46364147	  10119.50900299	   2678.44067291	   3592.76606202	      0.00000000	   -247.86959103	   1606.66781373	      0.00000000	     -0.00000000	     -0.00000000	    263.24213020	    247.86959103	  -1606.66781373	     -0.00000000	      0.00000000	      0.00000000	     28.76487322	      0.00000000	      0.00000000	      0.00000000	      0.00000000
      0.46394821	  10113.42578086	   2677.35625793	   3597.21222944	      0.00000000	   -248.42024668	   1605.98026171	      0.00000000	     -0.00000000	     -0.00000000	    263.09300192	    248.42024668	  -1605.98026171	     -0.00000000	      0.00000000	     -0.00000000	     28.75464999	      0.00000000	      0.00000000	      0.00000000	      0.00000000
      0.46425495	  10107.31889300	   2676.26853425	   3601.63915536	      0.00000000	   -248.96883590	   1605.28770267	      0.00000000	     -0.00000000	     -0.00000000	    262.94292383	    248.96883590	  -1605.28770267	     -0.00000000	      0.00000000	     -0.00000000	     28.74428293	      0.00000000	      0.00000000	      0.00000000	      0.00000000
      0.46457446	  10100.93267182	   2675.13202270	   3606.22992892	      0.00000000	   -249.53689120	   1604.56564826	      0.00000000	     -0.00000000	     -0.00000000	    262.78654412	    249.53689120	  -1604.56564826	     -0.00000000	      0.00000000	     -0.00000000	     28.73340315	      0.00000000	      0.00000000	      0.00000000	      0.00000000
      0.46489397	  10094.52074742	   2673.99192000	   3610.79996140	      0.00000000	   -250.10285974	   1603.83750829	      0.00000000	     -0.00000000	     -0.00000000	    262.62900076	    250.10285974	  -1603.83750829	     -0.00000000	      0.00000000	     -0.00000000	     28.72235754	      0.00000000	      0.00000000	      0.00000000	      0.00000000
      0.46521143	  10088.12438356	   2672.85555609	   3615.31966022	      0.00000000	   -250.66156813	   1603.11430297	      0.00000000	     -0.00000000	     -0.00000000	    262.47260496	    250.66156813	  -1603.11430297	     -0.00000000	      0.00000000	     -0.00000000	     28.71131547	      0.00000000	      0.00000000	      0.00000000	      0.00000000
      0.46552889	  10081.70261352	   2671.71564609	   3619.81590813	      0.00000000	   -251.21838740	   1602.38413587	      0.00000000	     -0.00000000	     -0.00000000	    262.31487159	    251.21838740	  -1602.38413587	     -0.00000000	      0.00000000	      0.00000000	     28.70009495	      0.00000000	      0.00000000	      0.00000000	      0.00000000
      0.46575076	  10077.19938627	   2670.91686471	   3622.94293099	      0.00000000	   -251.60542219	   1601.87351524	      0.00000000	     -0.00000000	     -0.00000000	    262.20462698	    251.60542219	  -1601.87351524	     -0.00000000	      0.00000000	      0.00000000	     28.69220559	      0.00000000	      0.00000000	      0.00000000	      0.00000000
      0.46610986	  10069.88472801	   2669.62039197	   3627.97459707	      0.00000000	   -252.22759190	   1601.04817059	      0.00000000	     -0.00000000	     -0.00000000	    262.02653508	    252.22759190	  -1601.04817059	     -0.00000000	      0.00000000	     -0.00000000	     28.67937854	      0.00000000	      0.00000000	      0.00000000	      0.00000000
      0.46640723	  10063.80276270	   2668.54334041	   3632.11173762	      0.00000000	   -252.74230119	   1600.35087973	      0.00000000	     -0.00000000	     -0.00000000	    261.87635557	    252.74230119	  -1600.35087973	     -0.00000000	      0.00000000	     -0.00000000	     28.66847248	      0.00000000	      0.00000000	      0.00000000	      0.00000000
      0.46670460	  10057.69845597	   2667.46317894	   3636.22002784	      0.00000000	   -253.25116484	   1599.66256115	      0.00000000	     -0.00000000	     -0.00000000	    261.72813752	    253.25116484	  -1599.66256115	     -0.00000000	      0.00000000	     -0.00000000	     28.65763947	      0.00000000	      0.00000000	      0.00000000	      0.00000000
      0.46700196	  10051.57178365	   2666.37990627	   3640.29768600	      0.00000000	   -253.75911302	   1598.96217097	      0.00000000	     -0.00000000	     -0.00000000	    261.57759882	    253.75911302	  -1598.96217097	     -0.00000000	      0.00000000	     -0.00000000	     28.64655433	      0.00000000	      0.00000000	      0.00000000	      0.00000000
      0.46728826	  10045.65199245	   2665.33401250	   3644.19306725	      0.00000000	   -254.24360594	   1598.29112797	      0.00000000	     -0.00000000	     -0.00000000	    261.43348343	    254.24360594	  -1598.29112797	     -0.00000000	      0.00000000	     -0.00000000	     28.63586912	      0.00000000	      0.00000000	      0.00000000	      0.00000000
      0.46757457	  10039.71144417	   2664.28523611	   3648.05707179	      0.00000000	   -254.72591995	   1597.61317701	      0.00000000	     -0.00000000	     -0.00000000	    261.28812125	    254.72591995	  -1597.61317701	     -0.00000000	      0.00000000	     -0.00000000	     28.62501462	      0.00000000	      0.00000000	      0.00000000	      0.00000000
      0.46786169	  10033.73297357	   2663.23055304	   3651.89931260	      0.00000000	   -255.20579976	   1596.93259529	      0.00000000	     -0.00000000	     -0.00000000	    261.14237893	    255.20579976	  -1596.93259529	     -0.00000000	      0.00000000	     -0.00000000	     28.61405466	      0.00000000	      0.00000000	      0.00000000	      0.00000000
      0.46820847	  10026.48445282	   2661.95286931	   3656.49417873	      0.00000000	   -255.78096758	   1596.10603872	      0.00000000	     -0.00000000	     -0.00000000	    260.96567891	    255.78096758	  -1596.10603872	     -0.00000000	      0.00000000	     -0.00000000	     28.60066092	      0.00000000	      0.00000000	      0.00000000	      0.00000000
      0.46855525	  10019.20541773	   2660.67096031	   3661.03704920	      0.00000000	   -256.35147892	   1595.27280636	      0.00000000	     -0.00000000	     -0.00000000	    260.78791910	    256.35147892	  -1595.27280636	     -0.00000000	      0.00000000	     -0.00000000	     28.58706884	      0.00000000	      0.00000000	      0.00000000	      0.00000000
      0.46884147	  10013.17462812	   2659.60974891	   3664.74595267	      0.00000000	   -256.81795057	   1594.58322560	      0.00000000	     -0.00000000	     -0.00000000	    260.64106462	    256.81795057	  -1594.58322560	     -0.00000000	      0.00000000	     -0.00000000	     28.57574914	      0.00000000	      0.00000000	      0.00000000	      0.00000000
      0.46920122	  10005.56481546	   2658.27180031	   3669.35402689	      0.00000000	   -257.39880708	   1593.71251341	      0.00000000	     -0.00000000	     -0.00000000	    260.45600066	    257.39880708	  -1593.71251341	     -0.00000000	      0.00000000	     -0.00000000	     28.56136597	      0.00000000	      0.00000000	      0.00000000	      0.00000000
      0.46956098	   9997.92209062	   2656.92931039	   3673.90041416	      0.00000000	   -257.97478732	   1592.83127874	      0.00000000	     -0.00000000	     -0.00000000	    260.26918176	    257.97478732	  -1592.83127874	     -0.00000000	      0.00000000	     -0.00000000	     28.54671455	      0.00000000	      0.00000000	      0.00000000	      0.00000000
      0.46982834	   9992.22089918	   2655.92866965	   3677.23813298	      0.00000000	   -258.39754363	   1592.17828944	      0.00000000	     -0.00000000	     -0.00000000	    260.13099352	    258.39754363	  -1592.17828944	     -0.00000000	      0.00000000	     -0.00000000	     28.53578666	      0.00000000	      0.00000000	      0.00000000	      0.00000000
      0.47009570	   9986.50150681	   2654.92552349	   3680.54008975	      0.00000000	   -258.81760047	   1591.51867052	      0.00000000	     -0.00000000	     -0.00000000	    259.99168933	    258.81760047	  -1591.51867052	     -0.00000000	      0.00000000	     -0.00000000	     28.52469704	      0.00000000	      0.00000000	      0.00000000	      0.00000000
      0.47040767	   9979.80469605	   2653.75181660	   3684.34696374	      0.00000000	   -259.30262810	   1590.74762559	      0.00000000	     -0.00000000	     -0.00000000	    259.82916523	    259.30262810	  -1590.74762559	     -0.00000000	      0.00000000	     -0.00000000	     28.51166055	      0.00000000	      0.00000000	      0.00000000	      0.00000000
      0.47071965	   9973.08307716	   2652.57470277	   3688.10327958	      0.00000000	   -259.78331468	   1589.96948458	      0.00000000	     -0.00000000	     -0.00000000	    259.66553591	    259.78331468	  -1589.96948458	     -0.00000000	      0.00000000	     -0.00000000	     28.49843268	      0.00000000	      0.00000000	      0.00000000	      0.00000000
      0.47098309	   9967.38773260	   2651.57804750	   3691.23522346	      0.00000000	   -260.18487901	   1589.31077499	      0.00000000	     -0.00000000	     -0.00000000	    259.52730095	    260.18487901	  -1589.31077499	     -0.00000000	      0.00000000	     -0.00000000	     28.48717360	      0.00000000	      0.00000000	      0.00000000	      0.00000000
      0.47134613	   9959.51031124	   2650.20064321	   3695.49008654	      0.00000000	   -260.73179871	   1588.39982503	      0.00000000	     -0.00000000	     -0.00000000	    259.33656730	    260.73179871	  -1588.39982503	     -0.00000000	      0.00000000	     -0.00000000	     28.47151190	      0.00000000	      0.00000000	      0.00000000	      0.00000000
      0.47170917	   9951.59924221	   2648.81863617	   3699.67303478	      0.00000000	   -261.27367506	   1587.47365491	      0.00000000	     -0.00000000	     -0.00000000	    259.14324261	    261.27367506	  -1587.47365491	     -0.00000000	      0.00000000	     -0.00000000	     28.45550240	      0.00000000	      0.00000000	      0.00000000	      0.00000000
      0.47195404	   9946.24421880	   2647.88387614	   3702.45324295	      0.00000000	   -261.63297044	   1586.85506592	      0.00000000	     -0.00000000	     -0.00000000	    259.01436641	    261.63297044	  -1586.85506592	     -0.00000000	      0.00000000	     -0.00000000	     28.44473493	      0.00000000	      0.00000000	      0.00000000	      0.00000000
      0.47219890	   9940.87387404	   2646.94702581	   3705.19988612	      0.00000000	   -261.99022188	   1586.22795146	      0.00000000	     -0.00000000	     -0.00000000	    258.88399786	    261.99022188	  -1586.22795146	     -0.00000000	      0.00000000	     -0.00000000	     28.43378403	      0.00000000	      0.00000000	      0.00000000	      0.00000000
      0.47251330	   9933.95613029	   2645.74109157	   3708.67674750	      0.00000000	   -262.44340015	   1585.42133438	      0.00000000	     -0.00000000	     -0.00000000	    258.71666839	    262.44340015	  -1585.42133438	     -0.00000000	      0.00000000	     -0.00000000	     28.41962577	      0.00000000	      0.00000000	      0.00000000	      0.00000000
      0.47282770	   9927.01311602	   2644.53171841	   3712.09717365	      0.00000000	   -262.89166184	   1584.60696670	      0.00000000	     -0.00000000	     -0.00000000	    258.54816883	    262.89166184	  -1584.60696670	     -0.00000000	      0.00000000	     -0.00000000	     28.40526218	      0.00000000	      0.00000000	      0.00000000	      0.00000000
      0.47310285	   9920.91625400	   2643.47052691	   3715.04379267	      0.00000000	   -263.27878400	   1583.89284573	      0.00000000	     -0.00000000	     -0.00000000	    258.40074866	    263.27878400	  -1583.89284573	     -0.00000000	      0.00000000	     -0.00000000	     28.39259965	      0.00000000	      0.00000000	      0.00000000	      0.00000000
      0.47346042	   9912.96408327	   2642.08751873	   3718.80733291	      0.00000000	   -263.77534918	   1582.95933761	      0.00000000	     -0.00000000	     -0.00000000	    258.20853112	    263.77534918	  -1582.95933761	     -0.00000000	      0.00000000	     -0.00000000	     28.37596122	      0.00000000	      0.00000000	      0.00000000	      0.00000000
      0.47381798	   9904.97920415	   2640.70007878	   3722.49591610	      0.00000000	   -264.26521275	   1582.01616182	      0.00000000	     -0.00000000	     -0.00000000	    258.01489837	    264.26521275	  -1582.01616182	     -0.00000000	      0.00000000	     -0.00000000	     28.35906197	      0.00000000	      0.00000000	      0.00000000	      0.00000000
      0.47409867	   9898.68820434	   2639.60784640	   3725.33852148	      0.00000000	   -264.64356707	   1581.27566178	      0.00000000	     -0.00000000	     -0.00000000	    257.86325524	    264.64356707	  -1581.27566178	     -0.00000000	      0.00000000	     -0.00000000	     28.34571652	      0.00000000	      0.00000000	      0.00000000	      0.00000000
      0.47437936	   9892.37704499	   2638.51289063	   3728.13430045	      0.00000000	   -265.01793788	   1580.52811305	      0.00000000	     -0.00000000	     -0.00000000	    257.71052867	    265.01793788	  -1580.52811305	     -0.00000000	      0.00000000	     -0.00000000	     28.33219323	      0.00000000	      0.00000000	      0.00000000	      0.00000000
      0.47466150	   9886.01291064	   2637.40952780	   3730.89711747	      0.00000000	   -265.38910011	   1579.77470970	      0.00000000	     -0.00000000	     -0.00000000	    257.55695494	    265.38910011	  -1579.77470970	     -0.00000000	      0.00000000	     -0.00000000	     28.31850001	      0.00000000	      0.00000000	      0.00000000	      0.00000000
      0.47503731	   9877.50425903	   2635.93558851	   3734.50296276	      0.00000000	   -265.87594660	   1578.76564528	      0.00000000	     -0.00000000	     -0.00000000	    257.35181968	    265.87594660	  -1578.76564528	     -0.00000000	      0.00000000	     -0.00000000	     28.30006716	      0.00000000	      0.00000000	      0.00000000	      0.00000000
      0.47541312	   9868.95947628	   2634.45678966	   3738.02361075	      0.00000000	   -266.35549844	   1577.74370238	      0.00000000	     -0.00000000	     -0.00000000	    257.14471342	    266.35549844	  -1577.74370238	     -0.00000000	      0.00000000	     -0.00000000	     28.28131146	      0.00000000	      0.00000000	      0.00000000	      0.00000000
      0.47567552	   9862.97192507	   2633.42138743	   3740.43108386	      0.00000000	   -266.68368648	   1577.03339720	      0.00000000	     -0.00000000	     -0.00000000	    257.00112978	    266.68368648	  -1577.03339720	     -0.00000000	      0.00000000	     -0.00000000	     28.26819312	      0.00000000	      0.00000000	      0.00000000	      0.00000000
      0.47593792	   9856.96676702	   2632.38362416	   3742.79672870	      0.00000000	   -267.00879176	   1576.31431803	      0.00000000	     -0.00000000	     -0.00000000	    256.85608814	    267.00879176	  -1576.31431803	     -0.00000000	      0.00000000	     -0.00000000	     28.25487867	      0.00000000	      0.00000000	      0.00000000	      0.00000000
      0.47623364	   9850.17792773	   2631.21125172	   3745.41253506	      0.00000000	   -267.36957088	   1575.50245668	      0.00000000	     -0.00000000	     -0.00000000	    256.69270236	    267.36957088	  -1575.50245668	     -0.00000000	      0.00000000	     -0.00000000	     28.23977885	      0.00000000	      0.00000000	      0.00000000	      0.00000000
      0.47660724	   9841.56935982	   2629.72587287	   3748.64089859	      0.00000000	   -267.81796693	   1574.46910226	      0.00000000	     -0.00000000	     -0.00000000	    256.48530595	    267.81796693	  -1574.46910226	     -0.00000000	      0.00000000	     -0.00000000	     28.22047444	      0.00000000	      0.00000000	      0.00000000	      0.00000000
      0.47699214	   9832.66291979	   2628.19055225	   3751.87774787	      0.00000000	   -268.27058157	   1573.39881069	      0.00000000	     -0.00000000	     -0.00000000	    256.27115452	    268.27058157	  -1573.39881069	     -0.00000000	      0.00000000	     -0.00000000	     28.20037109	      0.00000000	      0.00000000	      0.00000000	      0.00000000
      0.47737705	   9823.71867389	   2626.65019280	   3755.02389833	      0.00000000	   -268.71527913	   1572.31490211	      0.00000000	     -0.00000000	     -0.00000000	    256.05494196	    268.71527913	  -1572.31490211	     -0.00000000	      0.00000000	     -0.00000000	     28.17992785	      0.00000000	      0.00000000	      0.00000000	      0.00000000
      0.47763152	   9817.78471904	   2625.62907137	   3757.05404159	      0.00000000	   -269.00262043	   1571.60208246	      0.00000000	     -0.00000000	     -0.00000000	    255.91312614	    269.00262043	  -1571.60208246	     -0.00000000	      0.00000000	     -0.00000000	     28.16640065	      0.00000000	      0.00000000	      0.00000000	      0.00000000
      0.47788599	   9811.83426379	   2624.60575701	   3759.04450517	      0.00000000	   -269.28706388	   1570.88044174	      0.00000000	     -0.00000000	     -0.00000000	    255.76983607	    269.28706388	  -1570.88044174	     -0.00000000	      0.00000000	     -0.00000000	     28.15268050	      0.00000000	      0.00000000	      0.00000000	      0.00000000
      0.47819384	   9804.61353337	   2623.36485495	   3761.39948101	      0.00000000	   -269.62524080	   1570.00573628	      0.00000000	     -0.00000000	     -0.00000000	    255.59654445	    269.62524080	  -1570.00573628	     -0.00000000	      0.00000000	     -0.00000000	     28.13598146	      0.00000000	      0.00000000	      0.00000000	      0.00000000
      0.47857813	   9795.56584574	   2621.81131469	   3764.25782543	      0.00000000	   -270.03964251	   1568.90441189	      0.00000000	     -0.00000000	     -0.00000000	    255.37894195	    270.03964251	  -1568.90441189	     -0.00000000	      0.00000000	     -0.00000000	     28.11487503	      0.00000000	      0.00000000	      0.00000000	      0.00000000
      0.47886805	   9788.71528361	   2620.63601041	   3766.35441207	      0.00000000	   -270.34567267	   1568.07111563	      0.00000000	     -0.00000000	     -0.00000000	    255.21473637	    270.34567267	  -1568.07111563	     -0.00000000	      0.00000000	     -0.00000000	     28.09883024	      0.00000000	      0.00000000	      0.00000000	      0.00000000
      0.47923562	   9779.99938620	   2619.14189096	   3768.93866301	      0.00000000	   -270.72660206	   1567.00609634	      0.00000000	     -0.00000000	     -0.00000000	    255.00539305	    270.72660206	  -1567.00609634	     -0.00000000	      0.00000000	     -0.00000000	     28.07825210	      0.00000000	      0.00000000	      0.00000000	      0.00000000
      0.47948908	   9773.96923654	   2618.10896100	   3770.67266539	      0.00000000	   -270.98415988	   1566.26873310	      0.00000000	     -0.00000000	     -0.00000000	    254.86080306	    270.98415988	  -1566.26873310	     -0.00000000	      0.00000000	     -0.00000000	     28.06394892	      0.00000000	      0.00000000	      0.00000000	      0.00000000
      0.47990560	   9764.02439980	   2616.40686129	   3773.43726037	      0.00000000	   -271.39797370	   1565.05364423	      0.00000000	     -0.00000000	     -0.00000000	    254.62315703	    271.39797370	  -1565.05364423	     -0.00000000	      0.00000000	     -0.00000000	     28.04027325	      0.00000000	      0.00000000	      0.00000000	      0.00000000
      0.48016984	   9757.69287114	   2615.32409157	   3775.13643048	      0.00000000	   -271.65641867	   1564.27038206	      0.00000000	     -0.00000000	     -0.00000000	    254.47032304	    271.65641867	  -1564.27038206	     -0.00000000	      0.00000000	     -0.00000000	     28.02498431	      0.00000000	      0.00000000	      0.00000000	      0.00000000
      0.48043407	   9751.34373464	   2614.23900659	   3776.79329582	      0.00000000	   -271.90901238	   1563.49124212	      0.00000000	     -0.00000000	     -0.00000000	    254.31862920	    271.90901238	  -1563.49124212	     -0.00000000	      0.00000000	     -0.00000000	     28.00970049	      0.00000000	      0.00000000	      0.00000000	      0.00000000
      0.48076833	   9743.28676527	   2612.86304445	   3778.82880935	      0.00000000	   -272.22295190	   1562.49728887	      0.00000000	     -0.00000000	     -0.00000000	    254.12552338	    272.22295190	  -1562.49728887	     -0.00000000	      0.00000000	     -0.00000000	     27.99015246	      0.00000000	      0.00000000	      0.00000000	      0.00000000
      0.48103332	   9736.87955523	   2611.76961648	   3780.39463340	      0.00000000	   -272.46668086	   1561.70638489	      0.00000000	     -0.00000000	     -0.00000000	    253.97220875	    272.46668086	  -1561.70638489	     -0.00000000	      0.00000000	     -0.00000000	     27.97454324	      0.00000000	      0.00000000	      0.00000000	      0.00000000
      0.48146181	   9726.48149572	   2609.99660264	   3782.83742749	      0.00000000	   -272.85099242	   1560.42297831	      0.00000000	     -0.00000000	     -0.00000000	    253.72406621	    272.85099242	  -1560.42297831	     -0.00000000	      0.00000000	     -0.00000000	     27.94910857	      0.00000000	      0.00000000	      0.00000000	      0.00000000
      0.48173406	   9719.85112689	   2608.86697811	   3784.33240278	      0.00000000	   -273.09057598	   1559.59581267	      0.00000000	     -0.00000000	     -0.00000000	    253.56449303	    273.09057598	  -1559.59581267	     -0.00000000	      0.00000000	     -0.00000000	     27.93268635	      0.00000000	      0.00000000	      0.00000000	      0.00000000
      0.48200631	   9713.20224760	   2607.73493299	   3785.78320580	      0.00000000	   -273.32414651	   1558.77238509	      0.00000000	     -0.00000000	     -0.00000000	    253.40599577	    273.32414651	  -1558.77238509	     -0.00000000	      0.00000000	     -0.00000000	     27.91626087	      0.00000000	      0.00000000	      0.00000000	      0.00000000
      0.48233874	   9705.05882056	   2606.34941665	   3787.49498836	      0.00000000	   -273.60393957	   1557.75765634	      0.00000000	     -0.00000000	     -0.00000000	    253.21105998	    273.60393957	  -1557.75765634	     -0.00000000	      0.00000000	     -0.00000000	     27.89597724	      0.00000000	      0.00000000	      0.00000000	      0.00000000
      0.48266262	   9697.09797737	   2604.99601155	   3789.10000028	      0.00000000	   -273.86923669	   1556.76769329	      0.00000000	     -0.00000000	     -0.00000000	    253.02134319	    273.86923669	  -1556.76769329	     -0.00000000	      0.00000000	     -0.00000000	     27.87610697	      0.00000000	      0.00000000	      0.00000000	      0.00000000
      0.48298651	   9689.11111976	   2603.63921369	   3790.64328318	      0.00000000	   -274.12915888	   1555.76675713	      0.00000000	     -0.00000000	     -0.00000000	    252.82990450	    274.12915888	  -1555.76675713	     -0.00000000	      0.00000000	     -0.00000000	     27.85598007	      0.00000000	      0.00000000	      0.00000000	      0.00000000
      0.48331040	   9681.09832733	   2602.27903668	   3792.12513726	      0.00000000	   -274.38096717	   1554.76960689	      0.00000000	     -0.00000000	     -0.00000000	    252.63967842	    274.38096717	  -1554.76960689	     -0.00000000	      0.00000000	     -0.00000000	     27.83582670	      0.00000000	      0.00000000	      0.00000000	      0.00000000
      0.48360012	   9673.90909285	   2601.05952594	   3793.39883961	      0.00000000	   -274.60267680	   1553.86300615	      0.00000000	     -0.00000000	     -0.00000000	    252.46699529	    274.60267680	  -1553.86300615	     -0.00000000	      0.00000000	     -0.00000000	     27.81749947	      0.00000000	      0.00000000	      0.00000000	      0.00000000
      0.48388983	   9666.69922832	   2599.83733130	   3794.62387405	      0.00000000	   -274.81741828	   1552.96225046	      0.00000000	     -0.00000000	     -0.00000000	    252.29583793	    274.81741828	  -1552.96225046	     -0.00000000	      0.00000000	     -0.00000000	     27.79919556	      0.00000000	      0.00000000	      0.00000000	      0.00000000
      0.48417954	   9659.46878669	   2598.61246100	   3795.80047942	      0.00000000	   -275.02837071	   1552.05023592	      0.00000000	     -0.00000000	     -0.00000000	    252.12280529	    275.02837071	  -1552.05023592	     -0.00000000	      0.00000000	     -0.00000000	     27.78064895	      0.00000000	      0.00000000	      0.00000000	      0.00000000
      0.48453263	   9650.62908532	   2597.11606879	   3797.16932612	      0.00000000	   -275.27692152	   1550.94227282	      0.00000000	     -0.00000000	     -0.00000000	    251.91311373	    275.27692152	  -1550.94227282	     -0.00000000	      0.00000000	     -0.00000000	     27.75801006	      0.00000000	      0.00000000	      0.00000000	      0.00000000
      0.48480248	   9643.85262954	   2595.96975114	   3798.16753722	      0.00000000	   -275.46353651	   1550.08189697	      0.00000000	     -0.00000000	     -0.00000000	    251.75051240	    275.46353651	  -1550.08189697	     -0.00000000	      0.00000000	     -0.00000000	     27.74042929	      0.00000000	      0.00000000	      0.00000000	      0.00000000
      0.48507233	   9637.05850522	   2594.82114014	   3799.12441942	      0.00000000	   -275.64424308	   1549.22636857	      0.00000000	     -0.00000000	     -0.00000000	    251.58918142	    275.64424308	  -1549.22636857	     -0.00000000	      0.00000000	     -0.00000000	     27.72286644	      0.00000000	      0.00000000	      0.00000000	      0.00000000
      0.48540431	   9628.67631180	   2593.40500057	   3800.24518411	      0.00000000	   -275.86144952	   1548.16413442	      0.00000000	     -0.00000000	     -0.00000000	    251.38919530	    275.86144952	  -1548.16413442	     -0.00000000	      0.00000000	     -0.00000000	     27.70103001	      0.00000000	      0.00000000	      0.00000000	      0.00000000
      0.48573074	   9620.40799521	   2592.00911601	   3801.28698030	      0.00000000	   -276.06768559	   1547.11960479	      0.00000000	     -0.00000000	     -0.00000000	    251.19299101	    276.06768559	  -1547.11960479	     -0.00000000	      0.00000000	     -0.00000000	     27.67947349	      0.00000000	      0.00000000	      0.00000000	      0.00000000
      0.48605718	   9612.11411340	   2590.60991650	   3802.26939881	      0.00000000	   -276.26900925	   1546.06199928	      0.00000000	     -0.00000000	     -0.00000000	    250.99463698	    276.26900925	  -1546.06199928	     -0.00000000	      0.00000000	     -0.00000000	     27.65763037	      0.00000000	      0.00000000	      0.00000000	      0.00000000
      0.48634041	   9604.89716776	   2589.39320485	   3803.07401032	      0.00000000	   -276.43689461	   1545.14967771	      0.00000000	     -0.00000000	     -0.00000000	    250.82394235	    276.43689461	  -1545.14967771	     -0.00000000	      0.00000000	     -0.00000000	     27.63869405	      0.00000000	      0.00000000	      0.00000000	      0.00000000
      0.48662365	   9597.66113551	   2588.17401929	   3803.83448924	      0.00000000	   -276.60147531	   1544.22551693	      0.00000000	     -0.00000000	     -0.00000000	    250.65123065	    276.60147531	  -1544.22551693	     -0.00000000	      0.00000000	     -0.00000000	     27.61951156	      0.00000000	      0.00000000	      0.00000000	      0.00000000
      0.48690689	   9590.40610077	   2586.95237123	   3804.55110635	      0.00000000	   -276.76038874	   1543.30297206	      0.00000000	     -0.00000000	     -0.00000000	    250.47916415	    276.76038874	  -1543.30297206	     -0.00000000	      0.00000000	     -0.00000000	     27.60029288	      0.00000000	      0.00000000	      0.00000000	      0.00000000
      0.48726663	   9581.16411647	   2585.39720616	   3805.39848994	      0.00000000	   -276.95639929	   1542.12049086	      0.00000000	     -0.00000000	     -0.00000000	    250.25895924	    276.95639929	  -1542.12049086	     -0.00000000	      0.00000000	     -0.00000000	     27.57562759	      0.00000000	      0.00000000	      0.00000000	      0.00000000
      0.48757073	   9573.32798786	   2584.07952287	   3806.06038308	      0.00000000	   -277.11503025	   1541.12300183	      0.00000000	     -0.00000000	     -0.00000000	    250.07363063	    277.11503025	  -1541.12300183	     -0.00000000	      0.00000000	     -0.00000000	     27.55473374	      0.00000000	      0.00000000	      0.00000000	      0.00000000
      0.48787483	   9565.47027171	   2582.75904138	   3806.67279049	      0.00000000	   -277.26978062	   1540.11276547	      0.00000000	     -0.00000000	     -0.00000000	    249.88614729	    277.26978062	  -1540.11276547	     -0.00000000	      0.00000000	     -0.00000000	     27.53357178	      0.00000000	      0.00000000	      0.00000000	      0.00000000
      0.48817892	   9557.59108578	   2581.43577669	   3807.23606583	      0.00000000	   -277.41763048	   1539.10734496	      0.00000000	     -0.00000000	     -0.00000000	    249.69997814	    277.41763048	  -1539.10734496	     -0.00000000	      0.00000000	     -0.00000000	     27.51241586	      0.00000000	      0.00000000	      0.00000000	      0.00000000
      0.48848302	   9549.69053645	   2580.10974143	   3807.75056734	      0.00000000	   -277.56175928	   1538.08853289	      0.00000000	     -0.00000000	     -0.00000000	    249.51152274	    277.56175928	  -1538.08853289	     -0.00000000	      0.00000000	     -0.00000000	     27.49098262	      0.00000000	      0.00000000	      0.00000000	      0.00000000
      0.48878712	   9541.76874869	   2578.78095114	   3808.21665617	      0.00000000	   -277.69892531	   1537.07535080	      0.00000000	     -0.00000000	     -0.00000000	    249.32453521	    277.69892531	  -1537.07535080	     -0.00000000	      0.00000000	     -0.00000000	     27.46956897	      0.00000000	      0.00000000	      0.00000000	      0.00000000
      0.48909122	   9533.82583496	   2577.44941873	   3808.63469758	      0.00000000	   -277.83255304	   1536.04799818	      0.00000000	     -0.00000000	     -0.00000000	    249.13510330	    277.83255304	  -1536.04799818	     -0.00000000	      0.00000000	     -0.00000000	     27.44786672	      0.00000000	      0.00000000	      0.00000000	      0.00000000
      0.48939532	   9525.86192766	   2576.11516027	   3809.00505927	      0.00000000	   -277.95913440	   1535.02724098	      0.00000000	     -0.00000000	     -0.00000000	    248.94732243	    277.95913440	  -1535.02724098	     -0.00000000	      0.00000000	     -0.00000000	     27.42619999	      0.00000000	      0.00000000	      0.00000000	      0.00000000
      0.48969942	   9517.87714521	   2574.77818896	   3809.32811264	      0.00000000	   -278.08238695	   1533.99137427	      0.00000000	     -0.00000000	     -0.00000000	    248.75690757	    278.08238695	  -1533.99137427	     -0.00000000	      0.00000000	     -0.00000000	     27.40423087	      0.00000000	      0.00000000	      0.00000000	      0.00000000
      0.49000351	   9509.87162763	   2573.43852141	   3809.60423102	      0.00000000	   -278.19848393	   1532.96324779	      0.00000000	     -0.00000000	     -0.00000000	    248.56836183	    278.19848393	  -1532.96324779	     -0.00000000	      0.00000000	     -0.00000000	     27.38231602	      0.00000000	      0.00000000	      0.00000000	      0.00000000
      0.49030761	   9501.84549925	   2572.09617108	   3809.83379115	      0.00000000	   -278.31149273	   1531.91888138	      0.00000000	     -0.00000000	     -0.00000000	    248.37695489	    278.31149273	  -1531.91888138	     -0.00000000	      0.00000000	     -0.00000000	     27.36008204	      0.00000000	      0.00000000	      0.00000000	      0.00000000
      0.49061171	   9493.79890790	   2570.75115515	   3810.01717118	      0.00000000	   -278.41720592	   1530.88361430	      0.00000000	     -0.00000000	     -0.00000000	    248.18767695	    278.41720592	  -1530.88361430	     -0.00000000	      0.00000000	     -0.00000000	     27.33792441	      0.00000000	      0.00000000	      0.00000000	      0.00000000
      0.49091581	   9485.73198367	   2569.40348729	   3810.15475237	      0.00000000	   -278.52010820	   1529.83074628	      0.00000000	     -0.00000000	     -0.00000000	    247.99526540	    278.52010820	  -1529.83074628	     -0.00000000	      0.00000000	     -0.00000000	     27.31542731	      0.00000000	      0.00000000	      0.00000000	      0.00000000
      0.49121991	   9477.64488243	   2568.05318528	   3810.24691695	      0.00000000	   -278.61553757	   1528.78859453	      0.00000000	     -0.00000000	     -0.00000000	    247.80529296	    278.61553757	  -1528.78859453	     -0.00000000	      0.00000000	     -0.00000000	     27.29303268	      0.00000000	      0.00000000	      0.00000000	      0.00000000
      0.49149310	   9470.36264765	   2566.83789102	   3810.29130419	      0.00000000	   -278.69904669	   1527.83655283	      0.00000000	     -0.00000000	     -0.00000000	    247.63179500	    278.69904669	  -1527.83655283	     -0.00000000	      0.00000000	     -0.00000000	     27.27261296	      0.00000000	      0.00000000	      0.00000000	      0.00000000
      0.49176629	   9463.06435660	   2565.62049527	   3810.29962810	      0.00000000	   -278.77705197	   1526.89037242	      0.00000000	     -0.00000000	     -0.00000000	    247.45971087	    278.77705197	  -1526.89037242	     -0.00000000	      0.00000000	     -0.00000000	     27.25223318	      0.00000000	      0.00000000	      0.00000000	      0.00000000
      0.49210098	   9454.10131121	   2564.12618530	   3810.26108262	      0.00000000	   -278.86828317	   1525.72009846	      0.00000000	     -0.00000000	     -0.00000000	    247.24705771	    278.86828317	  -1525.72009846	     -0.00000000	      0.00000000	     -0.00000000	     27.22702295	      0.00000000	      0.00000000	      0.00000000	      0.00000000
      0.49243567	   9445.11454295	   2562.62876069	   3810.16934860	      0.00000000	   -278.95199051	   1524.55478919	      0.00000000	     -0.00000000	     -0.00000000	    247.03576284	    278.95199051	  -1524.55478919	     -0.00000000	      0.00000000	      0.00000000	     27.20181403	      0.00000000	      0.00000000	      0.00000000	      0.00000000
      0.49269753	   9438.06694061	   2561.45502618	   3810.06082637	      0.00000000	   -279.01503508	   1523.62944819	     -0.00000000	      0.00000000	      0.00000000	    246.86803614	    279.01503508	  -1523.62944819	      0.00000000	      0.00000000	      0.00000000	     27.18182585	      0.00000000	      0.00000000	      0.00000000	      0.00000000
      0.49295939	   9431.00505423	   2560.27940969	   3809.92031324	      0.00000000	   -279.07319655	   1522.70923216	     -0.00000000	      0.00000000	      0.00000000	    246.70154546	    279.07319655	  -1522.70923216	      0.00000000	      0.00000000	      0.00000000	     27.16187166	      0.00000000	      0.00000000	      0.00000000	      0.00000000
      0.49332375	   9421.15546773	   2558.64052716	   3809.67204808	      0.00000000	   -279.14912814	   1521.41821869	     -0.00000000	      0.00000000	      0.00000000	    246.46818082	    279.14912814	  -1521.41821869	      0.00000000	      0.00000000	      0.00000000	     27.13386584	      0.00000000	      0.00000000	      0.00000000	      0.00000000
      0.49362121	   9413.09422552	   2557.29989588	   3809.42427492	      0.00000000	   -279.20483162	   1520.36770772	     -0.00000000	      0.00000000	      0.00000000	    246.27866444	    279.20483162	  -1520.36770772	      0.00000000	      0.00000000	      0.00000000	     27.11099119	      0.00000000	      0.00000000	      0.00000000	      0.00000000
      0.49391867	   9405.01504255	   2555.95688513	   3809.13636372	      0.00000000	   -279.25741367	   1519.30466221	     -0.00000000	      0.00000000	      0.00000000	    246.08697350	    279.25741367	  -1519.30466221	      0.00000000	      0.00000000	      0.00000000	     27.08786321	      0.00000000	      0.00000000	      0.00000000	      0.00000000
      0.49421612	   9396.91809289	   2554.61151270	   3808.80868277	      0.00000000	   -279.30409285	   1518.24683628	     -0.00000000	      0.00000000	      0.00000000	    245.89658824	    279.30409285	  -1518.24683628	      0.00000000	      0.00000000	      0.00000000	     27.06475917	      0.00000000	      0.00000000	      0.00000000	      0.00000000
      0.49451358	   9388.80353989	   2553.26379415	   3808.44160132	      0.00000000	   -279.34752335	   1517.17765807	     -0.00000000	      0.00000000	      0.00000000	    245.70425524	    279.34752335	  -1517.17765807	      0.00000000	      0.00000000	      0.00000000	     27.04142110	      0.00000000	      0.00000000	      0.00000000	      0.00000000
      0.49481104	   9380.67156299	   2551.91374748	   3808.03548831	      0.00000000	   -279.38528404	   1516.11275028	     -0.00000000	      0.00000000	      0.00000000	    245.51303440	    279.38528404	  -1516.11275028	      0.00000000	      0.00000000	      0.00000000	     27.01809304	      0.00000000	      0.00000000	      0.00000000	      0.00000000
      0.49510850	   9372.52233254	   2550.56138871	   3807.59071340	      0.00000000	   -279.41970154	   1515.03748870	     -0.00000000	      0.00000000	      0.00000000	    245.32005628	    279.41970154	  -1515.03748870	      0.00000000	      0.00000000	      0.00000000	     26.99454741	      0.00000000	      0.00000000	      0.00000000	      0.00000000
      0.49540595	   9364.35603342	   2549.20673605	   3807.10764580	      0.00000000	   -279.44865385	   1513.96571721	     -0.00000000	      0.00000000	      0.00000000	    245.12803010	    279.44865385	  -1513.96571721	      0.00000000	      0.00000000	      0.00000000	     26.97100050	      0.00000000	      0.00000000	      0.00000000	      0.00000000
      0.49570341	   9356.17284280	   2547.84980598	   3806.58665517	      0.00000000	   -279.47419500	   1512.88444089	     -0.00000000	      0.00000000	      0.00000000	    244.93440750	    279.47419500	  -1512.88444089	      0.00000000	      0.00000000	      0.00000000	     26.94725014	      0.00000000	      0.00000000	      0.00000000	      0.00000000
      0.49600087	   9347.97295107	   2546.49061692	   3806.02811062	      0.00000000	   -279.49445253	   1511.80601251	     -0.00000000	      0.00000000	      0.00000000	    244.74160389	    279.49445253	  -1511.80601251	      0.00000000	      0.00000000	      0.00000000	     26.92348937	      0.00000000	      0.00000000	      0.00000000	      0.00000000
      0.49632388	   9339.05004016	   2545.01214345	   3805.37948999	      0.00000000	   -279.51262169	   1510.62444618	     -0.00000000	      0.00000000	      0.00000000	    244.53047562	    279.51262169	  -1510.62444618	      0.00000000	      0.00000000	      0.00000000	     26.89746231	      0.00000000	      0.00000000	      0.00000000	      0.00000000
      0.49664688	   9330.10790469	   2543.53105027	   3804.68749461	      0.00000000	   -279.52420862	   1509.44921289	     -0.00000000	      0.00000000	      0.00000000	    244.32088602	    279.52420862	  -1509.44921289	      0.00000000	      0.00000000	      0.00000000	     26.87147042	      0.00000000	      0.00000000	      0.00000000	      0.00000000
      0.49691418	   9322.69363180	   2542.30343204	   3804.08238389	      0.00000000	   -279.53157205	   1508.46361575	     -0.00000000	      0.00000000	      0.00000000	    244.14511489	    279.53157205	  -1508.46361575	      0.00000000	      0.00000000	      0.00000000	     26.84971014	      0.00000000	      0.00000000	      0.00000000	      0.00000000
      0.49718148	   9315.26650849	   2541.07404894	   3803.44815981	      0.00000000	   -279.53434071	   1507.48336521	     -0.00000000	      0.00000000	      0.00000000	    243.97058910	    279.53434071	  -1507.48336521	      0.00000000	      0.00000000	      0.00000000	     26.82799039	      0.00000000	      0.00000000	      0.00000000	      0.00000000
      0.49754954	   9305.01895840	   2539.37838431	   3802.52771278	      0.00000000	   -279.53382377	   1506.12160704	     -0.00000000	      0.00000000	      0.00000000	    243.72825312	    279.53382377	  -1506.12160704	      0.00000000	      0.00000000	      0.00000000	     26.79782682	      0.00000000	      0.00000000	      0.00000000	      0.00000000
      0.49781541	   9297.60179260	   2538.15146156	   3801.82918898	      0.00000000	   -279.52811488	   1505.14425851	      0.00000000	     -0.00000000	     -0.00000000	    243.55466528	    279.52811488	  -1505.14425851	     -0.00000000	      0.00000000	      0.00000000	     26.77608691	      0.00000000	      0.00000000	      0.00000000	      0.00000000
      0.49808128	   9290.17239988	   2536.92283653	   3801.10274974	      0.00000000	   -279.52033944	   1504.15634908	      0.00000000	     -0.00000000	     -0.00000000	    243.37920439	    279.52033944	  -1504.15634908	     -0.00000000	      0.00000000	     -0.00000000	     26.75414110	      0.00000000	      0.00000000	      0.00000000	      0.00000000
      0.49840733	   9281.04479402	   2535.41379195	   3800.17414364	      0.00000000	   -279.50561350	   1502.94650101	      0.00000000	     -0.00000000	     -0.00000000	    243.16461052	    279.50561350	  -1502.94650101	     -0.00000000	      0.00000000	      0.00000000	     26.72719796	      0.00000000	      0.00000000	      0.00000000	      0.00000000
      0.49872654	   9272.09145371	   2533.93398652	   3799.22519798	      0.00000000	   -279.48707260	   1501.75462914	      0.00000000	     -0.00000000	     -0.00000000	    242.95334163	    279.48707260	  -1501.75462914	     -0.00000000	      0.00000000	      0.00000000	     26.70064559	      0.00000000	      0.00000000	      0.00000000	      0.00000000
      0.49904575	   9263.12124465	   2532.45179554	   3798.23729483	      0.00000000	   -279.46293968	   1500.56596903	      0.00000000	     -0.00000000	     -0.00000000	    242.74296067	    279.46293968	  -1500.56596903	     -0.00000000	      0.00000000	      0.00000000	     26.67408531	      0.00000000	      0.00000000	      0.00000000	      0.00000000
      0.49936495	   9254.13443001	   2530.96724177	   3797.21088113	      0.00000000	   -279.43560577	   1499.36457569	      0.00000000	     -0.00000000	     -0.00000000	    242.53035370	    279.43560577	  -1499.36457569	     -0.00000000	      0.00000000	      0.00000000	     26.64726917	      0.00000000	      0.00000000	      0.00000000	      0.00000000
      0.49964732	   9246.17115608	   2529.65206939	   3796.27118055	      0.00000000	   -279.40597761	   1498.31046217	      0.00000000	     -0.00000000	     -0.00000000	    242.34417676	    279.40597761	  -1498.31046217	     -0.00000000	      0.00000000	      0.00000000	     26.62363487	      0.00000000	      0.00000000	      0.00000000	      0.00000000
      0.49992969	   9238.19529229	   2528.33508351	   3795.30200082	      0.00000000	   -279.37429545	   1497.24371060	      0.00000000	     -0.00000000	     -0.00000000	    242.15573165	    279.37429545	  -1497.24371060	     -0.00000000	      0.00000000	      0.00000000	     26.59975951	      0.00000000	      0.00000000	      0.00000000	      0.00000000
      0.50021206	   9230.20703910	   2527.01630224	   3794.30364767	      0.00000000	   -279.33806401	   1496.18169107	      0.00000000	     -0.00000000	     -0.00000000	    241.96840095	    279.33806401	  -1496.18169107	     -0.00000000	      0.00000000	      0.00000000	     26.57591411	      0.00000000	      0.00000000	      0.00000000	      0.00000000
      0.50053491	   9221.05858208	   2525.50626940	   3793.12680623	      0.00000000	   -279.29333877	   1494.95778718	      0.00000000	     -0.00000000	     -0.00000000	    241.75257029	    279.29333877	  -1494.95778718	     -0.00000000	      0.00000000	     -0.00000000	     26.54844695	      0.00000000	      0.00000000	      0.00000000	      0.00000000
      0.50085776	   9211.89448035	   2523.99393728	   3791.91267920	      0.00000000	   -279.24276175	   1493.74013022	      0.00000000	     -0.00000000	     -0.00000000	    241.53819932	    279.24276175	  -1493.74013022	     -0.00000000	      0.00000000	     -0.00000000	     26.52102094	      0.00000000	      0.00000000	      0.00000000	      0.00000000
      0.50112659	   9204.25208346	   2522.73292734	   3790.87358947	      0.00000000	   -279.19860837	   1492.71431686	      0.00000000	     -0.00000000	     -0.00000000	    241.35756391	    279.19860837	  -1492.71431686	     -0.00000000	      0.00000000	     -0.00000000	     26.49795619	      0.00000000	      0.00000000	      0.00000000	      0.00000000
      0.50139542	   9196.59922224	   2521.47035615	   3789.80922152	      0.00000000	   -279.15030942	   1491.69392007	      0.00000000	     -0.00000000	     -0.00000000	    241.17814610	    279.15030942	  -1491.69392007	     -0.00000000	      0.00000000	     -0.00000000	     26.47493758	      0.00000000	      0.00000000	      0.00000000	      0.00000000
      0.50172773	   9187.12509450	   2519.90751918	   3788.45897551	      0.00000000	   -279.08725710	   1490.42364541	      0.00000000	     -0.00000000	     -0.00000000	    240.95484699	    279.08725710	  -1490.42364541	     -0.00000000	      0.00000000	     -0.00000000	     26.44629212	      0.00000000	      0.00000000	      0.00000000	      0.00000000
      0.50206004	   9177.63558266	   2518.34234817	   3787.07098639	      0.00000000	   -279.01822938	   1489.15990302	      0.00000000	     -0.00000000	     -0.00000000	    240.73305945	    279.01822938	  -1489.15990302	     -0.00000000	      0.00000000	     -0.00000000	     26.41769106	      0.00000000	      0.00000000	      0.00000000	      0.00000000
      0.50231722	   9170.28105561	   2517.12943726	   3785.97118535	      0.00000000	   -278.96305942	   1488.16987802	      0.00000000	     -0.00000000	     -0.00000000	    240.55924560	    278.96305942	  -1488.16987802	     -0.00000000	      0.00000000	     -0.00000000	     26.39533039	      0.00000000	      0.00000000	      0.00000000	      0.00000000
      0.50257440	   9162.91767769	   2515.91515919	   3784.84929128	      0.00000000	   -278.90416640	   1487.18521538	      0.00000000	     -0.00000000	     -0.00000000	    240.38661389	    278.90416640	  -1487.18521538	     -0.00000000	      0.00000000	     -0.00000000	     26.37301953	      0.00000000	      0.00000000	      0.00000000	      0.00000000
      0.50290911	   9153.32150307	   2514.33279266	   3783.35646510	      0.00000000	   -278.82416882	   1485.89615390	      0.00000000	     -0.00000000	     -0.00000000	    240.16067714	    278.82416882	  -1485.89615390	     -0.00000000	      0.00000000	     -0.00000000	     26.34381504	      0.00000000	      0.00000000	      0.00000000	      0.00000000
      0.50324382	   9143.71096441	   2512.74816311	   3781.82708264	      0.00000000	   -278.73850772	   1484.61236395	      0.00000000	     -0.00000000	     -0.00000000	    239.93599270	    278.73850772	  -1484.61236395	     -0.00000000	      0.00000000	     -0.00000000	     26.31463661	      0.00000000	      0.00000000	      0.00000000	      0.00000000
      0.50350808	   9136.11359429	   2511.49552916	   3780.59414165	      0.00000000	   -278.66894110	   1483.58791377	      0.00000000	     -0.00000000	     -0.00000000	    239.75664639	    278.66894110	  -1483.58791377	     -0.00000000	      0.00000000	     -0.00000000	     26.29139149	      0.00000000	      0.00000000	      0.00000000	      0.00000000
      0.50377233	   9128.50767553	   2510.24151856	   3779.33895541	      0.00000000	   -278.59564128	   1482.56867575	      0.00000000	     -0.00000000	     -0.00000000	    239.57844938	    278.59564128	  -1482.56867575	     -0.00000000	      0.00000000	     -0.00000000	     26.26819328	      0.00000000	      0.00000000	      0.00000000	      0.00000000
      0.50409850	   9119.10815351	   2508.69181450	   3777.75935500	      0.00000000	   -278.50208461	   1481.30311515	      0.00000000	     -0.00000000	     -0.00000000	    239.35722843	    278.50208461	  -1481.30311515	     -0.00000000	      0.00000000	     -0.00000000	     26.23939600	      0.00000000	      0.00000000	      0.00000000	      0.00000000
      0.50442467	   9109.69622300	   2507.14006420	   3776.14666676	      0.00000000	   -278.40334769	   1480.04254411	      0.00000000	     -0.00000000	     -0.00000000	    239.13717702	    278.40334769	  -1480.04254411	     -0.00000000	      0.00000000	     -0.00000000	     26.21062523	      0.00000000	      0.00000000	      0.00000000	      0.00000000
      0.50470088	   9101.71624501	   2505.82437934	   3774.75540813	      0.00000000	   -278.31764619	   1478.96478217	      0.00000000	     -0.00000000	     -0.00000000	    238.94899368	    278.31764619	  -1478.96478217	     -0.00000000	      0.00000000	     -0.00000000	     26.18606163	      0.00000000	      0.00000000	      0.00000000	      0.00000000
      0.50497710	   9093.72782688	   2504.50726505	   3773.34100125	      0.00000000	   -278.22804374	   1477.89247564	      0.00000000	     -0.00000000	     -0.00000000	    238.76200731	    278.22804374	  -1477.89247564	     -0.00000000	      0.00000000	     -0.00000000	     26.16154699	      0.00000000	      0.00000000	      0.00000000	      0.00000000
      0.50529133	   9084.63001354	   2503.00716758	   3771.70412824	      0.00000000	   -278.12338505	   1476.66460963	      0.00000000	     -0.00000000	     -0.00000000	    238.54790538	    278.12338505	  -1476.66460963	     -0.00000000	      0.00000000	     -0.00000000	     26.13349106	      0.00000000	      0.00000000	      0.00000000	      0.00000000
      0.50560556	   9075.52186585	   2501.50526860	   3770.03802572	      0.00000000	   -278.01403508	   1475.44184258	      0.00000000	     -0.00000000	     -0.00000000	    238.33496456	    278.01403508	  -1475.44184258	     -0.00000000	      0.00000000	     -0.00000000	     26.10546887	      0.00000000	      0.00000000	      0.00000000	      0.00000000
      0.50591979	   9066.40369408	   2500.00159299	   3768.34307833	      0.00000000	   -277.90233301	   1474.20705651	      0.00000000	     -0.00000000	     -0.00000000	    238.11986494	    277.90233301	  -1474.20705651	     -0.00000000	      0.00000000	     -0.00000000	     26.07721464	      0.00000000	      0.00000000	      0.00000000	      0.00000000
      0.50623402	   9057.27582678	   2498.49616857	   3766.61966763	      0.00000000	   -277.78508536	   1472.98448560	      0.00000000	     -0.00000000	     -0.00000000	    237.90729663	    277.78508536	  -1472.98448560	     -0.00000000	      0.00000000	     -0.00000000	     26.04910578	      0.00000000	      0.00000000	      0.00000000	      0.00000000
      0.50648283	   9050.04162383	   2497.30293509	   3765.23511488	      0.00000000	   -277.69130496	   1472.00284780	      0.00000000	     -0.00000000	     -0.00000000	    237.73646616	    277.69130496	  -1472.00284780	     -0.00000000	      0.00000000	     -0.00000000	     26.02660620	      0.00000000	      0.00000000	      0.00000000	      0.00000000
      0.50673164	   9042.80170325	   2496.10863469	   3763.83314205	      0.00000000	   -277.59429476	   1471.02741403	      0.00000000	     -0.00000000	     -0.00000000	    237.56693663	    277.59429476	  -1471.02741403	     -0.00000000	      0.00000000	     -0.00000000	     26.00417568	      0.00000000	      0.00000000	      0.00000000	      0.00000000
      0.50704143	   9033.77951746	   2494.62013773	   3762.06347824	      0.00000000	   -277.47088048	   1469.80756344	      0.00000000	     -0.00000000	     -0.00000000	    237.35495944	    277.47088048	  -1469.80756344	     -0.00000000	      0.00000000	     -0.00000000	     25.97612648	      0.00000000	      0.00000000	      0.00000000	      0.00000000
      0.50735123	   9024.74902727	   2493.13003215	   3760.26745495	      0.00000000	   -277.34351320	   1468.58997869	      0.00000000	     -0.00000000	     -0.00000000	    237.14356929	    277.34351320	  -1468.58997869	     -0.00000000	      0.00000000	     -0.00000000	     25.94807083	      0.00000000	      0.00000000	      0.00000000	      0.00000000
      0.50764505	   9016.17685520	   2491.71530876	   3758.54002108	      0.00000000	   -277.22014207	   1467.42931920	      0.00000000	     -0.00000000	     -0.00000000	    236.94208047	    277.22014207	  -1467.42931920	     -0.00000000	      0.00000000	     -0.00000000	     25.92133277	      0.00000000	      0.00000000	      0.00000000	      0.00000000
      0.50793886	   9007.59776564	   2490.29918341	   3756.78949688	      0.00000000	   -277.09318040	   1466.27153634	      0.00000000	     -0.00000000	     -0.00000000	    236.74127571	    277.09318040	  -1466.27153634	     -0.00000000	      0.00000000	     -0.00000000	     25.89460273	      0.00000000	      0.00000000	      0.00000000	      0.00000000
      0.50823662	   8998.89680442	   2488.86265243	   3754.99223896	      0.00000000	   -276.96199509	   1465.09264437	      0.00000000	     -0.00000000	     -0.00000000	    236.53682659	    276.96199509	  -1465.09264437	     -0.00000000	      0.00000000	     -0.00000000	     25.86739043	      0.00000000	      0.00000000	      0.00000000	      0.00000000
      0.50853438	   8990.18929984	   2487.42472723	   3753.17188341	      0.00000000	   -276.82722162	   1463.91652362	      0.00000000	     -0.00000000	     -0.00000000	    236.33303842	    276.82722162	  -1463.91652362	     -0.00000000	      0.00000000	     -0.00000000	     25.84018431	      0.00000000	      0.00000000	      0.00000000	      0.00000000
      0.50882889	   8981.57060745	   2486.00113618	   3751.34896268	      0.00000000	   -276.69146931	   1462.74785174	      0.00000000	     -0.00000000	     -0.00000000	    236.13055431	    276.69146931	  -1462.74785174	     -0.00000000	      0.00000000	     -0.00000000	     25.81315550	      0.00000000	      0.00000000	      0.00000000	      0.00000000
      0.50912341	   8972.94606783	   2484.57622615	   3749.50404111	      0.00000000	   -276.55228918	   1461.58181774	      0.00000000	     -0.00000000	     -0.00000000	    235.92869669	    276.55228918	  -1461.58181774	     -0.00000000	      0.00000000	     -0.00000000	     25.78613238	      0.00000000	      0.00000000	      0.00000000	      0.00000000
      0.50941475	   8964.40869290	   2483.16534698	   3747.65757859	      0.00000000	   -276.41220750	   1460.42354510	      0.00000000	     -0.00000000	     -0.00000000	    235.72819991	    276.41220750	  -1460.42354510	     -0.00000000	      0.00000000	     -0.00000000	     25.75929121	      0.00000000	      0.00000000	      0.00000000	      0.00000000
      0.50970610	   8955.86613600	   2481.75322085	   3745.79015424	      0.00000000	   -276.26890934	   1459.26731959	      0.00000000	     -0.00000000	     -0.00000000	    235.52820738	    276.26890934	  -1459.26731959	     -0.00000000	      0.00000000	     -0.00000000	     25.73244805	      0.00000000	      0.00000000	      0.00000000	      0.00000000
      0.50997541	   8947.96536042	   2480.44681738	   3744.04558100	      0.00000000	   -276.13425456	   1458.19536497	      0.00000000	     -0.00000000	     -0.00000000	    235.34282211	    276.13425456	  -1458.19536497	     -0.00000000	      0.00000000	     -0.00000000	     25.70755611	      0.00000000	      0.00000000	      0.00000000	      0.00000000
      0.51033471	   8937.41850669	   2478.70230098	   3741.69095293	      0.00000000	   -275.95096648	   1456.76362642	      0.00000000	     -0.00000000	     -0.00000000	    235.09532121	    275.95096648	  -1456.76362642	     -0.00000000	      0.00000000	     -0.00000000	     25.67427803	      0.00000000	      0.00000000	      0.00000000	      0.00000000
      0.51069400	   8926.86507381	   2476.95599381	   3739.30577979	      0.00000000	   -275.76285019	   1455.33581521	      0.00000000	     -0.00000000	     -0.00000000	    234.84873069	    275.76285019	  -1455.33581521	     -0.00000000	      0.00000000	     -0.00000000	     25.64101129	      0.00000000	      0.00000000	      0.00000000	      0.00000000
      0.51096009	   8919.04545671	   2475.66158115	   3737.51998102	      0.00000000	   -275.62175808	   1454.27056431	      0.00000000	     -0.00000000	     -0.00000000	    234.66469440	    275.62175808	  -1454.27056431	     -0.00000000	      0.00000000	     -0.00000000	     25.61622131	      0.00000000	      0.00000000	      0.00000000	      0.00000000
      0.51122618	   8911.22272084	   2474.36622616	   3735.71791785	      0.00000000	   -275.47773595	   1453.21020111	      0.00000000	     -0.00000000	     -0.00000000	    234.48167964	    275.47773595	  -1453.21020111	     -0.00000000	      0.00000000	     -0.00000000	     25.59148062	      0.00000000	      0.00000000	      0.00000000	      0.00000000
      0.51151421	   8902.75167237	   2472.96301765	   3733.74916962	      0.00000000	   -275.31978006	   1452.05816332	      0.00000000	     -0.00000000	     -0.00000000	    234.28284393	    275.31978006	  -1452.05816332	     -0.00000000	      0.00000000	     -0.00000000	     25.56460448	      0.00000000	      0.00000000	      0.00000000	      0.00000000
      0.51180224	   8894.27747751	   2471.55874614	   3731.76186385	      0.00000000	   -275.15894613	   1450.90790514	      0.00000000	     -0.00000000	     -0.00000000	    234.08443920	    275.15894613	  -1450.90790514	     -0.00000000	      0.00000000	     -0.00000000	     25.53772549	      0.00000000	      0.00000000	      0.00000000	      0.00000000
      0.51208540	   8885.94367744	   2470.17718998	   3729.79030111	      0.00000000	   -274.99861152	   1449.77431638	      0.00000000	     -0.00000000	     -0.00000000	    233.88893747	    274.99861152	  -1449.77431638	     -0.00000000	      0.00000000	     -0.00000000	     25.51122844	      0.00000000	      0.00000000	      0.00000000	      0.00000000
      0.51244544	   8875.34354874	   2468.41910713	   3727.25827971	      0.00000000	   -274.79120050	   1448.33232641	      0.00000000	     -0.00000000	     -0.00000000	    233.64035152	    274.79120050	  -1448.33232641	     -0.00000000	      0.00000000	     -0.00000000	     25.47748605	      0.00000000	      0.00000000	      0.00000000	      0.00000000
      0.51287778	   8862.61013133	   2466.30593689	   3724.18123129	      0.00000000	   -274.53658111	   1446.60309146	      0.00000000	     -0.00000000	     -0.00000000	    233.34245883	    274.53658111	  -1446.60309146	     -0.00000000	      0.00000000	     -0.00000000	     25.43694330	      0.00000000	      0.00000000	      0.00000000	      0.00000000
      0.51312486	   8855.33119205	   2465.09731283	   3722.40512559	      0.00000000	   -274.38903716	   1445.61062362	      0.00000000	     -0.00000000	     -0.00000000	    233.17148048	    274.38903716	  -1445.61062362	     -0.00000000	      0.00000000	     -0.00000000	     25.41367880	      0.00000000	      0.00000000	      0.00000000	      0.00000000
      0.51343665	   8846.14407440	   2463.57114564	   3720.14584660	      0.00000000	   -274.20004935	   1444.35978504	      0.00000000	     -0.00000000	     -0.00000000	    232.95610087	    274.20004935	  -1444.35978504	     -0.00000000	      0.00000000	     -0.00000000	     25.38431539	      0.00000000	      0.00000000	      0.00000000	      0.00000000
      0.51384049	   8834.24228553	   2461.59280921	   3717.19020285	      0.00000000	   -273.95137422	   1442.73653582	      0.00000000	     -0.00000000	     -0.00000000	    232.67665872	    273.95137422	  -1442.73653582	     -0.00000000	      0.00000000	     -0.00000000	     25.34618553	      0.00000000	      0.00000000	      0.00000000	      0.00000000
      0.51413802	   8825.47247219	   2460.13417074	   3714.99182778	      0.00000000	   -273.76428623	   1441.54763419	      0.00000000	     -0.00000000	     -0.00000000	    232.47221715	    273.76428623	  -1441.54763419	     -0.00000000	      0.00000000	     -0.00000000	     25.31816743	      0.00000000	      0.00000000	      0.00000000	      0.00000000
      0.51443554	   8816.70188635	   2458.67460867	   3712.77607520	      0.00000000	   -273.57610981	   1440.34661012	      0.00000000	     -0.00000000	     -0.00000000	    232.26551606	    273.57610981	  -1440.34661012	     -0.00000000	      0.00000000	     -0.00000000	     25.28993235	      0.00000000	      0.00000000	      0.00000000	      0.00000000
      0.51473307	   8807.93083124	   2457.21414879	   3710.54320918	      0.00000000	   -273.38404191	   1439.15718038	      0.00000000	     -0.00000000	     -0.00000000	    232.06111132	    273.38404191	  -1439.15718038	     -0.00000000	      0.00000000	     -0.00000000	     25.26184797	      0.00000000	      0.00000000	      0.00000000	      0.00000000
      0.51503059	   8799.15959154	   2455.75281370	   3708.29349231	      0.00000000	   -273.19101713	   1437.95497646	      0.00000000	     -0.00000000	     -0.00000000	    231.85431795	    273.19101713	  -1437.95497646	     -0.00000000	      0.00000000	     -0.00000000	     25.23353729	      0.00000000	      0.00000000	      0.00000000	      0.00000000
      0.51532812	   8790.38847067	   2454.29062936	   3706.02718439	      0.00000000	   -272.99407103	   1436.76524851	      0.00000000	     -0.00000000	     -0.00000000	    231.64998414	    272.99407103	  -1436.76524851	     -0.00000000	      0.00000000	     -0.00000000	     25.20539162	      0.00000000	      0.00000000	      0.00000000	      0.00000000
      0.51562565	   8781.61775085	   2452.82761832	   3703.74454382	      0.00000000	   -272.79630951	   1435.56199524	      0.00000000	     -0.00000000	     -0.00000000	    231.44311370	    272.79630951	  -1435.56199524	     -0.00000000	      0.00000000	     -0.00000000	     25.17700882	      0.00000000	      0.00000000	      0.00000000	      0.00000000
      0.51592317	   8772.84773104	   2451.36380672	   3701.44582611	      0.00000000	   -272.59458514	   1434.37220357	      0.00000000	     -0.00000000	     -0.00000000	    231.23888594	    272.59458514	  -1434.37220357	     -0.00000000	      0.00000000	     -0.00000000	     25.14880691	      0.00000000	      0.00000000	      0.00000000	      0.00000000
      0.51618700	   8765.07194333	   2450.06515708	   3699.39425218	      0.00000000	   -272.41504312	   1433.30611842	      0.00000000	     -0.00000000	     -0.00000000	    231.05571449	    272.41504312	  -1433.30611842	     -0.00000000	      0.00000000	     -0.00000000	     25.12360567	      0.00000000	      0.00000000	      0.00000000	      0.00000000
      0.51645082	   8757.29712482	   2448.76591385	   3697.33041231	      0.00000000	   -272.23288187	   1432.24682693	      0.00000000	     -0.00000000	     -0.00000000	    230.87388903	    272.23288187	  -1432.24682693	     -0.00000000	      0.00000000	     -0.00000000	     25.09848848	      0.00000000	      0.00000000	      0.00000000	      0.00000000
      0.51672883	   8749.10533506	   2447.39615629	   3695.14247138	      0.00000000	   -272.03941361	   1431.12675100	      0.00000000	     -0.00000000	     -0.00000000	    230.68159699	    272.03941361	  -1431.12675100	     -0.00000000	      0.00000000	     -0.00000000	     25.07193883	      0.00000000	      0.00000000	      0.00000000	      0.00000000
      0.51700685	   8740.91505915	   2446.02577800	   3692.94130535	      0.00000000	   -271.84370689	   1430.00892317	      0.00000000	     -0.00000000	     -0.00000000	    230.48977925	    271.84370689	  -1430.00892317	     -0.00000000	      0.00000000	     -0.00000000	     25.04540113	      0.00000000	      0.00000000	      0.00000000	      0.00000000
      0.51731330	   8731.88912960	   2444.51454681	   3690.49992960	      0.00000000	   -271.62601309	   1428.77425402	      0.00000000	     -0.00000000	     -0.00000000	    230.27790864	    271.62601309	  -1428.77425402	     -0.00000000	      0.00000000	     -0.00000000	     25.01608426	      0.00000000	      0.00000000	      0.00000000	      0.00000000
      0.51761975	   8722.86560169	   2443.00261234	   3688.04299576	      0.00000000	   -271.40560235	   1427.54286306	      0.00000000	     -0.00000000	     -0.00000000	    230.06671400	    271.40560235	  -1427.54286306	     -0.00000000	      0.00000000	     -0.00000000	     24.98679103	      0.00000000	      0.00000000	      0.00000000	      0.00000000
      0.51784184	   8716.32787795	   2441.90648267	   3686.25287292	      0.00000000	   -271.24460257	   1426.64893732	      0.00000000	     -0.00000000	     -0.00000000	    229.91339501	    271.24460257	  -1426.64893732	     -0.00000000	      0.00000000	     -0.00000000	     24.96552174	      0.00000000	      0.00000000	      0.00000000	      0.00000000
      0.51819424	   8705.95704602	   2440.16645005	   3683.39608357	      0.00000000	   -270.98713237	   1425.22643801	      0.00000000	     -0.00000000	     -0.00000000	    229.66938467	    270.98713237	  -1425.22643801	     -0.00000000	      0.00000000	     -0.00000000	     24.93168124	      0.00000000	      0.00000000	      0.00000000	      0.00000000
      0.51847425	   8697.71967151	   2438.78327303	   3681.11217548	      0.00000000	   -270.77923652	   1424.10665940	      0.00000000	     -0.00000000	     -0.00000000	    229.47755072	    270.77923652	  -1424.10665940	     -0.00000000	      0.00000000	     -0.00000000	     24.90493018	      0.00000000	      0.00000000	      0.00000000	      0.00000000
      0.51875426	   8689.48519425	   2437.39959243	   3678.81610408	      0.00000000	   -270.57078990	   1422.97544310	      0.00000000	     -0.00000000	     -0.00000000	    229.28355770	    270.57078990	  -1422.97544310	     -0.00000000	      0.00000000	     -0.00000000	     24.87798102	      0.00000000	      0.00000000	      0.00000000	      0.00000000
      0.51903427	   8681.25383152	   2436.01542993	   3676.50806410	      0.00000000	   -270.35957231	   1421.85255734	      0.00000000	     -0.00000000	     -0.00000000	    229.09119014	    270.35957231	  -1421.85255734	     -0.00000000	      0.00000000	     -0.00000000	     24.85113935	      0.00000000	      0.00000000	      0.00000000	      0.00000000
      0.51931517	   8672.99961475	   2434.62639937	   3674.18085051	      0.00000000	   -270.14650102	   1420.72052112	      0.00000000	     -0.00000000	     -0.00000000	    228.89717092	    270.14650102	  -1420.72052112	     -0.00000000	      0.00000000	     -0.00000000	     24.82410519	      0.00000000	      0.00000000	      0.00000000	      0.00000000
      0.51959607	   8664.74894609	   2433.23692468	   3671.84198041	      0.00000000	   -269.93114449	   1419.59287779	      0.00000000	     -0.00000000	     -0.00000000	    228.70401926	    269.93114449	  -1419.59287779	     -0.00000000	      0.00000000	     -0.00000000	     24.79711809	      0.00000000	      0.00000000	      0.00000000	      0.00000000
      0.51984281	   8657.50483680	   2432.01609188	   3669.77810710	      0.00000000	   -269.74072057	   1418.60061242	      0.00000000	     -0.00000000	     -0.00000000	    228.53404117	    269.74072057	  -1418.60061242	     -0.00000000	      0.00000000	     -0.00000000	     24.77336903	      0.00000000	      0.00000000	      0.00000000	      0.00000000
      0.52018601	   8647.43365176	   2430.31744680	   3666.89287963	      0.00000000	   -269.47382438	   1417.21849742	      0.00000000	     -0.00000000	     -0.00000000	    228.29727208	    269.47382438	  -1417.21849742	     -0.00000000	      0.00000000	     -0.00000000	     24.74027961	      0.00000000	      0.00000000	      0.00000000	      0.00000000
      0.52052921	   8637.36869787	   2428.61823425	   3663.99113254	      0.00000000	   -269.20313920	   1415.84739282	      0.00000000	     -0.00000000	     -0.00000000	    228.06264060	    269.20313920	  -1415.84739282	     -0.00000000	      0.00000000	     -0.00000000	     24.70733028	      0.00000000	      0.00000000	      0.00000000	      0.00000000
      0.52076468	   8630.46697421	   2427.45210433	   3661.99088221	      0.00000000	   -269.01707220	   1414.89668454	      0.00000000	     -0.00000000	     -0.00000000	    227.89976521	    269.01707220	  -1414.89668454	     -0.00000000	      0.00000000	     -0.00000000	     24.68455272	      0.00000000	      0.00000000	      0.00000000	      0.00000000
      0.52100015	   8623.56846721	   2426.28573713	   3659.98312532	      0.00000000	   -268.82911734	   1413.95241679	      0.00000000	     -0.00000000	     -0.00000000	    227.73813386	    268.82911734	  -1413.95241679	     -0.00000000	      0.00000000	     -0.00000000	     24.66186086	      0.00000000	      0.00000000	      0.00000000	      0.00000000
      0.52129814	   8614.84276762	   2424.80930595	   3657.43159377	      0.00000000	   -268.58986446	   1412.75486886	      0.00000000	     -0.00000000	     -0.00000000	    227.53311415	    268.58986446	  -1412.75486886	     -0.00000000	      0.00000000	     -0.00000000	     24.63308479	      0.00000000	      0.00000000	      0.00000000	      0.00000000
      0.52159614	   8606.12262538	   2423.33253818	   3654.86843075	      0.00000000	   -268.34833487	   1411.56136301	      0.00000000	     -0.00000000	     -0.00000000	    227.32888332	    268.34833487	  -1411.56136301	     -0.00000000	      0.00000000	     -0.00000000	     24.60434975	      0.00000000	      0.00000000	      0.00000000	      0.00000000
      0.52184168	   8598.94213088	   2422.11554222	   3652.74796491	      0.00000000	   -268.14813952	   1410.57647069	      0.00000000	     -0.00000000	     -0.00000000	    227.16033054	    268.14813952	  -1410.57647069	     -0.00000000	      0.00000000	     -0.00000000	     24.58063473	      0.00000000	      0.00000000	      0.00000000	      0.00000000
      0.52218169	   8589.00523115	   2420.42991133	   3649.79895257	      0.00000000	   -267.86909843	   1409.21085356	      0.00000000	     -0.00000000	     -0.00000000	    226.92660093	    267.86909843	  -1409.21085356	     -0.00000000	      0.00000000	     -0.00000000	     24.54774414	      0.00000000	      0.00000000	      0.00000000	      0.00000000
      0.52252171	   8579.07642170	   2418.74393705	   3646.83562321	      0.00000000	   -267.58656591	   1407.85634306	      0.00000000	     -0.00000000	     -0.00000000	    226.69500633	    267.58656591	  -1407.85634306	     -0.00000000	      0.00000000	     -0.00000000	     24.51499807	      0.00000000	      0.00000000	      0.00000000	      0.00000000
      0.52275980	   8572.12890666	   2417.56317338	   3644.75224202	      0.00000000	   -267.38841972	   1406.89836279	      0.00000000	     -0.00000000	     -0.00000000	    226.53102728	    267.38841972	  -1406.89836279	     -0.00000000	      0.00000000	     -0.00000000	     24.49190620	      0.00000000	      0.00000000	      0.00000000	      0.00000000
      0.52299789	   8565.18562432	   2416.38227162	   3642.66209979	      0.00000000	   -267.18848897	   1405.94681094	      0.00000000	     -0.00000000	     -0.00000000	    226.36828013	    267.18848897	  -1405.94681094	     -0.00000000	      0.00000000	     -0.00000000	     24.46890066	      0.00000000	      0.00000000	      0.00000000	      0.00000000
      0.52329322	   8556.57911786	   2414.91729055	   3640.06022160	      0.00000000	   -266.93925134	   1404.76416042	      0.00000000	     -0.00000000	     -0.00000000	    226.16596580	    266.93925134	  -1404.76416042	     -0.00000000	      0.00000000	      0.00000000	     24.44031101	      0.00000000	      0.00000000	      0.00000000	      0.00000000
      0.52358855	   8547.97948960	   2413.45213944	   3637.44830202	      0.00000000	   -266.68794334	   1403.58560859	      0.00000000	     -0.00000000	     -0.00000000	    225.96443726	    266.68794334	  -1403.58560859	     -0.00000000	      0.00000000	     -0.00000000	     24.41176548	      0.00000000	      0.00000000	      0.00000000	      0.00000000
      0.52385440	   8540.24424878	   2412.13310093	   3635.08865716	      0.00000000	   -266.46051703	   1402.52308984	      0.00000000	     -0.00000000	     -0.00000000	    225.78271985	    266.46051703	  -1402.52308984	     -0.00000000	      0.00000000	     -0.00000000	     24.38602853	      0.00000000	      0.00000000	      0.00000000	      0.00000000
      0.52418860	   8530.52866517	   2410.47480063	   3632.11125968	      0.00000000	   -266.17277090	   1401.18768421	      0.00000000	     -0.00000000	     -0.00000000	    225.55433770	    266.17277090	  -1401.18768421	     -0.00000000	      0.00000000	     -0.00000000	     24.35365789	      0.00000000	      0.00000000	      0.00000000	      0.00000000
      0.52452280	   8520.82265715	   2408.81637431	   3629.12176269	      0.00000000	   -265.88238129	   1399.85838812	      0.00000000	     -0.00000000	     -0.00000000	    225.32711852	    265.88238129	  -1399.85838812	     -0.00000000	      0.00000000	     -0.00000000	     24.32135800	      0.00000000	      0.00000000	      0.00000000	      0.00000000
      0.52477886	   8513.39295708	   2407.54569078	   3626.82331858	      0.00000000	   -265.65898853	   1398.83598892	      0.00000000	     -0.00000000	     -0.00000000	    225.15227679	    265.65898853	  -1398.83598892	     -0.00000000	      0.00000000	     -0.00000000	     24.29653500	      0.00000000	      0.00000000	      0.00000000	      0.00000000
      0.52503491	   8505.96916568	   2406.27496861	   3624.51805904	      0.00000000	   -265.43408650	   1397.81712373	      0.00000000	     -0.00000000	     -0.00000000	    224.97810503	    265.43408650	  -1397.81712373	     -0.00000000	      0.00000000	     -0.00000000	     24.27175310	      0.00000000	      0.00000000	      0.00000000	      0.00000000
      0.52533923	   8497.15382539	   2404.76468312	   3621.76955940	      0.00000000	   -265.16552643	   1396.60438497	      0.00000000	     -0.00000000	     -0.00000000	    224.77074904	    265.16552643	  -1396.60438497	     -0.00000000	      0.00000000	     -0.00000000	     24.24225494	      0.00000000	      0.00000000	      0.00000000	      0.00000000
      0.52564355	   8488.34720787	   2403.25439027	   3619.01181038	      0.00000000	   -264.89488551	   1395.39663006	      0.00000000	     -0.00000000	     -0.00000000	    224.56433406	    264.89488551	  -1395.39663006	     -0.00000000	      0.00000000	     -0.00000000	     24.21281519	      0.00000000	      0.00000000	      0.00000000	      0.00000000
      0.52581853	   8483.28733232	   2402.38596158	   3617.42196460	      0.00000000	   -264.73864605	   1394.70142565	      0.00000000	     -0.00000000	     -0.00000000	    224.44549901	    264.73864605	  -1394.70142565	     -0.00000000	      0.00000000	     -0.00000000	     24.19586767	      0.00000000	      0.00000000	      0.00000000	      0.00000000
      0.52611639	   8474.68136385	   2400.90776000	   3614.70897712	      0.00000000	   -264.47172287	   1393.51636001	      0.00000000	     -0.00000000	     -0.00000000	    224.24288722	    264.47172287	  -1393.51636001	     -0.00000000	      0.00000000	     -0.00000000	     24.16698034	      0.00000000	      0.00000000	      0.00000000	      0.00000000
      0.52641425	   8466.08423886	   2399.42961390	   3611.98761977	      0.00000000	   -264.20273255	   1392.33739165	      0.00000000	     -0.00000000	     -0.00000000	    224.04142410	    264.20273255	  -1392.33739165	     -0.00000000	      0.00000000	     -0.00000000	     24.13816993	      0.00000000	      0.00000000	      0.00000000	      0.00000000
      0.52666488	   8458.85758504	   2398.18595924	   3609.69151686	      0.00000000	   -263.97555792	   1391.34304703	      0.00000000	     -0.00000000	     -0.00000000	    223.87145246	    263.97555792	  -1391.34304703	     -0.00000000	      0.00000000	     -0.00000000	     24.11387987	      0.00000000	      0.00000000	      0.00000000	      0.00000000
      0.52698307	   8449.69176476	   2396.60707789	   3606.76813300	      0.00000000	   -263.68562026	   1390.08149733	      0.00000000	     -0.00000000	     -0.00000000	    223.65580680	    263.68562026	  -1390.08149733	     -0.00000000	      0.00000000	     -0.00000000	     24.08303779	      0.00000000	      0.00000000	      0.00000000	      0.00000000
      0.52730127	   8440.53663419	   2395.02833875	   3603.83580579	      0.00000000	   -263.39358060	   1388.82521022	      0.00000000	     -0.00000000	     -0.00000000	    223.44114311	    263.39358060	  -1388.82521022	     -0.00000000	      0.00000000	     -0.00000000	     24.05225827	      0.00000000	      0.00000000	      0.00000000	      0.00000000
      0.52753384	   8433.85199942	   2393.87453881	   3601.68702618	      0.00000000	   -263.17931279	   1387.90548807	      0.00000000	     -0.00000000	     -0.00000000	    223.28394601	    263.17931279	  -1387.90548807	     -0.00000000	      0.00000000	     -0.00000000	     24.02972713	      0.00000000	      0.00000000	      0.00000000	      0.00000000
      0.52785903	   8424.51520071	   2392.26142437	   3598.67486425	      0.00000000	   -262.87846284	   1386.61852357	      0.00000000	     -0.00000000	     -0.00000000	    223.06394105	    262.87846284	  -1386.61852357	     -0.00000000	      0.00000000	     -0.00000000	     23.99819254	      0.00000000	      0.00000000	      0.00000000	      0.00000000
      0.52818421	   8415.19017724	   2390.64854149	   3595.65398542	      0.00000000	   -262.57504274	   1385.34151209	      0.00000000	     -0.00000000	     -0.00000000	    222.84580345	    262.57504274	  -1385.34151209	     -0.00000000	      0.00000000	     -0.00000000	     23.96679241	      0.00000000	      0.00000000	      0.00000000	      0.00000000
      0.52844131	   8407.82619028	   2389.37356229	   3593.25962636	      0.00000000	   -262.33480768	   1384.32474991	      0.00000000	     -0.00000000	     -0.00000000	    222.67196306	    262.33480768	  -1384.32474991	     -0.00000000	      0.00000000	     -0.00000000	     23.94184509	      0.00000000	      0.00000000	      0.00000000	      0.00000000
      0.52869841	   8400.46980908	   2388.09876172	   3590.86007173	      0.00000000	   -262.09298921	   1383.31431372	      0.00000000	     -0.00000000	     -0.00000000	    222.49930731	    262.09298921	  -1383.31431372	     -0.00000000	      0.00000000	     -0.00000000	     23.91698375	      0.00000000	      0.00000000	      0.00000000	      0.00000000
      0.52897817	   8392.47378722	   2386.71181794	   3588.24324293	      0.00000000	   -261.82899304	   1382.21299009	      0.00000000	     -0.00000000	     -0.00000000	    222.31106411	    261.82899304	  -1382.21299009	     -0.00000000	      0.00000000	     -0.00000000	     23.88989087	      0.00000000	      0.00000000	      0.00000000	      0.00000000
      0.52925793	   8384.48703108	   2385.32512182	   3585.62053337	      0.00000000	   -261.56358085	   1381.11500985	      0.00000000	     -0.00000000	     -0.00000000	    222.12343232	    261.56358085	  -1381.11500985	     -0.00000000	      0.00000000	     -0.00000000	     23.86283663	      0.00000000	      0.00000000	      0.00000000	      0.00000000
      0.52956106	   8375.84356030	   2383.82286231	   3582.77220854	      0.00000000	   -261.27491200	   1379.92414983	      0.00000000	     -0.00000000	     -0.00000000	    221.91987796	    261.27491200	  -1379.92414983	     -0.00000000	      0.00000000	     -0.00000000	     23.83349051	      0.00000000	      0.00000000	      0.00000000	      0.00000000
      0.52986420	   8367.21129444	   2382.32093930	   3579.91731817	      0.00000000	   -260.98454177	   1378.73804039	      0.00000000	     -0.00000000	     -0.00000000	    221.71719505	    260.98454177	  -1378.73804039	     -0.00000000	      0.00000000	     -0.00000000	     23.80420282	      0.00000000	      0.00000000	      0.00000000	      0.00000000
      0.53013058	   8359.63492184	   2381.00139467	   3577.40325193	      0.00000000	   -260.72849764	   1377.69457991	      0.00000000	     -0.00000000	     -0.00000000	    221.53883908	    260.72849764	  -1377.69457991	     -0.00000000	      0.00000000	     -0.00000000	     23.77843664	      0.00000000	      0.00000000	      0.00000000	      0.00000000
      0.53045707	   8350.36129416	   2379.38453422	   3574.31539687	      0.00000000	   -260.41333930	   1376.41670016	      0.00000000	     -0.00000000	     -0.00000000	    221.32039771	    260.41333930	  -1376.41670016	     -0.00000000	      0.00000000	      0.00000000	     23.74685796	      0.00000000	      0.00000000	      0.00000000	      0.00000000
      0.53078355	   8341.10122786	   2377.76814393	   3571.22051513	      0.00000000	   -260.09622961	   1375.14488929	      0.00000000	     -0.00000000	     -0.00000000	    221.10306757	    260.09622961	  -1375.14488929	     -0.00000000	      0.00000000	     -0.00000000	     23.71535637	      0.00000000	      0.00000000	      0.00000000	      0.00000000
      0.53102509	   8334.25950050	   2376.57266205	   3568.92653231	      0.00000000	   -259.86097130	   1374.20212139	      0.00000000	     -0.00000000	     -0.00000000	    220.94190154	    259.86097130	  -1374.20212139	     -0.00000000	      0.00000000	      0.00000000	     23.69201282	      0.00000000	      0.00000000	      0.00000000	      0.00000000
      0.53134017	   8325.34591960	   2375.01358504	   3565.92856402	      0.00000000	   -259.55293903	   1372.97298221	      0.00000000	     -0.00000000	     -0.00000000	    220.73175707	    259.55293903	  -1372.97298221	     -0.00000000	      0.00000000	     -0.00000000	     23.66155945	      0.00000000	      0.00000000	      0.00000000	      0.00000000
      0.53165525	   8316.44546785	   2373.45501737	   3562.92457612	      0.00000000	   -259.24304216	   1371.75067481	      0.00000000	     -0.00000000	     -0.00000000	    220.52286638	    259.24304216	  -1371.75067481	     -0.00000000	      0.00000000	     -0.00000000	     23.63119657	      0.00000000	      0.00000000	      0.00000000	      0.00000000
      0.53190549	   8309.38586940	   2372.21752475	   3560.53453131	      0.00000000	   -258.99633217	   1370.77732964	      0.00000000	     -0.00000000	     -0.00000000	    220.35644327	    258.99633217	  -1370.77732964	     -0.00000000	      0.00000000	      0.00000000	     23.60703271	      0.00000000	      0.00000000	      0.00000000	      0.00000000
      0.53221522	   8300.66002250	   2370.68637772	   3557.57143463	      0.00000000	   -258.68978205	   1369.57464704	      0.00000000	     -0.00000000	     -0.00000000	    220.15080581	    258.68978205	  -1369.57464704	     -0.00000000	      0.00000000	      0.00000000	     23.57714447	      0.00000000	      0.00000000	      0.00000000	      0.00000000
      0.53252495	   8291.94732177	   2369.15578940	   3554.60300829	      0.00000000	   -258.38170087	   1368.37648477	      0.00000000	     -0.00000000	     -0.00000000	    219.94598024	    258.38170087	  -1368.37648477	     -0.00000000	      0.00000000	      0.00000000	     23.54731253	      0.00000000	      0.00000000	      0.00000000	      0.00000000
      0.53280585	   8284.05731655	   2367.76820890	   3551.90649080	      0.00000000	   -258.10146992	   1367.28898535	     -0.00000000	      0.00000000	      0.00000000	    219.76001506	    258.10146992	  -1367.28898535	      0.00000000	      0.00000000	      0.00000000	     23.52023372	      0.00000000	      0.00000000	      0.00000000	      0.00000000
      0.53308674	   8276.17837087	   2366.38112410	   3549.20585348	      0.00000000	   -257.82007272	   1366.20460951	      0.00000000	     -0.00000000	     -0.00000000	    219.57460247	    257.82007272	  -1366.20460951	     -0.00000000	      0.00000000	      0.00000000	     23.49319250	      0.00000000	      0.00000000	      0.00000000	      0.00000000
      0.53339972	   8267.41264075	   2364.83620775	   3546.19204174	      0.00000000	   -257.50562340	   1364.99551100	     -0.00000000	      0.00000000	      0.00000000	    219.36779994	    257.50562340	  -1364.99551100	      0.00000000	      0.00000000	      0.00000000	     23.46303782	      0.00000000	      0.00000000	      0.00000000	      0.00000000
      0.53371269	   8258.66094330	   2363.29195141	   3543.17343737	      0.00000000	   -257.18952209	   1363.79282345	     -0.00000000	      0.00000000	      0.00000000	    219.16216065	    257.18952209	  -1363.79282345	      0.00000000	      0.00000000	      0.00000000	     23.43296885	      0.00000000	      0.00000000	      0.00000000	      0.00000000
      0.53393862	   8252.35222679	   2362.17763331	   3540.99153545	      0.00000000	   -256.96083531	   1362.92339968	     -0.00000000	      0.00000000	      0.00000000	    219.01344744	    256.96083531	  -1362.92339968	      0.00000000	      0.00000000	      0.00000000	     23.41123684	      0.00000000	      0.00000000	      0.00000000	      0.00000000
      0.53426548	   8243.23810567	   2360.56610771	   3537.83066462	      0.00000000	   -256.62919741	   1361.66414414	     -0.00000000	      0.00000000	      0.00000000	    218.79797831	    256.62919741	  -1361.66414414	      0.00000000	      0.00000000	      0.00000000	     23.37976358	      0.00000000	      0.00000000	      0.00000000	      0.00000000
      0.53459235	   8234.13975746	   2358.95537155	   3534.66506531	      0.00000000	   -256.29520440	   1360.41831048	     -0.00000000	      0.00000000	      0.00000000	    218.58499118	    256.29520440	  -1360.41831048	      0.00000000	      0.00000000	      0.00000000	     23.34848233	      0.00000000	      0.00000000	      0.00000000	      0.00000000
      0.53483952	   8227.27033439	   2357.73790290	   3532.26827376	      0.00000000	   -256.04283941	   1359.46709340	     -0.00000000	      0.00000000	      0.00000000	    218.42216104	    256.04283941	  -1359.46709340	      0.00000000	      0.00000000	      0.00000000	     23.32468085	      0.00000000	      0.00000000	      0.00000000	      0.00000000
      0.53508669	   8220.41010137	   2356.52091134	   3529.86896281	      0.00000000	   -255.78915534	   1358.52353096	      0.00000000	     -0.00000000	     -0.00000000	    218.26074444	    255.78915534	  -1358.52353096	     -0.00000000	      0.00000000	      0.00000000	     23.30098908	      0.00000000	      0.00000000	      0.00000000	      0.00000000
      0.53537419	   8212.44214779	   2355.10595906	   3527.07509415	      0.00000000	   -255.49354026	   1357.42412675	      0.00000000	     -0.00000000	     -0.00000000	    218.07258657	    255.49354026	  -1357.42412675	     -0.00000000	      0.00000000	      0.00000000	     23.27339454	      0.00000000	      0.00000000	      0.00000000	      0.00000000
      0.53566169	   8204.48683634	   2353.69168375	   3524.27804452	      0.00000000	   -255.19669102	   1356.32969051	      0.00000000	     -0.00000000	     -0.00000000	    217.88531817	    255.19669102	  -1356.32969051	     -0.00000000	      0.00000000	     -0.00000000	     23.24586670	      0.00000000	      0.00000000	      0.00000000	      0.00000000
      0.53595153	   8196.47960813	   2352.26658617	   3521.45510544	      0.00000000	   -254.89678305	   1355.22516625	      0.00000000	     -0.00000000	     -0.00000000	    217.69624941	    254.89678305	  -1355.22516625	     -0.00000000	      0.00000000	      0.00000000	     23.21808799	      0.00000000	      0.00000000	      0.00000000	      0.00000000
      0.53624137	   8188.48545415	   2350.84221094	   3518.62917812	      0.00000000	   -254.59570937	   1354.12511214	      0.00000000	     -0.00000000	     -0.00000000	    217.50797268	    254.59570937	  -1354.12511214	     -0.00000000	      0.00000000	      0.00000000	     23.19036858	      0.00000000	      0.00000000	      0.00000000	      0.00000000
      0.53653988	   8180.26619359	   2349.37604405	   3515.71580831	      0.00000000	   -254.28497673	   1352.99119262	      0.00000000	     -0.00000000	     -0.00000000	    217.31382420	    254.28497673	  -1352.99119262	     -0.00000000	      0.00000000	      0.00000000	     23.16179693	      0.00000000	      0.00000000	      0.00000000	      0.00000000
      0.53683838	   8172.06103815	   2347.91067986	   3512.79952793	      0.00000000	   -253.97299943	   1351.86247204	      0.00000000	     -0.00000000	     -0.00000000	    217.12059991	    253.97299943	  -1351.86247204	     -0.00000000	      0.00000000	      0.00000000	     23.13329547	      0.00000000	      0.00000000	      0.00000000	      0.00000000
      0.53712205	   8164.27686299	   2346.51890573	   3510.02560997	      0.00000000	   -253.67594481	   1350.78881556	      0.00000000	     -0.00000000	     -0.00000000	    216.93672712	    253.67594481	  -1350.78881556	     -0.00000000	      0.00000000	     -0.00000000	     23.10618689	      0.00000000	      0.00000000	      0.00000000	      0.00000000
      0.53740571	   8156.50563253	   2345.12788849	   3507.24928995	      0.00000000	   -253.37786681	   1349.71911644	      0.00000000	     -0.00000000	     -0.00000000	    216.75354724	    253.37786681	  -1349.71911644	     -0.00000000	      0.00000000	      0.00000000	     23.07913080	      0.00000000	      0.00000000	      0.00000000	      0.00000000
      0.53771459	   8148.05853530	   2343.61411697	   3504.22360762	      0.00000000	   -253.05265868	   1348.55344037	      0.00000000	     -0.00000000	     -0.00000000	    216.55385130	    253.05265868	  -1348.55344037	     -0.00000000	      0.00000000	      0.00000000	     23.04964786	      0.00000000	      0.00000000	      0.00000000	      0.00000000
      0.53802347	   8139.62703037	   2342.10128099	   3501.19534446	      0.00000000	   -252.72609071	   1347.39440101	      0.00000000	     -0.00000000	     -0.00000000	    216.35534206	    252.72609071	  -1347.39440101	     -0.00000000	      0.00000000	     -0.00000000	     23.02025699	      0.00000000	      0.00000000	      0.00000000	      0.00000000
      0.53825287	   8133.37526146	   2340.97834086	   3498.94471749	      0.00000000	   -252.48317175	   1346.53272328	      0.00000000	     -0.00000000	     -0.00000000	    216.20770152	    252.48317175	  -1346.53272328	     -0.00000000	      0.00000000	     -0.00000000	     22.99841012	      0.00000000	      0.00000000	      0.00000000	      0.00000000
      0.53858623	   8124.30598043	   2339.34748163	   3495.67190315	      0.00000000	   -252.12966379	   1345.27859433	      0.00000000	     -0.00000000	     -0.00000000	    215.99271412	    252.12966379	  -1345.27859433	     -0.00000000	      0.00000000	     -0.00000000	     22.96662515	      0.00000000	      0.00000000	      0.00000000	      0.00000000
      0.53891958	   8115.25526836	   2337.71777635	   3492.39652799	      0.00000000	   -251.77373112	   1344.04186554	      0.00000000	     -0.00000000	     -0.00000000	    215.78093208	    251.77373112	  -1344.04186554	     -0.00000000	      0.00000000	     -0.00000000	     22.93509449	      0.00000000	      0.00000000	      0.00000000	      0.00000000
      0.53915303	   8108.92818712	   2336.57719299	   3490.10134940	      0.00000000	   -251.52513863	   1343.16366065	      0.00000000	     -0.00000000	     -0.00000000	    215.63027960	    251.52513863	  -1343.16366065	     -0.00000000	      0.00000000	     -0.00000000	     22.91282448	      0.00000000	      0.00000000	      0.00000000	      0.00000000
      0.53938648	   8102.61033754	   2335.43719546	   3487.80505312	      0.00000000	   -251.27533019	   1342.29448943	      0.00000000	     -0.00000000	     -0.00000000	    215.48129219	    251.27533019	  -1342.29448943	     -0.00000000	      0.00000000	     -0.00000000	     22.89068693	      0.00000000	      0.00000000	      0.00000000	      0.00000000
      0.53968151	   8094.63918355	   2333.99732801	   3484.90150619	      0.00000000	   -250.95928545	   1341.19405491	      0.00000000	     -0.00000000	     -0.00000000	    215.29256765	    250.95928545	  -1341.19405491	     -0.00000000	      0.00000000	     -0.00000000	     22.86267356	      0.00000000	      0.00000000	      0.00000000	      0.00000000
      0.53997654	   8086.68295259	   2332.55842480	   3481.99637558	      0.00000000	   -250.64204278	   1340.10037677	      0.00000000	     -0.00000000	     -0.00000000	    215.10505063	    250.64204278	  -1340.10037677	     -0.00000000	      0.00000000	     -0.00000000	     22.83475576	      0.00000000	      0.00000000	      0.00000000	      0.00000000
      0.54023536	   8079.71560201	   2331.29693307	   3479.44659266	      0.00000000	   -250.36339192	   1339.13970669	      0.00000000	     -0.00000000	     -0.00000000	    214.94025983	    250.36339192	  -1339.13970669	     -0.00000000	      0.00000000	     -0.00000000	     22.81024057	      0.00000000	      0.00000000	      0.00000000	      0.00000000
      0.54056485	   8070.86262532	   2329.69209531	   3476.19906045	      0.00000000	   -250.00795632	   1337.91772815	      0.00000000	     -0.00000000	     -0.00000000	    214.73058379	    250.00795632	  -1337.91772815	     -0.00000000	      0.00000000	     -0.00000000	     22.77903958	      0.00000000	      0.00000000	      0.00000000	      0.00000000
      0.54089434	   8062.02862836	   2328.08851961	   3472.94996145	      0.00000000	   -249.65092585	   1336.70590523	      0.00000000	     -0.00000000	     -0.00000000	    214.52273598	    249.65092585	  -1336.70590523	     -0.00000000	      0.00000000	     -0.00000000	     22.74798441	      0.00000000	      0.00000000	      0.00000000	      0.00000000
      0.54114934	   8055.20478008	   2326.84833242	   3470.43438261	      0.00000000	   -249.37464014	   1335.76288658	      0.00000000	     -0.00000000	     -0.00000000	    214.36084173	    249.37464014	  -1335.76288658	     -0.00000000	      0.00000000	     -0.00000000	     22.72386677	      0.00000000	      0.00000000	      0.00000000	      0.00000000
      0.54140435	   8048.39244062	   2325.60892414	   3467.91802262	      0.00000000	   -249.09743927	   1334.82575621	      0.00000000	     -0.00000000	     -0.00000000	    214.20000422	    249.09743927	  -1334.82575621	     -0.00000000	      0.00000000	     -0.00000000	     22.69983371	      0.00000000	      0.00000000	      0.00000000	      0.00000000
      0.54170479	   8040.38094881	   2324.14965842	   3464.95232201	      0.00000000	   -248.77051830	   1333.72002129	      0.00000000	     -0.00000000	     -0.00000000	    214.01013112	    248.77051830	  -1333.72002129	     -0.00000000	      0.00000000	     -0.00000000	     22.67148816	      0.00000000	      0.00000000	      0.00000000	      0.00000000
      0.54200524	   8032.38561321	   2322.69150367	   3461.98573979	      0.00000000	   -248.44244360	   1332.62151242	      0.00000000	     -0.00000000	     -0.00000000	    213.82154387	    248.44244360	  -1332.62151242	     -0.00000000	      0.00000000	     -0.00000000	     22.64324593	      0.00000000	      0.00000000	      0.00000000	      0.00000000
      0.54224857	   8025.92218494	   2321.51138524	   3459.58256616	      0.00000000	   -248.17648734	   1331.73076072	      0.00000000	     -0.00000000	     -0.00000000	    213.66854749	    248.17648734	  -1331.73076072	     -0.00000000	      0.00000000	     -0.00000000	     22.62035243	      0.00000000	      0.00000000	      0.00000000	      0.00000000
      0.54258065	   8017.11852723	   2319.90202902	   3456.30212487	      0.00000000	   -247.81309143	   1330.51444376	      0.00000000	     -0.00000000	     -0.00000000	    213.45953656	    247.81309143	  -1330.51444376	     -0.00000000	      0.00000000	     -0.00000000	     22.58909279	      0.00000000	      0.00000000	      0.00000000	      0.00000000
      0.54291274	   8008.33494550	   2318.29408650	   3453.02098606	      0.00000000	   -247.44775721	   1329.31337694	      0.00000000	     -0.00000000	     -0.00000000	    213.25330377	    247.44775721	  -1329.31337694	     -0.00000000	      0.00000000	     -0.00000000	     22.55805663	      0.00000000	      0.00000000	      0.00000000	      0.00000000
      0.54316073	   8001.78863850	   2317.09422860	   3450.57030221	      0.00000000	   -247.17551565	   1328.40615275	      0.00000000	     -0.00000000	     -0.00000000	    213.09728787	    247.17551565	  -1328.40615275	     -0.00000000	      0.00000000	      0.00000000	     22.53472014	      0.00000000	      0.00000000	      0.00000000	      0.00000000
      0.54340873	   7995.25364788	   2315.89517939	   3448.11936548	      0.00000000	   -246.90214703	   1327.50816128	      0.00000000	     -0.00000000	     -0.00000000	    212.94295712	    246.90214703	  -1327.50816128	     -0.00000000	      0.00000000	     -0.00000000	     22.51151939	      0.00000000	      0.00000000	      0.00000000	      0.00000000
[truncated: 4,442,866 more chars]
