# Supplementary material for: Musculoskeletal simulations to examine the effects of accentuated eccentric loading (AEL) on jump height
Source: PeerJ. 2023 Jan 23;11:e14687. doi: 10.7717/peerj.14687 (PMC9879160; doi:10.7717/peerj.14687)
Supplement: Supplemental Information 1 [file peerj-11-14687-s001.zip › Supplementary Simulation code and output results BW/Optimized_for_J_Results/TwoSegment_Two_Segment_Length.sto]

Length
version=1
nRows=13563
nColumns=5
inDegrees=no

This analysis gathers basic information about muscles during a simulation (e.g., forces, tendon lengths, moment arms, etc).
Units are S.I. units (second, meters, Newtons, ...)
Angles are in degrees.

endheader
time	vastus	recfem	glut	ham
      0.00000000	      0.32776539	      0.46583634	      0.09797699	      0.47031138
      0.00010000	      0.32776541	      0.46583636	      0.09797700	      0.47031136
      0.00023578	      0.32776548	      0.46583641	      0.09797702	      0.47031131
      0.00037157	      0.32776561	      0.46583650	      0.09797706	      0.47031122
      0.00050735	      0.32776578	      0.46583662	      0.09797712	      0.47031111
      0.00064313	      0.32776598	      0.46583675	      0.09797719	      0.47031097
      0.00077892	      0.32776622	      0.46583691	      0.09797727	      0.47031082
      0.00095179	      0.32776657	      0.46583713	      0.09797740	      0.47031061
      0.00112467	      0.32776695	      0.46583737	      0.09797755	      0.47031038
      0.00129754	      0.32776738	      0.46583764	      0.09797772	      0.47031013
      0.00151861	      0.32776799	      0.46583800	      0.09797797	      0.47030978
      0.00173969	      0.32776866	      0.46583840	      0.09797826	      0.47030941
      0.00201011	      0.32776958	      0.46583892	      0.09797867	      0.47030891
      0.00228052	      0.32777059	      0.46583949	      0.09797913	      0.47030838
      0.00263639	      0.32777208	      0.46584030	      0.09797983	      0.47030762
      0.00299225	      0.32777374	      0.46584120	      0.09798063	      0.47030679
      0.00349305	      0.32777639	      0.46584259	      0.09798194	      0.47030550
      0.00399385	      0.32777942	      0.46584415	      0.09798346	      0.47030407
      0.00475543	      0.32778475	      0.46584685	      0.09798620	      0.47030160
      0.00551701	      0.32779100	      0.46584995	      0.09798947	      0.47029878
      0.00644774	      0.32779991	      0.46585430	      0.09799421	      0.47029483
      0.00737847	      0.32781027	      0.46585929	      0.09799980	      0.47029031
      0.00830920	      0.32782211	      0.46586493	      0.09800624	      0.47028522
      0.00923993	      0.32783547	      0.46587124	      0.09801356	      0.47027953
      0.01047305	      0.32785554	      0.46588065	      0.09802464	      0.47027106
      0.01125060	      0.32786960	      0.46588720	      0.09803245	      0.47026516
      0.01202816	      0.32788477	      0.46589424	      0.09804089	      0.47025882
      0.01316609	      0.32790896	      0.46590542	      0.09805441	      0.47024876
      0.01396261	      0.32792732	      0.46591388	      0.09806469	      0.47024115
      0.01475914	      0.32794687	      0.46592285	      0.09807567	      0.47023306
      0.01571545	      0.32797189	      0.46593431	      0.09808974	      0.47022272
      0.01658307	      0.32799607	      0.46594537	      0.09810338	      0.47021275
      0.01745069	      0.32802167	      0.46595704	      0.09811782	      0.47020219
      0.01830614	      0.32804830	      0.46596916	      0.09813287	      0.47019123
      0.01916159	      0.32807631	      0.46598189	      0.09814872	      0.47017969
      0.01997595	      0.32810425	      0.46599457	      0.09816455	      0.47016818
      0.02079031	      0.32813345	      0.46600781	      0.09818110	      0.47015615
      0.02156845	      0.32816252	      0.46602097	      0.09819759	      0.47014416
      0.02250334	      0.32819897	      0.46603745	      0.09821828	      0.47012913
      0.02343823	      0.32823707	      0.46605466	      0.09823992	      0.47011339
      0.02422430	      0.32827039	      0.46606969	      0.09825885	      0.47009961
      0.02501038	      0.32830488	      0.46608524	      0.09827846	      0.47008534
      0.02579645	      0.32834054	      0.46610130	      0.09829874	      0.47007055
      0.02658253	      0.32837737	      0.46611788	      0.09831970	      0.47005526
      0.02736860	      0.32841537	      0.46613497	      0.09834132	      0.47003946
      0.02815468	      0.32845455	      0.46615258	      0.09836362	      0.47002314
      0.02894076	      0.32849489	      0.46617070	      0.09838659	      0.47000630
      0.02972683	      0.32853641	      0.46618934	      0.09841024	      0.46998894
      0.03051291	      0.32857910	      0.46620849	      0.09843455	      0.46997105
      0.03129898	      0.32862296	      0.46622815	      0.09845953	      0.46995264
      0.03208506	      0.32866799	      0.46624833	      0.09848518	      0.46993368
      0.03287113	      0.32871418	      0.46626902	      0.09851149	      0.46991419
      0.03365721	      0.32876155	      0.46629022	      0.09853848	      0.46989416
      0.03444328	      0.32881009	      0.46631194	      0.09856612	      0.46987358
      0.03522936	      0.32885980	      0.46633417	      0.09859444	      0.46985245
      0.03601544	      0.32891067	      0.46635691	      0.09862342	      0.46983076
      0.03680151	      0.32896272	      0.46638016	      0.09865306	      0.46980851
      0.03758759	      0.32901593	      0.46640392	      0.09868336	      0.46978569
      0.03837366	      0.32907031	      0.46642820	      0.09871433	      0.46976231
      0.03915974	      0.32912586	      0.46645298	      0.09874595	      0.46973835
      0.03994581	      0.32918257	      0.46647828	      0.09877824	      0.46971381
      0.04073189	      0.32924045	      0.46650408	      0.09881118	      0.46968869
      0.04151796	      0.32929950	      0.46653040	      0.09884479	      0.46966298
      0.04230404	      0.32935971	      0.46655722	      0.09887904	      0.46963667
      0.04309012	      0.32942109	      0.46658455	      0.09891396	      0.46960976
      0.04387619	      0.32948363	      0.46661239	      0.09894952	      0.46958225
      0.04466227	      0.32954733	      0.46664074	      0.09898574	      0.46955413
      0.04544834	      0.32961220	      0.46666960	      0.09902261	      0.46952539
      0.04623442	      0.32967822	      0.46669896	      0.09906014	      0.46949602
      0.04702049	      0.32974541	      0.46672882	      0.09909831	      0.46946604
      0.04780657	      0.32981376	      0.46675920	      0.09913712	      0.46943541
      0.04859264	      0.32988327	      0.46679007	      0.09917659	      0.46940415
      0.04937872	      0.32995394	      0.46682145	      0.09921670	      0.46937225
      0.05016480	      0.33002576	      0.46685334	      0.09925745	      0.46933970
      0.05086958	      0.33009114	      0.46688235	      0.09929453	      0.46930995
      0.05157436	      0.33015745	      0.46691177	      0.09933213	      0.46927967
      0.05227914	      0.33022469	      0.46694159	      0.09937024	      0.46924886
      0.05298392	      0.33029285	      0.46697181	      0.09940886	      0.46921751
      0.05368870	      0.33036194	      0.46700244	      0.09944799	      0.46918561
      0.05439348	      0.33043195	      0.46703346	      0.09948763	      0.46915317
      0.05509826	      0.33050289	      0.46706489	      0.09952778	      0.46912017
      0.05580304	      0.33057475	      0.46709671	      0.09956844	      0.46908661
      0.05650782	      0.33064752	      0.46712894	      0.09960960	      0.46905250
      0.05721260	      0.33072122	      0.46716156	      0.09965127	      0.46901781
      0.05791738	      0.33079584	      0.46719458	      0.09969343	      0.46898256
      0.05862216	      0.33087137	      0.46722799	      0.09973610	      0.46894673
      0.05932694	      0.33094782	      0.46726180	      0.09977926	      0.46891032
      0.06003172	      0.33102518	      0.46729601	      0.09982293	      0.46887333
      0.06073650	      0.33110345	      0.46733061	      0.09986708	      0.46883575
      0.06144128	      0.33118264	      0.46736560	      0.09991173	      0.46879758
      0.06214606	      0.33126273	      0.46740098	      0.09995687	      0.46875881
      0.06285084	      0.33134372	      0.46743675	      0.10000251	      0.46871945
      0.06355562	      0.33142562	      0.46747292	      0.10004862	      0.46867947
      0.06426040	      0.33150842	      0.46750947	      0.10009523	      0.46863889
      0.06496518	      0.33159212	      0.46754640	      0.10014232	      0.46859769
      0.06566996	      0.33167672	      0.46758373	      0.10018988	      0.46855587
      0.06637474	      0.33176222	      0.46762144	      0.10023793	      0.46851343
      0.06707952	      0.33184860	      0.46765953	      0.10028646	      0.46847036
      0.06778430	      0.33193588	      0.46769800	      0.10033545	      0.46842666
      0.06848908	      0.33202404	      0.46773686	      0.10038493	      0.46838233
      0.06919386	      0.33211309	      0.46777609	      0.10043487	      0.46833735
      0.06989864	      0.33220302	      0.46781570	      0.10048527	      0.46829173
      0.07060343	      0.33229383	      0.46785569	      0.10053615	      0.46824547
      0.07130821	      0.33238551	      0.46789606	      0.10058748	      0.46819855
      0.07201299	      0.33247807	      0.46793680	      0.10063928	      0.46815097
      0.07271777	      0.33257150	      0.46797791	      0.10069153	      0.46810273
      0.07342255	      0.33266579	      0.46801939	      0.10074423	      0.46805383
      0.07412733	      0.33276095	      0.46806124	      0.10079739	      0.46800426
      0.07483211	      0.33285697	      0.46810345	      0.10085100	      0.46795402
      0.07553689	      0.33295384	      0.46814604	      0.10090505	      0.46790310
      0.07624167	      0.33305157	      0.46818898	      0.10095954	      0.46785150
      0.07694645	      0.33315015	      0.46823229	      0.10101448	      0.46779922
      0.07765123	      0.33324957	      0.46827596	      0.10106985	      0.46774625
      0.07835601	      0.33334984	      0.46831999	      0.10112565	      0.46769258
      0.07906079	      0.33345094	      0.46836437	      0.10118189	      0.46763822
      0.07976557	      0.33355288	      0.46840911	      0.10123855	      0.46758317
      0.08047035	      0.33365565	      0.46845421	      0.10129564	      0.46752740
      0.08117513	      0.33375925	      0.46849965	      0.10135315	      0.46747094
      0.08187991	      0.33386367	      0.46854544	      0.10141108	      0.46741376
      0.08258469	      0.33396891	      0.46859158	      0.10146942	      0.46735587
      0.08328947	      0.33407496	      0.46863807	      0.10152818	      0.46729726
      0.08399425	      0.33418182	      0.46868490	      0.10158734	      0.46723794
      0.08469903	      0.33428949	      0.46873207	      0.10164691	      0.46717789
      0.08540381	      0.33439796	      0.46877958	      0.10170688	      0.46711711
      0.08610859	      0.33450723	      0.46882743	      0.10176725	      0.46705560
      0.08681337	      0.33461729	      0.46887561	      0.10182801	      0.46699337
      0.08751815	      0.33472813	      0.46892413	      0.10188916	      0.46693039
      0.08822293	      0.33483976	      0.46897297	      0.10195070	      0.46686668
      0.08892771	      0.33495217	      0.46902215	      0.10201262	      0.46680222
      0.08963249	      0.33506536	      0.46907165	      0.10207493	      0.46673702
      0.09033727	      0.33517931	      0.46912148	      0.10213761	      0.46667107
      0.09104205	      0.33529403	      0.46917163	      0.10220067	      0.46660438
      0.09174684	      0.33540951	      0.46922210	      0.10226409	      0.46653692
      0.09245162	      0.33552575	      0.46927289	      0.10232788	      0.46646872
      0.09315640	      0.33564273	      0.46932400	      0.10239203	      0.46639975
      0.09386118	      0.33576047	      0.46937542	      0.10245654	      0.46633002
      0.09456596	      0.33587894	      0.46942716	      0.10252141	      0.46625953
      0.09527074	      0.33599815	      0.46947920	      0.10258664	      0.46618828
      0.09597552	      0.33611810	      0.46953155	      0.10265223	      0.46611625
      0.09668030	      0.33623877	      0.46958421	      0.10271818	      0.46604346
      0.09738508	      0.33636016	      0.46963717	      0.10278449	      0.46596989
      0.09808986	      0.33648227	      0.46969043	      0.10285115	      0.46589554
      0.09879464	      0.33660509	      0.46974399	      0.10291817	      0.46582042
      0.09949942	      0.33672862	      0.46979785	      0.10298553	      0.46574452
      0.10020420	      0.33685285	      0.46985201	      0.10305324	      0.46566783
      0.10090898	      0.33697779	      0.46990645	      0.10312128	      0.46559036
      0.10161376	      0.33710341	      0.46996119	      0.10318967	      0.46551211
      0.10231854	      0.33722972	      0.47001622	      0.10325838	      0.46543307
      0.10302332	      0.33735672	      0.47007153	      0.10332743	      0.46535324
      0.10372810	      0.33748439	      0.47012713	      0.10339681	      0.46527261
      0.10443288	      0.33761274	      0.47018301	      0.10346650	      0.46519120
      0.10513766	      0.33774175	      0.47023917	      0.10353652	      0.46510899
      0.10584244	      0.33787143	      0.47029561	      0.10360686	      0.46502599
      0.10654722	      0.33800176	      0.47035233	      0.10367750	      0.46494219
      0.10725200	      0.33813275	      0.47040931	      0.10374846	      0.46485759
      0.10795678	      0.33826438	      0.47046657	      0.10381972	      0.46477219
      0.10866156	      0.33839666	      0.47052410	      0.10389129	      0.46468600
      0.10936634	      0.33852957	      0.47058189	      0.10396316	      0.46459900
      0.11007112	      0.33866311	      0.47063995	      0.10403532	      0.46451120
      0.11077590	      0.33879728	      0.47069827	      0.10410777	      0.46442260
      0.11148068	      0.33893207	      0.47075685	      0.10418051	      0.46433319
      0.11218546	      0.33906748	      0.47081569	      0.10425354	      0.46424298
      0.11289024	      0.33920350	      0.47087479	      0.10432685	      0.46415196
      0.11359503	      0.33934012	      0.47093413	      0.10440044	      0.46406014
      0.11429981	      0.33947735	      0.47099373	      0.10447430	      0.46396752
      0.11500459	      0.33961517	      0.47105358	      0.10454844	      0.46387408
      0.11570937	      0.33975358	      0.47111368	      0.10462284	      0.46377984
      0.11641415	      0.33989258	      0.47117402	      0.10469751	      0.46368479
      0.11711893	      0.34003216	      0.47123461	      0.10477244	      0.46358893
      0.11782371	      0.34017231	      0.47129543	      0.10484763	      0.46349227
      0.11852849	      0.34031304	      0.47135650	      0.10492308	      0.46339480
      0.11923327	      0.34045433	      0.47141780	      0.10499877	      0.46329651
      0.11993805	      0.34059618	      0.47147934	      0.10507472	      0.46319743
      0.12064283	      0.34073858	      0.47154111	      0.10515091	      0.46309753
      0.12134761	      0.34088154	      0.47160311	      0.10522734	      0.46299682
      0.12205239	      0.34102504	      0.47166535	      0.10530401	      0.46289531
      0.12275717	      0.34116908	      0.47172780	      0.10538092	      0.46279299
      0.12346195	      0.34131366	      0.47179049	      0.10545805	      0.46268986
      0.12416673	      0.34145877	      0.47185339	      0.10553542	      0.46258593
      0.12487151	      0.34160441	      0.47191652	      0.10561301	      0.46248119
      0.12557629	      0.34175057	      0.47197987	      0.10569083	      0.46237564
      0.12628107	      0.34189724	      0.47204344	      0.10576886	      0.46226929
      0.12698585	      0.34204443	      0.47210722	      0.10584711	      0.46216213
      0.12769063	      0.34219212	      0.47217121	      0.10592558	      0.46205417
      0.12839541	      0.34234032	      0.47223542	      0.10600425	      0.46194541
      0.12910019	      0.34248901	      0.47229984	      0.10608313	      0.46183584
      0.12980497	      0.34263820	      0.47236447	      0.10616222	      0.46172547
      0.13050975	      0.34278788	      0.47242930	      0.10624151	      0.46161430
      0.13121453	      0.34293804	      0.47249434	      0.10632099	      0.46150233
      0.13191931	      0.34308868	      0.47255958	      0.10640067	      0.46138957
      0.13262409	      0.34323980	      0.47262503	      0.10648055	      0.46127600
      0.13332887	      0.34339139	      0.47269067	      0.10656061	      0.46116164
      0.13403365	      0.34354345	      0.47275652	      0.10664086	      0.46104648
      0.13473844	      0.34369597	      0.47282256	      0.10672129	      0.46093052
      0.13544322	      0.34384895	      0.47288879	      0.10680190	      0.46081378
      0.13614800	      0.34400238	      0.47295522	      0.10688270	      0.46069624
      0.13685278	      0.34415626	      0.47302185	      0.10696366	      0.46057791
      0.13755756	      0.34431059	      0.47308866	      0.10704480	      0.46045879
      0.13826234	      0.34446536	      0.47315567	      0.10712611	      0.46033889
      0.13896712	      0.34462056	      0.47322286	      0.10720759	      0.46021819
      0.13967190	      0.34477620	      0.47329024	      0.10728923	      0.46009672
      0.14037668	      0.34493227	      0.47335780	      0.10737104	      0.45997446
      0.14108146	      0.34508877	      0.47342555	      0.10745300	      0.45985142
      0.14178624	      0.34524569	      0.47349348	      0.10753512	      0.45972759
      0.14249102	      0.34540302	      0.47356159	      0.10761739	      0.45960299
      0.14319580	      0.34556077	      0.47362988	      0.10769982	      0.45947762
      0.14390058	      0.34571893	      0.47369835	      0.10778239	      0.45935147
      0.14460536	      0.34587750	      0.47376700	      0.10786512	      0.45922455
      0.14531014	      0.34603646	      0.47383582	      0.10794798	      0.45909685
      0.14601492	      0.34619583	      0.47390482	      0.10803099	      0.45896839
      0.14671970	      0.34635559	      0.47397399	      0.10811413	      0.45883916
      0.14742448	      0.34651575	      0.47404334	      0.10819742	      0.45870917
      0.14812926	      0.34667629	      0.47411285	      0.10828084	      0.45857841
      0.14883404	      0.34683722	      0.47418254	      0.10836439	      0.45844689
      0.14953882	      0.34699853	      0.47425239	      0.10844807	      0.45831462
      0.15024360	      0.34716022	      0.47432241	      0.10853187	      0.45818159
      0.15094838	      0.34732228	      0.47439260	      0.10861581	      0.45804780
      0.15165316	      0.34748471	      0.47446296	      0.10869986	      0.45791326
      0.15235794	      0.34764751	      0.47453348	      0.10878404	      0.45777798
      0.15306272	      0.34781068	      0.47460416	      0.10886834	      0.45764194
      0.15376750	      0.34797420	      0.47467501	      0.10895275	      0.45750516
      0.15447228	      0.34813809	      0.47474602	      0.10903728	      0.45736764
      0.15517706	      0.34830233	      0.47481719	      0.10912192	      0.45722938
      0.15588185	      0.34846692	      0.47488852	      0.10920666	      0.45709038
      0.15658663	      0.34863186	      0.47496001	      0.10929152	      0.45695065
      0.15729141	      0.34879715	      0.47503166	      0.10937649	      0.45681018
      0.15799619	      0.34896278	      0.47510347	      0.10946156	      0.45666899
      0.15870097	      0.34912875	      0.47517543	      0.10954673	      0.45652706
      0.15940575	      0.34929505	      0.47524755	      0.10963200	      0.45638443
      0.16011053	      0.34946169	      0.47531982	      0.10971737	      0.45624111
      0.16081531	      0.34962866	      0.47539225	      0.10980283	      0.45609713
      0.16152009	      0.34979596	      0.47546484	      0.10988839	      0.45595248
      0.16222487	      0.34996359	      0.47553757	      0.10997404	      0.45580717
      0.16292965	      0.35013154	      0.47561046	      0.11005979	      0.45566120
      0.16363443	      0.35029981	      0.47568350	      0.11014562	      0.45551458
      0.16433921	      0.35046839	      0.47575669	      0.11023154	      0.45536730
      0.16504399	      0.35063729	      0.47583003	      0.11031754	      0.45521938
      0.16574877	      0.35080651	      0.47590352	      0.11040363	      0.45507081
      0.16645355	      0.35097603	      0.47597716	      0.11048980	      0.45492161
      0.16715833	      0.35114586	      0.47605095	      0.11057605	      0.45477177
      0.16786311	      0.35131599	      0.47612488	      0.11066238	      0.45462129
      0.16856789	      0.35148643	      0.47619897	      0.11074879	      0.45447019
      0.16927267	      0.35165717	      0.47627320	      0.11083527	      0.45431846
      0.16997745	      0.35182820	      0.47634758	      0.11092182	      0.45416611
      0.17068223	      0.35199953	      0.47642210	      0.11100845	      0.45401314
      0.17138701	      0.35217115	      0.47649677	      0.11109515	      0.45385956
      0.17209179	      0.35234306	      0.47657158	      0.11118191	      0.45370537
      0.17279657	      0.35251526	      0.47664654	      0.11126874	      0.45355058
      0.17350135	      0.35268775	      0.47672165	      0.11135564	      0.45339518
      0.17420613	      0.35286052	      0.47679689	      0.11144260	      0.45323919
      0.17491091	      0.35303357	      0.47687228	      0.11152963	      0.45308260
      0.17561569	      0.35320691	      0.47694782	      0.11161671	      0.45292542
      0.17632047	      0.35338051	      0.47702349	      0.11170386	      0.45276766
      0.17702526	      0.35355440	      0.47709931	      0.11179106	      0.45260932
      0.17773004	      0.35372856	      0.47717528	      0.11187832	      0.45245041
      0.17843482	      0.35390298	      0.47725138	      0.11196563	      0.45229092
      0.17913960	      0.35407768	      0.47732762	      0.11205300	      0.45213086
      0.17984438	      0.35425265	      0.47740401	      0.11214042	      0.45197024
      0.18054916	      0.35442788	      0.47748054	      0.11222790	      0.45180906
      0.18125394	      0.35460337	      0.47755721	      0.11231542	      0.45164732
      0.18195872	      0.35477913	      0.47763402	      0.11240299	      0.45148504
      0.18266350	      0.35495514	      0.47771097	      0.11249061	      0.45132221
      0.18336828	      0.35513142	      0.47778806	      0.11257827	      0.45115884
      0.18407306	      0.35530795	      0.47786529	      0.11266598	      0.45099493
      0.18477784	      0.35548473	      0.47794266	      0.11275373	      0.45083049
      0.18548262	      0.35566177	      0.47802017	      0.11284153	      0.45066552
      0.18618740	      0.35583905	      0.47809782	      0.11292937	      0.45050003
      0.18689218	      0.35601659	      0.47817561	      0.11301724	      0.45033403
      0.18759696	      0.35619437	      0.47825354	      0.11310516	      0.45016750
      0.18830174	      0.35637240	      0.47833161	      0.11319311	      0.45000047
      0.18900652	      0.35655068	      0.47840982	      0.11328109	      0.44983294
      0.18971130	      0.35672919	      0.47848817	      0.11336912	      0.44966491
      0.19041608	      0.35690794	      0.47856665	      0.11345717	      0.44949639
      0.19112086	      0.35708693	      0.47864526	      0.11354526	      0.44932740
      0.19182564	      0.35726614	      0.47872401	      0.11363338	      0.44915793
      0.19253042	      0.35744557	      0.47880288	      0.11372153	      0.44898801
      0.19323520	      0.35762522	      0.47888187	      0.11380971	      0.44881763
      0.19393998	      0.35780509	      0.47896099	      0.11389791	      0.44864681
      0.19464476	      0.35798516	      0.47904023	      0.11398614	      0.44847556
      0.19534954	      0.35816545	      0.47911958	      0.11407440	      0.44830388
      0.19605432	      0.35834594	      0.47919905	      0.11416268	      0.44813178
      0.19675910	      0.35852663	      0.47927863	      0.11425099	      0.44795927
      0.19746388	      0.35870752	      0.47935833	      0.11433932	      0.44778636
      0.19816866	      0.35888860	      0.47943813	      0.11442767	      0.44761306
      0.19887345	      0.35906988	      0.47951805	      0.11451604	      0.44743937
      0.19957823	      0.35925135	      0.47959807	      0.11460443	      0.44726529
      0.20028301	      0.35943300	      0.47967820	      0.11469284	      0.44709085
      0.20098779	      0.35961484	      0.47975844	      0.11478127	      0.44691604
      0.20169257	      0.35979686	      0.47983878	      0.11486971	      0.44674087
      0.20239735	      0.35997906	      0.47991923	      0.11495817	      0.44656534
      0.20310213	      0.36016144	      0.47999978	      0.11504665	      0.44638948
      0.20380691	      0.36034399	      0.48008044	      0.11513513	      0.44621327
      0.20451169	      0.36052672	      0.48016120	      0.11522363	      0.44603674
      0.20521647	      0.36070961	      0.48024205	      0.11531213	      0.44585988
      0.20592125	      0.36089267	      0.48032301	      0.11540065	      0.44568271
      0.20662603	      0.36107590	      0.48040407	      0.11548917	      0.44550522
      0.20733081	      0.36125928	      0.48048523	      0.11557770	      0.44532744
      0.20803559	      0.36144283	      0.48056649	      0.11566624	      0.44514936
      0.20874037	      0.36162653	      0.48064785	      0.11575478	      0.44497100
      0.20944515	      0.36181039	      0.48072930	      0.11584332	      0.44479235
      0.21014993	      0.36199441	      0.48081086	      0.11593187	      0.44461343
      0.21085471	      0.36217857	      0.48089251	      0.11602041	      0.44443425
      0.21155949	      0.36236288	      0.48097426	      0.11610895	      0.44425480
      0.21226427	      0.36254734	      0.48105610	      0.11619749	      0.44407510
      0.21296905	      0.36273195	      0.48113805	      0.11628603	      0.44389516
      0.21367383	      0.36291670	      0.48122009	      0.11637457	      0.44371497
      0.21437861	      0.36310159	      0.48130223	      0.11646310	      0.44353455
      0.21508339	      0.36328663	      0.48138447	      0.11655162	      0.44335390
      0.21578817	      0.36347180	      0.48146681	      0.11664013	      0.44317303
      0.21649295	      0.36365711	      0.48154924	      0.11672864	      0.44299195
      0.21719773	      0.36384255	      0.48163177	      0.11681713	      0.44281066
      0.21790251	      0.36402813	      0.48171440	      0.11690561	      0.44262917
      0.21860729	      0.36421384	      0.48179713	      0.11699408	      0.44244749
      0.21931207	      0.36439968	      0.48187996	      0.11708254	      0.44226562
      0.22001686	      0.36458564	      0.48196288	      0.11717098	      0.44208358
      0.22072164	      0.36477173	      0.48204590	      0.11725941	      0.44190136
      0.22142642	      0.36495795	      0.48212902	      0.11734782	      0.44171898
      0.22213120	      0.36514429	      0.48221224	      0.11743621	      0.44153645
      0.22283598	      0.36533074	      0.48229555	      0.11752459	      0.44135376
      0.22354076	      0.36551732	      0.48237896	      0.11761294	      0.44117094
      0.22424554	      0.36570401	      0.48246246	      0.11770128	      0.44098798
      0.22495032	      0.36589081	      0.48254606	      0.11778959	      0.44080489
      0.22565510	      0.36607773	      0.48262976	      0.11787788	      0.44062169
      0.22635988	      0.36626475	      0.48271355	      0.11796614	      0.44043837
      0.22706466	      0.36645189	      0.48279744	      0.11805438	      0.44025495
      0.22776944	      0.36663914	      0.48288142	      0.11814260	      0.44007143
      0.22847422	      0.36682649	      0.48296550	      0.11823078	      0.43988781
      0.22917900	      0.36701395	      0.48304968	      0.11831894	      0.43970412
      0.22988378	      0.36720151	      0.48313396	      0.11840708	      0.43952035
      0.23058856	      0.36738917	      0.48321833	      0.11849518	      0.43933650
      0.23129334	      0.36757694	      0.48330280	      0.11858325	      0.43915260
      0.23199812	      0.36776480	      0.48338737	      0.11867130	      0.43896863
      0.23270290	      0.36795276	      0.48347203	      0.11875931	      0.43878462
      0.23340768	      0.36814083	      0.48355680	      0.11884729	      0.43860057
      0.23411246	      0.36832898	      0.48364166	      0.11893523	      0.43841648
      0.23481724	      0.36851724	      0.48372662	      0.11902314	      0.43823236
      0.23552202	      0.36870558	      0.48381169	      0.11911102	      0.43804822
      0.23622680	      0.36889402	      0.48389685	      0.11919886	      0.43786407
      0.23693158	      0.36908255	      0.48398211	      0.11928666	      0.43767991
      0.23763636	      0.36927118	      0.48406748	      0.11937443	      0.43749574
      0.23834114	      0.36945989	      0.48415294	      0.11946216	      0.43731159
      0.23904592	      0.36964869	      0.48423851	      0.11954985	      0.43712745
      0.23975070	      0.36983758	      0.48432418	      0.11963750	      0.43694333
      0.24045548	      0.37002656	      0.48440995	      0.11972511	      0.43675923
      0.24116027	      0.37021562	      0.48449582	      0.11981268	      0.43657517
      0.24186505	      0.37040476	      0.48458180	      0.11990021	      0.43639115
      0.24256983	      0.37059399	      0.48466788	      0.11998770	      0.43620718
      0.24327461	      0.37078331	      0.48475407	      0.12007515	      0.43602327
      0.24397939	      0.37097270	      0.48484036	      0.12016255	      0.43583942
      0.24468417	      0.37116218	      0.48492675	      0.12024991	      0.43565564
      0.24538895	      0.37135174	      0.48501325	      0.12033722	      0.43547193
      0.24609373	      0.37154137	      0.48509986	      0.12042449	      0.43528831
      0.24679851	      0.37173109	      0.48518657	      0.12051171	      0.43510478
      0.24750329	      0.37192088	      0.48527339	      0.12059889	      0.43492135
      0.24820807	      0.37211075	      0.48536032	      0.12068602	      0.43473802
      0.24891285	      0.37230070	      0.48544735	      0.12077311	      0.43455481
      0.24961763	      0.37249072	      0.48553449	      0.12086014	      0.43437172
      0.25032241	      0.37268081	      0.48562174	      0.12094713	      0.43418875
      0.25102719	      0.37287098	      0.48570910	      0.12103407	      0.43400592
      0.25173197	      0.37306122	      0.48579657	      0.12112097	      0.43382323
      0.25243675	      0.37325153	      0.48588414	      0.12120781	      0.43364069
      0.25314153	      0.37344191	      0.48597183	      0.12129460	      0.43345830
      0.25384631	      0.37363237	      0.48605963	      0.12138134	      0.43327608
      0.25447979	      0.37380361	      0.48613864	      0.12145926	      0.43311244
      0.25511326	      0.37397491	      0.48621773	      0.12153715	      0.43294894
      0.25574674	      0.37414626	      0.48629692	      0.12161499	      0.43278559
      0.25638021	      0.37431767	      0.48637620	      0.12169278	      0.43262240
      0.25701369	      0.37448913	      0.48645557	      0.12177054	      0.43245936
      0.25764716	      0.37466065	      0.48653503	      0.12184825	      0.43229649
      0.25828064	      0.37483221	      0.48661458	      0.12192592	      0.43213379
      0.25891411	      0.37500383	      0.48669422	      0.12200355	      0.43197127
      0.25954759	      0.37517550	      0.48677396	      0.12208113	      0.43180892
      0.26018106	      0.37534723	      0.48685379	      0.12215867	      0.43164677
      0.26081453	      0.37551900	      0.48693370	      0.12223617	      0.43148480
      0.26144801	      0.37569082	      0.48701372	      0.12231362	      0.43132303
      0.26208148	      0.37586269	      0.48709382	      0.12239103	      0.43116146
      0.26271496	      0.37603461	      0.48717402	      0.12246839	      0.43100010
      0.26334843	      0.37620658	      0.48725431	      0.12254571	      0.43083895
      0.26398191	      0.37637860	      0.48733470	      0.12262298	      0.43067802
      0.26461538	      0.37655067	      0.48741518	      0.12270020	      0.43051731
      0.26524886	      0.37672278	      0.48749576	      0.12277739	      0.43035682
      0.26588233	      0.37689495	      0.48757644	      0.12285452	      0.43019658
      0.26651581	      0.37706716	      0.48765721	      0.12293161	      0.43003656
      0.26714928	      0.37723941	      0.48773807	      0.12300865	      0.42987680
      0.26778276	      0.37741171	      0.48781904	      0.12308565	      0.42971728
      0.26841623	      0.37758406	      0.48790010	      0.12316260	      0.42955801
      0.26904971	      0.37775646	      0.48798126	      0.12323950	      0.42939901
      0.26968318	      0.37792890	      0.48806252	      0.12331636	      0.42924026
      0.27031666	      0.37810139	      0.48814388	      0.12339317	      0.42908179
      0.27095013	      0.37827392	      0.48822534	      0.12346993	      0.42892359
      0.27158361	      0.37844649	      0.48830690	      0.12354664	      0.42876567
      0.27221708	      0.37861911	      0.48838855	      0.12362331	      0.42860804
      0.27285056	      0.37879178	      0.48847031	      0.12369993	      0.42845070
      0.27348403	      0.37896449	      0.48855218	      0.12377650	      0.42829365
      0.27411751	      0.37913724	      0.48863414	      0.12385302	      0.42813690
      0.27475098	      0.37931004	      0.48871621	      0.12392949	      0.42798046
      0.27538446	      0.37948288	      0.48879837	      0.12400592	      0.42782433
      0.27601793	      0.37965576	      0.48888065	      0.12408230	      0.42766851
      0.27665141	      0.37982869	      0.48896302	      0.12415862	      0.42751302
      0.27728488	      0.38000166	      0.48904551	      0.12423490	      0.42735785
      0.27791836	      0.38017467	      0.48912809	      0.12431113	      0.42720302
      0.27855183	      0.38034773	      0.48921078	      0.12438732	      0.42704852
      0.27918531	      0.38052082	      0.48929358	      0.12446345	      0.42689437
      0.27981878	      0.38069396	      0.48937649	      0.12453953	      0.42674056
      0.28045226	      0.38086714	      0.48945950	      0.12461557	      0.42658710
      0.28070004	      0.38093489	      0.48949200	      0.12464529	      0.42652718
      0.28085910	      0.38097839	      0.48951287	      0.12466437	      0.42648874
      0.28107682	      0.38103793	      0.48954145	      0.12469048	      0.42643616
      0.28129454	      0.38109747	      0.48957004	      0.12471659	      0.42638362
      0.28186415	      0.38125328	      0.48964490	      0.12478486	      0.42624638
      0.28243377	      0.38140912	      0.48971985	      0.12485308	      0.42610944
      0.28300338	      0.38156498	      0.48979488	      0.12492127	      0.42597281
      0.28357299	      0.38172086	      0.48986999	      0.12498941	      0.42583650
      0.28414260	      0.38187675	      0.48994518	      0.12505750	      0.42570052
      0.28471221	      0.38203265	      0.49002045	      0.12512554	      0.42556488
      0.28528182	      0.38218854	      0.49009578	      0.12519352	      0.42542959
      0.28585143	      0.38234442	      0.49017118	      0.12526145	      0.42529466
      0.28642104	      0.38250028	      0.49024666	      0.12532930	      0.42516010
      0.28671502	      0.38258071	      0.49028563	      0.12536430	      0.42509080
      0.28727262	      0.38273324	      0.49035961	      0.12543062	      0.42495963
      0.28783023	      0.38288574	      0.49043365	      0.12549686	      0.42482883
      0.28838783	      0.38303818	      0.49050775	      0.12556302	      0.42469841
      0.28894543	      0.38319058	      0.49058191	      0.12562910	      0.42456838
      0.28950304	      0.38334291	      0.49065613	      0.12569509	      0.42443874
      0.29006064	      0.38349518	      0.49073041	      0.12576099	      0.42430951
      0.29061825	      0.38364738	      0.49080474	      0.12582678	      0.42418068
      0.29117585	      0.38379950	      0.49087913	      0.12589248	      0.42405226
      0.29173345	      0.38395153	      0.49095357	      0.12595807	      0.42392427
      0.29229106	      0.38410347	      0.49102806	      0.12602355	      0.42379670
      0.29279034	      0.38423944	      0.49109481	      0.12608209	      0.42368285
      0.29328962	      0.38437532	      0.49116159	      0.12614053	      0.42356935
      0.29378891	      0.38451113	      0.49122840	      0.12619889	      0.42345620
      0.29428819	      0.38464684	      0.49129526	      0.12625714	      0.42334342
      0.29478747	      0.38478246	      0.49136215	      0.12631530	      0.42323101
      0.29528675	      0.38491798	      0.49142907	      0.12637336	      0.42311896
      0.29578604	      0.38505340	      0.49149602	      0.12643133	      0.42300729
      0.29628532	      0.38518872	      0.49156301	      0.12648919	      0.42289600
      0.29678460	      0.38532394	      0.49163002	      0.12654695	      0.42278510
      0.29728388	      0.38545905	      0.49169706	      0.12660460	      0.42267458
      0.29778316	      0.38559405	      0.49176413	      0.12666215	      0.42256445
      0.29828245	      0.38572894	      0.49183122	      0.12671960	      0.42245471
      0.29878173	      0.38586371	      0.49189833	      0.12677694	      0.42234538
      0.29928101	      0.38599836	      0.49196547	      0.12683418	      0.42223644
      0.29978029	      0.38613290	      0.49203263	      0.12689131	      0.42212791
      0.30027958	      0.38626731	      0.49209980	      0.12694834	      0.42201979
      0.30077886	      0.38640160	      0.49216700	      0.12700526	      0.42191208
      0.30127814	      0.38653577	      0.49223421	      0.12706207	      0.42180478
      0.30177742	      0.38666981	      0.49230144	      0.12711877	      0.42169790
      0.30227671	      0.38680372	      0.49236868	      0.12717537	      0.42159145
      0.30277599	      0.38693749	      0.49243593	      0.12723186	      0.42148542
      0.30327527	      0.38707114	      0.49250319	      0.12728824	      0.42137981
      0.30377455	      0.38720464	      0.49257047	      0.12734451	      0.42127464
      0.30427384	      0.38733801	      0.49263775	      0.12740067	      0.42116991
      0.30477312	      0.38747123	      0.49270503	      0.12745672	      0.42106561
      0.30527240	      0.38760431	      0.49277233	      0.12751265	      0.42096175
      0.30577168	      0.38773725	      0.49283962	      0.12756848	      0.42085834
      0.30627096	      0.38787004	      0.49290692	      0.12762420	      0.42075537
      0.30677025	      0.38800268	      0.49297422	      0.12767980	      0.42065285
      0.30726953	      0.38813516	      0.49304152	      0.12773529	      0.42055079
      0.30776881	      0.38826750	      0.49310881	      0.12779066	      0.42044918
      0.30826809	      0.38839967	      0.49317611	      0.12784592	      0.42034802
      0.30876738	      0.38853169	      0.49324340	      0.12790107	      0.42024733
      0.30926666	      0.38866356	      0.49331069	      0.12795610	      0.42014710
      0.30976594	      0.38879526	      0.49337797	      0.12801102	      0.42004733
      0.31026522	      0.38892680	      0.49344524	      0.12806582	      0.41994803
      0.31076451	      0.38905817	      0.49351251	      0.12812051	      0.41984919
      0.31126379	      0.38918938	      0.49357977	      0.12817508	      0.41975083
      0.31176307	      0.38932043	      0.49364702	      0.12822953	      0.41965293
      0.31226235	      0.38945130	      0.49371426	      0.12828387	      0.41955552
      0.31276164	      0.38958201	      0.49378148	      0.12833809	      0.41945857
      0.31326092	      0.38971255	      0.49384869	      0.12839220	      0.41936211
      0.31376020	      0.38984291	      0.49391589	      0.12844619	      0.41926613
      0.31425948	      0.38997310	      0.49398308	      0.12850006	      0.41917062
      0.31475876	      0.39010311	      0.49405024	      0.12855381	      0.41907561
      0.31525805	      0.39023294	      0.49411739	      0.12860745	      0.41898107
      0.31575733	      0.39036260	      0.49418452	      0.12866096	      0.41888703
      0.31625661	      0.39049207	      0.49425163	      0.12871436	      0.41879347
      0.31675589	      0.39062136	      0.49431873	      0.12876764	      0.41870040
      0.31725518	      0.39075047	      0.49438580	      0.12882080	      0.41860783
      0.31747634	      0.39080760	      0.49441550	      0.12884431	      0.41856698
      0.31758865	      0.39083660	      0.49443058	      0.12885624	      0.41854627
      0.31770096	      0.39086559	      0.49444566	      0.12886816	      0.41852559
      0.31826251	      0.39101039	      0.49452104	      0.12892769	      0.41842256
      0.31882406	      0.39115495	      0.49459640	      0.12898706	      0.41832016
      0.31938561	      0.39129927	      0.49467171	      0.12904628	      0.41821838
      0.31994716	      0.39144334	      0.49474700	      0.12910535	      0.41811724
      0.32050870	      0.39158717	      0.49482225	      0.12916426	      0.41801674
      0.32107025	      0.39173075	      0.49489746	      0.12922302	      0.41791687
      0.32163180	      0.39187408	      0.49497263	      0.12928162	      0.41781764
      0.32219335	      0.39201715	      0.49504776	      0.12934006	      0.41771905
      0.32275490	      0.39215996	      0.49512285	      0.12939835	      0.41762111
      0.32331645	      0.39230251	      0.49519790	      0.12945647	      0.41752381
      0.32387800	      0.39244479	      0.49527290	      0.12951443	      0.41742716
      0.32443955	      0.39258681	      0.49534785	      0.12957223	      0.41733115
      0.32500110	      0.39272856	      0.49542275	      0.12962987	      0.41723580
      0.32556265	      0.39287003	      0.49549761	      0.12968735	      0.41714110
      0.32612419	      0.39301123	      0.49557241	      0.12974466	      0.41704705
      0.32668574	      0.39315214	      0.49564715	      0.12980180	      0.41695365
      0.32724729	      0.39329278	      0.49572184	      0.12985878	      0.41686092
      0.32780884	      0.39343313	      0.49579647	      0.12991559	      0.41676884
      0.32837039	      0.39357319	      0.49587104	      0.12997224	      0.41667742
      0.32893194	      0.39371296	      0.49594555	      0.13002871	      0.41658666
      0.32949349	      0.39385244	      0.49602000	      0.13008502	      0.41649656
      0.33005504	      0.39399162	      0.49609438	      0.13014116	      0.41640713
      0.33061659	      0.39413050	      0.49616869	      0.13019712	      0.41631836
      0.33117813	      0.39426907	      0.49624294	      0.13025292	      0.41623026
      0.33173968	      0.39440735	      0.49631711	      0.13030854	      0.41614282
      0.33230123	      0.39454531	      0.49639121	      0.13036399	      0.41605605
      0.33286278	      0.39468297	      0.49646524	      0.13041927	      0.41596994
      0.33342433	      0.39482031	      0.49653918	      0.13047437	      0.41588451
      0.33398588	      0.39495733	      0.49661305	      0.13052929	      0.41579974
      0.33454743	      0.39509404	      0.49668684	      0.13058405	      0.41571564
      0.33510898	      0.39523043	      0.49676055	      0.13063862	      0.41563222
      0.33567053	      0.39536649	      0.49683417	      0.13069302	      0.41554946
      0.33623207	      0.39550222	      0.49690770	      0.13074724	      0.41546738
      0.33679362	      0.39563762	      0.49698115	      0.13080128	      0.41538596
      0.33735517	      0.39577269	      0.49705450	      0.13085515	      0.41530522
      0.33791672	      0.39590743	      0.49712776	      0.13090883	      0.41522515
      0.33847827	      0.39604182	      0.49720093	      0.13096234	      0.41514576
      0.33903982	      0.39617588	      0.49727400	      0.13101566	      0.41506703
      0.33960137	      0.39630960	      0.49734698	      0.13106881	      0.41498898
      0.34016292	      0.39644296	      0.49741985	      0.13112177	      0.41491160
      0.34072447	      0.39657598	      0.49749262	      0.13117455	      0.41483489
      0.34128602	      0.39670865	      0.49756529	      0.13122714	      0.41475885
      0.34184756	      0.39684097	      0.49763785	      0.13127956	      0.41468348
      0.34240911	      0.39697293	      0.49771030	      0.13133179	      0.41460878
      0.34297066	      0.39710453	      0.49778264	      0.13138383	      0.41453476
      0.34353221	      0.39723578	      0.49785487	      0.13143570	      0.41446140
      0.34409376	      0.39736666	      0.49792699	      0.13148737	      0.41438871
      0.34477146	      0.39752412	      0.49801387	      0.13154949	      0.41430187
      0.34537573	      0.39766407	      0.49809119	      0.13160465	      0.41422527
      0.34585227	      0.39777413	      0.49815207	      0.13164799	      0.41416540
      0.34632881	      0.39788393	      0.49821286	      0.13169120	      0.41410601
      0.34684282	      0.39800205	      0.49827834	      0.13173766	      0.41404248
      0.34748049	      0.39814816	      0.49835941	      0.13179507	      0.41396445
      0.34825717	      0.39832545	      0.49845794	      0.13186468	      0.41387056
      0.34870059	      0.39842634	      0.49851408	      0.13190425	      0.41381752
      0.34940683	      0.39858653	      0.49860333	      0.13196703	      0.41373390
      0.34986741	      0.39869067	      0.49866142	      0.13200782	      0.41367993
      0.35032799	      0.39879454	      0.49871942	      0.13204847	      0.41362639
      0.35090636	      0.39892461	      0.49879212	      0.13209934	      0.41355980
      0.35136418	      0.39902727	      0.49884956	      0.13213946	      0.41350757
      0.35212544	      0.39919739	      0.49894487	      0.13220589	      0.41342170
      0.35258525	      0.39929978	      0.49900230	      0.13224585	      0.41337041
      0.35304505	      0.39940191	      0.49905964	      0.13228567	      0.41331956
      0.35364646	      0.39953507	      0.49913449	      0.13233756	      0.41325370
      0.35420179	      0.39965762	      0.49920346	      0.13238528	      0.41319354
      0.35475713	      0.39977977	      0.49927227	      0.13243280	      0.41313402
      0.35523349	      0.39988423	      0.49933119	      0.13247342	      0.41308347
      0.35570986	      0.39998839	      0.49938999	      0.13251389	      0.41303337
      0.35618622	      0.40009225	      0.49944867	      0.13255423	      0.41298374
      0.35680585	      0.40022689	      0.49952484	      0.13260648	      0.41291986
      0.35724968	      0.40032303	      0.49957928	      0.13264376	      0.41287459
      0.35769351	      0.40041889	      0.49963362	      0.13268091	      0.41282971
      0.35825196	      0.40053914	      0.49970184	      0.13272749	      0.41277380
      0.35876866	      0.40065002	      0.49976482	      0.13277041	      0.41272263
      0.35928536	      0.40076054	      0.49982765	      0.13281316	      0.41267199
      0.35980207	      0.40087069	      0.49989035	      0.13285574	      0.41262188
      0.36031877	      0.40098048	      0.49995289	      0.13289815	      0.41257230
      0.36073701	      0.40106908	      0.50000342	      0.13293236	      0.41253255
      0.36115525	      0.40115743	      0.50005384	      0.13296645	      0.41249315
      0.36169285	      0.40127064	      0.50011851	      0.13301011	      0.41244300
      0.36223045	      0.40138345	      0.50018302	      0.13305359	      0.41239342
      0.36265555	      0.40147237	      0.50023392	      0.13308784	      0.41235462
      0.36308066	      0.40156103	      0.50028471	      0.13312197	      0.41231616
      0.36357874	      0.40166458	      0.50034408	      0.13316181	      0.41227155
      0.36407683	      0.40176778	      0.50040332	      0.13320150	      0.41222742
      0.36452790	      0.40186094	      0.50045683	      0.13323730	      0.41218786
      0.36497898	      0.40195380	      0.50051022	      0.13327297	      0.41214869
      0.36543788	      0.40204798	      0.50056442	      0.13330912	      0.41210924
      0.36589678	      0.40214184	      0.50061848	      0.13334514	      0.41207019
      0.36630098	      0.40222427	      0.50066600	      0.13337675	      0.41203612
      0.36685382	      0.40233663	      0.50073083	      0.13341981	      0.41199002
      0.36740666	      0.40244853	      0.50079546	      0.13346267	      0.41194450
      0.36777643	      0.40252313	      0.50083859	      0.13349123	      0.41191437
      0.36814621	      0.40259753	      0.50088162	      0.13351970	      0.41188449
      0.36860420	      0.40268939	      0.50093481	      0.13355483	      0.41184784
      0.36906220	      0.40278095	      0.50098786	      0.13358983	      0.41181158
      0.36946856	      0.40286192	      0.50103482	      0.13362077	      0.41177972
      0.36999560	      0.40296656	      0.50109556	      0.13366073	      0.41173886
      0.37052264	      0.40307079	      0.50115612	      0.13370051	      0.41169850
      0.37090835	      0.40314681	      0.50120032	      0.13372951	      0.41166928
      0.37129406	      0.40322260	      0.50124442	      0.13375841	      0.41164033
      0.37172029	      0.40330609	      0.50129304	      0.13379023	      0.41160865
      0.37214652	      0.40338930	      0.50134154	      0.13382192	      0.41157730
      0.37260308	      0.40347812	      0.50139335	      0.13385574	      0.41154407
      0.37305964	      0.40356662	      0.50144501	      0.13388942	      0.41151121
      0.37345145	      0.40364232	      0.50148924	      0.13391822	      0.41148331
      0.37394561	      0.40373745	      0.50154486	      0.13395438	      0.41144850
      0.37443977	      0.40383220	      0.50160031	      0.13399039	      0.41141411
      0.37481075	      0.40390308	      0.50164183	      0.13401731	      0.41138858
      0.37518173	      0.40397375	      0.50168324	      0.13404414	      0.41136328
      0.37562148	      0.40405723	      0.50173221	      0.13407582	      0.41133361
      0.37606123	      0.40414042	      0.50178104	      0.13410738	      0.41130426
      0.37643692	      0.40421124	      0.50182264	      0.13413423	      0.41127945
      0.37690935	      0.40429999	      0.50187481	      0.13416786	      0.41124859
      0.37738178	      0.40438837	      0.50192681	      0.13420134	      0.41121811
      0.37774155	      0.40445545	      0.50196631	      0.13422674	      0.41119514
      0.37810132	      0.40452231	      0.50200570	      0.13425204	      0.41117240
      0.37853371	      0.40460240	      0.50205292	      0.13428234	      0.41114534
      0.37896610	      0.40468219	      0.50210000	      0.13431252	      0.41111860
      0.37932718	      0.40474859	      0.50213920	      0.13433761	      0.41109650
      0.37978256	      0.40483203	      0.50218851	      0.13436914	      0.41106894
      0.38001152	      0.40487385	      0.50221323	      0.13438494	      0.41105520
      0.38024049	      0.40491559	      0.50223792	      0.13440070	      0.41104156
      0.38064143	      0.40498848	      0.50228106	      0.13442821	      0.41101786
      0.38104238	      0.40506110	      0.50232406	      0.13445562	      0.41099443
      0.38142924	      0.40513093	      0.50236544	      0.13448195	      0.41097206
      0.38181610	      0.40520050	      0.50240670	      0.13450819	      0.41094993
      0.38224289	      0.40527698	      0.50245209	      0.13453701	      0.41092579
      0.38266968	      0.40535315	      0.50249732	      0.13456571	      0.41090193
      0.38303998	      0.40541900	      0.50253645	      0.13459050	      0.41088147
      0.38341028	      0.40548462	      0.50257548	      0.13461521	      0.41086122
      0.38383655	      0.40555987	      0.50262026	      0.13464352	      0.41083817
      0.38426282	      0.40563483	      0.50266489	      0.13467172	      0.41081539
      0.38460328	      0.40569447	      0.50270043	      0.13469414	      0.41079740
      0.38503700	      0.40577018	      0.50274557	      0.13472259	      0.41077474
      0.38547072	      0.40584557	      0.50279056	      0.13475092	      0.41075237
      0.38580423	      0.40590333	      0.50282505	      0.13477261	      0.41073535
      0.38620640	      0.40597273	      0.50286651	      0.13479866	      0.41071505
      0.38660857	      0.40604186	      0.50290784	      0.13482460	      0.41069499
      0.38701561	      0.40611155	      0.50294954	      0.13485075	      0.41067493
      0.38742266	      0.40618096	      0.50299109	      0.13487677	      0.41065511
      0.38781231	      0.40624714	      0.50303074	      0.13490158	      0.41063636
      0.38820195	      0.40631307	      0.50307026	      0.13492628	      0.41061783
      0.38860772	      0.40638145	      0.50311128	      0.13495189	      0.41059877
      0.38901348	      0.40644955	      0.50315215	      0.13497739	      0.41057994
      0.38939013	      0.40651251	      0.50318997	      0.13500095	      0.41056267
      0.38976677	      0.40657523	      0.50322767	      0.13502442	      0.41054560
      0.39017406	      0.40664279	      0.50326830	      0.13504968	      0.41052736
      0.39058135	      0.40671006	      0.50330878	      0.13507483	      0.41050935
      0.39093698	      0.40676857	      0.50334402	      0.13509670	      0.41049381
      0.39129261	      0.40682686	      0.50337914	      0.13511848	      0.41047844
      0.39169949	      0.40689329	      0.50341919	      0.13514329	      0.41046107
      0.39210637	      0.40695944	      0.50345909	      0.13516798	      0.41044392
      0.39242982	      0.40701182	      0.50349072	      0.13518753	      0.41043044
      0.39284453	      0.40707872	      0.50353112	      0.13521249	      0.41041336
      0.39325923	      0.40714533	      0.50357138	      0.13523733	      0.41039652
      0.39358064	      0.40719675	      0.50360248	      0.13525650	      0.41038361
      0.39390205	      0.40724800	      0.50363348	      0.13527560	      0.41037084
      0.39429038	      0.40730967	      0.50367082	      0.13529857	      0.41035559
      0.39467870	      0.40737109	      0.50370803	      0.13532145	      0.41034053
      0.39501629	      0.40742428	      0.50374026	      0.13534125	      0.41032759
      0.39542471	      0.40748836	      0.50377913	      0.13536510	      0.41031213
      0.39583313	      0.40755216	      0.50381784	      0.13538884	      0.41029688
      0.39613566	      0.40759923	      0.50384642	      0.13540635	      0.41028572
      0.39654422	      0.40766255	      0.50388489	      0.13542989	      0.41027082
      0.39695278	      0.40772559	      0.50392321	      0.13545332	      0.41025613
      0.39727010	      0.40777435	      0.50395287	      0.13547144	      0.41024486
      0.39758741	      0.40782294	      0.50398244	      0.13548949	      0.41023371
      0.39796215	      0.40788010	      0.50401724	      0.13551072	      0.41022069
      0.39833689	      0.40793701	      0.50405192	      0.13553185	      0.41020784
      0.39868695	      0.40798997	      0.50408419	      0.13555150	      0.41019599
      0.39903700	      0.40804271	      0.50411636	      0.13557107	      0.41018428
      0.39942547	      0.40810099	      0.50415192	      0.13559268	      0.41017145
      0.39981393	      0.40815901	      0.50418735	      0.13561420	      0.41015880
      0.40014416	      0.40820814	      0.50421736	      0.13563241	      0.41014817
      0.40054423	      0.40826740	      0.50425359	      0.13565436	      0.41013547
      0.40094430	      0.40832638	      0.50428966	      0.13567621	      0.41012294
      0.40121378	      0.40836596	      0.50431388	      0.13569087	      0.41011461
      0.40161651	      0.40842488	      0.50434995	      0.13571268	      0.41010230
      0.40201925	      0.40848352	      0.50438587	      0.13573438	      0.41009017
      0.40232380	      0.40852768	      0.50441294	      0.13575072	      0.41008111
      0.40262836	      0.40857168	      0.50443992	      0.13576699	      0.41007215
      0.40298674	      0.40862325	      0.50447156	      0.13578606	      0.41006173
      0.40334512	      0.40867461	      0.50450308	      0.13580504	      0.41005146
      0.40370007	      0.40872525	      0.50453418	      0.13582376	      0.41004141
      0.40405501	      0.40877568	      0.50456517	      0.13584239	      0.41003149
      0.40442750	      0.40882837	      0.50459756	      0.13586185	      0.41002123
      0.40479998	      0.40888083	      0.50462983	      0.13588121	      0.41001111
      0.40514908	      0.40892977	      0.50465995	      0.13589928	      0.41000175
      0.40549817	      0.40897851	      0.50468996	      0.13591726	      0.40999251
      0.40587463	      0.40903083	      0.50472219	      0.13593656	      0.40998268
      0.40625108	      0.40908291	      0.50475429	      0.13595576	      0.40997300
      0.40658336	      0.40912868	      0.50478252	      0.13597263	      0.40996457
      0.40691565	      0.40917426	      0.50481064	      0.13598943	      0.40995624
      0.40729357	      0.40922587	      0.50484250	      0.13600845	      0.40994690
      0.40767149	      0.40927724	      0.50487423	      0.13602737	      0.40993770
      0.40797617	      0.40931848	      0.50489971	      0.13604255	      0.40993038
      0.40836201	      0.40937047	      0.50493186	      0.13606169	      0.40992123
      0.40874784	      0.40942221	      0.50496386	      0.13608073	      0.40991223
      0.40904423	      0.40946178	      0.50498836	      0.13609529	      0.40990540
      0.40940558	      0.40950983	      0.50501810	      0.13611296	      0.40989719
      0.40976694	      0.40955765	      0.50504773	      0.13613054	      0.40988909
      0.41012252	      0.40960450	      0.50507676	      0.13614776	      0.40988124
      0.41047810	      0.40965113	      0.50510568	      0.13616489	      0.40987350
      0.41083748	      0.40969803	      0.50513478	      0.13618212	      0.40986579
      0.41119686	      0.40974472	      0.50516376	      0.13619927	      0.40985819
      0.41154798	      0.40979013	      0.50519196	      0.13621594	      0.40985088
      0.41189910	      0.40983533	      0.50522004	      0.13623253	      0.40984367
      0.41225882	      0.40988141	      0.50524869	      0.13624944	      0.40983639
      0.41261855	      0.40992728	      0.50527721	      0.13626626	      0.40982923
      0.41296356	      0.40997107	      0.50530446	      0.13628232	      0.40982245
      0.41330857	      0.41001466	      0.50533159	      0.13629830	      0.40981578
      0.41367031	      0.41006014	      0.50535992	      0.13631497	      0.40980888
      0.41403205	      0.41010540	      0.50538812	      0.13633155	      0.40980209
      0.41436668	      0.41014708	      0.50541410	      0.13634681	      0.40979591
      0.41470131	      0.41018856	      0.50543998	      0.13636201	      0.40978981
      0.41506619	      0.41023358	      0.50546807	      0.13637849	      0.40978326
      0.41543107	      0.41027838	      0.50549604	      0.13639488	      0.40977681
      0.41574709	      0.41031700	      0.50552015	      0.13640901	      0.40977131
      0.41606310	      0.41035545	      0.50554418	      0.13642307	      0.40976589
      0.41642836	      0.41039968	      0.50557183	      0.13643924	      0.40975971
      0.41679362	      0.41044368	      0.50559935	      0.13645533	      0.40975364
      0.41708161	      0.41047822	      0.50562096	      0.13646795	      0.40974892
      0.41745492	      0.41052279	      0.50564886	      0.13648423	      0.40974289
      0.41782822	      0.41056712	      0.50567662	      0.13650043	      0.40973696
      0.41811976	      0.41060158	      0.50569821	      0.13651301	      0.40973240
      0.41841129	      0.41063589	      0.50571972	      0.13652553	      0.40972790
      0.41876158	      0.41067694	      0.50574546	      0.13654051	      0.40972258
      0.41911187	      0.41071777	      0.50577108	      0.13655541	      0.40971734
      0.41942124	      0.41075367	      0.50579361	      0.13656851	      0.40971278
      0.41973061	      0.41078941	      0.50581604	      0.13658154	      0.40970828
      0.42009053	      0.41083079	      0.50584203	      0.13659662	      0.40970314
      0.42045046	      0.41087195	      0.50586790	      0.13661162	      0.40969808
      0.42073494	      0.41090433	      0.50588826	      0.13662342	      0.40969414
      0.42110400	      0.41094614	      0.50591455	      0.13663865	      0.40968911
      0.42147307	      0.41098772	      0.50594072	      0.13665379	      0.40968417
      0.42176156	      0.41102006	      0.50596108	      0.13666556	      0.40968037
      0.42205005	      0.41105227	      0.50598136	      0.13667728	      0.40967663
      0.42239641	      0.41109076	      0.50600561	      0.13669129	      0.40967219
      0.42274277	      0.41112904	      0.50602974	      0.13670521	      0.40966784
      0.42304843	      0.41116267	      0.50605094	      0.13671744	      0.40966406
      0.42335409	      0.41119613	      0.50607205	      0.13672960	      0.40966033
      0.42371026	      0.41123494	      0.50609654	      0.13674371	      0.40965606
      0.42406643	      0.41127353	      0.50612090	      0.13675773	      0.40965187
      0.42434496	      0.41130356	      0.50613987	      0.13676864	      0.40964864
      0.42471055	      0.41134279	      0.50616466	      0.13678288	      0.40964447
      0.42507615	      0.41138180	      0.50618932	      0.13679704	      0.40964038
      0.42536265	      0.41141221	      0.50620855	      0.13680808	      0.40963723
      0.42564914	      0.41144249	      0.50622771	      0.13681906	      0.40963412
      0.42599054	      0.41147840	      0.50625043	      0.13683209	      0.40963048
      0.42633194	      0.41151411	      0.50627304	      0.13684504	      0.40962691
      0.42663858	      0.41154603	      0.50629326	      0.13685660	      0.40962375
      0.42694521	      0.41157778	      0.50631338	      0.13686811	      0.40962064
      0.42729811	      0.41161414	      0.50633643	      0.13688129	      0.40961713
      0.42765101	      0.41165030	      0.50635936	      0.13689438	      0.40961368
      0.42792962	      0.41167870	      0.50637738	      0.13690466	      0.40961100
      0.42829195	      0.41171544	      0.50640070	      0.13691796	      0.40960758
      0.42865429	      0.41175197	      0.50642389	      0.13693118	      0.40960423
      0.42893788	      0.41178041	      0.50644196	      0.13694147	      0.40960165
      0.42922148	      0.41180872	      0.50645995	      0.13695171	      0.40959912
      0.42956054	      0.41184240	      0.50648136	      0.13696388	      0.40959613
      0.42989960	      0.41187589	      0.50650265	      0.13697599	      0.40959321
      0.43019968	      0.41190537	      0.50652141	      0.13698664	      0.40959067
      0.43049976	      0.41193470	      0.50654008	      0.13699724	      0.40958817
      0.43084965	      0.41196872	      0.50656174	      0.13700952	      0.40958530
      0.43119955	      0.41200254	      0.50658328	      0.13702173	      0.40958250
      0.43146393	      0.41202796	      0.50659948	      0.13703091	      0.40958042
      0.43182449	      0.41206245	      0.50662146	      0.13704335	      0.40957763
      0.43218506	      0.41209673	      0.50664332	      0.13705571	      0.40957490
      0.43247921	      0.41212453	      0.50666106	      0.13706574	      0.40957271
      0.43277335	      0.41215220	      0.50667872	      0.13707571	      0.40957057
      0.43309074	      0.41218190	      0.50669768	      0.13708641	      0.40956829
      0.43340812	      0.41221143	      0.50671654	      0.13709705	      0.40956606
      0.43374324	      0.41224244	      0.50673635	      0.13710822	      0.40956375
      0.43407835	      0.41227326	      0.50675606	      0.13711932	      0.40956149
      0.43439742	      0.41230244	      0.50677472	      0.13712982	      0.40955938
      0.43471648	      0.41233146	      0.50679328	      0.13714026	      0.40955731
      0.43505845	      0.41236237	      0.50681306	      0.13715138	      0.40955513
      0.43540042	      0.41239310	      0.50683274	      0.13716242	      0.40955301
      0.43570371	      0.41242020	      0.50685009	      0.13717216	      0.40955116
      0.43600700	      0.41244714	      0.50686736	      0.13718185	      0.40954934
      0.43635367	      0.41247777	      0.50688698	      0.13719285	      0.40954731
      0.43670034	      0.41250819	      0.50690649	      0.13720377	      0.40954533
      0.43695988	      0.41253085	      0.50692103	      0.13721190	      0.40954387
      0.43731723	      0.41256186	      0.50694093	      0.13722303	      0.40954191
      0.43767458	      0.41259268	      0.50696071	      0.13723409	      0.40953998
      0.43796082	      0.41261721	      0.50697647	      0.13724288	      0.40953848
      0.43824707	      0.41264161	      0.50699214	      0.13725163	      0.40953700
      0.43856198	      0.41266831	      0.50700930	      0.13726120	      0.40953541
      0.43887689	      0.41269484	      0.50702636	      0.13727070	      0.40953385
      0.43920537	      0.41272235	      0.50704406	      0.13728056	      0.40953226
      0.43953385	      0.41274969	      0.50706165	      0.13729034	      0.40953071
      0.43985281	      0.41277608	      0.50707863	      0.13729979	      0.40952923
      0.44017178	      0.41280230	      0.50709552	      0.13730917	      0.40952779
      0.44050626	      0.41282963	      0.50711312	      0.13731894	      0.40952631
      0.44084075	      0.41285677	      0.50713062	      0.13732864	      0.40952486
      0.44114878	      0.41288162	      0.50714663	      0.13733752	      0.40952356
      0.44145681	      0.41290631	      0.50716256	      0.13734634	      0.40952229
      0.44179783	      0.41293347	      0.50718008	      0.13735604	      0.40952092
      0.44213884	      0.41296045	      0.50719750	      0.13736567	      0.40951958
      0.44241355	      0.41298205	      0.50721144	      0.13737338	      0.40951852
      0.44276679	      0.41300964	      0.50722927	      0.13738322	      0.40951720
      0.44312004	      0.41303705	      0.50724698	      0.13739299	      0.40951591
      0.44339561	      0.41305829	      0.50726071	      0.13740056	      0.40951492
      0.44367119	      0.41307941	      0.50727437	      0.13740808	      0.40951396
      0.44399978	      0.41310443	      0.50729056	      0.13741700	      0.40951284
      0.44432838	      0.41312929	      0.50730665	      0.13742585	      0.40951175
      0.44461220	      0.41315063	      0.50732046	      0.13743344	      0.40951083
      0.44496335	      0.41317685	      0.50733744	      0.13744277	      0.40950972
      0.44531449	      0.41320287	      0.50735431	      0.13745202	      0.40950864
      0.44557757	      0.41322225	      0.50736687	      0.13745891	      0.40950785
      0.44591534	      0.41324696	      0.50738289	      0.13746769	      0.40950686
      0.44625311	      0.41327150	      0.50739881	      0.13747640	      0.40950589
      0.44648145	      0.41328798	      0.50740951	      0.13748225	      0.40950526
      0.44683994	      0.41331370	      0.50742620	      0.13749138	      0.40950428
      0.44719844	      0.41333922	      0.50744278	      0.13750043	      0.40950334
      0.44744831	      0.41335689	      0.50745426	      0.13750670	      0.40950270
      0.44769818	      0.41337446	      0.50746567	      0.13751292	      0.40950207
      0.44801719	      0.41339675	      0.50748017	      0.13752082	      0.40950129
      0.44833620	      0.41341888	      0.50749456	      0.13752866	      0.40950053
      0.44862669	      0.41343889	      0.50750759	      0.13753574	      0.40949985
      0.44897604	      0.41346279	      0.50752314	      0.13754420	      0.40949907
      0.44932540	      0.41348650	      0.50753858	      0.13755258	      0.40949830
      0.44959388	      0.41350459	      0.50755037	      0.13755898	      0.40949773
      0.44994636	      0.41352818	      0.50756574	      0.13756731	      0.40949700
      0.45029884	      0.41355157	      0.50758099	      0.13757557	      0.40949630
      0.45058179	      0.41357021	      0.50759315	      0.13758215	      0.40949575
      0.45086475	      0.41358872	      0.50760523	      0.13758868	      0.40949522
      0.45116752	      0.41360840	      0.50761807	      0.13759562	      0.40949466
      0.45147030	      0.41362793	      0.50763083	      0.13760251	      0.40949412
      0.45179693	      0.41364884	      0.50764449	      0.13760987	      0.40949355
      0.45212356	      0.41366959	      0.50765806	      0.13761718	      0.40949301
      0.45241510	      0.41368798	      0.50767007	      0.13762365	      0.40949253
      0.45276560	      0.41370990	      0.50768442	      0.13763136	      0.40949198
      0.45311609	      0.41373164	      0.50769864	      0.13763901	      0.40949145
      0.45336563	      0.41374700	      0.50770870	      0.13764440	      0.40949108
      0.45371899	      0.41376859	      0.50772284	      0.13765199	      0.40949058
      0.45407236	      0.41378999	      0.50773686	      0.13765950	      0.40949009
      0.45433289	      0.41380565	      0.50774713	      0.13766499	      0.40948974
      0.45459342	      0.41382120	      0.50775733	      0.13767044	      0.40948941
      0.45490551	      0.41383969	      0.50776946	      0.13767692	      0.40948901
      0.45521760	      0.41385804	      0.50778150	      0.13768335	      0.40948864
      0.45551866	      0.41387559	      0.50779302	      0.13768949	      0.40948828
      0.45581972	      0.41389301	      0.50780446	      0.13769559	      0.40948794
      0.45615020	      0.41391197	      0.50781692	      0.13770222	      0.40948758
      0.45648068	      0.41393076	      0.50782928	      0.13770878	      0.40948723
      0.45673907	      0.41394534	      0.50783887	      0.13771388	      0.40948697
      0.45708962	      0.41396496	      0.50785178	      0.13772072	      0.40948662
      0.45744016	      0.41398439	      0.50786457	      0.13772750	      0.40948629
      0.45771033	      0.41399924	      0.50787435	      0.13773268	      0.40948604
      0.45798049	      0.41401398	      0.50788406	      0.13773781	      0.40948580
      0.45828467	      0.41403044	      0.50789491	      0.13774354	      0.40948555
      0.45858884	      0.41404676	      0.50790568	      0.13774922	      0.40948530
      0.45890424	      0.41406354	      0.50791674	      0.13775505	      0.40948505
      0.45921963	      0.41408016	      0.50792772	      0.13776083	      0.40948481
      0.45952605	      0.41409617	      0.50793829	      0.13776639	      0.40948458
      0.45983246	      0.41411204	      0.50794878	      0.13777190	      0.40948437
      0.46015621	      0.41412865	      0.50795976	      0.13777766	      0.40948415
      0.46047995	      0.41414511	      0.50797064	      0.13778336	      0.40948394
      0.46076367	      0.41415940	      0.50798010	      0.13778830	      0.40948376
      0.46111347	      0.41417685	      0.50799165	      0.13779434	      0.40948355
      0.46146327	      0.41419412	      0.50800309	      0.13780031	      0.40948335
      0.46172939	      0.41420714	      0.50801172	      0.13780481	      0.40948321
      0.46205625	      0.41422298	      0.50802222	      0.13781028	      0.40948303
      0.46238311	      0.41423866	      0.50803262	      0.13781568	      0.40948287
      0.46269749	      0.41425360	      0.50804254	      0.13782083	      0.40948272
      0.46301187	      0.41426838	      0.50805235	      0.13782592	      0.40948257
      0.46332667	      0.41428304	      0.50806209	      0.13783096	      0.40948243
      0.46364147	      0.41429755	      0.50807174	      0.13783595	      0.40948230
      0.46394821	      0.41431155	      0.50808105	      0.13784076	      0.40948217
      0.46425495	      0.41432541	      0.50809028	      0.13784551	      0.40948205
      0.46457446	      0.41433969	      0.50809979	      0.13785041	      0.40948193
      0.46489397	      0.41435383	      0.50810921	      0.13785525	      0.40948182
      0.46521143	      0.41436772	      0.50811847	      0.13786000	      0.40948171
      0.46552889	      0.41438147	      0.50812764	      0.13786470	      0.40948161
      0.46575076	      0.41439099	      0.50813399	      0.13786795	      0.40948153
      0.46610986	      0.41440624	      0.50814418	      0.13787315	      0.40948143
      0.46640723	      0.41441873	      0.50815252	      0.13787741	      0.40948134
      0.46670460	      0.41443108	      0.50816078	      0.13788162	      0.40948125
      0.46700196	      0.41444331	      0.50816896	      0.13788577	      0.40948117
      0.46728826	      0.41445496	      0.50817676	      0.13788973	      0.40948110
      0.46757457	      0.41446648	      0.50818448	      0.13789364	      0.40948103
      0.46786169	      0.41447792	      0.50819214	      0.13789752	      0.40948096
      0.46820847	      0.41449158	      0.50820130	      0.13790215	      0.40948087
      0.46855525	      0.41450506	      0.50821035	      0.13790671	      0.40948079
      0.46884147	      0.41451605	      0.50821773	      0.13791042	      0.40948073
      0.46920122	      0.41452970	      0.50822690	      0.13791502	      0.40948065
      0.46956098	      0.41454316	      0.50823595	      0.13791956	      0.40948058
      0.46982834	      0.41455303	      0.50824260	      0.13792288	      0.40948053
      0.47009570	      0.41456281	      0.50824919	      0.13792617	      0.40948047
      0.47040767	      0.41457408	      0.50825678	      0.13792995	      0.40948041
      0.47071965	      0.41458522	      0.50826429	      0.13793368	      0.40948035
      0.47098309	      0.41459451	      0.50827056	      0.13793679	      0.40948030
      0.47134613	      0.41460715	      0.50827910	      0.13794102	      0.40948024
      0.47170917	      0.41461960	      0.50828751	      0.13794517	      0.40948017
      0.47195404	      0.41462788	      0.50829312	      0.13794793	      0.40948012
      0.47219890	      0.41463609	      0.50829867	      0.13795066	      0.40948008
      0.47251330	      0.41464649	      0.50830572	      0.13795412	      0.40948002
      0.47282770	      0.41465675	      0.50831268	      0.13795752	      0.40947997
      0.47310285	      0.41466561	      0.50831870	      0.13796045	      0.40947992
      0.47346042	      0.41467697	      0.50832641	      0.13796421	      0.40947985
      0.47381798	      0.41468814	      0.50833400	      0.13796789	      0.40947979
      0.47409867	      0.41469678	      0.50833988	      0.13797074	      0.40947973
      0.47437936	      0.41470530	      0.50834569	      0.13797354	      0.40947968
      0.47466150	      0.41471376	      0.50835146	      0.13797632	      0.40947963
      0.47503731	      0.41472485	      0.50835903	      0.13797995	      0.40947955
      0.47541312	      0.41473573	      0.50836646	      0.13798350	      0.40947948
      0.47567552	      0.41474321	      0.50837158	      0.13798594	      0.40947943
      0.47593792	      0.41475060	      0.50837664	      0.13798834	      0.40947937
      0.47623364	      0.41475880	      0.50838226	      0.13799101	      0.40947931
      0.47660724	      0.41476898	      0.50838925	      0.13799430	      0.40947923
      0.47699214	      0.41477927	      0.50839631	      0.13799763	      0.40947914
      0.47737705	      0.41478934	      0.50840325	      0.13800087	      0.40947905
      0.47763152	      0.41479589	      0.50840775	      0.13800297	      0.40947899
      0.47788599	      0.41480234	      0.50841221	      0.13800504	      0.40947893
      0.47819384	      0.41481002	      0.50841751	      0.13800749	      0.40947885
      0.47857813	      0.41481943	      0.50842402	      0.13801049	      0.40947875
      0.47886805	      0.41482638	      0.50842883	      0.13801270	      0.40947867
      0.47923562	      0.41483503	      0.50843483	      0.13801543	      0.40947857
      0.47948908	      0.41484089	      0.50843890	      0.13801728	      0.40947850
      0.47990560	      0.41485031	      0.50844546	      0.13802024	      0.40947838
      0.48016984	      0.41485616	      0.50844953	      0.13802207	      0.40947830
      0.48043407	      0.41486191	      0.50845355	      0.13802387	      0.40947821
      0.48076833	      0.41486905	      0.50845854	      0.13802609	      0.40947810
      0.48103332	      0.41487460	      0.50846242	      0.13802781	      0.40947801
      0.48146181	      0.41488336	      0.50846857	      0.13803051	      0.40947787
      0.48173406	      0.41488880	      0.50847239	      0.13803218	      0.40947777
      0.48200631	      0.41489413	      0.50847615	      0.13803381	      0.40947767
      0.48233874	      0.41490049	      0.50848064	      0.13803574	      0.40947754
      0.48266262	      0.41490655	      0.50848493	      0.13803758	      0.40947741
      0.48298651	      0.41491246	      0.50848912	      0.13803936	      0.40947728
      0.48331040	      0.41491823	      0.50849321	      0.13804108	      0.40947715
      0.48360012	      0.41492326	      0.50849680	      0.13804258	      0.40947702
      0.48388983	      0.41492818	      0.50850031	      0.13804403	      0.40947689
      0.48417954	      0.41493298	      0.50850375	      0.13804545	      0.40947676
      0.48453263	      0.41493868	      0.50850784	      0.13804711	      0.40947660
      0.48480248	      0.41494291	      0.50851088	      0.13804834	      0.40947647
      0.48507233	      0.41494705	      0.50851387	      0.13804953	      0.40947634
      0.48540431	      0.41495200	      0.50851745	      0.13805094	      0.40947617
      0.48573074	      0.41495672	      0.50852088	      0.13805228	      0.40947600
      0.48605718	      0.41496130	      0.50852422	      0.13805356	      0.40947582
      0.48634041	      0.41496515	      0.50852704	      0.13805463	      0.40947567
      0.48662365	      0.41496889	      0.50852978	      0.13805566	      0.40947551
      0.48690689	      0.41497252	      0.50853246	      0.13805665	      0.40947534
      0.48726663	      0.41497698	      0.50853576	      0.13805784	      0.40947513
      0.48757073	      0.41498060	      0.50853846	      0.13805881	      0.40947495
      0.48787483	      0.41498411	      0.50854108	      0.13805972	      0.40947476
      0.48817892	      0.41498748	      0.50854361	      0.13806059	      0.40947456
      0.48848302	      0.41499073	      0.50854607	      0.13806141	      0.40947437
      0.48878712	      0.41499386	      0.50854844	      0.13806219	      0.40947416
      0.48909122	      0.41499686	      0.50855074	      0.13806292	      0.40947395
      0.48939532	      0.41499973	      0.50855295	      0.13806360	      0.40947374
      0.48969942	      0.41500248	      0.50855509	      0.13806424	      0.40947353
      0.49000351	      0.41500511	      0.50855714	      0.13806483	      0.40947330
      0.49030761	      0.41500761	      0.50855911	      0.13806537	      0.40947308
      0.49061171	      0.41500998	      0.50856101	      0.13806587	      0.40947285
      0.49091581	      0.41501224	      0.50856282	      0.13806633	      0.40947261
      0.49121991	      0.41501436	      0.50856455	      0.13806674	      0.40947237
      0.49149310	      0.41501617	      0.50856604	      0.13806707	      0.40947215
      0.49176629	      0.41501787	      0.50856747	      0.13806736	      0.40947193
      0.49210098	      0.41501983	      0.50856912	      0.13806766	      0.40947165
      0.49243567	      0.41502163	      0.50857068	      0.13806792	      0.40947136
      0.49269753	      0.41502294	      0.50857184	      0.13806808	      0.40947113
      0.49295939	      0.41502416	      0.50857293	      0.13806820	      0.40947090
      0.49332375	      0.41502570	      0.50857436	      0.13806832	      0.40947058
      0.49362121	      0.41502682	      0.50857544	      0.13806837	      0.40947030
      0.49391867	      0.41502783	      0.50857644	      0.13806838	      0.40947003
      0.49421612	      0.41502873	      0.50857737	      0.13806834	      0.40946974
      0.49451358	      0.41502950	      0.50857822	      0.13806826	      0.40946946
      0.49481104	      0.41503016	      0.50857900	      0.13806814	      0.40946916
      0.49510850	      0.41503071	      0.50857970	      0.13806797	      0.40946887
      0.49540595	      0.41503113	      0.50858033	      0.13806776	      0.40946857
      0.49570341	      0.41503144	      0.50858088	      0.13806751	      0.40946826
      0.49600087	      0.41503163	      0.50858136	      0.13806722	      0.40946795
      0.49632388	      0.41503171	      0.50858179	      0.13806685	      0.40946761
      0.49664688	      0.41503166	      0.50858214	      0.13806643	      0.40946726
      0.49691418	      0.41503151	      0.50858236	      0.13806605	      0.40946697
      0.49718148	      0.41503126	      0.50858252	      0.13806564	      0.40946668
      0.49754954	      0.41503077	      0.50858264	      0.13806501	      0.40946626
      0.49781541	      0.41503031	      0.50858265	      0.13806451	      0.40946596
      0.49808128	      0.41502976	      0.50858261	      0.13806398	      0.40946565
      0.49840733	      0.41502895	      0.50858247	      0.13806329	      0.40946527
      0.49872654	      0.41502803	      0.50858226	      0.13806256	      0.40946490
      0.49904575	      0.41502698	      0.50858195	      0.13806178	      0.40946451
      0.49936495	      0.41502579	      0.50858157	      0.13806096	      0.40946413
      0.49964732	      0.41502463	      0.50858115	      0.13806019	      0.40946378
      0.49992969	      0.41502337	      0.50858067	      0.13805938	      0.40946343
      0.50021206	      0.41502201	      0.50858013	      0.13805853	      0.40946307
      0.50053491	      0.41502033	      0.50857942	      0.13805752	      0.40946266
      0.50085776	      0.41501851	      0.50857863	      0.13805646	      0.40946224
      0.50112659	      0.41501690	      0.50857790	      0.13805554	      0.40946189
      0.50139542	      0.41501519	      0.50857712	      0.13805458	      0.40946154
      0.50172773	      0.41501295	      0.50857607	      0.13805336	      0.40946110
      0.50206004	      0.41501057	      0.50857492	      0.13805208	      0.40946065
      0.50231722	      0.41500863	      0.50857398	      0.13805106	      0.40946030
      0.50257440	      0.41500661	      0.50857298	      0.13805000	      0.40945995
      0.50290911	      0.41500386	      0.50857159	      0.13804858	      0.40945948
      0.50324382	      0.41500096	      0.50857011	      0.13804711	      0.40945902
      0.50350808	      0.41499857	      0.50856888	      0.13804591	      0.40945864
      0.50377233	      0.41499609	      0.50856760	      0.13804468	      0.40945827
      0.50409850	      0.41499292	      0.50856593	      0.13804312	      0.40945780
      0.50442467	      0.41498960	      0.50856417	      0.13804151	      0.40945732
      0.50470088	      0.41498669	      0.50856262	      0.13804011	      0.40945692
      0.50497710	      0.41498369	      0.50856101	      0.13803867	      0.40945651
      0.50529133	      0.41498015	      0.50855909	      0.13803699	      0.40945604
      0.50560556	      0.41497649	      0.50855710	      0.13803527	      0.40945557
      0.50591979	      0.41497271	      0.50855503	      0.13803350	      0.40945509
      0.50623402	      0.41496881	      0.50855288	      0.13803169	      0.40945461
      0.50648283	      0.41496563	      0.50855112	      0.13803022	      0.40945423
      0.50673164	      0.41496237	      0.50854931	      0.13802872	      0.40945385
      0.50704143	      0.41495821	      0.50854699	      0.13802682	      0.40945336
      0.50735123	      0.41495393	      0.50854459	      0.13802488	      0.40945288
      0.50764505	      0.41494976	      0.50854224	      0.13802299	      0.40945241
      0.50793886	      0.41494548	      0.50853983	      0.13802107	      0.40945195
      0.50823662	      0.41494104	      0.50853731	      0.13801908	      0.40945147
      0.50853438	      0.41493649	      0.50853472	      0.13801705	      0.40945099
      0.50882889	      0.41493188	      0.50853209	      0.13801501	      0.40945051
      0.50912341	      0.41492716	      0.50852939	      0.13801292	      0.40945003
      0.50941475	      0.41492239	      0.50852665	      0.13801082	      0.40944955
      0.50970610	      0.41491751	      0.50852385	      0.13800868	      0.40944907
      0.50997541	      0.41491292	      0.50852120	      0.13800667	      0.40944863
      0.51033471	      0.41490664	      0.50851757	      0.13800394	      0.40944803
      0.51069400	      0.41490021	      0.50851384	      0.13800115	      0.40944743
      0.51096009	      0.41489535	      0.50851102	      0.13799905	      0.40944698
      0.51122618	      0.41489040	      0.50850814	      0.13799692	      0.40944653
      0.51151421	      0.41488495	      0.50850495	      0.13799457	      0.40944604
      0.51180224	      0.41487939	      0.50850171	      0.13799219	      0.40944555
      0.51208540	      0.41487384	      0.50849845	      0.13798981	      0.40944506
      0.51244544	      0.41486663	      0.50849422	      0.13798674	      0.40944444
      0.51287778	      0.41485777	      0.50848901	      0.13798297	      0.40944369
      0.51312486	      0.41485260	      0.50848597	      0.13798079	      0.40944327
      0.51343665	      0.41484598	      0.50848206	      0.13797799	      0.40944272
      0.51384049	      0.41483723	      0.50847689	      0.13797430	      0.40944202
      0.51413802	      0.41483066	      0.50847299	      0.13797153	      0.40944149
      0.51443554	      0.41482398	      0.50846903	      0.13796873	      0.40944097
      0.51473307	      0.41481720	      0.50846501	      0.13796589	      0.40944045
      0.51503059	      0.41481031	      0.50846091	      0.13796301	      0.40943992
      0.51532812	      0.41480332	      0.50845675	      0.13796010	      0.40943939
      0.51562565	      0.41479622	      0.50845252	      0.13795714	      0.40943887
      0.51592317	      0.41478902	      0.50844822	      0.13795415	      0.40943834
      0.51618700	      0.41478254	      0.50844435	      0.13795146	      0.40943787
      0.51645082	      0.41477598	      0.50844043	      0.13794875	      0.40943740
      0.51672883	      0.41476899	      0.50843624	      0.13794586	      0.40943690
      0.51700685	      0.41476190	      0.50843199	      0.13794293	      0.40943640
      0.51731330	      0.41475398	      0.50842724	      0.13793966	      0.40943585
      0.51761975	      0.41474595	      0.50842242	      0.13793636	      0.40943531
      0.51784184	      0.41474006	      0.50841888	      0.13793394	      0.40943491
      0.51819424	      0.41473060	      0.50841319	      0.13793006	      0.40943428
      0.51847425	      0.41472297	      0.50840860	      0.13792693	      0.40943377
      0.51875426	      0.41471526	      0.50840395	      0.13792378	      0.40943327
      0.51903427	      0.41470746	      0.50839925	      0.13792059	      0.40943277
      0.51931517	      0.41469954	      0.50839447	      0.13791736	      0.40943227
      0.51959607	      0.41469152	      0.50838963	      0.13791409	      0.40943176
      0.51984281	      0.41468441	      0.50838533	      0.13791120	      0.40943132
      0.52018601	      0.41467440	      0.50837928	      0.13790713	      0.40943071
      0.52052921	      0.41466425	      0.50837314	      0.13790301	      0.40943010
      0.52076468	      0.41465721	      0.50836887	      0.13790015	      0.40942968
      0.52100015	      0.41465010	      0.50836457	      0.13789727	      0.40942926
      0.52129814	      0.41464102	      0.50835906	      0.13789360	      0.40942873
      0.52159614	      0.41463184	      0.50835349	      0.13788989	      0.40942820
      0.52184168	      0.41462419	      0.50834885	      0.13788680	      0.40942776
      0.52218169	      0.41461349	      0.50834235	      0.13788248	      0.40942716
      0.52252171	      0.41460266	      0.50833576	      0.13787812	      0.40942656
      0.52275980	      0.41459500	      0.50833110	      0.13787504	      0.40942614
      0.52299789	      0.41458727	      0.50832640	      0.13787193	      0.40942573
      0.52329322	      0.41457759	      0.50832051	      0.13786804	      0.40942521
      0.52358855	      0.41456782	      0.50831455	      0.13786412	      0.40942470
      0.52385440	      0.41455894	      0.50830914	      0.13786056	      0.40942424
      0.52418860	      0.41454765	      0.50830226	      0.13785604	      0.40942366
      0.52452280	      0.41453625	      0.50829530	      0.13785148	      0.40942308
      0.52477886	      0.41452742	      0.50828992	      0.13784795	      0.40942264
      0.52503491	      0.41451852	      0.50828448	      0.13784439	      0.40942221
      0.52533923	      0.41450785	      0.50827796	      0.13784013	      0.40942169
      0.52564355	      0.41449707	      0.50827137	      0.13783584	      0.40942118
      0.52581853	      0.41449083	      0.50826756	      0.13783335	      0.40942088
      0.52611639	      0.41448012	      0.50826101	      0.13782909	      0.40942039
      0.52641425	      0.41446932	      0.50825440	      0.13782479	      0.40941989
      0.52666488	      0.41446015	      0.50824879	      0.13782114	      0.40941948
      0.52698307	      0.41444841	      0.50824160	      0.13781648	      0.40941895
      0.52730127	      0.41443655	      0.50823433	      0.13781177	      0.40941844
      0.52753384	      0.41442782	      0.50822898	      0.13780831	      0.40941806
      0.52785903	      0.41441550	      0.50822143	      0.13780342	      0.40941754
      0.52818421	      0.41440307	      0.50821381	      0.13779850	      0.40941702
      0.52844131	      0.41439316	      0.50820773	      0.13779458	      0.40941661
      0.52869841	      0.41438317	      0.50820160	      0.13779063	      0.40941621
      0.52897817	      0.41437222	      0.50819488	      0.13778630	      0.40941577
      0.52925793	      0.41436119	      0.50818810	      0.13778194	      0.40941534
      0.52956106	      0.41434914	      0.50818070	      0.13777719	      0.40941488
      0.52986420	      0.41433698	      0.50817323	      0.13777239	      0.40941442
      0.53013058	      0.41432622	      0.50816662	      0.13776815	      0.40941402
      0.53045707	      0.41431292	      0.50815844	      0.13776291	      0.40941354
      0.53078355	      0.41429950	      0.50815019	      0.13775763	      0.40941306
      0.53102509	      0.41428951	      0.50814404	      0.13775370	      0.40941271
      0.53134017	      0.41427637	      0.50813596	      0.13774853	      0.40941226
      0.53165525	      0.41426312	      0.50812780	      0.13774333	      0.40941181
      0.53190549	      0.41425252	      0.50812128	      0.13773917	      0.40941146
      0.53221522	      0.41423931	      0.50811314	      0.13773398	      0.40941104
      0.53252495	      0.41422600	      0.50810494	      0.13772876	      0.40941062
      0.53280585	      0.41421383	      0.50809745	      0.13772399	      0.40941024
      0.53308674	      0.41420158	      0.50808990	      0.13771919	      0.40940987
      0.53339972	      0.41418783	      0.50808143	      0.13771381	      0.40940947
      0.53371269	      0.41417398	      0.50807289	      0.13770839	      0.40940907
      0.53393862	      0.41416391	      0.50806668	      0.13770445	      0.40940878
      0.53426548	      0.41414925	      0.50805764	      0.13769872	      0.40940838
      0.53459235	      0.41413448	      0.50804852	      0.13769295	      0.40940799
      0.53483952	      0.41412323	      0.50804158	      0.13768855	      0.40940769
      0.53508669	      0.41411192	      0.50803460	      0.13768414	      0.40940740
      0.53537419	      0.41409868	      0.50802643	      0.13767897	      0.40940708
      0.53566169	      0.41408535	      0.50801820	      0.13767377	      0.40940675
      0.53595153	      0.41407182	      0.50800985	      0.13766850	      0.40940644
      0.53624137	      0.41405820	      0.50800144	      0.13766320	      0.40940613
      0.53653988	      0.41404409	      0.50799272	      0.13765770	      0.40940581
      0.53683838	      0.41402988	      0.50798395	      0.13765217	      0.40940551
      0.53712205	      0.41401629	      0.50797555	      0.13764688	      0.40940523
      0.53740571	      0.41400261	      0.50796710	      0.13764156	      0.40940496
      0.53771459	      0.41398763	      0.50795784	      0.13763574	      0.40940467
      0.53802347	      0.41397254	      0.50794851	      0.13762988	      0.40940439
      0.53825287	      0.41396127	      0.50794155	      0.13762550	      0.40940418
      0.53858623	      0.41394480	      0.50793136	      0.13761911	      0.40940390
      0.53891958	      0.41392820	      0.50792110	      0.13761267	      0.40940363
      0.53915303	      0.41391652	      0.50791388	      0.13760814	      0.40940344
      0.53938648	      0.41390477	      0.50790661	      0.13760358	      0.40940327
      0.53968151	      0.41388985	      0.50789738	      0.13759780	      0.40940305
      0.53997654	      0.41387483	      0.50788809	      0.13759198	      0.40940284
      0.54023536	      0.41386159	      0.50787990	      0.13758685	      0.40940267
      0.54056485	      0.41384463	      0.50786940	      0.13758029	      0.40940245
      0.54089434	      0.41382755	      0.50785884	      0.13757368	      0.40940226
      0.54114934	      0.41381426	      0.50785061	      0.13756854	      0.40940211
      0.54140435	      0.41380090	      0.50784234	      0.13756337	      0.40940197
      0.54170479	      0.41378507	      0.50783255	      0.13755726	      0.40940182
      0.54200524	      0.41376915	      0.50782269	      0.13755111	      0.40940168
      0.54224857	      0.41375619	      0.50781467	      0.13754610	      0.40940157
      0.54258065	      0.41373841	      0.50780366	      0.13753923	      0.40940144
      0.54291274	      0.41372051	      0.50779257	      0.13753233	      0.40940132
      0.54316073	      0.41370707	      0.50778425	      0.13752714	      0.40940124
      0.54340873	      0.41369357	      0.50777589	      0.13752193	      0.40940117
      0.54369554	      0.41367787	      0.50776617	      0.13751588	      0.40940110
      0.54398235	      0.41366210	      0.50775640	      0.13750980	      0.40940103
      0.54427421	      0.41364595	      0.50774640	      0.13750358	      0.40940098
      0.54456607	      0.41362973	      0.50773635	      0.13749733	      0.40940094
      0.54486085	      0.41361325	      0.50772614	      0.13749099	      0.40940091
      0.54515564	      0.41359668	      0.50771588	      0.13748461	      0.40940090
      0.54544711	      0.41358022	      0.50770567	      0.13747828	      0.40940089
      0.54573859	      0.41356366	      0.50769542	      0.13747191	      0.40940090
      0.54603721	      0.41354662	      0.50768486	      0.13746535	      0.40940092
      0.54633582	      0.41352948	      0.50767424	      0.13745877	      0.40940096
      0.54661843	      0.41351318	      0.50766414	      0.13745250	      0.40940100
      0.54690103	      0.41349680	      0.50765399	      0.13744621	      0.40940106
      0.54721179	      0.41347870	      0.50764277	      0.13743926	      0.40940114
      0.54752255	      0.41346050	      0.50763149	      0.13743227	      0.40940123
      0.54775196	      0.41344700	      0.50762313	      0.13742709	      0.40940131
      0.54808341	      0.41342741	      0.50761098	      0.13741957	      0.40940144
      0.54841486	      0.41340770	      0.50759877	      0.13741201	      0.40940158
      0.54865625	      0.41339328	      0.50758984	      0.13740648	      0.40940170
      0.54889765	      0.41337881	      0.50758086	      0.13740093	      0.40940182
      0.54918865	      0.41336128	      0.50757000	      0.13739421	      0.40940199
      0.54947964	      0.41334367	      0.50755908	      0.13738746	      0.40940217
      0.54975886	      0.41332669	      0.50754856	      0.13738096	      0.40940236
      0.55003808	      0.41330964	      0.50753799	      0.13737442	      0.40940256
      0.55035055	      0.41329046	      0.50752610	      0.13736708	      0.40940279
      0.55066302	      0.41327119	      0.50751416	      0.13735970	      0.40940305
      0.55091068	      0.41325584	      0.50750465	      0.13735383	      0.40940327
      0.55123288	      0.41323579	      0.50749222	      0.13734616	      0.40940356
      0.55155508	      0.41321564	      0.50747973	      0.13733845	      0.40940388
      0.55181349	      0.41319940	      0.50746966	      0.13733224	      0.40940415
      0.55207190	      0.41318310	      0.50745956	      0.13732601	      0.40940443
      0.55237819	      0.41316369	      0.50744753	      0.13731859	      0.40940478
      0.55268448	      0.41314419	      0.50743545	      0.13731114	      0.40940514
      0.55292766	      0.41312865	      0.50742581	      0.13730520	      0.40940545
      0.55325408	      0.41310769	      0.50741282	      0.13729720	      0.40940587
      0.55358049	      0.41308663	      0.50739977	      0.13728915	      0.40940632
      0.55383669	      0.41307003	      0.50738948	      0.13728282	      0.40940668
      0.55409289	      0.41305336	      0.50737915	      0.13727645	      0.40940706
      0.55438642	      0.41303419	      0.50736727	      0.13726914	      0.40940751
      0.55467996	      0.41301493	      0.50735534	      0.13726179	      0.40940798
      0.55495754	      0.41299665	      0.50734400	      0.13725482	      0.40940844
      0.55529154	      0.41297455	      0.50733031	      0.13724639	      0.40940901
      0.55562555	      0.41295234	      0.50731655	      0.13723792	      0.40940960
      0.55589831	      0.41293412	      0.50730526	      0.13723098	      0.40941011
      0.55623964	      0.41291123	      0.50729107	      0.13722225	      0.40941076
      0.55658096	      0.41288822	      0.50727682	      0.13721349	      0.40941144
      0.55683335	      0.41287114	      0.50726623	      0.13720698	      0.40941196
      0.55708573	      0.41285400	      0.50725561	      0.13720045	      0.40941249
      0.55738426	      0.41283364	      0.50724300	      0.13719270	      0.40941314
      0.55768280	      0.41281320	      0.50723034	      0.13718492	      0.40941381
      0.55793376	      0.41279595	      0.50721965	      0.13717835	      0.40941439
      0.55826917	      0.41277280	      0.50720531	      0.13716954	      0.40941518
      0.55860459	      0.41274954	      0.50719091	      0.13716069	      0.40941600
      0.55885618	      0.41273203	      0.50718006	      0.13715403	      0.40941663
      0.55910778	      0.41271446	      0.50716918	      0.13714735	      0.40941728
      0.55939070	      0.41269463	      0.50715690	      0.13713981	      0.40941802
      0.55967361	      0.41267472	      0.50714457	      0.13713224	      0.40941879
      0.55997574	      0.41265338	      0.50713135	      0.13712413	      0.40941963
      0.56027786	      0.41263195	      0.50711808	      0.13711598	      0.40942049
      0.56054136	      0.41261319	      0.50710647	      0.13710885	      0.40942126
      0.56087696	      0.41258920	      0.50709162	      0.13709974	      0.40942226
      0.56121256	      0.41256511	      0.50707670	      0.13709059	      0.40942329
      0.56146799	      0.41254671	      0.50706531	      0.13708360	      0.40942410
      0.56172342	      0.41252824	      0.50705388	      0.13707659	      0.40942492
      0.56202169	      0.41250660	      0.50704048	      0.13706837	      0.40942590
      0.56231995	      0.41248487	      0.50702704	      0.13706012	      0.40942690
      0.56257699	      0.41246608	      0.50701541	      0.13705299	      0.40942779
      0.56291267	      0.41244145	      0.50700017	      0.13704364	      0.40942896
      0.56324836	      0.41241672	      0.50698486	      0.13703426	      0.40943017
      0.56350877	      0.41239746	      0.50697295	      0.13702695	      0.40943113
      0.56376917	      0.41237814	      0.50696099	      0.13701962	      0.40943211
      0.56403951	      0.41235801	      0.50694854	      0.13701199	      0.40943314
      0.56437062	      0.41233327	      0.50693324	      0.13700261	      0.40943444
      0.56470173	      0.41230842	      0.50691787	      0.13699319	      0.40943576
      0.56493492	      0.41229087	      0.50690701	      0.13698654	      0.40943671
      0.56527656	      0.41226506	      0.50689105	      0.13697675	      0.40943813
      0.56557907	      0.41224211	      0.50687686	      0.13696806	      0.40943941
      0.56583725	      0.41222246	      0.50686471	      0.13696061	      0.40944053
      0.56609542	      0.41220275	      0.50685253	      0.13695315	      0.40944167
      0.56634661	      0.41218351	      0.50684064	      0.13694586	      0.40944279
      0.56668097	      0.41215782	      0.50682475	      0.13693613	      0.40944431
      0.56701533	      0.41213202	      0.50680881	      0.13692636	      0.40944587
      0.56727344	      0.41211204	      0.50679646	      0.13691879	      0.40944709
      0.56753154	      0.41209200	      0.50678407	      0.13691120	      0.40944834
      0.56780538	      0.41207066	      0.50677089	      0.13690313	      0.40944968
      0.56813643	      0.41204478	      0.50675490	      0.13689333	      0.40945133
      0.56846748	      0.41201880	      0.50673885	      0.13688350	      0.40945302
      0.56875298	      0.41199632	      0.50672496	      0.13687499	      0.40945450
      0.56909843	      0.41196901	      0.50670810	      0.13686466	      0.40945632
      0.56944388	      0.41194160	      0.50669117	      0.13685429	      0.40945818
      0.56968924	      0.41192207	      0.50667911	      0.13684690	      0.40945953
      0.57001318	      0.41189619	      0.50666313	      0.13683712	      0.40946133
      0.57033713	      0.41187022	      0.50664710	      0.13682730	      0.40946317
      0.57059827	      0.41184921	      0.50663413	      0.13681935	      0.40946467
      0.57085941	      0.41182815	      0.50662113	      0.13681139	      0.40946620
      0.57116202	      0.41180366	      0.50660602	      0.13680213	      0.40946800
      0.57146463	      0.41177909	      0.50659086	      0.13679285	      0.40946983
      0.57169343	      0.41176046	      0.50657936	      0.13678580	      0.40947123
      0.57203504	      0.41173255	      0.50656214	      0.13677526	      0.40947336
      0.57233558	      0.41170791	      0.50654695	      0.13676595	      0.40947526
      0.57259541	      0.41168655	      0.50653377	      0.13675788	      0.40947693
      0.57285523	      0.41166512	      0.50652056	      0.13674978	      0.40947862
      0.57309640	      0.41164518	      0.50650826	      0.13674225	      0.40948021
      0.57343387	      0.41161719	      0.50649100	      0.13673168	      0.40948247
      0.57377134	      0.41158910	      0.50647368	      0.13672107	      0.40948477
      0.57401187	      0.41156902	      0.50646131	      0.13671349	      0.40948643
      0.57425240	      0.41154888	      0.50644889	      0.13670588	      0.40948811
      0.57454651	      0.41152419	      0.50643368	      0.13669656	      0.40949019
      0.57484062	      0.41149943	      0.50641842	      0.13668721	      0.40949231
      0.57511388	      0.41147634	      0.50640420	      0.13667850	      0.40949430
      0.57545002	      0.41144786	      0.50638665	      0.13666775	      0.40949679
      0.57578616	      0.41141928	      0.50636905	      0.13665696	      0.40949932
      0.57603345	      0.41139819	      0.50635606	      0.13664900	      0.40950120
      0.57635808	      0.41137042	      0.50633896	      0.13663852	      0.40950371
      0.57668270	      0.41134256	      0.50632181	      0.13662801	      0.40950626
      0.57694403	      0.41132007	      0.50630796	      0.13661953	      0.40950834
      0.57720536	      0.41129751	      0.50629408	      0.13661102	      0.40951044
      0.57751031	      0.41127111	      0.50627783	      0.13660106	      0.40951293
      0.57781527	      0.41124463	      0.50626154	      0.13659107	      0.40951545
      0.57801893	      0.41122690	      0.50625063	      0.13658438	      0.40951716
      0.57832915	      0.41119983	      0.50623398	      0.13657417	      0.40951978
      0.57863937	      0.41117267	      0.50621727	      0.13656393	      0.40952245
      0.57890540	      0.41114931	      0.50620291	      0.13655512	      0.40952476
      0.57917143	      0.41112589	      0.50618850	      0.13654629	      0.40952710
      0.57946870	      0.41109965	      0.50617237	      0.13653640	      0.40952975
      0.57976597	      0.41107333	      0.50615619	      0.13652648	      0.40953243
      0.58004243	      0.41104878	      0.50614110	      0.13651722	      0.40953495
      0.58037936	      0.41101877	      0.50612266	      0.13650591	      0.40953807
      0.58071629	      0.41098867	      0.50610417	      0.13649457	      0.40954124
      0.58090061	      0.41097216	      0.50609402	      0.13648834	      0.40954299
      0.58120513	      0.41094482	      0.50607723	      0.13647804	      0.40954591
      0.58150965	      0.41091739	      0.50606039	      0.13646771	      0.40954887
      0.58177561	      0.41089338	      0.50604564	      0.13645866	      0.40955148
      0.58204157	      0.41086930	      0.50603085	      0.13644958	      0.40955412
      0.58234791	      0.41084149	      0.50601378	      0.13643911	      0.40955721
      0.58265425	      0.41081360	      0.50599666	      0.13642860	      0.40956033
      0.58285385	      0.41079538	      0.50598549	      0.13642173	      0.40956238
      0.58316268	      0.41076713	      0.50596815	      0.13641109	      0.40956559
      0.58347151	      0.41073880	      0.50595077	      0.13640042	      0.40956884
      0.58373797	      0.41071428	      0.50593573	      0.13639119	      0.40957168
      0.58400443	      0.41068971	      0.50592066	      0.13638193	      0.40957454
      0.58430517	      0.41066190	      0.50590360	      0.13637146	      0.40957782
      0.58460591	      0.41063401	      0.50588651	      0.13636095	      0.40958113
      0.58487080	      0.41060938	      0.50587141	      0.13635168	      0.40958407
      0.58520777	      0.41057797	      0.50585216	      0.13633985	      0.40958787
      0.58554473	      0.41054646	      0.50583285	      0.13632798	      0.40959171
      0.58580231	      0.41052230	      0.50581805	      0.13631889	      0.40959469
      0.58605989	      0.41049809	      0.50580322	      0.13630977	      0.40959769
      0.58636131	      0.41046969	      0.50578582	      0.13629908	      0.40960124
      0.58666274	      0.41044120	      0.50576838	      0.13628835	      0.40960483
      0.58691646	      0.41041717	      0.50575366	      0.13627931	      0.40960788
      0.58725404	      0.41038511	      0.50573403	      0.13626724	      0.40961199
      0.58759162	      0.41035295	      0.50571435	      0.13625513	      0.40961615
      0.58784720	      0.41032853	      0.50569941	      0.13624594	      0.40961933
      0.58810278	      0.41030406	      0.50568444	      0.13623673	      0.40962254
      0.58838639	      0.41027684	      0.50566779	      0.13622648	      0.40962614
      0.58867000	      0.41024956	      0.50565110	      0.13621621	      0.40962978
      0.58897722	      0.41021992	      0.50563298	      0.13620506	      0.40963376
      0.58928444	      0.41019021	      0.50561481	      0.13619388	      0.40963779
      0.58953602	      0.41016582	      0.50559990	      0.13618470	      0.40964112
      0.58987420	      0.41013294	      0.50557981	      0.13617232	      0.40964564
      0.59021238	      0.41009997	      0.50555966	      0.13615992	      0.40965022
      0.59046408	      0.41007537	      0.50554463	      0.13615066	      0.40965366
      0.59071577	      0.41005071	      0.50552957	      0.13614138	      0.40965714
      0.59100427	      0.41002238	      0.50551227	      0.13613072	      0.40966116
      0.59129277	      0.40999399	      0.50549493	      0.13612004	      0.40966521
      0.59159154	      0.40996450	      0.50547694	      0.13610894	      0.40966946
      0.59189031	      0.40993495	      0.50545890	      0.13609782	      0.40967375
      0.59217987	      0.40990623	      0.50544137	      0.13608702	      0.40967795
      0.59246942	      0.40987744	      0.50542381	      0.13607618	      0.40968219
      0.59277905	      0.40984658	      0.50540498	      0.13606457	      0.40968677
      0.59308868	      0.40981563	      0.50538611	      0.13605293	      0.40969139
      0.59333828	      0.40979063	      0.50537086	      0.13604352	      0.40969516
      0.59367658	      0.40975666	      0.50535015	      0.13603074	      0.40970031
      0.59401489	      0.40972259	      0.50532939	      0.13601792	      0.40970552
      0.59426476	      0.40969737	      0.50531401	      0.13600843	      0.40970941
      0.59451463	      0.40967209	      0.50529861	      0.13599892	      0.40971333
      0.59480571	      0.40964258	      0.50528064	      0.13598782	      0.40971793
      0.59509678	      0.40961300	      0.50526262	      0.13597669	      0.40972258
      0.59539076	      0.40958305	      0.50524438	      0.13596543	      0.40972732
      0.59568475	      0.40955302	      0.50522610	      0.13595413	      0.40973210
      0.59598628	      0.40952215	      0.50520731	      0.13594252	      0.40973706
      0.59628781	      0.40949121	      0.50518848	      0.13593088	      0.40974206
      0.59657565	      0.40946160	      0.50517047	      0.13591974	      0.40974688
      0.59686348	      0.40943192	      0.50515241	      0.13590858	      0.40975174
      0.59717655	      0.40939956	      0.50513273	      0.13589640	      0.40975708
      0.59748963	      0.40936712	      0.50511301	      0.13588420	      0.40976247
      0.59769774	      0.40934551	      0.50509987	      0.13587607	      0.40976608
      0.59800834	      0.40931319	      0.50508023	      0.13586391	      0.40977152
      0.59831894	      0.40928079	      0.50506054	      0.13585172	      0.40977701
      0.59858454	      0.40925302	      0.50504367	      0.13584127	      0.40978174
      0.59885015	      0.40922519	      0.50502676	      0.13583081	      0.40978651
      0.59915655	      0.40919301	      0.50500722	      0.13581870	      0.40979207
      0.59946295	      0.40916076	      0.50498764	      0.13580657	      0.40979767
      0.59970546	      0.40913517	      0.50497211	      0.13579694	      0.40980215
      0.60004376	      0.40909940	      0.50495040	      0.13578349	      0.40980844
      0.60038207	      0.40906353	      0.50492864	      0.13576999	      0.40981480
      0.60062691	      0.40903752	      0.50491285	      0.13576020	      0.40981945
      0.60087174	      0.40901145	      0.50489704	      0.13575040	      0.40982412
      0.60116758	      0.40897989	      0.50487790	      0.13573852	      0.40982982
      0.60146342	      0.40894825	      0.50485872	      0.13572662	      0.40983556
      0.60174559	      0.40891801	      0.50484039	      0.13571525	      0.40984109
      0.60202776	      0.40888770	      0.50482203	      0.13570384	      0.40984666
      0.60234504	      0.40885355	      0.50480133	      0.13569099	      0.40985298
      0.60266232	      0.40881930	      0.50478059	      0.13567811	      0.40985936
      0.60290811	      0.40879272	      0.50476450	      0.13566811	      0.40986435
      0.60323554	      0.40875723	      0.50474301	      0.13565476	      0.40987104
      0.60356296	      0.40872165	      0.50472147	      0.13564137	      0.40987779
      0.60382418	      0.40869321	      0.50470426	      0.13563067	      0.40988322
      0.60408540	      0.40866470	      0.50468701	      0.13561994	      0.40988870
      0.60438868	      0.40863154	      0.50466695	      0.13560746	      0.40989510
      0.60469195	      0.40859830	      0.50464685	      0.13559495	      0.40990156
      0.60495710	      0.40856918	      0.50462924	      0.13558399	      0.40990726
      0.60529236	      0.40853227	      0.50460693	      0.13557011	      0.40991452
      0.60562762	      0.40849527	      0.50458457	      0.13555618	      0.40992185
      0.60588673	      0.40846661	      0.50456726	      0.13554540	      0.40992756
      0.60614585	      0.40843790	      0.50454991	      0.13553459	      0.40993331
      0.60645328	      0.40840375	      0.50452930	      0.13552174	      0.40994018
      0.60676071	      0.40836954	      0.50450863	      0.13550886	      0.40994712
      0.60699489	      0.40834342	      0.50449287	      0.13549903	      0.40995244
      0.60733364	      0.40830556	      0.50447002	      0.13548478	      0.40996020
      0.60767239	      0.40826760	      0.50444712	      0.13547050	      0.40996802
      0.60791193	      0.40824071	      0.50443090	      0.13546037	      0.40997360
      0.60815147	      0.40821376	      0.50441465	      0.13545023	      0.40997922
      0.60845094	      0.40818001	      0.50439430	      0.13543753	      0.40998629
      0.60875041	      0.40814619	      0.50437391	      0.13542479	      0.40999342
      0.60902144	      0.40811551	      0.50435543	      0.13541325	      0.40999992
      0.60935557	      0.40807761	      0.50433259	      0.13539898	      0.41000799
      0.60968970	      0.40803962	      0.50430971	      0.13538467	      0.41001614
      0.60994029	      0.40801107	      0.50429252	      0.13537392	      0.41002230
      0.61026044	      0.40797451	      0.50427051	      0.13536016	      0.41003023
      0.61058060	      0.40793788	      0.50424846	      0.13534636	      0.41003822
      0.61078732	      0.40791417	      0.50423419	      0.13533744	      0.41004342
      0.61109623	      0.40787869	      0.50421285	      0.13532408	      0.41005123
      0.61140513	      0.40784313	      0.50419146	      0.13531068	      0.41005911
      0.61166658	      0.40781297	      0.50417332	      0.13529933	      0.41006583
      0.61198088	      0.40777664	      0.50415148	      0.13528564	      0.41007397
      0.61229518	      0.40774023	      0.50412960	      0.13527193	      0.41008217
      0.61261570	      0.40770301	      0.50410724	      0.13525791	      0.41009060
      0.61293621	      0.40766571	      0.50408483	      0.13524386	      0.41009910
      0.61319531	      0.40763550	      0.50406669	      0.13523248	      0.41010602
      0.61353117	      0.40759625	      0.50404313	      0.13521769	      0.41011506
      0.61386703	      0.40755692	      0.50401952	      0.13520287	      0.41012418
      0.61413671	      0.40752526	      0.50400052	      0.13519095	      0.41013155
      0.61440639	      0.40749355	      0.50398150	      0.13517900	      0.41013898
      0.61468650	      0.40746055	      0.50396171	      0.13516656	      0.41014674
      0.61496661	      0.40742748	      0.50394188	      0.13515410	      0.41015456
      0.61528245	      0.40739012	      0.50391948	      0.13514002	      0.41016344
      0.61559828	      0.40735267	      0.50389704	      0.13512591	      0.41017239
      0.61580832	      0.40732773	      0.50388210	      0.13511651	      0.41017838
      0.61611710	      0.40729099	      0.50386009	      0.13510266	      0.41018724
      0.61642588	      0.40725417	      0.50383804	      0.13508878	      0.41019617
      0.61668347	      0.40722340	      0.50381962	      0.13507718	      0.41020367
      0.61700084	      0.40718541	      0.50379688	      0.13506286	      0.41021297
      0.61731821	      0.40714734	      0.50377410	      0.13504851	      0.41022235
      0.61760639	      0.40711270	      0.50375338	      0.13503545	      0.41023092
      0.61789457	      0.40707799	      0.50373262	      0.13502236	      0.41023955
      0.61821369	      0.40703947	      0.50370959	      0.13500784	      0.41024918
      0.61853281	      0.40700087	      0.50368652	      0.13499328	      0.41025889
      0.61874099	      0.40697565	      0.50367145	      0.13498377	      0.41026526
      0.61904859	      0.40693831	      0.50364915	      0.13496968	      0.41027473
      0.61935620	      0.40690090	      0.50362680	      0.13495557	      0.41028427
      0.61960862	      0.40687014	      0.50360843	      0.13494397	      0.41029215
      0.61992960	      0.40683095	      0.50358504	      0.13492918	      0.41030223
      0.62025057	      0.40679168	      0.50356160	      0.13491437	      0.41031239
      0.62043893	      0.40676859	      0.50354783	      0.13490566	      0.41031839
      0.62074095	      0.40673151	      0.50352571	      0.13489167	      0.41032806
      0.62104296	      0.40669436	      0.50350356	      0.13487765	      0.41033780
      0.62124551	      0.40666941	      0.50348868	      0.13486823	      0.41034437
      0.62155121	      0.40663168	      0.50346619	      0.13485399	      0.41035435
      0.62185690	      0.40659387	      0.50344366	      0.13483972	      0.41036439
      0.62209969	      0.40656379	      0.50342574	      0.13482837	      0.41037242
      0.62242587	      0.40652330	      0.50340163	      0.13481308	      0.41038327
      0.62275204	      0.40648272	      0.50337747	      0.13479776	      0.41039421
      0.62301297	      0.40645020	      0.50335811	      0.13478548	      0.41040302
      0.62327390	      0.40641762	      0.50333873	      0.13477318	      0.41041187
      0.62358099	      0.40637921	      0.50331587	      0.13475868	      0.41042236
      0.62388808	      0.40634072	      0.50329298	      0.13474414	      0.41043293
      0.62415613	      0.40630706	      0.50327297	      0.13473143	      0.41044221
      0.62448784	      0.40626533	      0.50324816	      0.13471567	      0.41045377
      0.62481954	      0.40622350	      0.50322331	      0.13469987	      0.41046542
      0.62506926	      0.40619196	      0.50320457	      0.13468795	      0.41047424
      0.62538702	      0.40615174	      0.50318069	      0.13467275	      0.41048554
      0.62570478	      0.40611145	      0.50315677	      0.13465753	      0.41049692
      0.62595488	      0.40607967	      0.50313791	      0.13464552	      0.41050593
      0.62628762	      0.40603732	      0.50311277	      0.13462951	      0.41051800
      0.62662037	      0.40599487	      0.50308760	      0.13461347	      0.41053015
      0.62689008	      0.40596040	      0.50306715	      0.13460044	      0.41054007
      0.62715979	      0.40592587	      0.50304668	      0.13458739	      0.41055004
      0.62744681	      0.40588906	      0.50302487	      0.13457347	      0.41056072
      0.62773383	      0.40585218	      0.50300301	      0.13455952	      0.41057147
      0.62804515	      0.40581210	      0.50297927	      0.13454437	      0.41058320
      0.62835647	      0.40577194	      0.50295549	      0.13452918	      0.41059501
      0.62863537	      0.40573590	      0.50293416	      0.13451555	      0.41060565
      0.62891427	      0.40569979	      0.50291279	      0.13450189	      0.41061636
      0.62923509	      0.40565818	      0.50288817	      0.13448615	      0.41062876
      0.62955592	      0.40561648	      0.50286351	      0.13447037	      0.41064124
      0.62974903	      0.40559134	      0.50284864	      0.13446086	      0.41064879
      0.63005033	      0.40555206	      0.50282542	      0.13444599	      0.41066064
      0.63035163	      0.40551270	      0.50280216	      0.13443110	      0.41067257
      0.63060117	      0.40548004	      0.50278286	      0.13441874	      0.41068250
      0.63093129	      0.40543677	      0.50275730	      0.13440236	      0.41069572
      0.63126141	      0.40539340	      0.50273170	      0.13438594	      0.41070903
      0.63152051	      0.40535930	      0.50271157	      0.13437303	      0.41071954
      0.63177961	      0.40532514	      0.50269141	      0.13436010	      0.41073010
      0.63208581	      0.40528471	      0.50266756	      0.13434479	      0.41074267
      0.63239201	      0.40524420	      0.50264367	      0.13432944	      0.41075531
      0.63266957	      0.40520741	      0.50262198	      0.13431551	      0.41076683
      0.63294712	      0.40517056	      0.50260026	      0.13430155	      0.41077843
      0.63326714	      0.40512799	      0.50257517	      0.13428542	      0.41079188
      0.63358716	      0.40508534	      0.50255005	      0.13426926	      0.41080541
      0.63382130	      0.40505408	      0.50253164	      0.13425741	      0.41081537
      0.63415389	      0.40500960	      0.50250545	      0.13424055	      0.41082960
      0.63448647	      0.40496502	      0.50247922	      0.13422366	      0.41084393
      0.63474631	      0.40493014	      0.50245870	      0.13421043	      0.41085519
      0.63500614	      0.40489520	      0.50243815	      0.13419719	      0.41086650
      0.63530144	      0.40485542	      0.50241476	      0.13418211	      0.41087944
      0.63559673	      0.40481557	      0.50239134	      0.13416699	      0.41089245
      0.63589813	      0.40477483	      0.50236739	      0.13415154	      0.41090581
      0.63619952	      0.40473400	      0.50234341	      0.13413606	      0.41091925
      0.63650454	      0.40469262	      0.50231911	      0.13412036	      0.41093293
      0.63680956	      0.40465115	      0.50229477	      0.13410462	      0.41094670
      0.63711294	      0.40460983	      0.50227052	      0.13408894	      0.41096047
      0.63741633	      0.40456844	      0.50224623	      0.13407323	      0.41097433
      0.63772328	      0.40452648	      0.50222162	      0.13405731	      0.41098843
      0.63803023	      0.40448444	      0.50219698	      0.13404135	      0.41100262
      0.63833257	      0.40444296	      0.50217266	      0.13402560	      0.41101668
      0.63863492	      0.40440140	      0.50214831	      0.13400982	      0.41103083
      0.63894399	      0.40435884	      0.50212339	      0.13399366	      0.41104537
      0.63925305	      0.40431620	      0.50209842	      0.13397746	      0.41106000
      0.63955262	      0.40427480	      0.50207418	      0.13396174	      0.41107427
      0.63985219	      0.40423332	      0.50204991	      0.13394598	      0.41108861
      0.64016455	      0.40418999	      0.50202457	      0.13392951	      0.41110366
      0.64047692	      0.40414658	      0.50199918	      0.13391302	      0.41111880
      0.64077061	      0.40410569	      0.50197528	      0.13389748	      0.41113312
      0.64106429	      0.40406473	      0.50195134	      0.13388191	      0.41114752
      0.64138105	      0.40402047	      0.50192549	      0.13386508	      0.41116313
      0.64169781	      0.40397613	      0.50189959	      0.13384822	      0.41117885
      0.64198000	      0.40393656	      0.50187649	      0.13383317	      0.41119292
      0.64226219	      0.40389692	      0.50185335	      0.13381809	      0.41120708
      0.64258209	      0.40385191	      0.50182709	      0.13380097	      0.41122321
      0.64290198	      0.40380681	      0.50180079	      0.13378381	      0.41123945
      0.64316632	      0.40376948	      0.50177902	      0.13376961	      0.41125293
      0.64349401	      0.40372312	      0.50175200	      0.13375196	      0.41126974
      0.64382170	      0.40367667	      0.50172494	      0.13373428	      0.41128666
      0.64405100	      0.40364411	      0.50170598	      0.13372189	      0.41129856
      0.64437562	      0.40359795	      0.50167910	      0.13370431	      0.41131549
      0.64470024	      0.40355170	      0.50165218	      0.13368670	      0.41133252
      0.64495959	      0.40351468	      0.50163064	      0.13367260	      0.41134620
      0.64521895	      0.40347761	      0.50160907	      0.13365848	      0.41135995
      0.64552546	      0.40343372	      0.50158355	      0.13364177	      0.41137628
      0.64583197	      0.40338976	      0.50155800	      0.13362501	      0.41139270
      0.64611809	      0.40334865	      0.50153411	      0.13360935	      0.41140812
      0.64640421	      0.40330747	      0.50151018	      0.13359365	      0.41142361
      0.64672192	      0.40326167	      0.50148358	      0.13357619	      0.41144091
      0.64703963	      0.40321578	      0.50145694	      0.13355870	      0.41145831
      0.64731876	      0.40317539	      0.50143350	      0.13354330	      0.41147369
      0.64759789	      0.40313494	      0.50141004	      0.13352787	      0.41148913
      0.64791705	      0.40308860	      0.50138317	      0.13351020	      0.41150689
      0.64823621	      0.40304219	      0.50135625	      0.13349249	      0.41152475
      0.64850693	      0.40300274	      0.50133340	      0.13347744	      0.41153999
      0.64883339	      0.40295510	      0.50130579	      0.13345926	      0.41155845
      0.64915985	      0.40290737	      0.50127815	      0.13344104	      0.41157703
      0.64942058	      0.40286918	      0.50125604	      0.13342646	      0.41159194
      0.64974684	      0.40282132	      0.50122834	      0.13340819	      0.41161069
      0.65007309	      0.40277336	      0.50120060	      0.13338987	      0.41162956
      0.65030195	      0.40273967	      0.50118111	      0.13337701	      0.41164286
      0.65062454	      0.40269211	      0.50115361	      0.13335884	      0.41166170
      0.65094713	      0.40264446	      0.50112607	      0.13334063	      0.41168064
      0.65120471	      0.40260634	      0.50110405	      0.13332607	      0.41169584
      0.65146229	      0.40256817	      0.50108201	      0.13331148	      0.41171112
      0.65177030	      0.40252246	      0.50105561	      0.13329400	      0.41172947
      0.65207830	      0.40247666	      0.50102918	      0.13327650	      0.41174792
      0.65236421	      0.40243408	      0.50100461	      0.13326021	      0.41176514
      0.65265012	      0.40239143	      0.50098001	      0.13324390	      0.41178244
      0.65296749	      0.40234401	      0.50095267	      0.13322576	      0.41180175
      0.65328486	      0.40229650	      0.50092529	      0.13320759	      0.41182117
      0.65357006	      0.40225373	      0.50090065	      0.13319122	      0.41183870
      0.65385526	      0.40221090	      0.50087597	      0.13317483	      0.41185633
      0.65417377	      0.40216298	      0.50084838	      0.13315649	      0.41187611
      0.65449228	      0.40211497	      0.50082075	      0.13313811	      0.41189600
      0.65477580	      0.40207216	      0.50079613	      0.13312172	      0.41191380
      0.65505931	      0.40202929	      0.50077147	      0.13310530	      0.41193169
      0.65537769	      0.40198106	      0.50074374	      0.13308682	      0.41195187
      0.65569606	      0.40193275	      0.50071598	      0.13306831	      0.41197217
      0.65597970	      0.40188964	      0.50069121	      0.13305179	      0.41199034
      0.65626335	      0.40184645	      0.50066640	      0.13303524	      0.41200861
      0.65658152	      0.40179793	      0.50063855	      0.13301664	      0.41202920
      0.65689969	      0.40174932	      0.50061065	      0.13299800	      0.41204990
      0.65718481	      0.40170569	      0.50058562	      0.13298127	      0.41206854
      0.65746994	      0.40166199	      0.50056056	      0.13296451	      0.41208727
      0.65778802	      0.40161315	      0.50053256	      0.13294577	      0.41210828
      0.65810610	      0.40156423	      0.50050453	      0.13292700	      0.41212940
      0.65839333	      0.40151998	      0.50047918	      0.13291002	      0.41214856
      0.65868056	      0.40147566	      0.50045380	      0.13289301	      0.41216782
      0.65899858	      0.40142650	      0.50042566	      0.13287413	      0.41218925
      0.65931661	      0.40137725	      0.50039748	      0.13285522	      0.41221079
      0.65960618	      0.40133234	      0.50037179	      0.13283797	      0.41223050
      0.65989574	      0.40128736	      0.50034607	      0.13282069	      0.41225031
      0.66021370	      0.40123788	      0.50031778	      0.13280168	      0.41227216
      0.66053166	      0.40118831	      0.50028946	      0.13278263	      0.41229414
      0.66082362	      0.40114272	      0.50026342	      0.13276511	      0.41231441
      0.66111558	      0.40109706	      0.50023735	      0.13274755	      0.41233478
      0.66143343	      0.40104726	      0.50020893	      0.13272841	      0.41235707
      0.66175128	      0.40099738	      0.50018047	      0.13270922	      0.41237948
      0.66204562	      0.40095110	      0.50015409	      0.13269142	      0.41240033
      0.66233996	      0.40090476	      0.50012766	      0.13267359	      0.41242128
      0.66265764	      0.40085465	      0.50009911	      0.13265430	      0.41244401
      0.66297533	      0.40080446	      0.50007052	      0.13263498	      0.41246685
      0.66327201	      0.40075750	      0.50004378	      0.13261690	      0.41248829
      0.66356870	      0.40071047	      0.50001701	      0.13259879	      0.41250983
      0.66388615	      0.40066006	      0.49998833	      0.13257938	      0.41253299
      0.66420361	      0.40060956	      0.49995961	      0.13255992	      0.41255627
      0.66450257	      0.40056193	      0.49993252	      0.13254157	      0.41257830
      0.66480153	      0.40051421	      0.49990541	      0.13252318	      0.41260043
      0.66511871	      0.40046351	      0.49987660	      0.13250363	      0.41262403
      0.66543589	      0.40041271	      0.49984776	      0.13248405	      0.41264775
      0.66573704	      0.40036441	      0.49982033	      0.13246542	      0.41267038
      0.66603818	      0.40031602	      0.49979288	      0.13244675	      0.41269312
      0.66635504	      0.40026502	      0.49976395	      0.13242708	      0.41271716
      0.66667189	      0.40021394	      0.49973499	      0.13240736	      0.41274132
      0.66697510	      0.40016497	      0.49970723	      0.13238846	      0.41276456
      0.66727832	      0.40011593	      0.49967945	      0.13236953	      0.41278790
      0.66759481	      0.40006465	      0.49965040	      0.13234972	      0.41281238
      0.66791129	      0.40001328	      0.49962133	      0.13232988	      0.41283699
      0.66821644	      0.39996367	      0.49959325	      0.13231071	      0.41286083
      0.66852159	      0.39991397	      0.49956514	      0.13229151	      0.41288478
      0.66883769	      0.39986241	      0.49953599	      0.13227158	      0.41290971
      0.66915380	      0.39981076	      0.49950679	      0.13225161	      0.41293476
      0.66946071	      0.39976052	      0.49947841	      0.13223219	      0.41295921
      0.66976763	      0.39971020	      0.49944999	      0.13221272	      0.41298376
      0.67008335	      0.39965835	      0.49942073	      0.13219266	      0.41300915
      0.67039907	      0.39960642	      0.49939142	      0.13217257	      0.41303465
      0.67070757	      0.39955558	      0.49936274	      0.13215289	      0.41305969
      0.67101607	      0.39950466	      0.49933403	      0.13213318	      0.41308485
      0.67133144	      0.39945253	      0.49930465	      0.13211299	      0.41311070
      0.67164681	      0.39940030	      0.49927523	      0.13209276	      0.41313666
      0.67195669	      0.39934889	      0.49924628	      0.13207284	      0.41316230
      0.67226658	      0.39929740	      0.49921729	      0.13205289	      0.41318806
      0.67258165	      0.39924496	      0.49918778	      0.13203256	      0.41321437
      0.67289672	      0.39919243	      0.49915824	      0.13201220	      0.41324081
      0.67320779	      0.39914048	      0.49912903	      0.13199205	      0.41326703
      0.67351887	      0.39908845	      0.49909979	      0.13197187	      0.41329338
      0.67382994	      0.39903632	      0.49907051	      0.13195164	      0.41331985
      0.67414102	      0.39898412	      0.49904119	      0.13193138	      0.41334645
      0.67445209	      0.39893182	      0.49901184	      0.13191108	      0.41337316
      0.67476316	      0.39887944	      0.49898245	      0.13189075	      0.41340001
      0.67507424	      0.39882697	      0.49895302	      0.13187037	      0.41342697
      0.67538531	      0.39877441	      0.49892356	      0.13184995	      0.41345406
      0.67569638	      0.39872177	      0.49889406	      0.13182950	      0.41348128
      0.67600746	      0.39866904	      0.49886452	      0.13180901	      0.41350862
      0.67631853	      0.39861622	      0.49883495	      0.13178847	      0.41353609
      0.67662960	      0.39856332	      0.49880534	      0.13176790	      0.41356368
      0.67694068	      0.39851033	      0.49877570	      0.13174729	      0.41359140
      0.67725175	      0.39845725	      0.49874601	      0.13172664	      0.41361925
      0.67756282	      0.39840408	      0.49871629	      0.13170595	      0.41364722
      0.67787390	      0.39835082	      0.49868654	      0.13168522	      0.41367532
      0.67818497	      0.39829748	      0.49865675	      0.13166446	      0.41370355
      0.67849605	      0.39824405	      0.49862692	      0.13164365	      0.41373190
      0.67880712	      0.39819053	      0.49859705	      0.13162280	      0.41376039
      0.67911819	      0.39813693	      0.49856715	      0.13160192	      0.41378900
      0.67942927	      0.39808323	      0.49853721	      0.13158099	      0.41381774
      0.67974034	      0.39802945	      0.49850724	      0.13156002	      0.41384661
      0.68005141	      0.39797558	      0.49847723	      0.13153902	      0.41387561
      0.68036249	      0.39792162	      0.49844718	      0.13151797	      0.41390474
      0.68067356	      0.39786757	      0.49841709	      0.13149688	      0.41393400
      0.68098463	      0.39781344	      0.49838697	      0.13147576	      0.41396339
      0.68129571	      0.39775921	      0.49835682	      0.13145459	      0.41399292
      0.68160678	      0.39770490	      0.49832662	      0.13143339	      0.41402257
      0.68191785	      0.39765050	      0.49829639	      0.13141214	      0.41405235
      0.68222893	      0.39759600	      0.49826612	      0.13139085	      0.41408227
      0.68254000	      0.39754142	      0.49823582	      0.13136952	      0.41411232
      0.68285108	      0.39748675	      0.49820548	      0.13134816	      0.41414250
      0.68316215	      0.39743199	      0.49817510	      0.13132675	      0.41417282
      0.68347322	      0.39737714	      0.49814469	      0.13130530	      0.41420326
      0.68378430	      0.39732221	      0.49811424	      0.13128381	      0.41423384
      0.68409537	      0.39726718	      0.49808376	      0.13126227	      0.41426456
      0.68440644	      0.39721206	      0.49805323	      0.13124070	      0.41429541
      0.68471752	      0.39715685	      0.49802267	      0.13121909	      0.41432639
      0.68502859	      0.39710156	      0.49799208	      0.13119743	      0.41435751
      0.68533966	      0.39704617	      0.49796145	      0.13117574	      0.41438876
      0.68565074	      0.39699069	      0.49793078	      0.13115400	      0.41442015
      0.68596181	      0.39693512	      0.49790007	      0.13113222	      0.41445168
      0.68627289	      0.39687947	      0.49786933	      0.13111040	      0.41448334
      0.68658396	      0.39682372	      0.49783855	      0.13108854	      0.41451514
      0.68689503	      0.39676788	      0.49780774	      0.13106664	      0.41454707
      0.68720611	      0.39671195	      0.49777688	      0.13104469	      0.41457915
      0.68751718	      0.39665593	      0.49774600	      0.13102271	      0.41461136
      0.68782825	      0.39659982	      0.49771507	      0.13100068	      0.41464370
      0.68813933	      0.39654361	      0.49768411	      0.13097861	      0.41467619
      0.68845040	      0.39648732	      0.49765311	      0.13095649	      0.41470881
      0.68876147	      0.39643093	      0.49762208	      0.13093434	      0.41474158
      0.68907255	      0.39637446	      0.49759100	      0.13091214	      0.41477448
      0.68938362	      0.39631789	      0.49755990	      0.13088990	      0.41480752
      0.68969469	      0.39626123	      0.49752875	      0.13086762	      0.41484070
      0.69000577	      0.39620448	      0.49749757	      0.13084530	      0.41487403
      0.69031684	      0.39614763	      0.49746635	      0.13082293	      0.41490749
      0.69062792	      0.39609070	      0.49743510	      0.13080052	      0.41494109
      0.69093899	      0.39603367	      0.49740381	      0.13077807	      0.41497484
      0.69125006	      0.39597655	      0.49737248	      0.13075557	      0.41500873
      0.69156114	      0.39591934	      0.49734111	      0.13073304	      0.41504275
      0.69187221	      0.39586204	      0.49730971	      0.13071045	      0.41507692
      0.69218328	      0.39580464	      0.49727827	      0.13068783	      0.41511124
      0.69249436	      0.39574715	      0.49724680	      0.13066516	      0.41514569
      0.69280543	      0.39568957	      0.49721529	      0.13064245	      0.41518029
      0.69311650	      0.39563189	      0.49718374	      0.13061970	      0.41521504
      0.69342758	      0.39557412	      0.49715215	      0.13059690	      0.41524992
      0.69373865	      0.39551626	      0.49712053	      0.13057406	      0.41528496
      0.69404972	      0.39545830	      0.49708887	      0.13055117	      0.41532013
      0.69436080	      0.39540026	      0.49705718	      0.13052825	      0.41535545
      0.69467187	      0.39534211	      0.49702545	      0.13050527	      0.41539092
      0.69498295	      0.39528388	      0.49699368	      0.13048226	      0.41542653
      0.69529402	      0.39522555	      0.49696187	      0.13045920	      0.41546229
      0.69560509	      0.39516712	      0.49693003	      0.13043609	      0.41549819
      0.69591617	      0.39510860	      0.49689815	      0.13041294	      0.41553425
      0.69622724	      0.39504999	      0.49686623	      0.13038975	      0.41557044
      0.69653831	      0.39499129	      0.49683428	      0.13036651	      0.41560679
      0.69684939	      0.39493248	      0.49680229	      0.13034323	      0.41564328
      0.69716046	      0.39487359	      0.49677026	      0.13031990	      0.41567992
      0.69747153	      0.39481460	      0.49673820	      0.13029653	      0.41571671
      0.69778261	      0.39475551	      0.49670610	      0.13027311	      0.41575365
      0.69809368	      0.39469633	      0.49667396	      0.13024965	      0.41579074
      0.69840475	      0.39463705	      0.49664178	      0.13022614	      0.41582798
      0.69871583	      0.39457768	      0.49660957	      0.13020259	      0.41586536
      0.69902690	      0.39451821	      0.49657732	      0.13017899	      0.41590290
      0.69933798	      0.39445865	      0.49654504	      0.13015535	      0.41594059
      0.69964905	      0.39439899	      0.49651271	      0.13013166	      0.41597842
      0.69996012	      0.39433924	      0.49648035	      0.13010793	      0.41601641
      0.70027120	      0.39427939	      0.49644795	      0.13008415	      0.41605455
      0.70058227	      0.39421944	      0.49641552	      0.13006033	      0.41609285
      0.70089334	      0.39415939	      0.49638305	      0.13003645	      0.41613129
      0.70120442	      0.39409925	      0.49635054	      0.13001254	      0.41616989
      0.70151549	      0.39403902	      0.49631799	      0.12998857	      0.41620864
      0.70182656	      0.39397868	      0.49628541	      0.12996456	      0.41624754
      0.70213764	      0.39391825	      0.49625279	      0.12994051	      0.41628660
      0.70244871	      0.39385772	      0.49622013	      0.12991641	      0.41632581
      0.70275978	      0.39379710	      0.49618743	      0.12989226	      0.41636518
      0.70307086	      0.39373638	      0.49615470	      0.12986806	      0.41640470
      0.70338193	      0.39367555	      0.49612193	      0.12984382	      0.41644437
      0.70369301	      0.39361464	      0.49608912	      0.12981953	      0.41648420
      0.70400408	      0.39355362	      0.49605628	      0.12979519	      0.41652419
      0.70431515	      0.39349250	      0.49602339	      0.12977081	      0.41656433
      0.70462623	      0.39343129	      0.49599047	      0.12974638	      0.41660463
      0.70493730	      0.39336998	      0.49595752	      0.12972190	      0.41664508
      0.70524837	      0.39330857	      0.49592452	      0.12969738	      0.41668569
      0.70555945	      0.39324706	      0.49589149	      0.12967280	      0.41672646
      0.70587052	      0.39318545	      0.49585842	      0.12964818	      0.41676739
      0.70618159	      0.39312374	      0.49582531	      0.12962352	      0.41680848
      0.70649267	      0.39306194	      0.49579217	      0.12959880	      0.41684972
      0.70680374	      0.39300003	      0.49575898	      0.12957403	      0.41689112
      0.70711481	      0.39293803	      0.49572576	      0.12954922	      0.41693269
      0.70742589	      0.39287592	      0.49569250	      0.12952436	      0.41697441
      0.70773696	      0.39281371	      0.49565921	      0.12949945	      0.41701629
      0.70804804	      0.39275141	      0.49562587	      0.12947449	      0.41705833
      0.70835911	      0.39268900	      0.49559250	      0.12944949	      0.41710053
      0.70867018	      0.39262649	      0.49555909	      0.12942443	      0.41714290
      0.70898126	      0.39256389	      0.49552564	      0.12939933	      0.41718542
      0.70929233	      0.39250118	      0.49549215	      0.12937417	      0.41722811
      0.70960340	      0.39243837	      0.49545863	      0.12934897	      0.41727096
      0.70991448	      0.39237546	      0.49542507	      0.12932372	      0.41731397
      0.71022555	      0.39231244	      0.49539147	      0.12929842	      0.41735714
      0.71053662	      0.39224933	      0.49535783	      0.12927307	      0.41740048
      0.71084770	      0.39218611	      0.49532415	      0.12924767	      0.41744398
      0.71115877	      0.39212279	      0.49529044	      0.12922222	      0.41748765
      0.71146984	      0.39205937	      0.49525668	      0.12919672	      0.41753147
      0.71178092	      0.39199585	      0.49522289	      0.12917117	      0.41757547
      0.71209199	      0.39193222	      0.49518906	      0.12914557	      0.41761963
      0.71240307	      0.39186849	      0.49515519	      0.12911991	      0.41766395
      0.71271414	      0.39180466	      0.49512129	      0.12909421	      0.41770844
      0.71302521	      0.39174073	      0.49508734	      0.12906846	      0.41775310
      0.71333629	      0.39167669	      0.49505336	      0.12904266	      0.41779792
      0.71364736	      0.39161255	      0.49501933	      0.12901681	      0.41784291
      0.71395843	      0.39154830	      0.49498527	      0.12899090	      0.41788806
      0.71426951	      0.39148395	      0.49495117	      0.12896495	      0.41793339
      0.71458058	      0.39141950	      0.49491704	      0.12893894	      0.41797888
      0.71489165	      0.39135494	      0.49488286	      0.12891288	      0.41802454
      0.71520273	      0.39129027	      0.49484864	      0.12888677	      0.41807037
      0.71551380	      0.39122550	      0.49481439	      0.12886061	      0.41811636
      0.71582488	      0.39116063	      0.49478009	      0.12883439	      0.41816253
      0.71613595	      0.39109565	      0.49474576	      0.12880813	      0.41820887
      0.71644702	      0.39103057	      0.49471139	      0.12878181	      0.41825537
      0.71675810	      0.39096537	      0.49467698	      0.12875544	      0.41830205
      0.71706917	      0.39090008	      0.49464253	      0.12872902	      0.41834890
      0.71738024	      0.39083467	      0.49460804	      0.12870254	      0.41839592
      0.71769132	      0.39076917	      0.49457351	      0.12867602	      0.41844311
      0.71800239	      0.39070355	      0.49453894	      0.12864943	      0.41849047
      0.71831346	      0.39063783	      0.49450433	      0.12862280	      0.41853801
      0.71862454	      0.39057200	      0.49446969	      0.12859611	      0.41858572
      0.71893561	      0.39050606	      0.49443500	      0.12856937	      0.41863360
      0.71924668	      0.39044001	      0.49440028	      0.12854258	      0.41868165
      0.71955776	      0.39037386	      0.49436551	      0.12851573	      0.41872988
      0.71986883	      0.39030760	      0.49433071	      0.12848883	      0.41877829
      0.72017991	      0.39024123	      0.49429586	      0.12846188	      0.41882687
      0.72049098	      0.39017475	      0.49426098	      0.12843487	      0.41887562
      0.72080205	      0.39010816	      0.49422605	      0.12840780	      0.41892455
      0.72111313	      0.39004147	      0.49419109	      0.12838069	      0.41897365
      0.72142420	      0.38997466	      0.49415608	      0.12835351	      0.41902293
      0.72173527	      0.38990775	      0.49412104	      0.12832629	      0.41907239
      0.72204635	      0.38984072	      0.49408596	      0.12829900	      0.41912202
      0.72235742	      0.38977359	      0.49405083	      0.12827167	      0.41917183
      0.72266849	      0.38970634	      0.49401567	      0.12824427	      0.41922182
      0.72297957	      0.38963899	      0.49398046	      0.12821683	      0.41927199
      0.72329064	      0.38957152	      0.49394522	      0.12818932	      0.41932234
      0.72360171	      0.38950394	      0.49390993	      0.12816176	      0.41937286
      0.72391279	      0.38943625	      0.49387460	      0.12813415	      0.41942356
      0.72422386	      0.38936845	      0.49383924	      0.12810648	      0.41947445
      0.72453494	      0.38930054	      0.49380383	      0.12807875	      0.41952551
      0.72484601	      0.38923251	      0.49376838	      0.12805097	      0.41957675
      0.72515708	      0.38916438	      0.49373289	      0.12802313	      0.41962818
      0.72546816	      0.38909613	      0.49369736	      0.12799523	      0.41967979
      0.72577923	      0.38902777	      0.49366179	      0.12796728	      0.41973157
      0.72609030	      0.38895929	      0.49362618	      0.12793926	      0.41978354
      0.72640138	      0.38889070	      0.49359052	      0.12791120	      0.41983570
      0.72671245	      0.38882200	      0.49355483	      0.12788307	      0.41988803
      0.72702352	      0.38875318	      0.49351909	      0.12785489	      0.41994055
      0.72733460	      0.38868425	      0.49348332	      0.12782665	      0.41999325
      0.72764567	      0.38861520	      0.49344750	      0.12779835	      0.42004614
      0.72795674	      0.38854604	      0.49341164	      0.12776999	      0.42009921
      0.72826782	      0.38847677	      0.49337574	      0.12774157	      0.42015246
      0.72857889	      0.38840738	      0.49333979	      0.12771310	      0.42020590
      0.72888997	      0.38833787	      0.49330381	      0.12768457	      0.42025953
      0.72920104	      0.38826825	      0.49326778	      0.12765598	      0.42031334
      0.72951211	      0.38819851	      0.49323171	      0.12762732	      0.42036734
      0.72982319	      0.38812865	      0.49319560	      0.12759861	      0.42042152
      0.73013426	      0.38805868	      0.49315945	      0.12756984	      0.42047589
      0.73044533	      0.38798859	      0.49312325	      0.12754102	      0.42053045
      0.73075641	      0.38791838	      0.49308702	      0.12751213	      0.42058520
      0.73106748	      0.38784806	      0.49305074	      0.12748318	      0.42064014
      0.73137855	      0.38777761	      0.49301441	      0.12745417	      0.42069526
      0.73168963	      0.38770705	      0.49297805	      0.12742510	      0.42075058
      0.73200070	      0.38763637	      0.49294164	      0.12739597	      0.42080608
      0.73231177	      0.38756557	      0.49290519	      0.12736678	      0.42086177
      0.73262285	      0.38749465	      0.49286870	      0.12733752	      0.42091766
      0.73293392	      0.38742362	      0.49283216	      0.12730821	      0.42097373
      0.73324500	      0.38735246	      0.49279558	      0.12727884	      0.42103000
      0.73355607	      0.38728118	      0.49275896	      0.12724940	      0.42108646
      0.73386714	      0.38720978	      0.49272230	      0.12721990	      0.42114310
      0.73417822	      0.38713826	      0.49268559	      0.12719034	      0.42119995
      0.73448929	      0.38706662	      0.49264884	      0.12716072	      0.42125698
      0.73480036	      0.38699486	      0.49261204	      0.12713103	      0.42131421
      0.73511144	      0.38692297	      0.49257520	      0.12710129	      0.42137163
      0.73542251	      0.38685096	      0.49253832	      0.12707148	      0.42142925
      0.73573358	      0.38677883	      0.49250139	      0.12704160	      0.42148706
      0.73604466	      0.38670658	      0.49246442	      0.12701167	      0.42154507
      0.73635573	      0.38663421	      0.49242741	      0.12698167	      0.42160327
      0.73666680	      0.38656171	      0.49239035	      0.12695160	      0.42166166
      0.73697788	      0.38648908	      0.49235325	      0.12692148	      0.42172026
      0.73728895	      0.38641634	      0.49231610	      0.12689128	      0.42177905
      0.73760003	      0.38634346	      0.49227891	      0.12686103	      0.42183803
      0.73791110	      0.38627047	      0.49224167	      0.12683071	      0.42189722
      0.73822217	      0.38619735	      0.49220439	      0.12680032	      0.42195660
      0.73853325	      0.38612410	      0.49216707	      0.12676987	      0.42201618
      0.73884432	      0.38605072	      0.49212970	      0.12673936	      0.42207596
      0.73915539	      0.38597722	      0.49209228	      0.12670877	      0.42213594
      0.73946647	      0.38590360	      0.49205482	      0.12667813	      0.42219611
      0.73977754	      0.38582984	      0.49201731	      0.12664741	      0.42225649
      0.74008861	      0.38575596	      0.49197976	      0.12661664	      0.42231707
      0.74039969	      0.38568195	      0.49194217	      0.12658579	      0.42237785
      0.74071076	      0.38560781	      0.49190452	      0.12655488	      0.42243883
      0.74102183	      0.38553355	      0.49186684	      0.12652390	      0.42250001
      0.74133291	      0.38545915	      0.49182910	      0.12649285	      0.42256140
      0.74164398	      0.38538463	      0.49179132	      0.12646174	      0.42262298
      0.74195506	      0.38530997	      0.49175350	      0.12643056	      0.42268477
      0.74226613	      0.38523519	      0.49171563	      0.12639931	      0.42274677
      0.74257720	      0.38516027	      0.49167771	      0.12636799	      0.42280896
      0.74288828	      0.38508523	      0.49163974	      0.12633661	      0.42287136
      0.74319935	      0.38501005	      0.49160173	      0.12630516	      0.42293397
      0.74351042	      0.38493474	      0.49156367	      0.12627363	      0.42299678
      0.74382150	      0.38485930	      0.49152557	      0.12624204	      0.42305980
      0.74413257	      0.38478373	      0.49148742	      0.12621038	      0.42312302
      0.74444364	      0.38470802	      0.49144922	      0.12617865	      0.42318645
      0.74475472	      0.38463218	      0.49141097	      0.12614685	      0.42325009
      0.74506579	      0.38455621	      0.49137268	      0.12611498	      0.42331393
      0.74537687	      0.38448010	      0.49133434	      0.12608304	      0.42337798
      0.74568794	      0.38440386	      0.49129595	      0.12605103	      0.42344224
      0.74599901	      0.38432748	      0.49125751	      0.12601895	      0.42350671
      0.74631009	      0.38425097	      0.49121903	      0.12598680	      0.42357139
      0.74662116	      0.38417432	      0.49118050	      0.12595458	      0.42363627
      0.74693223	      0.38409754	      0.49114192	      0.12592228	      0.42370137
      0.74724331	      0.38402062	      0.49110329	      0.12588992	      0.42376668
      0.74755438	      0.38394356	      0.49106461	      0.12585748	      0.42383219
      0.74786545	      0.38386637	      0.49102588	      0.12582497	      0.42389792
      0.74817653	      0.38378903	      0.49098711	      0.12579238	      0.42396386
      0.74848760	      0.38371156	      0.49094829	      0.12575972	      0.42403002
      0.74879867	      0.38363395	      0.49090941	      0.12572699	      0.42409638
      0.74910975	      0.38355620	      0.49087049	      0.12569419	      0.42416296
      0.74942082	      0.38347832	      0.49083152	      0.12566131	      0.42422975
      0.74973190	      0.38340029	      0.49079250	      0.12562836	      0.42429676
      0.75004297	      0.38332212	      0.49075343	      0.12559534	      0.42436398
      0.75035404	      0.38324381	      0.49071431	      0.12556224	      0.42443142
      0.75066512	      0.38316536	      0.49067514	      0.12552906	      0.42449907
      0.75097619	      0.38308676	      0.49063592	      0.12549581	      0.42456694
      0.75128726	      0.38300803	      0.49059665	      0.12546249	      0.42463502
      0.75159834	      0.38292915	      0.49055733	      0.12542908	      0.42470332
      0.75190941	      0.38285012	      0.49051796	      0.12539561	      0.42477184
      0.75222048	      0.38277096	      0.49047853	      0.12536205	      0.42484057
      0.75253156	      0.38269165	      0.49043906	      0.12532842	      0.42490952
      0.75284263	      0.38261219	      0.49039954	      0.12529472	      0.42497870
      0.75328755	      0.38249830	      0.49034292	      0.12524637	      0.42507801
      0.75360129	      0.38241781	      0.49030293	      0.12521219	      0.42514831
      0.75391503	      0.38233717	      0.49026290	      0.12517792	      0.42521883
      0.75415525	      0.38227533	      0.49023221	      0.12515163	      0.42527297
      0.75445913	      0.38219698	      0.49019334	      0.12511831	      0.42534165
      0.75476300	      0.38211849	      0.49015443	      0.12508491	      0.42541054
      0.75506688	      0.38203986	      0.49011547	      0.12505144	      0.42547964
      0.75537075	      0.38196109	      0.49007646	      0.12501790	      0.42554894
      0.75567463	      0.38188218	      0.49003740	      0.12498427	      0.42561846
      0.75597850	      0.38180314	      0.48999830	      0.12495058	      0.42568818
      0.75628238	      0.38172395	      0.48995915	      0.12491680	      0.42575811
      0.75658625	      0.38164463	      0.48991995	      0.12488295	      0.42582825
      0.75689013	      0.38156516	      0.48988070	      0.12484903	      0.42589860
      0.75719400	      0.38148555	      0.48984140	      0.12481503	      0.42596917
      0.75749788	      0.38140581	      0.48980206	      0.12478095	      0.42603994
      0.75780175	      0.38132592	      0.48976266	      0.12474679	      0.42611092
      0.75810563	      0.38124588	      0.48972322	      0.12471256	      0.42618212
      0.75840950	      0.38116571	      0.48968373	      0.12467825	      0.42625353
      0.75871338	      0.38108539	      0.48964419	      0.12464387	      0.42632515
      0.75901725	      0.38100493	      0.48960460	      0.12460940	      0.42639698
      0.75932113	      0.38092433	      0.48956495	      0.12457486	      0.42646903
      0.75962500	      0.38084358	      0.48952526	      0.12454024	      0.42654129
      0.75992887	      0.38076269	      0.48948552	      0.12450554	      0.42661376
      0.76023275	      0.38068165	      0.48944573	      0.12447076	      0.42668645
      0.76053662	      0.38060046	      0.48940589	      0.12443591	      0.42675935
      0.76084050	      0.38051913	      0.48936600	      0.12440097	      0.42683247
      0.76114437	      0.38043766	      0.48932605	      0.12436595	      0.42690581
      0.76144825	      0.38035604	      0.48928606	      0.12433086	      0.42697936
      0.76175212	      0.38027427	      0.48924601	      0.12429568	      0.42705312
      0.76205600	      0.38019235	      0.48920592	      0.12426043	      0.42712710
      0.76235987	      0.38011028	      0.48916577	      0.12422509	      0.42720130
      0.76266375	      0.38002806	      0.48912557	      0.12418967	      0.42727572
      0.76296762	      0.37994570	      0.48908532	      0.12415417	      0.42735035
      0.76327150	      0.37986318	      0.48904501	      0.12411859	      0.42742521
      0.76357537	      0.37978052	      0.48900466	      0.12408292	      0.42750028
      0.76387925	      0.37969770	      0.48896425	      0.12404718	      0.42757557
      0.76418312	      0.37961474	      0.48892379	      0.12401135	      0.42765108
      0.76448700	      0.37953162	      0.48888327	      0.12397544	      0.42772681
      0.76479087	      0.37944834	      0.48884271	      0.12393944	      0.42780276
      0.76509475	      0.37936492	      0.48880209	      0.12390336	      0.42787893
      0.76539862	      0.37928134	      0.48876141	      0.12386720	      0.42795532
      0.76570250	      0.37919761	      0.48872069	      0.12383095	      0.42803193
      0.76600637	      0.37911372	      0.48867990	      0.12379462	      0.42810877
      0.76627959	      0.37903816	      0.48864319	      0.12376188	      0.42817804
      0.76655282	      0.37896248	      0.48860643	      0.12372907	      0.42824749
      0.76682604	      0.37888667	      0.48856963	      0.12369619	      0.42831712
      0.76709926	      0.37881073	      0.48853279	      0.12366325	      0.42838694
      0.76737248	      0.37873467	      0.48849590	      0.12363023	      0.42845693
      0.76764571	      0.37865848	      0.48845896	      0.12359714	      0.42852711
      0.76791893	      0.37858216	      0.48842199	      0.12356399	      0.42859746
      0.76819215	      0.37850571	      0.48838496	      0.12353076	      0.42866800
      0.76846537	      0.37842914	      0.48834789	      0.12349746	      0.42873872
      0.76873860	      0.37835243	      0.48831078	      0.12346409	      0.42880962
      0.76901182	      0.37827560	      0.48827362	      0.12343065	      0.42888071
      0.76928504	      0.37819864	      0.48823642	      0.12339714	      0.42895197
      0.76955826	      0.37812154	      0.48819917	      0.12336356	      0.42902342
      0.76983149	      0.37804432	      0.48816188	      0.12332990	      0.42909505
      0.77010471	      0.37796696	      0.48812454	      0.12329617	      0.42916687
      0.77037793	      0.37788948	      0.48808715	      0.12326237	      0.42923887
      0.77065115	      0.37781186	      0.48804972	      0.12322850	      0.42931105
      0.77092438	      0.37773411	      0.48801224	      0.12319455	      0.42938342
      0.77119760	      0.37765622	      0.48797471	      0.12316053	      0.42945597
      0.77147082	      0.37757820	      0.48793714	      0.12312644	      0.42952871
      0.77174404	      0.37750005	      0.48789952	      0.12309227	      0.42960163
      0.77201727	      0.37742177	      0.48786186	      0.12305803	      0.42967474
      0.77229049	      0.37734335	      0.48782415	      0.12302371	      0.42974803
      0.77256371	      0.37726479	      0.48778639	      0.12298932	      0.42982151
      0.77283693	      0.37718610	      0.48774858	      0.12295485	      0.42989518
      0.77311016	      0.37710727	      0.48771073	      0.12292031	      0.42996903
      0.77338338	      0.37702831	      0.48767283	      0.12288569	      0.43004307
      0.77365660	      0.37694921	      0.48763488	      0.12285100	      0.43011730
      0.77392982	      0.37686997	      0.48759688	      0.12281623	      0.43019171
      0.77420305	      0.37679060	      0.48755883	      0.12278139	      0.43026631
      0.77447627	      0.37671108	      0.48752074	      0.12274646	      0.43034110
      0.77474949	      0.37663143	      0.48748259	      0.12271146	      0.43041608
      0.77502271	      0.37655164	      0.48744440	      0.12267639	      0.43049125
      0.77529594	      0.37647171	      0.48740616	      0.12264123	      0.43056660
      0.77556916	      0.37639163	      0.48736787	      0.12260600	      0.43064214
      0.77584238	      0.37631142	      0.48732953	      0.12257069	      0.43071788
      0.77611560	      0.37623107	      0.48729114	      0.12253530	      0.43079380
      0.77638883	      0.37615057	      0.48725270	      0.12249983	      0.43086991
      0.77666205	      0.37606993	      0.48721421	      0.12246428	      0.43094622
      0.77693527	      0.37598915	      0.48717568	      0.12242865	      0.43102271
      0.77720849	      0.37590823	      0.48713709	      0.12239294	      0.43109939
      0.77748172	      0.37582716	      0.48709845	      0.12235716	      0.43117627
      0.77775494	      0.37574595	      0.48705976	      0.12232129	      0.43125333
      0.77802816	      0.37566459	      0.48702102	      0.12228534	      0.43133059
      0.77830138	      0.37558309	      0.48698222	      0.12224931	      0.43140804
      0.77857461	      0.37550145	      0.48694338	      0.12221319	      0.43148568
      0.77884783	      0.37541965	      0.48690449	      0.12217700	      0.43156352
      0.77912105	      0.37533771	      0.48686554	      0.12214072	      0.43164155
      0.77939427	      0.37525562	      0.48682654	      0.12210437	      0.43171977
      0.77966750	      0.37517339	      0.48678749	      0.12206792	      0.43179818
      0.77994072	      0.37509100	      0.48674839	      0.12203140	      0.43187679
      0.78021394	      0.37500847	      0.48670923	      0.12199479	      0.43195559
      0.78048717	      0.37492579	      0.48667003	      0.12195810	      0.43203458
      0.78076039	      0.37484295	      0.48663077	      0.12192132	      0.43211377
      0.78103361	      0.37475997	      0.48659145	      0.12188446	      0.43219316
      0.78130683	      0.37467683	      0.48655209	      0.12184752	      0.43227274
      0.78158006	      0.37459355	      0.48651267	      0.12181049	      0.43235251
      0.78185328	      0.37451011	      0.48647319	      0.12177337	      0.43243248
      0.78212650	      0.37442651	      0.48643366	      0.12173617	      0.43251265
      0.78239972	      0.37434277	      0.48639408	      0.12169888	      0.43259301
      0.78267295	      0.37425887	      0.48635444	      0.12166150	      0.43267357
      0.78294617	      0.37417481	      0.48631475	      0.12162404	      0.43275432
      0.78321939	      0.37409060	      0.48627500	      0.12158649	      0.43283527
      0.78349261	      0.37400624	      0.48623520	      0.12154885	      0.43291642
      0.78376584	      0.37392172	      0.48619535	      0.12151113	      0.43299777
      0.78403906	      0.37383704	      0.48615543	      0.12147331	      0.43307931
      0.78431228	      0.37375220	      0.48611546	      0.12143541	      0.43316106
      0.78458550	      0.37366720	      0.48607544	      0.12139741	      0.43324300
      0.78485873	      0.37358205	      0.48603536	      0.12135933	      0.43332514
      0.78513195	      0.37349674	      0.48599522	      0.12132116	      0.43340748
      0.78540517	      0.37341126	      0.48595503	      0.12128290	      0.43349002
      0.78567839	      0.37332563	      0.48591478	      0.12124454	      0.43357275
      0.78595162	      0.37323983	      0.48587447	      0.12120610	      0.43365569
      0.78622484	      0.37315387	      0.48583410	      0.12116756	      0.43373883
      0.78649806	      0.37306775	      0.48579368	      0.12112893	      0.43382217
      0.78677128	      0.37298147	      0.48575319	      0.12109021	      0.43390571
      0.78704451	      0.37289502	      0.48571265	      0.12105140	      0.43398945
      0.78731773	      0.37280840	      0.48567205	      0.12101249	      0.43407339
      0.78759095	      0.37272163	      0.48563140	      0.12097349	      0.43415753
      0.78786417	      0.37263468	      0.48559068	      0.12093439	      0.43424187
      0.78813740	      0.37254757	      0.48554990	      0.12089520	      0.43432642
      0.78841062	      0.37246029	      0.48550907	      0.12085592	      0.43441117
      0.78868384	      0.37237284	      0.48546817	      0.12081653	      0.43449612
      0.78895706	      0.37228523	      0.48542721	      0.12077706	      0.43458128
      0.78923029	      0.37219744	      0.48538620	      0.12073749	      0.43466663
      0.78950351	      0.37210949	      0.48534512	      0.12069782	      0.43475220
      0.78977673	      0.37202136	      0.48530398	      0.12065805	      0.43483796
      0.79004995	      0.37193306	      0.48526278	      0.12061819	      0.43492393
      0.79032318	      0.37184459	      0.48522152	      0.12057822	      0.43501010
      0.79059640	      0.37175595	      0.48518019	      0.12053816	      0.43509648
      0.79086962	      0.37166713	      0.48513881	      0.12049800	      0.43518307
      0.79114284	      0.37157814	      0.48509736	      0.12045775	      0.43526986
      0.79141607	      0.37148898	      0.48505585	      0.12041739	      0.43535685
      0.79166189	      0.37140860	      0.48501844	      0.12038099	      0.43543530
      0.79190772	      0.37132808	      0.48498099	      0.12034451	      0.43551392
      0.79215355	      0.37124741	      0.48494348	      0.12030795	      0.43559270
      0.79239938	      0.37116661	      0.48490593	      0.12027130	      0.43567165
      0.79264521	      0.37108565	      0.48486832	      0.12023458	      0.43575076
      0.79289104	      0.37100456	      0.48483065	      0.12019777	      0.43583005
      0.79313687	      0.37092331	      0.48479294	      0.12016088	      0.43590950
      0.79338269	      0.37084192	      0.48475517	      0.12012390	      0.43598912
      0.79362852	      0.37076038	      0.48471735	      0.12008684	      0.43606891
      0.79387435	      0.37067870	      0.48467948	      0.12004969	      0.43614887
      0.79412018	      0.37059687	      0.48464155	      0.12001247	      0.43622900
      0.79436601	      0.37051488	      0.48460357	      0.11997515	      0.43630930
      0.79461184	      0.37043275	      0.48456554	      0.11993775	      0.43638976
      0.79485767	      0.37035047	      0.48452745	      0.11990026	      0.43647040
      0.79510350	      0.37026804	      0.48448930	      0.11986269	      0.43655120
      0.79534932	      0.37018546	      0.48445111	      0.11982503	      0.43663217
      0.79559515	      0.37010272	      0.48441285	      0.11978729	      0.43671332
      0.79584098	      0.37001983	      0.48437455	      0.11974946	      0.43679463
      0.79608681	      0.36993679	      0.48433618	      0.11971153	      0.43687612
      0.79633264	      0.36985360	      0.48429777	      0.11967353	      0.43695778
      0.79657847	      0.36977025	      0.48425929	      0.11963543	      0.43703960
      0.79682430	      0.36968675	      0.48422076	      0.11959724	      0.43712160
      0.79707012	      0.36960309	      0.48418217	      0.11955897	      0.43720377
      0.79731595	      0.36951927	      0.48414353	      0.11952060	      0.43728611
      0.79756178	      0.36943530	      0.48410483	      0.11948214	      0.43736862
      0.79780761	      0.36935117	      0.48406607	      0.11944360	      0.43745131
      0.79805344	      0.36926688	      0.48402725	      0.11940496	      0.43753417
      0.79829927	      0.36918243	      0.48398838	      0.11936623	      0.43761720
      0.79854510	      0.36909783	      0.48394945	      0.11932741	      0.43770040
      0.79879092	      0.36901306	      0.48391046	      0.11928850	      0.43778378
      0.79903675	      0.36892813	      0.48387141	      0.11924949	      0.43786732
      0.79928258	      0.36884304	      0.48383230	      0.11921040	      0.43795105
      0.79952841	      0.36875779	      0.48379314	      0.11917120	      0.43803494
      0.79977424	      0.36867237	      0.48375391	      0.11913192	      0.43811901
      0.80002007	      0.36858679	      0.48371462	      0.11909254	      0.43820325
      0.80026590	      0.36850105	      0.48367528	      0.11905306	      0.43828767
      0.80051172	      0.36841514	      0.48363587	      0.11901349	      0.43837226
      0.80075755	      0.36832907	      0.48359640	      0.11897383	      0.43845703
      0.80100338	      0.36824283	      0.48355687	      0.11893407	      0.43854197
      0.80124921	      0.36815642	      0.48351728	      0.11889421	      0.43862709
      0.80149504	      0.36806984	      0.48347763	      0.11885425	      0.43871238
      0.80174087	      0.36798309	      0.48343792	      0.11881420	      0.43879785
      0.80198670	      0.36789618	      0.48339814	      0.11877405	      0.43888349
      0.80223253	      0.36780909	      0.48335830	      0.11873380	      0.43896931
      0.80247835	      0.36772183	      0.48331840	      0.11869345	      0.43905530
      0.80272418	      0.36763441	      0.48327844	      0.11865300	      0.43914148
      0.80297001	      0.36754680	      0.48323841	      0.11861246	      0.43922782
      0.80321584	      0.36745903	      0.48319832	      0.11857181	      0.43931435
      0.80346167	      0.36737108	      0.48315816	      0.11853106	      0.43940105
      0.80370750	      0.36728295	      0.48311794	      0.11849021	      0.43948793
      0.80395333	      0.36719465	      0.48307766	      0.11844926	      0.43957499
      0.80419915	      0.36710617	      0.48303730	      0.11840820	      0.43966222
      0.80444498	      0.36701752	      0.48299689	      0.11836705	      0.43974964
      0.80469081	      0.36692869	      0.48295640	      0.11832578	      0.43983723
      0.80493664	      0.36683967	      0.48291586	      0.11828442	      0.43992500
      0.80518247	      0.36675048	      0.48287524	      0.11824295	      0.44001294
      0.80542830	      0.36666110	      0.48283456	      0.11820138	      0.44010107
      0.80567413	      0.36657155	      0.48279381	      0.11815970	      0.44018938
      0.80591995	      0.36648181	      0.48275299	      0.11811791	      0.44027786
      0.80616578	      0.36639189	      0.48271210	      0.11807602	      0.44036652
      0.80641161	      0.36630178	      0.48267115	      0.11803402	      0.44045537
      0.80665744	      0.36621149	      0.48263013	      0.11799192	      0.44054439
      0.80690327	      0.36612101	      0.48258903	      0.11794970	      0.44063360
      0.80714910	      0.36603035	      0.48254787	      0.11790738	      0.44072298
      0.80739493	      0.36593949	      0.48250664	      0.11786495	      0.44081255
      0.80764075	      0.36584845	      0.48246534	      0.11782241	      0.44090229
      0.80788658	      0.36575722	      0.48242396	      0.11777975	      0.44099222
      0.80813241	      0.36566580	      0.48238252	      0.11773699	      0.44108233
      0.80837824	      0.36557418	      0.48234100	      0.11769412	      0.44117262
      0.80862407	      0.36548237	      0.48229941	      0.11765113	      0.44126309
      0.80886990	      0.36539037	      0.48225775	      0.11760803	      0.44135374
      0.80911573	      0.36529818	      0.48221602	      0.11756482	      0.44144458
      0.80936156	      0.36520579	      0.48217421	      0.11752149	      0.44153560
      0.80960738	      0.36511320	      0.48213233	      0.11747805	      0.44162680
      0.80985321	      0.36502041	      0.48209038	      0.11743449	      0.44171818
      0.81009904	      0.36492743	      0.48204835	      0.11739082	      0.44180975
      0.81034487	      0.36483425	      0.48200624	      0.11734703	      0.44190150
      0.81059070	      0.36474086	      0.48196406	      0.11730313	      0.44199343
      0.81083653	      0.36464728	      0.48192181	      0.11725910	      0.44208555
      0.81108236	      0.36455349	      0.48187947	      0.11721496	      0.44217785
      0.81132818	      0.36445950	      0.48183706	      0.11717070	      0.44227033
      0.81157401	      0.36436530	      0.48179458	      0.11712632	      0.44236300
      0.81181984	      0.36427090	      0.48175201	      0.11708182	      0.44245585
      0.81206567	      0.36417629	      0.48170937	      0.11703720	      0.44254889
      0.81231150	      0.36408147	      0.48166665	      0.11699246	      0.44264212
      0.81255733	      0.36398644	      0.48162385	      0.11694760	      0.44273553
      0.81280316	      0.36389120	      0.48158097	      0.11690261	      0.44282912
      0.81304898	      0.36379575	      0.48153801	      0.11685750	      0.44292290
      0.81329481	      0.36370009	      0.48149497	      0.11681227	      0.44301687
      0.81354064	      0.36360422	      0.48145185	      0.11676691	      0.44311102
      0.81378647	      0.36350813	      0.48140865	      0.11672142	      0.44320536
      0.81403230	      0.36341182	      0.48136536	      0.11667581	      0.44329988
      0.81427813	      0.36331530	      0.48132199	      0.11663007	      0.44339459
      0.81452396	      0.36321856	      0.48127854	      0.11658421	      0.44348949
      0.81476978	      0.36312160	      0.48123501	      0.11653821	      0.44358458
      0.81501561	      0.36302442	      0.48119139	      0.11649209	      0.44367985
      0.81526144	      0.36292702	      0.48114769	      0.11644584	      0.44377532
      0.81550727	      0.36282939	      0.48110390	      0.11639945	      0.44387096
      0.81572831	      0.36274142	      0.48106445	      0.11635764	      0.44395713
      0.81594934	      0.36265326	      0.48102494	      0.11631571	      0.44404344
      0.81617038	      0.36256493	      0.48098535	      0.11627368	      0.44412991
      0.81639142	      0.36247640	      0.48094569	      0.11623154	      0.44421653
      0.81661246	      0.36238770	      0.48090597	      0.11618929	      0.44430331
      0.81683349	      0.36229880	      0.48086617	      0.11614693	      0.44439023
      0.81705453	      0.36220972	      0.48082630	      0.11610446	      0.44447731
      0.81727557	      0.36212046	      0.48078636	      0.11606189	      0.44456455
      0.81749660	      0.36203100	      0.48074634	      0.11601920	      0.44465193
      0.81771764	      0.36194135	      0.48070625	      0.11597640	      0.44473947
      0.81793868	      0.36185152	      0.48066609	      0.11593349	      0.44482717
      0.81815971	      0.36176149	      0.48062585	      0.11589046	      0.44491501
      0.81838075	      0.36167126	      0.48058554	      0.11584732	      0.44500302
      0.81860179	      0.36158085	      0.48054516	      0.11580407	      0.44509117
      0.81882283	      0.36149024	      0.48050470	      0.11576071	      0.44517948
      0.81904386	      0.36139943	      0.48046416	      0.11571723	      0.44526795
      0.81926490	      0.36130843	      0.48042355	      0.11567363	      0.44535656
      0.81948594	      0.36121722	      0.48038286	      0.11562992	      0.44544534
      0.81970697	      0.36112582	      0.48034209	      0.11558609	      0.44553427
      0.81992801	      0.36103422	      0.48030125	      0.11554214	      0.44562335
      0.82014905	      0.36094242	      0.48026032	      0.11549807	      0.44571259
      0.82037008	      0.36085042	      0.48021932	      0.11545389	      0.44580198
      0.82059112	      0.36075821	      0.48017824	      0.11540958	      0.44589153
      0.82081216	      0.36066580	      0.48013708	      0.11536516	      0.44598124
      0.82103320	      0.36057318	      0.48009584	      0.11532061	      0.44607110
      0.82125423	      0.36048035	      0.48005452	      0.11527595	      0.44616111
      0.82147527	      0.36038732	      0.48001312	      0.11523116	      0.44625129
      0.82169631	      0.36029408	      0.47997164	      0.11518625	      0.44634162
      0.82191734	      0.36020063	      0.47993007	      0.11514121	      0.44643210
      0.82213838	      0.36010696	      0.47988842	      0.11509605	      0.44652274
      0.82235942	      0.36001309	      0.47984669	      0.11505076	      0.44661354
      0.82258045	      0.35991900	      0.47980488	      0.11500535	      0.44670450
      0.82280149	      0.35982470	      0.47976298	      0.11495982	      0.44679561
      0.82302253	      0.35973018	      0.47972099	      0.11491415	      0.44688688
      0.82324357	      0.35963544	      0.47967892	      0.11486836	      0.44697831
      0.82346460	      0.35954048	      0.47963677	      0.11482244	      0.44706989
      0.82368564	      0.35944531	      0.47959452	      0.11477639	      0.44716163
      0.82390668	      0.35934991	      0.47955219	      0.11473020	      0.44725353
      0.82412771	      0.35925429	      0.47950978	      0.11468389	      0.44734559
      0.82434875	      0.35915845	      0.47946727	      0.11463745	      0.44743781
      0.82456979	      0.35906239	      0.47942468	      0.11459087	      0.44753018
      0.82479082	      0.35896609	      0.47938199	      0.11454416	      0.44762271
      0.82501186	      0.35886957	      0.47933922	      0.11449732	      0.44771540
      0.82523290	      0.35877282	      0.47929636	      0.11445034	      0.44780825
      0.82545394	      0.35867584	      0.47925340	      0.11440322	      0.44790126
      0.82567497	      0.35857863	      0.47921035	      0.11435597	      0.44799442
      0.82589601	      0.35848119	      0.47916721	      0.11430858	      0.44808775
      0.82611705	      0.35838351	      0.47912398	      0.11426106	      0.44818123
      0.82633808	      0.35828559	      0.47908065	      0.11421339	      0.44827487
      0.82655912	      0.35818744	      0.47903723	      0.11416559	      0.44836868
      0.82678016	      0.35808905	      0.47899372	      0.11411764	      0.44846264
      0.82700119	      0.35799042	      0.47895010	      0.11406955	      0.44855676
      0.82722223	      0.35789155	      0.47890640	      0.11402132	      0.44865104
      0.82744327	      0.35779244	      0.47886259	      0.11397295	      0.44874548
      0.82766431	      0.35769308	      0.47881869	      0.11392443	      0.44884008
      0.82788534	      0.35759348	      0.47877469	      0.11387576	      0.44893484
      0.82810638	      0.35749363	      0.47873058	      0.11382696	      0.44902976
      0.82832742	      0.35739353	      0.47868638	      0.11377800	      0.44912484
      0.82854845	      0.35729318	      0.47864208	      0.11372889	      0.44922008
      0.82876949	      0.35719257	      0.47859768	      0.11367964	      0.44931548
      0.82899053	      0.35709172	      0.47855317	      0.11363024	      0.44941105
      0.82921156	      0.35699061	      0.47850857	      0.11358068	      0.44950677
      0.82943260	      0.35688924	      0.47846385	      0.11353098	      0.44960265
      0.82965364	      0.35678761	      0.47841904	      0.11348112	      0.44969870
      0.82987468	      0.35668573	      0.47837412	      0.11343111	      0.44979490
      0.83009571	      0.35658358	      0.47832909	      0.11338094	      0.44989127
      0.83031675	      0.35648117	      0.47828396	      0.11333062	      0.44998780
      0.83053779	      0.35637849	      0.47823872	      0.11328014	      0.45008449
      0.83075882	      0.35627555	      0.47819337	      0.11322951	      0.45018134
      0.83097986	      0.35617233	      0.47814791	      0.11317871	      0.45027835
      0.83120090	      0.35606885	      0.47810234	      0.11312776	      0.45037552
      0.83142193	      0.35596510	      0.47805666	      0.11307664	      0.45047286
      0.83164297	      0.35586107	      0.47801087	      0.11302536	      0.45057036
      0.83186401	      0.35575677	      0.47796496	      0.11297392	      0.45066802
      0.83208505	      0.35565218	      0.47791895	      0.11292232	      0.45076584
      0.83230608	      0.35554732	      0.47787282	      0.11287055	      0.45086382
      0.83250464	      0.35545289	      0.47783128	      0.11282390	      0.45095198
      0.83270321	      0.35535822	      0.47778965	      0.11277712	      0.45104027
      0.83290177	      0.35526332	      0.47774792	      0.11273020	      0.45112869
      0.83310033	      0.35516820	      0.47770610	      0.11268315	      0.45121725
      0.83329889	      0.35507284	      0.47766418	      0.11263596	      0.45130593
      0.83349745	      0.35497724	      0.47762217	      0.11258863	      0.45139475
      0.83369602	      0.35488141	      0.47758006	      0.11254116	      0.45148369
      0.83389458	      0.35478535	      0.47753785	      0.11249355	      0.45157277
      0.83409314	      0.35468904	      0.47749554	      0.11244580	      0.45166198
      0.83429170	      0.35459250	      0.47745314	      0.11239791	      0.45175132
      0.83449026	      0.35449572	      0.47741063	      0.11234987	      0.45184079
      0.83468882	      0.35439869	      0.47736802	      0.11230169	      0.45193040
      0.83488739	      0.35430141	      0.47732532	      0.11225337	      0.45202013
      0.83508595	      0.35420390	      0.47728251	      0.11220490	      0.45211000
      0.83528451	      0.35410613	      0.47723959	      0.11215629	      0.45220000
      0.83548307	      0.35400812	      0.47719658	      0.11210753	      0.45229013
      0.83568163	      0.35390985	      0.47715346	      0.11205862	      0.45238040
      0.83588020	      0.35381133	      0.47711023	      0.11200957	      0.45247079
      0.83607876	      0.35371256	      0.47706690	      0.11196036	      0.45256132
      0.83627732	      0.35361354	      0.47702346	      0.11191100	      0.45265198
      0.83647588	      0.35351425	      0.47697991	      0.11186149	      0.45274277
      0.83667444	      0.35341471	      0.47693626	      0.11181183	      0.45283370
      0.83687301	      0.35331490	      0.47689249	      0.11176201	      0.45292475
      0.83707157	      0.35321484	      0.47684862	      0.11171204	      0.45301594
      0.83727013	      0.35311451	      0.47680463	      0.11166191	      0.45310726
      0.83746869	      0.35301391	      0.47676053	      0.11161163	      0.45319872
      0.83766725	      0.35291305	      0.47671632	      0.11156119	      0.45329030
      0.83786581	      0.35281192	      0.47667199	      0.11151059	      0.45338202
      0.83806438	      0.35271051	      0.47662755	      0.11145983	      0.45347387
      0.83826294	      0.35260883	      0.47658300	      0.11140891	      0.45356586
      0.83846150	      0.35250688	      0.47653832	      0.11135783	      0.45365797
      0.83866006	      0.35240465	      0.47649353	      0.11130658	      0.45375022
      0.83885862	      0.35230214	      0.47644862	      0.11125517	      0.45384261
      0.83905719	      0.35219935	      0.47640359	      0.11120360	      0.45393512
      0.83925575	      0.35209628	      0.47635844	      0.11115185	      0.45402777
      0.83945431	      0.35199292	      0.47631317	      0.11109995	      0.45412055
      0.83965287	      0.35188928	      0.47626778	      0.11104787	      0.45421347
      0.83985143	      0.35178535	      0.47622226	      0.11099562	      0.45430652
      0.84005000	      0.35168112	      0.47617661	      0.11094320	      0.45439970
      0.84024856	      0.35157661	      0.47613084	      0.11089061	      0.45449301
      0.84044712	      0.35147180	      0.47608495	      0.11083785	      0.45458646
      0.84064568	      0.35136669	      0.47603892	      0.11078491	      0.45468005
      0.84084424	      0.35126128	      0.47599277	      0.11073180	      0.45477376
      0.84104280	      0.35115557	      0.47594648	      0.11067851	      0.45486761
      0.84124137	      0.35104956	      0.47590006	      0.11062505	      0.45496160
      0.84141998	      0.35095393	      0.47585819	      0.11057680	      0.45504625
      0.84159859	      0.35085806	      0.47581622	      0.11052840	      0.45513102
      0.84177720	      0.35076194	      0.47577413	      0.11047986	      0.45521589
      0.84195581	      0.35066556	      0.47573193	      0.11043118	      0.45530087
      0.84213442	      0.35056893	      0.47568963	      0.11038234	      0.45538596
      0.84231303	      0.35047204	      0.47564721	      0.11033335	      0.45547116
      0.84249164	      0.35037489	      0.47560467	      0.11028422	      0.45555647
      0.84267026	      0.35027749	      0.47556202	      0.11023493	      0.45564189
      0.84284887	      0.35017982	      0.47551926	      0.11018549	      0.45572741
      0.84302748	      0.35008189	      0.47547638	      0.11013589	      0.45581305
      0.84320609	      0.34998369	      0.47543338	      0.11008615	      0.45589879
      0.84338470	      0.34988523	      0.47539026	      0.11003624	      0.45598465
      0.84356331	      0.34978650	      0.47534702	      0.10998619	      0.45607062
      0.84374192	      0.34968749	      0.47530366	      0.10993597	      0.45615669
      0.84392053	      0.34958821	      0.47526018	      0.10988559	      0.45624288
      0.84409915	      0.34948866	      0.47521658	      0.10983506	      0.45632918
      0.84427776	      0.34938883	      0.47517285	      0.10978437	      0.45641558
      0.84445637	      0.34928872	      0.47512900	      0.10973351	      0.45650210
      0.84463498	      0.34918833	      0.47508501	      0.10968250	      0.45658873
      0.84481359	      0.34908765	      0.47504091	      0.10963132	      0.45667547
      0.84499220	      0.34898669	      0.47499667	      0.10957997	      0.45676233
      0.84517081	      0.34888544	      0.47495230	      0.10952846	      0.45684928
      0.84534942	      0.34878391	      0.47490779	      0.10947679	      0.45693634
      0.84552804	      0.34868207	      0.47486316	      0.10942494	      0.45702348
      0.84570665	      0.34857995	      0.47481838	      0.10937293	      0.45711073
      0.84588526	      0.34847752	      0.47477347	      0.10932075	      0.45719806
      0.84606387	      0.34837480	      0.47472843	      0.10926840	      0.45728550
      0.84622392	      0.34828249	      0.47468794	      0.10922134	      0.45736393
      0.84638398	      0.34818994	      0.47464734	      0.10917414	      0.45744243
      0.84654403	      0.34809714	      0.47460663	      0.10912680	      0.45752102
      0.84670408	      0.34800410	      0.47456580	      0.10907933	      0.45759968
      0.84686413	      0.34791080	      0.47452485	      0.10903171	      0.45767842
      0.84702419	      0.34781726	      0.47448379	      0.10898395	      0.45775724
      0.84718424	      0.34772345	      0.47444261	      0.10893605	      0.45783614
      0.84734429	      0.34762940	      0.47440130	      0.10888800	      0.45791512
      0.84750435	      0.34753508	      0.47435987	      0.10883981	      0.45799418
      0.84766440	      0.34744051	      0.47431832	      0.10879148	      0.45807331
      0.84782445	      0.34734567	      0.47427665	      0.10874299	      0.45815253
      0.84798451	      0.34725057	      0.47423484	      0.10869437	      0.45823183
      0.84814456	      0.34715520	      0.47419291	      0.10864559	      0.45831121
      0.84830461	      0.34705957	      0.47415085	      0.10859667	      0.45839068
      0.84846467	      0.34696366	      0.47410866	      0.10854759	      0.45847022
      0.84862472	      0.34686749	      0.47406633	      0.10849837	      0.45854985
      0.84878477	      0.34677103	      0.47402387	      0.10844900	      0.45862956
      0.84894482	      0.34667430	      0.47398128	      0.10839947	      0.45870936
      0.84910488	      0.34657729	      0.47393855	      0.10834979	      0.45878925
      0.84924832	      0.34649011	      0.47390013	      0.10830514	      0.45886091
      0.84939176	      0.34640270	      0.47386160	      0.10826037	      0.45893265
      0.84953520	      0.34631506	      0.47382295	      0.10821547	      0.45900445
      0.84967864	      0.34622718	      0.47378419	      0.10817044	      0.45907633
      0.84982208	      0.34613907	      0.47374531	      0.10812529	      0.45914828
      0.84996552	      0.34605073	      0.47370631	      0.10808001	      0.45922030
      0.85010896	      0.34596215	      0.47366719	      0.10803461	      0.45929239
      0.85025240	      0.34587332	      0.47362795	      0.10798908	      0.45936456
      0.85039584	      0.34578426	      0.47358858	      0.10794342	      0.45943681
      0.85053928	      0.34569495	      0.47354908	      0.10789763	      0.45950913
      0.85068272	      0.34560539	      0.47350946	      0.10785172	      0.45958152
      0.85082615	      0.34551558	      0.47346971	      0.10780567	      0.45965400
      0.85096959	      0.34542553	      0.47342983	      0.10775949	      0.45972655
      0.85111303	      0.34533522	      0.47338981	      0.10771318	      0.45979919
      0.85125647	      0.34524465	      0.47334966	      0.10766675	      0.45987190
      0.85139991	      0.34515382	      0.47330938	      0.10762017	      0.45994470
      0.85152897	      0.34507188	      0.47327301	      0.10757816	      0.46001026
      0.85165802	      0.34498973	      0.47323653	      0.10753604	      0.46007589
      0.85178707	      0.34490737	      0.47319994	      0.10749381	      0.46014160
      0.85191612	      0.34482478	      0.47316322	      0.10745147	      0.46020737
      0.85204517	      0.34474198	      0.47312639	      0.10740902	      0.46027321
      0.85217422	      0.34465896	      0.47308944	      0.10736646	      0.46033913
      0.85230328	      0.34457571	      0.47305237	      0.10732379	      0.46040512
      0.85243233	      0.34449224	      0.47301517	      0.10728101	      0.46047118
      0.85256138	      0.34440855	      0.47297785	      0.10723812	      0.46053732
      0.85269043	      0.34432462	      0.47294040	      0.10719512	      0.46060354
      0.85281948	      0.34424046	      0.47290282	      0.10715200	      0.46066983
      0.85294854	      0.34415607	      0.47286510	      0.10710878	      0.46073620
      0.85307759	      0.34407145	      0.47282726	      0.10706544	      0.46080266
      0.85320664	      0.34398658	      0.47278928	      0.10702198	      0.46086919
      0.85333569	      0.34390148	      0.47275116	      0.10697842	      0.46093581
      0.85346474	      0.34381613	      0.47271290	      0.10693474	      0.46100251
      0.85359379	      0.34373054	      0.47267451	      0.10689094	      0.46106930
      0.85372285	      0.34364470	      0.47263596	      0.10684703	      0.46113617
      0.85383826	      0.34356772	      0.47260137	      0.10680766	      0.46119606
      0.85395368	      0.34349053	      0.47256666	      0.10676820	      0.46125601
      0.85406909	      0.34341315	      0.47253183	      0.10672864	      0.46131604
      0.85418451	      0.34333555	      0.47249687	      0.10668900	      0.46137615
      0.85429992	      0.34325775	      0.47246179	      0.10664925	      0.46143633
      0.85441534	      0.34317974	      0.47242659	      0.10660942	      0.46149659
      0.85453075	      0.34310152	      0.47239126	      0.10656949	      0.46155692
      0.85464617	      0.34302308	      0.47235580	      0.10652946	      0.46161734
      0.85476158	      0.34294443	      0.47232021	      0.10648934	      0.46167783
      0.85487700	      0.34286555	      0.47228449	      0.10644912	      0.46173841
      0.85499241	      0.34278646	      0.47224863	      0.10640881	      0.46179907
      0.85510783	      0.34270715	      0.47221264	      0.10636840	      0.46185982
      0.85522324	      0.34262761	      0.47217651	      0.10632790	      0.46192066
      0.85533866	      0.34254784	      0.47214023	      0.10628729	      0.46198158
      0.85545407	      0.34246785	      0.47210382	      0.10624660	      0.46204259
      0.85553803	      0.34240951	      0.47207724	      0.10621693	      0.46208703
      0.85562198	      0.34235105	      0.47205058	      0.10618721	      0.46213152
      0.85572780	      0.34227718	      0.47201686	      0.10614968	      0.46218766
      0.85583362	      0.34220312	      0.47198302	      0.10611206	      0.46224389
      0.85593944	      0.34212884	      0.47194905	      0.10607436	      0.46230020
      0.85604527	      0.34205437	      0.47191494	      0.10603658	      0.46235660
      0.85615109	      0.34197968	      0.47188070	      0.10599871	      0.46241309
      0.85625691	      0.34190479	      0.47184632	      0.10596076	      0.46246966
      0.85636273	      0.34182968	      0.47181181	      0.10592273	      0.46252632
      0.85646855	      0.34175435	      0.47177716	      0.10588461	      0.46258308
      0.85657437	      0.34167881	      0.47174236	      0.10584640	      0.46263993
      0.85668019	      0.34160305	      0.47170742	      0.10580811	      0.46269687
      0.85678601	      0.34152707	      0.47167234	      0.10576974	      0.46275391
      0.85689183	      0.34145087	      0.47163710	      0.10573128	      0.46281104
      0.85699765	      0.34137444	      0.47160172	      0.10569273	      0.46286828
      0.85710347	      0.34129778	      0.47156618	      0.10565410	      0.46292561
      0.85720929	      0.34122089	      0.47153049	      0.10561538	      0.46298305
      0.85731511	      0.34114377	      0.47149464	      0.10557657	      0.46304059
      0.85742093	      0.34106641	      0.47145863	      0.10553768	      0.46309824
      0.85752675	      0.34098882	      0.47142247	      0.10549870	      0.46315599
      0.85763257	      0.34091098	      0.47138613	      0.10545963	      0.46321385
      0.85773839	      0.34083290	      0.47134963	      0.10542047	      0.46327183
      0.85784421	      0.34075457	      0.47131297	      0.10538122	      0.46332991
      0.85795003	      0.34067600	      0.47127613	      0.10534189	      0.46338811
      0.85805585	      0.34059717	      0.47123912	      0.10530246	      0.46344643
      0.85816167	      0.34051809	      0.47120193	      0.10526295	      0.46350486
      0.85826749	      0.34043875	      0.47116457	      0.10522334	      0.46356342
      0.85837331	      0.34035916	      0.47112702	      0.10518364	      0.46362209
      0.85847913	      0.34027930	      0.47108929	      0.10514386	      0.46368089
      0.85858496	      0.34019917	      0.47105138	      0.10510398	      0.46373982
      0.85871214	      0.34010252	      0.47100556	      0.10505593	      0.46381080
      0.85883932	      0.34000547	      0.47095946	      0.10500774	      0.46388198
      0.85896650	      0.33990802	      0.47091309	      0.10495942	      0.46395335
      0.85909368	      0.33981016	      0.47086642	      0.10491097	      0.46402491
      0.85922086	      0.33971190	      0.47081946	      0.10486237	      0.46409667
      0.85934804	      0.33961322	      0.47077221	      0.10481364	      0.46416863
      0.85947522	      0.33951411	      0.47072465	      0.10476477	      0.46424080
      0.85960240	      0.33941458	      0.47067678	      0.10471576	      0.46431318
      0.85972958	      0.33931460	      0.47062860	      0.10466661	      0.46438578
      0.85985676	      0.33921419	      0.47058010	      0.10461732	      0.46445859
      0.85998394	      0.33911333	      0.47053128	      0.10456788	      0.46453163
      0.86011112	      0.33901201	      0.47048212	      0.10451831	      0.46460490
      0.86023829	      0.33891023	      0.47043263	      0.10446858	      0.46467840
      0.86036547	      0.33880797	      0.47038279	      0.10441871	      0.46475213
      0.86049265	      0.33870524	      0.47033260	      0.10436869	      0.46482611
      0.86054091	      0.33866614	      0.47031347	      0.10434967	      0.46485425
      0.86061671	      0.33860457	      0.47028330	      0.10431975	      0.46489851
      0.86099571	      0.33829414	      0.47013059	      0.10416937	      0.46512111
      0.86237498	      0.33712880	      0.46954866	      0.10361101	      0.46594713
      0.86375425	      0.33590979	      0.46892723	      0.10303558	      0.46679236
      0.86513352	      0.33464034	      0.46826859	      0.10244361	      0.46764884
      0.86636486	      0.33346730	      0.46765119	      0.10190103	      0.46841623
      0.86759620	      0.33225952	      0.46700796	      0.10134520	      0.46918007
      0.86882753	      0.33101971	      0.46634077	      0.10077669	      0.46993444
      0.87005887	      0.32975066	      0.46565151	      0.10019607	      0.47067354
      0.87129021	      0.32845517	      0.46494210	      0.09960400	      0.47139170
      0.87252155	      0.32713613	      0.46421447	      0.09900118	      0.47208344
      0.87375288	      0.32579645	      0.46347056	      0.09838834	      0.47274356
      0.87498422	      0.32443901	      0.46271230	      0.09776627	      0.47336715
      0.87621556	      0.32306669	      0.46194158	      0.09713578	      0.47394968
      0.87744690	      0.32168230	      0.46116025	      0.09649768	      0.47448704
      0.87757003	      0.32154330	      0.46108160	      0.09643349	      0.47453815
      0.87818570	      0.32084699	      0.46068710	      0.09611152	      0.47478625
      0.87820051	      0.32083022	      0.46067758	      0.09610376	      0.47479206
      0.87821051	      0.32081889	      0.46067116	      0.09609851	      0.47479599
      0.87822161	      0.32080631	      0.46066402	      0.09609269	      0.47480034
      0.87823161	      0.32079499	      0.46065760	      0.09608745	      0.47480425
      0.87824161	      0.32078366	      0.46065117	      0.09608220	      0.47480816
      0.87825161	      0.32077233	      0.46064474	      0.09607696	      0.47481207
      0.87826161	      0.32076100	      0.46063831	      0.09607171	      0.47481597
      0.87827161	      0.32074967	      0.46063189	      0.09606647	      0.47481987
      0.87828161	      0.32073834	      0.46062546	      0.09606122	      0.47482377
      0.87829161	      0.32072700	      0.46061903	      0.09605597	      0.47482766
      0.87830161	      0.32071567	      0.46061260	      0.09605073	      0.47483155
      0.87831161	      0.32070435	      0.46060617	      0.09604548	      0.47483544
      0.87832161	      0.32069302	      0.46059975	      0.09604023	      0.47483932
      0.87833161	      0.32068170	      0.46059332	      0.09603499	      0.47484319
      0.87834161	      0.32067038	      0.46058691	      0.09602975	      0.47484706
      0.87835161	      0.32065908	      0.46058049	      0.09602451	      0.47485092
      0.87836161	      0.32064778	      0.46057409	      0.09601927	      0.47485477
      0.87837161	      0.32063650	      0.46056769	      0.09601403	      0.47485860
      0.87838161	      0.32062524	      0.46056131	      0.09600881	      0.47486243
      0.87839161	      0.32061400	      0.46055495	      0.09600358	      0.47486624
      0.87840235	      0.32060196	      0.46054814	      0.09599799	      0.47487031
      0.87841235	      0.32059079	      0.46054182	      0.09599278	      0.47487408
      0.87842235	      0.32057965	      0.46053553	      0.09598759	      0.47487783
      0.87843235	      0.32056857	      0.46052927	      0.09598242	      0.47488154
      0.87844235	      0.32055753	      0.46052306	      0.09597726	      0.47488523
      0.87845235	      0.32054657	      0.46051689	      0.09597212	      0.47488888
      0.87846235	      0.32053567	      0.46051077	      0.09596700	      0.47489249
      0.87847235	      0.32052485	      0.46050470	      0.09596190	      0.47489605
      0.87848235	      0.32051413	      0.46049871	      0.09595683	      0.47489956
      0.87849235	      0.32050350	      0.46049278	      0.09595180	      0.47490302
      0.87850235	      0.32049299	      0.46048693	      0.09594679	      0.47490643
      0.87851235	      0.32048259	      0.46048117	      0.09594182	      0.47490976
      0.87852235	      0.32047233	      0.46047551	      0.09593690	      0.47491302
      0.87853235	      0.32046221	      0.46046994	      0.09593201	      0.47491621
      0.87854235	      0.32045224	      0.46046449	      0.09592717	      0.47491932
      0.87855235	      0.32044244	      0.46045915	      0.09592238	      0.47492234
      0.87856235	      0.32043281	      0.46045394	      0.09591764	      0.47492527
      0.87857235	      0.32042337	      0.46044886	      0.09591296	      0.47492810
      0.87858465	      0.32041203	      0.46044281	      0.09590729	      0.47493144
      0.87859694	      0.32040100	      0.46043698	      0.09590171	      0.47493462
      0.87861211	      0.32038784	      0.46043012	      0.09589496	      0.47493831
      0.87863063	      0.32037250	      0.46042225	      0.09588694	      0.47494243
      0.87864676	      0.32035980	      0.46041587	      0.09588016	      0.47494569
      0.87866290	      0.32034775	      0.46040996	      0.09587356	      0.47494861
      0.87867739	      0.32033748	      0.46040505	      0.09586782	      0.47495094
      0.87869187	      0.32032775	      0.46040052	      0.09586223	      0.47495300
      0.87870636	      0.32031855	      0.46039638	      0.09585680	      0.47495479
      0.87872085	      0.32030988	      0.46039261	      0.09585154	      0.47495630
      0.87873534	      0.32030174	      0.46038923	      0.09584643	      0.47495755
      0.87874983	      0.32029411	      0.46038621	      0.09584148	      0.47495853
      0.87876432	      0.32028699	      0.46038355	      0.09583669	      0.47495926
      0.87877880	      0.32028035	      0.46038124	      0.09583204	      0.47495974
      0.87879329	      0.32027418	      0.46037927	      0.09582753	      0.47495998
      0.87880778	      0.32026845	      0.46037762	      0.09582315	      0.47495999
      0.87882227	      0.32026315	      0.46037627	      0.09581891	      0.47495979
      0.87883676	      0.32025826	      0.46037521	      0.09581479	      0.47495938
      0.87885125	      0.32025375	      0.46037443	      0.09581078	      0.47495878
      0.87886573	      0.32024960	      0.46037391	      0.09580689	      0.47495799
      0.87888022	      0.32024579	      0.46037362	      0.09580310	      0.47495703
      0.87889471	      0.32024229	      0.46037357	      0.09579940	      0.47495592
      0.87890920	      0.32023909	      0.46037372	      0.09579579	      0.47495465
      0.87892369	      0.32023616	      0.46037407	      0.09579226	      0.47495325
      0.87893818	      0.32023348	      0.46037460	      0.09578881	      0.47495171
      0.87895266	      0.32023103	      0.46037530	      0.09578544	      0.47495006
      0.87896715	      0.32022880	      0.46037616	      0.09578212	      0.47494831
      0.87898164	      0.32022677	      0.46037715	      0.09577887	      0.47494645
      0.87899613	      0.32022492	      0.46037828	      0.09577567	      0.47494450
      0.87901062	      0.32022324	      0.46037953	      0.09577252	      0.47494246
      0.87902510	      0.32022171	      0.46038088	      0.09576942	      0.47494035
      0.87903959	      0.32022032	      0.46038234	      0.09576636	      0.47493816
      0.87905408	      0.32021906	      0.46038388	      0.09576334	      0.47493592
      0.87907172	      0.32021768	      0.46038588	      0.09575972	      0.47493310
      0.87908935	      0.32021645	      0.46038798	      0.09575613	      0.47493021
      0.87910699	      0.32021536	      0.46039019	      0.09575259	      0.47492725
      0.87912462	      0.32021440	      0.46039248	      0.09574909	      0.47492422
      0.87914226	      0.32021354	      0.46039485	      0.09574562	      0.47492114
      0.87915989	      0.32021278	      0.46039728	      0.09574218	      0.47491802
      0.87917752	      0.32021210	      0.46039978	      0.09573876	      0.47491485
      0.87919516	      0.32021150	      0.46040233	      0.09573537	      0.47491164
      0.87921279	      0.32021096	      0.46040494	      0.09573200	      0.47490840
      0.87923479	      0.32021038	      0.46040824	      0.09572782	      0.47490431
      0.87925678	      0.32020987	      0.46041160	      0.09572366	      0.47490019
      0.87927877	      0.32020944	      0.46041501	      0.09571953	      0.47489603
      0.87930076	      0.32020906	      0.46041846	      0.09571541	      0.47489184
      0.87932734	      0.32020867	      0.46042267	      0.09571045	      0.47488674
      0.87935392	      0.32020834	      0.46042693	      0.09570551	      0.47488161
      0.87938050	      0.32020806	      0.46043123	      0.09570059	      0.47487646
      0.87940707	      0.32020782	      0.46043555	      0.09569568	      0.47487129
      0.87943941	      0.32020758	      0.46044085	      0.09568972	      0.47486497
      0.87947174	      0.32020737	      0.46044617	      0.09568377	      0.47485863
      0.87950407	      0.32020720	      0.46045151	      0.09567783	      0.47485228
      0.87953640	      0.32020705	      0.46045688	      0.09567190	      0.47484591
      0.87957600	      0.32020690	      0.46046346	      0.09566464	      0.47483811
      0.87961559	      0.32020676	      0.46047006	      0.09565739	      0.47483029
      0.87965518	      0.32020664	      0.46047667	      0.09565015	      0.47482246
      0.87969478	      0.32020654	      0.46048329	      0.09564291	      0.47481462
      0.87974453	      0.32020642	      0.46049161	      0.09563381	      0.47480477
      0.87979429	      0.32020630	      0.46049994	      0.09562472	      0.47479492
      0.87984404	      0.32020619	      0.46050827	      0.09561562	      0.47478506
      0.87990418	      0.32020607	      0.46051834	      0.09560463	      0.47477314
      0.87996431	      0.32020594	      0.46052841	      0.09559364	      0.47476122
      0.88002445	      0.32020581	      0.46053848	      0.09558265	      0.47474931
      0.88010100	      0.32020564	      0.46055129	      0.09556866	      0.47473414
      0.88017755	      0.32020547	      0.46056409	      0.09555467	      0.47471897
      0.88025410	      0.32020530	      0.46057689	      0.09554068	      0.47470381
      0.88035348	      0.32020506	      0.46059350	      0.09552251	      0.47468412
      0.88045285	      0.32020481	      0.46061009	      0.09550433	      0.47466445
      0.88055223	      0.32020456	      0.46062667	      0.09548616	      0.47464477
      0.88067308	      0.32020423	      0.46064682	      0.09546405	      0.47462086
      0.88079394	      0.32020388	      0.46066695	      0.09544193	      0.47459695
      0.88091479	      0.32020353	      0.46068706	      0.09541981	      0.47457304
      0.88103565	      0.32020315	      0.46070716	      0.09539769	      0.47454915
      0.88115650	      0.32020276	      0.46072723	      0.09537556	      0.47452526
      0.88127735	      0.32020236	      0.46074729	      0.09535343	      0.47450139
      0.88142334	      0.32020185	      0.46077149	      0.09532670	      0.47447255
      0.88156933	      0.32020132	      0.46079567	      0.09529995	      0.47444373
      0.88171532	      0.32020077	      0.46081982	      0.09527321	      0.47441493
      0.88192158	      0.32019997	      0.46085390	      0.09523541	      0.47437424
      0.88210499	      0.32019922	      0.46088416	      0.09520180	      0.47433809
      0.88228839	      0.32019844	      0.46091439	      0.09516818	      0.47430195
      0.88247180	      0.32019764	      0.46094457	      0.09513456	      0.47426583
      0.88265520	      0.32019681	      0.46097471	      0.09510093	      0.47422973
      0.88283861	      0.32019595	      0.46100481	      0.09506731	      0.47419365
      0.88302201	      0.32019507	      0.46103488	      0.09503368	      0.47415759
      0.88323584	      0.32019402	      0.46106988	      0.09499447	      0.47411556
      0.88342459	      0.32019307	      0.46110074	      0.09495987	      0.47407849
      0.88361334	      0.32019210	      0.46113156	      0.09492526	      0.47404143
      0.88380209	      0.32019110	      0.46116234	      0.09489065	      0.47400439
      0.88397170	      0.32019019	      0.46118996	      0.09485956	      0.47397113
      0.88414130	      0.32018926	      0.46121756	      0.09482847	      0.47393788
      0.88431090	      0.32018832	      0.46124512	      0.09479738	      0.47390465
      0.88448050	      0.32018737	      0.46127265	      0.09476630	      0.47387143
      0.88465011	      0.32018639	      0.46130015	      0.09473521	      0.47383823
      0.88481971	      0.32018541	      0.46132762	      0.09470413	      0.47380504
      0.88498931	      0.32018441	      0.46135506	      0.09467306	      0.47377187
      0.88520599	      0.32018312	      0.46139007	      0.09463337	      0.47372951
      0.88542267	      0.32018180	      0.46142503	      0.09459368	      0.47368718
      0.88569970	      0.32018009	      0.46146966	      0.09454296	      0.47363310
      0.88593230	      0.32017864	      0.46150707	      0.09450038	      0.47358772
      0.88617283	      0.32017711	      0.46154570	      0.09445636	      0.47354083
      0.88641335	      0.32017557	      0.46158427	      0.09441236	      0.47349397
      0.88665387	      0.32017401	      0.46162277	      0.09436838	      0.47344714
      0.88689440	      0.32017243	      0.46166123	      0.09432441	      0.47340034
      0.88713492	      0.32017084	      0.46169962	      0.09428046	      0.47335357
      0.88737544	      0.32016923	      0.46173796	      0.09423652	      0.47330684
      0.88761596	      0.32016761	      0.46177624	      0.09419261	      0.47326013
      0.88785649	      0.32016598	      0.46181446	      0.09414871	      0.47321346
      0.88809701	      0.32016434	      0.46185263	      0.09410484	      0.47316682
      0.88833753	      0.32016268	      0.46189074	      0.09406098	      0.47312021
      0.88857806	      0.32016102	      0.46192880	      0.09401715	      0.47307363
      0.88881858	      0.32015935	      0.46196680	      0.09397334	      0.47302708
      0.88905910	      0.32015767	      0.46200474	      0.09392955	      0.47298057
      0.88915092	      0.32015703	      0.46201921	      0.09391284	      0.47296282
      0.88923905	      0.32015641	      0.46203309	      0.09389681	      0.47294579
      0.88932718	      0.32015579	      0.46204697	      0.09388078	      0.47292877
      0.88940354	      0.32015525	      0.46205898	      0.09386689	      0.47291402
      0.88947989	      0.32015472	      0.46207099	      0.09385301	      0.47289927
      0.88954461	      0.32015426	      0.46208117	      0.09384124	      0.47288678
      0.88960933	      0.32015381	      0.46209134	      0.09382948	      0.47287429
      0.88967404	      0.32015336	      0.46210151	      0.09381772	      0.47286180
      0.88973219	      0.32015295	      0.46211064	      0.09380716	      0.47285058
      0.88979033	      0.32015255	      0.46211977	      0.09379660	      0.47283936
      0.88984848	      0.32015215	      0.46212890	      0.09378604	      0.47282814
      0.88990662	      0.32015175	      0.46213803	      0.09377549	      0.47281693
      0.88996476	      0.32015135	      0.46214715	      0.09376494	      0.47280571
      0.89002291	      0.32015096	      0.46215627	      0.09375440	      0.47279450
      0.89007509	      0.32015062	      0.46216446	      0.09374494	      0.47278444
      0.89012727	      0.32015027	      0.46217264	      0.09373549	      0.47277438
      0.89017945	      0.32014994	      0.46218083	      0.09372604	      0.47276433
      0.89023163	      0.32014961	      0.46218901	      0.09371660	      0.47275427
      0.89028381	      0.32014928	      0.46219719	      0.09370717	      0.47274422
      0.89033599	      0.32014896	      0.46220537	      0.09369774	      0.47273417
      0.89038817	      0.32014865	      0.46221355	      0.09368832	      0.47272413
      0.89044035	      0.32014835	      0.46222172	      0.09367891	      0.47271408
      0.89049253	      0.32014805	      0.46222990	      0.09366951	      0.47270404
      0.89054471	      0.32014777	      0.46223807	      0.09366012	      0.47269401
      0.89059689	      0.32014749	      0.46224625	      0.09365074	      0.47268397
      0.89064907	      0.32014722	      0.46225442	      0.09364138	      0.47267395
      0.89070125	      0.32014697	      0.46226259	      0.09363203	      0.47266392
      0.89075343	      0.32014673	      0.46227075	      0.09362269	      0.47265391
      0.89080561	      0.32014650	      0.46227892	      0.09361336	      0.47264390
      0.89085779	      0.32014628	      0.46228708	      0.09360406	      0.47263389
      0.89090997	      0.32014607	      0.46229524	      0.09359477	      0.47262390
      0.89096215	      0.32014589	      0.46230339	      0.09358550	      0.47261391
      0.89101433	      0.32014571	      0.46231154	      0.09357625	      0.47260393
      0.89106651	      0.32014555	      0.46231968	      0.09356702	      0.47259397
      0.89111869	      0.32014541	      0.46232782	      0.09355781	      0.47258401
      0.89117087	      0.32014529	      0.46233596	      0.09354863	      0.47257407
      0.89122305	      0.32014518	      0.46234408	      0.09353948	      0.47256414
      0.89127523	      0.32014509	      0.46235221	      0.09353035	      0.47255422
      0.89132741	      0.32014502	      0.46236032	      0.09352125	      0.47254432
      0.89137959	      0.32014497	      0.46236842	      0.09351218	      0.47253444
      0.89143178	      0.32014495	      0.46237652	      0.09350314	      0.47252457
      0.89148396	      0.32014494	      0.46238460	      0.09349413	      0.47251472
      0.89153614	      0.32014495	      0.46239268	      0.09348516	      0.47250489
      0.89158832	      0.32014498	      0.46240074	      0.09347623	      0.47249509
      0.89164050	      0.32014504	      0.46240879	      0.09346733	      0.47248530
      0.89169268	      0.32014512	      0.46241682	      0.09345848	      0.47247554
      0.89174486	      0.32014522	      0.46242484	      0.09344966	      0.47246581
      0.89179704	      0.32014535	      0.46243284	      0.09344089	      0.47245611
      0.89184922	      0.32014550	      0.46244083	      0.09343216	      0.47244643
      0.89190140	      0.32014567	      0.46244880	      0.09342348	      0.47243678
      0.89195358	      0.32014587	      0.46245675	      0.09341485	      0.47242717
      0.89200576	      0.32014610	      0.46246467	      0.09340626	      0.47241759
      0.89205794	      0.32014634	      0.46247258	      0.09339773	      0.47240804
      0.89211012	      0.32014662	      0.46248046	      0.09338925	      0.47239853
      0.89216230	      0.32014692	      0.46248832	      0.09338083	      0.47238906
      0.89221448	      0.32014724	      0.46249615	      0.09337246	      0.47237964
      0.89226666	      0.32014759	      0.46250395	      0.09336415	      0.47237025
      0.89231884	      0.32014797	      0.46251172	      0.09335590	      0.47236091
      0.89237102	      0.32014837	      0.46251947	      0.09334771	      0.47235161
      0.89242320	      0.32014880	      0.46252718	      0.09333959	      0.47234236
      0.89247538	      0.32014925	      0.46253486	      0.09333153	      0.47233316
      0.89252756	      0.32014973	      0.46254250	      0.09332353	      0.47232401
      0.89259197	      0.32015035	      0.46255189	      0.09331375	      0.47231279
      0.89265639	      0.32015101	      0.46256122	      0.09330408	      0.47230165
      0.89272080	      0.32015172	      0.46257049	      0.09329452	      0.47229060
      0.89278521	      0.32015245	      0.46257969	      0.09328507	      0.47227963
      0.89286922	      0.32015347	      0.46259160	      0.09327291	      0.47226548
      0.89295322	      0.32015455	      0.46260338	      0.09326096	      0.47225149
      0.89303481	      0.32015565	      0.46261471	      0.09324953	      0.47223807
      0.89311641	      0.32015680	      0.46262592	      0.09323831	      0.47222481
      0.89318491	      0.32015781	      0.46263523	      0.09322903	      0.47221382
      0.89325341	      0.32015885	      0.46264444	      0.09321990	      0.47220295
      0.89332191	      0.32015993	      0.46265356	      0.09321091	      0.47219221
      0.89338307	      0.32016092	      0.46266162	      0.09320301	      0.47218273
      0.89344424	      0.32016193	      0.46266960	      0.09319522	      0.47217337
      0.89350541	      0.32016296	      0.46267749	      0.09318755	      0.47216411
      0.89356658	      0.32016402	      0.46268530	      0.09318000	      0.47215496
      0.89362775	      0.32016510	      0.46269302	      0.09317257	      0.47214592
      0.89368892	      0.32016619	      0.46270066	      0.09316526	      0.47213700
      0.89375009	      0.32016730	      0.46270820	      0.09315807	      0.47212820
      0.89380459	      0.32016831	      0.46271484	      0.09315176	      0.47212045
      0.89385910	      0.32016933	      0.46272141	      0.09314555	      0.47211280
      0.89391361	      0.32017036	      0.46272791	      0.09313943	      0.47210524
      0.89396812	      0.32017140	      0.46273433	      0.09313341	      0.47209778
      0.89402263	      0.32017245	      0.46274067	      0.09312749	      0.47209042
      0.89407713	      0.32017350	      0.46274694	      0.09312166	      0.47208315
      0.89413164	      0.32017457	      0.46275312	      0.09311593	      0.47207599
      0.89418615	      0.32017564	      0.46275923	      0.09311029	      0.47206892
      0.89424066	      0.32017671	      0.46276526	      0.09310475	      0.47206195
      0.89429517	      0.32017779	      0.46277121	      0.09309930	      0.47205508
      0.89434967	      0.32017888	      0.46277707	      0.09309395	      0.47204831
      0.89440418	      0.32017996	      0.46278285	      0.09308869	      0.47204165
      0.89445869	      0.32018105	      0.46278856	      0.09308352	      0.47203508
      0.89451320	      0.32018214	      0.46279418	      0.09307844	      0.47202861
      0.89456771	      0.32018322	      0.46279971	      0.09307346	      0.47202225
      0.89462221	      0.32018431	      0.46280516	      0.09306857	      0.47201598
      0.89467672	      0.32018539	      0.46281053	      0.09306377	      0.47200982
      0.89473123	      0.32018647	      0.46281582	      0.09305906	      0.47200376
      0.89478574	      0.32018755	      0.46282102	      0.09305444	      0.47199780
      0.89484024	      0.32018862	      0.46282614	      0.09304990	      0.47199193
      0.89489475	      0.32018968	      0.46283118	      0.09304545	      0.47198617
      0.89494926	      0.32019074	      0.46283613	      0.09304109	      0.47198051
      0.89500377	      0.32019180	      0.46284099	      0.09303682	      0.47197495
      0.89505828	      0.32019284	      0.46284578	      0.09303263	      0.47196949
      0.89511278	      0.32019387	      0.46285048	      0.09302852	      0.47196412
      0.89516729	      0.32019490	      0.46285509	      0.09302450	      0.47195886
      0.89522180	      0.32019591	      0.46285962	      0.09302055	      0.47195369
      0.89527631	      0.32019692	      0.46286407	      0.09301669	      0.47194862
      0.89533082	      0.32019791	      0.46286844	      0.09301291	      0.47194365
      0.89538532	      0.32019889	      0.46287273	      0.09300920	      0.47193877
      0.89543983	      0.32019985	      0.46287693	      0.09300557	      0.47193399
      0.89549434	      0.32020081	      0.46288105	      0.09300202	      0.47192930
      0.89554885	      0.32020175	      0.46288509	      0.09299854	      0.47192470
      0.89560336	      0.32020267	      0.46288905	      0.09299514	      0.47192020
      0.89565786	      0.32020358	      0.46289294	      0.09299181	      0.47191579
      0.89571237	      0.32020448	      0.46289674	      0.09298855	      0.47191147
      0.89576688	      0.32020535	      0.46290046	      0.09298536	      0.47190724
      0.89582139	      0.32020622	      0.46290410	      0.09298224	      0.47190310
      0.89587590	      0.32020706	      0.46290767	      0.09297918	      0.47189905
      0.89593040	      0.32020789	      0.46291116	      0.09297620	      0.47189509
      0.89598491	      0.32020870	      0.46291457	      0.09297328	      0.47189121
      0.89603942	      0.32020949	      0.46291791	      0.09297042	      0.47188742
      0.89609393	      0.32021027	      0.46292117	      0.09296763	      0.47188372
      0.89614844	      0.32021102	      0.46292436	      0.09296490	      0.47188010
      0.89620294	      0.32021176	      0.46292748	      0.09296224	      0.47187656
      0.89625745	      0.32021248	      0.46293052	      0.09295963	      0.47187310
      0.89631196	      0.32021318	      0.46293349	      0.09295708	      0.47186972
      0.89636647	      0.32021386	      0.46293639	      0.09295459	      0.47186642
      0.89642098	      0.32021452	      0.46293923	      0.09295215	      0.47186320
      0.89647548	      0.32021516	      0.46294199	      0.09294978	      0.47186006
      0.89652999	      0.32021579	      0.46294468	      0.09294745	      0.47185700
      0.89658450	      0.32021639	      0.46294730	      0.09294518	      0.47185401
      0.89663901	      0.32021697	      0.46294986	      0.09294296	      0.47185109
      0.89669352	      0.32021753	      0.46295236	      0.09294080	      0.47184825
      0.89674802	      0.32021808	      0.46295478	      0.09293868	      0.47184547
      0.89680253	      0.32021860	      0.46295715	      0.09293662	      0.47184277
      0.89685704	      0.32021910	      0.46295945	      0.09293460	      0.47184014
      0.89692262	      0.32021968	      0.46296213	      0.09293223	      0.47183707
      0.89698820	      0.32022023	      0.46296473	      0.09292994	      0.47183410
      0.89705378	      0.32022075	      0.46296724	      0.09292771	      0.47183121
      0.89711936	      0.32022124	      0.46296966	      0.09292554	      0.47182843
      0.89718494	      0.32022170	      0.46297200	      0.09292343	      0.47182573
      0.89725052	      0.32022214	      0.46297426	      0.09292139	      0.47182313
      0.89731610	      0.32022255	      0.46297643	      0.09291940	      0.47182062
      0.89738168	      0.32022292	      0.46297853	      0.09291747	      0.47181819
      0.89744726	      0.32022328	      0.46298055	      0.09291560	      0.47181584
      0.89751284	      0.32022360	      0.46298249	      0.09291378	      0.47181358
      0.89757842	      0.32022390	      0.46298436	      0.09291202	      0.47181140
      0.89764401	      0.32022417	      0.46298615	      0.09291031	      0.47180930
      0.89770959	      0.32022441	      0.46298788	      0.09290864	      0.47180728
      0.89777517	      0.32022463	      0.46298953	      0.09290703	      0.47180533
      0.89785437	      0.32022485	      0.46299144	      0.09290515	      0.47180308
      0.89793356	      0.32022504	      0.46299324	      0.09290333	      0.47180093
      0.89801276	      0.32022520	      0.46299496	      0.09290158	      0.47179888
      0.89809196	      0.32022532	      0.46299658	      0.09289990	      0.47179694
      0.89817116	      0.32022540	      0.46299811	      0.09289827	      0.47179509
      0.89825036	      0.32022545	      0.46299955	      0.09289671	      0.47179334
      0.89832956	      0.32022547	      0.46300091	      0.09289520	      0.47179167
      0.89840876	      0.32022545	      0.46300219	      0.09289375	      0.47179010
      0.89848796	      0.32022540	      0.46300338	      0.09289235	      0.47178861
      0.89858409	      0.32022530	      0.46300473	      0.09289072	      0.47178691
      0.89868023	      0.32022516	      0.46300597	      0.09288917	      0.47178533
      0.89877637	      0.32022497	      0.46300710	      0.09288769	      0.47178387
      0.89887251	      0.32022474	      0.46300813	      0.09288627	      0.47178252
      0.89896865	      0.32022447	      0.46300906	      0.09288493	      0.47178127
      0.89906478	      0.32022416	      0.46300989	      0.09288364	      0.47178012
      0.89918482	      0.32022373	      0.46301081	      0.09288212	      0.47177883
      0.89930486	      0.32022323	      0.46301159	      0.09288070	      0.47177768
      0.89942490	      0.32022269	      0.46301224	      0.09287935	      0.47177667
      0.89957396	      0.32022194	      0.46301287	      0.09287780	      0.47177560
      0.89972302	      0.32022112	      0.46301333	      0.09287636	      0.47177471
      0.89990429	      0.32022003	      0.46301367	      0.09287476	      0.47177388
      0.90006030	      0.32021902	      0.46301377	      0.09287351	      0.47177336
      0.90021630	      0.32021794	      0.46301372	      0.09287236	      0.47177300
      0.90035610	      0.32021693	      0.46301355	      0.09287141	      0.47177282
      0.90049590	      0.32021587	      0.46301327	      0.09287054	      0.47177275
      0.90063570	      0.32021477	      0.46301288	      0.09286973	      0.47177280
      0.90077551	      0.32021364	      0.46301240	      0.09286900	      0.47177295
      0.90091531	      0.32021246	      0.46301183	      0.09286832	      0.47177320
      0.90105511	      0.32021126	      0.46301117	      0.09286771	      0.47177354
      0.90119491	      0.32021003	      0.46301044	      0.09286715	      0.47177396
      0.90133471	      0.32020877	      0.46300963	      0.09286664	      0.47177446
      0.90147452	      0.32020748	      0.46300875	      0.09286618	      0.47177504
      0.90161432	      0.32020617	      0.46300781	      0.09286577	      0.47177569
      0.90175412	      0.32020484	      0.46300681	      0.09286540	      0.47177640
      0.90189392	      0.32020350	      0.46300576	      0.09286507	      0.47177717
      0.90203372	      0.32020213	      0.46300465	      0.09286478	      0.47177800
      0.90217353	      0.32020075	      0.46300350	      0.09286453	      0.47177888
      0.90231333	      0.32019936	      0.46300230	      0.09286431	      0.47177981
      0.90245313	      0.32019795	      0.46300106	      0.09286412	      0.47178079
      0.90259293	      0.32019653	      0.46299979	      0.09286396	      0.47178181
      0.90273273	      0.32019511	      0.46299847	      0.09286383	      0.47178286
      0.90287254	      0.32019367	      0.46299713	      0.09286373	      0.47178396
      0.90301234	      0.32019223	      0.46299576	      0.09286365	      0.47178508
      0.90315214	      0.32019078	      0.46299436	      0.09286359	      0.47178624
      0.90329194	      0.32018933	      0.46299293	      0.09286356	      0.47178743
      0.90343175	      0.32018787	      0.46299149	      0.09286355	      0.47178864
      0.90357155	      0.32018641	      0.46299002	      0.09286356	      0.47178987
      0.90374048	      0.32018464	      0.46298822	      0.09286359	      0.47179140
      0.90390941	      0.32018287	      0.46298640	      0.09286365	      0.47179295
      0.90407834	      0.32018110	      0.46298455	      0.09286373	      0.47179453
      0.90424726	      0.32017932	      0.46298268	      0.09286383	      0.47179613
      0.90441619	      0.32017755	      0.46298080	      0.09286396	      0.47179775
      0.90462115	      0.32017540	      0.46297850	      0.09286413	      0.47179974
      0.90482610	      0.32017325	      0.46297618	      0.09286433	      0.47180176
      0.90503106	      0.32017111	      0.46297384	      0.09286455	      0.47180380
      0.90531553	      0.32016815	      0.46297058	      0.09286488	      0.47180666
      0.90553927	      0.32016583	      0.46296800	      0.09286518	      0.47180892
      0.90576946	      0.32016345	      0.46296534	      0.09286549	      0.47181126
      0.90599965	      0.32016109	      0.46296267	      0.09286583	      0.47181362
      0.90622985	      0.32015873	      0.46296000	      0.09286618	      0.47181598
      0.90642964	      0.32015670	      0.46295769	      0.09286650	      0.47181804
      0.90662944	      0.32015468	      0.46295537	      0.09286683	      0.47182009
      0.90682923	      0.32015266	      0.46295306	      0.09286717	      0.47182215
      0.90702903	      0.32015066	      0.46295075	      0.09286752	      0.47182421
      0.90722882	      0.32014867	      0.46294844	      0.09286787	      0.47182627
      0.90742861	      0.32014668	      0.46294614	      0.09286823	      0.47182833
      0.90762841	      0.32014471	      0.46294384	      0.09286860	      0.47183038
      0.90780709	      0.32014296	      0.46294179	      0.09286893	      0.47183222
      0.90798576	      0.32014122	      0.46293974	      0.09286927	      0.47183405
      0.90816444	      0.32013948	      0.46293771	      0.09286961	      0.47183588
      0.90834312	      0.32013776	      0.46293567	      0.09286995	      0.47183770
      0.90852179	      0.32013604	      0.46293365	      0.09287030	      0.47183952
      0.90870047	      0.32013433	      0.46293163	      0.09287065	      0.47184134
      0.90887915	      0.32013263	      0.46292961	      0.09287100	      0.47184315
      0.90905782	      0.32013094	      0.46292761	      0.09287136	      0.47184495
      0.90923650	      0.32012926	      0.46292561	      0.09287172	      0.47184675
      0.90941518	      0.32012759	      0.46292362	      0.09287208	      0.47184855
      0.90959385	      0.32012592	      0.46292163	      0.09287244	      0.47185034
      0.90977253	      0.32012427	      0.46291965	      0.09287280	      0.47185212
      0.90995121	      0.32012262	      0.46291768	      0.09287316	      0.47185390
      0.91012989	      0.32012099	      0.46291572	      0.09287353	      0.47185567
      0.91030856	      0.32011936	      0.46291377	      0.09287390	      0.47185744
      0.91048724	      0.32011774	      0.46291182	      0.09287426	      0.47185920
      0.91066592	      0.32011613	      0.46290988	      0.09287463	      0.47186095
      0.91084459	      0.32011453	      0.46290795	      0.09287500	      0.47186270
      0.91102327	      0.32011293	      0.46290602	      0.09287537	      0.47186444
      0.91120195	      0.32011135	      0.46290411	      0.09287575	      0.47186618
      0.91138062	      0.32010977	      0.46290220	      0.09287612	      0.47186791
      0.91155930	      0.32010820	      0.46290030	      0.09287649	      0.47186963
      0.91173798	      0.32010664	      0.46289840	      0.09287686	      0.47187134
      0.91191665	      0.32010508	      0.46289652	      0.09287724	      0.47187305
      0.91209533	      0.32010354	      0.46289464	      0.09287761	      0.47187476
      0.91227401	      0.32010200	      0.46289277	      0.09287799	      0.47187645
      0.91245269	      0.32010047	      0.46289091	      0.09287836	      0.47187815
      0.91263136	      0.32009895	      0.46288905	      0.09287873	      0.47187983
      0.91281004	      0.32009743	      0.46288720	      0.09287911	      0.47188151
      0.91298872	      0.32009593	      0.46288536	      0.09287949	      0.47188318
      0.91316739	      0.32009443	      0.46288353	      0.09287986	      0.47188485
      0.91334607	      0.32009294	      0.46288170	      0.09288024	      0.47188651
      0.91352475	      0.32009145	      0.46287988	      0.09288061	      0.47188816
      0.91370342	      0.32008997	      0.46287807	      0.09288099	      0.47188981
      0.91388210	      0.32008850	      0.46287626	      0.09288136	      0.47189146
      0.91406078	      0.32008704	      0.46287446	      0.09288174	      0.47189309
      0.91423945	      0.32008558	      0.46287267	      0.09288212	      0.47189472
      0.91441813	      0.32008413	      0.46287088	      0.09288249	      0.47189635
      0.91459681	      0.32008269	      0.46286911	      0.09288287	      0.47189797
      0.91477549	      0.32008125	      0.46286733	      0.09288324	      0.47189958
      0.91495416	      0.32007982	      0.46286557	      0.09288362	      0.47190119
      0.91513284	      0.32007839	      0.46286381	      0.09288400	      0.47190279
      0.91531152	      0.32007698	      0.46286206	      0.09288437	      0.47190439
      0.91549019	      0.32007557	      0.46286031	      0.09288475	      0.47190598
      0.91566887	      0.32007416	      0.46285857	      0.09288512	      0.47190757
      0.91584755	      0.32007276	      0.46285684	      0.09288550	      0.47190915
      0.91602622	      0.32007137	      0.46285511	      0.09288588	      0.47191073
      0.91620490	      0.32006999	      0.46285339	      0.09288625	      0.47191230
      0.91638358	      0.32006861	      0.46285168	      0.09288663	      0.47191387
      0.91656226	      0.32006723	      0.46284997	      0.09288700	      0.47191543
      0.91674093	      0.32006586	      0.46284826	      0.09288738	      0.47191699
      0.91691961	      0.32006450	      0.46284657	      0.09288776	      0.47191854
      0.91709829	      0.32006314	      0.46284488	      0.09288813	      0.47192008
      0.91727696	      0.32006179	      0.46284319	      0.09288851	      0.47192162
      0.91745564	      0.32006045	      0.46284151	      0.09288889	      0.47192316
      0.91763432	      0.32005911	      0.46283983	      0.09288926	      0.47192469
      0.91781299	      0.32005777	      0.46283816	      0.09288964	      0.47192622
      0.91799167	      0.32005644	      0.46283650	      0.09289002	      0.47192775
      0.91817035	      0.32005512	      0.46283484	      0.09289039	      0.47192926
      0.91834902	      0.32005380	      0.46283319	      0.09289077	      0.47193078
      0.91852770	      0.32005249	      0.46283154	      0.09289114	      0.47193229
      0.91870638	      0.32005118	      0.46282990	      0.09289152	      0.47193379
      0.91888506	      0.32004988	      0.46282826	      0.09289190	      0.47193529
      0.91906373	      0.32004858	      0.46282663	      0.09289227	      0.47193679
      0.91924241	      0.32004729	      0.46282500	      0.09289265	      0.47193828
      0.91942109	      0.32004600	      0.46282338	      0.09289303	      0.47193977
      0.91959976	      0.32004472	      0.46282176	      0.09289341	      0.47194126
      0.91977844	      0.32004344	      0.46282015	      0.09289378	      0.47194274
      0.91995712	      0.32004217	      0.46281854	      0.09289416	      0.47194421
      0.92013579	      0.32004090	      0.46281693	      0.09289454	      0.47194569
      0.92031447	      0.32003964	      0.46281534	      0.09289491	      0.47194715
      0.92049315	      0.32003838	      0.46281374	      0.09289529	      0.47194862
      0.92067182	      0.32003713	      0.46281215	      0.09289567	      0.47195008
      0.92085050	      0.32003588	      0.46281057	      0.09289605	      0.47195154
      0.92102918	      0.32003464	      0.46280899	      0.09289642	      0.47195299
      0.92120786	      0.32003340	      0.46280741	      0.09289680	      0.47195444
      0.92138653	      0.32003216	      0.46280584	      0.09289718	      0.47195588
      0.92156521	      0.32003093	      0.46280427	      0.09289756	      0.47195733
      0.92174389	      0.32002970	      0.46280271	      0.09289794	      0.47195876
      0.92192256	      0.32002848	      0.46280115	      0.09289832	      0.47196020
      0.92210124	      0.32002726	      0.46279959	      0.09289869	      0.47196163
      0.92227992	      0.32002605	      0.46279804	      0.09289907	      0.47196306
      0.92245859	      0.32002484	      0.46279650	      0.09289945	      0.47196448
      0.92263727	      0.32002364	      0.46279495	      0.09289983	      0.47196591
      0.92281595	      0.32002244	      0.46279341	      0.09290021	      0.47196732
      0.92299462	      0.32002124	      0.46279188	      0.09290059	      0.47196874
      0.92317330	      0.32002005	      0.46279035	      0.09290097	      0.47197015
      0.92335198	      0.32001886	      0.46278882	      0.09290135	      0.47197156
      0.92353066	      0.32001767	      0.46278730	      0.09290173	      0.47197296
      0.92370933	      0.32001649	      0.46278578	      0.09290211	      0.47197436
      0.92388801	      0.32001532	      0.46278427	      0.09290249	      0.47197576
      0.92406669	      0.32001414	      0.46278275	      0.09290287	      0.47197716
      0.92424536	      0.32001298	      0.46278125	      0.09290325	      0.47197855
      0.92442404	      0.32001181	      0.46277974	      0.09290363	      0.47197994
      0.92460272	      0.32001065	      0.46277824	      0.09290401	      0.47198133
      0.92478139	      0.32000949	      0.46277675	      0.09290439	      0.47198271
      0.92496007	      0.32000834	      0.46277525	      0.09290477	      0.47198409
      0.92513875	      0.32000719	      0.46277376	      0.09290516	      0.47198547
      0.92531743	      0.32000604	      0.46277228	      0.09290554	      0.47198684
      0.92549610	      0.32000490	      0.46277079	      0.09290592	      0.47198821
      0.92567478	      0.32000376	      0.46276931	      0.09290630	      0.47198958
      0.92585346	      0.32000263	      0.46276784	      0.09290668	      0.47199095
      0.92603213	      0.32000149	      0.46276637	      0.09290707	      0.47199231
      0.92621081	      0.32000037	      0.46276490	      0.09290745	      0.47199367
      0.92638949	      0.31999924	      0.46276343	      0.09290783	      0.47199503
      0.92656816	      0.31999812	      0.46276197	      0.09290822	      0.47199639
      0.92674684	      0.31999700	      0.46276051	      0.09290860	      0.47199774
      0.92692552	      0.31999589	      0.46275905	      0.09290898	      0.47199909
      0.92710419	      0.31999478	      0.46275760	      0.09290937	      0.47200044
      0.92728287	      0.31999367	      0.46275615	      0.09290975	      0.47200178
      0.92746155	      0.31999257	      0.46275470	      0.09291014	      0.47200313
      0.92764023	      0.31999146	      0.46275326	      0.09291052	      0.47200447
      0.92781890	      0.31999037	      0.46275182	      0.09291091	      0.47200580
      0.92799758	      0.31998927	      0.46275038	      0.09291129	      0.47200714
      0.92817626	      0.31998818	      0.46274895	      0.09291168	      0.47200847
      0.92835493	      0.31998709	      0.46274751	      0.09291207	      0.47200980
      0.92853361	      0.31998601	      0.46274608	      0.09291245	      0.47201113
      0.92871229	      0.31998493	      0.46274466	      0.09291284	      0.47201245
      0.92889096	      0.31998385	      0.46274324	      0.09291322	      0.47201378
      0.92906964	      0.31998277	      0.46274182	      0.09291361	      0.47201510
      0.92924832	      0.31998170	      0.46274040	      0.09291400	      0.47201641
      0.92942699	      0.31998063	      0.46273898	      0.09291439	      0.47201773
      0.92960567	      0.31997957	      0.46273757	      0.09291477	      0.47201904
      0.92978435	      0.31997850	      0.46273616	      0.09291516	      0.47202035
      0.92996303	      0.31997744	      0.46273476	      0.09291555	      0.47202166
      0.93014170	      0.31997639	      0.46273336	      0.09291594	      0.47202297
      0.93032038	      0.31997533	      0.46273195	      0.09291633	      0.47202428
      0.93049906	      0.31997428	      0.46273056	      0.09291672	      0.47202558
      0.93067773	      0.31997323	      0.46272916	      0.09291711	      0.47202688
      0.93085641	      0.31997219	      0.46272777	      0.09291750	      0.47202818
      0.93103509	      0.31997114	      0.46272638	      0.09291789	      0.47202947
      0.93121376	      0.31997010	      0.46272499	      0.09291828	      0.47203077
      0.93139244	      0.31996907	      0.46272361	      0.09291867	      0.47203206
      0.93157112	      0.31996803	      0.46272222	      0.09291906	      0.47203335
      0.93174979	      0.31996700	      0.46272084	      0.09291945	      0.47203464
      0.93192847	      0.31996597	      0.46271947	      0.09291984	      0.47203592
      0.93210715	      0.31996495	      0.46271809	      0.09292023	      0.47203721
      0.93228583	      0.31996392	      0.46271672	      0.09292063	      0.47203849
      0.93246450	      0.31996290	      0.46271535	      0.09292102	      0.47203977
      0.93264318	      0.31996189	      0.46271398	      0.09292141	      0.47204105
      0.93282186	      0.31996087	      0.46271262	      0.09292180	      0.47204232
      0.93300053	      0.31995986	      0.46271125	      0.09292220	      0.47204360
      0.93317921	      0.31995885	      0.46270989	      0.09292259	      0.47204487
      0.93335789	      0.31995784	      0.46270854	      0.09292298	      0.47204614
      0.93357253	      0.31995664	      0.46270691	      0.09292346	      0.47204766
      0.93378717	      0.31995543	      0.46270528	      0.09292393	      0.47204918
      0.93394474	      0.31995455	      0.46270409	      0.09292428	      0.47205030
      0.93413914	      0.31995347	      0.46270263	      0.09292471	      0.47205167
      0.93433354	      0.31995239	      0.46270116	      0.09292514	      0.47205304
      0.93452554	      0.31995133	      0.46269972	      0.09292557	      0.47205440
      0.93471754	      0.31995026	      0.46269828	      0.09292599	      0.47205575
      0.93491646	      0.31994917	      0.46269679	      0.09292643	      0.47205714
      0.93511538	      0.31994807	      0.46269530	      0.09292688	      0.47205854
      0.93530572	      0.31994703	      0.46269388	      0.09292730	      0.47205987
      0.93549606	      0.31994599	      0.46269246	      0.09292772	      0.47206120
      0.93569548	      0.31994490	      0.46269098	      0.09292817	      0.47206259
      0.93589490	      0.31994382	      0.46268950	      0.09292861	      0.47206398
      0.93607864	      0.31994282	      0.46268813	      0.09292902	      0.47206526
      0.93626237	      0.31994183	      0.46268677	      0.09292943	      0.47206654
      0.93646337	      0.31994074	      0.46268529	      0.09292988	      0.47206794
      0.93666438	      0.31993966	      0.46268381	      0.09293033	      0.47206933
      0.93683107	      0.31993876	      0.46268258	      0.09293071	      0.47207048
      0.93703878	      0.31993765	      0.46268105	      0.09293117	      0.47207192
      0.93724650	      0.31993654	      0.46267953	      0.09293164	      0.47207335
      0.93740657	      0.31993569	      0.46267835	      0.09293200	      0.47207446
      0.93760049	      0.31993466	      0.46267694	      0.09293243	      0.47207579
      0.93779440	      0.31993363	      0.46267552	      0.09293287	      0.47207713
      0.93798962	      0.31993260	      0.46267409	      0.09293331	      0.47207847
      0.93818484	      0.31993157	      0.46267267	      0.09293375	      0.47207981
      0.93836234	      0.31993063	      0.46267138	      0.09293415	      0.47208102
      0.93853985	      0.31992970	      0.46267009	      0.09293455	      0.47208224
      0.93873937	      0.31992866	      0.46266865	      0.09293500	      0.47208360
      0.93893890	      0.31992762	      0.46266720	      0.09293545	      0.47208496
      0.93909528	      0.31992680	      0.46266607	      0.09293581	      0.47208603
      0.93929605	      0.31992576	      0.46266462	      0.09293626	      0.47208739
      0.93949683	      0.31992471	      0.46266317	      0.09293672	      0.47208876
      0.93965558	      0.31992389	      0.46266203	      0.09293708	      0.47208984
      0.93985404	      0.31992287	      0.46266060	      0.09293753	      0.47209118
      0.94005250	      0.31992185	      0.46265918	      0.09293798	      0.47209253
      0.94021411	      0.31992102	      0.46265802	      0.09293835	      0.47209362
      0.94042542	      0.31991993	      0.46265651	      0.09293883	      0.47209505
      0.94063672	      0.31991885	      0.46265500	      0.09293931	      0.47209648
      0.94079261	      0.31991806	      0.46265389	      0.09293967	      0.47209753
      0.94094850	      0.31991726	      0.46265278	      0.09294002	      0.47209858
      0.94112193	      0.31991638	      0.46265154	      0.09294042	      0.47209975
      0.94129535	      0.31991550	      0.46265031	      0.09294082	      0.47210091
      0.94148522	      0.31991454	      0.46264896	      0.09294125	      0.47210219
      0.94167508	      0.31991358	      0.46264761	      0.09294169	      0.47210346
      0.94183086	      0.31991280	      0.46264651	      0.09294204	      0.47210451
      0.94203502	      0.31991177	      0.46264507	      0.09294251	      0.47210587
      0.94223919	      0.31991075	      0.46264362	      0.09294298	      0.47210724
      0.94239879	      0.31990995	      0.46264250	      0.09294335	      0.47210831
      0.94255839	      0.31990915	      0.46264137	      0.09294372	      0.47210937
      0.94273271	      0.31990828	      0.46264015	      0.09294412	      0.47211053
      0.94290702	      0.31990742	      0.46263892	      0.09294452	      0.47211170
      0.94308839	      0.31990652	      0.46263765	      0.09294494	      0.47211290
      0.94326977	      0.31990562	      0.46263638	      0.09294536	      0.47211411
      0.94342452	      0.31990485	      0.46263529	      0.09294572	      0.47211514
      0.94363789	      0.31990380	      0.46263380	      0.09294621	      0.47211655
      0.94385126	      0.31990275	      0.46263231	      0.09294670	      0.47211797
      0.94398554	      0.31990209	      0.46263137	      0.09294702	      0.47211886
      0.94411983	      0.31990143	      0.46263044	      0.09294733	      0.47211975
      0.94430474	      0.31990053	      0.46262915	      0.09294776	      0.47212097
      0.94448966	      0.31989962	      0.46262786	      0.09294819	      0.47212219
      0.94465552	      0.31989882	      0.46262671	      0.09294857	      0.47212328
      0.94482138	      0.31989801	      0.46262556	      0.09294896	      0.47212438
      0.94497594	      0.31989726	      0.46262449	      0.09294932	      0.47212540
      0.94518539	      0.31989624	      0.46262304	      0.09294981	      0.47212678
      0.94539483	      0.31989523	      0.46262159	      0.09295030	      0.47212815
      0.94554036	      0.31989453	      0.46262058	      0.09295064	      0.47212911
      0.94568589	      0.31989383	      0.46261958	      0.09295098	      0.47213006
      0.94582241	      0.31989317	      0.46261864	      0.09295130	      0.47213096
      0.94604103	      0.31989212	      0.46261713	      0.09295181	      0.47213239
      0.94619421	      0.31989139	      0.46261608	      0.09295217	      0.47213340
      0.94634740	      0.31989065	      0.46261502	      0.09295253	      0.47213440
      0.94650059	      0.31988992	      0.46261397	      0.09295289	      0.47213540
      0.94665659	      0.31988918	      0.46261290	      0.09295326	      0.47213642
      0.94686760	      0.31988818	      0.46261146	      0.09295375	      0.47213780
      0.94707860	      0.31988718	      0.46261001	      0.09295425	      0.47213917
      0.94722277	      0.31988649	      0.46260903	      0.09295459	      0.47214011
      0.94736694	      0.31988581	      0.46260804	      0.09295493	      0.47214105
      0.94753239	      0.31988503	      0.46260691	      0.09295532	      0.47214213
      0.94774052	      0.31988405	      0.46260549	      0.09295581	      0.47214348
      0.94792882	      0.31988316	      0.46260421	      0.09295626	      0.47214471
      0.94816156	      0.31988207	      0.46260263	      0.09295681	      0.47214622
      0.94830967	      0.31988138	      0.46260162	      0.09295716	      0.47214718
      0.94849029	      0.31988054	      0.46260039	      0.09295759	      0.47214835
      0.94866271	      0.31987973	      0.46259923	      0.09295800	      0.47214947
      0.94888166	      0.31987871	      0.46259774	      0.09295852	      0.47215088
      0.94902423	      0.31987805	      0.46259678	      0.09295886	      0.47215180
      0.94924940	      0.31987701	      0.46259526	      0.09295939	      0.47215326
      0.94939209	      0.31987635	      0.46259429	      0.09295973	      0.47215418
      0.94953477	      0.31987569	      0.46259333	      0.09296008	      0.47215510
      0.94971387	      0.31987486	      0.46259212	      0.09296050	      0.47215626
      0.94990293	      0.31987399	      0.46259085	      0.09296096	      0.47215747
      0.95009199	      0.31987312	      0.46258958	      0.09296141	      0.47215869
      0.95024750	      0.31987241	      0.46258853	      0.09296178	      0.47215969
      0.95040301	      0.31987170	      0.46258749	      0.09296215	      0.47216069
      0.95057789	      0.31987090	      0.46258631	      0.09296257	      0.47216181
      0.95075276	      0.31987010	      0.46258514	      0.09296299	      0.47216294
      0.95092764	      0.31986930	      0.46258397	      0.09296341	      0.47216406
      0.95108328	      0.31986859	      0.46258293	      0.09296379	      0.47216506
      0.95123892	      0.31986789	      0.46258189	      0.09296416	      0.47216605
      0.95139456	      0.31986718	      0.46258085	      0.09296454	      0.47216705
      0.95156366	      0.31986642	      0.46257972	      0.09296495	      0.47216813
      0.95173276	      0.31986565	      0.46257859	      0.09296535	      0.47216921
      0.95190186	      0.31986489	      0.46257746	      0.09296576	      0.47217030
      0.95207096	      0.31986413	      0.46257634	      0.09296617	      0.47217138
      0.95221085	      0.31986350	      0.46257540	      0.09296651	      0.47217227
      0.95235074	      0.31986287	      0.46257447	      0.09296685	      0.47217316
      0.95253303	      0.31986205	      0.46257326	      0.09296729	      0.47217432
      0.95271532	      0.31986124	      0.46257205	      0.09296773	      0.47217549
      0.95285305	      0.31986062	      0.46257114	      0.09296807	      0.47217636
      0.95299078	      0.31986001	      0.46257023	      0.09296840	      0.47217724
      0.95317360	      0.31985919	      0.46256902	      0.09296885	      0.47217840
      0.95335641	      0.31985838	      0.46256781	      0.09296929	      0.47217956
      0.95349308	      0.31985777	      0.46256690	      0.09296963	      0.47218043
      0.95362974	      0.31985717	      0.46256600	      0.09296996	      0.47218130
      0.95381300	      0.31985636	      0.46256479	      0.09297041	      0.47218246
      0.95399626	      0.31985555	      0.46256358	      0.09297086	      0.47218363
      0.95412931	      0.31985496	      0.46256270	      0.09297118	      0.47218447
      0.95426237	      0.31985437	      0.46256183	      0.09297151	      0.47218531
      0.95444662	      0.31985356	      0.46256061	      0.09297196	      0.47218648
      0.95463087	      0.31985275	      0.46255940	      0.09297241	      0.47218765
      0.95476180	      0.31985218	      0.46255854	      0.09297273	      0.47218848
      0.95489273	      0.31985161	      0.46255768	      0.09297305	      0.47218931
      0.95507746	      0.31985080	      0.46255647	      0.09297351	      0.47219047
      0.95526219	      0.31984999	      0.46255525	      0.09297396	      0.47219164
      0.95539084	      0.31984943	      0.46255441	      0.09297428	      0.47219245
      0.95551949	      0.31984887	      0.46255357	      0.09297460	      0.47219326
      0.95570454	      0.31984807	      0.46255236	      0.09297505	      0.47219443
      0.95588959	      0.31984726	      0.46255115	      0.09297551	      0.47219560
      0.95601650	      0.31984671	      0.46255032	      0.09297582	      0.47219640
      0.95614342	      0.31984616	      0.46254949	      0.09297614	      0.47219720
      0.95632880	      0.31984536	      0.46254828	      0.09297660	      0.47219837
      0.95651418	      0.31984456	      0.46254707	      0.09297706	      0.47219953
      0.95663892	      0.31984402	      0.46254625	      0.09297737	      0.47220032
      0.95676366	      0.31984349	      0.46254544	      0.09297768	      0.47220110
      0.95694899	      0.31984269	      0.46254423	      0.09297814	      0.47220227
      0.95713433	      0.31984190	      0.46254303	      0.09297860	      0.47220343
      0.95725823	      0.31984137	      0.46254222	      0.09297891	      0.47220421
      0.95738213	      0.31984084	      0.46254142	      0.09297921	      0.47220499
      0.95756817	      0.31984004	      0.46254021	      0.09297968	      0.47220616
      0.95773384	      0.31983933	      0.46253913	      0.09298009	      0.47220719
      0.95787780	      0.31983872	      0.46253820	      0.09298045	      0.47220810
      0.95802175	      0.31983811	      0.46253726	      0.09298081	      0.47220900
      0.95820280	      0.31983734	      0.46253609	      0.09298126	      0.47221013
      0.95833754	      0.31983677	      0.46253522	      0.09298160	      0.47221098
      0.95847228	      0.31983620	      0.46253435	      0.09298194	      0.47221182
      0.95863854	      0.31983549	      0.46253327	      0.09298236	      0.47221286
      0.95880330	      0.31983480	      0.46253221	      0.09298277	      0.47221389
      0.95896806	      0.31983410	      0.46253114	      0.09298318	      0.47221492
      0.95913282	      0.31983341	      0.46253008	      0.09298360	      0.47221595
      0.95926978	      0.31983283	      0.46252919	      0.09298394	      0.47221681
      0.95940674	      0.31983226	      0.46252831	      0.09298429	      0.47221766
      0.95954370	      0.31983168	      0.46252743	      0.09298463	      0.47221852
      0.95972395	      0.31983092	      0.46252627	      0.09298509	      0.47221964
      0.95987848	      0.31983028	      0.46252527	      0.09298548	      0.47222060
      0.96003302	      0.31982963	      0.46252428	      0.09298587	      0.47222157
      0.96018755	      0.31982899	      0.46252328	      0.09298626	      0.47222253
      0.96032478	      0.31982842	      0.46252240	      0.09298661	      0.47222339
      0.96046201	      0.31982784	      0.46252152	      0.09298696	      0.47222424
      0.96064008	      0.31982710	      0.46252038	      0.09298741	      0.47222535
      0.96077667	      0.31982654	      0.46251950	      0.09298776	      0.47222620
      0.96091325	      0.31982597	      0.46251863	      0.09298810	      0.47222705
      0.96104984	      0.31982540	      0.46251775	      0.09298845	      0.47222790
      0.96122877	      0.31982466	      0.46251660	      0.09298891	      0.47222901
      0.96137889	      0.31982404	      0.46251564	      0.09298929	      0.47222994
      0.96152900	      0.31982342	      0.46251468	      0.09298967	      0.47223088
      0.96167912	      0.31982281	      0.46251372	      0.09299005	      0.47223181
      0.96182924	      0.31982219	      0.46251276	      0.09299044	      0.47223274
      0.96197935	      0.31982157	      0.46251180	      0.09299082	      0.47223367
      0.96212947	      0.31982096	      0.46251084	      0.09299121	      0.47223461
      0.96227958	      0.31982034	      0.46250988	      0.09299159	      0.47223554
      0.96242970	      0.31981973	      0.46250893	      0.09299198	      0.47223647
      0.96257981	      0.31981911	      0.46250797	      0.09299236	      0.47223740
      0.96271064	      0.31981858	      0.46250714	      0.09299270	      0.47223821
      0.96284147	      0.31981804	      0.46250630	      0.09299303	      0.47223902
      0.96302013	      0.31981732	      0.46250516	      0.09299349	      0.47224013
      0.96315556	      0.31981676	      0.46250430	      0.09299384	      0.47224096
      0.96329100	      0.31981621	      0.46250344	      0.09299419	      0.47224180
      0.96342643	      0.31981566	      0.46250258	      0.09299454	      0.47224264
      0.96360240	      0.31981495	      0.46250146	      0.09299499	      0.47224373
      0.96374631	      0.31981437	      0.46250055	      0.09299537	      0.47224462
      0.96389023	      0.31981379	      0.46249963	      0.09299574	      0.47224551
      0.96403414	      0.31981320	      0.46249872	      0.09299611	      0.47224640
      0.96417805	      0.31981262	      0.46249781	      0.09299648	      0.47224729
      0.96432197	      0.31981204	      0.46249689	      0.09299686	      0.47224818
      0.96446588	      0.31981147	      0.46249598	      0.09299723	      0.47224907
      0.96460979	      0.31981089	      0.46249507	      0.09299760	      0.47224996
      0.96476914	      0.31981025	      0.46249406	      0.09299802	      0.47225094
      0.96492849	      0.31980961	      0.46249305	      0.09299843	      0.47225192
      0.96505409	      0.31980910	      0.46249226	      0.09299876	      0.47225270
      0.96517969	      0.31980860	      0.46249146	      0.09299909	      0.47225347
      0.96536358	      0.31980787	      0.46249030	      0.09299957	      0.47225461
      0.96549277	      0.31980735	      0.46248948	      0.09299991	      0.47225540
      0.96562196	      0.31980684	      0.46248867	      0.09300024	      0.47225620
      0.96578281	      0.31980620	      0.46248765	      0.09300066	      0.47225719
      0.96593622	      0.31980559	      0.46248668	      0.09300107	      0.47225814
      0.96608963	      0.31980498	      0.46248571	      0.09300147	      0.47225908
      0.96624304	      0.31980437	      0.46248475	      0.09300187	      0.47226003
      0.96637216	      0.31980386	      0.46248393	      0.09300221	      0.47226082
      0.96650129	      0.31980334	      0.46248312	      0.09300255	      0.47226162
      0.96663041	      0.31980283	      0.46248230	      0.09300289	      0.47226241
      0.96681034	      0.31980212	      0.46248117	      0.09300336	      0.47226352
      0.96694623	      0.31980159	      0.46248032	      0.09300372	      0.47226436
      0.96708213	      0.31980105	      0.46247946	      0.09300408	      0.47226519
      0.96721802	      0.31980052	      0.46247861	      0.09300444	      0.47226603
      0.96739386	      0.31979983	      0.46247750	      0.09300490	      0.47226711
      0.96751493	      0.31979935	      0.46247674	      0.09300522	      0.47226785
      0.96763599	      0.31979888	      0.46247598	      0.09300554	      0.47226860
      0.96780186	      0.31979823	      0.46247494	      0.09300598	      0.47226962
      0.96796179	      0.31979760	      0.46247393	      0.09300640	      0.47227060
      0.96812173	      0.31979697	      0.46247293	      0.09300683	      0.47227158
      0.96825231	      0.31979646	      0.46247211	      0.09300718	      0.47227238
      0.96838288	      0.31979595	      0.46247129	      0.09300752	      0.47227319
      0.96854858	      0.31979531	      0.46247025	      0.09300796	      0.47227420
      0.96868079	      0.31979479	      0.46246942	      0.09300832	      0.47227502
      0.96881300	      0.31979428	      0.46246859	      0.09300867	      0.47227583
      0.96894522	      0.31979377	      0.46246777	      0.09300902	      0.47227664
      0.96912353	      0.31979308	      0.46246665	      0.09300950	      0.47227773
      0.96924206	      0.31979262	      0.46246591	      0.09300981	      0.47227846
      0.96936059	      0.31979216	      0.46246517	      0.09301013	      0.47227919
      0.96952745	      0.31979151	      0.46246412	      0.09301058	      0.47228021
      0.96968715	      0.31979089	      0.46246312	      0.09301101	      0.47228119
      0.96984685	      0.31979028	      0.46246213	      0.09301143	      0.47228217
      0.96997478	      0.31978979	      0.46246133	      0.09301178	      0.47228295
      0.97010270	      0.31978929	      0.46246053	      0.09301212	      0.47228374
      0.97026769	      0.31978866	      0.46245950	      0.09301256	      0.47228475
      0.97039894	      0.31978815	      0.46245868	      0.09301292	      0.47228555
      0.97053020	      0.31978765	      0.46245786	      0.09301327	      0.47228636
      0.97066145	      0.31978715	      0.46245704	      0.09301363	      0.47228716
      0.97083493	      0.31978648	      0.46245596	      0.09301409	      0.47228822
      0.97095409	      0.31978603	      0.46245521	      0.09301442	      0.47228895
      0.97107324	      0.31978557	      0.46245447	      0.09301474	      0.47228968
      0.97123544	      0.31978495	      0.46245346	      0.09301518	      0.47229068
      0.97138905	      0.31978437	      0.46245250	      0.09301559	      0.47229162
      0.97154265	      0.31978378	      0.46245155	      0.09301601	      0.47229256
      0.97167005	      0.31978330	      0.46245076	      0.09301635	      0.47229334
      0.97179744	      0.31978281	      0.46244996	      0.09301670	      0.47229412
      0.97195714	      0.31978221	      0.46244897	      0.09301713	      0.47229509
      0.97208920	      0.31978171	      0.46244815	      0.09301749	      0.47229590
      0.97222125	      0.31978121	      0.46244733	      0.09301785	      0.47229671
      0.97235331	      0.31978071	      0.46244650	      0.09301821	      0.47229752
      0.97251477	      0.31978010	      0.46244550	      0.09301865	      0.47229850
      0.97263830	      0.31977963	      0.46244473	      0.09301899	      0.47229926
      0.97276184	      0.31977916	      0.46244397	      0.09301933	      0.47230002
      0.97291374	      0.31977859	      0.46244302	      0.09301974	      0.47230094
      0.97305816	      0.31977805	      0.46244213	      0.09302014	      0.47230183
      0.97320259	      0.31977750	      0.46244123	      0.09302053	      0.47230271
      0.97334701	      0.31977696	      0.46244033	      0.09302093	      0.47230359
      0.97347046	      0.31977650	      0.46243957	      0.09302127	      0.47230435
      0.97359390	      0.31977603	      0.46243880	      0.09302161	      0.47230510
      0.97371734	      0.31977557	      0.46243804	      0.09302195	      0.47230586
      0.97390437	      0.31977487	      0.46243688	      0.09302246	      0.47230700
      0.97401454	      0.31977446	      0.46243619	      0.09302277	      0.47230767
      0.97412472	      0.31977405	      0.46243551	      0.09302307	      0.47230835
      0.97429827	      0.31977340	      0.46243444	      0.09302355	      0.47230941
      0.97442104	      0.31977294	      0.46243368	      0.09302389	      0.47231016
      0.97466987	      0.31977201	      0.46243214	      0.09302458	      0.47231168
      0.97476656	      0.31977165	      0.46243154	      0.09302484	      0.47231227
      0.97488895	      0.31977120	      0.46243078	      0.09302518	      0.47231302
      0.97510182	      0.31977041	      0.46242946	      0.09302577	      0.47231432
      0.97533057	      0.31976956	      0.46242805	      0.09302641	      0.47231571
      0.97543466	      0.31976918	      0.46242740	      0.09302670	      0.47231635
      0.97556158	      0.31976871	      0.46242662	      0.09302705	      0.47231713
      0.97574051	      0.31976805	      0.46242551	      0.09302755	      0.47231822
      0.97586752	      0.31976758	      0.46242473	      0.09302790	      0.47231899
      0.97599453	      0.31976711	      0.46242394	      0.09302826	      0.47231977
      0.97612155	      0.31976664	      0.46242316	      0.09302861	      0.47232055
      0.97629122	      0.31976602	      0.46242211	      0.09302909	      0.47232158
      0.97640544	      0.31976560	      0.46242141	      0.09302941	      0.47232228
      0.97651965	      0.31976518	      0.46242070	      0.09302973	      0.47232298
      0.97667915	      0.31976459	      0.46241972	      0.09303018	      0.47232395
      0.97682671	      0.31976405	      0.46241881	      0.09303059	      0.47232485
      0.97697427	      0.31976351	      0.46241790	      0.09303100	      0.47232575
      0.97709720	      0.31976306	      0.46241714	      0.09303135	      0.47232650
      0.97722013	      0.31976261	      0.46241638	      0.09303170	      0.47232725
      0.97737243	      0.31976205	      0.46241544	      0.09303212	      0.47232818
      0.97750255	      0.31976158	      0.46241464	      0.09303249	      0.47232898
      0.97763267	      0.31976110	      0.46241384	      0.09303286	      0.47232977
      0.97776279	      0.31976063	      0.46241303	      0.09303323	      0.47233057
      0.97789291	      0.31976016	      0.46241223	      0.09303359	      0.47233136
      0.97802303	      0.31975968	      0.46241143	      0.09303396	      0.47233216
      0.97818044	      0.31975911	      0.46241046	      0.09303441	      0.47233312
      0.97829592	      0.31975869	      0.46240975	      0.09303473	      0.47233382
      0.97841141	      0.31975827	      0.46240904	      0.09303506	      0.47233453
      0.97856378	      0.31975772	      0.46240810	      0.09303550	      0.47233546
      0.97870566	      0.31975721	      0.46240723	      0.09303590	      0.47233632
      0.97884755	      0.31975669	      0.46240635	      0.09303630	      0.47233719
      0.97897216	      0.31975624	      0.46240559	      0.09303666	      0.47233795
      0.97909677	      0.31975579	      0.46240482	      0.09303701	      0.47233871
      0.97922138	      0.31975534	      0.46240405	      0.09303737	      0.47233947
      0.97937472	      0.31975479	      0.46240311	      0.09303781	      0.47234041
      0.97950477	      0.31975432	      0.46240231	      0.09303818	      0.47234120
      0.97963482	      0.31975386	      0.46240151	      0.09303855	      0.47234200
      0.97976488	      0.31975339	      0.46240071	      0.09303892	      0.47234279
      0.97989493	      0.31975292	      0.46239991	      0.09303929	      0.47234358
      0.98002498	      0.31975245	      0.46239911	      0.09303967	      0.47234438
      0.98015503	      0.31975199	      0.46239831	      0.09304004	      0.47234517
      0.98028508	      0.31975152	      0.46239751	      0.09304041	      0.47234597
      0.98041513	      0.31975106	      0.46239671	      0.09304079	      0.47234676
      0.98054519	      0.31975059	      0.46239591	      0.09304116	      0.47234756
      0.98067524	      0.31975013	      0.46239511	      0.09304154	      0.47234835
      0.98083228	      0.31974957	      0.46239415	      0.09304199	      0.47234931
      0.98094258	      0.31974917	      0.46239347	      0.09304231	      0.47234998
      0.98105288	      0.31974878	      0.46239280	      0.09304263	      0.47235066
      0.98120848	      0.31974823	      0.46239184	      0.09304308	      0.47235161
      0.98135198	      0.31974772	      0.46239096	      0.09304349	      0.47235248
      0.98149549	      0.31974721	      0.46239008	      0.09304391	      0.47235336
      0.98161404	      0.31974679	      0.46238935	      0.09304425	      0.47235409
      0.98173259	      0.31974637	      0.46238862	      0.09304460	      0.47235481
      0.98188108	      0.31974584	      0.46238771	      0.09304503	      0.47235572
      0.98200942	      0.31974538	      0.46238692	      0.09304540	      0.47235650
      0.98213776	      0.31974493	      0.46238614	      0.09304577	      0.47235729
      0.98226610	      0.31974448	      0.46238535	      0.09304615	      0.47235807
      0.98239444	      0.31974402	      0.46238456	      0.09304652	      0.47235886
      0.98252278	      0.31974357	      0.46238377	      0.09304690	      0.47235964
      0.98265112	      0.31974312	      0.46238299	      0.09304727	      0.47236043
      0.98277947	      0.31974267	      0.46238220	      0.09304765	      0.47236121
      0.98290781	      0.31974221	      0.46238141	      0.09304802	      0.47236199
      0.98303615	      0.31974176	      0.46238062	      0.09304840	      0.47236278
      0.98316449	      0.31974131	      0.46237984	      0.09304878	      0.47236356
      0.98329283	      0.31974086	      0.46237905	      0.09304915	      0.47236435
      0.98342117	      0.31974041	      0.46237826	      0.09304953	      0.47236513
      0.98354951	      0.31973996	      0.46237748	      0.09304991	      0.47236592
      0.98367785	      0.31973951	      0.46237669	      0.09305028	      0.47236670
      0.98380619	      0.31973906	      0.46237590	      0.09305066	      0.47236749
      0.98393454	      0.31973861	      0.46237512	      0.09305104	      0.47236828
      0.98406288	      0.31973816	      0.46237433	      0.09305142	      0.47236906
      0.98419122	      0.31973772	      0.46237354	      0.09305180	      0.47236985
      0.98431956	      0.31973727	      0.46237276	      0.09305218	      0.47237063
      0.98444790	      0.31973682	      0.46237197	      0.09305256	      0.47237142
      0.98457624	      0.31973637	      0.46237118	      0.09305294	      0.47237220
      0.98470458	      0.31973593	      0.46237040	      0.09305332	      0.47237299
      0.98483292	      0.31973548	      0.46236961	      0.09305370	      0.47237377
      0.98496126	      0.31973503	      0.46236882	      0.09305408	      0.47237456
      0.98508961	      0.31973459	      0.46236804	      0.09305446	      0.47237535
      0.98521795	      0.31973414	      0.46236725	      0.09305484	      0.47237613
      0.98534629	      0.31973370	      0.46236647	      0.09305523	      0.47237692
      0.98547463	      0.31973325	      0.46236568	      0.09305561	      0.47237771
      0.98560297	      0.31973281	      0.46236489	      0.09305599	      0.47237849
      0.98573131	      0.31973237	      0.46236411	      0.09305638	      0.47237928
      0.98585965	      0.31973192	      0.46236332	      0.09305676	      0.47238006
      0.98598799	      0.31973148	      0.46236254	      0.09305714	      0.47238085
      0.98611633	      0.31973104	      0.46236175	      0.09305753	      0.47238164
      0.98622958	      0.31973065	      0.46236106	      0.09305787	      0.47238233
      0.98634283	      0.31973025	      0.46236036	      0.09305821	      0.47238303
      0.98648619	      0.31972976	      0.46235948	      0.09305864	      0.47238391
      0.98662955	      0.31972927	      0.46235861	      0.09305907	      0.47238479
      0.98673504	      0.31972891	      0.46235796	      0.09305939	      0.47238543
      0.98684052	      0.31972854	      0.46235731	      0.09305971	      0.47238608
      0.98700062	      0.31972799	      0.46235633	      0.09306019	      0.47238706
      0.98712696	      0.31972756	      0.46235556	      0.09306057	      0.47238784
      0.98725331	      0.31972713	      0.46235479	      0.09306095	      0.47238861
      0.98737965	      0.31972670	      0.46235401	      0.09306133	      0.47238939
      0.98750600	      0.31972626	      0.46235324	      0.09306172	      0.47239016
      0.98763234	      0.31972583	      0.46235247	      0.09306210	      0.47239094
      0.98775869	      0.31972540	      0.46235169	      0.09306248	      0.47239172
      0.98788503	      0.31972497	      0.46235092	      0.09306287	      0.47239249
      0.98801138	      0.31972454	      0.46235014	      0.09306325	      0.47239327
      0.98813772	      0.31972411	      0.46234937	      0.09306363	      0.47239405
      0.98826406	      0.31972368	      0.46234860	      0.09306402	      0.47239482
      0.98839041	      0.31972325	      0.46234782	      0.09306440	      0.47239560
      0.98851675	      0.31972282	      0.46234705	      0.09306479	      0.47239638
      0.98862995	      0.31972243	      0.46234636	      0.09306513	      0.47239707
      0.98874315	      0.31972205	      0.46234566	      0.09306548	      0.47239777
      0.98885636	      0.31972166	      0.46234497	      0.09306583	      0.47239846
      0.98901926	      0.31972111	      0.46234397	      0.09306633	      0.47239947
      0.98912918	      0.31972074	      0.46234330	      0.09306666	      0.47240014
      0.98923910	      0.31972037	      0.46234263	      0.09306700	      0.47240082
      0.98938503	      0.31971987	      0.46234173	      0.09306745	      0.47240172
      0.98951335	      0.31971944	      0.46234095	      0.09306784	      0.47240251
      0.98964168	      0.31971901	      0.46234016	      0.09306824	      0.47240330
      0.98977001	      0.31971857	      0.46233937	      0.09306863	      0.47240409
      0.98989833	      0.31971814	      0.46233859	      0.09306903	      0.47240488
      0.99001075	      0.31971776	      0.46233790	      0.09306937	      0.47240557
      0.99012317	      0.31971738	      0.46233721	      0.09306972	      0.47240626
      0.99026188	      0.31971692	      0.46233636	      0.09307015	      0.47240712
      0.99040060	      0.31971645	      0.46233551	      0.09307058	      0.47240797
      0.99050550	      0.31971610	      0.46233487	      0.09307090	      0.47240862
      0.99061040	      0.31971575	      0.46233423	      0.09307123	      0.47240927
      0.99076290	      0.31971523	      0.46233329	      0.09307170	      0.47241021
      0.99087170	      0.31971487	      0.46233263	      0.09307204	      0.47241088
      0.99098050	      0.31971450	      0.46233196	      0.09307238	      0.47241155
      0.99114380	      0.31971396	      0.46233096	      0.09307289	      0.47241256
      0.99126453	      0.31971355	      0.46233022	      0.09307326	      0.47241330
      0.99138527	      0.31971315	      0.46232948	      0.09307364	      0.47241405
      0.99150600	      0.31971275	      0.46232874	      0.09307402	      0.47241479
      0.99162674	      0.31971234	      0.46232800	      0.09307439	      0.47241554
      0.99177948	      0.31971183	      0.46232706	      0.09307487	      0.47241648
      0.99188260	      0.31971149	      0.46232643	      0.09307519	      0.47241712
      0.99198572	      0.31971115	      0.46232580	      0.09307552	      0.47241776
      0.99213580	      0.31971065	      0.46232488	      0.09307599	      0.47241869
      0.99226828	      0.31971021	      0.46232407	      0.09307640	      0.47241950
      0.99240077	      0.31970977	      0.46232326	      0.09307682	      0.47242032
      0.99251594	      0.31970938	      0.46232255	      0.09307718	      0.47242104
      0.99263111	      0.31970900	      0.46232184	      0.09307755	      0.47242175
      0.99274628	      0.31970862	      0.46232114	      0.09307791	      0.47242246
      0.99288969	      0.31970815	      0.46232026	      0.09307836	      0.47242335
      0.99300791	      0.31970775	      0.46231953	      0.09307874	      0.47242408
      0.99312614	      0.31970736	      0.46231881	      0.09307911	      0.47242481
      0.99324436	      0.31970697	      0.46231808	      0.09307948	      0.47242555
      0.99336259	      0.31970658	      0.46231736	      0.09307986	      0.47242628
      0.99350820	      0.31970610	      0.46231647	      0.09308032	      0.47242718
      0.99361568	      0.31970575	      0.46231581	      0.09308066	      0.47242785
      0.99372316	      0.31970539	      0.46231515	      0.09308100	      0.47242851
      0.99386313	      0.31970493	      0.46231429	      0.09308145	      0.47242938
      0.99400311	      0.31970447	      0.46231343	      0.09308189	      0.47243025
      0.99410908	      0.31970412	      0.46231278	      0.09308223	      0.47243090
      0.99421504	      0.31970377	      0.46231213	      0.09308257	      0.47243156
      0.99435520	      0.31970331	      0.46231127	      0.09308301	      0.47243243
      0.99448221	      0.31970290	      0.46231049	      0.09308342	      0.47243322
      0.99460923	      0.31970248	      0.46230972	      0.09308382	      0.47243401
      0.99473625	      0.31970206	      0.46230894	      0.09308423	      0.47243479
      0.99484525	      0.31970171	      0.46230827	      0.09308458	      0.47243547
      0.99495424	      0.31970135	      0.46230760	      0.09308493	      0.47243615
      0.99508669	      0.31970092	      0.46230679	      0.09308535	      0.47243697
      0.99521914	      0.31970049	      0.46230598	      0.09308578	      0.47243779
      0.99533216	      0.31970012	      0.46230528	      0.09308614	      0.47243849
      0.99544519	      0.31969975	      0.46230459	      0.09308650	      0.47243919
      0.99555822	      0.31969938	      0.46230390	      0.09308687	      0.47243989
      0.99570339	      0.31969891	      0.46230301	      0.09308733	      0.47244080
      0.99581403	      0.31969855	      0.46230233	      0.09308769	      0.47244148
      0.99592467	      0.31969819	      0.46230165	      0.09308805	      0.47244217
      0.99605848	      0.31969775	      0.46230083	      0.09308848	      0.47244300
      0.99619230	      0.31969732	      0.46230001	      0.09308891	      0.47244383
      0.99629747	      0.31969698	      0.46229937	      0.09308925	      0.47244448
      0.99640264	      0.31969664	      0.46229873	      0.09308959	      0.47244514
      0.99654000	      0.31969619	      0.46229788	      0.09309003	      0.47244599
      0.99666541	      0.31969579	      0.46229712	      0.09309044	      0.47244677
      0.99679083	      0.31969538	      0.46229635	      0.09309084	      0.47244755
      0.99691625	      0.31969498	      0.46229558	      0.09309125	      0.47244832
      0.99702395	      0.31969463	      0.46229492	      0.09309160	      0.47244899
      0.99713166	      0.31969428	      0.46229426	      0.09309194	      0.47244966
      0.99726294	      0.31969386	      0.46229346	      0.09309237	      0.47245047
      0.99739422	      0.31969344	      0.46229266	      0.09309280	      0.47245129
      0.99750539	      0.31969308	      0.46229198	      0.09309316	      0.47245198
      0.99761656	      0.31969272	      0.46229130	      0.09309352	      0.47245267
      0.99772773	      0.31969236	      0.46229062	      0.09309388	      0.47245336
      0.99787360	      0.31969190	      0.46228973	      0.09309435	      0.47245426
      0.99798257	      0.31969155	      0.46228907	      0.09309470	      0.47245494
      0.99809153	      0.31969120	      0.46228840	      0.09309506	      0.47245561
      0.99822504	      0.31969077	      0.46228759	      0.09309549	      0.47245644
      0.99835855	      0.31969034	      0.46228677	      0.09309593	      0.47245727
      0.99846128	      0.31969002	      0.46228615	      0.09309626	      0.47245790
      0.99856401	      0.31968969	      0.46228552	      0.09309659	      0.47245854
      0.99870203	      0.31968925	      0.46228468	      0.09309704	      0.47245939
      0.99882700	      0.31968885	      0.46228392	      0.09309745	      0.47246017
      0.99895197	      0.31968845	      0.46228316	      0.09309785	      0.47246094
      0.99907693	      0.31968806	      0.46228240	      0.09309826	      0.47246171
      0.99918160	      0.31968772	      0.46228176	      0.09309860	      0.47246236
      0.99928627	      0.31968739	      0.46228112	      0.09309894	      0.47246301
      0.99941865	      0.31968697	      0.46228032	      0.09309937	      0.47246382
      0.99955103	      0.31968655	      0.46227951	      0.09309980	      0.47246464
      0.99965976	      0.31968621	      0.46227885	      0.09310016	      0.47246531
      0.99976850	      0.31968586	      0.46227819	      0.09310051	      0.47246598
      0.99987723	      0.31968552	      0.46227753	      0.09310087	      0.47246665
      1.00002720	      0.31968505	      0.46227662	      0.09310135	      0.47246758
      1.00013291	      0.31968471	      0.46227598	      0.09310170	      0.47246823
      1.00023863	      0.31968438	      0.46227534	      0.09310204	      0.47246888
      1.00037431	      0.31968395	      0.46227452	      0.09310248	      0.47246972
      1.00050999	      0.31968353	      0.46227370	      0.09310293	      0.47247055
      1.00060922	      0.31968321	      0.46227310	      0.09310325	      0.47247116
      1.00070844	      0.31968290	      0.46227250	      0.09310357	      0.47247177
      1.00084939	      0.31968246	      0.46227165	      0.09310403	      0.47247264
      1.00097539	      0.31968206	      0.46227089	      0.09310444	      0.47247342
      1.00110140	      0.31968167	      0.46227013	      0.09310485	      0.47247419
      1.00121171	      0.31968133	      0.46226946	      0.09310521	      0.47247487
      1.00132202	      0.31968098	      0.46226879	      0.09310557	      0.47247554
      1.00143233	      0.31968064	      0.46226813	      0.09310593	      0.47247622
      1.00156948	      0.31968021	      0.46226730	      0.09310637	      0.47247706
      1.00168249	      0.31967986	      0.46226662	      0.09310674	      0.47247775
      1.00179551	      0.31967950	      0.46226594	      0.09310711	      0.47247845
      1.00190852	      0.31967915	      0.46226526	      0.09310747	      0.47247914
      1.00202153	      0.31967880	      0.46226458	      0.09310784	      0.47247983
      1.00216207	      0.31967836	      0.46226374	      0.09310830	      0.47248069
      1.00226490	      0.31967804	      0.46226312	      0.09310863	      0.47248132
      1.00236774	      0.31967773	      0.46226251	      0.09310896	      0.47248195
      1.00250244	      0.31967731	      0.46226170	      0.09310940	      0.47248277
      1.00263714	      0.31967689	      0.46226089	      0.09310984	      0.47248359
      1.00273806	      0.31967658	      0.46226029	      0.09311016	      0.47248421
      1.00283898	      0.31967627	      0.46225968	      0.09311049	      0.47248482
      1.00297437	      0.31967585	      0.46225887	      0.09311093	      0.47248564
      1.00309674	      0.31967547	      0.46225814	      0.09311133	      0.47248639
      1.00321910	      0.31967510	      0.46225741	      0.09311172	      0.47248713
      1.00334147	      0.31967472	      0.46225668	      0.09311212	      0.47248788
      1.00344480	      0.31967440	      0.46225607	      0.09311245	      0.47248850
      1.00354813	      0.31967408	      0.46225545	      0.09311279	      0.47248913
      1.00367660	      0.31967369	      0.46225469	      0.09311320	      0.47248991
      1.00380506	      0.31967330	      0.46225392	      0.09311361	      0.47249069
      1.00391325	      0.31967297	      0.46225328	      0.09311396	      0.47249134
      1.00402144	      0.31967263	      0.46225264	      0.09311431	      0.47249200
      1.00412963	      0.31967230	      0.46225199	      0.09311466	      0.47249265
      1.00427048	      0.31967187	      0.46225116	      0.09311511	      0.47249350
      1.00437567	      0.31967155	      0.46225054	      0.09311545	      0.47249414
      1.00448087	      0.31967123	      0.46224991	      0.09311579	      0.47249477
      1.00461041	      0.31967084	      0.46224915	      0.09311621	      0.47249555
      1.00473996	      0.31967044	      0.46224838	      0.09311662	      0.47249634
      1.00484104	      0.31967014	      0.46224778	      0.09311695	      0.47249694
      1.00494212	      0.31966983	      0.46224719	      0.09311727	      0.47249755
      1.00507368	      0.31966943	      0.46224641	      0.09311769	      0.47249834
      1.00519450	      0.31966906	      0.46224570	      0.09311808	      0.47249907
      1.00531532	      0.31966870	      0.46224499	      0.09311847	      0.47249979
      1.00543613	      0.31966833	      0.46224428	      0.09311885	      0.47250052
      1.00553885	      0.31966802	      0.46224367	      0.09311918	      0.47250113
      1.00564157	      0.31966771	      0.46224307	      0.09311951	      0.47250175
      1.00576824	      0.31966733	      0.46224233	      0.09311991	      0.47250251
      1.00589492	      0.31966695	      0.46224158	      0.09312032	      0.47250326
      1.00600265	      0.31966662	      0.46224095	      0.09312066	      0.47250391
      1.00611038	      0.31966630	      0.46224032	      0.09312101	      0.47250455
      1.00621811	      0.31966597	      0.46223969	      0.09312135	      0.47250519
      1.00635553	      0.31966556	      0.46223889	      0.09312178	      0.47250601
      1.00646046	      0.31966525	      0.46223827	      0.09312212	      0.47250663
      1.00656539	      0.31966493	      0.46223766	      0.09312245	      0.47250726
      1.00669247	      0.31966455	      0.46223692	      0.09312285	      0.47250801
      1.00681955	      0.31966417	      0.46223618	      0.09312326	      0.47250877
      1.00692086	      0.31966387	      0.46223559	      0.09312358	      0.47250937
      1.00702216	      0.31966357	      0.46223500	      0.09312390	      0.47250997
      1.00715074	      0.31966318	      0.46223426	      0.09312430	      0.47251073
      1.00727933	      0.31966280	      0.46223351	      0.09312471	      0.47251149
      1.00738289	      0.31966249	      0.46223291	      0.09312504	      0.47251210
      1.00748644	      0.31966218	      0.46223231	      0.09312536	      0.47251271
      1.00761226	      0.31966181	      0.46223158	      0.09312576	      0.47251345
      1.00773807	      0.31966144	      0.46223086	      0.09312615	      0.47251419
      1.00784181	      0.31966113	      0.46223026	      0.09312648	      0.47251480
      1.00794555	      0.31966082	      0.46222966	      0.09312681	      0.47251541
      1.00807011	      0.31966045	      0.46222894	      0.09312720	      0.47251614
      1.00819466	      0.31966008	      0.46222822	      0.09312759	      0.47251687
      1.00829944	      0.31965977	      0.46222762	      0.09312791	      0.47251749
      1.00840421	      0.31965946	      0.46222702	      0.09312824	      0.47251810
      1.00850899	      0.31965916	      0.46222642	      0.09312857	      0.47251871
      1.00865171	      0.31965874	      0.46222560	      0.09312901	      0.47251955
      1.00875367	      0.31965843	      0.46222502	      0.09312933	      0.47252014
      1.00885563	      0.31965814	      0.46222443	      0.09312965	      0.47252074
      1.00898521	      0.31965775	      0.46222369	      0.09313005	      0.47252149
      1.00911479	      0.31965737	      0.46222295	      0.09313046	      0.47252225
      1.00921163	      0.31965709	      0.46222240	      0.09313076	      0.47252281
      1.00930848	      0.31965681	      0.46222185	      0.09313106	      0.47252337
      1.00944154	      0.31965642	      0.46222109	      0.09313147	      0.47252414
      1.00956177	      0.31965606	      0.46222041	      0.09313184	      0.47252484
      1.00968200	      0.31965571	      0.46221972	      0.09313221	      0.47252554
      1.00978909	      0.31965540	      0.46221911	      0.09313254	      0.47252616
      1.00989618	      0.31965509	      0.46221851	      0.09313287	      0.47252677
      1.01000327	      0.31965478	      0.46221790	      0.09313320	      0.47252739
      1.01013228	      0.31965440	      0.46221717	      0.09313360	      0.47252814
      1.01024137	      0.31965408	      0.46221655	      0.09313393	      0.47252876
      1.01035046	      0.31965377	      0.46221594	      0.09313427	      0.47252939
      1.01045955	      0.31965345	      0.46221532	      0.09313460	      0.47253002
      1.01056864	      0.31965313	      0.46221471	      0.09313493	      0.47253064
      1.01070164	      0.31965275	      0.46221396	      0.09313534	      0.47253140
      1.01080194	      0.31965246	      0.46221340	      0.09313565	      0.47253198
      1.01090224	      0.31965217	      0.46221283	      0.09313595	      0.47253255
      1.01102997	      0.31965180	      0.46221212	      0.09313634	      0.47253328
      1.01115770	      0.31965143	      0.46221140	      0.09313673	      0.47253401
      1.01125601	      0.31965115	      0.46221085	      0.09313703	      0.47253457
      1.01135432	      0.31965086	      0.46221030	      0.09313732	      0.47253513
      1.01148301	      0.31965049	      0.46220958	      0.09313771	      0.47253586
      1.01160005	      0.31965016	      0.46220893	      0.09313807	      0.47253653
      1.01171708	      0.31964982	      0.46220828	      0.09313842	      0.47253719
      1.01183412	      0.31964949	      0.46220763	      0.09313877	      0.47253785
      1.01193563	      0.31964919	      0.46220706	      0.09313908	      0.47253843
      1.01203714	      0.31964890	      0.46220650	      0.09313938	      0.47253900
      1.01213866	      0.31964861	      0.46220594	      0.09313969	      0.47253957
      1.01228399	      0.31964820	      0.46220513	      0.09314013	      0.47254039
      1.01238398	      0.31964791	      0.46220458	      0.09314042	      0.47254095
      1.01248397	      0.31964763	      0.46220403	      0.09314072	      0.47254152
      1.01261348	      0.31964726	      0.46220331	      0.09314111	      0.47254224
      1.01274298	      0.31964689	      0.46220260	      0.09314150	      0.47254297
      1.01283574	      0.31964662	      0.46220209	      0.09314177	      0.47254349
      1.01292850	      0.31964636	      0.46220158	      0.09314205	      0.47254401
      1.01306467	      0.31964597	      0.46220083	      0.09314245	      0.47254477
      1.01318525	      0.31964563	      0.46220017	      0.09314281	      0.47254544
      1.01330583	      0.31964529	      0.46219951	      0.09314317	      0.47254611
      1.01340932	      0.31964500	      0.46219894	      0.09314347	      0.47254669
      1.01351281	      0.31964470	      0.46219838	      0.09314378	      0.47254727
      1.01361630	      0.31964441	      0.46219781	      0.09314408	      0.47254784
      1.01375035	      0.31964403	      0.46219708	      0.09314447	      0.47254858
      1.01385703	      0.31964373	      0.46219650	      0.09314479	      0.47254917
      1.01396370	      0.31964343	      0.46219592	      0.09314510	      0.47254976
      1.01407038	      0.31964313	      0.46219534	      0.09314541	      0.47255035
      1.01417706	      0.31964283	      0.46219476	      0.09314572	      0.47255094
      1.01431404	      0.31964245	      0.46219402	      0.09314612	      0.47255170
      1.01441049	      0.31964217	      0.46219350	      0.09314640	      0.47255223
      1.01450693	      0.31964190	      0.46219298	      0.09314668	      0.47255276
      1.01463769	      0.31964154	      0.46219227	      0.09314706	      0.47255347
      1.01475205	      0.31964122	      0.46219165	      0.09314740	      0.47255410
      1.01486642	      0.31964090	      0.46219104	      0.09314773	      0.47255472
      1.01498078	      0.31964058	      0.46219042	      0.09314806	      0.47255535
      1.01509514	      0.31964026	      0.46218981	      0.09314839	      0.47255597
      1.01519376	      0.31963998	      0.46218928	      0.09314867	      0.47255651
      1.01529239	      0.31963971	      0.46218875	      0.09314895	      0.47255705
      1.01541675	      0.31963936	      0.46218809	      0.09314931	      0.47255772
      1.01554111	      0.31963902	      0.46218742	      0.09314967	      0.47255840
      1.01563578	      0.31963875	      0.46218692	      0.09314994	      0.47255891
      1.01573046	      0.31963849	      0.46218641	      0.09315021	      0.47255942
      1.01586300	      0.31963812	      0.46218571	      0.09315058	      0.47256014
      1.01597791	      0.31963780	      0.46218510	      0.09315091	      0.47256076
      1.01609282	      0.31963749	      0.46218449	      0.09315124	      0.47256138
      1.01619562	      0.31963720	      0.46218394	      0.09315153	      0.47256193
      1.01629843	      0.31963692	      0.46218340	      0.09315182	      0.47256248
      1.01640124	      0.31963663	      0.46218286	      0.09315211	      0.47256303
      1.01653247	      0.31963627	      0.46218216	      0.09315248	      0.47256373
      1.01663485	      0.31963599	      0.46218163	      0.09315277	      0.47256428
      1.01673723	      0.31963571	      0.46218109	      0.09315305	      0.47256483
      1.01683962	      0.31963543	      0.46218055	      0.09315334	      0.47256537
      1.01697607	      0.31963505	      0.46217983	      0.09315372	      0.47256610
      1.01707518	      0.31963478	      0.46217931	      0.09315400	      0.47256663
      1.01717429	      0.31963451	      0.46217879	      0.09315427	      0.47256715
      1.01729935	      0.31963416	      0.46217814	      0.09315462	      0.47256782
      1.01742441	      0.31963382	      0.46217749	      0.09315497	      0.47256848
      1.01751686	      0.31963357	      0.46217701	      0.09315522	      0.47256897
      1.01760931	      0.31963332	      0.46217653	      0.09315548	      0.47256945
      1.01774065	      0.31963296	      0.46217584	      0.09315584	      0.47257015
      1.01785688	      0.31963264	      0.46217524	      0.09315616	      0.47257076
      1.01797310	      0.31963232	      0.46217464	      0.09315648	      0.47257137
      1.01807729	      0.31963204	      0.46217410	      0.09315677	      0.47257191
      1.01818148	      0.31963176	      0.46217356	      0.09315705	      0.47257246
      1.01828566	      0.31963147	      0.46217302	      0.09315733	      0.47257300
      1.01838985	      0.31963119	      0.46217249	      0.09315762	      0.47257355
      1.01852399	      0.31963083	      0.46217180	      0.09315798	      0.47257424
      1.01862048	      0.31963056	      0.46217130	      0.09315824	      0.47257475
      1.01871697	      0.31963030	      0.46217081	      0.09315851	      0.47257525
      1.01884360	      0.31962996	      0.46217016	      0.09315885	      0.47257590
      1.01897023	      0.31962962	      0.46216951	      0.09315919	      0.47257656
      1.01906147	      0.31962937	      0.46216905	      0.09315943	      0.47257703
      1.01915271	      0.31962912	      0.46216858	      0.09315968	      0.47257750
      1.01928504	      0.31962877	      0.46216791	      0.09316003	      0.47257818
      1.01940088	      0.31962846	      0.46216732	      0.09316034	      0.47257878
      1.01951672	      0.31962814	      0.46216673	      0.09316065	      0.47257937
      1.01962039	      0.31962787	      0.46216621	      0.09316093	      0.47257990
      1.01972405	      0.31962759	      0.46216568	      0.09316120	      0.47258043
      1.01982771	      0.31962731	      0.46216516	      0.09316148	      0.47258096
      1.01993138	      0.31962703	      0.46216464	      0.09316175	      0.47258149
      1.02006439	      0.31962668	      0.46216397	      0.09316210	      0.47258217
      1.02016046	      0.31962642	      0.46216348	      0.09316235	      0.47258266
      1.02025653	      0.31962616	      0.46216300	      0.09316260	      0.47258314
      1.02038218	      0.31962583	      0.46216237	      0.09316293	      0.47258378
      1.02050784	      0.31962549	      0.46216174	      0.09316326	      0.47258441
      1.02059879	      0.31962525	      0.46216129	      0.09316350	      0.47258487
      1.02068973	      0.31962501	      0.46216084	      0.09316373	      0.47258533
      1.02082083	      0.31962466	      0.46216018	      0.09316407	      0.47258599
      1.02093589	      0.31962435	      0.46215961	      0.09316437	      0.47258657
      1.02105095	      0.31962405	      0.46215904	      0.09316467	      0.47258714
      1.02115412	      0.31962377	      0.46215853	      0.09316493	      0.47258766
      1.02125730	      0.31962350	      0.46215802	      0.09316520	      0.47258817
      1.02136047	      0.31962322	      0.46215751	      0.09316546	      0.47258869
      1.02146364	      0.31962295	      0.46215700	      0.09316573	      0.47258920
      1.02159544	      0.31962260	      0.46215635	      0.09316606	      0.47258986
      1.02169109	      0.31962235	      0.46215588	      0.09316630	      0.47259033
      1.02178675	      0.31962210	      0.46215541	      0.09316655	      0.47259080
      1.02191137	      0.31962177	      0.46215480	      0.09316686	      0.47259142
      1.02203598	      0.31962144	      0.46215419	      0.09316718	      0.47259203
      1.02212687	      0.31962120	      0.46215375	      0.09316740	      0.47259248
      1.02221776	      0.31962096	      0.46215331	      0.09316763	      0.47259293
      1.02234722	      0.31962062	      0.46215268	      0.09316796	      0.47259356
      1.02246142	      0.31962032	      0.46215212	      0.09316824	      0.47259412
      1.02257562	      0.31962002	      0.46215157	      0.09316853	      0.47259468
      1.02267836	      0.31961976	      0.46215107	      0.09316878	      0.47259518
      1.02278110	      0.31961949	      0.46215058	      0.09316903	      0.47259568
      1.02288384	      0.31961922	      0.46215008	      0.09316929	      0.47259617
      1.02298658	      0.31961895	      0.46214959	      0.09316954	      0.47259667
      1.02311698	      0.31961861	      0.46214896	      0.09316986	      0.47259730
      1.02321228	      0.31961836	      0.46214850	      0.09317009	      0.47259776
      1.02330758	      0.31961811	      0.46214805	      0.09317033	      0.47259822
      1.02343106	      0.31961779	      0.46214746	      0.09317063	      0.47259881
      1.02355453	      0.31961747	      0.46214687	      0.09317093	      0.47259941
      1.02364556	      0.31961723	      0.46214643	      0.09317115	      0.47259984
      1.02373660	      0.31961700	      0.46214600	      0.09317137	      0.47260028
      1.02386410	      0.31961667	      0.46214540	      0.09317168	      0.47260089
      1.02397736	      0.31961637	      0.46214486	      0.09317195	      0.47260143
      1.02409061	      0.31961608	      0.46214432	      0.09317222	      0.47260196
      1.02420387	      0.31961579	      0.46214379	      0.09317249	      0.47260250
      1.02429727	      0.31961555	      0.46214335	      0.09317271	      0.47260294
      1.02439067	      0.31961530	      0.46214291	      0.09317293	      0.47260338
      1.02451163	      0.31961499	      0.46214234	      0.09317322	      0.47260395
      1.02462387	      0.31961470	      0.46214182	      0.09317348	      0.47260448
      1.02473612	      0.31961441	      0.46214129	      0.09317375	      0.47260501
      1.02484836	      0.31961413	      0.46214077	      0.09317401	      0.47260553
      1.02494170	      0.31961389	      0.46214033	      0.09317423	      0.47260597
      1.02503504	      0.31961365	      0.46213990	      0.09317445	      0.47260640
      1.02515530	      0.31961334	      0.46213934	      0.09317473	      0.47260696
      1.02526734	      0.31961305	      0.46213882	      0.09317498	      0.47260748
      1.02537939	      0.31961276	      0.46213830	      0.09317524	      0.47260800
      1.02548021	      0.31961251	      0.46213784	      0.09317548	      0.47260847
      1.02558103	      0.31961225	      0.46213737	      0.09317571	      0.47260893
      1.02568185	      0.31961199	      0.46213691	      0.09317594	      0.47260940
      1.02580335	      0.31961168	      0.46213635	      0.09317621	      0.47260996
      1.02590604	      0.31961142	      0.46213588	      0.09317645	      0.47261043
      1.02600874	      0.31961116	      0.46213541	      0.09317668	      0.47261090
      1.02611143	      0.31961090	      0.46213494	      0.09317691	      0.47261137
      1.02621413	      0.31961064	      0.46213447	      0.09317714	      0.47261183
      1.02633979	      0.31961032	      0.46213390	      0.09317743	      0.47261241
      1.02643456	      0.31961008	      0.46213347	      0.09317764	      0.47261284
      1.02652933	      0.31960984	      0.46213304	      0.09317785	      0.47261326
      1.02664981	      0.31960953	      0.46213250	      0.09317812	      0.47261381
      1.02677030	      0.31960922	      0.46213196	      0.09317838	      0.47261435
      1.02686241	      0.31960899	      0.46213154	      0.09317859	      0.47261477
      1.02695453	      0.31960876	      0.46213113	      0.09317879	      0.47261518
      1.02707695	      0.31960845	      0.46213058	      0.09317906	      0.47261573
      1.02718766	      0.31960817	      0.46213008	      0.09317930	      0.47261622
      1.02729837	      0.31960789	      0.46212959	      0.09317954	      0.47261672
      1.02740907	      0.31960761	      0.46212909	      0.09317978	      0.47261721
      1.02750429	      0.31960737	      0.46212867	      0.09317999	      0.47261763
      1.02759951	      0.31960713	      0.46212825	      0.09318019	      0.47261805
      1.02771512	      0.31960684	      0.46212774	      0.09318044	      0.47261856
      1.02783073	      0.31960655	      0.46212722	      0.09318069	      0.47261907
      1.02792928	      0.31960631	      0.46212679	      0.09318090	      0.47261950
      1.02802783	      0.31960606	      0.46212636	      0.09318111	      0.47261994
      1.02812639	      0.31960581	      0.46212592	      0.09318132	      0.47262037
      1.02825393	      0.31960550	      0.46212536	      0.09318158	      0.47262092
      1.02835067	      0.31960525	      0.46212494	      0.09318179	      0.47262135
      1.02844741	      0.31960501	      0.46212452	      0.09318199	      0.47262177
      1.02856462	      0.31960472	      0.46212401	      0.09318223	      0.47262227
      1.02868183	      0.31960443	      0.46212350	      0.09318248	      0.47262278
      1.02877377	      0.31960420	      0.46212310	      0.09318267	      0.47262318
      1.02886571	      0.31960397	      0.46212270	      0.09318286	      0.47262357
      1.02898613	      0.31960367	      0.46212218	      0.09318311	      0.47262409
      1.02909619	      0.31960340	      0.46212170	      0.09318333	      0.47262456
      1.02920625	      0.31960313	      0.46212123	      0.09318356	      0.47262503
      1.02931632	      0.31960285	      0.46212076	      0.09318378	      0.47262550
      1.02941036	      0.31960262	      0.46212035	      0.09318397	      0.47262590
      1.02950441	      0.31960239	      0.46211995	      0.09318416	      0.47262630
      1.02961995	      0.31960210	      0.46211946	      0.09318439	      0.47262679
      1.02973549	      0.31960182	      0.46211897	      0.09318462	      0.47262728
      1.02983315	      0.31960158	      0.46211855	      0.09318482	      0.47262769
      1.02993081	      0.31960134	      0.46211814	      0.09318501	      0.47262810
      1.03002847	      0.31960109	      0.46211772	      0.09318520	      0.47262851
      1.03015639	      0.31960078	      0.46211718	      0.09318546	      0.47262904
      1.03025209	      0.31960054	      0.46211678	      0.09318564	      0.47262944
      1.03034780	      0.31960031	      0.46211638	      0.09318583	      0.47262984
      1.03046500	      0.31960002	      0.46211589	      0.09318606	      0.47263033
      1.03058221	      0.31959973	      0.46211540	      0.09318629	      0.47263081
      1.03067297	      0.31959951	      0.46211502	      0.09318646	      0.47263118
      1.03076372	      0.31959929	      0.46211464	      0.09318664	      0.47263156
      1.03088441	      0.31959900	      0.46211414	      0.09318687	      0.47263205
      1.03099420	      0.31959873	      0.46211368	      0.09318708	      0.47263250
      1.03110399	      0.31959846	      0.46211323	      0.09318729	      0.47263295
      1.03121378	      0.31959819	      0.46211277	      0.09318749	      0.47263340
      1.03130637	      0.31959797	      0.46211239	      0.09318767	      0.47263378
      1.03139895	      0.31959774	      0.46211201	      0.09318784	      0.47263415
      1.03151497	      0.31959746	      0.46211154	      0.09318806	      0.47263462
      1.03163099	      0.31959718	      0.46211106	      0.09318827	      0.47263509
      1.03172732	      0.31959694	      0.46211067	      0.09318845	      0.47263548
      1.03182365	      0.31959671	      0.46211028	      0.09318863	      0.47263586
      1.03191998	      0.31959647	      0.46210988	      0.09318880	      0.47263625
      1.03205015	      0.31959616	      0.46210936	      0.09318904	      0.47263677
      1.03214430	      0.31959593	      0.46210898	      0.09318921	      0.47263714
      1.03223845	      0.31959570	      0.46210860	      0.09318938	      0.47263752
      1.03235676	      0.31959542	      0.46210812	      0.09318960	      0.47263798
      1.03247508	      0.31959513	      0.46210764	      0.09318981	      0.47263845
      1.03256366	      0.31959492	      0.46210729	      0.09318997	      0.47263880
      1.03265224	      0.31959471	      0.46210693	      0.09319012	      0.47263915
      1.03277509	      0.31959441	      0.46210644	      0.09319034	      0.47263963
      1.03288533	      0.31959414	      0.46210601	      0.09319054	      0.47264006
      1.03299558	      0.31959388	      0.46210557	      0.09319073	      0.47264049
      1.03309425	      0.31959364	      0.46210518	      0.09319090	      0.47264087
      1.03319292	      0.31959341	      0.46210479	      0.09319107	      0.47264125
      1.03329159	      0.31959317	      0.46210440	      0.09319124	      0.47264163
      1.03339026	      0.31959293	      0.46210401	      0.09319141	      0.47264201
      1.03351943	      0.31959262	      0.46210350	      0.09319163	      0.47264251
      1.03361012	      0.31959241	      0.46210315	      0.09319179	      0.47264286
      1.03370081	      0.31959219	      0.46210279	      0.09319194	      0.47264320
      1.03382257	      0.31959190	      0.46210232	      0.09319215	      0.47264367
      1.03394433	      0.31959161	      0.46210185	      0.09319235	      0.47264413
      1.03403067	      0.31959140	      0.46210151	      0.09319249	      0.47264446
      1.03411700	      0.31959120	      0.46210118	      0.09319264	      0.47264478
      1.03424353	      0.31959090	      0.46210069	      0.09319285	      0.47264526
      1.03435427	      0.31959063	      0.46210026	      0.09319303	      0.47264568
      1.03446500	      0.31959037	      0.46209984	      0.09319321	      0.47264609
      1.03456282	      0.31959014	      0.46209946	      0.09319337	      0.47264646
      1.03466065	      0.31958991	      0.46209909	      0.09319353	      0.47264682
      1.03475847	      0.31958967	      0.46209872	      0.09319369	      0.47264718
      1.03487719	      0.31958939	      0.46209827	      0.09319388	      0.47264762
      1.03497635	      0.31958916	      0.46209789	      0.09319403	      0.47264799
      1.03507550	      0.31958892	      0.46209752	      0.09319419	      0.47264835
      1.03517466	      0.31958869	      0.46209714	      0.09319435	      0.47264872
      1.03527381	      0.31958846	      0.46209677	      0.09319450	      0.47264908
      1.03539861	      0.31958816	      0.46209630	      0.09319470	      0.47264953
      1.03548994	      0.31958795	      0.46209596	      0.09319484	      0.47264987
      1.03558127	      0.31958773	      0.46209562	      0.09319498	      0.47265020
      1.03570026	      0.31958745	      0.46209517	      0.09319516	      0.47265063
      1.03581925	      0.31958717	      0.46209473	      0.09319534	      0.47265105
      1.03590602	      0.31958697	      0.46209441	      0.09319548	      0.47265137
      1.03599278	      0.31958677	      0.46209409	      0.09319561	      0.47265168
      1.03611687	      0.31958648	      0.46209363	      0.09319579	      0.47265212
      1.03622557	      0.31958622	      0.46209323	      0.09319596	      0.47265251
      1.03633428	      0.31958597	      0.46209284	      0.09319612	      0.47265289
      1.03644299	      0.31958571	      0.46209244	      0.09319628	      0.47265328
      1.03653319	      0.31958550	      0.46209211	      0.09319641	      0.47265359
      1.03662340	      0.31958529	      0.46209178	      0.09319654	      0.47265391
      1.03673946	      0.31958502	      0.46209136	      0.09319671	      0.47265432
      1.03685552	      0.31958475	      0.46209094	      0.09319688	      0.47265472
      1.03694743	      0.31958454	      0.46209061	      0.09319701	      0.47265504
      1.03703935	      0.31958432	      0.46209028	      0.09319714	      0.47265536
      1.03715485	      0.31958405	      0.46208986	      0.09319730	      0.47265576
      1.03727036	      0.31958379	      0.46208945	      0.09319746	      0.47265616
      1.03735988	      0.31958358	      0.46208913	      0.09319759	      0.47265647
      1.03744940	      0.31958337	      0.46208881	      0.09319771	      0.47265677
      1.03756772	      0.31958310	      0.46208839	      0.09319788	      0.47265718
      1.03768604	      0.31958282	      0.46208797	      0.09319804	      0.47265758
      1.03777393	      0.31958262	      0.46208766	      0.09319816	      0.47265788
      1.03786181	      0.31958242	      0.46208735	      0.09319828	      0.47265818
      1.03798301	      0.31958214	      0.46208693	      0.09319844	      0.47265858
      1.03808926	      0.31958189	      0.46208656	      0.09319858	      0.47265894
      1.03819550	      0.31958165	      0.46208618	      0.09319872	      0.47265930
      1.03830175	      0.31958140	      0.46208582	      0.09319886	      0.47265965
      1.03839618	      0.31958119	      0.46208549	      0.09319899	      0.47265996
      1.03849062	      0.31958097	      0.46208516	      0.09319911	      0.47266028
      1.03858505	      0.31958075	      0.46208483	      0.09319923	      0.47266059
      1.03870960	      0.31958047	      0.46208441	      0.09319939	      0.47266100
      1.03880490	      0.31958025	      0.46208408	      0.09319951	      0.47266131
      1.03890020	      0.31958003	      0.46208375	      0.09319963	      0.47266162
      1.03899549	      0.31957981	      0.46208343	      0.09319975	      0.47266193
      1.03912147	      0.31957952	      0.46208300	      0.09319991	      0.47266234
      1.03921444	      0.31957931	      0.46208268	      0.09320003	      0.47266264
      1.03930740	      0.31957910	      0.46208237	      0.09320014	      0.47266294
      1.03942294	      0.31957883	      0.46208198	      0.09320028	      0.47266332
      1.03952665	      0.31957860	      0.46208163	      0.09320041	      0.47266365
      1.03963036	      0.31957836	      0.46208128	      0.09320053	      0.47266398
      1.03973407	      0.31957813	      0.46208093	      0.09320065	      0.47266431
      1.03983777	      0.31957789	      0.46208059	      0.09320078	      0.47266464
      1.03992997	      0.31957768	      0.46208028	      0.09320089	      0.47266493
      1.04002216	      0.31957747	      0.46207998	      0.09320099	      0.47266522
      1.04013345	      0.31957722	      0.46207961	      0.09320112	      0.47266557
      1.04024474	      0.31957697	      0.46207924	      0.09320125	      0.47266591
      1.04033656	      0.31957676	      0.46207894	      0.09320136	      0.47266620
      1.04042839	      0.31957655	      0.46207864	      0.09320146	      0.47266648
      1.04054185	      0.31957629	      0.46207827	      0.09320159	      0.47266683
      1.04065532	      0.31957604	      0.46207790	      0.09320171	      0.47266718
      1.04074315	      0.31957584	      0.46207761	      0.09320181	      0.47266745
      1.04083097	      0.31957564	      0.46207733	      0.09320191	      0.47266772
      1.04095014	      0.31957537	      0.46207695	      0.09320204	      0.47266808
      1.04106931	      0.31957510	      0.46207656	      0.09320216	      0.47266844
      1.04115279	      0.31957492	      0.46207630	      0.09320225	      0.47266870
      1.04123626	      0.31957473	      0.46207603	      0.09320234	      0.47266895
      1.04136419	      0.31957444	      0.46207562	      0.09320248	      0.47266933
      1.04146906	      0.31957421	      0.46207529	      0.09320259	      0.47266964
      1.04157393	      0.31957397	      0.46207496	      0.09320269	      0.47266995
      1.04167881	      0.31957374	      0.46207463	      0.09320280	      0.47267027
      1.04178368	      0.31957350	      0.46207430	      0.09320291	      0.47267057
      1.04187413	      0.31957330	      0.46207401	      0.09320300	      0.47267084
      1.04196457	      0.31957310	      0.46207373	      0.09320309	      0.47267110
      1.04207676	      0.31957285	      0.46207338	      0.09320320	      0.47267143
      1.04218894	      0.31957260	      0.46207303	      0.09320331	      0.47267176
      1.04227974	      0.31957239	      0.46207275	      0.09320340	      0.47267202
      1.04237054	      0.31957219	      0.46207247	      0.09320348	      0.47267228
      1.04248397	      0.31957194	      0.46207212	      0.09320359	      0.47267261
      1.04259740	      0.31957169	      0.46207178	      0.09320370	      0.47267293
      1.04268488	      0.31957149	      0.46207151	      0.09320378	      0.47267318
      1.04277236	      0.31957130	      0.46207124	      0.09320386	      0.47267343
      1.04289038	      0.31957104	      0.46207088	      0.09320397	      0.47267376
      1.04300840	      0.31957078	      0.46207053	      0.09320407	      0.47267409
      1.04309260	      0.31957059	      0.46207027	      0.09320415	      0.47267433
      1.04317680	      0.31957040	      0.46207002	      0.09320422	      0.47267456
      1.04330112	      0.31957013	      0.46206965	      0.09320433	      0.47267491
      1.04340585	      0.31956990	      0.46206934	      0.09320442	      0.47267519
      1.04351058	      0.31956967	      0.46206903	      0.09320451	      0.47267548
      1.04361531	      0.31956944	      0.46206872	      0.09320460	      0.47267577
      1.04370909	      0.31956923	      0.46206844	      0.09320468	      0.47267602
      1.04380287	      0.31956902	      0.46206816	      0.09320475	      0.47267628
      1.04389664	      0.31956882	      0.46206789	      0.09320483	      0.47267653
      1.04401642	      0.31956855	      0.46206754	      0.09320493	      0.47267685
      1.04411146	      0.31956834	      0.46206726	      0.09320500	      0.47267711
      1.04420651	      0.31956814	      0.46206699	      0.09320508	      0.47267736
      1.04430155	      0.31956793	      0.46206671	      0.09320515	      0.47267761
      1.04442073	      0.31956767	      0.46206637	      0.09320524	      0.47267793
      1.04451401	      0.31956746	      0.46206610	      0.09320531	      0.47267817
      1.04460730	      0.31956726	      0.46206584	      0.09320538	      0.47267842
      1.04470059	      0.31956705	      0.46206557	      0.09320545	      0.47267866
      1.04482507	      0.31956678	      0.46206522	      0.09320554	      0.47267898
      1.04491743	      0.31956658	      0.46206496	      0.09320561	      0.47267922
      1.04500980	      0.31956638	      0.46206470	      0.09320568	      0.47267946
      1.04512291	      0.31956613	      0.46206438	      0.09320576	      0.47267975
      1.04522355	      0.31956592	      0.46206410	      0.09320583	      0.47268000
      1.04532419	      0.31956570	      0.46206382	      0.09320589	      0.47268026
      1.04542482	      0.31956548	      0.46206354	      0.09320596	      0.47268051
      1.04552546	      0.31956526	      0.46206326	      0.09320603	      0.47268077
      1.04562610	      0.31956504	      0.46206298	      0.09320609	      0.47268102
      1.04572673	      0.31956482	      0.46206271	      0.09320616	      0.47268127
      1.04582737	      0.31956461	      0.46206243	      0.09320622	      0.47268152
      1.04592801	      0.31956439	      0.46206216	      0.09320628	      0.47268176
      1.04602864	      0.31956417	      0.46206189	      0.09320635	      0.47268201
      1.04611893	      0.31956398	      0.46206164	      0.09320640	      0.47268223
      1.04620922	      0.31956378	      0.46206140	      0.09320645	      0.47268245
      1.04631825	      0.31956355	      0.46206111	      0.09320652	      0.47268271
      1.04642729	      0.31956331	      0.46206082	      0.09320658	      0.47268297
      1.04651904	      0.31956311	      0.46206058	      0.09320663	      0.47268319
      1.04661080	      0.31956292	      0.46206033	      0.09320668	      0.47268341
      1.04670256	      0.31956272	      0.46206009	      0.09320673	      0.47268363
      1.04682740	      0.31956245	      0.46205976	      0.09320680	      0.47268392
      1.04692013	      0.31956225	      0.46205952	      0.09320685	      0.47268414
      1.04701287	      0.31956205	      0.46205928	      0.09320690	      0.47268435
      1.04712458	      0.31956181	      0.46205899	      0.09320695	      0.47268461
      1.04722385	      0.31956160	      0.46205873	      0.09320700	      0.47268484
      1.04732313	      0.31956139	      0.46205848	      0.09320705	      0.47268506
      1.04742240	      0.31956118	      0.46205822	      0.09320710	      0.47268529
      1.04752167	      0.31956097	      0.46205797	      0.09320714	      0.47268551
      1.04762095	      0.31956075	      0.46205772	      0.09320719	      0.47268574
      1.04772022	      0.31956054	      0.46205747	      0.09320723	      0.47268596
      1.04781949	      0.31956033	      0.46205722	      0.09320727	      0.47268618
      1.04791877	      0.31956012	      0.46205697	      0.09320732	      0.47268640
      1.04801804	      0.31955991	      0.46205672	      0.09320736	      0.47268662
      1.04811731	      0.31955970	      0.46205648	      0.09320740	      0.47268684
      1.04821659	      0.31955949	      0.46205623	      0.09320744	      0.47268705
      1.04831586	      0.31955928	      0.46205599	      0.09320747	      0.47268727
      1.04841513	      0.31955907	      0.46205574	      0.09320751	      0.47268748
      1.04851440	      0.31955886	      0.46205550	      0.09320755	      0.47268769
      1.04861368	      0.31955865	      0.46205526	      0.09320758	      0.47268790
      1.04871295	      0.31955844	      0.46205502	      0.09320762	      0.47268811
      1.04881222	      0.31955823	      0.46205478	      0.09320765	      0.47268832
      1.04891150	      0.31955802	      0.46205454	      0.09320768	      0.47268853
      1.04901077	      0.31955781	      0.46205430	      0.09320771	      0.47268873
      1.04911004	      0.31955760	      0.46205407	      0.09320774	      0.47268894
      1.04920932	      0.31955739	      0.46205383	      0.09320777	      0.47268914
      1.04930859	      0.31955718	      0.46205360	      0.09320780	      0.47268934
      1.04940786	      0.31955697	      0.46205337	      0.09320783	      0.47268955
      1.04950714	      0.31955677	      0.46205314	      0.09320785	      0.47268975
      1.04960641	      0.31955656	      0.46205290	      0.09320788	      0.47268994
      1.04969536	      0.31955637	      0.46205270	      0.09320790	      0.47269012
      1.04978432	      0.31955619	      0.46205249	      0.09320792	      0.47269030
      1.04989272	      0.31955596	      0.46205225	      0.09320794	      0.47269051
      1.05000112	      0.31955573	      0.46205200	      0.09320797	      0.47269072
      1.05009201	      0.31955554	      0.46205179	      0.09320799	      0.47269090
      1.05018290	      0.31955535	      0.46205159	      0.09320800	      0.47269107
      1.05027378	      0.31955516	      0.46205138	      0.09320802	      0.47269124
      1.05039760	      0.31955491	      0.46205111	      0.09320804	      0.47269148
      1.05048927	      0.31955472	      0.46205090	      0.09320805	      0.47269165
      1.05058094	      0.31955452	      0.46205070	      0.09320807	      0.47269182
      1.05069179	      0.31955429	      0.46205046	      0.09320808	      0.47269203
      1.05079035	      0.31955409	      0.46205024	      0.09320810	      0.47269221
      1.05088891	      0.31955389	      0.46205003	      0.09320811	      0.47269239
      1.05098746	      0.31955368	      0.46204981	      0.09320812	      0.47269257
      1.05108602	      0.31955348	      0.46204960	      0.09320813	      0.47269275
      1.05118458	      0.31955327	      0.46204939	      0.09320814	      0.47269293
      1.05128314	      0.31955307	      0.46204918	      0.09320814	      0.47269310
      1.05138169	      0.31955287	      0.46204897	      0.09320815	      0.47269328
      1.05148025	      0.31955266	      0.46204876	      0.09320816	      0.47269345
      1.05157881	      0.31955246	      0.46204855	      0.09320816	      0.47269362
      1.05167737	      0.31955226	      0.46204835	      0.09320816	      0.47269379
      1.05177592	      0.31955205	      0.46204814	      0.09320817	      0.47269396
      1.05187448	      0.31955185	      0.46204794	      0.09320817	      0.47269413
      1.05197304	      0.31955165	      0.46204774	      0.09320817	      0.47269430
      1.05207160	      0.31955145	      0.46204753	      0.09320817	      0.47269446
      1.05217016	      0.31955124	      0.46204733	      0.09320817	      0.47269463
      1.05226871	      0.31955104	      0.46204713	      0.09320816	      0.47269479
      1.05236727	      0.31955084	      0.46204694	      0.09320816	      0.47269495
      1.05246583	      0.31955064	      0.46204674	      0.09320815	      0.47269511
      1.05256439	      0.31955044	      0.46204654	      0.09320815	      0.47269527
      1.05265217	      0.31955026	      0.46204637	      0.09320814	      0.47269541
      1.05273996	      0.31955008	      0.46204620	      0.09320814	      0.47269555
      1.05284812	      0.31954986	      0.46204598	      0.09320813	      0.47269572
      1.05295628	      0.31954964	      0.46204577	      0.09320811	      0.47269589
      1.05304615	      0.31954946	      0.46204560	      0.09320810	      0.47269603
      1.05313603	      0.31954927	      0.46204543	      0.09320809	      0.47269617
      1.05324400	      0.31954905	      0.46204522	      0.09320808	      0.47269633
      1.05335197	      0.31954883	      0.46204501	      0.09320806	      0.47269650
      1.05343867	      0.31954866	      0.46204485	      0.09320805	      0.47269663
      1.05352537	      0.31954848	      0.46204469	      0.09320804	      0.47269676
      1.05363702	      0.31954826	      0.46204448	      0.09320802	      0.47269692
      1.05374867	      0.31954803	      0.46204427	      0.09320800	      0.47269708
      1.05383303	      0.31954786	      0.46204412	      0.09320798	      0.47269720
      1.05391738	      0.31954769	      0.46204396	      0.09320796	      0.47269733
      1.05403311	      0.31954746	      0.46204375	      0.09320794	      0.47269749
      1.05414884	      0.31954722	      0.46204354	      0.09320791	      0.47269765
      1.05422971	      0.31954706	      0.46204339	      0.09320789	      0.47269777
      1.05431058	      0.31954690	      0.46204325	      0.09320787	      0.47269788
      1.05443311	      0.31954665	      0.46204303	      0.09320784	      0.47269805
      1.05453542	      0.31954644	      0.46204285	      0.09320781	      0.47269818
      1.05463772	      0.31954624	      0.46204267	      0.09320778	      0.47269832
      1.05474003	      0.31954603	      0.46204249	      0.09320775	      0.47269846
      1.05482977	      0.31954585	      0.46204234	      0.09320773	      0.47269858
      1.05491952	      0.31954567	      0.46204218	      0.09320770	      0.47269869
      1.05500926	      0.31954550	      0.46204203	      0.09320767	      0.47269881
      1.05513040	      0.31954525	      0.46204182	      0.09320763	      0.47269896
      1.05522168	      0.31954507	      0.46204167	      0.09320760	      0.47269908
      1.05531296	      0.31954489	      0.46204152	      0.09320756	      0.47269919
      1.05540424	      0.31954471	      0.46204136	      0.09320753	      0.47269931
      1.05552467	      0.31954447	      0.46204116	      0.09320749	      0.47269945
      1.05561389	      0.31954429	      0.46204102	      0.09320745	      0.47269956
      1.05570311	      0.31954411	      0.46204087	      0.09320742	      0.47269967
      1.05581357	      0.31954389	      0.46204069	      0.09320737	      0.47269980
      1.05591219	      0.31954370	      0.46204053	      0.09320733	      0.47269991
      1.05601081	      0.31954350	      0.46204038	      0.09320729	      0.47270003
      1.05610942	      0.31954330	      0.46204022	      0.09320724	      0.47270014
      1.05620804	      0.31954311	      0.46204006	      0.09320720	      0.47270025
      1.05630666	      0.31954291	      0.46203991	      0.09320715	      0.47270036
      1.05640528	      0.31954272	      0.46203976	      0.09320711	      0.47270047
      1.05649179	      0.31954255	      0.46203962	      0.09320706	      0.47270057
      1.05657830	      0.31954238	      0.46203949	      0.09320702	      0.47270066
      1.05668655	      0.31954216	      0.46203933	      0.09320697	      0.47270078
      1.05679479	      0.31954195	      0.46203916	      0.09320691	      0.47270089
      1.05688201	      0.31954178	      0.46203903	      0.09320687	      0.47270098
      1.05696923	      0.31954161	      0.46203890	      0.09320682	      0.47270107
      1.05707893	      0.31954139	      0.46203874	      0.09320676	      0.47270118
      1.05718863	      0.31954118	      0.46203858	      0.09320670	      0.47270129
      1.05727178	      0.31954101	      0.46203846	      0.09320665	      0.47270138
      1.05735494	      0.31954085	      0.46203834	      0.09320660	      0.47270146
      1.05747057	      0.31954062	      0.46203817	      0.09320653	      0.47270157
      1.05758621	      0.31954040	      0.46203801	      0.09320646	      0.47270168
      1.05766520	      0.31954024	      0.46203790	      0.09320642	      0.47270175
      1.05774419	      0.31954009	      0.46203779	      0.09320637	      0.47270183
      1.05786891	      0.31953984	      0.46203761	      0.09320629	      0.47270194
      1.05796981	      0.31953965	      0.46203747	      0.09320622	      0.47270203
      1.05807070	      0.31953945	      0.46203734	      0.09320616	      0.47270212
      1.05817160	      0.31953926	      0.46203720	      0.09320609	      0.47270221
      1.05827249	      0.31953906	      0.46203707	      0.09320602	      0.47270230
      1.05835771	      0.31953889	      0.46203695	      0.09320596	      0.47270237
      1.05844293	      0.31953873	      0.46203684	      0.09320590	      0.47270244
      1.05855233	      0.31953852	      0.46203670	      0.09320583	      0.47270253
      1.05866174	      0.31953830	      0.46203655	      0.09320575	      0.47270262
      1.05874732	      0.31953814	      0.46203644	      0.09320569	      0.47270269
      1.05883289	      0.31953797	      0.46203634	      0.09320562	      0.47270275
      1.05894386	      0.31953776	      0.46203619	      0.09320554	      0.47270284
      1.05905482	      0.31953754	      0.46203606	      0.09320546	      0.47270292
      1.05913676	      0.31953738	      0.46203595	      0.09320539	      0.47270298
      1.05921870	      0.31953723	      0.46203585	      0.09320533	      0.47270304
      1.05933529	      0.31953700	      0.46203571	      0.09320524	      0.47270313
      1.05943549	      0.31953681	      0.46203559	      0.09320516	      0.47270320
      1.05953569	      0.31953662	      0.46203547	      0.09320508	      0.47270327
      1.05963589	      0.31953642	      0.46203535	      0.09320499	      0.47270334
      1.05972598	      0.31953625	      0.46203524	      0.09320492	      0.47270340
      1.05981607	      0.31953608	      0.46203514	      0.09320484	      0.47270346
      1.05990617	      0.31953590	      0.46203504	      0.09320477	      0.47270351
      1.06002070	      0.31953569	      0.46203490	      0.09320467	      0.47270359
      1.06011199	      0.31953551	      0.46203480	      0.09320459	      0.47270364
      1.06020328	      0.31953534	      0.46203470	      0.09320451	      0.47270370
      1.06029457	      0.31953516	      0.46203460	      0.09320442	      0.47270375
      1.06040865	      0.31953494	      0.46203447	      0.09320432	      0.47270382
      1.06049827	      0.31953477	      0.46203437	      0.09320424	      0.47270387
      1.06058789	      0.31953460	      0.46203428	      0.09320416	      0.47270392
      1.06067751	      0.31953443	      0.46203418	      0.09320407	      0.47270397
      1.06079674	      0.31953420	      0.46203406	      0.09320396	      0.47270403
      1.06088545	      0.31953404	      0.46203396	      0.09320387	      0.47270407
      1.06097416	      0.31953387	      0.46203387	      0.09320379	      0.47270412
      1.06108264	      0.31953366	      0.46203376	      0.09320368	      0.47270417
      1.06117938	      0.31953348	      0.46203366	      0.09320359	      0.47270422
      1.06127612	      0.31953329	      0.46203357	      0.09320349	      0.47270426
      1.06137286	      0.31953311	      0.46203347	      0.09320339	      0.47270431
      1.06146961	      0.31953293	      0.46203338	      0.09320329	      0.47270435
      1.06156635	      0.31953274	      0.46203328	      0.09320319	      0.47270439
      1.06166309	      0.31953256	      0.46203319	      0.09320309	      0.47270443
      1.06175983	      0.31953238	      0.46203310	      0.09320299	      0.47270447
      1.06185657	      0.31953220	      0.46203301	      0.09320289	      0.47270451
      1.06195332	      0.31953201	      0.46203292	      0.09320278	      0.47270454
      1.06203910	      0.31953185	      0.46203284	      0.09320269	      0.47270457
      1.06212489	      0.31953169	      0.46203276	      0.09320260	      0.47270460
      1.06223082	      0.31953149	      0.46203267	      0.09320248	      0.47270464
      1.06233675	      0.31953129	      0.46203257	      0.09320236	      0.47270468
      1.06242417	      0.31953113	      0.46203250	      0.09320227	      0.47270470
      1.06251159	      0.31953097	      0.46203242	      0.09320217	      0.47270473
      1.06261778	      0.31953077	      0.46203233	      0.09320205	      0.47270476
      1.06272398	      0.31953057	      0.46203224	      0.09320192	      0.47270479
      1.06280811	      0.31953041	      0.46203217	      0.09320183	      0.47270481
      1.06289224	      0.31953025	      0.46203210	      0.09320173	      0.47270483
      1.06300253	      0.31953005	      0.46203201	      0.09320160	      0.47270486
      1.06311283	      0.31952984	      0.46203193	      0.09320147	      0.47270488
      1.06319422	      0.31952969	      0.46203186	      0.09320137	      0.47270490
      1.06327562	      0.31952954	      0.46203180	      0.09320127	      0.47270492
      1.06339092	      0.31952932	      0.46203171	      0.09320113	      0.47270494
      1.06348984	      0.31952914	      0.46203164	      0.09320101	      0.47270496
      1.06358876	      0.31952896	      0.46203156	      0.09320088	      0.47270497
      1.06368768	      0.31952877	      0.46203149	      0.09320076	      0.47270499
      1.06378661	      0.31952859	      0.46203142	      0.09320063	      0.47270500
      1.06387157	      0.31952843	      0.46203136	      0.09320053	      0.47270501
      1.06395653	      0.31952828	      0.46203130	      0.09320042	      0.47270502
      1.06406343	      0.31952808	      0.46203122	      0.09320028	      0.47270504
      1.06417032	      0.31952788	      0.46203115	      0.09320014	      0.47270505
      1.06425531	      0.31952772	      0.46203109	      0.09320003	      0.47270505
      1.06434029	      0.31952757	      0.46203104	      0.09319991	      0.47270506
      1.06444908	      0.31952737	      0.46203097	      0.09319977	      0.47270506
      1.06455787	      0.31952717	      0.46203090	      0.09319962	      0.47270507
      1.06463912	      0.31952702	      0.46203085	      0.09319951	      0.47270507
      1.06472038	      0.31952687	      0.46203080	      0.09319940	      0.47270507
      1.06483491	      0.31952666	      0.46203073	      0.09319925	      0.47270507
      1.06493342	      0.31952648	      0.46203067	      0.09319911	      0.47270507
      1.06503193	      0.31952630	      0.46203061	      0.09319897	      0.47270507
      1.06513043	      0.31952611	      0.46203055	      0.09319883	      0.47270507
      1.06522894	      0.31952593	      0.46203050	      0.09319869	      0.47270506
      1.06531387	      0.31952578	      0.46203045	      0.09319857	      0.47270506
      1.06539881	      0.31952562	      0.46203040	      0.09319845	      0.47270505
      1.06550495	      0.31952543	      0.46203035	      0.09319830	      0.47270505
      1.06561109	      0.31952524	      0.46203029	      0.09319814	      0.47270504
      1.06569626	      0.31952508	      0.46203025	      0.09319802	      0.47270503
      1.06578142	      0.31952493	      0.46203020	      0.09319789	      0.47270502
      1.06588911	      0.31952473	      0.46203015	      0.09319774	      0.47270500
      1.06599680	      0.31952453	      0.46203010	      0.09319757	      0.47270499
      1.06607849	      0.31952439	      0.46203006	      0.09319745	      0.47270498
      1.06616018	      0.31952424	      0.46203002	      0.09319733	      0.47270496
      1.06627300	      0.31952403	      0.46202997	      0.09319716	      0.47270495
      1.06638581	      0.31952383	      0.46202992	      0.09319698	      0.47270492
      1.06646391	      0.31952369	      0.46202989	      0.09319686	      0.47270491
      1.06654201	      0.31952355	      0.46202985	      0.09319674	      0.47270489
      1.06666236	      0.31952333	      0.46202980	      0.09319656	      0.47270487
      1.06676147	      0.31952315	      0.46202976	      0.09319640	      0.47270484
      1.06686057	      0.31952297	      0.46202972	      0.09319624	      0.47270482
      1.06695968	      0.31952279	      0.46202969	      0.09319609	      0.47270479
      1.06704809	      0.31952263	      0.46202965	      0.09319594	      0.47270477
      1.06713650	      0.31952247	      0.46202962	      0.09319580	      0.47270474
      1.06722490	      0.31952231	      0.46202959	      0.09319566	      0.47270472
      1.06733828	      0.31952211	      0.46202955	      0.09319548	      0.47270468
      1.06742804	      0.31952195	      0.46202952	      0.09319533	      0.47270466
      1.06751780	      0.31952179	      0.46202949	      0.09319518	      0.47270463
      1.06760756	      0.31952163	      0.46202947	      0.09319503	      0.47270460
      1.06771997	      0.31952143	      0.46202943	      0.09319484	      0.47270456
      1.06780815	      0.31952127	      0.46202941	      0.09319470	      0.47270453
      1.06789634	      0.31952111	      0.46202938	      0.09319455	      0.47270449
      1.06798452	      0.31952095	      0.46202936	      0.09319440	      0.47270446
      1.06810164	      0.31952074	      0.46202933	      0.09319420	      0.47270441
      1.06818912	      0.31952059	      0.46202930	      0.09319405	      0.47270438
      1.06827660	      0.31952043	      0.46202928	      0.09319390	      0.47270434
      1.06838314	      0.31952024	      0.46202926	      0.09319372	      0.47270429
      1.06847797	      0.31952007	      0.46202924	      0.09319355	      0.47270425
      1.06857280	      0.31951990	      0.46202922	      0.09319338	      0.47270421
      1.06866762	      0.31951974	      0.46202920	      0.09319322	      0.47270417
      1.06876245	      0.31951957	      0.46202918	      0.09319305	      0.47270412
      1.06885728	      0.31951940	      0.46202916	      0.09319288	      0.47270407
      1.06895211	      0.31951923	      0.46202915	      0.09319271	      0.47270403
      1.06904693	      0.31951906	      0.46202913	      0.09319254	      0.47270398
      1.06914176	      0.31951890	      0.46202912	      0.09319237	      0.47270393
      1.06923659	      0.31951873	      0.46202910	      0.09319220	      0.47270388
      1.06933141	      0.31951856	      0.46202909	      0.09319203	      0.47270383
      1.06942624	      0.31951839	      0.46202908	      0.09319185	      0.47270377
      1.06952107	      0.31951823	      0.46202907	      0.09319168	      0.47270372
      1.06960634	      0.31951808	      0.46202906	      0.09319152	      0.47270367
      1.06969161	      0.31951793	      0.46202905	      0.09319136	      0.47270362
      1.06979459	      0.31951775	      0.46202904	      0.09319117	      0.47270356
      1.06989756	      0.31951756	      0.46202903	      0.09319098	      0.47270350
      1.06998439	      0.31951741	      0.46202903	      0.09319081	      0.47270344
      1.07007122	      0.31951726	      0.46202902	      0.09319065	      0.47270339
      1.07015804	      0.31951711	      0.46202902	      0.09319048	      0.47270333
      1.07027558	      0.31951690	      0.46202901	      0.09319026	      0.47270326
      1.07036334	      0.31951675	      0.46202901	      0.09319009	      0.47270320
      1.07045111	      0.31951659	      0.46202901	      0.09318992	      0.47270314
      1.07055649	      0.31951641	      0.46202901	      0.09318972	      0.47270307
      1.07065033	      0.31951625	      0.46202900	      0.09318953	      0.47270300
      1.07074418	      0.31951608	      0.46202901	      0.09318935	      0.47270293
      1.07083802	      0.31951592	      0.46202901	      0.09318916	      0.47270287
      1.07093187	      0.31951576	      0.46202901	      0.09318898	      0.47270280
      1.07102571	      0.31951559	      0.46202901	      0.09318879	      0.47270273
      1.07111955	      0.31951543	      0.46202902	      0.09318861	      0.47270266
      1.07121340	      0.31951527	      0.46202902	      0.09318842	      0.47270259
      1.07130724	      0.31951510	      0.46202903	      0.09318823	      0.47270251
      1.07140109	      0.31951494	      0.46202903	      0.09318804	      0.47270244
      1.07149493	      0.31951478	      0.46202904	      0.09318785	      0.47270237
      1.07158878	      0.31951462	      0.46202905	      0.09318766	      0.47270229
      1.07168262	      0.31951445	      0.46202906	      0.09318747	      0.47270221
      1.07177646	      0.31951429	      0.46202907	      0.09318727	      0.47270214
      1.07187031	      0.31951413	      0.46202908	      0.09318708	      0.47270206
      1.07196415	      0.31951397	      0.46202909	      0.09318689	      0.47270198
      1.07205800	      0.31951381	      0.46202911	      0.09318669	      0.47270190
      1.07215184	      0.31951364	      0.46202912	      0.09318649	      0.47270182
      1.07224569	      0.31951348	      0.46202913	      0.09318630	      0.47270173
      1.07233953	      0.31951332	      0.46202915	      0.09318610	      0.47270165
      1.07243338	      0.31951316	      0.46202917	      0.09318590	      0.47270156
      1.07252722	      0.31951300	      0.46202918	      0.09318570	      0.47270148
      1.07262106	      0.31951284	      0.46202920	      0.09318550	      0.47270139
      1.07271491	      0.31951268	      0.46202922	      0.09318530	      0.47270130
      1.07280875	      0.31951252	      0.46202924	      0.09318510	      0.47270122
      1.07290260	      0.31951236	      0.46202926	      0.09318490	      0.47270113
      1.07299644	      0.31951220	      0.46202928	      0.09318470	      0.47270104
      1.07309029	      0.31951204	      0.46202930	      0.09318449	      0.47270095
      1.07318413	      0.31951188	      0.46202933	      0.09318429	      0.47270085
      1.07327798	      0.31951171	      0.46202935	      0.09318408	      0.47270076
      1.07336227	      0.31951157	      0.46202937	      0.09318390	      0.47270067
      1.07344656	      0.31951143	      0.46202939	      0.09318371	      0.47270059
      1.07354898	      0.31951125	      0.46202942	      0.09318348	      0.47270048
      1.07365140	      0.31951108	      0.46202945	      0.09318326	      0.47270038
      1.07373757	      0.31951093	      0.46202948	      0.09318306	      0.47270029
      1.07382375	      0.31951079	      0.46202950	      0.09318287	      0.47270020
      1.07390992	      0.31951064	      0.46202953	      0.09318268	      0.47270011
      1.07402654	      0.31951044	      0.46202957	      0.09318241	      0.47269998
      1.07411348	      0.31951030	      0.46202960	      0.09318222	      0.47269989
      1.07420043	      0.31951015	      0.46202963	      0.09318202	      0.47269979
      1.07430508	      0.31950997	      0.46202966	      0.09318178	      0.47269968
      1.07439837	      0.31950981	      0.46202970	      0.09318157	      0.47269957
      1.07449166	      0.31950966	      0.46202973	      0.09318135	      0.47269947
      1.07458495	      0.31950950	      0.46202977	      0.09318114	      0.47269936
      1.07467824	      0.31950934	      0.46202980	      0.09318092	      0.47269925
      1.07477153	      0.31950919	      0.46202984	      0.09318071	      0.47269915
      1.07486482	      0.31950903	      0.46202988	      0.09318049	      0.47269904
      1.07495812	      0.31950887	      0.46202991	      0.09318027	      0.47269893
      1.07505141	      0.31950872	      0.46202995	      0.09318005	      0.47269882
      1.07514470	      0.31950856	      0.46202999	      0.09317983	      0.47269871
      1.07523799	      0.31950840	      0.46203003	      0.09317961	      0.47269859
      1.07533128	      0.31950825	      0.46203007	      0.09317939	      0.47269848
      1.07542457	      0.31950809	      0.46203012	      0.09317917	      0.47269837
      1.07551786	      0.31950793	      0.46203016	      0.09317895	      0.47269825
      1.07561115	      0.31950778	      0.46203020	      0.09317873	      0.47269813
      1.07570444	      0.31950762	      0.46203025	      0.09317850	      0.47269802
      1.07579774	      0.31950747	      0.46203029	      0.09317828	      0.47269790
      1.07589103	      0.31950731	      0.46203034	      0.09317805	      0.47269778
      1.07598432	      0.31950716	      0.46203039	      0.09317783	      0.47269766
      1.07607761	      0.31950700	      0.46203043	      0.09317760	      0.47269754
      1.07617090	      0.31950685	      0.46203048	      0.09317737	      0.47269742
      1.07626419	      0.31950669	      0.46203053	      0.09317714	      0.47269730
      1.07635748	      0.31950654	      0.46203058	      0.09317691	      0.47269717
      1.07644062	      0.31950640	      0.46203063	      0.09317671	      0.47269706
      1.07652377	      0.31950626	      0.46203067	      0.09317650	      0.47269695
      1.07662654	      0.31950609	      0.46203073	      0.09317625	      0.47269681
      1.07672932	      0.31950592	      0.46203079	      0.09317599	      0.47269667
      1.07681370	      0.31950578	      0.46203084	      0.09317578	      0.47269656
      1.07689807	      0.31950564	      0.46203089	      0.09317557	      0.47269644
      1.07700171	      0.31950547	      0.46203095	      0.09317531	      0.47269630
      1.07710535	      0.31950530	      0.46203101	      0.09317505	      0.47269615
      1.07718602	      0.31950517	      0.46203106	      0.09317485	      0.47269604
      1.07726670	      0.31950503	      0.46203111	      0.09317465	      0.47269593
      1.07737535	      0.31950486	      0.46203118	      0.09317437	      0.47269577
      1.07748401	      0.31950468	      0.46203124	      0.09317409	      0.47269561
      1.07756117	      0.31950455	      0.46203129	      0.09317390	      0.47269550
      1.07763834	      0.31950442	      0.46203134	      0.09317370	      0.47269539
      1.07775405	      0.31950423	      0.46203142	      0.09317340	      0.47269522
      1.07785012	      0.31950408	      0.46203148	      0.09317315	      0.47269508
      1.07794619	      0.31950392	      0.46203155	      0.09317291	      0.47269494
      1.07804226	      0.31950376	      0.46203161	      0.09317266	      0.47269480
      1.07813833	      0.31950361	      0.46203168	      0.09317241	      0.47269465
      1.07822123	      0.31950347	      0.46203174	      0.09317219	      0.47269453
      1.07830414	      0.31950334	      0.46203180	      0.09317198	      0.47269440
      1.07840704	      0.31950317	      0.46203187	      0.09317171	      0.47269424
      1.07850994	      0.31950300	      0.46203194	      0.09317144	      0.47269409
      1.07859337	      0.31950287	      0.46203200	      0.09317122	      0.47269396
      1.07867680	      0.31950273	      0.46203207	      0.09317100	      0.47269383
      1.07878068	      0.31950256	      0.46203214	      0.09317072	      0.47269366
      1.07888456	      0.31950239	      0.46203222	      0.09317045	      0.47269350
      1.07896513	      0.31950226	      0.46203228	      0.09317023	      0.47269337
      1.07904571	      0.31950213	      0.46203234	      0.09317002	      0.47269325
      1.07915350	      0.31950196	      0.46203243	      0.09316973	      0.47269307
      1.07926129	      0.31950178	      0.46203251	      0.09316944	      0.47269290
      1.07933921	      0.31950166	      0.46203257	      0.09316923	      0.47269277
      1.07941714	      0.31950153	      0.46203264	      0.09316902	      0.47269265
      1.07952995	      0.31950135	      0.46203273	      0.09316871	      0.47269246
      1.07962611	      0.31950119	      0.46203280	      0.09316845	      0.47269231
      1.07972226	      0.31950104	      0.46203288	      0.09316819	      0.47269215
      1.07981841	      0.31950088	      0.46203296	      0.09316793	      0.47269199
      1.07990442	      0.31950075	      0.46203303	      0.09316769	      0.47269184
      1.07999044	      0.31950061	      0.46203311	      0.09316746	      0.47269170
      1.08007645	      0.31950047	      0.46203318	      0.09316722	      0.47269155
      1.08018709	      0.31950029	      0.46203328	      0.09316692	      0.47269137
      1.08027424	      0.31950015	      0.46203335	      0.09316668	      0.47269122
      1.08036139	      0.31950001	      0.46203343	      0.09316644	      0.47269107
      1.08044854	      0.31949987	      0.46203350	      0.09316619	      0.47269092
      1.08055901	      0.31949970	      0.46203360	      0.09316589	      0.47269073
      1.08064446	      0.31949956	      0.46203368	      0.09316565	      0.47269058
      1.08072992	      0.31949942	      0.46203376	      0.09316541	      0.47269043
      1.08083250	      0.31949926	      0.46203385	      0.09316512	      0.47269025
      1.08093508	      0.31949910	      0.46203394	      0.09316483	      0.47269007
      1.08101363	      0.31949897	      0.46203402	      0.09316461	      0.47268993
      1.08109217	      0.31949885	      0.46203409	      0.09316439	      0.47268979
      1.08120188	      0.31949867	      0.46203419	      0.09316408	      0.47268959
      1.08129795	      0.31949852	      0.46203428	      0.09316381	      0.47268942
      1.08139402	      0.31949837	      0.46203438	      0.09316354	      0.47268925
      1.08149010	      0.31949822	      0.46203447	      0.09316326	      0.47268907
      1.08157422	      0.31949808	      0.46203455	      0.09316302	      0.47268892
      1.08165835	      0.31949795	      0.46203463	      0.09316278	      0.47268877
      1.08174247	      0.31949782	      0.46203471	      0.09316254	      0.47268861
      1.08185857	      0.31949763	      0.46203483	      0.09316221	      0.47268840
      1.08194437	      0.31949750	      0.46203491	      0.09316196	      0.47268824
      1.08203017	      0.31949736	      0.46203500	      0.09316171	      0.47268808
      1.08213319	      0.31949720	      0.46203510	      0.09316141	      0.47268789
      1.08222482	      0.31949706	      0.46203520	      0.09316115	      0.47268771
      1.08231645	      0.31949691	      0.46203529	      0.09316088	      0.47268754
      1.08240808	      0.31949677	      0.46203539	      0.09316061	      0.47268737
      1.08249971	      0.31949662	      0.46203548	      0.09316035	      0.47268719
      1.08259134	      0.31949648	      0.46203558	      0.09316008	      0.47268702
      1.08268298	      0.31949634	      0.46203567	      0.09315981	      0.47268684
      1.08277461	      0.31949619	      0.46203577	      0.09315954	      0.47268666
      1.08286624	      0.31949605	      0.46203587	      0.09315927	      0.47268649
      1.08295787	      0.31949591	      0.46203597	      0.09315900	      0.47268631
      1.08304950	      0.31949576	      0.46203607	      0.09315873	      0.47268613
      1.08314113	      0.31949562	      0.46203617	      0.09315846	      0.47268595
      1.08323276	      0.31949548	      0.46203627	      0.09315819	      0.47268577
      1.08332439	      0.31949533	      0.46203637	      0.09315791	      0.47268559
      1.08341602	      0.31949519	      0.46203647	      0.09315764	      0.47268541
      1.08350765	      0.31949505	      0.46203657	      0.09315737	      0.47268522
      1.08359929	      0.31949491	      0.46203668	      0.09315709	      0.47268504
      1.08369092	      0.31949476	      0.46203678	      0.09315682	      0.47268486
      1.08378255	      0.31949462	      0.46203688	      0.09315654	      0.47268467
      1.08387418	      0.31949448	      0.46203699	      0.09315626	      0.47268449
      1.08396581	      0.31949434	      0.46203709	      0.09315599	      0.47268430
      1.08405744	      0.31949420	      0.46203720	      0.09315571	      0.47268412
      1.08414907	      0.31949405	      0.46203731	      0.09315543	      0.47268393
      1.08424070	      0.31949391	      0.46203741	      0.09315515	      0.47268374
      1.08433233	      0.31949377	      0.46203752	      0.09315488	      0.47268355
      1.08442396	      0.31949363	      0.46203763	      0.09315460	      0.47268336
      1.08451560	      0.31949349	      0.46203774	      0.09315432	      0.47268317
      1.08460723	      0.31949335	      0.46203785	      0.09315404	      0.47268298
      1.08469886	      0.31949321	      0.46203796	      0.09315376	      0.47268279
      1.08479049	      0.31949306	      0.46203807	      0.09315347	      0.47268260
      1.08488212	      0.31949292	      0.46203818	      0.09315319	      0.47268240
      1.08497375	      0.31949278	      0.46203829	      0.09315291	      0.47268221
      1.08506538	      0.31949264	      0.46203840	      0.09315263	      0.47268202
      1.08515701	      0.31949250	      0.46203852	      0.09315234	      0.47268182
      1.08524864	      0.31949236	      0.46203863	      0.09315206	      0.47268163
      1.08534028	      0.31949222	      0.46203874	      0.09315177	      0.47268143
      1.08542211	      0.31949210	      0.46203885	      0.09315152	      0.47268125
      1.08550395	      0.31949197	      0.46203895	      0.09315126	      0.47268108
      1.08560447	      0.31949182	      0.46203908	      0.09315095	      0.47268086
      1.08570499	      0.31949166	      0.46203921	      0.09315063	      0.47268064
      1.08578910	      0.31949154	      0.46203931	      0.09315037	      0.47268046
      1.08587321	      0.31949141	      0.46203942	      0.09315011	      0.47268027
      1.08595732	      0.31949128	      0.46203953	      0.09314984	      0.47268009
      1.08607165	      0.31949111	      0.46203968	      0.09314948	      0.47267984
      1.08615626	      0.31949098	      0.46203979	      0.09314921	      0.47267965
      1.08624087	      0.31949085	      0.46203990	      0.09314895	      0.47267946
      1.08634345	      0.31949069	      0.46204003	      0.09314862	      0.47267924
      1.08643494	      0.31949055	      0.46204015	      0.09314833	      0.47267903
      1.08652643	      0.31949042	      0.46204028	      0.09314804	      0.47267883
      1.08661792	      0.31949028	      0.46204040	      0.09314775	      0.47267862
      1.08670941	      0.31949014	      0.46204052	      0.09314746	      0.47267842
      1.08680090	      0.31949000	      0.46204064	      0.09314716	      0.47267821
      1.08689239	      0.31948986	      0.46204077	      0.09314687	      0.47267800
      1.08698388	      0.31948973	      0.46204089	      0.09314658	      0.47267780
      1.08707537	      0.31948959	      0.46204102	      0.09314628	      0.47267759
      1.08716686	      0.31948945	      0.46204114	      0.09314599	      0.47267738
      1.08725835	      0.31948931	      0.46204127	      0.09314569	      0.47267717
      1.08734984	      0.31948917	      0.46204140	      0.09314540	      0.47267696
      1.08744133	      0.31948904	      0.46204152	      0.09314510	      0.47267675
      1.08753282	      0.31948890	      0.46204165	      0.09314481	      0.47267654
      1.08761440	      0.31948878	      0.46204177	      0.09314454	      0.47267635
      1.08769598	      0.31948866	      0.46204188	      0.09314428	      0.47267616
      1.08779606	      0.31948851	      0.46204202	      0.09314395	      0.47267592
      1.08789614	      0.31948836	      0.46204216	      0.09314362	      0.47267569
      1.08797989	      0.31948823	      0.46204228	      0.09314335	      0.47267549
      1.08806364	      0.31948811	      0.46204240	      0.09314308	      0.47267530
      1.08814739	      0.31948798	      0.46204252	      0.09314280	      0.47267510
      1.08826136	      0.31948781	      0.46204269	      0.09314243	      0.47267483
      1.08834560	      0.31948769	      0.46204281	      0.09314215	      0.47267463
      1.08842984	      0.31948756	      0.46204293	      0.09314187	      0.47267443
      1.08853205	      0.31948741	      0.46204308	      0.09314154	      0.47267419
      1.08862321	      0.31948727	      0.46204321	      0.09314124	      0.47267397
      1.08871437	      0.31948714	      0.46204335	      0.09314093	      0.47267375
      1.08880554	      0.31948700	      0.46204348	      0.09314063	      0.47267353
      1.08889670	      0.31948687	      0.46204362	      0.09314033	      0.47267331
      1.08898786	      0.31948673	      0.46204375	      0.09314003	      0.47267309
      1.08907902	      0.31948660	      0.46204389	      0.09313972	      0.47267287
      1.08917018	      0.31948646	      0.46204403	      0.09313942	      0.47267265
      1.08926134	      0.31948633	      0.46204417	      0.09313912	      0.47267242
      1.08935250	      0.31948619	      0.46204430	      0.09313881	      0.47267220
      1.08944367	      0.31948606	      0.46204444	      0.09313851	      0.47267198
      1.08953483	      0.31948592	      0.46204458	      0.09313820	      0.47267175
      1.08962599	      0.31948579	      0.46204472	      0.09313789	      0.47267153
      1.08970769	      0.31948567	      0.46204485	      0.09313762	      0.47267133
      1.08978939	      0.31948555	      0.46204497	      0.09313734	      0.47267112
      1.08988899	      0.31948540	      0.46204513	      0.09313701	      0.47267088
      1.08998858	      0.31948526	      0.46204528	      0.09313667	      0.47267063
      1.09007106	      0.31948514	      0.46204541	      0.09313639	      0.47267042
      1.09015354	      0.31948502	      0.46204554	      0.09313611	      0.47267022
      1.09025432	      0.31948487	      0.46204569	      0.09313577	      0.47266996
      1.09035510	      0.31948472	      0.46204585	      0.09313543	      0.47266971
      1.09043398	      0.31948461	      0.46204598	      0.09313516	      0.47266951
      1.09051286	      0.31948449	      0.46204610	      0.09313489	      0.47266931
      1.09061860	      0.31948434	      0.46204627	      0.09313453	      0.47266904
      1.09072433	      0.31948418	      0.46204644	      0.09313417	      0.47266878
      1.09079959	      0.31948407	      0.46204656	      0.09313391	      0.47266858
      1.09087485	      0.31948396	      0.46204668	      0.09313366	      0.47266839
      1.09098782	      0.31948380	      0.46204686	      0.09313327	      0.47266810
      1.09108131	      0.31948366	      0.46204701	      0.09313295	      0.47266786
      1.09117480	      0.31948353	      0.46204717	      0.09313263	      0.47266762
      1.09126829	      0.31948339	      0.46204732	      0.09313230	      0.47266738
      1.09136178	      0.31948326	      0.46204747	      0.09313198	      0.47266714
      1.09144371	      0.31948314	      0.46204761	      0.09313170	      0.47266693
      1.09152564	      0.31948302	      0.46204774	      0.09313142	      0.47266672
      1.09162463	      0.31948288	      0.46204790	      0.09313107	      0.47266646
      1.09172362	      0.31948273	      0.46204807	      0.09313073	      0.47266620
      1.09180623	      0.31948262	      0.46204820	      0.09313044	      0.47266599
      1.09188883	      0.31948250	      0.46204834	      0.09313016	      0.47266577
      1.09198833	      0.31948235	      0.46204851	      0.09312981	      0.47266551
      1.09208783	      0.31948221	      0.46204867	      0.09312946	      0.47266525
      1.09216823	      0.31948209	      0.46204881	      0.09312918	      0.47266503
      1.09224862	      0.31948198	      0.46204894	      0.09312890	      0.47266482
      1.09235083	      0.31948183	      0.46204912	      0.09312854	      0.47266455
      1.09245304	      0.31948169	      0.46204929	      0.09312819	      0.47266428
      1.09253156	      0.31948157	      0.46204942	      0.09312791	      0.47266407
      1.09261008	      0.31948146	      0.46204956	      0.09312763	      0.47266386
      1.09271543	      0.31948131	      0.46204974	      0.09312726	      0.47266358
      1.09282077	      0.31948116	      0.46204992	      0.09312689	      0.47266330
      1.09289667	      0.31948105	      0.46205005	      0.09312663	      0.47266309
      1.09297256	      0.31948094	      0.46205018	      0.09312636	      0.47266289
      1.09308273	      0.31948079	      0.46205037	      0.09312597	      0.47266259
      1.09317678	      0.31948065	      0.46205054	      0.09312564	      0.47266234
      1.09327084	      0.31948052	      0.46205070	      0.09312530	      0.47266209
      1.09336490	      0.31948038	      0.46205086	      0.09312497	      0.47266183
      1.09344808	      0.31948027	      0.46205101	      0.09312467	      0.47266160
      1.09353127	      0.31948015	      0.46205116	      0.09312438	      0.47266138
      1.09361446	      0.31948003	      0.46205130	      0.09312408	      0.47266115
      1.09372501	      0.31947987	      0.46205150	      0.09312369	      0.47266085
      1.09380941	      0.31947975	      0.46205165	      0.09312339	      0.47266062
      1.09389380	      0.31947963	      0.46205180	      0.09312309	      0.47266039
      1.09397820	      0.31947951	      0.46205195	      0.09312278	      0.47266015
      1.09408879	      0.31947936	      0.46205215	      0.09312239	      0.47265985
      1.09417130	      0.31947924	      0.46205229	      0.09312209	      0.47265962
      1.09425381	      0.31947913	      0.46205244	      0.09312180	      0.47265939
      1.09435546	      0.31947898	      0.46205262	      0.09312143	      0.47265911
      1.09444680	      0.31947885	      0.46205279	      0.09312110	      0.47265886
      1.09453814	      0.31947873	      0.46205295	      0.09312077	      0.47265860
      1.09462948	      0.31947860	      0.46205312	      0.09312044	      0.47265835
      1.09472083	      0.31947847	      0.46205329	      0.09312012	      0.47265809
      1.09481217	      0.31947834	      0.46205345	      0.09311979	      0.47265784
      1.09489307	      0.31947823	      0.46205360	      0.09311949	      0.47265761
      1.09497397	      0.31947811	      0.46205375	      0.09311920	      0.47265738
      1.09507259	      0.31947798	      0.46205393	      0.09311884	      0.47265710
      1.09517120	      0.31947784	      0.46205411	      0.09311848	      0.47265683
      1.09525377	      0.31947772	      0.46205427	      0.09311818	      0.47265659
      1.09533633	      0.31947761	      0.46205442	      0.09311788	      0.47265636
      1.09541889	      0.31947749	      0.46205457	      0.09311758	      0.47265613
      1.09553187	      0.31947734	      0.46205478	      0.09311717	      0.47265580
      1.09561492	      0.31947722	      0.46205494	      0.09311687	      0.47265557
      1.09569798	      0.31947710	      0.46205509	      0.09311657	      0.47265533
      1.09579911	      0.31947696	      0.46205528	      0.09311620	      0.47265504
      1.09588922	      0.31947684	      0.46205545	      0.09311587	      0.47265478
      1.09597932	      0.31947671	      0.46205562	      0.09311554	      0.47265453
      1.09606943	      0.31947659	      0.46205579	      0.09311521	      0.47265427
      1.09615954	      0.31947646	      0.46205596	      0.09311487	      0.47265401
      1.09624965	      0.31947634	      0.46205613	      0.09311454	      0.47265375
      1.09633975	      0.31947621	      0.46205631	      0.09311421	      0.47265349
      1.09642986	      0.31947609	      0.46205648	      0.09311388	      0.47265323
      1.09651997	      0.31947597	      0.46205665	      0.09311355	      0.47265296
      1.09661008	      0.31947584	      0.46205682	      0.09311322	      0.47265270
      1.09670019	      0.31947572	      0.46205700	      0.09311288	      0.47265244
      1.09679029	      0.31947559	      0.46205717	      0.09311255	      0.47265218
      1.09687090	      0.31947548	      0.46205733	      0.09311225	      0.47265194
      1.09695151	      0.31947537	      0.46205748	      0.09311195	      0.47265171
      1.09704957	      0.31947524	      0.46205767	      0.09311159	      0.47265142
      1.09714764	      0.31947510	      0.46205786	      0.09311123	      0.47265113
      1.09723042	      0.31947499	      0.46205802	      0.09311092	      0.47265089
      1.09731320	      0.31947488	      0.46205819	      0.09311061	      0.47265065
      1.09739598	      0.31947476	      0.46205835	      0.09311030	      0.47265040
      1.09750674	      0.31947461	      0.46205857	      0.09310989	      0.47265007
      1.09758987	      0.31947450	      0.46205873	      0.09310958	      0.47264983
      1.09767300	      0.31947438	      0.46205889	      0.09310927	      0.47264958
      1.09777298	      0.31947425	      0.46205909	      0.09310890	      0.47264929
      1.09786281	      0.31947413	      0.46205927	      0.09310856	      0.47264902
      1.09795263	      0.31947400	      0.46205945	      0.09310822	      0.47264875
      1.09804245	      0.31947388	      0.46205962	      0.09310789	      0.47264848
      1.09813228	      0.31947376	      0.46205980	      0.09310755	      0.47264821
      1.09822210	      0.31947364	      0.46205998	      0.09310721	      0.47264795
      1.09831192	      0.31947352	      0.46206016	      0.09310687	      0.47264768
      1.09840175	      0.31947339	      0.46206034	      0.09310654	      0.47264741
      1.09849157	      0.31947327	      0.46206052	      0.09310620	      0.47264714
      1.09858139	      0.31947315	      0.46206070	      0.09310586	      0.47264687
      1.09867121	      0.31947303	      0.46206089	      0.09310552	      0.47264660
      1.09876104	      0.31947291	      0.46206107	      0.09310518	      0.47264632
      1.09884109	      0.31947280	      0.46206123	      0.09310488	      0.47264608
      1.09892114	      0.31947269	      0.46206139	      0.09310458	      0.47264584
      1.09901924	      0.31947256	      0.46206159	      0.09310421	      0.47264554
      1.09911734	      0.31947243	      0.46206179	      0.09310383	      0.47264524
      1.09919964	      0.31947232	      0.46206196	      0.09310352	      0.47264499
      1.09928193	      0.31947221	      0.46206213	      0.09310321	      0.47264474
      1.09936423	      0.31947210	      0.46206230	      0.09310290	      0.47264449
      1.09947552	      0.31947195	      0.46206253	      0.09310247	      0.47264415
      1.09955817	      0.31947184	      0.46206270	      0.09310216	      0.47264390
      1.09964081	      0.31947172	      0.46206287	      0.09310184	      0.47264364
      1.09974091	      0.31947159	      0.46206307	      0.09310146	      0.47264334
      1.09983050	      0.31947147	      0.46206326	      0.09310112	      0.47264306
      1.09992009	      0.31947135	      0.46206344	      0.09310078	      0.47264279
      1.10000968	      0.31947123	      0.46206363	      0.09310044	      0.47264251
      1.10009926	      0.31947111	      0.46206382	      0.09310009	      0.47264223
      1.10018885	      0.31947099	      0.46206400	      0.09309975	      0.47264196
      1.10027844	      0.31947087	      0.46206419	      0.09309941	      0.47264168
      1.10036803	      0.31947075	      0.46206438	      0.09309906	      0.47264140
      1.10045762	      0.31947064	      0.46206457	      0.09309872	      0.47264112
      1.10054720	      0.31947052	      0.46206476	      0.09309838	      0.47264084
      1.10063679	      0.31947040	      0.46206494	      0.09309803	      0.47264056
      1.10071701	      0.31947029	      0.46206511	      0.09309772	      0.47264031
      1.10079724	      0.31947019	      0.46206528	      0.09309741	      0.47264006
      1.10089504	      0.31947006	      0.46206549	      0.09309704	      0.47263976
      1.10099284	      0.31946993	      0.46206570	      0.09309666	      0.47263945
      1.10107364	      0.31946982	      0.46206587	      0.09309635	      0.47263920
      1.10115444	      0.31946971	      0.46206604	      0.09309604	      0.47263894
      1.10125362	      0.31946958	      0.46206625	      0.09309565	      0.47263863
      1.10135280	      0.31946945	      0.46206647	      0.09309527	      0.47263832
      1.10142998	      0.31946935	      0.46206663	      0.09309497	      0.47263807
      1.10150715	      0.31946925	      0.46206680	      0.09309467	      0.47263783
      1.10161146	      0.31946911	      0.46206702	      0.09309427	      0.47263750
      1.10171576	      0.31946897	      0.46206725	      0.09309386	      0.47263717
      1.10178915	      0.31946888	      0.46206740	      0.09309358	      0.47263694
      1.10186255	      0.31946878	      0.46206756	      0.09309329	      0.47263670
      1.10197464	      0.31946864	      0.46206781	      0.09309285	      0.47263635
      1.10206642	      0.31946852	      0.46206801	      0.09309250	      0.47263606
      1.10215821	      0.31946840	      0.46206820	      0.09309214	      0.47263576
      1.10224999	      0.31946828	      0.46206840	      0.09309178	      0.47263547
      1.10234177	      0.31946816	      0.46206860	      0.09309142	      0.47263518
      1.10242259	      0.31946805	      0.46206878	      0.09309111	      0.47263492
      1.10250341	      0.31946795	      0.46206896	      0.09309079	      0.47263466
      1.10258422	      0.31946784	      0.46206914	      0.09309048	      0.47263440
      1.10269716	      0.31946769	      0.46206938	      0.09309003	      0.47263404
      1.10277963	      0.31946759	      0.46206956	      0.09308971	      0.47263377
      1.10286210	      0.31946748	      0.46206975	      0.09308939	      0.47263350
      1.10296188	      0.31946735	      0.46206997	      0.09308900	      0.47263318
      1.10305049	      0.31946724	      0.46207016	      0.09308865	      0.47263290
      1.10313911	      0.31946712	      0.46207036	      0.09308830	      0.47263261
      1.10322772	      0.31946701	      0.46207056	      0.09308795	      0.47263232
      1.10331634	      0.31946689	      0.46207075	      0.09308760	      0.47263204
      1.10340495	      0.31946678	      0.46207095	      0.09308725	      0.47263175
      1.10349356	      0.31946666	      0.46207115	      0.09308690	      0.47263146
      1.10358218	      0.31946655	      0.46207135	      0.09308656	      0.47263117
      1.10367079	      0.31946643	      0.46207154	      0.09308621	      0.47263088
      1.10375940	      0.31946632	      0.46207174	      0.09308586	      0.47263059
      1.10384802	      0.31946621	      0.46207194	      0.09308551	      0.47263030
      1.10393663	      0.31946609	      0.46207214	      0.09308516	      0.47263001
      1.10402525	      0.31946598	      0.46207234	      0.09308480	      0.47262972
      1.10411386	      0.31946587	      0.46207254	      0.09308445	      0.47262943
      1.10420247	      0.31946575	      0.46207274	      0.09308410	      0.47262914
      1.10429109	      0.31946564	      0.46207294	      0.09308375	      0.47262885
      1.10437970	      0.31946553	      0.46207314	      0.09308340	      0.47262856
      1.10446832	      0.31946541	      0.46207334	      0.09308305	      0.47262827
      1.10455693	      0.31946530	      0.46207354	      0.09308270	      0.47262798
      1.10464554	      0.31946519	      0.46207374	      0.09308234	      0.47262768
      1.10473416	      0.31946507	      0.46207395	      0.09308199	      0.47262739
      1.10482277	      0.31946496	      0.46207415	      0.09308164	      0.47262710
      1.10491138	      0.31946485	      0.46207435	      0.09308128	      0.47262680
      1.10500000	      0.31946474	      0.46207455	      0.09308093	      0.47262651
      1.10507969	      0.31946463	      0.46207474	      0.09308061	      0.47262624
      1.10515938	      0.31946453	      0.46207492	      0.09308030	      0.47262598
      1.10525590	      0.31946441	      0.46207514	      0.09307991	      0.47262566
      1.10535242	      0.31946429	      0.46207536	      0.09307952	      0.47262534
      1.10543446	      0.31946418	      0.46207555	      0.09307920	      0.47262506
      1.10551650	      0.31946408	      0.46207574	      0.09307887	      0.47262479
      1.10559853	      0.31946398	      0.46207593	      0.09307854	      0.47262451
      1.10570661	      0.31946384	      0.46207618	      0.09307811	      0.47262415
      1.10578890	      0.31946374	      0.46207637	      0.09307778	      0.47262388
      1.10587119	      0.31946363	      0.46207656	      0.09307745	      0.47262360
      1.10595348	      0.31946353	      0.46207676	      0.09307712	      0.47262332
      1.10606357	      0.31946339	      0.46207701	      0.09307667	      0.47262295
      1.10614420	      0.31946329	      0.46207720	      0.09307635	      0.47262268
      1.10622483	      0.31946319	      0.46207739	      0.09307602	      0.47262241
      1.10632523	      0.31946306	      0.46207762	      0.09307562	      0.47262207
      1.10641489	      0.31946295	      0.46207783	      0.09307526	      0.47262177
      1.10650455	      0.31946284	      0.46207805	      0.09307490	      0.47262147
      1.10659421	      0.31946273	      0.46207826	      0.09307454	      0.47262116
      1.10668387	      0.31946261	      0.46207847	      0.09307417	      0.47262086
      1.10677353	      0.31946250	      0.46207868	      0.09307381	      0.47262055
      1.10685268	      0.31946240	      0.46207887	      0.09307349	      0.47262029
      1.10693183	      0.31946231	      0.46207905	      0.09307317	      0.47262002
      1.10702883	      0.31946219	      0.46207928	      0.09307278	      0.47261969
      1.10712584	      0.31946206	      0.46207951	      0.09307239	      0.47261936
      1.10720671	      0.31946196	      0.46207970	      0.09307206	      0.47261908
      1.10728759	      0.31946186	      0.46207990	      0.09307173	      0.47261880
      1.10736847	      0.31946176	      0.46208009	      0.09307140	      0.47261853
      1.10747987	      0.31946163	      0.46208035	      0.09307095	      0.47261815
      1.10756120	      0.31946152	      0.46208055	      0.09307062	      0.47261787
      1.10764252	      0.31946142	      0.46208074	      0.09307029	      0.47261759
      1.10774204	      0.31946130	      0.46208098	      0.09306989	      0.47261725
      1.10783054	      0.31946119	      0.46208119	      0.09306953	      0.47261694
      1.10791904	      0.31946108	      0.46208141	      0.09306917	      0.47261664
      1.10800754	      0.31946097	      0.46208162	      0.09306881	      0.47261634
      1.10809604	      0.31946086	      0.46208183	      0.09306845	      0.47261603
      1.10818454	      0.31946076	      0.46208204	      0.09306809	      0.47261573
      1.10827304	      0.31946065	      0.46208226	      0.09306773	      0.47261542
      1.10836154	      0.31946054	      0.46208247	      0.09306736	      0.47261511
      1.10845004	      0.31946043	      0.46208269	      0.09306700	      0.47261481
      1.10853854	      0.31946032	      0.46208290	      0.09306664	      0.47261450
      1.10862704	      0.31946021	      0.46208311	      0.09306628	      0.47261419
      1.10870618	      0.31946012	      0.46208331	      0.09306596	      0.47261392
      1.10878532	      0.31946002	      0.46208350	      0.09306563	      0.47261365
      1.10888204	      0.31945990	      0.46208373	      0.09306524	      0.47261331
      1.10897876	      0.31945978	      0.46208397	      0.09306484	      0.47261297
      1.10905851	      0.31945969	      0.46208416	      0.09306451	      0.47261269
      1.10913826	      0.31945959	      0.46208436	      0.09306419	      0.47261242
      1.10923633	      0.31945947	      0.46208460	      0.09306378	      0.47261207
      1.10933440	      0.31945935	      0.46208484	      0.09306338	      0.47261173
      1.10941056	      0.31945926	      0.46208503	      0.09306307	      0.47261147
      1.10948673	      0.31945917	      0.46208521	      0.09306275	      0.47261120
      1.10958988	      0.31945904	      0.46208547	      0.09306233	      0.47261084
      1.10969303	      0.31945892	      0.46208572	      0.09306191	      0.47261048
      1.10976548	      0.31945883	      0.46208590	      0.09306161	      0.47261022
      1.10983794	      0.31945874	      0.46208608	      0.09306131	      0.47260997
      1.10994877	      0.31945861	      0.46208635	      0.09306085	      0.47260958
      1.11003951	      0.31945850	      0.46208658	      0.09306048	      0.47260926
      1.11013026	      0.31945839	      0.46208680	      0.09306010	      0.47260894
      1.11022100	      0.31945828	      0.46208703	      0.09305973	      0.47260862
      1.11031174	      0.31945817	      0.46208725	      0.09305935	      0.47260830
      1.11039132	      0.31945807	      0.46208745	      0.09305903	      0.47260802
      1.11047089	      0.31945798	      0.46208765	      0.09305870	      0.47260774
      1.11056681	      0.31945786	      0.46208789	      0.09305830	      0.47260740
      1.11066272	      0.31945775	      0.46208813	      0.09305790	      0.47260706
      1.11074298	      0.31945765	      0.46208833	      0.09305757	      0.47260677
      1.11082323	      0.31945756	      0.46208853	      0.09305724	      0.47260649
      1.11091960	      0.31945744	      0.46208877	      0.09305684	      0.47260614
      1.11101596	      0.31945733	      0.46208901	      0.09305644	      0.47260580
      1.11109416	      0.31945723	      0.46208921	      0.09305611	      0.47260552
      1.11117236	      0.31945714	      0.46208940	      0.09305579	      0.47260525
      1.11127124	      0.31945702	      0.46208965	      0.09305538	      0.47260489
      1.11137012	      0.31945690	      0.46208990	      0.09305497	      0.47260454
      1.11144658	      0.31945681	      0.46209009	      0.09305465	      0.47260427
      1.11152303	      0.31945672	      0.46209029	      0.09305433	      0.47260399
      1.11162481	      0.31945660	      0.46209055	      0.09305391	      0.47260363
      1.11172659	      0.31945648	      0.46209080	      0.09305349	      0.47260327
      1.11180060	      0.31945639	      0.46209099	      0.09305318	      0.47260300
      1.11187461	      0.31945631	      0.46209118	      0.09305287	      0.47260273
      1.11198081	      0.31945618	      0.46209145	      0.09305243	      0.47260235
      1.11207194	      0.31945607	      0.46209168	      0.09305205	      0.47260203
      1.11216307	      0.31945596	      0.46209191	      0.09305167	      0.47260170
      1.11225420	      0.31945586	      0.46209214	      0.09305128	      0.47260137
      1.11233525	      0.31945576	      0.46209235	      0.09305095	      0.47260108
      1.11241631	      0.31945567	      0.46209256	      0.09305061	      0.47260079
      1.11249736	      0.31945557	      0.46209276	      0.09305027	      0.47260049
      1.11260357	      0.31945545	      0.46209304	      0.09304982	      0.47260011
      1.11268576	      0.31945535	      0.46209325	      0.09304948	      0.47259981
      1.11276795	      0.31945525	      0.46209346	      0.09304914	      0.47259952
      1.11285014	      0.31945516	      0.46209367	      0.09304879	      0.47259922
      1.11295634	      0.31945503	      0.46209394	      0.09304835	      0.47259883
      1.11303681	      0.31945494	      0.46209415	      0.09304801	      0.47259854
      1.11311728	      0.31945484	      0.46209436	      0.09304767	      0.47259825
      1.11321532	      0.31945473	      0.46209461	      0.09304726	      0.47259789
      1.11331336	      0.31945462	      0.46209486	      0.09304685	      0.47259754
      1.11338703	      0.31945453	      0.46209505	      0.09304654	      0.47259727
      1.11346069	      0.31945444	      0.46209524	      0.09304623	      0.47259700
      1.11356607	      0.31945432	      0.46209552	      0.09304579	      0.47259662
      1.11365758	      0.31945422	      0.46209575	      0.09304540	      0.47259628
      1.11374909	      0.31945411	      0.46209599	      0.09304502	      0.47259595
      1.11384061	      0.31945400	      0.46209623	      0.09304463	      0.47259561
      1.11391940	      0.31945391	      0.46209643	      0.09304430	      0.47259533
      1.11399820	      0.31945382	      0.46209664	      0.09304397	      0.47259504
      1.11409443	      0.31945371	      0.46209689	      0.09304356	      0.47259468
      1.11419067	      0.31945360	      0.46209714	      0.09304316	      0.47259433
      1.11426951	      0.31945351	      0.46209735	      0.09304282	      0.47259404
      1.11434835	      0.31945342	      0.46209755	      0.09304249	      0.47259375
      1.11444566	      0.31945331	      0.46209781	      0.09304208	      0.47259340
      1.11454296	      0.31945319	      0.46209806	      0.09304167	      0.47259304
      1.11461956	      0.31945311	      0.46209826	      0.09304134	      0.47259276
      1.11469617	      0.31945302	      0.46209847	      0.09304102	      0.47259247
      1.11479656	      0.31945290	      0.46209873	      0.09304060	      0.47259210
      1.11489695	      0.31945279	      0.46209899	      0.09304017	      0.47259173
      1.11497135	      0.31945270	      0.46209919	      0.09303986	      0.47259146
      1.11504575	      0.31945262	      0.46209939	      0.09303954	      0.47259118
      1.11515010	      0.31945250	      0.46209966	      0.09303910	      0.47259080
      1.11524041	      0.31945239	      0.46209990	      0.09303872	      0.47259046
      1.11533072	      0.31945229	      0.46210014	      0.09303833	      0.47259013
      1.11542103	      0.31945219	      0.46210038	      0.09303795	      0.47258980
      1.11551134	      0.31945209	      0.46210062	      0.09303757	      0.47258946
      1.11558785	      0.31945200	      0.46210082	      0.09303724	      0.47258918
      1.11566436	      0.31945191	      0.46210102	      0.09303692	      0.47258889
      1.11576320	      0.31945180	      0.46210128	      0.09303650	      0.47258853
      1.11586204	      0.31945169	      0.46210155	      0.09303608	      0.47258816
      1.11593821	      0.31945160	      0.46210175	      0.09303575	      0.47258787
      1.11601438	      0.31945152	      0.46210195	      0.09303543	      0.47258759
      1.11611588	      0.31945140	      0.46210222	      0.09303500	      0.47258721
      1.11621739	      0.31945129	      0.46210249	      0.09303456	      0.47258683
      1.11628937	      0.31945120	      0.46210269	      0.09303426	      0.47258657
      1.11636134	      0.31945112	      0.46210288	      0.09303395	      0.47258630
      1.11647045	      0.31945100	      0.46210317	      0.09303349	      0.47258589
      1.11656065	      0.31945090	      0.46210341	      0.09303310	      0.47258555
      1.11665084	      0.31945080	      0.46210366	      0.09303272	      0.47258521
      1.11674104	      0.31945070	      0.46210390	      0.09303233	      0.47258488
      1.11683124	      0.31945060	      0.46210414	      0.09303195	      0.47258454
      1.11690861	      0.31945051	      0.46210435	      0.09303162	      0.47258425
      1.11698599	      0.31945042	      0.46210456	      0.09303129	      0.47258396
      1.11708297	      0.31945031	      0.46210482	      0.09303087	      0.47258359
      1.11717996	      0.31945020	      0.46210508	      0.09303046	      0.47258323
      1.11725795	      0.31945012	      0.46210529	      0.09303012	      0.47258293
      1.11733594	      0.31945003	      0.46210550	      0.09302979	      0.47258264
      1.11743383	      0.31944992	      0.46210577	      0.09302937	      0.47258227
      1.11753171	      0.31944981	      0.46210603	      0.09302895	      0.47258190
      1.11760697	      0.31944973	      0.46210623	      0.09302863	      0.47258162
      1.11768222	      0.31944965	      0.46210644	      0.09302831	      0.47258134
      1.11778397	      0.31944953	      0.46210672	      0.09302787	      0.47258095
      1.11788573	      0.31944942	      0.46210699	      0.09302743	      0.47258057
      1.11795844	      0.31944934	      0.46210719	      0.09302712	      0.47258029
      1.11803115	      0.31944926	      0.46210739	      0.09302681	      0.47258002
      1.11813794	      0.31944914	      0.46210768	      0.09302635	      0.47257961
      1.11822837	      0.31944904	      0.46210792	      0.09302596	      0.47257927
      1.11831881	      0.31944894	      0.46210817	      0.09302557	      0.47257893
      1.11840924	      0.31944884	      0.46210842	      0.09302519	      0.47257858
      1.11848972	      0.31944875	      0.46210864	      0.09302484	      0.47257828
      1.11857020	      0.31944866	      0.46210886	      0.09302449	      0.47257797
      1.11865067	      0.31944858	      0.46210908	      0.09302415	      0.47257767
      1.11875555	      0.31944846	      0.46210937	      0.09302370	      0.47257727
      1.11883725	      0.31944837	      0.46210959	      0.09302335	      0.47257696
      1.11891896	      0.31944828	      0.46210981	      0.09302299	      0.47257664
      1.11900066	      0.31944819	      0.46211004	      0.09302264	      0.47257633
      1.11910511	      0.31944808	      0.46211033	      0.09302219	      0.47257593
      1.11918522	      0.31944799	      0.46211055	      0.09302185	      0.47257563
      1.11926533	      0.31944790	      0.46211077	      0.09302150	      0.47257532
      1.11936207	      0.31944780	      0.46211103	      0.09302108	      0.47257495
      1.11945881	      0.31944769	      0.46211130	      0.09302067	      0.47257458
      1.11953215	      0.31944761	      0.46211150	      0.09302035	      0.47257430
      1.11960549	      0.31944753	      0.46211171	      0.09302003	      0.47257402
      1.11970948	      0.31944742	      0.46211199	      0.09301958	      0.47257362
      1.11979989	      0.31944732	      0.46211224	      0.09301919	      0.47257328
      1.11989031	      0.31944722	      0.46211249	      0.09301880	      0.47257293
      1.11998073	      0.31944712	      0.46211275	      0.09301841	      0.47257258
      1.12005964	      0.31944704	      0.46211296	      0.09301807	      0.47257228
      1.12013856	      0.31944695	      0.46211318	      0.09301773	      0.47257198
      1.12021747	      0.31944687	      0.46211340	      0.09301739	      0.47257167
      1.12032718	      0.31944675	      0.46211371	      0.09301691	      0.47257125
      1.12040789	      0.31944666	      0.46211393	      0.09301656	      0.47257094
      1.12048861	      0.31944658	      0.46211416	      0.09301621	      0.47257063
      1.12058561	      0.31944647	      0.46211443	      0.09301579	      0.47257026
      1.12067157	      0.31944638	      0.46211467	      0.09301542	      0.47256992
      1.12075753	      0.31944629	      0.46211491	      0.09301505	      0.47256959
      1.12084349	      0.31944619	      0.46211515	      0.09301468	      0.47256926
      1.12092945	      0.31944610	      0.46211539	      0.09301430	      0.47256893
      1.12101541	      0.31944601	      0.46211563	      0.09301393	      0.47256860
      1.12110137	      0.31944592	      0.46211587	      0.09301356	      0.47256826
      1.12118733	      0.31944583	      0.46211611	      0.09301319	      0.47256793
      1.12127329	      0.31944573	      0.46211635	      0.09301281	      0.47256760
      1.12135925	      0.31944564	      0.46211659	      0.09301244	      0.47256727
      1.12144521	      0.31944555	      0.46211683	      0.09301207	      0.47256693
      1.12153117	      0.31944546	      0.46211708	      0.09301169	      0.47256660
      1.12161713	      0.31944537	      0.46211732	      0.09301132	      0.47256627
      1.12170309	      0.31944528	      0.46211756	      0.09301095	      0.47256593
      1.12178905	      0.31944519	      0.46211780	      0.09301057	      0.47256560
      1.12187501	      0.31944509	      0.46211804	      0.09301020	      0.47256527
      1.12196097	      0.31944500	      0.46211829	      0.09300982	      0.47256493
      1.12204693	      0.31944491	      0.46211853	      0.09300945	      0.47256460
      1.12213289	      0.31944482	      0.46211877	      0.09300908	      0.47256426
      1.12221885	      0.31944473	      0.46211901	      0.09300870	      0.47256393
      1.12230481	      0.31944464	      0.46211926	      0.09300833	      0.47256359
      1.12239077	      0.31944455	      0.46211950	      0.09300795	      0.47256326
      1.12247673	      0.31944446	      0.46211974	      0.09300758	      0.47256292
      1.12256269	      0.31944437	      0.46211999	      0.09300720	      0.47256259
      1.12264865	      0.31944428	      0.46212023	      0.09300683	      0.47256225
      1.12273461	      0.31944419	      0.46212047	      0.09300645	      0.47256192
      1.12282057	      0.31944410	      0.46212072	      0.09300608	      0.47256158
      1.12290653	      0.31944401	      0.46212096	      0.09300571	      0.47256124
      1.12299249	      0.31944392	      0.46212121	      0.09300533	      0.47256091
      1.12307845	      0.31944383	      0.46212145	      0.09300496	      0.47256057
      1.12316441	      0.31944374	      0.46212170	      0.09300458	      0.47256024
      1.12325038	      0.31944365	      0.46212194	      0.09300420	      0.47255990
      1.12333634	      0.31944356	      0.46212219	      0.09300383	      0.47255956
      1.12342230	      0.31944347	      0.46212243	      0.09300345	      0.47255922
      1.12350826	      0.31944338	      0.46212268	      0.09300308	      0.47255889
      1.12359422	      0.31944329	      0.46212292	      0.09300270	      0.47255855
      1.12368018	      0.31944320	      0.46212317	      0.09300233	      0.47255821
      1.12376614	      0.31944311	      0.46212341	      0.09300195	      0.47255788
      1.12385210	      0.31944302	      0.46212366	      0.09300158	      0.47255754
      1.12393806	      0.31944293	      0.46212391	      0.09300120	      0.47255720
      1.12402402	      0.31944284	      0.46212415	      0.09300082	      0.47255686
      1.12410998	      0.31944275	      0.46212440	      0.09300045	      0.47255652
      1.12419594	      0.31944266	      0.46212464	      0.09300007	      0.47255618
      1.12428190	      0.31944257	      0.46212489	      0.09299970	      0.47255585
      1.12436786	      0.31944249	      0.46212514	      0.09299932	      0.47255551
      1.12445382	      0.31944240	      0.46212538	      0.09299894	      0.47255517
      1.12453978	      0.31944231	      0.46212563	      0.09299857	      0.47255483
      1.12462574	      0.31944222	      0.46212588	      0.09299819	      0.47255449
      1.12471170	      0.31944213	      0.46212613	      0.09299781	      0.47255415
      1.12479766	      0.31944204	      0.46212637	      0.09299744	      0.47255381
      1.12488362	      0.31944196	      0.46212662	      0.09299706	      0.47255347
      1.12496958	      0.31944187	      0.46212687	      0.09299668	      0.47255313
      1.12505554	      0.31944178	      0.46212712	      0.09299631	      0.47255279
      1.12514150	      0.31944169	      0.46212737	      0.09299593	      0.47255245
      1.12522746	      0.31944160	      0.46212761	      0.09299555	      0.47255211
      1.12531342	      0.31944152	      0.46212786	      0.09299518	      0.47255177
      1.12539938	      0.31944143	      0.46212811	      0.09299480	      0.47255143
      1.12548534	      0.31944134	      0.46212836	      0.09299442	      0.47255109
      1.12557130	      0.31944125	      0.46212861	      0.09299405	      0.47255075
      1.12565726	      0.31944116	      0.46212886	      0.09299367	      0.47255041
      1.12574322	      0.31944108	      0.46212911	      0.09299329	      0.47255007
      1.12582918	      0.31944099	      0.46212936	      0.09299291	      0.47254973
      1.12591514	      0.31944090	      0.46212960	      0.09299254	      0.47254939
      1.12600110	      0.31944082	      0.46212985	      0.09299216	      0.47254905
      1.12608706	      0.31944073	      0.46213010	      0.09299178	      0.47254871
      1.12617302	      0.31944064	      0.46213035	      0.09299140	      0.47254836
      1.12625898	      0.31944055	      0.46213060	      0.09299103	      0.47254802
      1.12634495	      0.31944047	      0.46213085	      0.09299065	      0.47254768
      1.12643091	      0.31944038	      0.46213110	      0.09299027	      0.47254734
      1.12651687	      0.31944029	      0.46213135	      0.09298989	      0.47254700
      1.12660283	      0.31944021	      0.46213160	      0.09298951	      0.47254665
      1.12668879	      0.31944012	      0.46213185	      0.09298914	      0.47254631
      1.12677475	      0.31944003	      0.46213210	      0.09298876	      0.47254597
      1.12686071	      0.31943995	      0.46213236	      0.09298838	      0.47254563
      1.12693745	      0.31943987	      0.46213258	      0.09298804	      0.47254532
      1.12701420	      0.31943979	      0.46213280	      0.09298771	      0.47254501
      1.12710875	      0.31943970	      0.46213308	      0.09298729	      0.47254464
      1.12720330	      0.31943960	      0.46213336	      0.09298687	      0.47254426
      1.12728174	      0.31943953	      0.46213358	      0.09298653	      0.47254395
      1.12736018	      0.31943945	      0.46213381	      0.09298618	      0.47254363
      1.12745488	      0.31943935	      0.46213409	      0.09298577	      0.47254326
      1.12754958	      0.31943926	      0.46213437	      0.09298535	      0.47254288
      1.12762507	      0.31943918	      0.46213459	      0.09298502	      0.47254258
      1.12770057	      0.31943911	      0.46213481	      0.09298469	      0.47254227
      1.12779895	      0.31943901	      0.46213510	      0.09298425	      0.47254188
      1.12789733	      0.31943891	      0.46213539	      0.09298382	      0.47254149
      1.12797043	      0.31943884	      0.46213560	      0.09298350	      0.47254119
      1.12804354	      0.31943877	      0.46213582	      0.09298317	      0.47254090
      1.12814635	      0.31943867	      0.46213612	      0.09298272	      0.47254049
      1.12824917	      0.31943856	      0.46213642	      0.09298227	      0.47254008
      1.12831866	      0.31943850	      0.46213662	      0.09298196	      0.47253980
      1.12838815	      0.31943843	      0.46213683	      0.09298166	      0.47253952
      1.12849890	      0.31943832	      0.46213716	      0.09298117	      0.47253908
      1.12858873	      0.31943823	      0.46213742	      0.09298077	      0.47253872
      1.12867856	      0.31943814	      0.46213768	      0.09298038	      0.47253836
      1.12876840	      0.31943805	      0.46213795	      0.09297998	      0.47253800
      1.12884738	      0.31943797	      0.46213818	      0.09297963	      0.47253768
      1.12892637	      0.31943790	      0.46213841	      0.09297928	      0.47253736
      1.12900536	      0.31943782	      0.46213865	      0.09297894	      0.47253704
      1.12911043	      0.31943772	      0.46213896	      0.09297847	      0.47253662
      1.12919096	      0.31943764	      0.46213919	      0.09297812	      0.47253630
      1.12927149	      0.31943756	      0.46213943	      0.09297776	      0.47253598
      1.12935201	      0.31943748	      0.46213967	      0.09297741	      0.47253565
      1.12945576	      0.31943738	      0.46213998	      0.09297695	      0.47253523
      1.12953474	      0.31943730	      0.46214021	      0.09297660	      0.47253492
      1.12961371	      0.31943722	      0.46214044	      0.09297625	      0.47253460
      1.12970957	      0.31943713	      0.46214073	      0.09297583	      0.47253421
      1.12979573	      0.31943705	      0.46214098	      0.09297545	      0.47253387
      1.12988189	      0.31943696	      0.46214124	      0.09297507	      0.47253352
      1.12996805	      0.31943688	      0.46214149	      0.09297469	      0.47253317
      1.13005422	      0.31943679	      0.46214175	      0.09297431	      0.47253283
      1.13014038	      0.31943671	      0.46214200	      0.09297393	      0.47253248
      1.13022654	      0.31943663	      0.46214226	      0.09297355	      0.47253213
      1.13031270	      0.31943654	      0.46214251	      0.09297317	      0.47253178
      1.13039886	      0.31943646	      0.46214277	      0.09297279	      0.47253144
      1.13047530	      0.31943639	      0.46214300	      0.09297245	      0.47253113
      1.13055175	      0.31943631	      0.46214322	      0.09297211	      0.47253082
      1.13064602	      0.31943622	      0.46214350	      0.09297170	      0.47253044
      1.13074030	      0.31943613	      0.46214378	      0.09297128	      0.47253006
      1.13081809	      0.31943606	      0.46214401	      0.09297094	      0.47252974
      1.13089588	      0.31943598	      0.46214425	      0.09297060	      0.47252943
      1.13099057	      0.31943589	      0.46214453	      0.09297018	      0.47252905
      1.13108527	      0.31943580	      0.46214481	      0.09296976	      0.47252867
      1.13116014	      0.31943573	      0.46214503	      0.09296943	      0.47252836
      1.13123501	      0.31943566	      0.46214526	      0.09296910	      0.47252806
      1.13133348	      0.31943556	      0.46214555	      0.09296866	      0.47252766
      1.13143196	      0.31943547	      0.46214584	      0.09296823	      0.47252726
      1.13150434	      0.31943540	      0.46214606	      0.09296791	      0.47252697
      1.13157672	      0.31943533	      0.46214627	      0.09296759	      0.47252668
      1.13167990	      0.31943523	      0.46214658	      0.09296713	      0.47252626
      1.13176814	      0.31943515	      0.46214684	      0.09296674	      0.47252590
      1.13185638	      0.31943506	      0.46214711	      0.09296635	      0.47252555
      1.13194463	      0.31943498	      0.46214737	      0.09296596	      0.47252519
      1.13203287	      0.31943489	      0.46214763	      0.09296557	      0.47252483
      1.13210873	      0.31943482	      0.46214786	      0.09296524	      0.47252452
      1.13218459	      0.31943475	      0.46214809	      0.09296490	      0.47252422
      1.13227988	      0.31943466	      0.46214837	      0.09296448	      0.47252383
      1.13237516	      0.31943457	      0.46214866	      0.09296406	      0.47252345
      1.13245119	      0.31943450	      0.46214888	      0.09296373	      0.47252314
      1.13252722	      0.31943442	      0.46214911	      0.09296339	      0.47252283
      1.13262407	      0.31943433	      0.46214940	      0.09296296	      0.47252244
      1.13272091	      0.31943424	      0.46214969	      0.09296254	      0.47252204
      1.13279376	      0.31943417	      0.46214991	      0.09296221	      0.47252175
      1.13286660	      0.31943410	      0.46215013	      0.09296189	      0.47252145
      1.13296836	      0.31943401	      0.46215043	      0.09296144	      0.47252104
      1.13307011	      0.31943391	      0.46215074	      0.09296099	      0.47252063
      1.13313959	      0.31943385	      0.46215094	      0.09296069	      0.47252035
      1.13320907	      0.31943378	      0.46215115	      0.09296038	      0.47252006
      1.13331826	      0.31943368	      0.46215148	      0.09295990	      0.47251962
      1.13340726	      0.31943360	      0.46215175	      0.09295951	      0.47251926
      1.13349626	      0.31943351	      0.46215201	      0.09295911	      0.47251890
      1.13358525	      0.31943343	      0.46215228	      0.09295872	      0.47251854
      1.13366450	      0.31943335	      0.46215252	      0.09295837	      0.47251821
      1.13374374	      0.31943328	      0.46215276	      0.09295802	      0.47251789
      1.13382298	      0.31943321	      0.46215299	      0.09295767	      0.47251757
      1.13392491	      0.31943311	      0.46215330	      0.09295722	      0.47251716
      1.13400546	      0.31943304	      0.46215354	      0.09295686	      0.47251683
      1.13408601	      0.31943296	      0.46215378	      0.09295651	      0.47251650
      1.13416657	      0.31943289	      0.46215403	      0.09295615	      0.47251617
      1.13426748	      0.31943279	      0.46215433	      0.09295571	      0.47251576
      1.13434667	      0.31943272	      0.46215457	      0.09295536	      0.47251544
      1.13442585	      0.31943265	      0.46215480	      0.09295501	      0.47251512
      1.13450504	      0.31943257	      0.46215504	      0.09295466	      0.47251480
      1.13461013	      0.31943247	      0.46215536	      0.09295419	      0.47251437
      1.13468876	      0.31943240	      0.46215560	      0.09295385	      0.47251405
      1.13476738	      0.31943233	      0.46215583	      0.09295350	      0.47251373
      1.13486299	      0.31943224	      0.46215612	      0.09295308	      0.47251334
      1.13494817	      0.31943216	      0.46215638	      0.09295270	      0.47251300
      1.13503335	      0.31943208	      0.46215663	      0.09295233	      0.47251265
      1.13511853	      0.31943201	      0.46215689	      0.09295195	      0.47251230
      1.13520371	      0.31943193	      0.46215715	      0.09295157	      0.47251196
      1.13528888	      0.31943185	      0.46215740	      0.09295120	      0.47251161
      1.13537406	      0.31943177	      0.46215766	      0.09295082	      0.47251126
      1.13545924	      0.31943169	      0.46215792	      0.09295045	      0.47251091
      1.13554442	      0.31943161	      0.46215817	      0.09295007	      0.47251057
      1.13562959	      0.31943154	      0.46215843	      0.09294970	      0.47251022
[truncated: 753,186 more chars]
