# Supplementary material for: Musculoskeletal simulations to examine the effects of accentuated eccentric loading (AEL) on jump height
Source: PeerJ. 2023 Jan 23;11:e14687. doi: 10.7717/peerj.14687 (PMC9879160; doi:10.7717/peerj.14687)
Supplement: Supplemental Information 1 [file peerj-11-14687-s001.zip › Supplementary Simulation code and output results BW/Optimized_for_J_Results/TwoSegment_Two_Segment_Moment_hip_coordinate.sto]

Moment_hip_coordinate
version=1
nRows=13563
nColumns=5
inDegrees=no

This analysis gathers basic information about muscles during a simulation (e.g., forces, tendon lengths, moment arms, etc).
Units are S.I. units (second, meters, Newtons, ...)
Angles are in degrees.

endheader
time	vastus	recfem	glut	ham
      0.00000000	      0.00000000	     -0.96164254	      0.00002691	      3.40541400
      0.00010000	     -0.00000000	     -0.96168024	      0.00002704	      3.40530482
      0.00023578	     -0.00000000	     -0.96183212	      0.00002758	      3.40486261
      0.00037157	     -0.00000000	     -0.96207102	      0.00002852	      3.40416226
      0.00050735	      0.00000000	     -0.96237380	      0.00002987	      3.40326816
      0.00064313	     -0.00000000	     -0.96272396	      0.00003164	      3.40222623
      0.00077892	     -0.00000000	     -0.96310979	      0.00003386	      3.40106917
      0.00095179	     -0.00000000	     -0.96363978	      0.00003741	      3.39946533
      0.00112467	      0.00000000	     -0.96420268	      0.00004188	      3.39774455
      0.00129754	      0.00000000	     -0.96479104	      0.00004744	      3.39592775
      0.00151861	      0.00000000	     -0.96557325	      0.00005647	      3.39348511
      0.00173969	     -0.00000000	     -0.96638361	      0.00006816	      3.39092362
      0.00201011	      0.00000000	     -0.96740848	      0.00008708	      3.38764223
      0.00228052	      0.00000000	     -0.96846748	      0.00011265	      3.38420626
      0.00263639	     -0.00000000	     -0.96991050	      0.00016006	      3.37945711
      0.00299225	     -0.00000000	     -0.97140783	      0.00022922	      3.37445533
      0.00349305	      0.00000000	     -0.97360440	      0.00038109	      3.36699743
      0.00399385	     -0.00000000	     -0.97590236	      0.00062974	      3.35906065
      0.00475543	      0.00000000	     -0.97958271	      0.00131682	      3.34610250
      0.00551701	      0.00000000	     -0.98347436	      0.00264014	      3.33211668
      0.00644774	      0.00000000	     -0.98849462	      0.00579184	      3.31370794
      0.00737847	      0.00000000	     -0.99377817	      0.01180018	      3.29394796
      0.00830920	      0.00000000	     -0.99929633	      0.02229430	      3.27294101
      0.00923993	     -0.00000000	     -1.00502158	      0.03901110	      3.25078990
      0.01047305	      0.00000000	     -1.01288199	      0.07271064	      3.21984877
      0.01125060	      0.00000000	     -1.01797702	      0.10064167	      3.19949437
      0.01202816	      0.00000000	     -1.02316423	      0.13270728	      3.17854807
      0.01316609	     -0.00000000	     -1.03089828	      0.18414606	      3.14692446
      0.01396261	     -0.00000000	     -1.03639796	      0.22119649	      3.12416713
      0.01475914	     -0.00000000	     -1.04195759	      0.25769807	      3.10094570
      0.01571545	     -0.00000000	     -1.04870015	      0.29975515	      3.07250494
      0.01658307	     -0.00000000	     -1.05487142	      0.33580275	      3.04621738
      0.01745069	      0.00000000	     -1.06108586	      0.36981744	      3.01950756
      0.01830614	     -0.00000000	     -1.06724862	      0.40156017	      2.99279110
      0.01916159	     -0.00000000	     -1.07344096	      0.43180217	      2.96572324
      0.01997595	      0.00000000	     -1.07935883	      0.45946401	      2.93965061
      0.02079031	      0.00000000	     -1.08529531	      0.48625795	      2.91329874
      0.02156845	     -0.00000000	     -1.09098206	      0.51122606	      2.88787244
      0.02250334	      0.00000000	     -1.09782945	      0.54059631	      2.85702146
      0.02343823	     -0.00000000	     -1.10468972	      0.56944800	      2.82585606
      0.02422430	      0.00000000	     -1.11046554	      0.59340164	      2.79941849
      0.02501038	      0.00000000	     -1.11624647	      0.61713616	      2.77277530
      0.02579645	     -0.00000000	     -1.12203103	      0.64069247	      2.74593215
      0.02658253	     -0.00000000	     -1.12781788	      0.66410049	      2.71889365
      0.02736860	      0.00000000	     -1.13360586	      0.68738206	      2.69166347
      0.02815468	     -0.00000000	     -1.13939392	      0.71055321	      2.66424449
      0.02894076	      0.00000000	     -1.14518113	      0.73362572	      2.63663887
      0.02972683	     -0.00000000	     -1.15096665	      0.75660844	      2.60884813
      0.03051291	      0.00000000	     -1.15674974	      0.77950809	      2.58087329
      0.03129898	     -0.00000000	     -1.16252971	      0.80232991	      2.55271486
      0.03208506	      0.00000000	     -1.16830596	      0.82507809	      2.52437300
      0.03287113	     -0.00000000	     -1.17407792	      0.84775611	      2.49584749
      0.03365721	     -0.00000000	     -1.17984507	      0.87036691	      2.46713790
      0.03444328	     -0.00000000	     -1.18560694	      0.89291310	      2.43824353
      0.03522936	     -0.00000000	     -1.19136308	      0.91539703	      2.40916353
      0.03601544	      0.00000000	     -1.19711308	      0.93782088	      2.37989694
      0.03680151	      0.00000000	     -1.20285653	      0.96018678	      2.35044271
      0.03758759	      0.00000000	     -1.20859307	      0.98249677	      2.32079973
      0.03837366	      0.00000000	     -1.21432231	      1.00475293	      2.29096690
      0.03915974	      0.00000000	     -1.22004391	      1.02695738	      2.26094314
      0.03994581	     -0.00000000	     -1.22575753	      1.04911233	      2.23072742
      0.04073189	      0.00000000	     -1.23146281	      1.07122009	      2.20031879
      0.04151796	      0.00000000	     -1.23715944	      1.09328317	      2.16971640
      0.04230404	      0.00000000	     -1.24284707	      1.11530427	      2.13891955
      0.04309012	      0.00000000	     -1.24852536	      1.13728634	      2.10792767
      0.04387619	      0.00000000	     -1.25419400	      1.15923261	      2.07674038
      0.04466227	     -0.00000000	     -1.25985264	      1.18114665	      2.04535747
      0.04544834	      0.00000000	     -1.26550094	      1.20303240	      2.01377898
      0.04623442	      0.00000000	     -1.27113857	      1.22489424	      1.98200514
      0.04702049	     -0.00000000	     -1.27676519	      1.24673697	      1.95003644
      0.04780657	      0.00000000	     -1.28238043	      1.26856592	      1.91787365
      0.04859264	     -0.00000000	     -1.28798395	      1.29038693	      1.88551779
      0.04937872	     -0.00000000	     -1.29357540	      1.31220637	      1.85297019
      0.05016480	     -0.00000000	     -1.29915440	      1.33403115	      1.82023249
      0.05086958	      0.00000000	     -1.30414556	      1.35360950	      1.79072046
      0.05157436	      0.00000000	     -1.30912613	      1.37320375	      1.76105885
      0.05227914	      0.00000000	     -1.31409587	      1.39281983	      1.73124953
      0.05298392	      0.00000000	     -1.31905449	      1.41246384	      1.70129460
      0.05368870	      0.00000000	     -1.32400171	      1.43214198	      1.67119641
      0.05439348	      0.00000000	     -1.32893724	      1.45186041	      1.64095760
      0.05509826	     -0.00000000	     -1.33386080	      1.47162514	      1.61058102
      0.05580304	     -0.00000000	     -1.33877210	      1.49144189	      1.58006983
      0.05650782	      0.00000000	     -1.34367084	      1.51131587	      1.54942747
      0.05721260	     -0.00000000	     -1.34855672	      1.53125168	      1.51865766
      0.05791738	      0.00000000	     -1.35342944	      1.55125309	      1.48776444
      0.05862216	      0.00000000	     -1.35828870	      1.57132292	      1.45675217
      0.05932694	      0.00000000	     -1.36313418	      1.59146290	      1.42562551
      0.06003172	      0.00000000	     -1.36796559	      1.61167361	      1.39438951
      0.06073650	      0.00000000	     -1.37278261	      1.63195438	      1.36304953
      0.06144128	      0.00000000	     -1.37758492	      1.65230337	      1.33161133
      0.06214606	      0.00000000	     -1.38237221	      1.67271757	      1.30008105
      0.06285084	      0.00000000	     -1.38714417	      1.69319289	      1.26846524
      0.06355562	     -0.00000000	     -1.39190048	      1.71372430	      1.23677087
      0.06426040	      0.00000000	     -1.39664082	      1.73430596	      1.20500535
      0.06496518	     -0.00000000	     -1.40136488	      1.75493139	      1.17317659
      0.06566996	     -0.00000000	     -1.40607234	      1.77559362	      1.14129296
      0.06637474	      0.00000000	     -1.41076288	      1.79628534	      1.10936338
      0.06707952	      0.00000000	     -1.41543620	      1.81699906	      1.07739731
      0.06778430	      0.00000000	     -1.42009197	      1.83772718	      1.04540483
      0.06848908	      0.00000000	     -1.42472988	      1.85846218	      1.01339663
      0.06919386	     -0.00000000	     -1.42934963	      1.87919661	      0.98138407
      0.06989864	      0.00000000	     -1.43395091	      1.89992321	      0.94937924
      0.07060343	      0.00000000	     -1.43853341	      1.92063494	      0.91739501
      0.07130821	      0.00000000	     -1.44309683	      1.94132502	      0.88544507
      0.07201299	      0.00000000	     -1.44764086	      1.96198694	      0.85354402
      0.07271777	      0.00000000	     -1.45216522	      1.98261446	      0.82170740
      0.07342255	      0.00000000	     -1.45666961	      2.00320166	      0.78995184
      0.07412733	     -0.00000000	     -1.46115374	      2.02374287	      0.75829506
      0.07483211	     -0.00000000	     -1.46561733	      2.04423270	      0.72675605
      0.07553689	      0.00000000	     -1.47006010	      2.06466604	      0.69535509
      0.07624167	      0.00000000	     -1.47448176	      2.08503801	      0.66411394
      0.07694645	      0.00000000	     -1.47888207	      2.10534400	      0.63305594
      0.07765123	      0.00000000	     -1.48326074	      2.12557961	      0.60220614
      0.07835601	      0.00000000	     -1.48761752	      2.14574063	      0.57159144
      0.07906079	     -0.00000000	     -1.49195217	      2.16582310	      0.54124082
      0.07976557	     -0.00000000	     -1.49626443	      2.18582322	      0.51118542
      0.08047035	     -0.00000000	     -1.50055407	      2.20573736	      0.48145884
      0.08117513	     -0.00000000	     -1.50482087	      2.22556210	      0.45209724
      0.08187991	     -0.00000000	     -1.50906460	      2.24529415	      0.42313964
      0.08258469	      0.00000000	     -1.51328505	      2.26493038	      0.39462809
      0.08328947	      0.00000000	     -1.51748203	      2.28446780	      0.36660791
      0.08399425	      0.00000000	     -1.52165533	      2.30390358	      0.33912795
      0.08469903	      0.00000000	     -1.52580477	      2.32323500	      0.31224073
      0.08540381	      0.00000000	     -1.52993020	      2.34245950	      0.28600270
      0.08610859	      0.00000000	     -1.53403144	      2.36157463	      0.26047438
      0.08681337	      0.00000000	     -1.53810836	      2.38057805	      0.23572041
      0.08751815	     -0.00000000	     -1.54216081	      2.39946755	      0.21180960
      0.08822293	     -0.00000000	     -1.54618868	      2.41824106	      0.18881475
      0.08892771	     -0.00000000	     -1.55019185	      2.43689659	      0.16681242
      0.08963249	      0.00000000	     -1.55417025	      2.45543228	      0.14588233
      0.09033727	      0.00000000	     -1.55812377	      2.47384636	      0.12610655
      0.09104205	      0.00000000	     -1.56205238	      2.49213721	      0.10756829
      0.09174684	      0.00000000	     -1.56595600	      2.51030326	      0.09035015
      0.09245162	     -0.00000000	     -1.56983461	      2.52834308	      0.07453187
      0.09315640	     -0.00000000	     -1.57368818	      2.54625533	      0.06018736
      0.09386118	     -0.00000000	     -1.57751670	      2.56403874	      0.04738090
      0.09456596	      0.00000000	     -1.58132018	      2.58173149	      0.03616255
      0.09527074	     -0.00000000	     -1.58509860	      2.60007779	      0.02656274
      0.09597552	     -0.00000000	     -1.58885197	      2.61851048	      0.01858594
      0.09668030	     -0.00000000	     -1.59258025	      2.63693549	      0.01220384
      0.09738508	      0.00000000	     -1.59628347	      2.65530423	      0.00734816
      0.09808986	      0.00000000	     -1.59996160	      2.67359142	      0.00390371
      0.09879464	     -0.00000000	     -1.60361464	      2.69178376	      0.00170225
      0.09949942	     -0.00000000	     -1.60724256	      2.70987405	      0.00051794
      0.10020420	     -0.00000000	     -1.61084528	      2.72785820	      0.00006524
      0.10090898	     -0.00000000	     -1.61442274	      2.74573364	      0.00000000
      0.10161376	      0.00000000	     -1.61797478	      2.76349857	      0.00000000
      0.10231854	      0.00000000	     -1.62150126	      2.78115154	      0.00000000
      0.10302332	      0.00000000	     -1.62500203	      2.79869138	      0.00000000
      0.10372810	     -0.00000000	     -1.62847696	      2.81611706	      0.00000000
      0.10443288	     -0.00000000	     -1.63192596	      2.83342770	      0.00000000
      0.10513766	      0.00000000	     -1.63534894	      2.85062252	      0.00000000
      0.10584244	      0.00000000	     -1.63874583	      2.86770079	      0.00000000
      0.10654722	      0.00000000	     -1.64211660	      2.88466189	      0.00000000
      0.10725200	      0.00000000	     -1.64546119	      2.90150523	      0.00000000
      0.10795678	     -0.00000000	     -1.64877959	      2.91823029	      0.00000000
      0.10866156	     -0.00000000	     -1.65207178	      2.93483660	      0.00000000
      0.10936634	     -0.00000000	     -1.65533775	      2.95132376	      0.00000000
      0.11007112	     -0.00000000	     -1.65857750	      2.96769139	      0.00000000
      0.11077590	     -0.00000000	     -1.66179106	      2.98393919	      0.00000000
      0.11148068	     -0.00000000	     -1.66497843	      3.00006689	      0.00000000
      0.11218546	      0.00000000	     -1.66813965	      3.01607426	      0.00000000
      0.11289024	      0.00000000	     -1.67127475	      3.03196114	      0.00000000
      0.11359503	      0.00000000	     -1.67438377	      3.04772738	      0.00000000
      0.11429981	     -0.00000000	     -1.67746675	      3.06337290	      0.00000000
      0.11500459	      0.00000000	     -1.68052376	      3.07889765	      0.00000000
      0.11570937	     -0.00000000	     -1.68355485	      3.09430161	      0.00000000
      0.11641415	     -0.00000000	     -1.68656009	      3.10958482	      0.00000000
      0.11711893	     -0.00000000	     -1.68953955	      3.12474733	      0.00000000
      0.11782371	     -0.00000000	     -1.69249331	      3.13978923	      0.00000000
      0.11852849	     -0.00000000	     -1.69542144	      3.15471067	      0.00000000
      0.11923327	      0.00000000	     -1.69832405	      3.16951181	      0.00000000
      0.11993805	      0.00000000	     -1.70120121	      3.18419285	      0.00000000
      0.12064283	      0.00000000	     -1.70405302	      3.19875401	      0.00000000
      0.12134761	      0.00000000	     -1.70687960	      3.21319555	      0.00000000
      0.12205239	      0.00000000	     -1.70968103	      3.22751775	      0.00000000
      0.12275717	     -0.00000000	     -1.71245744	      3.24172093	      0.00000000
      0.12346195	     -0.00000000	     -1.71520893	      3.25580543	      0.00000000
      0.12416673	     -0.00000000	     -1.71793562	      3.26977161	      0.00000000
      0.12487151	     -0.00000000	     -1.72063763	      3.28361987	      0.00000000
      0.12557629	     -0.00000000	     -1.72331509	      3.29735060	      0.00000000
      0.12628107	     -0.00000000	     -1.72596812	      3.31096425	      0.00000000
      0.12698585	      0.00000000	     -1.72859685	      3.32446127	      0.00000000
      0.12769063	     -0.00000000	     -1.73120142	      3.33784214	      0.00000000
      0.12839541	     -0.00000000	     -1.73378196	      3.35110734	      0.00000000
      0.12910019	      0.00000000	     -1.73633861	      3.36425739	      0.00000000
      0.12980497	     -0.00000000	     -1.73887150	      3.37729282	      0.00000000
      0.13050975	     -0.00000000	     -1.74138078	      3.39021417	      0.00000000
      0.13121453	      0.00000000	     -1.74386660	      3.40302200	      0.00000000
      0.13191931	      0.00000000	     -1.74632910	      3.41571689	      0.00000000
      0.13262409	      0.00000000	     -1.74876842	      3.42829943	      0.00000000
      0.13332887	      0.00000000	     -1.75118472	      3.44077021	      0.00000000
      0.13403365	      0.00000000	     -1.75357815	      3.45312985	      0.00000000
      0.13473844	     -0.00000000	     -1.75594886	      3.46537897	      0.00000000
      0.13544322	      0.00000000	     -1.75829700	      3.47751822	      0.00000000
      0.13614800	      0.00000000	     -1.76062272	      3.48954822	      0.00000000
      0.13685278	     -0.00000000	     -1.76292618	      3.50146964	      0.00000000
      0.13755756	     -0.00000000	     -1.76520754	      3.51328314	      0.00000000
      0.13826234	      0.00000000	     -1.76746695	      3.52498939	      0.00000000
      0.13896712	     -0.00000000	     -1.76970457	      3.53658906	      0.00000000
      0.13967190	     -0.00000000	     -1.77192055	      3.54808283	      0.00000000
      0.14037668	     -0.00000000	     -1.77411506	      3.55947140	      0.00000000
      0.14108146	      0.00000000	     -1.77628824	      3.57075545	      0.00000000
      0.14178624	     -0.00000000	     -1.77844025	      3.58193569	      0.00000000
      0.14249102	     -0.00000000	     -1.78057126	      3.59301281	      0.00000000
      0.14319580	      0.00000000	     -1.78268142	      3.60398750	      0.00000000
      0.14390058	      0.00000000	     -1.78477089	      3.61486043	      0.00000000
      0.14460536	      0.00000000	     -1.78683982	      3.62563224	      0.00000000
      0.14531014	     -0.00000000	     -1.78888837	      3.63630358	      0.00000000
      0.14601492	      0.00000000	     -1.79091669	      3.64687508	      0.00000000
      0.14671970	      0.00000000	     -1.79292494	      3.65734736	      0.00000000
      0.14742448	     -0.00000000	     -1.79491327	      3.66772106	      0.00000000
      0.14812926	     -0.00000000	     -1.79688184	      3.67799679	      0.00000000
      0.14883404	      0.00000000	     -1.79883079	      3.68817515	      0.00000000
      0.14953882	      0.00000000	     -1.80076029	      3.69825675	      0.00000000
      0.15024360	     -0.00000000	     -1.80267048	      3.70824219	      0.00000000
      0.15094838	     -0.00000000	     -1.80456150	      3.71813204	      0.00000000
      0.15165316	     -0.00000000	     -1.80643352	      3.72792688	      0.00000000
      0.15235794	      0.00000000	     -1.80828667	      3.73762727	      0.00000000
      0.15306272	      0.00000000	     -1.81012111	      3.74723378	      0.00000000
      0.15376750	      0.00000000	     -1.81193697	      3.75674693	      0.00000000
      0.15447228	      0.00000000	     -1.81373440	      3.76616726	      0.00000000
      0.15517706	      0.00000000	     -1.81551355	      3.77549528	      0.00000000
      0.15588185	      0.00000000	     -1.81727455	      3.78473149	      0.00000000
      0.15658663	     -0.00000000	     -1.81901754	      3.79387637	      0.00000000
      0.15729141	      0.00000000	     -1.82074266	      3.80293040	      0.00000000
      0.15799619	     -0.00000000	     -1.82245006	      3.81189401	      0.00000000
      0.15870097	      0.00000000	     -1.82413985	      3.82076764	      0.00000000
      0.15940575	      0.00000000	     -1.82581218	      3.82955171	      0.00000000
      0.16011053	      0.00000000	     -1.82746718	      3.83824660	      0.00000000
      0.16081531	      0.00000000	     -1.82910498	      3.84685268	      0.00000000
      0.16152009	     -0.00000000	     -1.83072570	      3.85537029	      0.00000000
      0.16222487	     -0.00000000	     -1.83232948	      3.86379975	      0.00000000
      0.16292965	      0.00000000	     -1.83391643	      3.87214136	      0.00000000
      0.16363443	      0.00000000	     -1.83548668	      3.88039537	      0.00000000
      0.16433921	      0.00000000	     -1.83704036	      3.88856203	      0.00000000
      0.16504399	     -0.00000000	     -1.83857757	      3.89664152	      0.00000000
      0.16574877	      0.00000000	     -1.84009845	      3.90463401	      0.00000000
      0.16645355	      0.00000000	     -1.84160309	      3.91253964	      0.00000000
      0.16715833	     -0.00000000	     -1.84309163	      3.92035849	      0.00000000
      0.16786311	      0.00000000	     -1.84456416	      3.92809062	      0.00000000
      0.16856789	      0.00000000	     -1.84602081	      3.93573601	      0.00000000
      0.16927267	     -0.00000000	     -1.84746167	      3.94329463	      0.00000000
      0.16997745	     -0.00000000	     -1.84888686	      3.95076638	      0.00000000
      0.17068223	      0.00000000	     -1.85029647	      3.95815110	      0.00000000
      0.17138701	     -0.00000000	     -1.85169061	      3.96544858	      0.00000000
      0.17209179	      0.00000000	     -1.85306938	      3.97265854	      0.00000000
      0.17279657	      0.00000000	     -1.85443288	      3.97978062	      0.00000000
      0.17350135	      0.00000000	     -1.85578120	      3.98681442	      0.00000000
      0.17420613	      0.00000000	     -1.85711444	      3.99375941	      0.00000000
      0.17491091	      0.00000000	     -1.85843269	      4.00061501	      0.00000000
      0.17561569	      0.00000000	     -1.85973603	      4.00738052	      0.00000000
      0.17632047	      0.00000000	     -1.86102456	      4.01405515	      0.00000000
      0.17702526	      0.00000000	     -1.86229836	      4.02063800	      0.00000000
      0.17773004	      0.00000000	     -1.86355751	      4.02712804	      0.00000000
      0.17843482	     -0.00000000	     -1.86480209	      4.03352409	      0.00000000
      0.17913960	      0.00000000	     -1.86603219	      4.03982487	      0.00000000
      0.17984438	      0.00000000	     -1.86724787	      4.04602891	      0.00000000
      0.18054916	     -0.00000000	     -1.86844922	      4.05213457	      0.00000000
      0.18125394	     -0.00000000	     -1.86963630	      4.05814003	      0.00000000
      0.18195872	     -0.00000000	     -1.87080918	      4.06404328	      0.00000000
      0.18266350	     -0.00000000	     -1.87196794	      4.06984209	      0.00000000
      0.18336828	     -0.00000000	     -1.87311263	      4.07553397	      0.00000000
      0.18407306	      0.00000000	     -1.87424332	      4.08111620	      0.00000000
      0.18477784	     -0.00000000	     -1.87536006	      4.08658577	      0.00000000
      0.18548262	      0.00000000	     -1.87646292	      4.09193941	      0.00000000
      0.18618740	     -0.00000000	     -1.87755195	      4.09717348	      0.00000000
      0.18689218	      0.00000000	     -1.87862720	      4.10228406	      0.00000000
      0.18759696	     -0.00000000	     -1.87968872	      4.10726686	      0.00000000
      0.18830174	      0.00000000	     -1.88693602	      4.11211713	      0.00000000
      0.18900652	     -0.00000000	     -1.92482968	      4.11682875	      0.00000000
      0.18971130	     -0.00000000	     -2.00941708	      4.12139351	      0.00000000
      0.19041608	      0.00000000	     -2.14490036	      4.12580319	      0.00000000
      0.19112086	     -0.00000000	     -2.32802604	      4.13005104	      0.00000000
      0.19182564	      0.00000000	     -2.55293930	      4.13413185	      0.00000000
      0.19253042	     -0.00000000	     -2.81428342	      4.13804112	      0.00000000
      0.19323520	     -0.00000000	     -3.10768736	      4.14177417	      0.00000000
      0.19393998	     -0.00000000	     -3.42933640	      4.14532573	      0.00000000
      0.19464476	     -0.00000000	     -3.77577923	      4.14868986	      0.00000000
      0.19534954	      0.00000000	     -4.14398080	      4.15186011	      0.00000000
      0.19605432	      0.00000000	     -4.53133472	      4.15482981	      0.00000000
      0.19675910	     -0.00000000	     -4.93564205	      4.15759231	      0.00000000
      0.19746388	      0.00000000	     -5.35507713	      4.16014135	      0.00000000
      0.19816866	     -0.00000000	     -5.78815033	      4.16247129	      0.00000000
      0.19887345	     -0.00000000	     -6.23367162	      4.16457741	      0.00000000
      0.19957823	      0.00000000	     -6.69071612	      4.16645614	      0.00000000
      0.20028301	      0.00000000	     -7.15859082	      4.16810523	      0.00000000
      0.20098779	      0.00000000	     -7.63680050	      4.16952383	      0.00000000
      0.20169257	      0.00000000	     -8.12500997	      4.17071260	      0.00000000
      0.20239735	     -0.00000000	     -8.62299923	      4.17167363	      0.00000000
      0.20310213	     -0.00000000	     -9.13060870	      4.17241041	      0.00000000
      0.20380691	      0.00000000	     -9.64767352	      4.17292763	      0.00000000
      0.20451169	     -0.00000000	    -10.17394970	      4.17323110	      0.00000000
      0.20521647	      0.00000000	    -10.70904096	      4.17332749	      0.00000000
      0.20592125	      0.00000000	    -11.25234031	      4.17322418	      0.00000000
      0.20662603	      0.00000000	    -11.80300298	      4.17292900	      0.00000000
      0.20733081	      0.00000000	    -12.35996215	      4.17245013	      0.00000000
      0.20803559	      0.00000000	    -12.92198785	      4.17179583	      0.00000000
      0.20874037	      0.00000000	    -13.48777501	      4.17097436	      0.00000000
      0.20944515	      0.00000000	    -14.05603895	      4.16999382	      0.00000000
      0.21014993	      0.00000000	    -14.62559690	      4.16886206	      0.00000000
      0.21085471	      0.00000000	    -15.19542257	      4.16758662	      0.00000000
      0.21155949	      0.00000000	    -15.76467147	      4.16617467	      0.00000000
      0.21226427	      0.00000000	    -16.33268155	      4.16463298	      0.00000000
      0.21296905	      0.00000000	    -16.89895764	      4.16296795	      0.00000000
      0.21367383	     -0.00000000	    -17.46316252	      4.16118558	      0.00000000
      0.21437861	     -0.00000000	    -18.02570524	      4.15929149	      0.00000000
      0.21508339	     -0.00000000	    -18.58796386	      4.15729090	      0.00000000
      0.21578817	      0.00000000	    -19.15151867	      4.15518862	      0.00000000
      0.21649295	     -0.00000000	    -19.71805608	      4.15298913	      0.00000000
      0.21719773	      0.00000000	    -20.28928575	      4.15069659	      0.00000000
      0.21790251	      0.00000000	    -20.86681674	      4.14831493	      0.00000000
      0.21860729	     -0.00000000	    -21.45201090	      4.14584780	      0.00000000
      0.21931207	     -0.00000000	    -22.04584615	      4.14329865	      0.00000000
      0.22001686	     -0.00000000	    -22.64882503	      4.14067075	      0.00000000
      0.22072164	      0.00000000	    -23.26095241	      4.13796717	      0.00000000
      0.22142642	     -0.00000000	    -23.88178382	      4.13519079	      0.00000000
      0.22213120	     -0.00000000	    -24.51052507	      4.13234435	      0.00000000
      0.22283598	      0.00000000	    -25.14615413	      4.12943040	      0.00000000
      0.22354076	      0.00000000	    -25.78753850	      4.12645132	      0.00000000
      0.22424554	      0.00000000	    -26.43353134	      4.12340935	      0.00000000
      0.22495032	      0.00000000	    -27.08303996	      4.12030654	      0.00000000
      0.22565510	     -0.00000000	    -27.73506805	      4.11714482	      0.00000000
      0.22635988	      0.00000000	    -28.38873678	      4.11392597	      0.00000000
      0.22706466	      0.00000000	    -29.04329071	      4.11065167	      0.00000000
      0.22776944	     -0.00000000	    -29.69809415	      4.10732347	      0.00000000
      0.22847422	      0.00000000	    -30.35262187	      4.10394286	      0.00000000
      0.22917900	      0.00000000	    -31.00644733	      4.10051127	      0.00000000
      0.22988378	     -0.00000000	    -31.65923014	      4.09703002	      0.00000000
      0.23058856	      0.00000000	    -32.31070401	      4.09350043	      0.00000000
      0.23129334	      0.00000000	    -32.96066560	      4.08992374	      0.00000000
      0.23199812	      0.00000000	    -33.60896475	      4.08630117	      0.00000000
      0.23270290	      0.00000000	    -34.25549596	      4.08263389	      0.00000000
      0.23340768	     -0.00000000	    -34.90019120	      4.07892304	      0.00000000
      0.23411246	     -0.00000000	    -35.54301389	      4.07516974	      0.00000000
      0.23481724	      0.00000000	    -36.18395392	      4.07137508	      0.00000000
      0.23552202	      0.00000000	    -36.82302355	      4.06754010	      0.00000000
      0.23622680	      0.00000000	    -37.46025415	      4.06366583	      0.00000000
      0.23693158	     -0.00000000	    -38.09569354	      4.05975328	      0.00000000
      0.23763636	      0.00000000	    -38.72940402	      4.05580342	      0.00000000
      0.23834114	     -0.00000000	    -39.36146073	      4.05181718	      0.00000000
      0.23904592	     -0.00000000	    -39.99195054	      4.04779550	      0.00000000
      0.23975070	     -0.00000000	    -40.62097124	      4.04373926	      0.00000000
      0.24045548	     -0.00000000	    -41.24863102	      4.03964933	      0.00000000
      0.24116027	     -0.00000000	    -41.87504825	      4.03552655	      0.00000000
      0.24186505	     -0.00000000	    -42.50035132	      4.03137174	      0.00000000
      0.24256983	     -0.00000000	    -43.12467883	      4.02718567	      0.00000000
      0.24327461	      0.00000000	    -43.74817970	      4.02296912	      0.00000000
      0.24397939	     -0.00000000	    -44.37101344	      4.01872281	      0.00000000
      0.24468417	      0.00000000	    -44.99335039	      4.01444747	      0.00000000
      0.24538895	      0.00000000	    -45.61537185	      4.01014377	      0.00000000
      0.24609373	     -0.00000000	    -46.23727000	      4.00581240	      0.00000000
      0.24679851	     -0.00000000	    -46.85924760	      4.00145397	      0.00000000
      0.24750329	     -0.00000000	    -47.48151712	      3.99706912	      0.00000000
      0.24820807	     -0.00000000	    -48.10429931	      3.99265843	      0.00000000
      0.24891285	      0.00000000	    -48.72782085	      3.98822248	      0.00000000
      0.24961763	     -0.00000000	    -49.35231097	      3.98376182	      0.00000000
      0.25032241	      0.00000000	    -49.97799659	      3.97927697	      0.00000000
      0.25102719	      0.00000000	    -50.60509599	      3.97476846	      0.00000000
      0.25173197	     -0.00000000	    -51.23381064	      3.97023676	      0.00000000
      0.25243675	      0.00000000	    -51.86431522	      3.96568235	      0.00000000
      0.25314153	      0.00000000	    -52.49674600	      3.96110569	      0.00000000
      0.25384631	     -0.00000000	    -53.13118790	      3.95650721	      0.00000000
      0.25447979	     -0.00000000	    -53.70317553	      3.95235607	      0.00000000
      0.25511326	      0.00000000	    -54.27676798	      3.94818777	      0.00000000
      0.25574674	      0.00000000	    -54.85187211	      3.94400271	      0.00000000
      0.25638021	     -0.00000000	    -55.42833546	      3.93980122	      0.00000000
      0.25701369	     -0.00000000	    -56.00594544	      3.93558361	      0.00000000
      0.25764716	     -0.00000000	    -56.58443198	      3.93135017	      0.00000000
      0.25828064	     -0.00000000	    -57.16347353	      3.92710119	      0.00000000
      0.25891411	      0.00000000	    -57.74270633	      3.92283696	      0.00000000
      0.25954759	      0.00000000	    -58.32173613	      3.91855776	      0.00000000
      0.26018106	     -0.00000000	    -58.90015143	      3.91426388	      0.00000000
      0.26081453	     -0.00000000	    -59.47753711	      3.90995560	      0.00000000
      0.26144801	     -0.00000000	    -60.05348714	      3.90563321	      0.00000000
      0.26208148	     -0.00000000	    -60.62761577	      3.90129700	      0.00000000
      0.26271496	     -0.00000000	    -61.19956626	      3.89694724	      0.00000000
      0.26334843	      0.00000000	    -61.76901720	      3.89258423	      0.00000000
      0.26398191	      0.00000000	    -62.33568619	      3.88820825	      0.00000000
      0.26461538	     -0.00000000	    -62.89933134	      3.88381958	      0.00000000
      0.26524886	      0.00000000	    -63.45975086	      3.87941851	      0.00000000
      0.26588233	     -0.00000000	    -64.01678124	      3.87500531	      0.00000000
      0.26651581	      0.00000000	    -64.57029732	      3.87058026	      0.00000000
      0.26714928	      0.00000000	    -65.12028346	      3.86614364	      0.00000000
      0.26778276	     -0.00000000	    -65.66682068	      3.86169571	      0.00000000
      0.26841623	     -0.00000000	    -66.20999009	      3.85723674	      0.00000000
      0.26904971	     -0.00000000	    -66.74986802	      3.85276699	      0.00000000
      0.26968318	      0.00000000	    -67.28652630	      3.84828670	      0.00000000
      0.27031666	     -0.00000000	    -67.82003254	      3.84379612	      0.00000000
      0.27095013	     -0.00000000	    -68.35045037	      3.83929550	      0.00000000
      0.27158361	      0.00000000	    -68.87783965	      3.83478507	      0.00000000
      0.27221708	      0.00000000	    -69.40225669	      3.83026507	      0.00000000
      0.27285056	     -0.00000000	    -69.92375442	      3.82573572	      0.00000000
      0.27348403	      0.00000000	    -70.44238264	      3.82119724	      0.00000000
      0.27411751	      0.00000000	    -70.95818810	      3.81664987	      0.00000000
      0.27475098	      0.00000000	    -71.47121475	      3.81209380	      0.00000000
      0.27538446	      0.00000000	    -71.98150381	      3.80752925	      0.00000000
      0.27601793	      0.00000000	    -72.48909398	      3.80295642	      0.00000000
      0.27665141	      0.00000000	    -72.99402153	      3.79837551	      0.00000000
      0.27728488	     -0.00000000	    -73.49632044	      3.79378673	      0.00000000
      0.27791836	     -0.00000000	    -73.99602250	      3.78919025	      0.00000000
      0.27855183	      0.00000000	    -74.49315747	      3.78458626	      0.00000000
      0.27918531	      0.00000000	    -74.98775310	      3.77997496	      0.00000000
      0.27981878	      0.00000000	    -75.47983531	      3.77535651	      0.00000000
      0.28045226	     -0.00000000	    -75.96942825	      3.77073109	      0.00000000
      0.28070004	     -0.00000000	    -76.16025787	      3.76892023	      0.00000000
      0.28085910	      0.00000000	    -76.28256525	      3.76775715	      0.00000000
      0.28107682	      0.00000000	    -76.44972115	      3.76616449	      0.00000000
      0.28129454	     -0.00000000	    -76.61658804	      3.76457098	      0.00000000
      0.28186415	      0.00000000	    -77.05179073	      3.76039608	      0.00000000
      0.28243377	     -0.00000000	    -77.48501822	      3.75620475	      0.00000000
      0.28300338	      0.00000000	    -77.91626159	      3.75197919	      0.00000000
      0.28357299	     -0.00000000	    -78.34550910	      3.74769626	      0.00000000
      0.28414260	     -0.00000000	    -78.77275022	      3.74333103	      0.00000000
      0.28471221	     -0.00000000	    -79.19797769	      3.73885963	      0.00000000
      0.28528182	     -0.00000000	    -79.62118809	      3.73426105	      0.00000000
      0.28585143	      0.00000000	    -80.04238174	      3.72951815	      0.00000000
      0.28642104	      0.00000000	    -80.46156204	      3.72461801	      0.00000000
      0.28671502	      0.00000000	    -80.67711220	      3.72202468	      0.00000000
      0.28727262	     -0.00000000	    -81.08443816	      3.71698117	      0.00000000
      0.28783023	     -0.00000000	    -81.48948708	      3.71177291	      0.00000000
      0.28838783	     -0.00000000	    -81.89192718	      3.70639989	      0.00000000
      0.28894543	     -0.00000000	    -82.29145264	      3.70086452	      0.00000000
      0.28950304	     -0.00000000	    -82.68778052	      3.69517115	      0.00000000
      0.29006064	     -0.00000000	    -83.08064809	      3.68932558	      0.00000000
      0.29061825	      0.00000000	    -83.46981059	      3.68333473	      0.00000000
      0.29117585	     -0.00000000	    -83.85503927	      3.67720627	      0.00000000
      0.29173345	     -0.00000000	    -84.23611970	      3.67094834	      0.00000000
      0.29229106	     -0.00000000	    -84.61285040	      3.66456939	      0.00000000
      0.29279034	     -0.00000000	    -84.94633071	      3.65876205	      0.00000000
      0.29328962	     -0.00000000	    -85.27604231	      3.65287074	      0.00000000
      0.29378891	      0.00000000	    -85.60186261	      3.64690173	      0.00000000
      0.29428819	     -0.00000000	    -85.92367490	      3.64086128	      0.00000000
      0.29478747	      0.00000000	    -86.24136788	      3.63475564	      0.00000000
      0.29528675	      0.00000000	    -86.55483531	      3.62859105	      0.00000000
      0.29578604	      0.00000000	    -86.86397560	      3.62237364	      0.00000000
      0.29628532	     -0.00000000	    -87.16869145	      3.61610938	      0.00000000
      0.29678460	     -0.00000000	    -87.46888951	      3.60980403	      0.00000000
      0.29728388	      0.00000000	    -87.76448009	      3.60346301	      0.00000000
      0.29778316	      0.00000000	    -88.05537691	      3.59709135	      0.00000000
      0.29828245	     -0.00000000	    -88.34149685	      3.59069363	      0.00000000
      0.29878173	     -0.00000000	    -88.62275983	      3.58427396	      0.00000000
      0.29928101	     -0.00000000	    -88.89908862	      3.57783593	      0.00000000
      0.29978029	     -0.00000000	    -89.17040875	      3.57138264	      0.00000000
      0.30027958	     -0.00000000	    -89.43664825	      3.56491659	      0.00000000
      0.30077886	     -0.00000000	    -89.69773742	      3.55843957	      0.00000000
      0.30127814	      0.00000000	    -89.95360887	      3.55195264	      0.00000000
      0.30177742	      0.00000000	    -90.20419754	      3.54545619	      0.00000000
      0.30227671	      0.00000000	    -90.44944080	      3.53895005	      0.00000000
      0.30277599	     -0.00000000	    -90.68927855	      3.53243362	      0.00000000
      0.30327527	      0.00000000	    -90.92365338	      3.52590605	      0.00000000
      0.30377455	      0.00000000	    -91.15251075	      3.51936641	      0.00000000
      0.30427384	      0.00000000	    -91.37579916	      3.51281385	      0.00000000
      0.30477312	     -0.00000000	    -91.59347034	      3.50624773	      0.00000000
      0.30527240	      0.00000000	    -91.80547938	      3.49966778	      0.00000000
      0.30577168	     -0.00000000	    -92.01178490	      3.49307411	      0.00000000
      0.30627096	      0.00000000	    -92.21234911	      3.48646722	      0.00000000
      0.30677025	     -0.00000000	    -92.40713791	      3.47984794	      0.00000000
      0.30726953	     -0.00000000	    -92.59612097	      3.47321736	      0.00000000
      0.30776881	     -0.00000000	    -92.77927183	      3.46657672	      0.00000000
      0.30826809	      0.00000000	    -92.95656799	      3.45992730	      0.00000000
      0.30876738	     -0.00000000	    -93.12799103	      3.45327037	      0.00000000
      0.30926666	     -0.00000000	    -93.29352673	      3.44660709	      0.00000000
      0.30976594	     -0.00000000	    -93.45316524	      3.43993845	      0.00000000
      0.31026522	      0.00000000	    -93.60690116	      3.43326532	      0.00000000
      0.31076451	     -0.00000000	    -93.75473373	      3.42658834	      0.00000000
      0.31126379	      0.00000000	    -93.89666692	      3.41990801	      0.00000000
      0.31176307	      0.00000000	    -94.03270956	      3.41322468	      0.00000000
      0.31226235	     -0.00000000	    -94.16287541	      3.40653853	      0.00000000
      0.31276164	      0.00000000	    -94.28718324	      3.39984965	      0.00000000
      0.31326092	     -0.00000000	    -94.40565690	      3.39315805	      0.00000000
      0.31376020	      0.00000000	    -94.51832530	      3.38646363	      0.00000000
      0.31425948	     -0.00000000	    -94.62522245	      3.37976629	      0.00000000
      0.31475876	      0.00000000	    -94.72638740	      3.37306584	      0.00000000
      0.31525805	     -0.00000000	    -94.82186419	      3.36636211	      0.00000000
      0.31575733	     -0.00000000	    -94.91170176	      3.35965491	      0.00000000
      0.31625661	     -0.00000000	    -94.99595387	      3.35294403	      0.00000000
      0.31675589	     -0.00000000	    -95.07467889	      3.34622929	      0.00000000
      0.31725518	     -0.00000000	    -95.14793973	      3.33951049	      0.00000000
      0.31747634	      0.00000000	    -95.17866278	      3.33653300	      0.00000000
      0.31758865	     -0.00000000	    -95.19386077	      3.33504164	      0.00000000
      0.31770096	     -0.00000000	    -95.20878804	      3.33373692	      0.00000000
      0.31826251	      0.00000000	    -95.27939277	      3.33705940	      0.00000000
      0.31882406	     -0.00000000	    -95.34335773	      3.36876873	      0.00000000
      0.31938561	      0.00000000	    -95.40079566	      3.43720787	      0.00000000
      0.31994716	      0.00000000	    -95.45182503	      3.54473548	      0.00000000
      0.32050870	      0.00000000	    -95.49656933	      3.69057946	      0.00000000
      0.32107025	      0.00000000	    -95.53515648	      3.87239986	      0.00000000
      0.32163180	      0.00000000	    -95.56771815	      4.08715035	      0.00000000
      0.32219335	      0.00000000	    -95.59438923	      4.33155835	      0.00000000
      0.32275490	      0.00000000	    -95.61530719	      4.60239295	      0.00000000
      0.32331645	      0.00000000	    -95.63061154	      4.89661010	      0.00000000
      0.32387800	     -0.00000000	    -95.64044331	      5.21142434	      0.00000000
      0.32443955	     -0.00000000	    -95.64494453	      5.54433585	      0.00000000
      0.32500110	     -0.00000000	    -95.64425773	      5.89313084	      0.00000000
      0.32556265	      0.00000000	    -95.63852553	      6.25586685	      0.00000000
      0.32612419	      0.00000000	    -95.62789019	      6.63085017	      0.00000000
      0.32668574	      0.00000000	    -95.61249322	      7.01661008	      0.00000000
      0.32724729	      0.00000000	    -95.59247500	      7.41187245	      0.00000000
      0.32780884	      0.00000000	    -95.56797445	      7.81553392	      0.00000000
      0.32837039	     -0.00000000	    -95.53912873	      8.22663747	      0.00000000
      0.32893194	     -0.00000000	    -95.50607296	      8.64434913	      0.00000000
      0.32949349	     -0.00000000	    -95.46893996	      9.06793600	      0.00000000
      0.33005504	      0.00000000	    -95.42786004	      9.49674533	      0.00000000
      0.33061659	     -0.00000000	    -95.38296080	      9.93018479	      0.00000000
      0.33117813	     -0.00000000	    -95.33436699	     10.36770446	      0.00000000
      0.33173968	     -0.00000000	    -95.28220035	     10.80878125	      0.00000000
      0.33230123	     -0.00000000	    -95.22657950	     11.25290694	      0.00000000
      0.33286278	     -0.00000000	    -95.16761987	     11.69958103	      0.00000000
      0.33342433	     -0.00000000	    -95.10543363	     12.14830918	      0.00000000
      0.33398588	      0.00000000	    -95.04012960	     12.59860736	      0.00000000
      0.33454743	      0.00000000	    -94.97181331	     13.05001074	      0.00000000
      0.33510898	      0.00000000	    -94.90058692	     13.50208508	      0.00000000
      0.33567053	     -0.00000000	    -94.82654924	     13.95443835	      0.00000000
      0.33623207	      0.00000000	    -94.74979578	     14.40672988	      0.00000000
      0.33679362	      0.00000000	    -94.67041872	     14.85867557	      0.00000000
      0.33735517	      0.00000000	    -94.58850701	     15.31004855	      0.00000000
      0.33791672	      0.00000000	    -94.50414640	     15.76067574	      0.00000000
      0.33847827	      0.00000000	    -94.41741947	     16.21043147	      0.00000000
      0.33903982	      0.00000000	    -94.32840572	     16.65922952	      0.00000000
      0.33960137	      0.00000000	    -94.23718162	     17.10701478	      0.00000000
      0.34016292	     -0.00000000	    -94.14382067	     17.55375541	      0.00000000
      0.34072447	     -0.00000000	    -94.04839352	     17.99943611	      0.00000000
      0.34128602	      0.00000000	    -93.95096800	     18.44405262	      0.00000000
      0.34184756	      0.00000000	    -93.85160919	     18.88760743	      0.00000000
      0.34240911	      0.00000000	    -93.75037956	     19.33016278	      0.00000000
      0.34297066	     -0.00000000	    -93.64733900	     19.77212952	      0.00000000
      0.34353221	      0.00000000	    -93.54254493	     20.21396088	      0.00000000
      0.34409376	     -0.00000000	    -93.43605239	     20.65601704	      0.00000000
      0.34477146	     -0.00000000	    -93.30534633	     21.19022414	      0.00000000
      0.34537573	      0.00000000	    -93.18685178	     21.66753116	      0.00000000
      0.34585227	      0.00000000	    -93.09214986	     22.04473672	      0.00000000
      0.34632881	      0.00000000	    -92.99637183	     22.42270756	      0.00000000
      0.34684282	     -0.00000000	    -92.89188822	     22.83126475	      0.00000000
      0.34748049	     -0.00000000	    -92.76061878	     23.33929533	      0.00000000
      0.34825717	      0.00000000	    -92.59834893	     23.95950534	      0.00000000
      0.34870059	     -0.00000000	    -92.50457020	     24.31405736	      0.00000000
      0.34940683	      0.00000000	    -92.35355406	     24.87901398	      0.00000000
      0.34986741	      0.00000000	    -92.25400179	     25.24735568	      0.00000000
      0.35032799	      0.00000000	    -92.15363021	     25.61540536	      0.00000000
      0.35090636	      0.00000000	    -92.02645682	     26.07691183	      0.00000000
      0.35136418	     -0.00000000	    -91.92491679	     26.44152019	      0.00000000
      0.35212544	      0.00000000	    -91.75441657	     27.04606067	      0.00000000
      0.35258525	      0.00000000	    -91.65045379	     27.41001412	      0.00000000
      0.35304505	      0.00000000	    -91.54577181	     27.77298661	      0.00000000
      0.35364646	     -0.00000000	    -91.40779208	     28.24618180	      0.00000000
      0.35420179	     -0.00000000	    -91.27933943	     28.68151352	      0.00000000
      0.35475713	      0.00000000	    -91.14991071	     29.11527009	      0.00000000
      0.35523349	      0.00000000	    -91.03812686	     29.48608599	      0.00000000
      0.35570986	     -0.00000000	    -90.92565630	     29.85574444	      0.00000000
      0.35618622	      0.00000000	    -90.81251264	     30.22425553	      0.00000000
      0.35680585	     -0.00000000	    -90.66435796	     30.70189687	      0.00000000
      0.35724968	      0.00000000	    -90.55756556	     31.04286863	      0.00000000
      0.35769351	      0.00000000	    -90.45022632	     31.38288585	      0.00000000
      0.35825196	      0.00000000	    -90.31440792	     31.80936801	      0.00000000
      0.35876866	     -0.00000000	    -90.18800220	     32.20266543	      0.00000000
      0.35928536	      0.00000000	    -90.06090172	     32.59472577	      0.00000000
      0.35980207	      0.00000000	    -89.93312219	     32.98556560	      0.00000000
      0.36031877	     -0.00000000	    -89.80467839	     33.37520006	      0.00000000
      0.36073701	     -0.00000000	    -89.70023453	     33.68971396	      0.00000000
      0.36115525	      0.00000000	    -89.59537324	     34.00345328	      0.00000000
      0.36169285	      0.00000000	    -89.45998686	     34.40559776	      0.00000000
      0.36223045	     -0.00000000	    -89.32394051	     34.80648268	      0.00000000
      0.36265555	     -0.00000000	    -89.21590608	     35.12259585	      0.00000000
      0.36308066	      0.00000000	    -89.10747746	     35.43793142	      0.00000000
      0.36357874	      0.00000000	    -88.97994388	     35.80641833	      0.00000000
      0.36407683	      0.00000000	    -88.85189352	     36.17384803	      0.00000000
      0.36452790	      0.00000000	    -88.73549352	     36.50569213	      0.00000000
      0.36497898	      0.00000000	    -88.61869019	     36.83667627	      0.00000000
      0.36543788	     -0.00000000	    -88.49945819	     37.17251937	      0.00000000
      0.36589678	     -0.00000000	    -88.37982920	     37.50747849	      0.00000000
      0.36630098	      0.00000000	    -88.27413637	     37.80178919	      0.00000000
      0.36685382	     -0.00000000	    -88.12910764	     38.20321437	      0.00000000
      0.36740666	      0.00000000	    -87.98354914	     38.60336934	      0.00000000
      0.36777643	     -0.00000000	    -87.88590271	     38.87031545	      0.00000000
      0.36814621	     -0.00000000	    -87.78803288	     39.13669705	      0.00000000
      0.36860420	      0.00000000	    -87.66651255	     39.46585015	      0.00000000
      0.36906220	     -0.00000000	    -87.54466850	     39.79414278	      0.00000000
      0.36946856	     -0.00000000	    -87.43629868	     40.08470582	      0.00000000
      0.36999560	     -0.00000000	    -87.29539052	     40.46055752	      0.00000000
      0.37052264	     -0.00000000	    -87.15409593	     40.83528361	      0.00000000
      0.37090835	     -0.00000000	    -87.05045525	     41.10881369	      0.00000000
      0.37129406	     -0.00000000	    -86.94662247	     41.38174641	      0.00000000
      0.37172029	     -0.00000000	    -86.83166627	     41.68265919	      0.00000000
      0.37214652	     -0.00000000	    -86.71649176	     41.98284905	      0.00000000
      0.37260308	      0.00000000	    -86.59288851	     42.30360396	      0.00000000
      0.37305964	     -0.00000000	    -86.46905497	     42.62353826	      0.00000000
      0.37345145	     -0.00000000	    -86.36261040	     42.89744235	      0.00000000
      0.37394561	      0.00000000	    -86.22813658	     43.24205206	      0.00000000
      0.37443977	     -0.00000000	    -86.09342876	     43.58571776	      0.00000000
      0.37481075	      0.00000000	    -85.99215459	     43.84309964	      0.00000000
      0.37518173	     -0.00000000	    -85.89076146	     44.09995629	      0.00000000
      0.37562148	      0.00000000	    -85.77042485	     44.40375489	      0.00000000
      0.37606123	      0.00000000	    -85.64993794	     44.70682489	      0.00000000
      0.37643692	      0.00000000	    -85.54689234	     44.96516824	      0.00000000
      0.37690935	     -0.00000000	    -85.41717445	     45.28929209	      0.00000000
      0.37738178	      0.00000000	    -85.28731358	     45.61259327	      0.00000000
      0.37774155	      0.00000000	    -85.18833087	     45.85825129	      0.00000000
      0.37810132	     -0.00000000	    -85.08927650	     46.10343933	      0.00000000
      0.37853371	     -0.00000000	    -84.97014003	     46.39750129	      0.00000000
      0.37896610	     -0.00000000	    -84.85091530	     46.69089446	      0.00000000
      0.37932718	      0.00000000	    -84.75129336	     46.93538831	      0.00000000
      0.37978256	      0.00000000	    -84.62557935	     47.24308635	      0.00000000
      0.38001152	     -0.00000000	    -84.56234315	     47.39752179	      0.00000000
      0.38024049	      0.00000000	    -84.49909005	     47.55177509	      0.00000000
      0.38064143	     -0.00000000	    -84.38828920	     47.82145478	      0.00000000
      0.38104238	      0.00000000	    -84.27744644	     48.09058331	      0.00000000
      0.38142924	     -0.00000000	    -84.17046324	     48.34974117	      0.00000000
      0.38181610	      0.00000000	    -84.06345278	     48.60839501	      0.00000000
      0.38224289	     -0.00000000	    -83.94537272	     48.89316639	      0.00000000
      0.38266968	      0.00000000	    -83.82727411	     49.17733678	      0.00000000
      0.38303998	      0.00000000	    -83.72479758	     49.42341362	      0.00000000
      0.38341028	     -0.00000000	    -83.62231777	     49.66904764	      0.00000000
      0.38383655	     -0.00000000	    -83.50435162	     49.95126416	      0.00000000
      0.38426282	      0.00000000	    -83.38639500	     50.23290684	      0.00000000
      0.38460328	      0.00000000	    -83.29219625	     50.45744395	      0.00000000
      0.38503700	     -0.00000000	    -83.17221458	     50.74297145	      0.00000000
      0.38547072	      0.00000000	    -83.05226389	     51.02792467	      0.00000000
      0.38580423	      0.00000000	    -82.96005231	     51.24665643	      0.00000000
      0.38620640	      0.00000000	    -82.84889317	     51.50997421	      0.00000000
      0.38660857	     -0.00000000	    -82.73777785	     51.77281352	      0.00000000
      0.38701561	      0.00000000	    -82.62536651	     52.03835585	      0.00000000
      0.38742266	      0.00000000	    -82.51301183	     52.30341769	      0.00000000
      0.38781231	      0.00000000	    -82.40551750	     52.55670506	      0.00000000
      0.38820195	     -0.00000000	    -82.29808544	     52.80955958	      0.00000000
      0.38860772	     -0.00000000	    -82.18628158	     53.07241531	      0.00000000
      0.38901348	     -0.00000000	    -82.07455610	     53.33480804	      0.00000000
      0.38939013	      0.00000000	    -81.97092343	     53.57795829	      0.00000000
      0.38976677	      0.00000000	    -81.86736724	     53.82071337	      0.00000000
      0.39017406	     -0.00000000	    -81.75547588	     54.08277755	      0.00000000
      0.39058135	     -0.00000000	    -81.64368411	     54.34438179	      0.00000000
      0.39093698	      0.00000000	    -81.54615830	     54.57242633	      0.00000000
      0.39129261	      0.00000000	    -81.44871573	     54.80011996	      0.00000000
      0.39169949	      0.00000000	    -81.33733618	     55.06019724	      0.00000000
      0.39210637	     -0.00000000	    -81.22607481	     55.31981215	      0.00000000
      0.39242982	     -0.00000000	    -81.13771385	     55.52586438	      0.00000000
      0.39284453	      0.00000000	    -81.02454314	     55.78961266	      0.00000000
      0.39325923	      0.00000000	    -80.91150901	     56.05287036	      0.00000000
      0.39358064	     -0.00000000	    -80.82400034	     56.25656427	      0.00000000
      0.39390205	      0.00000000	    -80.73657884	     56.45995734	      0.00000000
      0.39429038	     -0.00000000	    -80.63107671	     56.70528841	      0.00000000
      0.39467870	      0.00000000	    -80.52570878	     56.95016933	      0.00000000
      0.39501629	     -0.00000000	    -80.43422031	     57.16268267	      0.00000000
      0.39542471	     -0.00000000	    -80.32367800	     57.41931790	      0.00000000
      0.39583313	     -0.00000000	    -80.21329590	     57.67543079	      0.00000000
      0.39613566	     -0.00000000	    -80.13163727	     57.86480107	      0.00000000
      0.39654422	     -0.00000000	    -80.02150597	     58.12006814	      0.00000000
      0.39695278	      0.00000000	    -79.91154597	     58.37478350	      0.00000000
      0.39727010	     -0.00000000	    -79.82626447	     58.57222437	      0.00000000
      0.39758741	     -0.00000000	    -79.74109043	     58.76931993	      0.00000000
      0.39796215	      0.00000000	    -79.64064326	     59.00163142	      0.00000000
      0.39833689	      0.00000000	    -79.54035122	     59.23344394	      0.00000000
      0.39868695	     -0.00000000	    -79.44680844	     59.44952687	      0.00000000
      0.39903700	     -0.00000000	    -79.35340568	     59.66515827	      0.00000000
      0.39942547	      0.00000000	    -79.24992169	     59.90390995	      0.00000000
      0.39981393	     -0.00000000	    -79.14661571	     60.14208549	      0.00000000
      0.40014416	     -0.00000000	    -79.05893610	     60.34410083	      0.00000000
      0.40054423	     -0.00000000	    -78.95289367	     60.58825698	      0.00000000
      0.40094430	      0.00000000	    -78.84704860	     60.83177130	      0.00000000
      0.40121378	     -0.00000000	    -78.77586387	     60.99543615	      0.00000000
      0.40161651	     -0.00000000	    -78.66965369	     61.23946589	      0.00000000
      0.40201925	     -0.00000000	    -78.56365128	     61.48281841	      0.00000000
      0.40232380	     -0.00000000	    -78.48362934	     61.66639258	      0.00000000
      0.40262836	      0.00000000	    -78.40372904	     61.84957055	      0.00000000
      0.40298674	      0.00000000	    -78.30986485	     62.06461071	      0.00000000
      0.40334512	     -0.00000000	    -78.21617264	     62.27909210	      0.00000000
      0.40370007	     -0.00000000	    -78.12355048	     62.49096062	      0.00000000
      0.40405501	      0.00000000	    -78.03110058	     62.70227186	      0.00000000
      0.40442750	      0.00000000	    -77.93426979	     62.92342062	      0.00000000
      0.40479998	     -0.00000000	    -77.83763255	     63.14394720	      0.00000000
      0.40514908	     -0.00000000	    -77.74724025	     63.35005961	      0.00000000
      0.40549817	      0.00000000	    -77.65702116	     63.55561967	      0.00000000
      0.40587463	      0.00000000	    -77.55992789	     63.77666691	      0.00000000
      0.40625108	     -0.00000000	    -77.46303962	     63.99706670	      0.00000000
      0.40658336	     -0.00000000	    -77.37769111	     64.19106730	      0.00000000
      0.40691565	      0.00000000	    -77.29250496	     64.38456072	      0.00000000
      0.40729357	     -0.00000000	    -77.19581753	     64.60401244	      0.00000000
      0.40767149	      0.00000000	    -77.09934335	     64.82280584	      0.00000000
      0.40797617	      0.00000000	    -77.02172262	     64.99871659	      0.00000000
      0.40836201	      0.00000000	    -76.92362868	     65.22086785	      0.00000000
      0.40874784	      0.00000000	    -76.82576184	     65.44233155	      0.00000000
      0.40904423	      0.00000000	    -76.75073768	     65.61198896	      0.00000000
      0.40940558	     -0.00000000	    -76.65945386	     65.81828228	      0.00000000
      0.40976694	      0.00000000	    -76.56837314	     66.02397303	      0.00000000
      0.41012252	      0.00000000	    -76.47894691	     66.22579030	      0.00000000
      0.41047810	      0.00000000	    -76.38971979	     66.42702512	      0.00000000
      0.41083748	      0.00000000	    -76.29974276	     66.62981912	      0.00000000
      0.41119686	     -0.00000000	    -76.20997149	     66.83201960	      0.00000000
      0.41154798	     -0.00000000	    -76.12246335	     67.02900035	      0.00000000
      0.41189910	      0.00000000	    -76.03515378	     67.22541614	      0.00000000
      0.41225882	     -0.00000000	    -75.94591132	     67.42606097	      0.00000000
      0.41261855	     -0.00000000	    -75.85687945	     67.62611464	      0.00000000
      0.41296356	     -0.00000000	    -75.77168869	     67.81742969	      0.00000000
      0.41330857	     -0.00000000	    -75.68669352	     68.00820521	      0.00000000
      0.41367031	     -0.00000000	    -75.59778738	     68.20766069	      0.00000000
      0.41403205	     -0.00000000	    -75.50909823	     68.40653762	      0.00000000
      0.41436668	     -0.00000000	    -75.42725006	     68.58999978	      0.00000000
      0.41470131	     -0.00000000	    -75.34558915	     68.77297644	      0.00000000
      0.41506619	      0.00000000	    -75.25676027	     68.97194555	      0.00000000
      0.41543107	      0.00000000	    -75.16815584	     69.17034598	      0.00000000
      0.41574709	      0.00000000	    -75.09159972	     69.34171917	      0.00000000
      0.41606310	      0.00000000	    -75.01521322	     69.51267039	      0.00000000
      0.41642836	     -0.00000000	    -74.92713638	     69.70973540	      0.00000000
      0.41679362	     -0.00000000	    -74.83928773	     69.90624109	      0.00000000
      0.41708161	     -0.00000000	    -74.77018205	     70.06078918	      0.00000000
      0.41745492	     -0.00000000	    -74.68081962	     70.26060011	      0.00000000
      0.41782822	      0.00000000	    -74.59169788	     70.45983100	      0.00000000
      0.41811976	     -0.00000000	    -74.52226614	     70.61501773	      0.00000000
      0.41841129	     -0.00000000	    -74.45298207	     70.76985153	      0.00000000
      0.41876158	      0.00000000	    -74.36992932	     70.95542634	      0.00000000
      0.41911187	      0.00000000	    -74.28709091	     71.14049205	      0.00000000
      0.41942124	     -0.00000000	    -74.21410944	     71.30351285	      0.00000000
      0.41973061	      0.00000000	    -74.14129605	     71.46613646	      0.00000000
      0.42009053	     -0.00000000	    -74.05679491	     71.65483737	      0.00000000
      0.42045046	     -0.00000000	    -73.97252241	     71.84299998	      0.00000000
      0.42073494	     -0.00000000	    -73.90607754	     71.99133818	      0.00000000
      0.42110400	     -0.00000000	    -73.82008969	     72.18328142	      0.00000000
      0.42147307	      0.00000000	    -73.73434390	     72.37465674	      0.00000000
      0.42176156	     -0.00000000	    -73.66748636	     72.52385664	      0.00000000
      0.42205005	     -0.00000000	    -73.60077738	     72.67270848	      0.00000000
      0.42239641	     -0.00000000	    -73.52088442	     72.85095673	      0.00000000
      0.42274277	      0.00000000	    -73.44120639	     73.02870161	      0.00000000
      0.42304843	      0.00000000	    -73.37107018	     73.18514088	      0.00000000
      0.42335409	      0.00000000	    -73.30110197	     73.34118661	      0.00000000
      0.42371026	     -0.00000000	    -73.21978424	     73.52252059	      0.00000000
      0.42406643	     -0.00000000	    -73.13869540	     73.70331798	      0.00000000
      0.42434496	      0.00000000	    -73.07544301	     73.84432840	      0.00000000
      0.42471055	     -0.00000000	    -72.99263086	     74.02891894	      0.00000000
      0.42507615	     -0.00000000	    -72.91006102	     74.21294026	      0.00000000
      0.42536265	     -0.00000000	    -72.84552490	     74.35674963	      0.00000000
      0.42564914	     -0.00000000	    -72.78113802	     74.50020780	      0.00000000
      0.42599054	      0.00000000	    -72.70460830	     74.67069618	      0.00000000
      0.42633194	      0.00000000	    -72.62829104	     74.84068356	      0.00000000
      0.42663858	      0.00000000	    -72.55992585	     74.99293449	      0.00000000
      0.42694521	      0.00000000	    -72.49173248	     75.14477927	      0.00000000
      0.42729811	      0.00000000	    -72.41346421	     75.31902779	      0.00000000
      0.42765101	      0.00000000	    -72.33542401	     75.49273568	      0.00000000
      0.42792962	      0.00000000	    -72.27397177	     75.62949697	      0.00000000
      0.42829195	      0.00000000	    -72.19426762	     75.80684535	      0.00000000
      0.42865429	      0.00000000	    -72.11480461	     75.98361944	      0.00000000
      0.42893788	      0.00000000	    -72.05277829	     76.12157674	      0.00000000
      0.42922148	     -0.00000000	    -71.99089996	     76.25918048	      0.00000000
      0.42956054	      0.00000000	    -71.91711353	     76.42323244	      0.00000000
      0.42989960	     -0.00000000	    -71.84353895	     76.58677661	      0.00000000
      0.43019968	      0.00000000	    -71.77859996	     76.73109385	      0.00000000
      0.43049976	     -0.00000000	    -71.71382715	     76.87501143	      0.00000000
      0.43084965	     -0.00000000	    -71.63851162	     77.04231440	      0.00000000
      0.43119955	      0.00000000	    -71.56342229	     77.20907136	      0.00000000
      0.43146393	      0.00000000	    -71.50683480	     77.33471018	      0.00000000
      0.43182449	     -0.00000000	    -71.42986890	     77.50555223	      0.00000000
      0.43218506	     -0.00000000	    -71.35314357	     77.67581032	      0.00000000
      0.43247921	     -0.00000000	    -71.29072949	     77.81427300	      0.00000000
      0.43277335	      0.00000000	    -71.22847565	     77.95234522	      0.00000000
      0.43309074	     -0.00000000	    -71.16148394	     78.10088550	      0.00000000
      0.43340812	      0.00000000	    -71.09467891	     78.24896926	      0.00000000
      0.43374324	      0.00000000	    -71.02434422	     78.40482984	      0.00000000
      0.43407835	     -0.00000000	    -70.95421778	     78.56017921	      0.00000000
      0.43439742	     -0.00000000	    -70.88764386	     78.70761151	      0.00000000
      0.43471648	      0.00000000	    -70.82125881	     78.85457841	      0.00000000
      0.43505845	      0.00000000	    -70.75031769	     79.01157830	      0.00000000
      0.43540042	     -0.00000000	    -70.67959356	     79.16804135	      0.00000000
      0.43570371	      0.00000000	    -70.61705064	     79.30635678	      0.00000000
      0.43600700	      0.00000000	    -70.55467843	     79.44424829	      0.00000000
      0.43635367	     -0.00000000	    -70.48359411	     79.60134250	      0.00000000
      0.43670034	     -0.00000000	    -70.41273281	     79.75788077	      0.00000000
      0.43695988	     -0.00000000	    -70.35982742	     79.87471097	      0.00000000
      0.43731723	     -0.00000000	    -70.28718891	     80.03505753	      0.00000000
      0.43767458	      0.00000000	    -70.21478728	     80.19481032	      0.00000000
      0.43796082	      0.00000000	    -70.15696327	     80.32234591	      0.00000000
      0.43824707	      0.00000000	    -70.09929121	     80.44949927	      0.00000000
      0.43856198	      0.00000000	    -70.03601796	     80.58894675	      0.00000000
      0.43887689	     -0.00000000	    -69.97292855	     80.72793029	      0.00000000
      0.43920537	      0.00000000	    -69.90731729	     80.87240578	      0.00000000
      0.43953385	      0.00000000	    -69.84190593	     81.01637506	      0.00000000
      0.43985281	      0.00000000	    -69.77858117	     81.15568769	      0.00000000
      0.44017178	      0.00000000	    -69.71544478	     81.29452177	      0.00000000
      0.44050626	     -0.00000000	    -69.64943744	     81.43959904	      0.00000000
      0.44084075	     -0.00000000	    -69.58363708	     81.58414880	      0.00000000
      0.44114878	     -0.00000000	    -69.52322427	     81.71679814	      0.00000000
      0.44145681	     -0.00000000	    -69.46298683	     81.84899917	      0.00000000
      0.44179783	     -0.00000000	    -69.39650358	     81.99483299	      0.00000000
      0.44213884	     -0.00000000	    -69.33023505	     82.14011632	      0.00000000
      0.44241355	      0.00000000	    -69.27700690	     82.25675216	      0.00000000
      0.44276679	     -0.00000000	    -69.20876785	     82.40620296	      0.00000000
      0.44312004	     -0.00000000	    -69.14075877	     82.55506173	      0.00000000
      0.44339561	      0.00000000	    -69.08786161	     82.67078142	      0.00000000
      0.44367119	     -0.00000000	    -69.03510426	     82.78614038	      0.00000000
      0.44399978	     -0.00000000	    -68.97238020	     82.92322010	      0.00000000
      0.44432838	      0.00000000	    -68.90985464	     83.05978650	      0.00000000
      0.44461220	      0.00000000	    -68.85600710	     83.17733409	      0.00000000
      0.44496335	     -0.00000000	    -68.78959254	     83.32223156	      0.00000000
      0.44531449	      0.00000000	    -68.72340416	     83.46654232	      0.00000000
      0.44557757	     -0.00000000	    -68.67396450	     83.57427422	      0.00000000
      0.44591534	     -0.00000000	    -68.61067283	     83.71211250	      0.00000000
      0.44625311	     -0.00000000	    -68.54758994	     83.84940782	      0.00000000
      0.44648145	      0.00000000	    -68.50506454	     83.94191092	      0.00000000
      0.44683994	     -0.00000000	    -68.43848883	     84.08664691	      0.00000000
      0.44719844	      0.00000000	    -68.37214767	     84.23077158	      0.00000000
      0.44744831	     -0.00000000	    -68.32604717	     84.33086365	      0.00000000
      0.44769818	      0.00000000	    -68.28006041	     84.43065894	      0.00000000
      0.44801719	      0.00000000	    -68.22151382	     84.55763755	      0.00000000
      0.44833620	     -0.00000000	    -68.16315233	     84.68413285	      0.00000000
      0.44862669	     -0.00000000	    -68.11016844	     84.79890102	      0.00000000
      0.44897604	      0.00000000	    -68.04665261	     84.93639175	      0.00000000
      0.44932540	     -0.00000000	    -67.98335810	     85.07330409	      0.00000000
      0.44959388	      0.00000000	    -67.93486449	     85.17813287	      0.00000000
      0.44994636	      0.00000000	    -67.87139909	     85.31523664	      0.00000000
      0.45029884	     -0.00000000	    -67.80815822	     85.45175333	      0.00000000
      0.45058179	     -0.00000000	    -67.75755305	     85.56091972	      0.00000000
      0.45086475	     -0.00000000	    -67.70709225	     85.66970866	      0.00000000
      0.45116752	     -0.00000000	    -67.65325632	     85.78570094	      0.00000000
      0.45147030	      0.00000000	    -67.59958536	     85.90126210	      0.00000000
      0.45179693	      0.00000000	    -67.54187074	     86.02544495	      0.00000000
      0.45212356	     -0.00000000	    -67.48434765	     86.14912758	      0.00000000
      0.45241510	     -0.00000000	    -67.43316702	     86.25909865	      0.00000000
      0.45276560	      0.00000000	    -67.37183649	     86.39078587	      0.00000000
      0.45311609	     -0.00000000	    -67.31072567	     86.52190012	      0.00000000
      0.45336563	     -0.00000000	    -67.26735247	     86.61489644	      0.00000000
      0.45371899	      0.00000000	    -67.20612065	     86.74609594	      0.00000000
      0.45407236	      0.00000000	    -67.14511126	     86.87671657	      0.00000000
      0.45433289	      0.00000000	    -67.10027288	     86.97264998	      0.00000000
      0.45459342	     -0.00000000	    -67.05555510	     87.06827008	      0.00000000
      0.45490551	      0.00000000	    -67.00214606	     87.18240226	      0.00000000
      0.45521760	      0.00000000	    -66.94890966	     87.29608682	      0.00000000
      0.45551866	      0.00000000	    -66.89771792	     87.40533090	      0.00000000
      0.45581972	     -0.00000000	    -66.84668640	     87.51416052	      0.00000000
      0.45615020	      0.00000000	    -66.79085244	     87.63314882	      0.00000000
      0.45648068	     -0.00000000	    -66.73521099	     87.75164047	      0.00000000
      0.45673907	      0.00000000	    -66.69184088	     87.84393986	      0.00000000
      0.45708962	     -0.00000000	    -66.63319034	     87.96867549	      0.00000000
      0.45744016	      0.00000000	    -66.57475547	     88.09285734	      0.00000000
      0.45771033	      0.00000000	    -66.52986676	     88.18818748	      0.00000000
      0.45798049	     -0.00000000	    -66.48510578	     88.28319079	      0.00000000
      0.45828467	     -0.00000000	    -66.43486268	     88.38976375	      0.00000000
      0.45858884	      0.00000000	    -66.38478105	     88.49592502	      0.00000000
      0.45890424	      0.00000000	    -66.33302227	     88.60556911	      0.00000000
      0.45921963	     -0.00000000	    -66.28143658	     88.71477371	      0.00000000
      0.45952605	      0.00000000	    -66.23148550	     88.82044900	      0.00000000
      0.45983246	      0.00000000	    -66.18169727	     88.92571260	      0.00000000
      0.46015621	     -0.00000000	    -66.12926928	     89.03648529	      0.00000000
      0.46047995	      0.00000000	    -66.07702252	     89.14680210	      0.00000000
      0.46076367	     -0.00000000	    -66.03138417	     89.24310642	      0.00000000
      0.46111347	      0.00000000	    -65.97530768	     89.36136206	      0.00000000
      0.46146327	      0.00000000	    -65.91944173	     89.47909241	      0.00000000
      0.46172939	     -0.00000000	    -65.87708031	     89.56831019	      0.00000000
      0.46205625	     -0.00000000	    -65.82521719	     89.67747743	      0.00000000
      0.46238311	     -0.00000000	    -65.77353699	     89.78619233	      0.00000000
      0.46269749	      0.00000000	    -65.72400167	     89.89033304	      0.00000000
      0.46301187	      0.00000000	    -65.67463502	     89.99405941	      0.00000000
      0.46332667	     -0.00000000	    -65.62537181	     90.09750986	      0.00000000
      0.46364147	     -0.00000000	    -65.57627714	     90.20054909	      0.00000000
      0.46394821	     -0.00000000	    -65.52860083	     90.30055768	      0.00000000
      0.46425495	      0.00000000	    -65.48108401	     90.40017990	      0.00000000
      0.46457446	      0.00000000	    -65.43175891	     90.50353965	      0.00000000
      0.46489397	     -0.00000000	    -65.38260626	     90.60648478	      0.00000000
      0.46521143	     -0.00000000	    -65.33393864	     90.70834739	      0.00000000
      0.46552889	      0.00000000	    -65.28544067	     90.80972724	      0.00000000
      0.46575076	      0.00000000	    -65.25164629	     90.88025821	      0.00000000
      0.46610986	     -0.00000000	    -65.19712616	     90.99378519	      0.00000000
      0.46640723	     -0.00000000	    -65.15214119	     91.08715861	      0.00000000
      0.46670460	     -0.00000000	    -65.10730411	     91.17990300	      0.00000000
      0.46700196	     -0.00000000	    -65.06261461	     91.27197424	      0.00000000
      0.46728826	     -0.00000000	    -65.01972761	     91.35994385	      0.00000000
      0.46757457	     -0.00000000	    -64.97697695	     91.44721572	      0.00000000
      0.46786169	     -0.00000000	    -64.93424021	     91.53400417	      0.00000000
      0.46820847	     -0.00000000	    -64.88280602	     91.63780008	      0.00000000
      0.46855525	      0.00000000	    -64.83157079	     91.74042528	      0.00000000
      0.46884147	      0.00000000	    -64.78943312	     91.82421094	      0.00000000
      0.46920122	      0.00000000	    -64.73666047	     91.92830598	      0.00000000
      0.46956098	      0.00000000	    -64.68410066	     92.03100036	      0.00000000
      0.46982834	     -0.00000000	    -64.64517727	     92.10638643	      0.00000000
      0.47009570	      0.00000000	    -64.60637098	     92.18095750	      0.00000000
      0.47040767	     -0.00000000	    -64.56123686	     92.26692069	      0.00000000
      0.47071965	      0.00000000	    -64.51626163	     92.35172868	      0.00000000
      0.47098309	     -0.00000000	    -64.47840616	     92.42242809	      0.00000000
      0.47134613	     -0.00000000	    -64.42642479	     92.51845616	      0.00000000
      0.47170917	      0.00000000	    -64.37465731	     92.61283611	      0.00000000
      0.47195404	     -0.00000000	    -64.33986068	     92.67555068	      0.00000000
      0.47219890	     -0.00000000	    -64.30516099	     92.73749497	      0.00000000
      0.47251330	      0.00000000	    -64.26075007	     92.81588746	      0.00000000
      0.47282770	      0.00000000	    -64.21649840	     92.89298365	      0.00000000
      0.47310285	     -0.00000000	    -64.17790232	     92.95937975	      0.00000000
      0.47346042	     -0.00000000	    -64.12792593	     93.04415373	      0.00000000
      0.47381798	     -0.00000000	    -64.07815427	     93.12720427	      0.00000000
      0.47409867	      0.00000000	    -64.03922696	     93.19118167	      0.00000000
      0.47437936	     -0.00000000	    -64.00042530	     93.25408206	      0.00000000
      0.47466150	      0.00000000	    -63.96154925	     93.31621698	      0.00000000
      0.47503731	     -0.00000000	    -63.90996283	     93.39727327	      0.00000000
      0.47541312	      0.00000000	    -63.85860030	     93.47636981	      0.00000000
      0.47567552	     -0.00000000	    -63.82287043	     93.53043010	      0.00000000
      0.47593792	     -0.00000000	    -63.78724926	     93.58352837	      0.00000000
      0.47623364	     -0.00000000	    -63.74723468	     93.64221396	      0.00000000
      0.47660724	     -0.00000000	    -63.69687927	     93.71459966	      0.00000000
      0.47699214	     -0.00000000	    -63.64522863	     93.78712504	      0.00000000
      0.47737705	      0.00000000	    -63.59380995	     93.85756596	      0.00000000
      0.47763152	     -0.00000000	    -63.55994317	     93.90299074	      0.00000000
      0.47788599	      0.00000000	    -63.52617736	     93.94750409	      0.00000000
      0.47819384	      0.00000000	    -63.48546316	     94.00013729	      0.00000000
      0.47857813	     -0.00000000	    -63.43484500	     94.06397128	      0.00000000
      0.47886805	      0.00000000	    -63.39680931	     94.11075651	      0.00000000
      0.47923562	     -0.00000000	    -63.34877407	     94.16837791	      0.00000000
      0.47948908	      0.00000000	    -63.31577202	     94.20701082	      0.00000000
      0.47990560	     -0.00000000	    -63.26175371	     94.26855060	      0.00000000
      0.48016984	      0.00000000	    -63.22762389	     94.30633858	      0.00000000
      0.48043407	     -0.00000000	    -63.19360123	     94.34315782	      0.00000000
      0.48076833	      0.00000000	    -63.15071515	     94.38835113	      0.00000000
      0.48103332	     -0.00000000	    -63.11683818	     94.42308381	      0.00000000
      0.48146181	     -0.00000000	    -63.06228414	     94.47720807	      0.00000000
      0.48173406	     -0.00000000	    -63.02776809	     94.51029195	      0.00000000
      0.48200631	      0.00000000	    -62.99336471	     94.54236683	      0.00000000
      0.48233874	      0.00000000	    -62.95151018	     94.58016845	      0.00000000
      0.48266262	      0.00000000	    -62.91089085	     94.61556604	      0.00000000
      0.48298651	     -0.00000000	    -62.87043007	     94.64955592	      0.00000000
      0.48331040	      0.00000000	    -62.83012755	     94.68214579	      0.00000000
      0.48360012	     -0.00000000	    -62.79421140	     94.71011721	      0.00000000
      0.48388983	      0.00000000	    -62.75842142	     94.73698075	      0.00000000
      0.48417954	     -0.00000000	    -62.72275736	     94.76274249	      0.00000000
      0.48453263	      0.00000000	    -62.67946235	     94.79265854	      0.00000000
      0.48480248	     -0.00000000	    -62.64649859	     94.81443276	      0.00000000
      0.48507233	     -0.00000000	    -62.61364351	     94.83526847	      0.00000000
      0.48540431	     -0.00000000	    -62.57337448	     94.85962081	      0.00000000
      0.48573074	      0.00000000	    -62.53393672	     94.88219998	      0.00000000
      0.48605718	      0.00000000	    -62.49465711	     94.90343349	      0.00000000
      0.48634041	      0.00000000	    -62.46070346	     94.92077458	      0.00000000
      0.48662365	     -0.00000000	    -62.42686845	     94.93711687	      0.00000000
      0.48690689	     -0.00000000	    -62.39315193	     94.95246715	      0.00000000
      0.48726663	     -0.00000000	    -62.35049864	     94.97054439	      0.00000000
      0.48757073	     -0.00000000	    -62.31459145	     94.98459652	      0.00000000
      0.48787483	      0.00000000	    -62.27882010	     94.99753194	      0.00000000
      0.48817892	      0.00000000	    -62.24318439	     95.00935946	      0.00000000
      0.48848302	      0.00000000	    -62.20768406	     95.02008799	      0.00000000
      0.48878712	      0.00000000	    -62.17231892	     95.02972649	      0.00000000
      0.48909122	      0.00000000	    -62.13708872	     95.03828403	      0.00000000
      0.48939532	     -0.00000000	    -62.10199327	     95.04576971	      0.00000000
      0.48969942	     -0.00000000	    -62.06703232	     95.05219273	      0.00000000
      0.49000351	      0.00000000	    -62.03220569	     95.05756232	      0.00000000
      0.49030761	      0.00000000	    -61.99751313	     95.06188778	      0.00000000
      0.49061171	      0.00000000	    -61.96295448	     95.06517844	      0.00000000
      0.49091581	      0.00000000	    -61.92852947	     95.06744371	      0.00000000
      0.49121991	      0.00000000	    -61.89423795	     95.06869299	      0.00000000
      0.49149310	     -0.00000000	    -61.86354537	     95.06895676	      0.00000000
      0.49176629	      0.00000000	    -61.83296022	     95.06841510	      0.00000000
      0.49210098	     -0.00000000	    -61.79563576	     95.06666378	      0.00000000
      0.49243567	     -0.00000000	    -61.75847203	     95.06372664	      0.00000000
      0.49269753	      0.00000000	    -61.72950722	     95.06061006	      0.00000000
      0.49295939	     -0.00000000	    -61.70064053	     95.05678151	      0.00000000
      0.49332375	     -0.00000000	    -61.66063795	     95.05028141	      0.00000000
      0.49362121	     -0.00000000	    -61.62812070	     95.04397309	      0.00000000
      0.49391867	     -0.00000000	    -61.59572947	     95.03677399	      0.00000000
      0.49421612	     -0.00000000	    -61.56346411	     95.02869312	      0.00000000
      0.49451358	      0.00000000	    -61.53132442	     95.01973947	      0.00000000
      0.49481104	      0.00000000	    -61.49931026	     95.00992205	      0.00000000
      0.49510850	     -0.00000000	    -61.46742144	     94.99924985	      0.00000000
      0.49540595	      0.00000000	    -61.43565781	     94.98773187	      0.00000000
      0.49570341	     -0.00000000	    -61.40401919	     94.97537710	      0.00000000
      0.49600087	      0.00000000	    -61.37250545	     94.96219451	      0.00000000
      0.49632388	      0.00000000	    -61.33842608	     94.94695253	      0.00000000
      0.49664688	      0.00000000	    -61.30449358	     94.93075645	      0.00000000
      0.49691418	     -0.00000000	    -61.27652421	     94.91664037	      0.00000000
      0.49718148	      0.00000000	    -61.24865517	     94.90188521	      0.00000000
      0.49754954	      0.00000000	    -61.21044483	     94.88053416	      0.00000000
      0.49781541	     -0.00000000	    -61.18296133	     94.86437440	      0.00000000
      0.49808128	      0.00000000	    -61.15557670	     94.84760385	      0.00000000
      0.49840733	      0.00000000	    -61.12212803	     94.82621247	      0.00000000
      0.49872654	     -0.00000000	    -61.08952518	     94.80440051	      0.00000000
      0.49904575	     -0.00000000	    -61.05706438	     94.78173907	      0.00000000
      0.49936495	      0.00000000	    -61.02474543	     94.75823893	      0.00000000
      0.49964732	     -0.00000000	    -60.99627450	     94.73676041	      0.00000000
      0.49992969	     -0.00000000	    -60.96791433	     94.71464139	      0.00000000
      0.50021206	     -0.00000000	    -60.93966482	     94.69188922	      0.00000000
      0.50053491	      0.00000000	    -60.90750064	     94.66510872	      0.00000000
      0.50085776	     -0.00000000	    -60.87548082	     94.63752100	      0.00000000
      0.50112659	     -0.00000000	    -60.84892890	     94.61394147	      0.00000000
      0.50139542	     -0.00000000	    -60.82247687	     94.58981604	      0.00000000
      0.50172773	      0.00000000	    -60.78991666	     94.55924867	      0.00000000
      0.50206004	     -0.00000000	    -60.75750877	     94.52786831	      0.00000000
      0.50231722	      0.00000000	    -60.73253191	     94.50303152	      0.00000000
      0.50257440	      0.00000000	    -60.70764612	     94.47772008	      0.00000000
      0.50290911	     -0.00000000	    -60.67539438	     94.44407603	      0.00000000
      0.50324382	      0.00000000	    -60.64329661	     94.40964868	      0.00000000
      0.50350808	      0.00000000	    -60.61806426	     94.38192281	      0.00000000
      0.50377233	     -0.00000000	    -60.59292772	     94.35372162	      0.00000000
      0.50409850	      0.00000000	    -60.56203360	     94.31826579	      0.00000000
      0.50442467	      0.00000000	    -60.53128517	     94.28210494	      0.00000000
      0.50470088	     -0.00000000	    -60.50535956	     94.25093844	      0.00000000
      0.50497710	     -0.00000000	    -60.47953827	     94.21928016	      0.00000000
      0.50529133	     -0.00000000	    -60.45029005	     94.18267498	      0.00000000
      0.50560556	     -0.00000000	    -60.42117661	     94.14545066	      0.00000000
      0.50591979	      0.00000000	    -60.39219781	     94.10761635	      0.00000000
      0.50623402	     -0.00000000	    -60.36335357	     94.06918111	      0.00000000
      0.50648283	     -0.00000000	    -60.34060980	     94.03832739	      0.00000000
      0.50673164	      0.00000000	    -60.31795027	     94.00710700	      0.00000000
      0.50704143	     -0.00000000	    -60.28985452	     93.96772865	      0.00000000
      0.50735123	      0.00000000	    -60.26188919	     93.92779716	      0.00000000
      0.50764505	     -0.00000000	    -60.23548646	     93.88942152	      0.00000000
      0.50793886	      0.00000000	    -60.20920087	     93.85056302	      0.00000000
      0.50823662	      0.00000000	    -60.18268209	     93.81069784	      0.00000000
      0.50853438	     -0.00000000	    -60.15628347	     93.77035132	      0.00000000
      0.50882889	     -0.00000000	    -60.13029088	     93.72997847	      0.00000000
      0.50912341	      0.00000000	    -60.10441570	     93.68914877	      0.00000000
      0.50941475	     -0.00000000	    -60.07893392	     93.64831496	      0.00000000
      0.50970610	      0.00000000	    -60.05356688	     93.60704748	      0.00000000
      0.50997541	      0.00000000	    -60.03022061	     93.56852147	      0.00000000
      0.51033471	     -0.00000000	    -59.99922604	     93.51656340	      0.00000000
      0.51069400	      0.00000000	    -59.96840569	     93.46397718	      0.00000000
      0.51096009	     -0.00000000	    -59.94569292	     93.42463508	      0.00000000
      0.51122618	      0.00000000	    -59.92307559	     93.38495995	      0.00000000
      0.51151421	      0.00000000	    -59.89870082	     93.34164357	      0.00000000
      0.51180224	      0.00000000	    -59.87443776	     93.29794869	      0.00000000
      0.51208540	     -0.00000000	    -59.85069358	     93.25462910	      0.00000000
      0.51244544	     -0.00000000	    -59.82065839	     93.19903691	      0.00000000
      0.51287778	      0.00000000	    -59.78482215	     93.13154063	      0.00000000
      0.51312486	     -0.00000000	    -59.76445502	     93.09261167	      0.00000000
      0.51343665	      0.00000000	    -59.73887047	     93.04312437	      0.00000000
      0.51384049	      0.00000000	    -59.70592652	     92.97843708	      0.00000000
      0.51413802	      0.00000000	    -59.68179541	     92.93036196	      0.00000000
      0.51443554	      0.00000000	    -59.65778302	     92.88193967	      0.00000000
      0.51473307	     -0.00000000	    -59.63388932	     92.83317636	      0.00000000
      0.51503059	     -0.00000000	    -59.61011423	     92.78407816	      0.00000000
      0.51532812	      0.00000000	    -59.58645776	     92.73465111	      0.00000000
      0.51562565	      0.00000000	    -59.56291981	     92.68490124	      0.00000000
      0.51592317	      0.00000000	    -59.53950038	     92.63483448	      0.00000000
      0.51618700	     -0.00000000	    -59.51883287	     92.59017872	      0.00000000
      0.51645082	      0.00000000	    -59.49825849	     92.54528252	      0.00000000
      0.51672883	      0.00000000	    -59.47667808	     92.49771550	      0.00000000
      0.51700685	     -0.00000000	    -59.45520102	     92.44989067	      0.00000000
      0.51731330	      0.00000000	    -59.43164706	     92.39688136	      0.00000000
      0.51761975	     -0.00000000	    -59.40821859	     92.34357064	      0.00000000
      0.51784184	      0.00000000	    -59.39131828	     92.30475126	      0.00000000
      0.51819424	      0.00000000	    -59.36463621	     92.24284044	      0.00000000
      0.51847425	     -0.00000000	    -59.34355355	     92.19337954	      0.00000000
      0.51875426	      0.00000000	    -59.32257552	     92.14368611	      0.00000000
      0.51903427	     -0.00000000	    -59.30170214	     92.09376467	      0.00000000
      0.51931517	      0.00000000	    -59.28086743	     92.04345979	      0.00000000
      0.51959607	      0.00000000	    -59.26013797	     91.99293441	      0.00000000
      0.51984281	      0.00000000	    -59.24201649	     91.94837569	      0.00000000
      0.52018601	      0.00000000	    -59.21694523	     91.88612474	      0.00000000
      0.52052921	      0.00000000	    -59.19203097	     91.82356494	      0.00000000
      0.52076468	      0.00000000	    -59.17502820	     91.78046845	      0.00000000
      0.52100015	     -0.00000000	    -59.15809931	     91.73723278	      0.00000000
      0.52129814	     -0.00000000	    -59.13678063	     91.68231976	      0.00000000
      0.52159614	     -0.00000000	    -59.11558023	     91.62719283	      0.00000000
      0.52184168	      0.00000000	    -59.09820132	     91.58161463	      0.00000000
      0.52218169	      0.00000000	    -59.07426738	     91.51826844	      0.00000000
      0.52252171	     -0.00000000	    -59.05048733	     91.45466274	      0.00000000
      0.52275980	      0.00000000	    -59.03392728	     91.40997317	      0.00000000
      0.52299789	      0.00000000	    -59.01744266	     91.36516229	      0.00000000
      0.52329322	     -0.00000000	    -58.99709969	     91.30941331	      0.00000000
      0.52358855	      0.00000000	    -58.97687273	     91.25348595	      0.00000000
      0.52385440	     -0.00000000	    -58.95876385	     91.20299196	      0.00000000
      0.52418860	     -0.00000000	    -58.93613256	     91.13932131	      0.00000000
      0.52452280	     -0.00000000	    -58.91364977	     91.07543962	      0.00000000
      0.52477886	      0.00000000	    -58.89652481	     91.02635722	      0.00000000
      0.52503491	     -0.00000000	    -58.87948698	     90.97715749	      0.00000000
      0.52533923	     -0.00000000	    -58.85935079	     90.91853478	      0.00000000
      0.52564355	     -0.00000000	    -58.83933764	     90.85975494	      0.00000000
      0.52581853	     -0.00000000	    -58.82788557	     90.82588653	      0.00000000
      0.52611639	      0.00000000	    -58.80848553	     90.76812263	      0.00000000
      0.52641425	     -0.00000000	    -58.78920334	     90.71021939	      0.00000000
      0.52666488	      0.00000000	    -58.77307053	     90.66139466	      0.00000000
      0.52698307	     -0.00000000	    -58.75270796	     90.59927126	      0.00000000
      0.52730127	     -0.00000000	    -58.73247981	     90.53700268	      0.00000000
      0.52753384	      0.00000000	    -58.71778000	     90.49140139	      0.00000000
      0.52785903	      0.00000000	    -58.69734650	     90.42751795	      0.00000000
      0.52818421	     -0.00000000	    -58.67705336	     90.36349704	      0.00000000
      0.52844131	     -0.00000000	    -58.66110869	     90.31278754	      0.00000000
      0.52869841	     -0.00000000	    -58.64525173	     90.26199785	      0.00000000
      0.52897817	      0.00000000	    -58.62809671	     90.20664330	      0.00000000
      0.52925793	      0.00000000	    -58.61104549	     90.15119995	      0.00000000
      0.52956106	     -0.00000000	    -58.59268669	     90.09102749	      0.00000000
      0.52986420	      0.00000000	    -58.57444969	     90.03075843	      0.00000000
      0.53013058	     -0.00000000	    -58.55852413	     89.97771933	      0.00000000
      0.53045707	      0.00000000	    -58.53913362	     89.91261973	      0.00000000
      0.53078355	     -0.00000000	    -58.51988425	     89.84742140	      0.00000000
      0.53102509	      0.00000000	    -58.50573443	     89.79912711	      0.00000000
      0.53134017	      0.00000000	    -58.48739201	     89.73605303	      0.00000000
      0.53165525	      0.00000000	    -58.46918090	     89.67289884	      0.00000000
      0.53190549	     -0.00000000	    -58.45481049	     89.62268510	      0.00000000
      0.53221522	      0.00000000	    -58.43713896	     89.56047275	      0.00000000
      0.53252495	      0.00000000	    -58.41959416	     89.49819393	      0.00000000
      0.53280585	      0.00000000	    -58.40379237	     89.44165930	      0.00000000
      0.53308674	      0.00000000	    -58.38809469	     89.38507594	      0.00000000
      0.53339972	      0.00000000	    -58.37072655	     89.32197549	      0.00000000
      0.53371269	      0.00000000	    -58.35348752	     89.25882176	      0.00000000
      0.53393862	      0.00000000	    -58.34112350	     89.21320244	      0.00000000
      0.53426548	      0.00000000	    -58.32335442	     89.14715851	      0.00000000
      0.53459235	     -0.00000000	    -58.30572594	     89.08106764	      0.00000000
      0.53483952	     -0.00000000	    -58.29248889	     89.03106239	      0.00000000
      0.53508669	     -0.00000000	    -58.27933212	     88.98103442	      0.00000000
      0.53537419	     -0.00000000	    -58.26412953	     88.92281723	      0.00000000
      0.53566169	     -0.00000000	    -58.24903542	     88.86457441	      0.00000000
      0.53595153	      0.00000000	    -58.23392806	     88.80583378	      0.00000000
      0.53624137	     -0.00000000	    -58.21893080	     88.74707257	      0.00000000
      0.53653988	      0.00000000	    -58.20360038	     88.68653675	      0.00000000
      0.53683838	      0.00000000	    -58.18838658	     88.62598487	      0.00000000
      0.53712205	     -0.00000000	    -58.17403690	     88.56843022	      0.00000000
      0.53740571	     -0.00000000	    -58.15979236	     88.51086611	      0.00000000
      0.53771459	      0.00000000	    -58.14440126	     88.44817782	      0.00000000
      0.53802347	      0.00000000	    -58.12913463	     88.38548426	      0.00000000
      0.53825287	     -0.00000000	    -58.11787684	     88.33892125	      0.00000000
      0.53858623	     -0.00000000	    -58.10163961	     88.27125799	      0.00000000
      0.53891958	      0.00000000	    -58.08554701	     88.20359849	      0.00000000
      0.53915303	     -0.00000000	    -58.07436336	     88.15622081	      0.00000000
      0.53938648	     -0.00000000	    -58.06325053	     88.10884802	      0.00000000
      0.53968151	     -0.00000000	    -58.04930742	     88.04898775	      0.00000000
      0.53997654	      0.00000000	    -58.03547721	     87.98913977	      0.00000000
      0.54023536	      0.00000000	    -58.02343732	     87.93664937	      0.00000000
      0.54056485	     -0.00000000	    -58.00823538	     87.86984530	      0.00000000
      0.54089434	     -0.00000000	    -57.99317384	     87.80306562	      0.00000000
      0.54114934	     -0.00000000	    -57.98161343	     87.75140117	      0.00000000
      0.54140435	     -0.00000000	    -57.97013695	     87.69975481	      0.00000000
      0.54170479	     -0.00000000	    -57.95672288	     87.63892997	      0.00000000
      0.54200524	      0.00000000	    -57.94342511	     87.57813470	      0.00000000
      0.54224857	     -0.00000000	    -57.93274053	     87.52892060	      0.00000000
      0.54258065	      0.00000000	    -57.91828161	     87.46179185	      0.00000000
      0.54291274	      0.00000000	    -57.90396432	     87.39470757	      0.00000000
      0.54316073	      0.00000000	    -57.89336460	     87.34464073	      0.00000000
      0.54340873	      0.00000000	    -57.88284371	     87.29460169	      0.00000000
      0.54369554	      0.00000000	    -57.87077436	     87.23676734	      0.00000000
      0.54398235	     -0.00000000	    -57.85881023	     87.17897376	      0.00000000
      0.54427421	     -0.00000000	    -57.84674324	     87.12020609	      0.00000000
      0.54456607	      0.00000000	    -57.83478496	     87.06148458	      0.00000000
      0.54486085	     -0.00000000	    -57.82281705	     87.00222346	      0.00000000
      0.54515564	     -0.00000000	    -57.81095979	     86.94301340	      0.00000000
      0.54544711	     -0.00000000	    -57.79934431	     86.88452027	      0.00000000
      0.54573859	      0.00000000	    -57.78783674	     86.82608084	      0.00000000
      0.54603721	      0.00000000	    -57.77615900	     86.76626713	      0.00000000
      0.54633582	      0.00000000	    -57.76459425	     86.70651366	      0.00000000
      0.54661843	      0.00000000	    -57.75375363	     86.65002186	      0.00000000
      0.54690103	      0.00000000	    -57.74301398	     86.59358735	      0.00000000
      0.54721179	      0.00000000	    -57.73132073	     86.53159829	      0.00000000
      0.54752255	      0.00000000	    -57.71974927	     86.46968250	      0.00000000
      0.54775196	     -0.00000000	    -57.71128477	     86.42402196	      0.00000000
      0.54808341	      0.00000000	    -57.69917261	     86.35812806	      0.00000000
      0.54841486	     -0.00000000	    -57.68719848	     86.29232397	      0.00000000
      0.54865625	      0.00000000	    -57.67856434	     86.24445618	      0.00000000
      0.54889765	      0.00000000	    -57.67000323	     86.19663822	      0.00000000
      0.54918865	      0.00000000	    -57.65977997	     86.13906230	      0.00000000
      0.54947964	     -0.00000000	    -57.64966258	     86.08156164	      0.00000000
      0.54975886	     -0.00000000	    -57.64005420	     86.02646115	      0.00000000
      0.55003808	     -0.00000000	    -57.63054304	     85.97143270	      0.00000000
      0.55035055	     -0.00000000	    -57.62001415	     85.90993708	      0.00000000
      0.55066302	     -0.00000000	    -57.60960670	     85.84853514	      0.00000000
      0.55091068	     -0.00000000	    -57.60144402	     85.79993644	      0.00000000
      0.55123288	      0.00000000	    -57.59093844	     85.73680205	      0.00000000
      0.55155508	     -0.00000000	    -57.58056145	     85.67377255	      0.00000000
      0.55181349	      0.00000000	    -57.57233169	     85.62329887	      0.00000000
      0.55207190	      0.00000000	    -57.56418442	     85.57289482	      0.00000000
      0.55237819	     -0.00000000	    -57.55463434	     85.51324372	      0.00000000
      0.55268448	      0.00000000	    -57.54519982	     85.45369329	      0.00000000
      0.55292766	      0.00000000	    -57.53779137	     85.40648533	      0.00000000
      0.55325408	      0.00000000	    -57.52796126	     85.34322105	      0.00000000
      0.55358049	     -0.00000000	    -57.51826185	     85.28007594	      0.00000000
      0.55383669	     -0.00000000	    -57.51074042	     85.23059960	      0.00000000
      0.55409289	      0.00000000	    -57.50329928	     85.18119858	      0.00000000
      0.55438642	     -0.00000000	    -57.49487226	     85.12469189	      0.00000000
      0.55467996	      0.00000000	    -57.48655034	     85.06828636	      0.00000000
      0.55495754	      0.00000000	    -57.47877706	     85.01503926	      0.00000000
      0.55529154	      0.00000000	    -57.46954819	     84.95109329	      0.00000000
      0.55562555	     -0.00000000	    -57.46045477	     84.88728297	      0.00000000
      0.55589831	      0.00000000	    -57.45312883	     84.83527328	      0.00000000
      0.55623964	     -0.00000000	    -57.44408838	     84.77032154	      0.00000000
      0.55658096	      0.00000000	    -57.43518872	     84.70551632	      0.00000000
      0.55683335	     -0.00000000	    -57.42869855	     84.65769371	      0.00000000
      0.55708573	      0.00000000	    -57.42228512	     84.60995278	      0.00000000
      0.55738426	      0.00000000	    -57.41479763	     84.55358680	      0.00000000
      0.55768280	     -0.00000000	    -57.40741720	     84.49733709	      0.00000000
      0.55793376	      0.00000000	    -57.40129580	     84.45014360	      0.00000000
      0.55826917	      0.00000000	    -57.39323198	     84.38719760	      0.00000000
      0.55860459	     -0.00000000	    -57.38530268	     84.32440221	      0.00000000
      0.55885618	     -0.00000000	    -57.37944298	     84.27739882	      0.00000000
      0.55910778	      0.00000000	    -57.37365873	     84.23048152	      0.00000000
      0.55939070	     -0.00000000	    -57.36724440	     84.17782732	      0.00000000
      0.55967361	     -0.00000000	    -57.36092519	     84.12528350	      0.00000000
      0.55997574	     -0.00000000	    -57.35428174	     84.06929471	      0.00000000
      0.56027786	     -0.00000000	    -57.34774642	     84.01343362	      0.00000000
      0.56054136	     -0.00000000	    -57.34213488	     83.96482045	      0.00000000
      0.56087696	     -0.00000000	    -57.33510631	     83.90304583	      0.00000000
      0.56121256	      0.00000000	    -57.32821050	     83.84143203	      0.00000000
      0.56146799	      0.00000000	    -57.32305088	     83.79464618	      0.00000000
      0.56172342	      0.00000000	    -57.31796790	     83.74795466	      0.00000000
      0.56202169	     -0.00000000	    -57.31212926	     83.69355206	      0.00000000
      0.56231995	      0.00000000	    -57.30639480	     83.63927952	      0.00000000
      0.56257699	      0.00000000	    -57.30153653	     83.59261484	      0.00000000
      0.56291267	     -0.00000000	    -57.29530775	     83.53181793	      0.00000000
      0.56324836	     -0.00000000	    -57.28921029	     83.47118852	      0.00000000
      0.56350877	      0.00000000	    -57.28457046	     83.42427160	      0.00000000
      0.56376917	     -0.00000000	    -57.28000938	     83.37745653	      0.00000000
      0.56403951	      0.00000000	    -57.27535754	     83.32896450	      0.00000000
      0.56437062	      0.00000000	    -57.26977521	     83.26972223	      0.00000000
      0.56470173	     -0.00000000	    -57.26431954	     83.21064691	      0.00000000
      0.56493492	      0.00000000	    -57.26055310	     83.16914198	      0.00000000
      0.56527656	     -0.00000000	    -57.25514818	     83.10848670	      0.00000000
      0.56557907	     -0.00000000	    -57.25047417	     83.05492726	      0.00000000
      0.56583725	     -0.00000000	    -57.24656831	     83.00933099	      0.00000000
      0.56609542	      0.00000000	    -57.24273882	     82.96383834	      0.00000000
      0.56634661	     -0.00000000	    -57.23908608	     82.91967625	      0.00000000
      0.56668097	     -0.00000000	    -57.23433559	     82.86104423	      0.00000000
      0.56701533	      0.00000000	    -57.22971254	     82.80258785	      0.00000000
      0.56727344	     -0.00000000	    -57.22623075	     82.75758339	      0.00000000
      0.56753154	      0.00000000	    -57.22282464	     82.71268430	      0.00000000
      0.56780538	     -0.00000000	    -57.21929348	     82.66516397	      0.00000000
      0.56813643	     -0.00000000	    -57.21513794	     82.60787544	      0.00000000
      0.56846748	     -0.00000000	    -57.21110621	     82.55076181	      0.00000000
      0.56875298	     -0.00000000	    -57.20772841	     82.50164714	      0.00000000
      0.56909843	      0.00000000	    -57.20376400	     82.44239458	      0.00000000
      0.56944388	     -0.00000000	    -57.19993360	     82.38333415	      0.00000000
      0.56968924	      0.00000000	    -57.19729427	     82.34150324	      0.00000000
      0.57001318	     -0.00000000	    -57.19391272	     82.28642317	      0.00000000
      0.57033713	     -0.00000000	    -57.19064836	     82.23151329	      0.00000000
      0.57059827	     -0.00000000	    -57.18810196	     82.18737243	      0.00000000
      0.57085941	     -0.00000000	    -57.18563143	     82.14334263	      0.00000000
      0.57116202	      0.00000000	    -57.18286335	     82.09246070	      0.00000000
      0.57146463	     -0.00000000	    -57.18019679	     82.04172844	      0.00000000
      0.57169343	      0.00000000	    -57.17824793	     82.00347054	      0.00000000
      0.57203504	     -0.00000000	    -57.17544572	     81.94650793	      0.00000000
      0.57233558	     -0.00000000	    -57.17308682	     81.89655211	      0.00000000
      0.57259541	      0.00000000	    -57.17112758	     81.85348397	      0.00000000
      0.57285523	     -0.00000000	    -57.16924251	     81.81052700	      0.00000000
      0.57309640	      0.00000000	    -57.16755902	     81.77075382	      0.00000000
      0.57343387	     -0.00000000	    -57.16531020	     81.71526080	      0.00000000
      0.57377134	      0.00000000	    -57.16318584	     81.65995597	      0.00000000
      0.57401187	      0.00000000	    -57.16174743	     81.62065195	      0.00000000
      0.57425240	     -0.00000000	    -57.16037201	     81.58144372	      0.00000000
      0.57454651	      0.00000000	    -57.15877566	     81.53363277	      0.00000000
      0.57484062	     -0.00000000	    -57.15727312	     81.48596523	      0.00000000
      0.57511388	      0.00000000	    -57.15596096	     81.44180416	      0.00000000
      0.57545002	      0.00000000	    -57.15445756	     81.38765279	      0.00000000
      0.57578616	      0.00000000	    -57.15307597	     81.33368909	      0.00000000
      0.57603345	      0.00000000	    -57.15213713	     81.29410766	      0.00000000
      0.57635808	     -0.00000000	    -57.15100439	     81.24230395	      0.00000000
      0.57668270	      0.00000000	    -57.14998459	     81.19067547	      0.00000000
      0.57694403	      0.00000000	    -57.14924549	     81.14924142	      0.00000000
      0.57720536	      0.00000000	    -57.14857928	     81.10792095	      0.00000000
      0.57751031	      0.00000000	    -57.14789381	     81.05984541	      0.00000000
      0.57781527	      0.00000000	    -57.14730723	     81.01192454	      0.00000000
      0.57801893	      0.00000000	    -57.14697043	     80.98000620	      0.00000000
      0.57832915	     -0.00000000	    -57.14654184	     80.93152237	      0.00000000
      0.57863937	     -0.00000000	    -57.14621502	     80.88319849	      0.00000000
      0.57890540	      0.00000000	    -57.14601559	     80.84188450	      0.00000000
      0.57917143	      0.00000000	    -57.14589069	     80.80068806	      0.00000000
      0.57946870	      0.00000000	    -57.14583911	     80.75479355	      0.00000000
      0.57976597	      0.00000000	    -57.14588023	     80.70904566	      0.00000000
      0.58004243	      0.00000000	    -57.14600146	     80.66663172	      0.00000000
      0.58037936	     -0.00000000	    -57.14625714	     80.61511214	      0.00000000
      0.58071629	     -0.00000000	    -57.14663113	     80.56378047	      0.00000000
      0.58090061	     -0.00000000	    -57.14688569	     80.53577785	      0.00000000
      0.58120513	     -0.00000000	    -57.14738349	     80.48963835	      0.00000000
      0.58150965	     -0.00000000	    -57.14797737	     80.44365195	      0.00000000
      0.58177561	      0.00000000	    -57.14857447	     80.40361347	      0.00000000
      0.58204157	      0.00000000	    -57.14924457	     80.36369151	      0.00000000
      0.58234791	      0.00000000	    -57.15010665	     80.31785239	      0.00000000
      0.58265425	     -0.00000000	    -57.15106518	     80.27216748	      0.00000000
      0.58285385	     -0.00000000	    -57.15174152	     80.24248267	      0.00000000
      0.58316268	     -0.00000000	    -57.15286830	     80.19668333	      0.00000000
      0.58347151	     -0.00000000	    -57.15409252	     80.15104011	      0.00000000
      0.58373797	      0.00000000	    -57.15522688	     80.11178427	      0.00000000
      0.58400443	      0.00000000	    -57.15643346	     80.07264429	      0.00000000
      0.58430517	      0.00000000	    -57.15788184	     80.02860801	      0.00000000
      0.58460591	     -0.00000000	    -57.15942184	     79.98471882	      0.00000000
      0.58487080	     -0.00000000	    -57.16085399	     79.94618240	      0.00000000
      0.58520777	      0.00000000	    -57.16277804	     79.89732591	      0.00000000
      0.58554473	      0.00000000	    -57.16481634	     79.84865299	      0.00000000
      0.58580231	      0.00000000	    -57.16645130	     79.81156976	      0.00000000
      0.58605989	     -0.00000000	    -57.16815273	     79.77459335	      0.00000000
      0.58636131	      0.00000000	    -57.17022795	     79.73145880	      0.00000000
      0.58666274	     -0.00000000	    -57.17239379	     79.68846992	      0.00000000
      0.58691646	      0.00000000	    -57.17428697	     79.65239668	      0.00000000
      0.58725404	      0.00000000	    -57.17690496	     79.60456008	      0.00000000
      0.58759162	      0.00000000	    -57.17963587	     79.55690486	      0.00000000
      0.58784720	      0.00000000	    -57.18177831	     79.52094555	      0.00000000
      0.58810278	     -0.00000000	    -57.18398518	     79.48508967	      0.00000000
      0.58838639	      0.00000000	    -57.18650928	     79.44542257	      0.00000000
      0.58867000	     -0.00000000	    -57.18911237	     79.40588220	      0.00000000
      0.58897722	     -0.00000000	    -57.19202107	     79.36319278	      0.00000000
      0.58928444	     -0.00000000	    -57.19502203	     79.32065122	      0.00000000
      0.58953602	     -0.00000000	    -57.19754810	     79.28592312	      0.00000000
      0.58987420	     -0.00000000	    -57.20104063	     79.23939721	      0.00000000
      0.59021238	      0.00000000	    -57.20464418	     79.19304884	      0.00000000
      0.59046408	     -0.00000000	    -57.20739800	     79.15866838	      0.00000000
      0.59071577	     -0.00000000	    -57.21021304	     79.12438564	      0.00000000
      0.59100427	      0.00000000	    -57.21351484	     79.08520923	      0.00000000
      0.59129277	      0.00000000	    -57.21689671	     79.04616043	      0.00000000
      0.59159154	     -0.00000000	    -57.22048310	     79.00585589	      0.00000000
      0.59189031	      0.00000000	    -57.22415496	     78.96568726	      0.00000000
      0.59217987	      0.00000000	    -57.22779486	     78.92688697	      0.00000000
      0.59246942	      0.00000000	    -57.23151465	     78.88821341	      0.00000000
      0.59277905	      0.00000000	    -57.23558049	     78.84699816	      0.00000000
      0.59308868	     -0.00000000	    -57.23973723	     78.80592673	      0.00000000
      0.59333828	      0.00000000	    -57.24315401	     78.77292291	      0.00000000
      0.59367658	      0.00000000	    -57.24787899	     78.72833690	      0.00000000
      0.59401489	     -0.00000000	    -57.25271170	     78.68392055	      0.00000000
      0.59426476	      0.00000000	    -57.25635005	     78.65122330	      0.00000000
      0.59451463	      0.00000000	    -57.26004689	     78.61861786	      0.00000000
      0.59480571	      0.00000000	    -57.26442683	     78.58075146	      0.00000000
      0.59509678	     -0.00000000	    -57.26888576	     78.54300865	      0.00000000
      0.59539076	     -0.00000000	    -57.27346921	     78.50501339	      0.00000000
      0.59568475	      0.00000000	    -57.27813284	     78.46714311	      0.00000000
      0.59598628	     -0.00000000	    -57.28299927	     78.42842964	      0.00000000
      0.59628781	      0.00000000	    -57.28794961	     78.38984645	      0.00000000
      0.59657565	      0.00000000	    -57.29275315	     78.35313682	      0.00000000
      0.59686348	     -0.00000000	    -57.29763276	     78.31654478	      0.00000000
      0.59717655	      0.00000000	    -57.30302634	     78.27687729	      0.00000000
      0.59748963	      0.00000000	    -57.30850946	     78.23734753	      0.00000000
      0.59769774	      0.00000000	    -57.31220380	     78.21114576	      0.00000000
      0.59800834	      0.00000000	    -57.31779056	     78.17215361	      0.00000000
      0.59831894	      0.00000000	    -57.32346481	     78.13329510	      0.00000000
      0.59858454	      0.00000000	    -57.32838622	     78.10017146	      0.00000000
      0.59885015	     -0.00000000	    -57.33337129	     78.06714453	      0.00000000
      0.59915655	      0.00000000	    -57.33920092	     78.02916413	      0.00000000
      0.59946295	     -0.00000000	    -57.34511483	     77.99131109	      0.00000000
      0.59970546	      0.00000000	    -57.34985520	     77.96144070	      0.00000000
      0.60004376	      0.00000000	    -57.35655579	     77.91990291	      0.00000000
      0.60038207	     -0.00000000	    -57.36335834	     77.87851773	      0.00000000
      0.60062691	      0.00000000	    -57.36834479	     77.84866133	      0.00000000
      0.60087174	     -0.00000000	    -57.37338436	     77.81888394	      0.00000000
      0.60116758	     -0.00000000	    -57.37954436	     77.78300866	      0.00000000
      0.60146342	      0.00000000	    -57.38578151	     77.74724744	      0.00000000
      0.60174559	      0.00000000	    -57.39180217	     77.71324410	      0.00000000
      0.60202776	      0.00000000	    -57.39789265	     77.67934325	      0.00000000
      0.60234504	      0.00000000	    -57.40482420	     77.64134523	      0.00000000
      0.60266232	      0.00000000	    -57.41184355	     77.60347509	      0.00000000
      0.60290811	     -0.00000000	    -57.41734139	     77.57422554	      0.00000000
      0.60323554	     -0.00000000	    -57.42474664	     77.53537879	      0.00000000
      0.60356296	      0.00000000	    -57.43224463	     77.49666545	      0.00000000
      0.60382418	      0.00000000	    -57.43829277	     77.46587503	      0.00000000
      0.60408540	      0.00000000	    -57.44439961	     77.43516834	      0.00000000
      0.60438868	     -0.00000000	    -57.45156311	     77.39962199	      0.00000000
      0.60469195	     -0.00000000	    -57.45880530	     77.36418693	      0.00000000
      0.60495710	     -0.00000000	    -57.46520120	     77.33329764	      0.00000000
      0.60529236	     -0.00000000	    -57.47337405	     77.29435989	      0.00000000
      0.60562762	      0.00000000	    -57.48164225	     77.25555497	      0.00000000
      0.60588673	      0.00000000	    -57.48809764	     77.22565384	      0.00000000
      0.60614585	      0.00000000	    -57.49460965	     77.19583080	      0.00000000
      0.60645328	     -0.00000000	    -57.50240920	     77.16054717	      0.00000000
      0.60676071	     -0.00000000	    -57.51028803	     77.12537172	      0.00000000
      0.60699489	      0.00000000	    -57.51634252	     77.09864987	      0.00000000
      0.60733364	      0.00000000	    -57.52518153	     77.06010473	      0.00000000
      0.60767239	     -0.00000000	    -57.53411601	     77.02168759	      0.00000000
      0.60791193	      0.00000000	    -57.54049129	     76.99459791	      0.00000000
      0.60815147	      0.00000000	    -57.54691404	     76.96757112	      0.00000000
      0.60845094	     -0.00000000	    -57.55501014	     76.93387064	      0.00000000
      0.60875041	     -0.00000000	    -57.56318000	     76.90026677	      0.00000000
      0.60902144	     -0.00000000	    -57.57063739	     76.86993663	      0.00000000
      0.60935557	     -0.00000000	    -57.57991374	     76.83265151	      0.00000000
      0.60968970	     -0.00000000	    -57.58928110	     76.79548311	      0.00000000
      0.60994029	     -0.00000000	    -57.59636566	     76.76768440	      0.00000000
      0.61026044	     -0.00000000	    -57.60549120	     76.73226108	      0.00000000
      0.61058060	     -0.00000000	    -57.61469953	     76.69694154	      0.00000000
      0.61078732	      0.00000000	    -57.62068921	     76.67419022	      0.00000000
      0.61109623	      0.00000000	    -57.62970329	     76.64027272	      0.00000000
      0.61140513	      0.00000000	    -57.63879381	     76.60644885	      0.00000000
      0.61166658	     -0.00000000	    -57.64654726	     76.57789358	      0.00000000
      0.61198088	     -0.00000000	    -57.65594018	     76.54365225	      0.00000000
      0.61229518	     -0.00000000	    -57.66541149	     76.50950447	      0.00000000
      0.61261570	     -0.00000000	    -57.67515059	     76.47477627	      0.00000000
      0.61293621	      0.00000000	    -57.68497068	     76.44014279	      0.00000000
      0.61319531	      0.00000000	    -57.69296772	     76.41221519	      0.00000000
      0.61353117	     -0.00000000	    -57.70341258	     76.37610208	      0.00000000
      0.61386703	      0.00000000	    -57.71394554	     76.34008879	      0.00000000
      0.61413671	      0.00000000	    -57.72246643	     76.31124322	      0.00000000
      0.61440639	      0.00000000	    -57.73104375	     76.28246018	      0.00000000
      0.61468650	     -0.00000000	    -57.74001247	     76.25262880	      0.00000000
      0.61496661	      0.00000000	    -57.74904170	     76.22286305	      0.00000000
      0.61528245	      0.00000000	    -57.75929462	     76.18937923	      0.00000000
      0.61559828	      0.00000000	    -57.76962397	     76.15597627	      0.00000000
      0.61580832	     -0.00000000	    -57.77653551	     76.13380628	      0.00000000
      0.61611710	     -0.00000000	    -57.78675731	     76.10127660	      0.00000000
      0.61642588	     -0.00000000	    -57.79705152	     76.06882069	      0.00000000
      0.61668347	      0.00000000	    -57.80569413	     76.04180144	      0.00000000
      0.61700084	     -0.00000000	    -57.81641141	     76.00857950	      0.00000000
      0.61731821	     -0.00000000	    -57.82720442	     75.97543143	      0.00000000
      0.61760639	      0.00000000	    -57.83707008	     75.94539500	      0.00000000
      0.61789457	      0.00000000	    -57.84699776	     75.91541711	      0.00000000
      0.61821369	     -0.00000000	    -57.85806342	     75.88228764	      0.00000000
      0.61853281	     -0.00000000	    -57.86920462	     75.84922701	      0.00000000
      0.61874099	     -0.00000000	    -57.87651318	     75.82769621	      0.00000000
      0.61904859	      0.00000000	    -57.88737089	     75.79593334	      0.00000000
      0.61935620	     -0.00000000	    -57.89829816	     75.76423057	      0.00000000
      0.61960862	      0.00000000	    -57.90731683	     75.73825910	      0.00000000
      0.61992960	      0.00000000	    -57.91885185	     75.70529034	      0.00000000
      0.62025057	     -0.00000000	    -57.93046182	     75.67238244	      0.00000000
      0.62043893	      0.00000000	    -57.93730977	     75.65309848	      0.00000000
      0.62074095	      0.00000000	    -57.94834333	     75.62222010	      0.00000000
      0.62104296	      0.00000000	    -57.95944263	     75.59139177	      0.00000000
      0.62124551	      0.00000000	    -57.96692306	     75.57074411	      0.00000000
      0.62155121	      0.00000000	    -57.97826854	     75.53962193	      0.00000000
      0.62185690	     -0.00000000	    -57.98968076	     75.50854699	      0.00000000
      0.62209969	     -0.00000000	    -57.99879201	     75.48389903	      0.00000000
      0.62242587	      0.00000000	    -58.01109818	     75.45083004	      0.00000000
      0.62275204	      0.00000000	    -58.02347955	     75.41780977	      0.00000000
      0.62301297	      0.00000000	    -58.03343808	     75.39142851	      0.00000000
      0.62327390	      0.00000000	    -58.04344438	     75.36507620	      0.00000000
      0.62358099	      0.00000000	    -58.05528195	     75.33409740	      0.00000000
      0.62388808	      0.00000000	    -58.06718525	     75.30315565	      0.00000000
      0.62415613	      0.00000000	    -58.07762868	     75.27617676	      0.00000000
      0.62448784	     -0.00000000	    -58.09062096	     75.24282678	      0.00000000
      0.62481954	      0.00000000	    -58.10368908	     75.20951427	      0.00000000
      0.62506926	      0.00000000	    -58.11357728	     75.18445826	      0.00000000
      0.62538702	     -0.00000000	    -58.12622103	     75.15260365	      0.00000000
      0.62570478	      0.00000000	    -58.13893361	     75.12077809	      0.00000000
      0.62595488	     -0.00000000	    -58.14898760	     75.09574809	      0.00000000
      0.62628762	     -0.00000000	    -58.16242950	     75.06247137	      0.00000000
      0.62662037	     -0.00000000	    -58.17594607	     75.02922053	      0.00000000
      0.62689008	      0.00000000	    -58.18695664	     75.00228593	      0.00000000
      0.62715979	     -0.00000000	    -58.19801589	     74.97536567	      0.00000000
      0.62744681	      0.00000000	    -58.20983807	     74.94673227	      0.00000000
      0.62773383	      0.00000000	    -58.22171497	     74.91811231	      0.00000000
      0.62804515	      0.00000000	    -58.23465896	     74.88708290	      0.00000000
      0.62835647	      0.00000000	    -58.24766683	     74.85606572	      0.00000000
      0.62863537	      0.00000000	    -58.25937415	     74.82828735	      0.00000000
      0.62891427	      0.00000000	    -58.27113235	     74.80051597	      0.00000000
      0.62923509	     -0.00000000	    -58.28472062	     74.76857708	      0.00000000
      0.62955592	     -0.00000000	    -58.29837570	     74.73664360	      0.00000000
      0.62974903	     -0.00000000	    -58.30662717	     74.71742365	      0.00000000
      0.63005033	      0.00000000	    -58.31954927	     74.68743761	      0.00000000
      0.63035163	     -0.00000000	    -58.33252969	     74.65745177	      0.00000000
      0.63060117	      0.00000000	    -58.34332428	     74.63261580	      0.00000000
      0.63093129	      0.00000000	    -58.35766555	     74.59975672	      0.00000000
      0.63126141	      0.00000000	    -58.37207601	     74.56689197	      0.00000000
      0.63152051	      0.00000000	    -58.38343438	     74.54109239	      0.00000000
      0.63177961	      0.00000000	    -58.39483503	     74.51528690	      0.00000000
      0.63208581	      0.00000000	    -58.40836232	     74.48478147	      0.00000000
      0.63239201	      0.00000000	    -58.42194820	     74.45426460	      0.00000000
      0.63266957	      0.00000000	    -58.43431356	     74.42659112	      0.00000000
      0.63294712	     -0.00000000	    -58.44672667	     74.39890557	      0.00000000
      0.63326714	      0.00000000	    -58.46109793	     74.36696757	      0.00000000
      0.63358716	     -0.00000000	    -58.47553216	     74.33500994	      0.00000000
      0.63382130	      0.00000000	    -58.48613271	     74.31161449	      0.00000000
      0.63415389	      0.00000000	    -58.50124750	     74.27836156	      0.00000000
      0.63448647	     -0.00000000	    -58.51642950	     74.24508183	      0.00000000
      0.63474631	     -0.00000000	    -58.52833695	     74.21906193	      0.00000000
      0.63500614	     -0.00000000	    -58.54028506	     74.19302346	      0.00000000
      0.63530144	     -0.00000000	    -58.55391291	     74.16340765	      0.00000000
      0.63559673	     -0.00000000	    -58.56759285	     74.13376523	      0.00000000
      0.63589813	      0.00000000	    -58.58160892	     74.10348147	      0.00000000
      0.63619952	     -0.00000000	    -58.59567879	     74.07316717	      0.00000000
      0.63650454	     -0.00000000	    -58.60997218	     74.04245619	      0.00000000
      0.63680956	     -0.00000000	    -58.62432018	     74.01171111	      0.00000000
      0.63711294	      0.00000000	    -58.63864531	     73.98109536	      0.00000000
      0.63741633	      0.00000000	    -58.65302398	     73.95044319	      0.00000000
      0.63772328	      0.00000000	    -58.66762581	     73.91939248	      0.00000000
      0.63803023	     -0.00000000	    -58.68228197	     73.88830185	      0.00000000
      0.63833257	     -0.00000000	    -58.69677122	     73.85763706	      0.00000000
      0.63863492	     -0.00000000	    -58.71131269	     73.82693111	      0.00000000
      0.63894399	      0.00000000	    -58.72623097	     73.79549914	      0.00000000
      0.63925305	     -0.00000000	    -58.74120332	     73.76402174	      0.00000000
      0.63955262	     -0.00000000	    -58.75576700	     73.73346700	      0.00000000
      0.63985219	      0.00000000	    -58.77038100	     73.70286747	      0.00000000
      0.64016455	     -0.00000000	    -58.78567240	     73.67091244	      0.00000000
      0.64047692	     -0.00000000	    -58.80101800	     73.63890657	      0.00000000
      0.64077061	      0.00000000	    -58.81549543	     73.60876664	      0.00000000
      0.64106429	     -0.00000000	    -58.83002033	     73.57858000	      0.00000000
      0.64138105	     -0.00000000	    -58.84573906	     73.54596896	      0.00000000
      0.64169781	      0.00000000	    -58.86151248	     73.51330167	      0.00000000
      0.64198000	     -0.00000000	    -58.87561032	     73.48415130	      0.00000000
      0.64226219	     -0.00000000	    -58.88975115	     73.45495493	      0.00000000
      0.64258209	      0.00000000	    -58.90583318	     73.42180098	      0.00000000
      0.64290198	      0.00000000	    -58.92196993	     73.38858632	      0.00000000
      0.64316632	      0.00000000	    -58.93534509	     73.36109402	      0.00000000
      0.64349401	     -0.00000000	    -58.95197723	     73.32695367	      0.00000000
      0.64382170	     -0.00000000	    -58.96866595	     73.29274736	      0.00000000
      0.64405100	      0.00000000	    -58.98037700	     73.26877256	      0.00000000
      0.64437562	     -0.00000000	    -58.99700356	     73.23477440	      0.00000000
      0.64470024	     -0.00000000	    -59.01368487	     73.20070972	      0.00000000
      0.64495959	     -0.00000000	    -59.02705156	     73.17344533	      0.00000000
      0.64521895	     -0.00000000	    -59.04045285	     73.14613783	      0.00000000
      0.64552546	     -0.00000000	    -59.05633491	     73.11380969	      0.00000000
      0.64583197	     -0.00000000	    -59.07226482	     73.08142056	      0.00000000
      0.64611809	     -0.00000000	    -59.08717814	     73.05113027	      0.00000000
      0.64640421	      0.00000000	    -59.10213272	     73.02078624	      0.00000000
      0.64672192	     -0.00000000	    -59.11878616	     72.98702931	      0.00000000
      0.64703963	     -0.00000000	    -59.13548995	     72.95320548	      0.00000000
      0.64731876	      0.00000000	    -59.15020687	     72.92343307	      0.00000000
      0.64759789	     -0.00000000	    -59.16496225	     72.89360861	      0.00000000
      0.64791705	      0.00000000	    -59.18188024	     72.85944366	      0.00000000
      0.64823621	      0.00000000	    -59.19884798	     72.82521025	      0.00000000
      0.64850693	     -0.00000000	    -59.21327972	     72.79611778	      0.00000000
      0.64883339	     -0.00000000	    -59.23072949	     72.76097042	      0.00000000
      0.64915985	     -0.00000000	    -59.24823046	     72.72575099	      0.00000000
      0.64942058	     -0.00000000	    -59.26224424	     72.69757098	      0.00000000
      0.64974684	     -0.00000000	    -59.27982558	     72.66224351	      0.00000000
      0.65007309	     -0.00000000	    -59.29745722	     72.62684384	      0.00000000
      0.65030195	     -0.00000000	    -59.30985496	     72.60196919	      0.00000000
      0.65062454	      0.00000000	    -59.32737184	     72.56684652	      0.00000000
      0.65094713	      0.00000000	    -59.34493711	     72.53165328	      0.00000000
      0.65120471	      0.00000000	    -59.35899717	     72.50350148	      0.00000000
      0.65146229	     -0.00000000	    -59.37308773	     72.47530489	      0.00000000
      0.65177030	      0.00000000	    -59.38997648	     72.44152985	      0.00000000
      0.65207830	     -0.00000000	    -59.40690837	     72.40769114	      0.00000000
      0.65236421	      0.00000000	    -59.42266375	     72.37622353	      0.00000000
      0.65265012	      0.00000000	    -59.43845586	     72.34470144	      0.00000000
      0.65296749	     -0.00000000	    -59.45602861	     72.30964677	      0.00000000
      0.65328486	      0.00000000	    -59.47364610	     72.27452548	      0.00000000
      0.65357006	      0.00000000	    -59.48951577	     72.24290749	      0.00000000
      0.65385526	     -0.00000000	    -59.50542111	     72.21123615	      0.00000000
      0.65417377	      0.00000000	    -59.52322582	     72.17580332	      0.00000000
      0.65449228	      0.00000000	    -59.54107450	     72.14030455	      0.00000000
      0.65477580	      0.00000000	    -59.55699894	     72.10865066	      0.00000000
      0.65505931	      0.00000000	    -59.57295777	     72.07694501	      0.00000000
      0.65537769	      0.00000000	    -59.59091946	     72.04127978	      0.00000000
      0.65569606	     -0.00000000	    -59.60892399	     72.00554994	      0.00000000
      0.65597970	      0.00000000	    -59.62500016	     71.97366384	      0.00000000
      0.65626335	     -0.00000000	    -59.64110990	     71.94172699	      0.00000000
      0.65658152	     -0.00000000	    -59.65922050	     71.90584208	      0.00000000
      0.65689969	      0.00000000	    -59.67737280	     71.86989402	      0.00000000
      0.65718481	     -0.00000000	    -59.69367473	     71.83762660	      0.00000000
      0.65746994	     -0.00000000	    -59.71000969	     71.80530905	      0.00000000
      0.65778802	     -0.00000000	    -59.72827142	     71.76919721	      0.00000000
      0.65810610	      0.00000000	    -59.74657373	     71.73302370	      0.00000000
      0.65839333	     -0.00000000	    -59.76313556	     71.70030580	      0.00000000
      0.65868056	      0.00000000	    -59.77973001	     71.66753820	      0.00000000
      0.65899858	      0.00000000	    -59.79814158	     71.63119942	      0.00000000
      0.65931661	     -0.00000000	    -59.81659260	     71.59480043	      0.00000000
      0.65960618	      0.00000000	    -59.83342622	     71.56160723	      0.00000000
      0.65989574	      0.00000000	    -59.85029207	     71.52836472	      0.00000000
      0.66021370	     -0.00000000	    -59.86884875	     71.49180572	      0.00000000
      0.66053166	      0.00000000	    -59.88744375	     71.45518799	      0.00000000
      0.66082362	     -0.00000000	    -59.90455148	     71.42151352	      0.00000000
      0.66111558	      0.00000000	    -59.92169101	     71.38779014	      0.00000000
      0.66143343	     -0.00000000	    -59.94038639	     71.35102085	      0.00000000
      0.66175128	     -0.00000000	    -59.95911892	     71.31419432	      0.00000000
      0.66204562	     -0.00000000	    -59.97649893	     71.28004054	      0.00000000
      0.66233996	     -0.00000000	    -59.99391030	     71.24583827	      0.00000000
      0.66265764	      0.00000000	    -60.01273718	     71.20886988	      0.00000000
      0.66297533	      0.00000000	    -60.03160002	     71.17184571	      0.00000000
      0.66327201	      0.00000000	    -60.04924827	     71.13721863	      0.00000000
      0.66356870	      0.00000000	    -60.06692737	     71.10254349	      0.00000000
      0.66388615	     -0.00000000	    -60.08587822	     71.06538749	      0.00000000
      0.66420361	     -0.00000000	    -60.10486381	     71.02817713	      0.00000000
      0.66450257	      0.00000000	    -60.12277456	     70.99308564	      0.00000000
      0.66480153	     -0.00000000	    -60.14071559	     70.95794652	      0.00000000
      0.66511871	     -0.00000000	    -60.15978281	     70.92061409	      0.00000000
      0.66543589	     -0.00000000	    -60.17888355	     70.88322866	      0.00000000
      0.66573704	     -0.00000000	    -60.19704938	     70.84768440	      0.00000000
      0.66603818	      0.00000000	    -60.21524488	     70.81209289	      0.00000000
      0.66635504	     -0.00000000	    -60.23442109	     70.77459434	      0.00000000
      0.66667189	      0.00000000	    -60.25362956	     70.73704406	      0.00000000
      0.66697510	     -0.00000000	    -60.27204130	     70.70106152	      0.00000000
      0.66727832	     -0.00000000	    -60.29048202	     70.66503211	      0.00000000
      0.66759481	     -0.00000000	    -60.30976036	     70.62737616	      0.00000000
      0.66791129	     -0.00000000	    -60.32906967	     70.58966969	      0.00000000
      0.66821644	     -0.00000000	    -60.34771625	     70.55326638	      0.00000000
      0.66852159	     -0.00000000	    -60.36639104	     70.51681656	      0.00000000
      0.66883769	      0.00000000	    -60.38576554	     70.47900965	      0.00000000
      0.66915380	      0.00000000	    -60.40516970	     70.44115331	      0.00000000
      0.66946071	      0.00000000	    -60.42403816	     70.40434972	      0.00000000
      0.66976763	      0.00000000	    -60.44293401	     70.36749993	      0.00000000
      0.67008335	      0.00000000	    -60.46239994	     70.32954545	      0.00000000
      0.67039907	      0.00000000	    -60.48189422	     70.29154250	      0.00000000
      0.67070757	     -0.00000000	    -60.50096993	     70.25436162	      0.00000000
      0.67101607	     -0.00000000	    -60.52007211	     70.21713483	      0.00000000
      0.67133144	      0.00000000	    -60.53962629	     70.17903252	      0.00000000
      0.67164681	      0.00000000	    -60.55920750	     70.14088260	      0.00000000
      0.67195669	     -0.00000000	    -60.57847458	     70.10334908	      0.00000000
      0.67226658	     -0.00000000	    -60.59776713	     70.06576989	      0.00000000
      0.67258165	     -0.00000000	    -60.61740798	     70.02751577	      0.00000000
      0.67289672	      0.00000000	    -60.63707452	     69.98921473	      0.00000000
      0.67320779	      0.00000000	    -60.65651650	     69.95135353	      0.00000000
      0.67351887	      0.00000000	    -60.67598287	     69.91344687	      0.00000000
      0.67382994	      0.00000000	    -60.69547330	     69.87549485	      0.00000000
      0.67414102	      0.00000000	    -60.71498748	     69.83749760	      0.00000000
      0.67445209	     -0.00000000	    -60.73452507	     69.79945520	      0.00000000
      0.67476316	     -0.00000000	    -60.75408577	     69.76136776	      0.00000000
      0.67507424	      0.00000000	    -60.77366923	     69.72323536	      0.00000000
      0.67538531	      0.00000000	    -60.79327514	     69.68505809	      0.00000000
      0.67569638	      0.00000000	    -60.81290316	     69.64683601	      0.00000000
      0.67600746	      0.00000000	    -60.83255298	     69.60856919	      0.00000000
      0.67631853	     -0.00000000	    -60.85222424	     69.57025770	      0.00000000
      0.67662960	      0.00000000	    -60.87191662	     69.53190157	      0.00000000
      0.67694068	      0.00000000	    -60.89162978	     69.49350086	      0.00000000
      0.67725175	     -0.00000000	    -60.91136338	     69.45505559	      0.00000000
      0.67756282	      0.00000000	    -60.93111708	     69.41656581	      0.00000000
      0.67787390	      0.00000000	    -60.95089054	     69.37803152	      0.00000000
      0.67818497	     -0.00000000	    -60.97068342	     69.33945274	      0.00000000
      0.67849605	      0.00000000	    -60.99049536	     69.30082948	      0.00000000
      0.67880712	     -0.00000000	    -61.01032602	     69.26216174	      0.00000000
      0.67911819	     -0.00000000	    -61.03017504	     69.22344951	      0.00000000
      0.67942927	      0.00000000	    -61.05004208	     69.18469277	      0.00000000
      0.67974034	      0.00000000	    -61.06992677	     69.14589149	      0.00000000
      0.68005141	     -0.00000000	    -61.08982876	     69.10704566	      0.00000000
      0.68036249	      0.00000000	    -61.10974769	     69.06815522	      0.00000000
      0.68067356	      0.00000000	    -61.12968319	     69.02922014	      0.00000000
      0.68098463	      0.00000000	    -61.14963490	     68.99024036	      0.00000000
      0.68129571	      0.00000000	    -61.16960245	     68.95121582	      0.00000000
      0.68160678	      0.00000000	    -61.18958546	     68.91214646	      0.00000000
      0.68191785	     -0.00000000	    -61.20958357	     68.87303219	      0.00000000
      0.68222893	     -0.00000000	    -61.22959640	     68.83387295	      0.00000000
      0.68254000	      0.00000000	    -61.24962356	     68.79466863	      0.00000000
      0.68285108	      0.00000000	    -61.26966468	     68.75541915	      0.00000000
      0.68316215	     -0.00000000	    -61.28971938	     68.71612440	      0.00000000
      0.68347322	     -0.00000000	    -61.30978725	     68.67678426	      0.00000000
      0.68378430	      0.00000000	    -61.32986792	     68.63739863	      0.00000000
      0.68409537	      0.00000000	    -61.34996098	     68.59796737	      0.00000000
      0.68440644	      0.00000000	    -61.37006605	     68.55849036	      0.00000000
      0.68471752	     -0.00000000	    -61.39018271	     68.51896745	      0.00000000
      0.68502859	     -0.00000000	    -61.41031057	     68.47939850	      0.00000000
      0.68533966	      0.00000000	    -61.43044922	     68.43978335	      0.00000000
      0.68565074	      0.00000000	    -61.45059825	     68.40012185	      0.00000000
      0.68596181	     -0.00000000	    -61.47075725	     68.36041383	      0.00000000
      0.68627289	      0.00000000	    -61.49092580	     68.32065910	      0.00000000
      0.68658396	      0.00000000	    -61.51110347	     68.28085750	      0.00000000
      0.68689503	      0.00000000	    -61.53128984	     68.24100882	      0.00000000
      0.68720611	      0.00000000	    -61.55148449	     68.20111288	      0.00000000
      0.68751718	      0.00000000	    -61.57168699	     68.16116947	      0.00000000
      0.68782825	     -0.00000000	    -61.59189689	     68.12117839	      0.00000000
      0.68813933	     -0.00000000	    -61.61211376	     68.08113940	      0.00000000
      0.68845040	     -0.00000000	    -61.63233715	     68.04105230	      0.00000000
      0.68876147	      0.00000000	    -61.65256662	     68.00091685	      0.00000000
      0.68907255	     -0.00000000	    -61.67280172	     67.96073281	      0.00000000
      0.68938362	      0.00000000	    -61.69304199	     67.92049993	      0.00000000
      0.68969469	     -0.00000000	    -61.71328697	     67.88021797	      0.00000000
      0.69000577	     -0.00000000	    -61.73353619	     67.83988666	      0.00000000
      0.69031684	     -0.00000000	    -61.75378919	     67.79950575	      0.00000000
      0.69062792	      0.00000000	    -61.77404550	     67.75907495	      0.00000000
      0.69093899	      0.00000000	    -61.79430463	     67.71859398	      0.00000000
      0.69125006	      0.00000000	    -61.81456610	     67.67806257	      0.00000000
      0.69156114	      0.00000000	    -61.83482943	     67.63748042	      0.00000000
      0.69187221	      0.00000000	    -61.85509413	     67.59684722	      0.00000000
      0.69218328	      0.00000000	    -61.87535970	     67.55616267	      0.00000000
      0.69249436	      0.00000000	    -61.89562564	     67.51542646	      0.00000000
      0.69280543	      0.00000000	    -61.91589143	     67.47463826	      0.00000000
      0.69311650	      0.00000000	    -61.93615658	     67.43379775	      0.00000000
      0.69342758	     -0.00000000	    -61.95642056	     67.39290458	      0.00000000
      0.69373865	      0.00000000	    -61.97668285	     67.35195843	      0.00000000
      0.69404972	     -0.00000000	    -61.99694292	     67.31095893	      0.00000000
      0.69436080	     -0.00000000	    -62.01720025	     67.26990573	      0.00000000
      0.69467187	     -0.00000000	    -62.03745429	     67.22879847	      0.00000000
      0.69498295	      0.00000000	    -62.05770450	     67.18763678	      0.00000000
      0.69529402	     -0.00000000	    -62.07795034	     67.14642028	      0.00000000
      0.69560509	      0.00000000	    -62.09819123	     67.10514859	      0.00000000
      0.69591617	     -0.00000000	    -62.11842664	     67.06382130	      0.00000000
      0.69622724	      0.00000000	    -62.13865598	     67.02243803	      0.00000000
      0.69653831	      0.00000000	    -62.15887868	     66.98099837	      0.00000000
      0.69684939	      0.00000000	    -62.17909418	     66.93950190	      0.00000000
      0.69716046	     -0.00000000	    -62.19930187	     66.89794820	      0.00000000
      0.69747153	     -0.00000000	    -62.21950118	     66.85633685	      0.00000000
      0.69778261	      0.00000000	    -62.23969150	     66.81466740	      0.00000000
      0.69809368	     -0.00000000	    -62.25987223	     66.77293942	      0.00000000
      0.69840475	     -0.00000000	    -62.28004277	     66.73115245	      0.00000000
      0.69871583	      0.00000000	    -62.30020248	     66.68930603	      0.00000000
      0.69902690	     -0.00000000	    -62.32035076	     66.64739970	      0.00000000
      0.69933798	     -0.00000000	    -62.34048697	     66.60543299	      0.00000000
      0.69964905	     -0.00000000	    -62.36061048	     66.56340541	      0.00000000
      0.69996012	      0.00000000	    -62.38072064	     66.52131648	      0.00000000
      0.70027120	     -0.00000000	    -62.40081680	     66.47916570	      0.00000000
      0.70058227	      0.00000000	    -62.42089831	     66.43695256	      0.00000000
      0.70089334	      0.00000000	    -62.44096450	     66.39467655	      0.00000000
      0.70120442	     -0.00000000	    -62.46101471	     66.35233716	      0.00000000
      0.70151549	      0.00000000	    -62.48104825	     66.30993386	      0.00000000
      0.70182656	     -0.00000000	    -62.50106445	     66.26746610	      0.00000000
      0.70213764	      0.00000000	    -62.52106261	     66.22493336	      0.00000000
      0.70244871	     -0.00000000	    -62.54104204	     66.18233508	      0.00000000
      0.70275978	     -0.00000000	    -62.56100202	     66.13967070	      0.00000000
      0.70307086	      0.00000000	    -62.58094186	     66.09693966	      0.00000000
      0.70338193	      0.00000000	    -62.60086082	     66.05414138	      0.00000000
      0.70369301	      0.00000000	    -62.62075820	     66.01127529	      0.00000000
      0.70400408	      0.00000000	    -62.64063324	     65.96834080	      0.00000000
      0.70431515	     -0.00000000	    -62.66048522	     65.92533732	      0.00000000
      0.70462623	      0.00000000	    -62.68031340	     65.88226423	      0.00000000
      0.70493730	      0.00000000	    -62.70011701	     65.83912094	      0.00000000
      0.70524837	      0.00000000	    -62.71989530	     65.79590682	      0.00000000
      0.70555945	     -0.00000000	    -62.73964750	     65.75262126	      0.00000000
      0.70587052	      0.00000000	    -62.75937285	     65.70926362	      0.00000000
      0.70618159	      0.00000000	    -62.77907056	     65.66583326	      0.00000000
      0.70649267	     -0.00000000	    -62.79873985	     65.62232954	      0.00000000
      0.70680374	      0.00000000	    -62.81837992	     65.57875180	      0.00000000
      0.70711481	      0.00000000	    -62.83798999	     65.53509940	      0.00000000
      0.70742589	     -0.00000000	    -62.85756925	     65.49137166	      0.00000000
      0.70773696	      0.00000000	    -62.87711689	     65.44756790	      0.00000000
      0.70804804	      0.00000000	    -62.89663209	     65.40368746	      0.00000000
      0.70835911	     -0.00000000	    -62.91611404	     65.35972964	      0.00000000
      0.70867018	      0.00000000	    -62.93556190	     65.31569375	      0.00000000
      0.70898126	      0.00000000	    -62.95497485	     65.27157910	      0.00000000
      0.70929233	      0.00000000	    -62.97435206	     65.22738496	      0.00000000
      0.70960340	     -0.00000000	    -62.99369267	     65.18311064	      0.00000000
      0.70991448	      0.00000000	    -63.01299585	     65.13875541	      0.00000000
      0.71022555	      0.00000000	    -63.03226074	     65.09431855	      0.00000000
      0.71053662	     -0.00000000	    -63.05148650	     65.04979933	      0.00000000
      0.71084770	      0.00000000	    -63.07067225	     65.00519699	      0.00000000
      0.71115877	      0.00000000	    -63.08981714	     64.96051081	      0.00000000
      0.71146984	      0.00000000	    -63.10892030	     64.91574002	      0.00000000
      0.71178092	      0.00000000	    -63.12798086	     64.87088387	      0.00000000
      0.71209199	     -0.00000000	    -63.14699795	     64.82594160	      0.00000000
      0.71240307	      0.00000000	    -63.16597069	     64.78091242	      0.00000000
      0.71271414	      0.00000000	    -63.18489821	     64.73579558	      0.00000000
      0.71302521	      0.00000000	    -63.20377961	     64.69059028	      0.00000000
      0.71333629	      0.00000000	    -63.22261403	     64.64529573	      0.00000000
      0.71364736	     -0.00000000	    -63.24140056	     64.59991114	      0.00000000
      0.71395843	      0.00000000	    -63.26013834	     64.55443571	      0.00000000
      0.71426951	      0.00000000	    -63.27882646	     64.50886863	      0.00000000
      0.71458058	      0.00000000	    -63.29746404	     64.46320909	      0.00000000
      0.71489165	      0.00000000	    -63.31605020	     64.41745627	      0.00000000
      0.71520273	      0.00000000	    -63.33458403	     64.37160935	      0.00000000
      0.71551380	     -0.00000000	    -63.35306466	     64.32566750	      0.00000000
      0.71582488	      0.00000000	    -63.37149119	     64.27962989	      0.00000000
      0.71613595	      0.00000000	    -63.38986274	     64.23349568	      0.00000000
      0.71644702	      0.00000000	    -63.40817841	     64.18726402	      0.00000000
      0.71675810	      0.00000000	    -63.42643732	     64.14093408	      0.00000000
      0.71706917	      0.00000000	    -63.44463859	     64.09450498	      0.00000000
      0.71738024	     -0.00000000	    -63.46278133	     64.04797589	      0.00000000
      0.71769132	      0.00000000	    -63.48086466	     64.00134593	      0.00000000
      0.71800239	      0.00000000	    -63.49888771	     63.95461424	      0.00000000
      0.71831346	     -0.00000000	    -63.51684959	     63.90777995	      0.00000000
      0.71862454	      0.00000000	    -63.53474945	     63.86084219	      0.00000000
      0.71893561	     -0.00000000	    -63.55258640	     63.81380008	      0.00000000
      0.71924668	     -0.00000000	    -63.57035959	     63.76665273	      0.00000000
      0.71955776	     -0.00000000	    -63.58806815	     63.71939927	      0.00000000
      0.71986883	     -0.00000000	    -63.60571123	     63.67203880	      0.00000000
      0.72017991	     -0.00000000	    -63.62328797	     63.62457043	      0.00000000
      0.72049098	      0.00000000	    -63.64079753	     63.57699327	      0.00000000
      0.72080205	      0.00000000	    -63.65823905	     63.52930641	      0.00000000
      0.72111313	     -0.00000000	    -63.67561172	     63.48150895	      0.00000000
      0.72142420	      0.00000000	    -63.69291469	     63.43360000	      0.00000000
      0.72173527	      0.00000000	    -63.71014714	     63.38557863	      0.00000000
      0.72204635	     -0.00000000	    -63.72730824	     63.33744394	      0.00000000
      0.72235742	      0.00000000	    -63.74439718	     63.28919502	      0.00000000
      0.72266849	     -0.00000000	    -63.76141315	     63.24083094	      0.00000000
      0.72297957	     -0.00000000	    -63.77835536	     63.19235079	      0.00000000
      0.72329064	      0.00000000	    -63.79522299	     63.14375364	      0.00000000
      0.72360171	     -0.00000000	    -63.81201527	     63.09503856	      0.00000000
      0.72391279	     -0.00000000	    -63.82873141	     63.04620464	      0.00000000
      0.72422386	     -0.00000000	    -63.84537063	     62.99725094	      0.00000000
      0.72453494	     -0.00000000	    -63.86193217	     62.94817652	      0.00000000
      0.72484601	      0.00000000	    -63.87841526	     62.89898044	      0.00000000
      0.72515708	     -0.00000000	    -63.89481914	     62.84966178	      0.00000000
      0.72546816	     -0.00000000	    -63.91114306	     62.80021958	      0.00000000
      0.72577923	     -0.00000000	    -63.92738629	     62.75065291	      0.00000000
      0.72609030	      0.00000000	    -63.94354809	     62.70096081	      0.00000000
      0.72640138	     -0.00000000	    -63.95962773	     62.65114234	      0.00000000
      0.72671245	     -0.00000000	    -63.97562449	     62.60119655	      0.00000000
      0.72702352	     -0.00000000	    -63.99153766	     62.55112248	      0.00000000
      0.72733460	     -0.00000000	    -64.00736653	     62.50091917	      0.00000000
      0.72764567	      0.00000000	    -64.02311040	     62.45058567	      0.00000000
      0.72795674	     -0.00000000	    -64.03876857	     62.40012102	      0.00000000
      0.72826782	     -0.00000000	    -64.05434037	     62.34952424	      0.00000000
      0.72857889	      0.00000000	    -64.06982511	     62.29879438	      0.00000000
      0.72888997	      0.00000000	    -64.08522213	     62.24793047	      0.00000000
      0.72920104	      0.00000000	    -64.10053075	     62.19693153	      0.00000000
      0.72951211	      0.00000000	    -64.11575032	     62.14579659	      0.00000000
      0.72982319	      0.00000000	    -64.13088019	     62.09452468	      0.00000000
      0.73013426	     -0.00000000	    -64.14591971	     62.04311481	      0.00000000
      0.73044533	      0.00000000	    -64.16086824	     61.99156600	      0.00000000
      0.73075641	      0.00000000	    -64.17572515	     61.93987727	      0.00000000
      0.73106748	      0.00000000	    -64.19048982	     61.88804764	      0.00000000
      0.73137855	     -0.00000000	    -64.20516162	     61.83607611	      0.00000000
      0.73168963	      0.00000000	    -64.21973994	     61.78396169	      0.00000000
      0.73200070	      0.00000000	    -64.23422417	     61.73170339	      0.00000000
      0.73231177	      0.00000000	    -64.24861370	     61.67930021	      0.00000000
      0.73262285	      0.00000000	    -64.26290795	     61.62675116	      0.00000000
      0.73293392	     -0.00000000	    -64.27710632	     61.57405522	      0.00000000
      0.73324500	      0.00000000	    -64.29120821	     61.52121140	      0.00000000
      0.73355607	      0.00000000	    -64.30521306	     61.46821869	      0.00000000
      0.73386714	      0.00000000	    -64.31912028	     61.41507607	      0.00000000
      0.73417822	     -0.00000000	    -64.33292930	     61.36178254	      0.00000000
      0.73448929	     -0.00000000	    -64.34663956	     61.30833708	      0.00000000
      0.73480036	     -0.00000000	    -64.36025049	     61.25473866	      0.00000000
      0.73511144	     -0.00000000	    -64.37376152	     61.20098628	      0.00000000
      0.73542251	      0.00000000	    -64.38717212	     61.14707889	      0.00000000
      0.73573358	     -0.00000000	    -64.40048173	     61.09301548	      0.00000000
      0.73604466	      0.00000000	    -64.41368979	     61.03879502	      0.00000000
      0.73635573	      0.00000000	    -64.42679577	     60.98441647	      0.00000000
      0.73666680	      0.00000000	    -64.43979914	     60.92987879	      0.00000000
      0.73697788	     -0.00000000	    -64.45269934	     60.87518095	      0.00000000
      0.73728895	     -0.00000000	    -64.46549585	     60.82032190	      0.00000000
      0.73760003	      0.00000000	    -64.47818814	     60.76530060	      0.00000000
      0.73791110	     -0.00000000	    -64.49077568	     60.71011600	      0.00000000
      0.73822217	      0.00000000	    -64.50325794	     60.65476703	      0.00000000
      0.73853325	      0.00000000	    -64.51563441	     60.59925266	      0.00000000
      0.73884432	      0.00000000	    -64.52790457	     60.54357182	      0.00000000
      0.73915539	     -0.00000000	    -64.54006788	     60.48772345	      0.00000000
      0.73946647	     -0.00000000	    -64.55212385	     60.43170647	      0.00000000
      0.73977754	     -0.00000000	    -64.56407195	     60.37551983	      0.00000000
      0.74008861	     -0.00000000	    -64.57591168	     60.31916245	      0.00000000
      0.74039969	      0.00000000	    -64.58764251	     60.26263325	      0.00000000
      0.74071076	      0.00000000	    -64.59926395	     60.20593115	      0.00000000
      0.74102183	     -0.00000000	    -64.61077548	     60.14905507	      0.00000000
      0.74133291	     -0.00000000	    -64.62217659	     60.09200393	      0.00000000
      0.74164398	      0.00000000	    -64.63346678	     60.03477662	      0.00000000
      0.74195506	      0.00000000	    -64.64464555	     59.97737205	      0.00000000
      0.74226613	     -0.00000000	    -64.65571238	     59.91978913	      0.00000000
      0.74257720	      0.00000000	    -64.66666677	     59.86202676	      0.00000000
      0.74288828	      0.00000000	    -64.67750822	     59.80408382	      0.00000000
      0.74319935	     -0.00000000	    -64.68823622	     59.74595920	      0.00000000
      0.74351042	      0.00000000	    -64.69885027	     59.68765180	      0.00000000
      0.74382150	     -0.00000000	    -64.70934985	     59.62916048	      0.00000000
      0.74413257	      0.00000000	    -64.71973448	     59.57048414	      0.00000000
      0.74444364	      0.00000000	    -64.73000363	     59.51162162	      0.00000000
      0.74475472	      0.00000000	    -64.74015681	     59.45257181	      0.00000000
      0.74506579	      0.00000000	    -64.75019350	     59.39333355	      0.00000000
      0.74537687	     -0.00000000	    -64.76011320	     59.33390570	      0.00000000
      0.74568794	      0.00000000	    -64.76991540	     59.27428709	      0.00000000
      0.74599901	     -0.00000000	    -64.77959960	     59.21447657	      0.00000000
      0.74631009	     -0.00000000	    -64.78916527	     59.15447298	      0.00000000
      0.74662116	     -0.00000000	    -64.79861190	     59.09427513	      0.00000000
      0.74693223	      0.00000000	    -64.80793899	     59.03388185	      0.00000000
      0.74724331	     -0.00000000	    -64.81714601	     58.97329196	      0.00000000
      0.74755438	     -0.00000000	    -64.82623245	     58.91250426	      0.00000000
      0.74786545	      0.00000000	    -64.83519780	     58.85151755	      0.00000000
      0.74817653	      0.00000000	    -64.84404152	     58.79033064	      0.00000000
      0.74848760	     -0.00000000	    -64.85276310	     58.72894231	      0.00000000
      0.74879867	     -0.00000000	    -64.86136201	     58.66735134	      0.00000000
      0.74910975	     -0.00000000	    -64.86983772	     58.60555652	      0.00000000
      0.74942082	      0.00000000	    -64.87818971	     58.54355662	      0.00000000
      0.74973190	     -0.00000000	    -64.88641744	     58.48135040	      0.00000000
      0.75004297	     -0.00000000	    -64.89452038	     58.41893663	      0.00000000
      0.75035404	     -0.00000000	    -64.90249800	     58.35631405	      0.00000000
      0.75066512	      0.00000000	    -64.91034974	     58.29348143	      0.00000000
      0.75097619	      0.00000000	    -64.91807508	     58.23043749	      0.00000000
      0.75128726	     -0.00000000	    -64.92567347	     58.16718098	      0.00000000
      0.75159834	      0.00000000	    -64.93314435	     58.10371063	      0.00000000
      0.75190941	     -0.00000000	    -64.94048718	     58.04002517	      0.00047732
      0.75222048	      0.00000000	    -64.94770153	     57.97612336	      0.01119291
      0.75253156	      0.00000000	    -64.95478751	     57.91200428	      0.05203860
      0.75284263	     -0.00000000	    -64.96174619	     57.84766757	      0.14125234
      0.75328755	     -0.00000000	    -64.97148175	     57.75527124	      0.36749198
      0.75360129	      0.00000000	    -64.97819639	     57.68985182	      0.58960041
      0.75391503	      0.00000000	    -64.98478937	     57.62421480	      0.84927155
      0.75415525	     -0.00000000	    -64.98975632	     57.57381134	      1.06499228
      0.75445913	     -0.00000000	    -64.99593934	     57.50987366	      1.34959491
      0.75476300	      0.00000000	    -65.00201144	     57.44573726	      1.63881967
      0.75506688	      0.00000000	    -65.00797289	     57.38140410	      1.92553938
      0.75537075	     -0.00000000	    -65.01382371	     57.31687610	      2.20466451
      0.75567463	     -0.00000000	    -65.01956362	     57.25215500	      2.47282358
      0.75597850	      0.00000000	    -65.02519216	     57.18724233	      2.72795219
      0.75628238	      0.00000000	    -65.03070872	     57.12213942	      2.96893377
      0.75658625	      0.00000000	    -65.03611260	     57.05684735	      3.19532263
      0.75689013	     -0.00000000	    -65.04140304	     56.99136692	      3.40713932
      0.75719400	     -0.00000000	    -65.04657922	     56.92569870	      3.60472166
      0.75749788	      0.00000000	    -65.05164030	     56.85984297	      3.78861703
      0.75780175	     -0.00000000	    -65.05658542	     56.79379979	      3.95950477
      0.75810563	     -0.00000000	    -65.06141371	     56.72756897	      4.11814051
      0.75840950	     -0.00000000	    -65.06612430	     56.66115010	      4.26531649
      0.75871338	     -0.00000000	    -65.07071632	     56.59454258	      4.40183348
      0.75901725	      0.00000000	    -65.07518891	     56.52774560	      4.52848122
      0.75932113	     -0.00000000	    -65.07954121	     56.46075819	      4.64602514
      0.75962500	      0.00000000	    -65.08377236	     56.39357921	      4.75519757
      0.75992887	      0.00000000	    -65.08788154	     56.32620740	      4.85669230
      0.76023275	      0.00000000	    -65.09186791	     56.25864136	      4.95116158
      0.76053662	      0.00000000	    -65.09573065	     56.19087958	      5.03921487
      0.76084050	      0.00000000	    -65.09946894	     56.12292046	      5.12141878
      0.76114437	     -0.00000000	    -65.10308198	     56.05476230	      5.19829798
      0.76144825	     -0.00000000	    -65.10656897	     55.98640334	      5.27033662
      0.76175212	      0.00000000	    -65.10992912	     55.91784175	      5.33798019
      0.76205600	     -0.00000000	    -65.11316165	     55.84907563	      5.40163763
      0.76235987	     -0.00000000	    -65.11626577	     55.78010306	      5.46168355
      0.76266375	      0.00000000	    -65.11924071	     55.71092206	      5.51846051
      0.76296762	     -0.00000000	    -65.12208571	     55.64153062	      5.57228125
      0.76327150	     -0.00000000	    -65.12479998	     55.57192671	      5.62343096
      0.76357537	     -0.00000000	    -65.12738277	     55.50210827	      5.67216936
      0.76387925	     -0.00000000	    -65.12983332	     55.43207323	      5.71873276
      0.76418312	      0.00000000	    -65.13215086	     55.36181949	      5.76333595
      0.76448700	     -0.00000000	    -65.13433463	     55.29134498	      5.80617405
      0.76479087	      0.00000000	    -65.13638389	     55.22064757	      5.84742415
      0.76509475	      0.00000000	    -65.13829785	     55.14972517	      5.88724688
      0.76539862	      0.00000000	    -65.14007577	     55.07857566	      5.92578788
      0.76570250	      0.00000000	    -65.14171689	     55.00719694	      5.96317912
      0.76600637	      0.00000000	    -65.14322044	     54.93558690	      5.99954014
      0.76627959	      0.00000000	    -65.14445428	     54.87100105	      6.03144325
      0.76655282	     -0.00000000	    -65.14557570	     54.80622494	      6.06267271
      0.76682604	     -0.00000000	    -65.14658418	     54.74125707	      6.09329386
      0.76709926	      0.00000000	    -65.14747915	     54.67609592	      6.12336646
      0.76737248	     -0.00000000	    -65.14826006	     54.61073995	      6.15294512
      0.76764571	      0.00000000	    -65.14892634	     54.54518767	      6.18207968
      0.76791893	      0.00000000	    -65.14947743	     54.47943755	      6.21081571
      0.76819215	     -0.00000000	    -65.14991276	     54.41348809	      6.23919478
      0.76846537	      0.00000000	    -65.15023176	     54.34733778	      6.26725486
      0.76873860	     -0.00000000	    -65.15043385	     54.28098512	      6.29503063
      0.76901182	     -0.00000000	    -65.15051846	     54.21442860	      6.32255371
      0.76928504	      0.00000000	    -65.15048502	     54.14766674	      6.34985299
      0.76955826	      0.00000000	    -65.15033294	     54.08069804	      6.37695482
      0.76983149	      0.00000000	    -65.15006163	     54.01352100	      6.40388326
      0.77010471	     -0.00000000	    -65.14967050	     53.94613414	      6.43066025
      0.77037793	      0.00000000	    -65.14915898	     53.87853597	      6.45730582
      0.77065115	     -0.00000000	    -65.14852645	     53.81072500	      6.48383825
      0.77092438	      0.00000000	    -65.14777232	     53.74269974	      6.51027421
      0.77119760	      0.00000000	    -65.14689600	     53.67445871	      6.53662891
      0.77147082	     -0.00000000	    -65.14589686	     53.60600042	      6.56291624
      0.77174404	      0.00000000	    -65.14477431	     53.53732338	      6.58914887
      0.77201727	     -0.00000000	    -65.14352773	     53.46842611	      6.61533834
      0.77229049	     -0.00000000	    -65.14215650	     53.39930711	      6.64149520
      0.77256371	      0.00000000	    -65.14066000	     53.32996490	      6.66762909
      0.77283693	     -0.00000000	    -65.13903759	     53.26039798	      6.69374878
      0.77311016	     -0.00000000	    -65.13728866	     53.19060486	      6.71986228
      0.77338338	     -0.00000000	    -65.13541256	     53.12058403	      6.74597692
      0.77365660	     -0.00000000	    -65.13340866	     53.05033400	      6.77209937
      0.77392982	     -0.00000000	    -65.13127631	     52.97985325	      6.79823574
      0.77420305	     -0.00000000	    -65.12901485	     52.90914028	      6.82439158
      0.77447627	      0.00000000	    -65.12662364	     52.83819357	      6.85057198
      0.77474949	     -0.00000000	    -65.12410202	     52.76701160	      6.87678159
      0.77502271	      0.00000000	    -65.12144933	     52.69559283	      6.90302465
      0.77529594	      0.00000000	    -65.11866488	     52.62393574	      6.92930504
      0.77556916	      0.00000000	    -65.11574801	     52.55203879	      6.95562630
      0.77584238	      0.00000000	    -65.11269805	     52.47990042	      6.98199167
      0.77611560	     -0.00000000	    -65.10951430	     52.40751908	      7.00840412
      0.77638883	     -0.00000000	    -65.10619607	     52.33489321	      7.03486637
      0.77666205	      0.00000000	    -65.10274267	     52.26202124	      7.06138088
      0.77693527	     -0.00000000	    -65.09915340	     52.18890158	      7.08794993
      0.77720849	      0.00000000	    -65.09542755	     52.11553263	      7.11457562
      0.77748172	      0.00000000	    -65.09156441	     52.04191282	      7.14125983
      0.77775494	      0.00000000	    -65.08756327	     51.96804051	      7.16800433
      0.77802816	     -0.00000000	    -65.08342339	     51.89391410	      7.19481071
      0.77830138	      0.00000000	    -65.07914404	     51.81953194	      7.22168045
      0.77857461	      0.00000000	    -65.07472450	     51.74489240	      7.24861491
      0.77884783	      0.00000000	    -65.07016401	     51.66999382	      7.27561532
      0.77912105	     -0.00000000	    -65.06546184	     51.59483453	      7.30268283
      0.77939427	      0.00000000	    -65.06061723	     51.51941285	      7.32981850
      0.77966750	     -0.00000000	    -65.05562941	     51.44372710	      7.35702328
      0.77994072	     -0.00000000	    -65.05049765	     51.36777555	      7.38429808
      0.78021394	     -0.00000000	    -65.04522120	     51.29155650	      7.41164372
      0.78048717	     -0.00000000	    -65.03979933	     51.21506820	      7.43906096
      0.78076039	      0.00000000	    -65.03423128	     51.13830891	      7.46655051
      0.78103361	      0.00000000	    -65.02851631	     51.06127687	      7.49411301
      0.78130683	     -0.00000000	    -65.02265366	     50.98397029	      7.52174906
      0.78158006	      0.00000000	    -65.01664255	     50.90638738	      7.54945923
      0.78185328	     -0.00000000	    -65.01048222	     50.82852632	      7.57724404
      0.78212650	      0.00000000	    -65.00417188	     50.75038530	      7.60510395
      0.78239972	     -0.00000000	    -64.99771075	     50.67196246	      7.63303943
      0.78267295	      0.00000000	    -64.99109804	     50.59325593	      7.66105088
      0.78294617	     -0.00000000	    -64.98433294	     50.51426385	      7.68913868
      0.78321939	      0.00000000	    -64.97741465	     50.43498431	      7.71730321
      0.78349261	     -0.00000000	    -64.97034236	     50.35541539	      7.74554479
      0.78376584	      0.00000000	    -64.96311524	     50.27555515	      7.77386374
      0.78403906	     -0.00000000	    -64.95573247	     50.19540165	      7.80226035
      0.78431228	      0.00000000	    -64.94819321	     50.11495290	      7.83073488
      0.78458550	     -0.00000000	    -64.94049662	     50.03420690	      7.85928759
      0.78485873	      0.00000000	    -64.93264185	     49.95316165	      7.88791872
      0.78513195	      0.00000000	    -64.92462805	     49.87181509	      7.91662848
      0.78540517	      0.00000000	    -64.91645435	     49.79016518	      7.94541708
      0.78567839	      0.00000000	    -64.90811988	     49.70820982	      7.97428470
      0.78595162	     -0.00000000	    -64.89962375	     49.62594691	      8.00323153
      0.78622484	      0.00000000	    -64.89096509	     49.54337432	      8.03225773
      0.78649806	      0.00000000	    -64.88214300	     49.46048990	      8.06136343
      0.78677128	     -0.00000000	    -64.87315657	     49.37729147	      8.09054879
      0.78704451	      0.00000000	    -64.86400490	     49.29377683	      8.11981393
      0.78731773	     -0.00000000	    -64.85468706	     49.20994375	      8.14915895
      0.78759095	      0.00000000	    -64.84520214	     49.12578998	      8.17858396
      0.78786417	      0.00000000	    -64.83554919	     49.04131324	      8.20808906
      0.78813740	      0.00000000	    -64.82572727	     48.95651122	      8.23767431
      0.78841062	     -0.00000000	    -64.81573544	     48.87138160	      8.26733980
      0.78868384	      0.00000000	    -64.80557273	     48.78592199	      8.29708556
      0.78895706	      0.00000000	    -64.79523818	     48.70013003	      8.32691165
      0.78923029	     -0.00000000	    -64.78473081	     48.61400327	      8.35681811
      0.78950351	     -0.00000000	    -64.77404963	     48.52753928	      8.38680494
      0.78977673	      0.00000000	    -64.76319366	     48.44073558	      8.41687217
      0.79004995	      0.00000000	    -64.75216188	     48.35358964	      8.44701978
      0.79032318	     -0.00000000	    -64.74095330	     48.26609892	      8.47724776
      0.79059640	     -0.00000000	    -64.72956688	     48.17826085	      8.50755608
      0.79086962	      0.00000000	    -64.71800160	     48.09007281	      8.53794470
      0.79114284	      0.00000000	    -64.70625643	     48.00153215	      8.56841355
      0.79141607	     -0.00000000	    -64.69433031	     47.91263620	      8.59896256
      0.79166189	      0.00000000	    -64.68344444	     47.83234728	      8.62651705
      0.79190772	      0.00000000	    -64.67241044	     47.75176651	      8.65413634
      0.79215355	      0.00000000	    -64.66122754	     47.67089188	      8.68182028
      0.79239938	     -0.00000000	    -64.64989495	     47.58972133	      8.70956878
      0.79264521	     -0.00000000	    -64.63841189	     47.50825279	      8.73738172
      0.79289104	     -0.00000000	    -64.62677755	     47.42648413	      8.76525899
      0.79313687	      0.00000000	    -64.61499112	     47.34441323	      8.79320044
      0.79338269	     -0.00000000	    -64.60305180	     47.26203792	      8.82120593
      0.79362852	      0.00000000	    -64.59095875	     47.17935600	      8.84927528
      0.79387435	      0.00000000	    -64.57871115	     47.09636526	      8.87740831
      0.79412018	     -0.00000000	    -64.56630818	     47.01306344	      8.90560483
      0.79436601	      0.00000000	    -64.55374898	     46.92944827	      8.93386462
      0.79461184	     -0.00000000	    -64.54103271	     46.84551742	      8.96218744
      0.79485767	     -0.00000000	    -64.52815851	     46.76126854	      8.99057304
      0.79510350	      0.00000000	    -64.51512553	     46.67669927	      9.01902115
      0.79534932	     -0.00000000	    -64.50193290	     46.59180717	      9.04753148
      0.79559515	      0.00000000	    -64.48857974	     46.50658981	      9.07610371
      0.79584098	     -0.00000000	    -64.47506516	     46.42104471	      9.10473749
      0.79608681	      0.00000000	    -64.46138829	     46.33516932	      9.13343248
      0.79633264	      0.00000000	    -64.44754822	     46.24896111	      9.16218827
      0.79657847	     -0.00000000	    -64.43354405	     46.16241747	      9.19100446
      0.79682430	     -0.00000000	    -64.41937486	     46.07553576	      9.21988059
      0.79707012	      0.00000000	    -64.40503975	     45.98831329	      9.24881620
      0.79731595	     -0.00000000	    -64.39053777	     45.90074736	      9.27781077
      0.79756178	      0.00000000	    -64.37586801	     45.81283519	      9.30686378
      0.79780761	      0.00000000	    -64.36102951	     45.72457398	      9.33597463
      0.79805344	      0.00000000	    -64.34602133	     45.63596086	      9.36514273
      0.79829927	     -0.00000000	    -64.33084251	     45.54699293	      9.39436742
      0.79854510	      0.00000000	    -64.31549209	     45.45766725	      9.42364801
      0.79879092	      0.00000000	    -64.29996909	     45.36798080	      9.45298377
      0.79903675	     -0.00000000	    -64.28427253	     45.27793052	      9.48237392
      0.79928258	      0.00000000	    -64.26840143	     45.18751332	      9.51181765
      0.79952841	      0.00000000	    -64.25235478	     45.09672602	      9.54131406
      0.79977424	     -0.00000000	    -64.23613158	     45.00556541	      9.57086226
      0.80002007	     -0.00000000	    -64.21973081	     44.91402819	      9.60046124
      0.80026590	     -0.00000000	    -64.20315146	     44.82211103	      9.63010999
      0.80051172	      0.00000000	    -64.18639250	     44.72981051	      9.65980741
      0.80075755	      0.00000000	    -64.16945287	     44.63712317	      9.68955235
      0.80100338	     -0.00000000	    -64.15233154	     44.54404547	      9.71934360
      0.80124921	     -0.00000000	    -64.13502746	     44.45057379	      9.74917988
      0.80149504	      0.00000000	    -64.11753954	     44.35670445	      9.77905985
      0.80174087	      0.00000000	    -64.09986672	     44.26243370	      9.80898209
      0.80198670	     -0.00000000	    -64.08200791	     44.16775769	      9.83894513
      0.80223253	      0.00000000	    -64.06396203	     44.07267250	      9.86894741
      0.80247835	     -0.00000000	    -64.04572796	     43.97717415	      9.89898732
      0.80272418	      0.00000000	    -64.02730460	     43.88125852	      9.92906314
      0.80297001	      0.00000000	    -64.00869082	     43.78492145	      9.95917313
      0.80321584	     -0.00000000	    -63.98988550	     43.68815866	      9.98931542
      0.80346167	     -0.00000000	    -63.97088749	     43.59096578	     10.01948812
      0.80370750	     -0.00000000	    -63.95169565	     43.49333834	     10.04968924
      0.80395333	      0.00000000	    -63.93230881	     43.39527175	     10.07991673
      0.80419915	      0.00000000	    -63.91272580	     43.29676133	     10.11016847
      0.80444498	     -0.00000000	    -63.89294544	     43.19780227	     10.14044230
      0.80469081	     -0.00000000	    -63.87296655	     43.09838965	     10.17073599
      0.80493664	     -0.00000000	    -63.85278792	     42.99851843	     10.20104726
      0.80518247	      0.00000000	    -63.83240834	     42.89818344	     10.23137379
      0.80542830	      0.00000000	    -63.81182659	     42.79737935	     10.26171325
      0.80567413	     -0.00000000	    -63.79104144	     42.69610073	     10.29206325
      0.80591995	     -0.00000000	    -63.77005163	     42.59434198	     10.32242143
      0.80616578	     -0.00000000	    -63.74885593	     42.49209735	     10.35278539
      0.80641161	      0.00000000	    -63.72745306	     42.38936095	     10.38315277
      0.80665744	     -0.00000000	    -63.70584175	     42.28612669	     10.41352122
      0.80690327	      0.00000000	    -63.68402071	     42.18238835	     10.44388845
      0.80714910	      0.00000000	    -63.66198864	     42.07813949	     10.47425222
      0.80739493	      0.00000000	    -63.63974423	     41.97337351	     10.50461034
      0.80764075	      0.00000000	    -63.61728616	     41.86808361	     10.53496075
      0.80788658	     -0.00000000	    -63.59461309	     41.76226279	     10.56530144
      0.80813241	     -0.00000000	    -63.57172368	     41.65590381	     10.59563056
      0.80837824	      0.00000000	    -63.54861657	     41.54899925	     10.62594636
      0.80862407	     -0.00000000	    -63.52529039	     41.44154144	     10.65624726
      0.80886990	     -0.00000000	    -63.50174376	     41.33352245	     10.68653182
      0.80911573	      0.00000000	    -63.47797528	     41.22493414	     10.71679876
      0.80936156	     -0.00000000	    -63.45398355	     41.11576808	     10.74704699
      0.80960738	      0.00000000	    -63.42976714	     41.00601558	     10.77727558
      0.80985321	      0.00000000	    -63.40532463	     40.89566766	     10.80748380
      0.81009904	     -0.00000000	    -63.38065457	     40.78471505	     10.83767111
      0.81034487	     -0.00000000	    -63.35575549	     40.67314817	     10.86783716
      0.81059070	     -0.00000000	    -63.33062593	     40.56095714	     10.89798178
      0.81083653	     -0.00000000	    -63.30526440	     40.44813173	     10.92810498
      0.81108236	     -0.00000000	    -63.27966940	     40.33466138	     10.95820698
      0.81132818	      0.00000000	    -63.25383942	     40.22053517	     10.98828816
      0.81157401	     -0.00000000	    -63.22777293	     40.10574182	     11.01834905
      0.81181984	     -0.00000000	    -63.20146839	     39.99026968	     11.04839039
      0.81206567	      0.00000000	    -63.17492425	     39.87410671	     11.07841302
      0.81231150	     -0.00000000	    -63.14813893	     39.75724045	     11.10841795
      0.81255733	      0.00000000	    -63.12111086	     39.63965806	     11.13840633
      0.81280316	     -0.00000000	    -63.09383843	     39.52134626	     11.16837940
      0.81304898	     -0.00000000	    -63.06632004	     39.40229137	     11.19833854
      0.81329481	      0.00000000	    -63.03855405	     39.28247924	     11.22828520
      0.81354064	     -0.00000000	    -63.01053882	     39.16189531	     11.25822095
      0.81378647	      0.00000000	    -62.98227269	     39.04052456	     11.28814740
      0.81403230	      0.00000000	    -62.95375399	     38.91835154	     11.31806625
      0.81427813	      0.00000000	    -62.92498103	     38.79536033	     11.34797925
      0.81452396	      0.00000000	    -62.89595210	     38.67153460	     11.37788819
      0.81476978	     -0.00000000	    -62.86666548	     38.54685756	     11.40779490
      0.81501561	     -0.00000000	    -62.83711943	     38.42131201	     11.43770122
      0.81526144	      0.00000000	    -62.80731220	     38.29488033	     11.46760905
      0.81550727	      0.00000000	    -62.77724201	     38.16754452	     11.49752025
      0.81572831	      0.00000000	    -62.74997843	     38.05226335	     11.52441932
      0.81594934	      0.00000000	    -62.72249947	     37.93622274	     11.55132408
      0.81617038	     -0.00000000	    -62.69480383	     37.81940894	     11.57823584
      0.81639142	     -0.00000000	    -62.66689018	     37.70180796	     11.60515595
      0.81661246	      0.00000000	    -62.63875719	     37.58340569	     11.63208578
      0.81683349	      0.00000000	    -62.61040348	     37.46418787	     11.65902664
      0.81705453	      0.00000000	    -62.58182769	     37.34414015	     11.68597987
      0.81727557	      0.00000000	    -62.55302843	     37.22324816	     11.71294675
      0.81749660	      0.00000000	    -62.52400432	     37.10149747	     11.73992858
      0.81771764	      0.00000000	    -62.49475395	     36.97887371	     11.76692662
      0.81793868	      0.00000000	    -62.46527589	     36.85536256	     11.79394210
      0.81815971	     -0.00000000	    -62.43556872	     36.73094983	     11.82097623
      0.81838075	      0.00000000	    -62.40563098	     36.60562150	     11.84803022
      0.81860179	      0.00000000	    -62.37546124	     36.47936379	     11.87510523
      0.81882283	      0.00000000	    -62.34505800	     36.35216316	     11.90220239
      0.81904386	      0.00000000	    -62.31441979	     36.22400644	     11.92932282
      0.81926490	     -0.00000000	    -62.28354511	     36.09488084	     11.95646761
      0.81948594	      0.00000000	    -62.25243245	     35.96477401	     11.98363782
      0.81970697	      0.00000000	    -62.22108029	     35.83367409	     12.01083449
      0.81992801	     -0.00000000	    -62.18948708	     35.70156980	     12.03805861
      0.82014905	      0.00000000	    -62.15765127	     35.56845043	     12.06531117
      0.82037008	     -0.00000000	    -62.12557129	     35.43430594	     12.09259313
      0.82059112	     -0.00000000	    -62.09324556	     35.29912699	     12.11990541
      0.82081216	     -0.00000000	    -62.06067249	     35.16290493	     12.14724891
      0.82103320	      0.00000000	    -62.02785045	     35.02563193	     12.17462451
      0.82125423	      0.00000000	    -61.99477783	     34.88730089	     12.20203306
      0.82147527	      0.00000000	    -61.96145297	     34.74790555	     12.22947538
      0.82169631	      0.00000000	    -61.92787421	     34.60744047	     12.25695227
      0.82191734	     -0.00000000	    -61.89403989	     34.46590101	     12.28446451
      0.82213838	      0.00000000	    -61.85994831	     34.32328336	     12.31201285
      0.82235942	     -0.00000000	    -61.82559776	     34.17958449	     12.33959801
      0.82258045	     -0.00000000	    -61.79098651	     34.03480216	     12.36722072
      0.82280149	      0.00000000	    -61.75611282	     33.88893487	     12.39488165
      0.82302253	      0.00000000	    -61.72097494	     33.74198182	     12.42258147
      0.82324357	     -0.00000000	    -61.68557107	     33.59394284	     12.45032081
      0.82346460	      0.00000000	    -61.64989943	     33.44481838	     12.47810031
      0.82368564	      0.00000000	    -61.61395821	     33.29460937	     12.50592056
      0.82390668	     -0.00000000	    -61.57774556	     33.14331721	     12.53378216
      0.82412771	      0.00000000	    -61.54125963	     32.99094365	     12.56168566
      0.82434875	     -0.00000000	    -61.50449857	     32.83749071	     12.58963161
      0.82456979	     -0.00000000	    -61.46746046	     32.68296058	     12.61762055
      0.82479082	      0.00000000	    -61.43014340	     32.52735550	     12.64565298
      0.82501186	      0.00000000	    -61.39254547	     32.37067772	     12.67372941
      0.82523290	     -0.00000000	    -61.35466469	     32.21292931	     12.70185031
      0.82545394	     -0.00000000	    -61.31649912	     32.05411209	     12.73001616
      0.82567497	     -0.00000000	    -61.27804673	     31.89422756	     12.75822741
      0.82589601	      0.00000000	    -61.23930553	     31.73327670	     12.78648448
      0.82611705	      0.00000000	    -61.20027347	     31.57125997	     12.81478782
      0.82633808	      0.00000000	    -61.16094849	     31.40817711	     12.84313781
      0.82655912	      0.00000000	    -61.12132849	     31.24402714	     12.87153488
      0.82678016	      0.00000000	    -61.08141138	     31.07880820	     12.89997939
      0.82700119	      0.00000000	    -61.04119501	     30.91251751	     12.92847172
      0.82722223	      0.00000000	    -61.00067724	     30.74515129	     12.95701224
      0.82744327	      0.00000000	    -60.95985586	     30.57670471	     12.98560128
      0.82766431	     -0.00000000	    -60.91872869	     30.40717186	     13.01423920
      0.82788534	     -0.00000000	    -60.87729347	     30.23654569	     13.04292633
      0.82810638	     -0.00000000	    -60.83554796	     30.06481802	     13.07166297
      0.82832742	      0.00000000	    -60.79348985	     29.89197956	     13.10044944
      0.82854845	      0.00000000	    -60.75111683	     29.71801989	     13.12928603
      0.82876949	     -0.00000000	    -60.70842656	     29.54292753	     13.15817305
      0.82899053	     -0.00000000	    -60.66541666	     29.36668998	     13.18711076
      0.82921156	     -0.00000000	    -60.62208473	     29.18929379	     13.21609944
      0.82943260	     -0.00000000	    -60.57842834	     29.01072465	     13.24513936
      0.82965364	      0.00000000	    -60.53444501	     28.83096749	     13.27423076
      0.82987468	      0.00000000	    -60.49013225	     28.65000658	     13.30337391
      0.83009571	     -0.00000000	    -60.44548754	     28.46782568	     13.33256904
      0.83031675	     -0.00000000	    -60.40050831	     28.28440817	     13.36181638
      0.83053779	     -0.00000000	    -60.35519197	     28.09973715	     13.39111617
      0.83075882	     -0.00000000	    -60.30953588	     27.91379567	     13.42046861
      0.83097986	      0.00000000	    -60.26353739	     27.72656680	     13.44987393
      0.83120090	     -0.00000000	    -60.21719380	     27.53803384	     13.47933233
      0.83142193	      0.00000000	    -60.17050236	     27.34818046	     13.50884402
      0.83164297	      0.00000000	    -60.12346030	     27.15699085	     13.53840919
      0.83186401	      0.00000000	    -60.07606481	     26.96444986	     13.56802803
      0.83208505	      0.00000000	    -60.02831303	     26.77054315	     13.59770073
      0.83230608	     -0.00000000	    -59.98020208	     26.57525732	     13.62742748
      0.83250464	      0.00000000	    -59.93667444	     26.39864216	     13.65417776
      0.83270321	      0.00000000	    -59.89285239	     26.22089597	     13.68097197
      0.83290177	      0.00000000	    -59.84873378	     26.04201145	     13.70781019
      0.83310033	     -0.00000000	    -59.80431641	     25.86198217	     13.73469254
      0.83329889	     -0.00000000	    -59.75959802	     25.68080265	     13.76161914
      0.83349745	      0.00000000	    -59.71457635	     25.49846833	     13.78859009
      0.83369602	     -0.00000000	    -59.66924909	     25.31497567	     13.81560553
      0.83389458	      0.00000000	    -59.62361391	     25.13032522	     13.84266556
      0.83409314	     -0.00000000	    -59.57766844	     24.94453695	     13.86977030
      0.83429170	      0.00000000	    -59.53141027	     24.75763807	     13.89691987
      0.83449026	     -0.00000000	    -59.48483698	     24.56965591	     13.92411437
      0.83468882	      0.00000000	    -59.43794609	     24.38061794	     13.95135393
      0.83488739	      0.00000000	    -59.39073509	     24.19055176	     13.97863866
      0.83508595	     -0.00000000	    -59.34320144	     23.99948517	     14.00596867
      0.83528451	      0.00000000	    -59.29534257	     23.80744614	     14.03334409
      0.83548307	     -0.00000000	    -59.24715585	     23.61446282	     14.06076504
      0.83568163	     -0.00000000	    -59.19863862	     23.42056362	     14.08823164
      0.83588020	      0.00000000	    -59.14978818	     23.22577713	     14.11574401
      0.83607876	     -0.00000000	    -59.10060179	     23.03013221	     14.14330229
      0.83627732	      0.00000000	    -59.05107666	     22.83365795	     14.17090661
      0.83647588	      0.00000000	    -59.00120997	     22.63638365	     14.19855710
      0.83667444	     -0.00000000	    -58.95099883	     22.43833891	     14.22625391
      0.83687301	     -0.00000000	    -58.90044033	     22.23955351	     14.25399719
      0.83707157	      0.00000000	    -58.84953149	     22.04005747	     14.28178709
      0.83727013	     -0.00000000	    -58.79826928	     21.83988102	     14.30962377
      0.83746869	     -0.00000000	    -58.74665065	     21.63905456	     14.33750740
      0.83766725	      0.00000000	    -58.69467245	     21.43760864	     14.36543816
      0.83786581	      0.00000000	    -58.64233151	     21.23557391	     14.39341623
      0.83806438	     -0.00000000	    -58.58962459	     21.03298111	     14.42144181
      0.83826294	      0.00000000	    -58.53654839	     20.82986096	     14.44951510
      0.83846150	     -0.00000000	    -58.48309957	     20.62624413	     14.47763632
      0.83866006	     -0.00000000	    -58.42927469	     20.42216117	     14.50580570
      0.83885862	      0.00000000	    -58.37507027	     20.21764243	     14.53402349
      0.83905719	     -0.00000000	    -58.32048277	     20.01271796	     14.56228993
      0.83925575	     -0.00000000	    -58.26550857	     19.80741741	     14.59060531
      0.83945431	      0.00000000	    -58.21014398	     19.60176995	     14.61896992
      0.83965287	     -0.00000000	    -58.15438523	     19.39580413	     14.64738406
      0.83985143	      0.00000000	    -58.09822848	     19.18954778	     14.67584807
      0.84005000	     -0.00000000	    -58.04166982	     18.98302789	     14.70436229
      0.84024856	      0.00000000	    -57.98470523	     18.77627048	     14.73292710
      0.84044712	     -0.00000000	    -57.92733065	     18.56930049	     14.76154289
      0.84064568	     -0.00000000	    -57.86954189	     18.36214161	     14.79021009
      0.84084424	      0.00000000	    -57.81133468	     18.15481622	     14.81892915
      0.84104280	     -0.00000000	    -57.75270466	     17.94734524	     14.84770056
      0.84124137	      0.00000000	    -57.69364737	     17.73974801	     14.87652484
      0.84141998	      0.00000000	    -57.64015515	     17.55291610	     14.90249853
      0.84159859	      0.00000000	    -57.58631010	     17.36600802	     14.92851591
      0.84177720	      0.00000000	    -57.53210875	     17.17903426	     14.95457740
      0.84195581	     -0.00000000	    -57.47754759	     16.99200406	     14.98068347
      0.84213442	     -0.00000000	    -57.42262297	     16.80492540	     15.00683465
      0.84231303	     -0.00000000	    -57.36733120	     16.61780500	     15.03303146
      0.84249164	     -0.00000000	    -57.31166849	     16.43064828	     15.05927449
      0.84267026	     -0.00000000	    -57.25563096	     16.24345939	     15.08556435
      0.84284887	      0.00000000	    -57.19921464	     16.05624121	     15.11190170
      0.84302748	      0.00000000	    -57.14241547	     15.86899537	     15.13828724
      0.84320609	      0.00000000	    -57.08522927	     15.68172230	     15.16472169
      0.84338470	      0.00000000	    -57.02765180	     15.49442124	     15.19120584
      0.84356331	     -0.00000000	    -56.96967867	     15.30709034	     15.21774053
      0.84374192	      0.00000000	    -56.91130539	     15.11972666	     15.24432665
      0.84392053	     -0.00000000	    -56.85252737	     14.93232630	     15.27096514
      0.84409915	     -0.00000000	    -56.79333988	     14.74488445	     15.29765700
      0.84427776	      0.00000000	    -56.73373806	     14.55739545	     15.32440331
      0.84445637	      0.00000000	    -56.67371694	     14.36985293	     15.35120519
      0.84463498	      0.00000000	    -56.61327139	     14.18224984	     15.37806386
      0.84481359	     -0.00000000	    -56.55239614	     13.99457859	     15.40498060
      0.84499220	     -0.00000000	    -56.49108577	     13.80683113	     15.43195678
      0.84517081	     -0.00000000	    -56.42933471	     13.61899904	     15.46361407
      0.84534942	     -0.00000000	    -56.36713720	     13.43107357	     15.49599827
      0.84552804	     -0.00000000	    -56.30448732	     13.24304579	     15.52830377
      0.84570665	     -0.00000000	    -56.24137898	     13.05490669	     15.56054123
      0.84588526	     -0.00000000	    -56.17780590	     12.86664732	     15.59272088
      0.84606387	      0.00000000	    -56.11376160	     12.67825887	     15.62485249
      0.84622392	     -0.00000000	    -56.05596588	     12.50932767	     15.65361243
      0.84638398	     -0.00000000	    -55.99778142	     12.34027989	     15.68234793
      0.84654403	      0.00000000	    -55.93920316	     12.17110978	     15.71106530
      0.84670408	     -0.00000000	    -55.88022582	     12.00181189	     15.73977072
      0.84686413	      0.00000000	    -55.82084400	     11.83238110	     15.76847017
      0.84702419	      0.00000000	    -55.76105213	     11.66281263	     15.79716953
      0.84718424	     -0.00000000	    -55.70084445	     11.49310216	     15.82587458
      0.84734429	      0.00000000	    -55.64021503	     11.32324580	     15.85459096
      0.84750435	      0.00000000	    -55.57915777	     11.15324013	     15.88332427
      0.84766440	     -0.00000000	    -55.51766635	     10.98308228	     15.91208003
      0.84782445	      0.00000000	    -55.45573426	     10.81276992	     15.94086373
      0.84798451	     -0.00000000	    -55.39335479	     10.64230128	     15.96968083
      0.84814456	      0.00000000	    -55.33052099	     10.47167523	     15.99853677
      0.84830461	     -0.00000000	    -55.26722570	     10.30089126	     16.02743701
      0.84846467	     -0.00000000	    -55.20346152	     10.12994953	     16.05638705
      0.84862472	      0.00000000	    -55.13922080	      9.95885088	     16.08539240
      0.84878477	     -0.00000000	    -55.07449563	      9.78759683	     16.11445864
      0.84894482	     -0.00000000	    -55.00927784	      9.61618968	     16.14359141
      0.84910488	     -0.00000000	    -54.94355900	      9.44463245	     16.17279647
      0.84924832	      0.00000000	    -54.88422883	      9.29075827	     16.19903621
      0.84939176	      0.00000000	    -54.82448271	      9.13676984	     16.22534299
      0.84953520	     -0.00000000	    -54.76431396	      8.98267095	     16.25172116
      0.84967864	     -0.00000000	    -54.70371571	      8.82846593	     16.27817515
      0.84982208	      0.00000000	    -54.64268084	      8.67415963	     16.30470950
      0.84996552	      0.00000000	    -54.58120205	      8.51975746	     16.33132887
      0.85010896	     -0.00000000	    -54.51927179	      8.36526543	     16.35803802
      0.85025240	     -0.00000000	    -54.45688231	      8.21069008	     16.38484183
      0.85039584	      0.00000000	    -54.39402559	      8.05603857	     16.41174532
      0.85053928	      0.00000000	    -54.33069339	      7.90131866	     16.43875364
      0.85068272	      0.00000000	    -54.26687721	      7.74653872	     16.46587207
      0.85082615	     -0.00000000	    -54.20256830	      7.59170778	     16.49310604
      0.85096959	     -0.00000000	    -54.13775765	      7.43683549	     16.52046114
      0.85111303	      0.00000000	    -54.07243598	      7.28193219	     16.54794311
      0.85125647	      0.00000000	    -54.00659372	      7.12700890	     16.57555788
      0.85139991	     -0.00000000	    -53.94022105	      6.97207737	     16.60331151
      0.85152897	      0.00000000	    -53.88004438	      6.83268972	     16.62840506
      0.85165802	     -0.00000000	    -53.81942258	      6.69331507	     16.65362079
      0.85178707	      0.00000000	    -53.75834790	      6.55396356	     16.67896348
      0.85191612	     -0.00000000	    -53.69681237	      6.41464583	     16.70443802
      0.85204517	      0.00000000	    -53.63480784	      6.27537309	     16.73004948
      0.85217422	     -0.00000000	    -53.57232591	      6.13615714	     16.75580302
      0.85230328	     -0.00000000	    -53.50935803	      5.99701037	     16.78170394
      0.85243233	      0.00000000	    -53.44589540	      5.85794581	     16.80775767
      0.85256138	     -0.00000000	    -53.38192901	      5.71897717	     16.83396976
      0.85269043	      0.00000000	    -53.31744966	      5.58011884	     16.86034591
      0.85281948	     -0.00000000	    -53.25244791	      5.44138599	     16.88689194
      0.85294854	      0.00000000	    -53.18691410	      5.30279455	     16.91361381
      0.85307759	     -0.00000000	    -53.12083836	      5.16436132	     16.94051761
      0.85320664	     -0.00000000	    -53.05421059	      5.02610400	     16.96760957
      0.85333569	     -0.00000000	    -52.98702046	      4.88804125	     16.99489604
      0.85346474	      0.00000000	    -52.91925743	      4.75019278	     17.02238353
      0.85359379	     -0.00000000	    -52.85091071	      4.61257943	     17.05007866
      0.85372285	     -0.00000000	    -52.78196928	      4.47522326	     17.07798821
      0.85383826	     -0.00000000	    -52.71979990	      4.35261834	     17.10313580
      0.85395368	     -0.00000000	    -52.65713764	      4.23025551	     17.12846547
      0.85406909	     -0.00000000	    -52.59397416	      4.10815348	     17.15398231
      0.85418451	     -0.00000000	    -52.53030095	      3.98633208	     17.17969152
      0.85429992	      0.00000000	    -52.46610935	      3.86481231	     17.20559840
      0.85441534	     -0.00000000	    -52.40139053	      3.74361647	     17.23170832
      0.85453075	     -0.00000000	    -52.33613553	      3.62276833	     17.25802674
      0.85464617	     -0.00000000	    -52.27033522	      3.50229321	     17.28455924
      0.85476158	     -0.00000000	    -52.20398030	      3.38221815	     17.31131144
      0.85487700	      0.00000000	    -52.13706134	      3.26257215	     17.33828910
      0.85499241	      0.00000000	    -52.06956871	      3.14338631	     17.36549802
      0.85510783	      0.00000000	    -52.00149265	      3.02469410	     17.39294413
      0.85522324	     -0.00000000	    -51.93282323	      2.90653164	     17.42063343
      0.85533866	      0.00000000	    -51.86355033	      2.78893797	     17.44857203
      0.85545407	      0.00000000	    -51.79366369	      2.67195543	     17.47676613
      0.85553803	      0.00000000	    -51.74243493	      2.58726961	     17.49743926
      0.85562198	     -0.00000000	    -51.69086882	      2.50294951	     17.51825849
      0.85572780	      0.00000000	    -51.62537954	      2.39722079	     17.54472291
      0.85583362	      0.00000000	    -51.55932831	      2.29214790	     17.57144620
      0.85593944	     -0.00000000	    -51.49270493	      2.18777980	     17.59843532
      0.85604527	      0.00000000	    -51.42549984	      2.08417003	     17.62569601
      0.85615109	      0.00000000	    -51.35770360	      1.98137705	     17.65323366
      0.85625691	      0.00000000	    -51.28930673	      1.87946472	     17.68105353
      0.85636273	      0.00000000	    -51.22029971	      1.77850303	     17.70916088
      0.85646855	      0.00000000	    -51.15067296	      1.67856890	     17.73756098
      0.85657437	      0.00000000	    -51.08041680	      1.57974706	     17.76625909
      0.85668019	      0.00000000	    -51.00952148	      1.48213112	     17.79526050
      0.85678601	     -0.00000000	    -50.93797716	      1.38582473	     17.82457050
      0.85689183	      0.00000000	    -50.86577393	      1.29094292	     17.85419441
      0.85699765	     -0.00000000	    -50.79290179	      1.19761359	     17.88413760
      0.85710347	     -0.00000000	    -50.71935063	      1.10597919	     17.91440544
      0.85720929	     -0.00000000	    -50.64511027	      1.01619857	     17.94500334
      0.85731511	     -0.00000000	    -50.57017043	      0.92844896	     17.97593677
      0.85742093	     -0.00000000	    -50.49452071	      0.84292809	     18.00721121
      0.85752675	     -0.00000000	    -50.41815062	      0.75985637	     18.03883223
      0.85763257	      0.00000000	    -50.34104957	      0.67947895	     18.07080542
      0.85773839	      0.00000000	    -50.26320683	      0.60206747	     18.10313647
      0.85784421	     -0.00000000	    -50.18461157	      0.52792127	     18.13583110
      0.85795003	      0.00000000	    -50.10525284	      0.45736733	     18.16889515
      0.85805585	      0.00000000	    -50.02511953	      0.39075863	     18.20233452
      0.85816167	     -0.00000000	    -49.94420041	      0.32846956	     18.23615519
      0.85826749	      0.00000000	    -49.86248411	      0.27088757	     18.27036328
      0.85837331	     -0.00000000	    -49.77995909	      0.21839948	     18.30496500
      0.85847913	      0.00000000	    -49.69661368	      0.17137098	     18.33996667
      0.85858496	      0.00000000	    -49.61243600	      0.13011857	     18.37537475
      0.85871214	     -0.00000000	    -49.51014906	      0.08850004	     18.41847698
      0.85883932	      0.00000000	    -49.40662135	      0.05570174	     18.46218752
      0.85896650	      0.00000000	    -49.30183118	      0.03150044	     18.50651846
      0.85909368	      0.00000000	    -49.19575646	      0.01521480	     18.55148226
      0.85922086	     -0.00000000	    -49.08837462	      0.00567409	     18.59709178
      0.85934804	      0.00000000	    -48.97966261	      0.00126453	     18.64336027
      0.85947522	     -0.00000000	    -48.86959685	      0.00005386	     18.69030146
      0.85960240	      0.00000000	    -48.75815322	      0.00000000	     18.73792955
      0.85972958	     -0.00000000	    -48.64530700	      0.00000000	     18.78625928
      0.85985676	      0.00000000	    -48.53103283	      0.00000000	     18.83530595
      0.85998394	      0.00000000	    -48.41530470	      0.00000000	     18.88508552
      0.86011112	     -0.00000000	    -48.29809585	      0.00000000	     18.93561458
      0.86023829	     -0.00000000	    -48.17937879	      0.00000000	     18.98691046
      0.86036547	      0.00000000	    -48.05912521	      0.00000000	     19.03899125
      0.86049265	     -0.00000000	    -47.93730595	      0.00000000	     19.09187583
      0.86054091	      0.00000000	    -47.89066951	      0.00000000	     19.11215551
      0.86061671	      0.00000000	    -47.81694940	      0.00000000	     19.14424378
      0.86099571	      0.00000000	    -47.44010669	      0.00000000	     19.30832057
      0.86237498	     -0.00000000	    -45.96460279	      0.00000000	     19.92858624
      0.86375425	     -0.00000000	    -44.35698836	      0.00000000	     20.52534669
      0.86513352	     -0.00000000	    -42.65647065	      0.00000000	     21.04145254
      0.86636486	     -0.00000000	    -41.08941683	      0.00000000	     21.40283925
      0.86759620	      0.00000000	    -39.50061702	      0.00000000	     21.65164899
      0.86882753	     -0.00000000	    -37.91113068	      0.00000000	     21.77612866
      0.87005887	      0.00000000	    -36.33970493	      0.00000000	     21.76889819
      0.87129021	     -0.00000000	    -34.80284021	      0.00000000	     21.62568176
      0.87252155	      0.00000000	    -33.31483462	      0.00000000	     21.34449901
      0.87375288	     -0.00000000	    -31.88778499	      0.00000000	     20.92558045
      0.87498422	      0.00000000	    -30.53154924	      0.00000000	     20.37182335
      0.87621556	      0.00000000	    -29.25368921	      0.00000000	     19.68870401
      0.87744690	     -0.00000000	    -28.05941832	      0.00000000	     18.88364111
      0.87757003	      0.00000000	    -27.94471855	      0.00000000	     18.79676142
      0.87818570	      0.00000000	    -27.38425869	      0.00000000	     18.34571281
      0.87820051	      0.00000000	    -27.37104514	      0.00000000	     18.33452728
      0.87821051	     -0.00000000	    -27.36213011	      0.00000000	     18.32696571
      0.87822161	     -0.00000000	    -27.35223877	      0.00000000	     18.31856205
      0.87823161	      0.00000000	    -27.34333587	      0.00000000	     18.31098558
      0.87824161	     -0.00000000	    -27.33443873	      0.00000000	     18.30340204
      0.87825161	     -0.00000000	    -27.32554735	      0.00000000	     18.29581144
      0.87826161	      0.00000000	    -27.31666178	      0.00000000	     18.28821371
      0.87827161	      0.00000000	    -27.30778239	      0.00000000	     18.28060840
      0.87828161	      0.00000000	    -27.29891006	      0.00000000	     18.27299440
      0.87829161	      0.00000000	    -27.29004646	      0.00000000	     18.26536961
      0.87830161	      0.00000000	    -27.28119427	      0.00000000	     18.25773065
      0.87831161	      0.00000000	    -27.27235746	      0.00000000	     18.25007257
      0.87832161	      0.00000000	    -27.26354143	      0.00000000	     18.24238857
      0.87833161	     -0.00000000	    -27.25475330	      0.00000000	     18.23466976
      0.87834161	      0.00000000	    -27.24600207	      0.00000000	     18.22690491
      0.87835161	      0.00000000	    -27.23729877	      0.00000000	     18.21908025
      0.87836161	     -0.00000000	    -27.22865671	      0.00000000	     18.21117925
      0.87837161	      0.00000000	    -27.22009155	      0.00000000	     18.20318246
      0.87838161	     -0.00000000	    -27.21162146	      0.00000000	     18.19506735
      0.87839161	      0.00000000	    -27.20326726	      0.00000000	     18.18680819
      0.87840235	     -0.00000000	    -27.19445038	      0.00000000	     18.17774383
      0.87841235	      0.00000000	    -27.18641461	      0.00000000	     18.16908966
      0.87842235	     -0.00000000	    -27.17857580	      0.00000000	     18.16019167
      0.87843235	      0.00000000	    -27.17096596	      0.00000000	     18.15101063
      0.87844235	     -0.00000000	    -27.16361982	      0.00000000	     18.14150408
      0.87845235	      0.00000000	    -27.15657473	      0.00000000	     18.13162651
      0.87846235	      0.00000000	    -27.14987053	      0.00000000	     18.12132948
      0.87847235	      0.00000000	    -27.14354938	      0.00000000	     18.11056189
      0.87848235	      0.00000000	    -27.13765551	      0.00000000	     18.09927030
      0.87849235	     -0.00000000	    -27.13223502	      0.00000000	     18.08739922
      0.87850235	      0.00000000	    -27.12733551	      0.00000000	     18.07489154
      0.87851235	     -0.00000000	    -27.12300578	      0.00000000	     18.06168898
      0.87852235	      0.00000000	    -27.11929543	      0.00000000	     18.04773256
      0.87853235	      0.00000000	    -27.11625446	      0.00000000	     18.03296314
      0.87854235	      0.00000000	    -27.11393284	      0.00000000	     18.01732194
      0.87855235	     -0.00000000	    -27.11238004	      0.00000000	     18.00075114
      0.87856235	      0.00000000	    -27.11164458	      0.00000000	     17.98319447
      0.87857235	     -0.00000000	    -27.11177358	      0.00000000	     17.96459776
      0.87858465	      0.00000000	    -27.11318372	      0.00000000	     17.94022981
      0.87859694	      0.00000000	    -27.11604829	      0.00000000	     17.91412284
      0.87861211	     -0.00000000	    -27.12169428	      0.00000000	     17.87939733
      0.87863063	     -0.00000000	    -27.13190815	      0.00000000	     17.83307972
      0.87864676	      0.00000000	    -27.14391782	      0.00000000	     17.78905687
      0.87866290	      0.00000000	    -27.15891673	      0.00000000	     17.74153814
      0.87867739	     -0.00000000	    -27.17498156	      0.00000000	     17.69585252
      0.87869187	      0.00000000	    -27.19352637	      0.00000000	     17.64730800
      0.87870636	      0.00000000	    -27.21455392	      0.00000000	     17.59592378
      0.87872085	      0.00000000	    -27.23804864	      0.00000000	     17.54174188
      0.87873534	     -0.00000000	    -27.26397783	      0.00000000	     17.48482541
      0.87874983	      0.00000000	    -27.29229323	      0.00000000	     17.42525639
      0.87876432	     -0.00000000	    -27.32293276	      0.00000000	     17.36313335
      0.87877880	     -0.00000000	    -27.35582247	      0.00000000	     17.29856875
      0.87879329	     -0.00000000	    -27.39087852	      0.00000000	     17.23168629
      0.87880778	      0.00000000	    -27.42800920	      0.00000000	     17.16261831
      0.87882227	     -0.00000000	    -27.46711684	      0.00000000	     17.09150330
      0.87883676	     -0.00000000	    -27.50809964	      0.00000000	     17.01848355
      0.87885125	     -0.00000000	    -27.55085333	      0.00000000	     16.94370302
      0.87886573	      0.00000000	    -27.59527269	      0.00000000	     16.86730545
      0.87888022	      0.00000000	    -27.64125282	      0.00000000	     16.78943280
      0.87889471	     -0.00000000	    -27.68869030	      0.00000000	     16.71022381
      0.87890920	      0.00000000	    -27.73748408	      0.00000000	     16.62981293
      0.87892369	     -0.00000000	    -27.78753624	      0.00000000	     16.54832943
      0.87893818	      0.00000000	    -27.83875261	      0.00000000	     16.46589676
      0.87895266	      0.00000000	    -27.89104316	      0.00000000	     16.38263205
      0.87896715	     -0.00000000	    -27.94432231	      0.00000000	     16.29864584
      0.87898164	     -0.00000000	    -27.99850914	      0.00000000	     16.21404190
      0.87899613	     -0.00000000	    -28.05352747	      0.00000000	     16.12891722
      0.87901062	     -0.00000000	    -28.10930586	      0.00000000	     16.04336206
      0.87902510	      0.00000000	    -28.16577759	      0.00000000	     15.95746011
      0.87903959	     -0.00000000	    -28.22288049	      0.00000000	     15.87128869
      0.87905408	      0.00000000	    -28.28055686	      0.00000000	     15.78491901
      0.87907172	      0.00000000	    -28.35145586	      0.00000000	     15.67961866
      0.87908935	     -0.00000000	    -28.42303718	      0.00000000	     15.57422807
      0.87910699	     -0.00000000	    -28.49522082	      0.00000000	     15.46884295
      0.87912462	      0.00000000	    -28.56793453	      0.00000000	     15.36354864
      0.87914226	      0.00000000	    -28.64111318	      0.00000000	     15.25842099
      0.87915989	     -0.00000000	    -28.71469822	      0.00000000	     15.15352716
      0.87917752	      0.00000000	    -28.78863705	      0.00000000	     15.04892645
      0.87919516	      0.00000000	    -28.86288253	      0.00000000	     14.94467108
      0.87921279	      0.00000000	    -28.93739243	      0.00000000	     14.84080681
      0.87923479	      0.00000000	    -29.03062200	      0.00000000	     14.71189326
      0.87925678	      0.00000000	    -29.12413976	      0.00000000	     14.58371632
      0.87927877	     -0.00000000	    -29.21788960	      0.00000000	     14.45633164
      0.87930076	      0.00000000	    -29.31182287	      0.00000000	     14.32978550
      0.87932734	      0.00000000	    -29.42553911	      0.00000000	     14.17801030
      0.87935392	      0.00000000	    -29.53939829	      0.00000000	     14.02756923
      0.87938050	      0.00000000	    -29.65334684	      0.00000000	     13.87850372
      0.87940707	      0.00000000	    -29.76733966	      0.00000000	     13.73084480
      0.87943941	     -0.00000000	    -29.90600893	      0.00000000	     13.55315657
      0.87947174	      0.00000000	    -30.04463129	      0.00000000	     13.37760909
      0.87950407	     -0.00000000	    -30.18316066	      0.00000000	     13.20421663
      0.87953640	      0.00000000	    -30.32155950	      0.00000000	     13.03298380
      0.87957600	      0.00000000	    -30.49082475	      0.00000000	     12.82622356
      0.87961559	     -0.00000000	    -30.65980310	      0.00000000	     12.62268000
      0.87965518	      0.00000000	    -30.82845867	      0.00000000	     12.42232603
      0.87969478	     -0.00000000	    -30.99676294	      0.00000000	     12.22512749
      0.87974453	     -0.00000000	    -31.20771904	      0.00000000	     11.98174337
      0.87979429	      0.00000000	    -31.41804872	      0.00000000	     11.74319413
      0.87984404	     -0.00000000	    -31.62772405	      0.00000000	     11.50938897
      0.87990418	      0.00000000	    -31.88025446	      0.00000000	     11.23298675
      0.87996431	      0.00000000	    -32.13176627	      0.00000000	     10.96321039
      0.88002445	     -0.00000000	    -32.38223548	      0.00000000	     10.69989182
      0.88010100	      0.00000000	    -32.69952037	      0.00000000	     10.37379246
      0.88017755	     -0.00000000	    -33.01505419	      0.00000000	     10.05755048
      0.88025410	      0.00000000	    -33.32881285	      0.00000000	      9.75083823
      0.88035348	     -0.00000000	    -33.73346027	      0.00000000	      9.36635651
      0.88045285	      0.00000000	    -34.13505421	      0.00000000	      8.99673097
      0.88055223	      0.00000000	    -34.53357384	      0.00000000	      8.64131933
      0.88067308	     -0.00000000	    -35.01405840	      0.00000000	      8.22736427
      0.88079394	     -0.00000000	    -35.48996796	      0.00000000	      7.83246303
      0.88091479	     -0.00000000	    -35.96130552	      0.00000000	      7.45560650
      0.88103565	     -0.00000000	    -36.42808493	      0.00000000	      7.09582990
      0.88115650	     -0.00000000	    -36.89032950	      0.00000000	      6.75220764
      0.88127735	     -0.00000000	    -37.34807068	      0.00000000	      6.42384850
      0.88142334	     -0.00000000	    -37.89505735	      0.00000000	      6.04632915
      0.88156933	      0.00000000	    -38.43560917	      0.00000000	      5.68835791
      0.88171532	      0.00000000	    -38.96981696	      0.00000000	      5.34851893
      0.88192158	      0.00000000	    -39.71397710	      0.00000000	      4.89665893
      0.88210499	     -0.00000000	    -40.36544506	      0.00000000	      4.52017816
      0.88228839	      0.00000000	    -41.00753312	      0.00000000	      4.16534549
      0.88247180	     -0.00000000	    -41.64048399	      0.00000000	      3.83055885
      0.88265520	      0.00000000	    -42.26454881	      0.00000000	      3.51464794
      0.88283861	      0.00000000	    -42.87998473	      0.00000000	      3.21674144
      0.88302201	     -0.00000000	    -43.48705298	      0.00000000	      2.93611640
      0.88323584	      0.00000000	    -44.18459386	      0.00000000	      2.62989592
      0.88342459	     -0.00000000	    -44.79152493	      0.00000000	      2.37760095
      0.88361334	     -0.00000000	    -45.39049031	      0.00000000	      2.14156935
      0.88380209	      0.00000000	    -45.98177915	      0.00000000	      1.92123259
      0.88397170	      0.00000000	    -46.50677192	      0.00000000	      1.73618982
      0.88414130	      0.00000000	    -47.02600655	      0.00000000	      1.56300430
      0.88431090	     -0.00000000	    -47.53968868	      0.00000000	      1.40130860
      0.88448050	      0.00000000	    -48.04802180	      0.00000000	      1.25074320
      0.88465011	      0.00000000	    -48.55120675	      0.00000000	      1.11095437
      0.88481971	      0.00000000	    -49.04944128	      0.00000000	      0.98159249
      0.88498931	     -0.00000000	    -49.54291953	      0.00000000	      0.86231034
      0.88520599	      0.00000000	    -50.16675341	      0.00000000	      0.72403307
      0.88542267	     -0.00000000	    -50.78351850	      0.00000000	      0.60091583
      0.88569970	     -0.00000000	    -51.56235202	      0.00000000	      0.46441539
      0.88593230	      0.00000000	    -52.20837387	      0.00000000	      0.36685266
      0.88617283	      0.00000000	    -52.86923462	      0.00000000	      0.28122935
      0.88641335	      0.00000000	    -53.52322904	      0.00000000	      0.20999399
      0.88665387	     -0.00000000	    -54.17072381	      0.00000000	      0.15194142
      0.88689440	      0.00000000	    -54.81203909	      0.00000000	      0.10579765
      0.88713492	      0.00000000	    -55.44744413	      0.00000000	      0.07022388
      0.88737544	     -0.00000000	    -56.07715393	      0.00000000	      0.04382914
      0.88761596	      0.00000000	    -56.70132718	      0.00000000	      0.02519097
      0.88785649	     -0.00000000	    -57.32006601	      0.00000000	      0.01288276
      0.88809701	      0.00000000	    -57.93341776	      0.00000000	      0.00550477
      0.88833753	     -0.00000000	    -58.54137891	      0.00000000	      0.00171582
      0.88857806	     -0.00000000	    -59.14390093	      0.00000000	      0.00026212
      0.88881858	     -0.00000000	    -59.74089796	      0.00000000	      0.00000086
      0.88905910	     -0.00000000	    -60.33225555	      0.00000000	      0.00000000
      0.88915092	      0.00000000	    -60.55649145	      0.00000000	      0.00000000
      0.88923905	     -0.00000000	    -60.77091867	      0.00000000	      0.00000000
      0.88932718	      0.00000000	    -60.98455689	      0.00000000	      0.00000000
      0.88940354	     -0.00000000	    -61.16901345	      0.00000000	      0.00000000
      0.88947989	      0.00000000	    -61.35287014	      0.00000000	      0.00000000
      0.88954461	     -0.00000000	    -61.50822588	      0.00000000	      0.00000000
      0.88960933	     -0.00000000	    -61.66314769	      0.00000000	      0.00000000
      0.88967404	      0.00000000	    -61.81763460	      0.00000000	      0.00000000
      0.88973219	      0.00000000	    -61.95606027	      0.00000000	      0.00000000
      0.88979033	      0.00000000	    -62.09413379	      0.00000000	      0.00000000
      0.88984848	      0.00000000	    -62.23185475	      0.00000000	      0.00000000
      0.88990662	      0.00000000	    -62.36922276	      0.00000000	      0.00000000
      0.88996476	      0.00000000	    -62.50623742	      0.00000000	      0.00000000
      0.89002291	      0.00000000	    -62.64289829	      0.00000000	      0.00000000
      0.89007509	     -0.00000000	    -62.76524115	      0.00000000	      0.00000000
      0.89012727	     -0.00000000	    -62.88729820	      0.00000000	      0.00000000
      0.89017945	      0.00000000	    -63.00906891	      0.00000000	      0.00000000
      0.89023163	      0.00000000	    -63.13055264	      0.00000000	      0.00000000
      0.89028381	      0.00000000	    -63.25174862	      0.00000000	      0.00000000
      0.89033599	      0.00000000	    -63.37265595	      0.00000000	      0.00000000
      0.89038817	      0.00000000	    -63.49327358	      0.00000000	      0.00000000
      0.89044035	      0.00000000	    -63.61360028	      0.00000000	      0.00000000
      0.89049253	     -0.00000000	    -63.73363463	      0.00000000	      0.00000000
      0.89054471	     -0.00000000	    -63.85337502	      0.00000000	      0.00000000
      0.89059689	      0.00000000	    -63.97281962	      0.00000000	      0.00000000
      0.89064907	     -0.00000000	    -64.09196635	      0.00000000	      0.00000000
      0.89070125	     -0.00000000	    -64.21081292	      0.00000000	      0.00000000
      0.89075343	      0.00000000	    -64.32935678	      0.00000000	      0.00000000
      0.89080561	     -0.00000000	    -64.44759508	      0.00000000	      0.00000000
      0.89085779	      0.00000000	    -64.56552475	      0.00000000	      0.00000000
      0.89090997	      0.00000000	    -64.68314238	      0.00000000	      0.00000000
      0.89096215	      0.00000000	    -64.80044430	      0.00000000	      0.00000000
      0.89101433	      0.00000000	    -64.91742652	      0.00000000	      0.00000000
      0.89106651	      0.00000000	    -65.03408476	      0.00000000	      0.00000000
      0.89111869	      0.00000000	    -65.15041439	      0.00000000	      0.00000000
      0.89117087	     -0.00000000	    -65.26641050	      0.00000000	      0.00000000
      0.89122305	     -0.00000000	    -65.38206782	      0.00000000	      0.00000000
      0.89127523	     -0.00000000	    -65.49738079	      0.00000000	      0.00000000
      0.89132741	     -0.00000000	    -65.61234348	      0.00000000	      0.00000000
      0.89137959	     -0.00000000	    -65.72694966	      0.00000000	      0.00000000
      0.89143178	      0.00000000	    -65.84119277	      0.00000000	      0.00000000
      0.89148396	      0.00000000	    -65.95506592	      0.00000000	      0.00000000
      0.89153614	     -0.00000000	    -66.06856189	      0.00000000	      0.00000000
      0.89158832	      0.00000000	    -66.18167316	      0.00000000	      0.00000000
      0.89164050	      0.00000000	    -66.29439187	      0.00000000	      0.00000000
      0.89169268	     -0.00000000	    -66.40670988	      0.00000000	      0.00000000
      0.89174486	      0.00000000	    -66.51861874	      0.00000000	      0.00000000
      0.89179704	      0.00000000	    -66.63010972	      0.00000000	      0.00000000
      0.89184922	     -0.00000000	    -66.74117380	      0.00000000	      0.00000000
      0.89190140	     -0.00000000	    -66.85180171	      0.00000000	      0.00000000
      0.89195358	     -0.00000000	    -66.96198392	      0.00000000	      0.00000000
      0.89200576	      0.00000000	    -67.07171065	      0.00000000	      0.00000000
      0.89205794	     -0.00000000	    -67.18097192	      0.00000000	      0.00000000
      0.89211012	     -0.00000000	    -67.28975751	      0.00000000	      0.00000000
      0.89216230	      0.00000000	    -67.39805704	      0.00000000	      0.00000000
      0.89221448	      0.00000000	    -67.50585993	      0.00000000	      0.00000000
      0.89226666	      0.00000000	    -67.61315546	      0.00000000	      0.00000000
      0.89231884	     -0.00000000	    -67.71993277	      0.00000000	      0.00000000
      0.89237102	      0.00000000	    -67.82618088	      0.00000000	      0.00000000
      0.89242320	     -0.00000000	    -67.93188872	      0.00000000	      0.00000000
      0.89247538	     -0.00000000	    -68.03704513	      0.00000000	      0.00000000
      0.89252756	      0.00000000	    -68.14163892	      0.00000000	      0.00000000
      0.89259197	     -0.00000000	    -68.26995768	      0.00000000	      0.00000000
      0.89265639	     -0.00000000	    -68.39738118	      0.00000000	      0.00000000
      0.89272080	     -0.00000000	    -68.52388961	      0.00000000	      0.00000000
      0.89278521	     -0.00000000	    -68.64946333	      0.00000000	      0.00000000
      0.89286922	      0.00000000	    -68.81180063	      0.00000000	      0.00000000
      0.89295322	     -0.00000000	    -68.97247163	      0.00000000	      0.00000000
      0.89303481	      0.00000000	    -69.12689081	      0.00000000	      0.00000000
      0.89311641	      0.00000000	    -69.27965983	      0.00000000	      0.00000000
      0.89318491	      0.00000000	    -69.40661227	      0.00000000	      0.00000000
      0.89325341	      0.00000000	    -69.53235400	      0.00000000	      0.00000000
      0.89332191	     -0.00000000	    -69.65686424	      0.00000000	      0.00000000
      0.89338307	     -0.00000000	    -69.76699227	      0.00000000	      0.00000000
      0.89344424	      0.00000000	    -69.87610851	      0.00000000	      0.00000000
      0.89350541	      0.00000000	    -69.98419976	      0.00000000	      0.00000000
      0.89356658	     -0.00000000	    -70.09125331	      0.00000000	      0.00000000
      0.89362775	      0.00000000	    -70.19725711	      0.00000000	      0.00000000
      0.89368892	     -0.00000000	    -70.30219968	      0.00000000	      0.00000000
      0.89375009	     -0.00000000	    -70.40607021	      0.00000000	      0.00000000
      0.89380459	     -0.00000000	    -70.49771875	      0.00000000	      0.00000000
      0.89385910	     -0.00000000	    -70.58850122	      0.00000000	      0.00000000
      0.89391361	     -0.00000000	    -70.67841133	      0.00000000	      0.00000000
      0.89396812	      0.00000000	    -70.76744326	      0.00000000	      0.00000000
      0.89402263	     -0.00000000	    -70.85559162	      0.00000000	      0.00000000
      0.89407713	     -0.00000000	    -70.94285151	      0.00000000	      0.00000000
      0.89413164	     -0.00000000	    -71.02921849	      0.00000000	      0.00000000
      0.89418615	     -0.00000000	    -71.11468858	      0.00000000	      0.00000000
      0.89424066	     -0.00000000	    -71.19925827	      0.00000000	      0.00000000
      0.89429517	     -0.00000000	    -71.28292454	      0.00000000	      0.00000000
      0.89434967	     -0.00000000	    -71.36568483	      0.00000000	      0.00000000
      0.89440418	      0.00000000	    -71.44753704	      0.00000000	      0.00000000
      0.89445869	      0.00000000	    -71.52847956	      0.00000000	      0.00000000
      0.89451320	     -0.00000000	    -71.60851122	      0.00000000	      0.00000000
      0.89456771	     -0.00000000	    -71.68763132	      0.00000000	      0.00000000
      0.89462221	     -0.00000000	    -71.76583962	      0.00000000	      0.00000000
      0.89467672	     -0.00000000	    -71.84313630	      0.00000000	      0.00000000
      0.89473123	      0.00000000	    -71.91952202	      0.00000000	      0.00000000
      0.89478574	      0.00000000	    -71.99499783	      0.00000000	      0.00000000
      0.89484024	      0.00000000	    -72.06956522	      0.00000000	      0.00000000
      0.89489475	     -0.00000000	    -72.14322611	      0.00000000	      0.00000000
      0.89494926	      0.00000000	    -72.21598280	      0.00000000	      0.00000000
      0.89500377	     -0.00000000	    -72.28783800	      0.00000000	      0.00000000
      0.89505828	      0.00000000	    -72.35879479	      0.00000000	      0.00000000
      0.89511278	      0.00000000	    -72.42885663	      0.00000000	      0.00000000
      0.89516729	      0.00000000	    -72.49802734	      0.00000000	      0.00000000
      0.89522180	      0.00000000	    -72.56631109	      0.00000000	      0.00000000
      0.89527631	     -0.00000000	    -72.63371239	      0.00000000	      0.00000000
      0.89533082	      0.00000000	    -72.70023608	      0.00000000	      0.00000000
      0.89538532	      0.00000000	    -72.76588730	      0.00000000	      0.00000000
      0.89543983	      0.00000000	    -72.83067150	      0.00000000	      0.00000000
      0.89549434	      0.00000000	    -72.89459441	      0.00000000	      0.00000000
      0.89554885	      0.00000000	    -72.95766207	      0.00000000	      0.00000000
      0.89560336	     -0.00000000	    -73.01988073	      0.00000000	      0.00000000
      0.89565786	     -0.00000000	    -73.08125695	      0.00000000	      0.00000000
      0.89571237	     -0.00000000	    -73.14179747	      0.00000000	      0.00000000
      0.89576688	      0.00000000	    -73.20150932	      0.00000000	      0.00000000
      0.89582139	     -0.00000000	    -73.26039969	      0.00000000	      0.00000000
      0.89587590	      0.00000000	    -73.31847601	      0.00000000	      0.00000000
      0.89593040	     -0.00000000	    -73.37574588	      0.00000000	      0.00000000
      0.89598491	     -0.00000000	    -73.43221710	      0.00000000	      0.00000000
      0.89603942	      0.00000000	    -73.48789761	      0.00000000	      0.00000000
      0.89609393	     -0.00000000	    -73.54279555	      0.00000000	      0.00000000
      0.89614844	     -0.00000000	    -73.59691916	      0.00000000	      0.00000000
      0.89620294	     -0.00000000	    -73.65027684	      0.00000000	      0.00000000
      0.89625745	     -0.00000000	    -73.70287711	      0.00000000	      0.00000000
      0.89631196	     -0.00000000	    -73.75472861	      0.00000000	      0.00000000
      0.89636647	     -0.00000000	    -73.80584007	      0.00000000	      0.00000000
      0.89642098	     -0.00000000	    -73.85622033	      0.00000000	      0.00000000
      0.89647548	      0.00000000	    -73.90587830	      0.00000000	      0.00000000
      0.89652999	     -0.00000000	    -73.95482297	      0.00000000	      0.00000000
      0.89658450	      0.00000000	    -74.00306341	      0.00000000	      0.00000000
      0.89663901	     -0.00000000	    -74.05060873	      0.00000000	      0.00000000
      0.89669352	      0.00000000	    -74.09746810	      0.00000000	      0.00000000
      0.89674802	      0.00000000	    -74.14365071	      0.00000000	      0.00000000
      0.89680253	     -0.00000000	    -74.18916580	      0.00000000	      0.00000000
      0.89685704	      0.00000000	    -74.23402265	      0.00000000	      0.00000000
      0.89692262	      0.00000000	    -74.28713225	      0.00000000	      0.00000000
      0.89698820	      0.00000000	    -74.33931862	      0.00000000	      0.00000000
      0.89705378	     -0.00000000	    -74.39059794	      0.00000000	      0.00000000
      0.89711936	     -0.00000000	    -74.44098640	      0.00000000	      0.00000000
      0.89718494	     -0.00000000	    -74.49050013	      0.00000000	      0.00000000
      0.89725052	     -0.00000000	    -74.53915524	      0.00000000	      0.00000000
      0.89731610	     -0.00000000	    -74.58696777	      0.00000000	      0.00000000
      0.89738168	     -0.00000000	    -74.63395369	      0.00000000	      0.00000000
      0.89744726	      0.00000000	    -74.68012890	      0.00000000	      0.00000000
      0.89751284	      0.00000000	    -74.72550920	      0.00000000	      0.00000000
      0.89757842	     -0.00000000	    -74.77011027	      0.00000000	      0.00000000
      0.89764401	      0.00000000	    -74.81394769	      0.00000000	      0.00000000
      0.89770959	      0.00000000	    -74.85703690	      0.00000000	      0.00000000
      0.89777517	     -0.00000000	    -74.89939321	      0.00000000	      0.00000000
      0.89785437	     -0.00000000	    -74.94958983	      0.00000000	      0.00000000
      0.89793356	      0.00000000	    -74.99876608	      0.00000000	      0.00000000
      0.89801276	      0.00000000	    -75.04694804	      0.00000000	      0.00000000
      0.89809196	      0.00000000	    -75.09416142	      0.00000000	      0.00000000
      0.89817116	      0.00000000	    -75.14043154	      0.00000000	      0.00000000
      0.89825036	      0.00000000	    -75.18578336	      0.00000000	      0.00000000
      0.89832956	     -0.00000000	    -75.23024140	      0.00000000	      0.00000000
      0.89840876	     -0.00000000	    -75.27382979	      0.00000000	      0.00000000
      0.89848796	      0.00000000	    -75.31657223	      0.00000000	      0.00000000
      0.89858409	     -0.00000000	    -75.36735324	      0.00000000	      0.00000000
      0.89868023	      0.00000000	    -75.41696275	      0.00000000	      0.00000000
      0.89877637	     -0.00000000	    -75.46544054	      0.00000000	      0.00000000
      0.89887251	      0.00000000	    -75.51282542	      0.00000000	      0.00000000
      0.89896865	     -0.00000000	    -75.55915521	      0.00000000	      0.00000000
      0.89906478	     -0.00000000	    -75.60446672	      0.00000000	      0.00000000
      0.89918482	      0.00000000	    -75.65966721	      0.00000000	      0.00000000
      0.89930486	      0.00000000	    -75.71340360	      0.00000000	      0.00000000
      0.89942490	      0.00000000	    -75.76574105	      0.00000000	      0.00000000
      0.89957396	      0.00000000	    -75.82888112	      0.00000000	      0.00000000
      0.89972302	      0.00000000	    -75.89007571	      0.00000000	      0.00000000
      0.89990429	      0.00000000	    -75.96202888	      0.00000000	      0.00000000
      0.90006030	     -0.00000000	    -76.02192122	      0.00000000	      0.00000000
      0.90021630	      0.00000000	    -76.08005286	      0.00000000	      0.00000000
      0.90035610	     -0.00000000	    -76.13073855	      0.00000000	      0.00000000
      0.90049590	      0.00000000	    -76.18016761	      0.00000000	      0.00000000
      0.90063570	      0.00000000	    -76.22840857	      0.00000000	      0.00000000
      0.90077551	     -0.00000000	    -76.27552642	      0.00000000	      0.00000000
      0.90091531	     -0.00000000	    -76.32158270	      0.00000000	      0.00000000
      0.90105511	      0.00000000	    -76.36663569	      0.00000000	      0.00000000
      0.90119491	     -0.00000000	    -76.41074051	      0.00000000	      0.00000000
      0.90133471	     -0.00000000	    -76.45394923	      0.00000000	      0.00000000
      0.90147452	     -0.00000000	    -76.49631105	      0.00000000	      0.00000000
      0.90161432	     -0.00000000	    -76.53787239	      0.00000000	      0.00000000
      0.90175412	     -0.00000000	    -76.57867704	      0.00000000	      0.00000000
      0.90189392	     -0.00000000	    -76.61876626	      0.00000000	      0.00000000
      0.90203372	      0.00000000	    -76.65817894	      0.00000000	      0.00000000
      0.90217353	      0.00000000	    -76.69695168	      0.00000000	      0.00000000
      0.90231333	     -0.00000000	    -76.73511893	      0.00000000	      0.00000000
      0.90245313	      0.00000000	    -76.77271307	      0.00000000	      0.00000000
      0.90259293	      0.00000000	    -76.80976458	      0.00000000	      0.00000000
      0.90273273	     -0.00000000	    -76.84630206	      0.00000000	      0.00000000
      0.90287254	     -0.00000000	    -76.88235239	      0.00000000	      0.00000000
      0.90301234	      0.00000000	    -76.91794082	      0.00000000	      0.00000000
      0.90315214	     -0.00000000	    -76.95309104	      0.00000000	      0.00000000
      0.90329194	     -0.00000000	    -76.98782525	      0.00000000	      0.00000000
      0.90343175	      0.00000000	    -77.02216429	      0.00000000	      0.00000000
      0.90357155	      0.00000000	    -77.05612772	      0.00000000	      0.00000000
      0.90374048	      0.00000000	    -77.09669218	      0.00000000	      0.00000000
      0.90390941	     -0.00000000	    -77.13676493	      0.00000000	      0.00000405
      0.90407834	     -0.00000000	    -77.17637374	      0.00000000	      0.00010594
      0.90424726	     -0.00000000	    -77.21554427	      0.00000000	      0.00049573
      0.90441619	      0.00000000	    -77.25430021	      0.00000000	      0.00138210
      0.90462115	     -0.00000000	    -77.30079598	      0.00000000	      0.00344479
      0.90482610	     -0.00000000	    -77.34674931	      0.00000000	      0.00698486
      0.90503106	     -0.00000000	    -77.39219261	      0.00000000	      0.01243660
      0.90531553	     -0.00000000	    -77.45447639	      0.00000000	      0.02399274
      0.90553927	     -0.00000000	    -77.50285638	      0.00000000	      0.03701005
      0.90576946	      0.00000000	    -77.55211254	      0.00000000	      0.05460709
      0.90599965	     -0.00000000	    -77.60086941	      0.00000000	      0.07695466
      0.90622985	     -0.00000000	    -77.64915333	      0.00000000	      0.10445238
      0.90642964	     -0.00000000	    -77.69069576	      0.00000000	      0.13272013
      0.90662944	     -0.00000000	    -77.73191358	      0.00000000	      0.16519994
      0.90682923	      0.00000000	    -77.77281942	      0.00000000	      0.20193211
      0.90702903	     -0.00000000	    -77.81342474	      0.00000000	      0.24288471
      0.90722882	     -0.00000000	    -77.85373997	      0.00000000	      0.28795750
      0.90742861	      0.00000000	    -77.89377456	      0.00000000	      0.33698836
      0.90762841	      0.00000000	    -77.93353711	      0.00000000	      0.38976173
      0.90780709	      0.00000000	    -77.96887293	      0.00000000	      0.43991601
      0.90798576	     -0.00000000	    -78.00400254	      0.00000000	      0.49264756
      0.90816444	      0.00000000	    -78.03893062	      0.00000000	      0.54773166
      0.90834312	      0.00000000	    -78.07366147	      0.00000000	      0.60493308
      0.90852179	     -0.00000000	    -78.10819904	      0.00000000	      0.66401108
      0.90870047	     -0.00000000	    -78.14254695	      0.00000000	      0.72472381
      0.90887915	      0.00000000	    -78.17670852	      0.00000000	      0.78683205
      0.90905782	      0.00000000	    -78.21068681	      0.00000000	      0.85010238
      0.90923650	     -0.00000000	    -78.24448463	      0.00000000	      0.91430967
      0.90941518	      0.00000000	    -78.27810455	      0.00000000	      0.97923901
      0.90959385	      0.00000000	    -78.31154895	      0.00000000	      1.04468714
      0.90977253	      0.00000000	    -78.34482000	      0.00000000	      1.11046340
      0.90995121	     -0.00000000	    -78.37791972	      0.00000000	      1.17639031
      0.91012989	      0.00000000	    -78.41084995	      0.00000000	      1.24230380
      0.91030856	     -0.00000000	    -78.44361239	      0.00000000	      1.30805320
      0.91048724	      0.00000000	    -78.47620862	      0.00000000	      1.37350100
      0.91066592	      0.00000000	    -78.50864008	      0.00000000	      1.43852248
      0.91084459	      0.00000000	    -78.54090813	      0.00000000	      1.50300519
      0.91102327	     -0.00000000	    -78.57301399	      0.00000000	      1.56684835
      0.91120195	     -0.00000000	    -78.60495883	      0.00000000	      1.62996225
      0.91138062	     -0.00000000	    -78.63674370	      0.00000000	      1.69226749
      0.91155930	      0.00000000	    -78.66836963	      0.00000000	      1.75369437
      0.91173798	     -0.00000000	    -78.69983752	      0.00000000	      1.81418217
      0.91191665	     -0.00000000	    -78.73114825	      0.00000000	      1.87367848
      0.91209533	      0.00000000	    -78.76230264	      0.00000000	      1.93213852
      0.91227401	     -0.00000000	    -78.79330146	      0.00000000	      1.98952459
      0.91245269	      0.00000000	    -78.82414542	      0.00000000	      2.04580538
      0.91263136	      0.00000000	    -78.85483522	      0.00000000	      2.10095549
      0.91281004	      0.00000000	    -78.88537150	      0.00000000	      2.15495487
      0.91298872	      0.00000000	    -78.91575488	      0.00000000	      2.20778831
      0.91316739	      0.00000000	    -78.94598594	      0.00000000	      2.25944501
      0.91334607	     -0.00000000	    -78.97606527	      0.00000000	      2.30991817
      0.91352475	      0.00000000	    -79.00599340	      0.00000000	      2.35920456
      0.91370342	      0.00000000	    -79.03577086	      0.00000000	      2.40730416
      0.91388210	     -0.00000000	    -79.06539815	      0.00000000	      2.45421988
      0.91406078	     -0.00000000	    -79.09487578	      0.00000000	      2.49995718
      0.91423945	      0.00000000	    -79.12420422	      0.00000000	      2.54452385
      0.91441813	      0.00000000	    -79.15338396	      0.00000000	      2.58792972
      0.91459681	     -0.00000000	    -79.18241545	      0.00000000	      2.63018641
      0.91477549	      0.00000000	    -79.21129915	      0.00000000	      2.67130718
      0.91495416	     -0.00000000	    -79.24003551	      0.00000000	      2.71130665
      0.91513284	      0.00000000	    -79.26862498	      0.00000000	      2.75020068
      0.91531152	     -0.00000000	    -79.29706800	      0.00000000	      2.78800618
      0.91549019	     -0.00000000	    -79.32536501	      0.00000000	      2.82474096
      0.91566887	     -0.00000000	    -79.35351645	      0.00000000	      2.86042360
      0.91584755	     -0.00000000	    -79.38152275	      0.00000000	      2.89507333
      0.91602622	      0.00000000	    -79.40938435	      0.00000000	      2.92870992
      0.91620490	     -0.00000000	    -79.43710169	      0.00000000	      2.96135356
      0.91638358	      0.00000000	    -79.46467521	      0.00000000	      2.99302478
      0.91656226	     -0.00000000	    -79.49210534	      0.00000000	      3.02374436
      0.91674093	     -0.00000000	    -79.51939252	      0.00000000	      3.05353328
      0.91691961	      0.00000000	    -79.54653719	      0.00000000	      3.08241260
      0.91709829	     -0.00000000	    -79.57353980	      0.00000000	      3.11040346
      0.91727696	      0.00000000	    -79.60040080	      0.00000000	      3.13752696
      0.91745564	      0.00000000	    -79.62712063	      0.00000000	      3.16380418
      0.91763432	      0.00000000	    -79.65369974	      0.00000000	      3.18925607
      0.91781299	      0.00000000	    -79.68013860	      0.00000000	      3.21390344
      0.91799167	      0.00000000	    -79.70643766	      0.00000000	      3.23776696
      0.91817035	      0.00000000	    -79.73259738	      0.00000000	      3.26086704
      0.91834902	     -0.00000000	    -79.75861822	      0.00000000	      3.28322390
      0.91852770	     -0.00000000	    -79.78450066	      0.00000000	      3.30485748
      0.91870638	     -0.00000000	    -79.81024517	      0.00000000	      3.32578744
      0.91888506	      0.00000000	    -79.83585222	      0.00000000	      3.34603314
      0.91906373	      0.00000000	    -79.86132229	      0.00000000	      3.36561364
      0.91924241	      0.00000000	    -79.88665586	      0.00000000	      3.38454765
      0.91942109	     -0.00000000	    -79.91185342	      0.00000000	      3.40285355
      0.91959976	      0.00000000	    -79.93691545	      0.00000000	      3.42054938
      0.91977844	     -0.00000000	    -79.96184245	      0.00000000	      3.43765282
      0.91995712	      0.00000000	    -79.98663492	      0.00000000	      3.45418118
      0.92013579	      0.00000000	    -80.01129334	      0.00000000	      3.47015140
      0.92031447	      0.00000000	    -80.03581823	      0.00000000	      3.48558006
      0.92049315	     -0.00000000	    -80.06021008	      0.00000000	      3.50048336
      0.92067182	     -0.00000000	    -80.08446941	      0.00000000	      3.51487714
      0.92085050	     -0.00000000	    -80.10859672	      0.00000000	      3.52877686
      0.92102918	     -0.00000000	    -80.13259253	      0.00000000	      3.54219758
      0.92120786	      0.00000000	    -80.15645735	      0.00000000	      3.55515405
      0.92138653	     -0.00000000	    -80.18019169	      0.00000000	      3.56766058
      0.92156521	     -0.00000000	    -80.20379608	      0.00000000	      3.57973118
      0.92174389	      0.00000000	    -80.22727105	      0.00000000	      3.59137944
      0.92192256	     -0.00000000	    -80.25061710	      0.00000000	      3.60261863
      0.92210124	      0.00000000	    -80.27383478	      0.00000000	      3.61346164
      0.92227992	      0.00000000	    -80.29692460	      0.00000000	      3.62392101
      0.92245859	      0.00000000	    -80.31988711	      0.00000000	      3.63400895
      0.92263727	     -0.00000000	    -80.34272282	      0.00000000	      3.64373733
      0.92281595	     -0.00000000	    -80.36543228	      0.00000000	      3.65311766
      0.92299462	     -0.00000000	    -80.38801601	      0.00000000	      3.66216117
      0.92317330	     -0.00000000	    -80.41047456	      0.00000000	      3.67087873
      0.92335198	      0.00000000	    -80.43280846	      0.00000000	      3.67928092
      0.92353066	     -0.00000000	    -80.45501826	      0.00000000	      3.68737800
      0.92370933	      0.00000000	    -80.47710448	      0.00000000	      3.69517995
      0.92388801	      0.00000000	    -80.49906768	      0.00000000	      3.70269644
      0.92406669	      0.00000000	    -80.52090839	      0.00000000	      3.70993686
      0.92424536	     -0.00000000	    -80.54262716	      0.00000000	      3.71691031
      0.92442404	      0.00000000	    -80.56422453	      0.00000000	      3.72362563
      0.92460272	     -0.00000000	    -80.58570104	      0.00000000	      3.73009140
      0.92478139	     -0.00000000	    -80.60705724	      0.00000000	      3.73631593
      0.92496007	      0.00000000	    -80.62829368	      0.00000000	      3.74230726
      0.92513875	      0.00000000	    -80.64941089	      0.00000000	      3.74807321
      0.92531743	     -0.00000000	    -80.67040943	      0.00000000	      3.75362135
      0.92549610	     -0.00000000	    -80.69128984	      0.00000000	      3.75895902
      0.92567478	      0.00000000	    -80.71205267	      0.00000000	      3.76409331
      0.92585346	     -0.00000000	    -80.73269846	      0.00000000	      3.76903113
      0.92603213	      0.00000000	    -80.75322776	      0.00000000	      3.77377912
      0.92621081	      0.00000000	    -80.77364111	      0.00000000	      3.77834376
      0.92638949	      0.00000000	    -80.79393907	      0.00000000	      3.78273130
      0.92656816	     -0.00000000	    -80.81412217	      0.00000000	      3.78694778
      0.92674684	     -0.00000000	    -80.83419097	      0.00000000	      3.79099908
      0.92692552	     -0.00000000	    -80.85414600	      0.00000000	      3.79489087
      0.92710419	      0.00000000	    -80.87398781	      0.00000000	      3.79862865
      0.92728287	     -0.00000000	    -80.89371695	      0.00000000	      3.80221771
      0.92746155	      0.00000000	    -80.91333396	      0.00000000	      3.80566322
      0.92764023	      0.00000000	    -80.93283938	      0.00000000	      3.80897014
      0.92781890	      0.00000000	    -80.95223375	      0.00000000	      3.81214330
      0.92799758	      0.00000000	    -80.97151762	      0.00000000	      3.81518734
      0.92817626	     -0.00000000	    -80.99069153	      0.00000000	      3.81810678
      0.92835493	     -0.00000000	    -81.00975601	      0.00000000	      3.82090597
      0.92853361	      0.00000000	    -81.02871160	      0.00000000	      3.82358912
      0.92871229	     -0.00000000	    -81.04755885	      0.00000000	      3.82616031
      0.92889096	     -0.00000000	    -81.06629829	      0.00000000	      3.82862348
      0.92906964	     -0.00000000	    -81.08493045	      0.00000000	      3.83098244
      0.92924832	      0.00000000	    -81.10345588	      0.00000000	      3.83324087
      0.92942699	      0.00000000	    -81.12187510	      0.00000000	      3.83540233
      0.92960567	     -0.00000000	    -81.14018865	      0.00000000	      3.83747027
      0.92978435	     -0.00000000	    -81.15839705	      0.00000000	      3.83944800
      0.92996303	     -0.00000000	    -81.17650085	      0.00000000	      3.84133875
      0.93014170	     -0.00000000	    -81.19450056	      0.00000000	      3.84314561
      0.93032038	      0.00000000	    -81.21239672	      0.00000000	      3.84487160
      0.93049906	      0.00000000	    -81.23018985	      0.00000000	      3.84651961
      0.93067773	     -0.00000000	    -81.24788048	      0.00000000	      3.84809244
      0.93085641	     -0.00000000	    -81.26546913	      0.00000000	      3.84959281
      0.93103509	     -0.00000000	    -81.28295632	      0.00000000	      3.85102332
      0.93121376	     -0.00000000	    -81.30034258	      0.00000000	      3.85238651
      0.93139244	      0.00000000	    -81.31762841	      0.00000000	      3.85368482
      0.93157112	      0.00000000	    -81.33481435	      0.00000000	      3.85492060
      0.93174979	     -0.00000000	    -81.35190091	      0.00000000	      3.85609613
      0.93192847	      0.00000000	    -81.36888860	      0.00000000	      3.85721361
      0.93210715	      0.00000000	    -81.38577793	      0.00000000	      3.85827517
      0.93228583	      0.00000000	    -81.40256941	      0.00000000	      3.85928285
      0.93246450	     -0.00000000	    -81.41926357	      0.00000000	      3.86023864
      0.93264318	      0.00000000	    -81.43586089	      0.00000000	      3.86114445
      0.93282186	     -0.00000000	    -81.45236190	      0.00000000	      3.86200213
      0.93300053	      0.00000000	    -81.46876709	      0.00000000	      3.86281345
      0.93317921	     -0.00000000	    -81.48507697	      0.00000000	      3.86358015
      0.93335789	     -0.00000000	    -81.50129203	      0.00000000	      3.86430388
      0.93357253	      0.00000000	    -81.52064604	      0.00000000	      3.86511872
      0.93378717	      0.00000000	    -81.53986481	      0.00000000	      3.86587655
      0.93394474	      0.00000000	    -81.55388880	      0.00000000	      3.86639811
      0.93413914	      0.00000000	    -81.57109026	      0.00000000	      3.86700256
      0.93433354	      0.00000000	    -81.58818265	      0.00000000	      3.86756559
      0.93452554	     -0.00000000	    -81.60495793	      0.00000000	      3.86808272
      0.93471754	      0.00000000	    -81.62162803	      0.00000000	      3.86856271
      0.93491646	      0.00000000	    -81.63878862	      0.00000000	      3.86902244
      0.93511538	      0.00000000	    -81.65583762	      0.00000000	      3.86944557
      0.93530572	      0.00000000	    -81.67204693	      0.00000000	      3.86981760
      0.93549606	     -0.00000000	    -81.68815527	      0.00000000	      3.87015888
      0.93569548	     -0.00000000	    -81.70492504	      0.00000000	      3.87048483
      0.93589490	      0.00000000	    -81.72158527	      0.00000000	      3.87077980
      0.93607864	      0.00000000	    -81.73683834	      0.00000000	      3.87102532
      0.93626237	     -0.00000000	    -81.75199949	      0.00000000	      3.87124670
      0.93646337	     -0.00000000	    -81.76848080	      0.00000000	      3.87146240
      0.93666438	      0.00000000	    -81.78485337	      0.00000000	      3.87165163
      0.93683107	      0.00000000	    -81.79834911	      0.00000000	      3.87178931
      0.93703878	      0.00000000	    -81.81506302	      0.00000000	      3.87193753
      0.93724650	     -0.00000000	    -81.83166283	      0.00000000	      3.87206094
      0.93740657	     -0.00000000	    -81.84437789	      0.00000000	      3.87213987
      0.93760049	     -0.00000000	    -81.85969117	      0.00000000	      3.87221742
      0.93779440	     -0.00000000	    -81.87490668	      0.00000000	      3.87227600
      0.93798962	      0.00000000	    -81.89012646	      0.00000000	      3.87231668
      0.93818484	     -0.00000000	    -81.90524834	      0.00000000	      3.87233981
      0.93836234	     -0.00000000	    -81.91891344	      0.00000000	      3.87234630
      0.93853985	     -0.00000000	    -81.93249852	      0.00000000	      3.87233952
      0.93873937	     -0.00000000	    -81.94767396	      0.00000000	      3.87231676
      0.93893890	      0.00000000	    -81.96274945	      0.00000000	      3.87227869
      0.93909528	     -0.00000000	    -81.97449549	      0.00000000	      3.87223863
      0.93929605	     -0.00000000	    -81.98948743	      0.00000000	      3.87217462
      0.93949683	      0.00000000	    -82.00437989	      0.00000000	      3.87209710
      0.93965558	      0.00000000	    -82.01608498	      0.00000000	      3.87202668
      0.93985404	     -0.00000000	    -82.03063175	      0.00000000	      3.87192784
      0.94005250	     -0.00000000	    -82.04508299	      0.00000000	      3.87181752
      0.94021411	      0.00000000	    -82.05678072	      0.00000000	      3.87171962
      0.94042542	      0.00000000	    -82.07198086	      0.00000000	      3.87158121
      0.94063672	      0.00000000	    -82.08707461	      0.00000000	      3.87143159
      0.94079261	      0.00000000	    -82.09814219	      0.00000000	      3.87131440
      0.94094850	      0.00000000	    -82.10915252	      0.00000000	      3.87119166
      0.94112193	      0.00000000	    -82.12133425	      0.00000000	      3.87104891
      0.94129535	      0.00000000	    -82.13344585	      0.00000000	      3.87089989
      0.94148522	     -0.00000000	    -82.14662589	      0.00000000	      3.87072992
      0.94167508	      0.00000000	    -82.15972281	      0.00000000	      3.87055317
      0.94183086	     -0.00000000	    -82.17040617	      0.00000000	      3.87040335
      0.94203502	     -0.00000000	    -82.18432477	      0.00000000	      3.87020075
      0.94223919	     -0.00000000	    -82.19814890	      0.00000000	      3.86999145
      0.94239879	     -0.00000000	    -82.20889003	      0.00000000	      3.86982344
      0.94255839	     -0.00000000	    -82.21957407	      0.00000000	      3.86965176
      0.94273271	      0.00000000	    -82.23117852	      0.00000000	      3.86946027
      0.94290702	     -0.00000000	    -82.24271559	      0.00000000	      3.86926483
      0.94308839	      0.00000000	    -82.25464823	      0.00000000	      3.86905752
      0.94326977	      0.00000000	    -82.26650874	      0.00000000	      3.86884640
      0.94342452	     -0.00000000	    -82.27657204	      0.00000000	      3.86866341
      0.94363789	     -0.00000000	    -82.29036161	      0.00000000	      3.86840708
      0.94385126	      0.00000000	    -82.30405304	      0.00000000	      3.86814635
      0.94398554	      0.00000000	    -82.31261987	      0.00000000	      3.86798016
      0.94411983	      0.00000000	    -82.32114826	      0.00000000	      3.86781243
      0.94430474	      0.00000000	    -82.33282947	      0.00000000	      3.86757910
      0.94448966	     -0.00000000	    -82.34443851	      0.00000000	      3.86734318
      0.94465552	     -0.00000000	    -82.35479013	      0.00000000	      3.86712953
      0.94482138	     -0.00000000	    -82.36508431	      0.00000000	      3.86691408
      0.94497594	      0.00000000	    -82.37462618	      0.00000000	      3.86671177
      0.94518539	     -0.00000000	    -82.38747705	      0.00000000	      3.86643548
      0.94539483	     -0.00000000	    -82.40023785	      0.00000000	      3.86615690
      0.94554036	     -0.00000000	    -82.40905183	      0.00000000	      3.86596210
      0.94568589	     -0.00000000	    -82.41782282	      0.00000000	      3.86576637
      0.94582241	     -0.00000000	    -82.42601164	      0.00000000	      3.86558198
      0.94604103	     -0.00000000	    -82.43904725	      0.00000000	      3.86528526
      0.94619421	     -0.00000000	    -82.44812447	      0.00000000	      3.86507637
      0.94634740	      0.00000000	    -82.45715500	      0.00000000	      3.86486677
      0.94650059	      0.00000000	    -82.46613910	      0.00000000	      3.86465653
      0.94665659	     -0.00000000	    -82.47524091	      0.00000000	      3.86444183
      0.94686760	     -0.00000000	    -82.48747568	      0.00000000	      3.86415059
      0.94707860	     -0.00000000	    -82.49962377	      0.00000000	      3.86385854
      0.94722277	     -0.00000000	    -82.50787444	      0.00000000	      3.86365861
      0.94736694	      0.00000000	    -82.51608511	      0.00000000	      3.86345841
      0.94753239	     -0.00000000	    -82.52545891	      0.00000000	      3.86322838
      0.94774052	     -0.00000000	    -82.53717641	      0.00000000	      3.86293872
      0.94792882	      0.00000000	    -82.54770707	      0.00000000	      3.86267645
      0.94816156	     -0.00000000	    -82.56063051	      0.00000000	      3.86235215
      0.94830967	     -0.00000000	    -82.56880191	      0.00000000	      3.86214578
      0.94849029	     -0.00000000	    -82.57871171	      0.00000000	      3.86189417
      0.94866271	      0.00000000	    -82.58811553	      0.00000000	      3.86165410
      0.94888166	      0.00000000	    -82.59997821	      0.00000000	      3.86134950
      0.94902423	      0.00000000	    -82.60765527	      0.00000000	      3.86115138
      0.94924940	     -0.00000000	    -82.61970567	      0.00000000	      3.86083886
      0.94939209	     -0.00000000	    -82.62729418	      0.00000000	      3.86064114
      0.94953477	     -0.00000000	    -82.63484610	      0.00000000	      3.86044369
      0.94971387	      0.00000000	    -82.64427351	      0.00000000	      3.86019627
      0.94990293	      0.00000000	    -82.65416366	      0.00000000	      3.85993565
      0.95009199	      0.00000000	    -82.66399063	      0.00000000	      3.85967566
      0.95024750	     -0.00000000	    -82.67202630	      0.00000000	      3.85946232
      0.95040301	     -0.00000000	    -82.68001969	      0.00000000	      3.85924948
      0.95057789	     -0.00000000	    -82.68895871	      0.00000000	      3.85901074
      0.95075276	      0.00000000	    -82.69784481	      0.00000000	      3.85877270
      0.95092764	      0.00000000	    -82.70667827	      0.00000000	      3.85853538
      0.95108328	     -0.00000000	    -82.71449583	      0.00000000	      3.85832482
      0.95123892	      0.00000000	    -82.72227213	      0.00000000	      3.85811489
      0.95139456	      0.00000000	    -82.73000740	      0.00000000	      3.85790560
      0.95156366	     -0.00000000	    -82.73836538	      0.00000000	      3.85767898
      0.95173276	     -0.00000000	    -82.74667543	      0.00000000	      3.85745317
      0.95190186	      0.00000000	    -82.75493777	      0.00000000	      3.85722822
      0.95207096	      0.00000000	    -82.76315269	      0.00000000	      3.85700412
      0.95221085	     -0.00000000	    -82.76991303	      0.00000000	      3.85681941
      0.95235074	     -0.00000000	    -82.77664124	      0.00000000	      3.85663532
      0.95253303	     -0.00000000	    -82.78536043	      0.00000000	      3.85639640
      0.95271532	     -0.00000000	    -82.79402560	      0.00000000	      3.85615857
      0.95285305	     -0.00000000	    -82.80053720	      0.00000000	      3.85597963
      0.95299078	     -0.00000000	    -82.80701829	      0.00000000	      3.85580133
      0.95317360	      0.00000000	    -82.81557359	      0.00000000	      3.85556570
      0.95335641	     -0.00000000	    -82.82407567	      0.00000000	      3.85533126
      0.95349308	     -0.00000000	    -82.83039722	      0.00000000	      3.85515679
      0.95362974	     -0.00000000	    -82.83668932	      0.00000000	      3.85498300
      0.95381300	      0.00000000	    -82.84508026	      0.00000000	      3.85475105
      0.95399626	     -0.00000000	    -82.85341880	      0.00000000	      3.85452035
      0.95412931	      0.00000000	    -82.85944047	      0.00000000	      3.85435366
      0.95426237	     -0.00000000	    -82.86543480	      0.00000000	      3.85418764
      0.95444662	     -0.00000000	    -82.87369043	      0.00000000	      3.85395889
      0.95463087	      0.00000000	    -82.88189415	      0.00000000	      3.85373145
      0.95476180	      0.00000000	    -82.88769246	      0.00000000	      3.85357066
      0.95489273	     -0.00000000	    -82.89346482	      0.00000000	      3.85341054
      0.95507746	     -0.00000000	    -82.90156496	      0.00000000	      3.85318580
      0.95526219	     -0.00000000	    -82.90961396	      0.00000000	      3.85296244
      0.95539084	     -0.00000000	    -82.91518944	      0.00000000	      3.85280772
      0.95551949	     -0.00000000	    -82.92074037	      0.00000000	      3.85265366
      0.95570454	      0.00000000	    -82.92868213	      0.00000000	      3.85243327
      0.95588959	     -0.00000000	    -82.93657359	      0.00000000	      3.85221429
      0.95601650	      0.00000000	    -82.94195673	      0.00000000	      3.85206494
      0.95614342	      0.00000000	    -82.94731644	      0.00000000	      3.85191626
      0.95632880	     -0.00000000	    -82.95510355	      0.00000000	      3.85170031
      0.95651418	     -0.00000000	    -82.96284117	      0.00000000	      3.85148580
      0.95663892	      0.00000000	    -82.96801988	      0.00000000	      3.85134230
      0.95676366	     -0.00000000	    -82.97317640	      0.00000000	      3.85119945
      0.95694899	      0.00000000	    -82.98079704	      0.00000000	      3.85098844
      0.95713433	     -0.00000000	    -82.98836919	      0.00000000	      3.85077890
      0.95725823	     -0.00000000	    -82.99340449	      0.00000000	      3.85063964
      0.95738213	      0.00000000	    -82.99841833	      0.00000000	      3.85050105
      0.95756817	     -0.00000000	    -83.00590656	      0.00000000	      3.85029420
      0.95773384	     -0.00000000	    -83.01253429	      0.00000000	      3.85011126
      0.95787780	      0.00000000	    -83.01826299	      0.00000000	      3.84995326
      0.95802175	      0.00000000	    -83.02396329	      0.00000000	      3.84979616
      0.95820280	     -0.00000000	    -83.03109214	      0.00000000	      3.84959988
      0.95833754	     -0.00000000	    -83.03636861	      0.00000000	      3.84945472
      0.95847228	      0.00000000	    -83.04162055	      0.00000000	      3.84931037
      0.95863854	     -0.00000000	    -83.04806743	      0.00000000	      3.84913333
      0.95880330	     -0.00000000	    -83.05441972	      0.00000000	      3.84895910
      0.95896806	      0.00000000	    -83.06073589	      0.00000000	      3.84878605
      0.95913282	     -0.00000000	    -83.06701611	      0.00000000	      3.84861419
      0.95926978	      0.00000000	    -83.07220942	      0.00000000	      3.84847224
      0.95940674	      0.00000000	    -83.07737813	      0.00000000	      3.84833111
      0.95954370	      0.00000000	    -83.08252235	      0.00000000	      3.84819081
      0.95972395	     -0.00000000	    -83.08925564	      0.00000000	      3.84800742
      0.95987848	      0.00000000	    -83.09499467	      0.00000000	      3.84785133
      0.96003302	     -0.00000000	    -83.10070297	      0.00000000	      3.84769629
      0.96018755	     -0.00000000	    -83.10638073	      0.00000000	      3.84754230
      0.96032478	      0.00000000	    -83.11139726	      0.00000000	      3.84740644
      0.96046201	      0.00000000	    -83.11638992	      0.00000000	      3.84727140
      0.96064008	      0.00000000	    -83.12283308	      0.00000000	      3.84709740
      0.96077667	     -0.00000000	    -83.12774815	      0.00000000	      3.84696489
      0.96091325	      0.00000000	    -83.13263989	      0.00000000	      3.84683319
      0.96104984	      0.00000000	    -83.13750842	      0.00000000	      3.84670231
      0.96122877	      0.00000000	    -83.14385146	      0.00000000	      3.84653210
      0.96137889	     -0.00000000	    -83.14914250	      0.00000000	      3.84639037
      0.96152900	      0.00000000	    -83.15440590	      0.00000000	      3.84624964
      0.96167912	     -0.00000000	    -83.15964182	      0.00000000	      3.84610988
      0.96182924	      0.00000000	    -83.16485036	      0.00000000	      3.84597111
      0.96197935	      0.00000000	    -83.17003168	      0.00000000	      3.84583333
      0.96212947	      0.00000000	    -83.17518589	      0.00000000	      3.84569652
      0.96227958	     -0.00000000	    -83.18031313	      0.00000000	      3.84556070
      0.96242970	     -0.00000000	    -83.18541352	      0.00000000	      3.84542586
      0.96257981	     -0.00000000	    -83.19048719	      0.00000000	      3.84529198
      0.96271064	      0.00000000	    -83.19488735	      0.00000000	      3.84517612
      0.96284147	      0.00000000	    -83.19926740	      0.00000000	      3.84506098
      0.96302013	     -0.00000000	    -83.20521629	      0.00000000	      3.84490496
      0.96315556	     -0.00000000	    -83.20970118	      0.00000000	      3.84478760
      0.96329100	     -0.00000000	    -83.21416482	      0.00000000	      3.84467103
      0.96342643	      0.00000000	    -83.21860729	      0.00000000	      3.84455525
      0.96360240	     -0.00000000	    -83.22434802	      0.00000000	      3.84440599
      0.96374631	     -0.00000000	    -83.22901662	      0.00000000	      3.84428491
      0.96389023	     -0.00000000	    -83.23366165	      0.00000000	      3.84416472
      0.96403414	     -0.00000000	    -83.23828325	      0.00000000	      3.84404541
      0.96417805	      0.00000000	    -83.24288151	      0.00000000	      3.84392699
      0.96432197	      0.00000000	    -83.24745654	      0.00000000	      3.84380944
      0.96446588	      0.00000000	    -83.25200844	      0.00000000	      3.84369278
      0.96460979	      0.00000000	    -83.25653732	      0.00000000	      3.84357700
      0.96476914	     -0.00000000	    -83.26152524	      0.00000000	      3.84344982
      0.96492849	     -0.00000000	    -83.26648521	      0.00000000	      3.84332371
      0.96505409	      0.00000000	    -83.27037503	      0.00000000	      3.84322507
      0.96517969	     -0.00000000	    -83.27424764	      0.00000000	      3.84312710
      0.96536358	      0.00000000	    -83.27988668	      0.00000000	      3.84298485
      0.96549277	      0.00000000	    -83.28382643	      0.00000000	      3.84288576
      0.96562196	      0.00000000	    -83.28774821	      0.00000000	      3.84278737
      0.96578281	     -0.00000000	    -83.29260619	      0.00000000	      3.84266584
      0.96593622	     -0.00000000	    -83.29721373	      0.00000000	      3.84255094
      0.96608963	     -0.00000000	    -83.30179632	      0.00000000	      3.84243701
      0.96624304	      0.00000000	    -83.30635404	      0.00000000	      3.84232407
      0.96637216	      0.00000000	    -83.31017110	      0.00000000	      3.84222976
      0.96650129	      0.00000000	    -83.31397070	      0.00000000	      3.84213614
      0.96663041	      0.00000000	    -83.31775293	      0.00000000	      3.84204321
      0.96681034	     -0.00000000	    -83.32299420	      0.00000000	      3.84191487
      0.96694623	     -0.00000000	    -83.32693079	      0.00000000	      3.84181881
      0.96708213	      0.00000000	    -83.33084839	      0.00000000	      3.84172351
      0.96721802	     -0.00000000	    -83.33474710	      0.00000000	      3.84162897
      0.96739386	     -0.00000000	    -83.33976393	      0.00000000	      3.84150776
      0.96751493	     -0.00000000	    -83.34319970	      0.00000000	      3.84142503
      0.96763599	      0.00000000	    -83.34662067	      0.00000000	      3.84134291
      0.96780186	      0.00000000	    -83.35128374	      0.00000000	      3.84123136
      0.96796179	      0.00000000	    -83.35575405	      0.00000000	      3.84112485
      0.96812173	     -0.00000000	    -83.36019891	      0.00000000	      3.84101938
      0.96825231	      0.00000000	    -83.36380898	      0.00000000	      3.84093404
      0.96838288	      0.00000000	    -83.36740224	      0.00000000	      3.84084938
      0.96854858	     -0.00000000	    -83.37193786	      0.00000000	      3.84074294
      0.96868079	     -0.00000000	    -83.37553765	      0.00000000	      3.84065879
      0.96881300	     -0.00000000	    -83.37912041	      0.00000000	      3.84057535
      0.96894522	     -0.00000000	    -83.38268624	      0.00000000	      3.84049260
      0.96912353	     -0.00000000	    -83.38746872	      0.00000000	      3.84038211
      0.96924206	      0.00000000	    -83.39063085	      0.00000000	      3.84030936
      0.96936059	      0.00000000	    -83.39377954	      0.00000000	      3.84023717
      0.96952745	      0.00000000	    -83.39818951	      0.00000000	      3.84013648
      0.96968715	     -0.00000000	    -83.40238562	      0.00000000	      3.84004115
      0.96984685	     -0.00000000	    -83.40655769	      0.00000000	      3.83994681
      0.96997478	     -0.00000000	    -83.40988221	      0.00000000	      3.83987198
      0.97010270	      0.00000000	    -83.41319144	      0.00000000	      3.83979778
      0.97026769	     -0.00000000	    -83.41743701	      0.00000000	      3.83970304
      0.97039894	     -0.00000000	    -83.42079659	      0.00000000	      3.83962843
      0.97053020	     -0.00000000	    -83.42414028	      0.00000000	      3.83955449
      0.97066145	     -0.00000000	    -83.42746814	      0.00000000	      3.83948122
      0.97083493	     -0.00000000	    -83.43184239	      0.00000000	      3.83938541
      0.97095409	      0.00000000	    -83.43483098	      0.00000000	      3.83932027
      0.97107324	     -0.00000000	    -83.43780668	      0.00000000	      3.83925569
      0.97123544	     -0.00000000	    -83.44183678	      0.00000000	      3.83916866
      0.97138905	     -0.00000000	    -83.44563148	      0.00000000	      3.83908718
      0.97154265	     -0.00000000	    -83.44940508	      0.00000000	      3.83900660
      0.97167005	      0.00000000	    -83.45251893	      0.00000000	      3.83894046
      0.97179744	     -0.00000000	    -83.45561839	      0.00000000	      3.83887494
      0.97195714	      0.00000000	    -83.45948347	      0.00000000	      3.83879369
      0.97208920	     -0.00000000	    -83.46266262	      0.00000000	      3.83872723
      0.97222125	     -0.00000000	    -83.46582649	      0.00000000	      3.83866144
      0.97235331	     -0.00000000	    -83.46897518	      0.00000000	      3.83859631
      0.97251477	      0.00000000	    -83.47280429	      0.00000000	      3.83851759
      0.97263830	      0.00000000	    -83.47571896	      0.00000000	      3.83845802
      0.97276184	     -0.00000000	    -83.47862049	      0.00000000	      3.83839903
      0.97291374	     -0.00000000	    -83.48217006	      0.00000000	      3.83832728
      0.97305816	     -0.00000000	    -83.48552683	      0.00000000	      3.83825988
      0.97320259	     -0.00000000	    -83.48886590	      0.00000000	      3.83819325
      0.97334701	      0.00000000	    -83.49218732	      0.00000000	      3.83812742
      0.97347046	      0.00000000	    -83.49501232	      0.00000000	      3.83807176
      0.97359390	      0.00000000	    -83.49782453	      0.00000000	      3.83801667
      0.97371734	      0.00000000	    -83.50062402	      0.00000000	      3.83796216
      0.97390437	      0.00000000	    -83.50484131	      0.00000000	      3.83788065
      0.97401454	     -0.00000000	    -83.50731209	      0.00000000	      3.83783324
      0.97412472	     -0.00000000	    -83.50977285	      0.00000000	      3.83778628
      0.97429827	     -0.00000000	    -83.51362888	      0.00000000	      3.83771323
      0.97442104	     -0.00000000	    -83.51634195	      0.00000000	      3.83766223
      0.97466987	     -0.00000000	    -83.52180285	      0.00000000	      3.83756057
      0.97476656	     -0.00000000	    -83.52391135	      0.00000000	      3.83752167
      0.97488895	      0.00000000	    -83.52656943	      0.00000000	      3.83747294
      0.97510182	      0.00000000	    -83.53116400	      0.00000000	      3.83738950
      0.97533057	     -0.00000000	    -83.53606092	      0.00000000	      3.83730168
      0.97543466	      0.00000000	    -83.53827558	      0.00000000	      3.83726236
      0.97556158	      0.00000000	    -83.54096420	      0.00000000	      3.83721495
      0.97574051	     -0.00000000	    -83.54473337	      0.00000000	      3.83714911
      0.97586752	     -0.00000000	    -83.54739358	      0.00000000	      3.83710307
      0.97599453	     -0.00000000	    -83.55004121	      0.00000000	      3.83705763
      0.97612155	      0.00000000	    -83.55267633	      0.00000000	      3.83701277
      0.97629122	      0.00000000	    -83.55617706	      0.00000000	      3.83695377
      0.97640544	      0.00000000	    -83.55852121	      0.00000000	      3.83691463
      0.97651965	      0.00000000	    -83.56085534	      0.00000000	      3.83687596
      0.97667915	     -0.00000000	    -83.56409818	      0.00000000	      3.83682276
      0.97682671	      0.00000000	    -83.56708092	      0.00000000	      3.83677436
      0.97697427	     -0.00000000	    -83.57004720	      0.00000000	      3.83672673
      0.97709720	      0.00000000	    -83.57250590	      0.00000000	      3.83668766
      0.97722013	     -0.00000000	    -83.57495327	      0.00000000	      3.83664913
      0.97737243	     -0.00000000	    -83.57796971	      0.00000000	      3.83660215
      0.97750255	     -0.00000000	    -83.58053316	      0.00000000	      3.83656267
      0.97763267	     -0.00000000	    -83.58308405	      0.00000000	      3.83652379
      0.97776279	      0.00000000	    -83.58562243	      0.00000000	      3.83648552
      0.97789291	     -0.00000000	    -83.58814836	      0.00000000	      3.83644785
      0.97802303	     -0.00000000	    -83.59066188	      0.00000000	      3.83641079
      0.97818044	     -0.00000000	    -83.59368588	      0.00000000	      3.83636676
      0.97829592	      0.00000000	    -83.59589313	      0.00000000	      3.83633502
      0.97841141	      0.00000000	    -83.59809072	      0.00000000	      3.83630375
      0.97856378	     -0.00000000	    -83.60097547	      0.00000000	      3.83626322
      0.97870566	      0.00000000	    -83.60364672	      0.00000000	      3.83622622
      0.97884755	      0.00000000	    -83.60630358	      0.00000000	      3.83618993
      0.97897216	     -0.00000000	    -83.60862514	      0.00000000	      3.83615865
      0.97909677	      0.00000000	    -83.61093569	      0.00000000	      3.83612791
      0.97922138	      0.00000000	    -83.61323526	      0.00000000	      3.83609773
      0.97937472	      0.00000000	    -83.61604995	      0.00000000	      3.83606133
      0.97950477	     -0.00000000	    -83.61842427	      0.00000000	      3.83603112
      0.97963482	      0.00000000	    -83.62078678	      0.00000000	      3.83600149
      0.97976488	     -0.00000000	    -83.62313751	      0.00000000	      3.83597247
      0.97989493	     -0.00000000	    -83.62547654	      0.00000000	      3.83594403
      0.98002498	     -0.00000000	    -83.62780388	      0.00000000	      3.83591620
      0.98015503	      0.00000000	    -83.63011959	      0.00000000	      3.83588895
      0.98028508	     -0.00000000	    -83.63242372	      0.00000000	      3.83586230
      0.98041513	      0.00000000	    -83.63471631	      0.00000000	      3.83583623
      0.98054519	      0.00000000	    -83.63699740	      0.00000000	      3.83581076
      0.98067524	      0.00000000	    -83.63926705	      0.00000000	      3.83578588
      0.98083228	     -0.00000000	    -83.64199249	      0.00000000	      3.83575663
      0.98094258	      0.00000000	    -83.64389686	      0.00000000	      3.83573659
      0.98105288	     -0.00000000	    -83.64579307	      0.00000000	      3.83571698
      0.98120848	      0.00000000	    -83.64845425	      0.00000000	      3.83569004
      0.98135198	      0.00000000	    -83.65089435	      0.00000000	      3.83566594
      0.98149549	      0.00000000	    -83.65332084	      0.00000000	      3.83564255
      0.98161404	     -0.00000000	    -83.65531515	      0.00000000	      3.83562377
      0.98173259	     -0.00000000	    -83.65730024	      0.00000000	      3.83560548
      0.98188108	     -0.00000000	    -83.65977357	      0.00000000	      3.83558326
      0.98200942	     -0.00000000	    -83.66189981	      0.00000000	      3.83556467
      0.98213776	      0.00000000	    -83.66401536	      0.00000000	      3.83554665
      0.98226610	      0.00000000	    -83.66612028	      0.00000000	      3.83552920
      0.98239444	     -0.00000000	    -83.66821459	      0.00000000	      3.83551232
      0.98252278	     -0.00000000	    -83.67029834	      0.00000000	      3.83549601
      0.98265112	     -0.00000000	    -83.67237155	      0.00000000	      3.83548027
      0.98277947	      0.00000000	    -83.67443429	      0.00000000	      3.83546509
      0.98290781	      0.00000000	    -83.67648658	      0.00000000	      3.83545049
      0.98303615	      0.00000000	    -83.67852847	      0.00000000	      3.83543645
      0.98316449	     -0.00000000	    -83.68055998	      0.00000000	      3.83542299
      0.98329283	      0.00000000	    -83.68258116	      0.00000000	      3.83541009
      0.98342117	      0.00000000	    -83.68459205	      0.00000000	      3.83539776
      0.98354951	      0.00000000	    -83.68659269	      0.00000000	      3.83538600
      0.98367785	     -0.00000000	    -83.68858311	      0.00000000	      3.83537480
      0.98380619	      0.00000000	    -83.69056336	      0.00000000	      3.83536417
      0.98393454	     -0.00000000	    -83.69253346	      0.00000000	      3.83535411
      0.98406288	     -0.00000000	    -83.69449346	      0.00000000	      3.83534461
      0.98419122	      0.00000000	    -83.69644339	      0.00000000	      3.83533568
      0.98431956	     -0.00000000	    -83.69838330	      0.00000000	      3.83532732
      0.98444790	      0.00000000	    -83.70031320	      0.00000000	      3.83531952
      0.98457624	     -0.00000000	    -83.70223316	      0.00000000	      3.83531229
      0.98470458	      0.00000000	    -83.70414320	      0.00000000	      3.83530562
      0.98483292	      0.00000000	    -83.70604335	      0.00000000	      3.83529952
      0.98496126	      0.00000000	    -83.70793366	      0.00000000	      3.83529399
      0.98508961	     -0.00000000	    -83.70981415	      0.00000000	      3.83528901
      0.98521795	     -0.00000000	    -83.71168487	      0.00000000	      3.83528461
      0.98534629	      0.00000000	    -83.71354585	      0.00000000	      3.83528077
      0.98547463	      0.00000000	    -83.71539712	      0.00000000	      3.83527749
      0.98560297	     -0.00000000	    -83.71723874	      0.00000000	      3.83527478
      0.98573131	     -0.00000000	    -83.71907070	      0.00000000	      3.83527264
      0.98585965	      0.00000000	    -83.72089308	      0.00000000	      3.83527105
      0.98598799	      0.00000000	    -83.72270588	      0.00000000	      3.83527004
      0.98611633	      0.00000000	    -83.72450917	      0.00000000	      3.83526958
      0.98622958	      0.00000000	    -83.72609246	      0.00000000	      3.83526965
      0.98634283	     -0.00000000	    -83.72766838	      0.00000000	      3.83527016
      0.98648619	      0.00000000	    -83.72965285	      0.00000000	      3.83527144
      0.98662955	      0.00000000	    -83.73162560	      0.00000000	      3.83527341
      0.98673504	     -0.00000000	    -83.73306972	      0.00000000	      3.83527532
      0.98684052	     -0.00000000	    -83.73450753	      0.00000000	      3.83527760
      0.98700062	      0.00000000	    -83.73667766	      0.00000000	      3.83528180
      0.98712696	     -0.00000000	    -83.73838011	      0.00000000	      3.83528573
      0.98725331	      0.00000000	    -83.74007360	      0.00000000	      3.83529022
      0.98737965	     -0.00000000	    -83.74175819	      0.00000000	      3.83529524
      0.98750600	      0.00000000	    -83.74343389	      0.00000000	      3.83530082
      0.98763234	      0.00000000	    -83.74510074	      0.00000000	      3.83530694
      0.98775869	      0.00000000	    -83.74675876	      0.00000000	      3.83531361
      0.98788503	      0.00000000	    -83.74840800	      0.00000000	      3.83532082
      0.98801138	     -0.00000000	    -83.75004847	      0.00000000	      3.83532859
      0.98813772	      0.00000000	    -83.75168021	      0.00000000	      3.83533689
      0.98826406	      0.00000000	    -83.75330325	      0.00000000	      3.83534576
      0.98839041	     -0.00000000	    -83.75491763	      0.00000000	      3.83535516
      0.98851675	      0.00000000	    -83.75652336	      0.00000000	      3.83536512
      0.98862995	      0.00000000	    -83.75795474	      0.00000000	      3.83537450
      0.98874315	     -0.00000000	    -83.75937922	      0.00000000	      3.83538432
      0.98885636	     -0.00000000	    -83.76079683	      0.00000000	      3.83539459
      0.98901926	      0.00000000	    -83.76282484	      0.00000000	      3.83541013
      0.98912918	     -0.00000000	    -83.76418528	      0.00000000	      3.83542113
      0.98923910	      0.00000000	    -83.76553930	      0.00000000	      3.83543255
      0.98938503	      0.00000000	    -83.76732705	      0.00000000	      3.83544835
      0.98951335	      0.00000000	    -83.76888987	      0.00000000	      3.83546285
      0.98964168	     -0.00000000	    -83.77044405	      0.00000000	      3.83547792
      0.98977001	      0.00000000	    -83.77198961	      0.00000000	      3.83549356
      0.98989833	      0.00000000	    -83.77352659	      0.00000000	      3.83550975
      0.99001075	      0.00000000	    -83.77486599	      0.00000000	      3.83552442
      0.99012317	     -0.00000000	    -83.77619886	      0.00000000	      3.83553951
      0.99026188	     -0.00000000	    -83.77783451	      0.00000000	      3.83555874
      0.99040060	      0.00000000	    -83.77946027	      0.00000000	      3.83557863
      0.99050550	      0.00000000	    -83.78068315	      0.00000000	      3.83559411
      0.99061040	      0.00000000	    -83.78190041	      0.00000000	      3.83560997
      0.99076290	     -0.00000000	    -83.78366000	      0.00000000	      3.83563372
      0.99087170	      0.00000000	    -83.78490818	      0.00000000	      3.83565114
      0.99098050	     -0.00000000	    -83.78615036	      0.00000000	      3.83572651
      0.99114380	      0.00000000	    -83.78800350	      0.00000000	      3.83623446
      0.99126453	     -0.00000000	    -83.78936503	      0.00000000	      3.83713899
      0.99138527	     -0.00000000	    -83.79071927	      0.00000000	      3.83867728
      0.99150600	      0.00000000	    -83.79206624	      0.00000000	      3.84100248
      0.99162674	     -0.00000000	    -83.79340597	      0.00000000	      3.84425708
      0.99177948	     -0.00000000	    -83.79509052	      0.00000000	      3.84991084
      0.99188260	      0.00000000	    -83.79622130	      0.00000000	      3.85481186
      0.99198572	     -0.00000000	    -83.79734687	      0.00000000	      3.86066698
      0.99213580	      0.00000000	    -83.79897577	      0.00000000	      3.87102269
      0.99226828	     -0.00000000	    -83.80040466	      0.00000000	      3.88209687
      0.99240077	     -0.00000000	    -83.80182512	      0.00000000	      3.89509640
      0.99251594	      0.00000000	    -83.80305309	      0.00000000	      3.90803599
      0.99263111	     -0.00000000	    -83.80427477	      0.00000000	      3.92255936
      0.99274628	     -0.00000000	    -83.80549019	      0.00000000	      3.93871659
      0.99288969	      0.00000000	    -83.80699498	      0.00000000	      3.96118648
      0.99300791	      0.00000000	    -83.80822833	      0.00000000	      3.98172018
      0.99312614	     -0.00000000	    -83.80945524	      0.00000000	      4.00410898
      0.99324436	     -0.00000000	    -83.81067577	      0.00000000	      4.02838399
      0.99336259	      0.00000000	    -83.81188998	      0.00000000	      4.05457187
      0.99350820	      0.00000000	    -83.81337686	      0.00000000	      4.08948921
      0.99361568	     -0.00000000	    -83.81446829	      0.00000000	      4.11716531
      0.99372316	      0.00000000	    -83.81555462	      0.00000000	      4.14647148
      0.99386313	      0.00000000	    -83.81696190	      0.00000000	      4.18709849
      0.99400311	      0.00000000	    -83.81836074	      0.00000000	      4.23052238
      0.99410908	     -0.00000000	    -83.81941414	      0.00000000	      4.26526228
      0.99421504	     -0.00000000	    -83.82046281	      0.00000000	      4.30161509
      0.99435520	     -0.00000000	    -83.82184267	      0.00000000	      4.35217856
      0.99448221	     -0.00000000	    -83.82308621	      0.00000000	      4.40044512
      0.99460923	      0.00000000	    -83.82432320	      0.00000000	      4.45103313
      0.99473625	     -0.00000000	    -83.82555373	      0.00000000	      4.50393988
      0.99484525	     -0.00000000	    -83.82660458	      0.00000000	      4.55118512
      0.99495424	     -0.00000000	    -83.82765078	      0.00000000	      4.60013077
      0.99508669	      0.00000000	    -83.82891591	      0.00000000	      4.66188852
      0.99521914	      0.00000000	    -83.83017437	      0.00000000	      4.72614040
      0.99533216	     -0.00000000	    -83.83124312	      0.00000000	      4.78293490
      0.99544519	      0.00000000	    -83.83230715	      0.00000000	      4.84152950
      0.99555822	      0.00000000	    -83.83336654	      0.00000000	      4.90191547
      0.99570339	     -0.00000000	    -83.83472056	      0.00000000	      4.98209144
      0.99581403	      0.00000000	    -83.83574746	      0.00000000	      5.04515300
      0.99592467	      0.00000000	    -83.83677011	      0.00000000	      5.10989910
      0.99605848	     -0.00000000	    -83.83800142	      0.00000000	      5.19044485
      0.99619230	      0.00000000	    -83.83922673	      0.00000000	      5.27341862
      0.99629747	     -0.00000000	    -83.84018562	      0.00000000	      5.34032088
      0.99640264	      0.00000000	    -83.84114091	      0.00000000	      5.40869880
      0.99654000	     -0.00000000	    -83.84238325	      0.00000000	      5.50020599
      0.99666541	      0.00000000	    -83.84351245	      0.00000000	      5.58591822
      0.99679083	      0.00000000	    -83.84463683	      0.00000000	      5.67367043
      0.99691625	     -0.00000000	    -83.84575648	      0.00000000	      5.76344132
      0.99702395	      0.00000000	    -83.84671435	      0.00000000	      5.84213170
      0.99713166	     -0.00000000	    -83.84766885	      0.00000000	      5.92228051
      0.99726294	     -0.00000000	    -83.84882777	      0.00000000	      6.02191869
      0.99739422	     -0.00000000	    -83.84998190	      0.00000000	      6.12367481
      0.99750539	      0.00000000	    -83.85095560	      0.00000000	      6.21148124
      0.99761656	      0.00000000	    -83.85192600	      0.00000000	      6.30076979
      0.99772773	      0.00000000	    -83.85289317	      0.00000000	      6.39152320
      0.99787360	      0.00000000	    -83.85415746	      0.00000000	      6.51279850
      0.99798257	      0.00000000	    -83.85509841	      0.00000000	      6.60499164
      0.99809153	      0.00000000	    -83.85603645	      0.00000000	      6.69853617
      0.99822504	     -0.00000000	    -83.85718194	      0.00000000	      6.81496941
      0.99835855	      0.00000000	    -83.85832328	      0.00000000	      6.93337447
      0.99846128	     -0.00000000	    -83.85919870	      0.00000000	      7.02579997
      0.99856401	     -0.00000000	    -83.86007178	      0.00000000	      7.11935957
      0.99870203	      0.00000000	    -83.86124127	      0.00000000	      7.24682773
      0.99882700	     -0.00000000	    -83.86229668	      0.00000000	      7.36395386
      0.99895197	     -0.00000000	    -83.86334890	      0.00000000	      7.48268175
      0.99907693	      0.00000000	    -83.86439800	      0.00000000	      7.60298518
      0.99918160	     -0.00000000	    -83.86527434	      0.00000000	      7.70493806
      0.99928627	      0.00000000	    -83.86614861	      0.00000000	      7.80796245
      0.99941865	      0.00000000	    -83.86725150	      0.00000000	      7.93977819
      0.99955103	     -0.00000000	    -83.86835125	      0.00000000	      8.07325276
      0.99965976	     -0.00000000	    -83.86925226	      0.00000000	      8.18410080
      0.99976850	     -0.00000000	    -83.87015128	      0.00000000	      8.29603038
      0.99987723	     -0.00000000	    -83.87104837	      0.00000000	      8.40902471
      1.00002720	      0.00000000	    -83.87228262	      0.00000000	      8.56659016
      1.00013291	     -0.00000000	    -83.87315059	      0.00000000	      8.67883443
      1.00023863	     -0.00000000	    -83.87401690	      0.00000000	      8.79203299
      1.00037431	     -0.00000000	    -83.87512643	      0.00000000	      8.93869411
      1.00050999	      0.00000000	    -83.87623341	      0.00000000	      9.08687163
      1.00060922	     -0.00000000	    -83.87704138	      0.00000000	      9.19617364
      1.00070844	     -0.00000000	    -83.87784808	      0.00000000	      9.30625829
      1.00084939	      0.00000000	    -83.87899198	      0.00000000	      9.46396823
      1.00097539	     -0.00000000	    -83.88001250	      0.00000000	      9.60623552
      1.00110140	      0.00000000	    -83.88103121	      0.00000000	      9.74969606
      1.00121171	     -0.00000000	    -83.88192164	      0.00000000	      9.87625629
      1.00132202	      0.00000000	    -83.88281079	      0.00000000	     10.00369827
      1.00143233	      0.00000000	    -83.88369871	      0.00000000	     10.13200700
      1.00156948	      0.00000000	    -83.88480095	      0.00000000	     10.29271056
      1.00168249	      0.00000000	    -83.88570794	      0.00000000	     10.42610812
      1.00179551	     -0.00000000	    -83.88661381	      0.00000000	     10.56036552
      1.00190852	     -0.00000000	    -83.88751859	      0.00000000	     10.69546767
      1.00202153	      0.00000000	    -83.88842236	      0.00000000	     10.83139967
      1.00216207	      0.00000000	    -83.88954483	      0.00000000	     11.00156599
      1.00226490	     -0.00000000	    -83.89036531	      0.00000000	     11.12686851
      1.00236774	     -0.00000000	    -83.89118506	      0.00000000	     11.25282066
      1.00250244	      0.00000000	    -83.89225782	      0.00000000	     11.41876865
      1.00263714	     -0.00000000	    -83.89332949	      0.00000000	     11.58579041
      1.00273806	     -0.00000000	    -83.89413175	      0.00000000	     11.71161776
      1.00283898	      0.00000000	    -83.89493347	      0.00000000	     11.83802595
      1.00297437	      0.00000000	    -83.89600824	      0.00000000	     12.00850327
      1.00309674	      0.00000000	    -83.89697888	      0.00000000	     12.16344678
      1.00321910	      0.00000000	    -83.89794892	      0.00000000	     12.31919758
      1.00334147	      0.00000000	    -83.89891840	      0.00000000	     12.47574048
      1.00344480	     -0.00000000	    -83.89973670	      0.00000000	     12.60854181
      1.00354813	      0.00000000	    -83.90055466	      0.00000000	     12.74188857
      1.00367660	      0.00000000	    -83.90157116	      0.00000000	     12.90841339
      1.00380506	      0.00000000	    -83.90258726	      0.00000000	     13.07575168
      1.00391325	     -0.00000000	    -83.90344274	      0.00000000	     13.21729930
      1.00402144	      0.00000000	    -83.90429801	      0.00000000	     13.35940341
      1.00412963	     -0.00000000	    -83.90515313	      0.00000000	     13.50205493
      1.00427048	     -0.00000000	    -83.90626615	      0.00000000	     13.68857014
      1.00437567	     -0.00000000	    -83.90709737	      0.00000000	     13.82846231
      1.00448087	      0.00000000	    -83.90792853	      0.00000000	     13.96884525
      1.00461041	      0.00000000	    -83.90895203	      0.00000000	     14.14237896
      1.00473996	      0.00000000	    -83.90997554	      0.00000000	     14.31663151
      1.00484104	      0.00000000	    -83.91077426	      0.00000000	     14.45309265
      1.00494212	     -0.00000000	    -83.91157304	      0.00000000	     14.58997701
      1.00507368	      0.00000000	    -83.91261284	      0.00000000	     14.76875890
      1.00519450	      0.00000000	    -83.91356789	      0.00000000	     14.93354857
      1.00531532	      0.00000000	    -83.91452319	      0.00000000	     15.09891299
      1.00543613	      0.00000000	    -83.91547875	      0.00000000	     15.26484248
      1.00553885	      0.00000000	    -83.91629144	      0.00000000	     15.40635532
      1.00564157	      0.00000000	    -83.91710438	      0.00000000	     15.54826413
      1.00576824	     -0.00000000	    -83.91810730	      0.00000000	     15.72380689
      1.00589492	      0.00000000	    -83.91911068	      0.00000000	     15.89993334
      1.00600265	      0.00000000	    -83.91996442	      0.00000000	     16.05017083
      1.00611038	     -0.00000000	    -83.92081854	      0.00000000	     16.20081748
      1.00621811	      0.00000000	    -83.92167309	      0.00000000	     16.35186752
      1.00635553	      0.00000000	    -83.92276382	      0.00000000	     16.54512409
      1.00646046	      0.00000000	    -83.92359719	      0.00000000	     16.69311689
      1.00656539	      0.00000000	    -83.92443105	      0.00000000	     16.84147557
      1.00669247	     -0.00000000	    -83.92544158	      0.00000000	     17.02163067
      1.00681955	      0.00000000	    -83.92645290	      0.00000000	     17.20230717
      1.00692086	     -0.00000000	    -83.92725972	      0.00000000	     17.34671153
      1.00702216	      0.00000000	    -83.92806708	      0.00000000	     17.49143822
      1.00715074	      0.00000000	    -83.92909264	      0.00000000	     17.67558847
      1.00727933	      0.00000000	    -83.93011913	      0.00000000	     17.86024417
      1.00738289	      0.00000000	    -83.93094659	      0.00000000	     18.00932620
      1.00748644	     -0.00000000	    -83.93177470	      0.00000000	     18.15872753
      1.00761226	     -0.00000000	    -83.93278168	      0.00000000	     18.34065783
      1.00773807	     -0.00000000	    -83.93378971	      0.00000000	     18.52304768
      1.00784181	      0.00000000	    -83.93462172	      0.00000000	     18.67378294
      1.00794555	     -0.00000000	    -83.93545447	      0.00000000	     18.82482312
      1.00807011	      0.00000000	    -83.93645534	      0.00000000	     19.00656651
      1.00819466	      0.00000000	    -83.93745734	      0.00000000	     19.18873932
      1.00829944	      0.00000000	    -83.93830114	      0.00000000	     19.34231044
      1.00840421	     -0.00000000	    -83.93914578	      0.00000000	     19.49617867
      1.00850899	     -0.00000000	    -83.93999130	      0.00000000	     19.65034103
      1.00865171	     -0.00000000	    -83.94114442	      0.00000000	     19.86079449
      1.00875367	      0.00000000	    -83.94196929	      0.00000000	     20.01147639
      1.00885563	      0.00000000	    -83.94279503	      0.00000000	     20.16242812
      1.00898521	     -0.00000000	    -83.94384578	      0.00000000	     20.35465991
      1.00911479	     -0.00000000	    -83.94489801	      0.00000000	     20.54731897
      1.00921163	     -0.00000000	    -83.94568538	      0.00000000	     20.69157599
      1.00930848	      0.00000000	    -83.94647360	      0.00000000	     20.83606729
      1.00944154	      0.00000000	    -83.94755806	      0.00000000	     21.03497989
      1.00956177	     -0.00000000	    -83.94853937	      0.00000000	     21.21508064
      1.00968200	     -0.00000000	    -83.94952209	      0.00000000	     21.39553298
      1.00978909	      0.00000000	    -83.95039864	      0.00000000	     21.55656371
      1.00989618	      0.00000000	    -83.95127634	      0.00000000	     21.71786898
      1.01000327	     -0.00000000	    -83.95215521	      0.00000000	     21.87944681
      1.01013228	      0.00000000	    -83.95321547	      0.00000000	     22.07444263
      1.01024137	      0.00000000	    -83.95411342	      0.00000000	     22.23964384
      1.01035046	      0.00000000	    -83.95501265	      0.00000000	     22.40512179
      1.01045955	      0.00000000	    -83.95591316	      0.00000000	     22.57087471
      1.01056864	      0.00000000	    -83.95681498	      0.00000000	     22.73690088
      1.01070164	      0.00000000	    -83.95791615	      0.00000000	     22.93966978
      1.01080194	     -0.00000000	    -83.95874797	      0.00000000	     23.09286295
      1.01090224	     -0.00000000	    -83.95958093	      0.00000000	     23.24628298
      1.01102997	      0.00000000	    -83.96064334	      0.00000000	     23.44198010
      1.01115770	      0.00000000	    -83.96170764	      0.00000000	     23.63804114
      1.01125601	     -0.00000000	    -83.96252813	      0.00000000	     23.78919302
      1.01135432	      0.00000000	    -83.96334978	      0.00000000	     23.94055835
      1.01148301	      0.00000000	    -83.96442710	      0.00000000	     24.13902124
      1.01160005	      0.00000000	    -83.96540858	      0.00000000	     24.31982021
      1.01171708	      0.00000000	    -83.96639175	      0.00000000	     24.50091759
      1.01183412	     -0.00000000	    -83.96737663	      0.00000000	     24.68231217
      1.01193563	      0.00000000	    -83.96823231	      0.00000000	     24.83989080
      1.01203714	     -0.00000000	    -83.96908930	      0.00000000	     24.99769141
      1.01213866	      0.00000000	    -83.96994761	      0.00000000	     25.15571328
      1.01228399	      0.00000000	    -83.97117877	      0.00000000	     25.38233315
      1.01238398	      0.00000000	    -83.97202743	      0.00000000	     25.53851091
      1.01248397	      0.00000000	    -83.97287741	      0.00000000	     25.69490128
      1.01261348	     -0.00000000	    -83.97398023	      0.00000000	     25.89776080
      1.01274298	     -0.00000000	    -83.97508531	      0.00000000	     26.10097493
      1.01283574	      0.00000000	    -83.97587828	      0.00000000	     26.24675340
      1.01292850	      0.00000000	    -83.97667244	      0.00000000	     26.39271292
      1.01306467	     -0.00000000	    -83.97784044	      0.00000000	     26.60731148
      1.01318525	      0.00000000	    -83.97887683	      0.00000000	     26.79765647
      1.01330583	      0.00000000	    -83.97991528	      0.00000000	     26.98830530
      1.01340932	      0.00000000	    -83.98080822	      0.00000000	     27.15217836
      1.01351281	     -0.00000000	    -83.98170270	      0.00000000	     27.31627438
      1.01361630	      0.00000000	    -83.98259873	      0.00000000	     27.48059302
      1.01375035	     -0.00000000	    -83.98376168	      0.00000000	     27.69376412
      1.01385703	      0.00000000	    -83.98468902	      0.00000000	     27.86366862
      1.01396370	     -0.00000000	    -83.98561806	      0.00000000	     28.03380842
      1.01407038	     -0.00000000	    -83.98654880	      0.00000000	     28.20418316
      1.01417706	      0.00000000	    -83.98748125	      0.00000000	     28.37479249
      1.01431404	     -0.00000000	    -83.98868115	      0.00000000	     28.59421749
      1.01441049	      0.00000000	    -83.98952770	      0.00000000	     28.74894035
      1.01450693	      0.00000000	    -83.99037567	      0.00000000	     28.90385408
      1.01463769	      0.00000000	    -83.99152763	      0.00000000	     29.11418464
      1.01475205	     -0.00000000	    -83.99253733	      0.00000000	     29.29842715
      1.01486642	     -0.00000000	    -83.99354908	      0.00000000	     29.48293676
      1.01498078	     -0.00000000	    -83.99456291	      0.00000000	     29.66771304
      1.01509514	      0.00000000	    -83.99557883	      0.00000000	     29.85275551
      1.01519376	     -0.00000000	    -83.99645663	      0.00000000	     30.01254636
      1.01529239	      0.00000000	    -83.99733600	      0.00000000	     30.17253451
      1.01541675	      0.00000000	    -83.99844709	      0.00000000	     30.37455020
      1.01554111	      0.00000000	    -83.99956072	      0.00000000	     30.57687838
      1.01563578	      0.00000000	    -84.00041025	      0.00000000	     30.73112343
      1.01573046	     -0.00000000	    -84.00126127	      0.00000000	     30.88554884
      1.01586300	      0.00000000	    -84.00245517	      0.00000000	     31.10203888
      1.01597791	     -0.00000000	    -84.00349263	      0.00000000	     31.29001194
      1.01609282	      0.00000000	    -84.00453232	      0.00000000	     31.47824867
      1.01619562	     -0.00000000	    -84.00546443	      0.00000000	     31.64688455
      1.01629843	      0.00000000	    -84.00639835	      0.00000000	     31.81573029
      1.01640124	     -0.00000000	    -84.00733409	      0.00000000	     31.98478526
      1.01653247	      0.00000000	    -84.00853115	      0.00000000	     32.20087520
      1.01663485	      0.00000000	    -84.00946720	      0.00000000	     32.36970484
      1.01673723	     -0.00000000	    -84.01040508	      0.00000000	     32.53873976
      1.01683962	     -0.00000000	    -84.01134482	      0.00000000	     32.70797918
      1.01697607	     -0.00000000	    -84.01260017	      0.00000000	     32.93385458
      1.01707518	     -0.00000000	    -84.01351402	      0.00000000	     33.09813442
      1.01717429	      0.00000000	    -84.01442963	      0.00000000	     33.26260326
      1.01729935	      0.00000000	    -84.01558754	      0.00000000	     33.47040955
      1.01742441	     -0.00000000	    -84.01674829	      0.00000000	     33.67851358
      1.01751686	     -0.00000000	    -84.01760819	      0.00000000	     33.83253969
      1.01760931	     -0.00000000	    -84.01846965	      0.00000000	     33.98672663
      1.01774065	     -0.00000000	    -84.01969626	      0.00000000	     34.20605770
      1.01785688	     -0.00000000	    -84.02078437	      0.00000000	     34.40041479
      1.01797310	      0.00000000	    -84.02187500	      0.00000000	     34.59502086
      1.01807729	     -0.00000000	    -84.02285480	      0.00000000	     34.76967656
      1.01818148	     -0.00000000	    -84.02383665	      0.00000000	     34.94452928
      1.01828566	     -0.00000000	    -84.02482056	      0.00000000	     35.11957750
      1.01838985	      0.00000000	    -84.02580653	      0.00000000	     35.29481961
      1.01852399	     -0.00000000	    -84.02707898	      0.00000000	     35.52071831
      1.01862048	      0.00000000	    -84.02799648	      0.00000000	     35.68341786
      1.01871697	     -0.00000000	    -84.02891578	      0.00000000	     35.84627897
      1.01884360	     -0.00000000	    -84.03012494	      0.00000000	     36.06024686
      1.01897023	     -0.00000000	    -84.03133723	      0.00000000	     36.27448699
      1.01906147	      0.00000000	    -84.03221269	      0.00000000	     36.42902402
      1.01915271	      0.00000000	    -84.03308980	      0.00000000	     36.58369915
      1.01928504	     -0.00000000	    -84.03436473	      0.00000000	     36.80825696
      1.01940088	      0.00000000	    -84.03548374	      0.00000000	     37.00507981
      1.01951672	     -0.00000000	    -84.03660543	      0.00000000	     37.20211639
      1.01962039	     -0.00000000	    -84.03761147	      0.00000000	     37.37861580
      1.01972405	     -0.00000000	    -84.03861969	      0.00000000	     37.55528145
      1.01982771	      0.00000000	    -84.03963007	      0.00000000	     37.73211091
      1.01993138	     -0.00000000	    -84.04064265	      0.00000000	     37.90910170
      1.02006439	      0.00000000	    -84.04194515	      0.00000000	     38.13643958
      1.02016046	      0.00000000	    -84.04288811	      0.00000000	     38.30078835
      1.02025653	     -0.00000000	    -84.04383297	      0.00000000	     38.46526853
      1.02038218	     -0.00000000	    -84.04507173	      0.00000000	     38.68060096
      1.02050784	     -0.00000000	    -84.04631375	      0.00000000	     38.89614956
      1.02059879	     -0.00000000	    -84.04721478	      0.00000000	     39.05229302
      1.02068973	      0.00000000	    -84.04811754	      0.00000000	     39.20854514
      1.02082083	     -0.00000000	    -84.04942193	      0.00000000	     39.43397085
      1.02093589	      0.00000000	    -84.05056969	      0.00000000	     39.63198902
      1.02105095	      0.00000000	    -84.05172027	      0.00000000	     39.83016920
      1.02115412	      0.00000000	    -84.05275438	      0.00000000	     40.00801189
      1.02125730	     -0.00000000	    -84.05379077	      0.00000000	     40.18597841
      1.02136047	      0.00000000	    -84.05482945	      0.00000000	     40.36406566
      1.02146364	      0.00000000	    -84.05587041	      0.00000000	     40.54227050
      1.02159544	     -0.00000000	    -84.05720347	      0.00000000	     40.77007254
      1.02169109	      0.00000000	    -84.05817342	      0.00000000	     40.93553265
      1.02178675	      0.00000000	    -84.05914535	      0.00000000	     41.10108505
      1.02191137	     -0.00000000	    -84.06041446	      0.00000000	     41.31688103
      1.02203598	     -0.00000000	    -84.06168698	      0.00000000	     41.53282342
      1.02212687	      0.00000000	    -84.06261729	      0.00000000	     41.69041784
      1.02221776	     -0.00000000	    -84.06354942	      0.00000000	     41.84808480
      1.02234722	      0.00000000	    -84.06488020	      0.00000000	     42.07276850
      1.02246142	      0.00000000	    -84.06605728	      0.00000000	     42.27109374
      1.02257562	      0.00000000	    -84.06723727	      0.00000000	     42.46952018
      1.02267836	     -0.00000000	    -84.06830128	      0.00000000	     42.64810889
      1.02278110	      0.00000000	    -84.06936766	      0.00000000	     42.82677246
      1.02288384	      0.00000000	    -84.07043641	      0.00000000	     43.00550758
      1.02298658	      0.00000000	    -84.07150755	      0.00000000	     43.18431091
      1.02311698	      0.00000000	    -84.07287054	      0.00000000	     43.41135550
      1.02321228	      0.00000000	    -84.07386909	      0.00000000	     43.57734582
      1.02330758	      0.00000000	    -84.07486970	      0.00000000	     43.74338569
      1.02343106	      0.00000000	    -84.07616918	      0.00000000	     43.95857904
      1.02355453	     -0.00000000	    -84.07747214	      0.00000000	     44.17384542
      1.02364556	      0.00000000	    -84.07843503	      0.00000000	     44.33259942
      1.02373660	     -0.00000000	    -84.07939981	      0.00000000	     44.49138775
      1.02386410	     -0.00000000	    -84.08075435	      0.00000000	     44.71384825
      1.02397736	     -0.00000000	    -84.08196063	      0.00000000	     44.91149117
      1.02409061	      0.00000000	    -84.08316988	      0.00000000	     45.10917456
      1.02420387	     -0.00000000	    -84.08438210	      0.00000000	     45.30689420
      1.02429727	     -0.00000000	    -84.08538403	      0.00000000	     45.46997281
      1.02439067	      0.00000000	    -84.08638800	      0.00000000	     45.63307085
      1.02451163	      0.00000000	    -84.08769125	      0.00000000	     45.84432210
      1.02462387	     -0.00000000	    -84.08890368	      0.00000000	     46.04037805
      1.02473612	      0.00000000	    -84.09011907	      0.00000000	     46.23645048
      1.02484836	      0.00000000	    -84.09133742	      0.00000000	     46.43253551
      1.02494170	      0.00000000	    -84.09235278	      0.00000000	     46.59559362
      1.02503504	     -0.00000000	    -84.09337018	      0.00000000	     46.75865561
      1.02515530	      0.00000000	    -84.09468409	      0.00000000	     46.96875405
      1.02526734	      0.00000000	    -84.09591134	      0.00000000	     47.16450117
      1.02537939	     -0.00000000	    -84.09714156	      0.00000000	     47.36024318
      1.02548021	      0.00000000	    -84.09825108	      0.00000000	     47.53636725
      1.02558103	      0.00000000	    -84.09936302	      0.00000000	     47.71248175
      1.02568185	      0.00000000	    -84.10047737	      0.00000000	     47.88858418
      1.02580335	      0.00000000	    -84.10182351	      0.00000000	     48.10078676
      1.02590604	     -0.00000000	    -84.10296407	      0.00000000	     48.28012998
      1.02600874	      0.00000000	    -84.10410716	      0.00000000	     48.45945255
      1.02611143	      0.00000000	    -84.10525277	      0.00000000	     48.63875200
      1.02621413	     -0.00000000	    -84.10640092	      0.00000000	     48.81802589
      1.02633979	     -0.00000000	    -84.10780923	      0.00000000	     49.03734846
      1.02643456	     -0.00000000	    -84.10887388	      0.00000000	     49.20272783
      1.02652933	      0.00000000	    -84.10994068	      0.00000000	     49.36807920
      1.02664981	     -0.00000000	    -84.11130005	      0.00000000	     49.57824938
      1.02677030	      0.00000000	    -84.11266291	      0.00000000	     49.78836794
      1.02686241	      0.00000000	    -84.11370730	      0.00000000	     49.94898246
      1.02695453	     -0.00000000	    -84.11475372	      0.00000000	     50.10956329
      1.02707695	     -0.00000000	    -84.11614753	      0.00000000	     50.32290858
      1.02718766	     -0.00000000	    -84.11741113	      0.00000000	     50.51579003
      1.02729837	      0.00000000	    -84.11867770	      0.00000000	     50.70861552
      1.02740907	      0.00000000	    -84.11994724	      0.00000000	     50.90138272
      1.02750429	     -0.00000000	    -84.12104155	      0.00000000	     51.06713262
      1.02759951	      0.00000000	    -84.12213806	      0.00000000	     51.23283628
      1.02771512	      0.00000000	    -84.12347230	      0.00000000	     51.43395369
      1.02783073	      0.00000000	    -84.12480978	      0.00000000	     51.63499845
      1.02792928	     -0.00000000	    -84.12595255	      0.00000000	     51.80632756
      1.02802783	      0.00000000	    -84.12709767	      0.00000000	     51.97760077
      1.02812639	      0.00000000	    -84.12824515	      0.00000000	     52.14881669
      1.02825393	      0.00000000	    -84.12973369	      0.00000000	     52.37030948
      1.02835067	     -0.00000000	    -84.13086536	      0.00000000	     52.53823992
      1.02844741	     -0.00000000	    -84.13199931	      0.00000000	     52.70611111
      1.02856462	      0.00000000	    -84.13337626	      0.00000000	     52.90942311
      1.02868183	      0.00000000	    -84.13475656	      0.00000000	     53.11264446
      1.02877377	      0.00000000	    -84.13584166	      0.00000000	     53.27199288
      1.02886571	      0.00000000	    -84.13692882	      0.00000000	     53.43128346
      1.02898613	     -0.00000000	    -84.13835579	      0.00000000	     53.63981673
      1.02909619	      0.00000000	    -84.13966315	      0.00000000	     53.83032997
      1.02920625	      0.00000000	    -84.14097348	      0.00000000	     54.02075616
      1.02931632	      0.00000000	    -84.14228676	      0.00000000	     54.21109398
      1.02941036	      0.00000000	    -84.14341128	      0.00000000	     54.37366395
      1.02950441	     -0.00000000	    -84.14453796	      0.00000000	     54.53616772
      1.02961995	      0.00000000	    -84.14592506	      0.00000000	     54.73571400
      1.02973549	     -0.00000000	    -84.14731541	      0.00000000	     54.93515794
      1.02983315	     -0.00000000	    -84.14849318	      0.00000000	     55.10366138
      1.02993081	     -0.00000000	    -84.14967326	      0.00000000	     55.27209007
      1.03002847	      0.00000000	    -84.15085568	      0.00000000	     55.44044332
      1.03015639	      0.00000000	    -84.15240795	      0.00000000	     55.66084044
      1.03025209	     -0.00000000	    -84.15357192	      0.00000000	     55.82564825
      1.03034780	      0.00000000	    -84.15473811	      0.00000000	     55.99038161
      1.03046500	      0.00000000	    -84.15616938	      0.00000000	     56.19202600
      1.03058221	     -0.00000000	    -84.15760399	      0.00000000	     56.39355692
      1.03067297	     -0.00000000	    -84.15871713	      0.00000000	     56.54952636
      1.03076372	     -0.00000000	    -84.15983226	      0.00000000	     56.70542683
      1.03088441	     -0.00000000	    -84.16131830	      0.00000000	     56.91263948
      1.03099420	     -0.00000000	    -84.16267321	      0.00000000	     57.10103187
      1.03110399	      0.00000000	    -84.16403105	      0.00000000	     57.28932143
      1.03121378	      0.00000000	    -84.16539181	      0.00000000	     57.47750761
      1.03130637	     -0.00000000	    -84.16654163	      0.00000000	     57.63612536
      1.03139895	      0.00000000	    -84.16769352	      0.00000000	     57.79466891
      1.03151497	     -0.00000000	    -84.16913985	      0.00000000	     57.99322908
      1.03163099	     -0.00000000	    -84.17058943	      0.00000000	     58.19167178
      1.03172732	      0.00000000	    -84.17179553	      0.00000000	     58.35635316
      1.03182365	      0.00000000	    -84.17300387	      0.00000000	     58.52095297
      1.03191998	     -0.00000000	    -84.17421445	      0.00000000	     58.68547093
      1.03205015	      0.00000000	    -84.17585390	      0.00000000	     58.90765860
      1.03214430	     -0.00000000	    -84.17704217	      0.00000000	     59.06825974
      1.03223845	      0.00000000	    -84.17823257	      0.00000000	     59.22878207
      1.03235676	     -0.00000000	    -84.17973155	      0.00000000	     59.43039650
      1.03247508	      0.00000000	    -84.18123389	      0.00000000	     59.63189202
      1.03256366	     -0.00000000	    -84.18236089	      0.00000000	     59.78267456
      1.03265224	      0.00000000	    -84.18348976	      0.00000000	     59.93339569
      1.03277509	     -0.00000000	    -84.18505857	      0.00000000	     60.14234098
      1.03288533	     -0.00000000	    -84.18646940	      0.00000000	     60.32974364
      1.03299558	     -0.00000000	    -84.18788315	      0.00000000	     60.51706399
      1.03309425	     -0.00000000	    -84.18915096	      0.00000000	     60.68465547
      1.03319292	      0.00000000	    -84.19042110	      0.00000000	     60.85218777
      1.03329159	      0.00000000	    -84.19169356	      0.00000000	     61.01966412
      1.03339026	      0.00000000	    -84.19296835	      0.00000000	     61.18708777
      1.03351943	     -0.00000000	    -84.19464068	      0.00000000	     61.40618896
      1.03361012	     -0.00000000	    -84.19581718	      0.00000000	     61.55996909
      1.03370081	     -0.00000000	    -84.19699563	      0.00000000	     61.71371363
      1.03382257	      0.00000000	    -84.19858092	      0.00000000	     61.92008450
      1.03394433	      0.00000000	    -84.20016973	      0.00000000	     62.12640212
      1.03403067	      0.00000000	    -84.20129840	      0.00000000	     62.27266042
      1.03411700	      0.00000000	    -84.20242882	      0.00000000	     62.41889737
      1.03424353	     -0.00000000	    -84.20408881	      0.00000000	     62.63319454
      1.03435427	     -0.00000000	    -84.20554462	      0.00000000	     62.82070334
      1.03446500	     -0.00000000	    -84.20700332	      0.00000000	     63.00819109
      1.03456282	     -0.00000000	    -84.20829439	      0.00000000	     63.17381070
      1.03466065	      0.00000000	    -84.20958773	      0.00000000	     63.33942103
      1.03475847	     -0.00000000	    -84.21088332	      0.00000000	     63.50502546
      1.03487719	      0.00000000	    -84.21245862	      0.00000000	     63.70599238
      1.03497635	     -0.00000000	    -84.21377688	      0.00000000	     63.87384667
      1.03507550	     -0.00000000	    -84.21509746	      0.00000000	     64.04170618
      1.03517466	      0.00000000	    -84.21642034	      0.00000000	     64.20957448
      1.03527381	      0.00000000	    -84.21774554	      0.00000000	     64.37745514
      1.03539861	      0.00000000	    -84.21941679	      0.00000000	     64.58878342
      1.03548994	      0.00000000	    -84.22064209	      0.00000000	     64.74344865
      1.03558127	      0.00000000	    -84.22186933	      0.00000000	     64.89813406
      1.03570026	     -0.00000000	    -84.22347123	      0.00000000	     65.09970632
      1.03581925	      0.00000000	    -84.22507643	      0.00000000	     65.30132386
      1.03590602	      0.00000000	    -84.22624904	      0.00000000	     65.44837665
      1.03599278	     -0.00000000	    -84.22742341	      0.00000000	     65.59545927
      1.03611687	      0.00000000	    -84.22910588	      0.00000000	     65.80585330
      1.03622557	     -0.00000000	    -84.23058284	      0.00000000	     65.99023755
      1.03633428	     -0.00000000	    -84.23206255	      0.00000000	     66.17468259
      1.03644299	     -0.00000000	    -84.23354501	      0.00000000	     66.35919318
      1.03653319	     -0.00000000	    -84.23477719	      0.00000000	     66.51234566
      1.03662340	     -0.00000000	    -84.23601126	      0.00000000	     66.66554923
      1.03673946	      0.00000000	    -84.23760190	      0.00000000	     66.86275118
      1.03685552	     -0.00000000	    -84.23919566	      0.00000000	     67.06004788
      1.03694743	      0.00000000	    -84.24046011	      0.00000000	     67.21637311
      1.03703935	      0.00000000	    -84.24172652	      0.00000000	     67.37276415
      1.03715485	      0.00000000	    -84.24332073	      0.00000000	     67.56938835
      1.03727036	      0.00000000	    -84.24491804	      0.00000000	     67.76612641
      1.03735988	     -0.00000000	    -84.24615814	      0.00000000	     67.91868619
      1.03744940	      0.00000000	    -84.24740009	      0.00000000	     68.07132019
      1.03756772	     -0.00000000	    -84.24904447	      0.00000000	     68.27317757
      1.03768604	      0.00000000	    -84.25069210	      0.00000000	     68.47517475
      1.03777393	      0.00000000	    -84.25191802	      0.00000000	     68.62530650
      1.03786181	      0.00000000	    -84.25314574	      0.00000000	     68.77552082
      1.03798301	     -0.00000000	    -84.25484176	      0.00000000	     68.98281379
      1.03808926	      0.00000000	    -84.25633134	      0.00000000	     69.16466791
      1.03819550	     -0.00000000	    -84.25782354	      0.00000000	     69.34665454
      1.03830175	      0.00000000	    -84.25931836	      0.00000000	     69.52877757
      1.03839618	     -0.00000000	    -84.26064922	      0.00000000	     69.69077261
      1.03849062	      0.00000000	    -84.26198215	      0.00000000	     69.85288108
      1.03858505	     -0.00000000	    -84.26331715	      0.00000000	     70.01510557
      1.03870960	     -0.00000000	    -84.26508110	      0.00000000	     70.22925025
      1.03880490	      0.00000000	    -84.26643317	      0.00000000	     70.39323755
      1.03890020	     -0.00000000	    -84.26778734	      0.00000000	     70.55735153
      1.03899549	      0.00000000	    -84.26914363	      0.00000000	     70.72159466
      1.03912147	     -0.00000000	    -84.27093986	      0.00000000	     70.93892195
      1.03921444	      0.00000000	    -84.27226777	      0.00000000	     71.09944953
      1.03930740	     -0.00000000	    -84.27359768	      0.00000000	     71.26010747
      1.03942294	      0.00000000	    -84.27525326	      0.00000000	     71.45995041
      1.03952665	      0.00000000	    -84.27674204	      0.00000000	     71.63951588
      1.03963036	      0.00000000	    -84.27823333	      0.00000000	     71.81925206
      1.03973407	      0.00000000	    -84.27972714	      0.00000000	     71.99916164
      1.03983777	     -0.00000000	    -84.28122347	      0.00000000	     72.17924716
      1.03992997	      0.00000000	    -84.28255580	      0.00000000	     72.33948980
      1.04002216	     -0.00000000	    -84.28389012	      0.00000000	     72.49987514
      1.04013345	     -0.00000000	    -84.28550340	      0.00000000	     72.69366429
      1.04024474	      0.00000000	    -84.28711960	      0.00000000	     72.88766648
      1.04033656	      0.00000000	    -84.28845533	      0.00000000	     73.04790349
      1.04042839	     -0.00000000	    -84.28979306	      0.00000000	     73.20828875
      1.04054185	     -0.00000000	    -84.29144883	      0.00000000	     73.40668228
      1.04065532	      0.00000000	    -84.29310763	      0.00000000	     73.60530664
      1.04074315	     -0.00000000	    -84.29439368	      0.00000000	     73.75920846
      1.04083097	      0.00000000	    -84.29568156	      0.00000000	     73.91325095
      1.04095014	      0.00000000	    -84.29743196	      0.00000000	     74.12249270
      1.04106931	      0.00000000	    -84.29918573	      0.00000000	     74.33199736
      1.04115279	      0.00000000	    -84.30041619	      0.00000000	     74.47890621
      1.04123626	     -0.00000000	    -84.30164831	      0.00000000	     74.62594570
      1.04136419	     -0.00000000	    -84.30353972	      0.00000000	     74.85153625
      1.04146906	     -0.00000000	    -84.30509326	      0.00000000	     75.03671266
      1.04157393	      0.00000000	    -84.30664942	      0.00000000	     75.22209851
      1.04167881	      0.00000000	    -84.30820821	      0.00000000	     75.40769463
      1.04178368	      0.00000000	    -84.30976962	      0.00000000	     75.59350179
      1.04187413	      0.00000000	    -84.31111830	      0.00000000	     75.75391104
      1.04196457	      0.00000000	    -84.31246893	      0.00000000	     75.91447805
      1.04207676	     -0.00000000	    -84.31414699	      0.00000000	     76.11386517
      1.04218894	      0.00000000	    -84.31582807	      0.00000000	     76.31349585
      1.04227974	      0.00000000	    -84.31719084	      0.00000000	     76.47524114
      1.04237054	     -0.00000000	    -84.31855559	      0.00000000	     76.63714622
      1.04248397	     -0.00000000	    -84.32026342	      0.00000000	     76.83964531
      1.04259740	     -0.00000000	    -84.32197436	      0.00000000	     77.04239372
      1.04268488	      0.00000000	    -84.32329593	      0.00000000	     77.19891806
      1.04277236	     -0.00000000	    -84.32461935	      0.00000000	     77.35559037
      1.04289038	     -0.00000000	    -84.32640777	      0.00000000	     77.56719745
      1.04300840	     -0.00000000	    -84.32819957	      0.00000000	     77.77907281
      1.04309260	      0.00000000	    -84.32947999	      0.00000000	     77.93039527
      1.04317680	      0.00000000	    -84.33076212	      0.00000000	     78.08185352
      1.04330112	     -0.00000000	    -84.33265839	      0.00000000	     78.30573188
      1.04340585	     -0.00000000	    -84.33425874	      0.00000000	     78.49455618
      1.04351058	     -0.00000000	    -84.33586179	      0.00000000	     78.68358801
      1.04361531	     -0.00000000	    -84.33746752	      0.00000000	     78.87282637
      1.04370909	      0.00000000	    -84.33890765	      0.00000000	     79.04245221
      1.04380287	      0.00000000	    -84.34034993	      0.00000000	     79.21224191
      1.04389664	     -0.00000000	    -84.34179439	      0.00000000	     79.38219455
      1.04401642	     -0.00000000	    -84.34364239	      0.00000000	     79.59949229
      1.04411146	     -0.00000000	    -84.34511136	      0.00000000	     79.77211022
      1.04420651	      0.00000000	    -84.34658256	      0.00000000	     79.94489210
      1.04430155	     -0.00000000	    -84.34805599	      0.00000000	     80.11783674
      1.04442073	      0.00000000	    -84.34990674	      0.00000000	     80.33492429
      1.04451401	     -0.00000000	    -84.35135789	      0.00000000	     80.50502631
      1.04460730	     -0.00000000	    -84.35281120	      0.00000000	     80.67528120
      1.04470059	     -0.00000000	    -84.35426668	      0.00000000	     80.84568766
      1.04482507	      0.00000000	    -84.35621227	      0.00000000	     81.07331367
      1.04491743	      0.00000000	    -84.35765839	      0.00000000	     81.24238181
      1.04500980	     -0.00000000	    -84.35910665	      0.00000000	     81.41159409
      1.04512291	      0.00000000	    -84.36088315	      0.00000000	     81.61901222
      1.04522355	      0.00000000	    -84.36246639	      0.00000000	     81.80372814
      1.04532419	     -0.00000000	    -84.36405218	      0.00000000	     81.98860951
      1.04542482	     -0.00000000	    -84.36564051	      0.00000000	     82.17365437
      1.04552546	      0.00000000	    -84.36723140	      0.00000000	     82.35886074
      1.04562610	      0.00000000	    -84.36882484	      0.00000000	     82.54422661
      1.04572673	      0.00000000	    -84.37042084	      0.00000000	     82.72974989
      1.04582737	      0.00000000	    -84.37201940	      0.00000000	     82.91542852
      1.04592801	      0.00000000	    -84.37362053	      0.00000000	     83.10126036
      1.04602864	      0.00000000	    -84.37522422	      0.00000000	     83.28724328
      1.04611893	     -0.00000000	    -84.37666517	      0.00000000	     83.45422557
      1.04620922	      0.00000000	    -84.37810819	      0.00000000	     83.62132612
      1.04631825	     -0.00000000	    -84.37985361	      0.00000000	     83.82327938
      1.04642729	      0.00000000	    -84.38160205	      0.00000000	     84.02539992
      1.04651904	      0.00000000	    -84.38307581	      0.00000000	     84.19562287
      1.04661080	      0.00000000	    -84.38455172	      0.00000000	     84.36596051
      1.04670256	     -0.00000000	    -84.38602978	      0.00000000	     84.53641108
      1.04682740	      0.00000000	    -84.38804413	      0.00000000	     84.76848738
      1.04692013	      0.00000000	    -84.38954306	      0.00000000	     84.94101416
      1.04701287	     -0.00000000	    -84.39104419	      0.00000000	     85.11365023
      1.04712458	     -0.00000000	    -84.39285548	      0.00000000	     85.32176245
      1.04722385	     -0.00000000	    -84.39446774	      0.00000000	     85.50682626
      1.04732313	      0.00000000	    -84.39608254	      0.00000000	     85.69200839
      1.04742240	     -0.00000000	    -84.39769986	      0.00000000	     85.87730656
      1.04752167	      0.00000000	    -84.39931971	      0.00000000	     86.06271851
      1.04762095	      0.00000000	    -84.40094210	      0.00000000	     86.24824194
      1.04772022	      0.00000000	    -84.40256703	      0.00000000	     86.43387458
      1.04781949	      0.00000000	    -84.40419449	      0.00000000	     86.61961415
      1.04791877	      0.00000000	    -84.40582450	      0.00000000	     86.80545836
      1.04801804	      0.00000000	    -84.40745703	      0.00000000	     86.99140494
      1.04811731	      0.00000000	    -84.40909212	      0.00000000	     87.17745160
      1.04821659	     -0.00000000	    -84.41072974	      0.00000000	     87.36359610
      1.04831586	      0.00000000	    -84.41236991	      0.00000000	     87.54983614
      1.04841513	     -0.00000000	    -84.41401262	      0.00000000	     87.73616949
      1.04851440	      0.00000000	    -84.41565788	      0.00000000	     87.92259387
      1.04861368	      0.00000000	    -84.41730568	      0.00000000	     88.10910707
      1.04871295	      0.00000000	    -84.41895603	      0.00000000	     88.29570684
      1.04881222	     -0.00000000	    -84.42060892	      0.00000000	     88.48239096
      1.04891150	      0.00000000	    -84.42226437	      0.00000000	     88.66915721
      1.04901077	      0.00000000	    -84.42392235	      0.00000000	     88.85600342
      1.04911004	      0.00000000	    -84.42558289	      0.00000000	     89.04292736
      1.04920932	     -0.00000000	    -84.42724596	      0.00000000	     89.22992689
      1.04930859	     -0.00000000	    -84.42891159	      0.00000000	     89.41699982
      1.04940786	     -0.00000000	    -84.43057976	      0.00000000	     89.60414404
      1.04950714	     -0.00000000	    -84.43225048	      0.00000000	     89.79135739
      1.04960641	      0.00000000	    -84.43392374	      0.00000000	     89.97863778
      1.04969536	     -0.00000000	    -84.43542522	      0.00000000	     90.14650385
      1.04978432	      0.00000000	    -84.43692873	      0.00000000	     90.31442056
      1.04989272	     -0.00000000	    -84.43876378	      0.00000000	     90.51912097
      1.05000112	     -0.00000000	    -84.44060185	      0.00000000	     90.72389172
      1.05009201	      0.00000000	    -84.44214526	      0.00000000	     90.89562712
      1.05018290	      0.00000000	    -84.44369079	      0.00000000	     91.06740855
      1.05027378	     -0.00000000	    -84.44523845	      0.00000000	     91.23923449
      1.05039760	     -0.00000000	    -84.44735032	      0.00000000	     91.47338905
      1.05048927	      0.00000000	    -84.44891637	      0.00000000	     91.64679315
      1.05058094	     -0.00000000	    -84.45048458	      0.00000000	     91.82023739
      1.05069179	      0.00000000	    -84.45238376	      0.00000000	     92.03002020
      1.05079035	     -0.00000000	    -84.45407502	      0.00000000	     92.21658902
      1.05088891	     -0.00000000	    -84.45576878	      0.00000000	     92.40319857
      1.05098746	     -0.00000000	    -84.45746503	      0.00000000	     92.58984707
      1.05108602	     -0.00000000	    -84.45916376	      0.00000000	     92.77653270
      1.05118458	     -0.00000000	    -84.46086498	      0.00000000	     92.96325373
      1.05128314	      0.00000000	    -84.46256868	      0.00000000	     93.15000838
      1.05138169	     -0.00000000	    -84.46427485	      0.00000000	     93.33679495
      1.05148025	      0.00000000	    -84.46598351	      0.00000000	     93.52361171
      1.05157881	     -0.00000000	    -84.46769463	      0.00000000	     93.71045701
      1.05167737	     -0.00000000	    -84.46940823	      0.00000000	     93.89732916
      1.05177592	      0.00000000	    -84.47112429	      0.00000000	     94.08422655
      1.05187448	      0.00000000	    -84.47284282	      0.00000000	     94.27114753
      1.05197304	     -0.00000000	    -84.47456381	      0.00000000	     94.45809054
      1.05207160	     -0.00000000	    -84.47628726	      0.00000000	     94.64505398
      1.05217016	      0.00000000	    -84.47801315	      0.00000000	     94.83203631
      1.05226871	      0.00000000	    -84.47974150	      0.00000000	     95.01903598
      1.05236727	     -0.00000000	    -84.48147229	      0.00000000	     95.20605152
      1.05246583	     -0.00000000	    -84.48320553	      0.00000000	     95.39308140
      1.05256439	      0.00000000	    -84.48494120	      0.00000000	     95.58012420
      1.05265217	      0.00000000	    -84.48648923	      0.00000000	     95.74673429
      1.05273996	      0.00000000	    -84.48803918	      0.00000000	     95.91335246
      1.05284812	      0.00000000	    -84.48995147	      0.00000000	     96.11864762
      1.05295628	      0.00000000	    -84.49186668	      0.00000000	     96.32395172
      1.05304615	      0.00000000	    -84.49346042	      0.00000000	     96.49456331
      1.05313603	     -0.00000000	    -84.49505616	      0.00000000	     96.66517883
      1.05324400	      0.00000000	    -84.49697567	      0.00000000	     96.87013225
      1.05335197	      0.00000000	    -84.49889806	      0.00000000	     97.07508818
      1.05343867	     -0.00000000	    -84.50044396	      0.00000000	     97.23968290
      1.05352537	      0.00000000	    -84.50199170	      0.00000000	     97.40427730
      1.05363702	      0.00000000	    -84.50398744	      0.00000000	     97.61622324
      1.05374867	      0.00000000	    -84.50598623	      0.00000000	     97.82816550
      1.05383303	     -0.00000000	    -84.50749845	      0.00000000	     97.98829533
      1.05391738	     -0.00000000	    -84.50901239	      0.00000000	     98.14842134
      1.05403311	     -0.00000000	    -84.51109216	      0.00000000	     98.36808788
      1.05414884	     -0.00000000	    -84.51317518	      0.00000000	     98.58774400
      1.05422971	     -0.00000000	    -84.51463268	      0.00000000	     98.74122908
      1.05431058	      0.00000000	    -84.51609176	      0.00000000	     98.89470760
      1.05443311	     -0.00000000	    -84.51830560	      0.00000000	     99.12725053
      1.05453542	      0.00000000	    -84.52015672	      0.00000000	     99.32138817
      1.05463772	      0.00000000	    -84.52201033	      0.00000000	     99.51551176
      1.05474003	     -0.00000000	    -84.52386644	      0.00000000	     99.70962020
      1.05482977	     -0.00000000	    -84.52549670	      0.00000000	     99.87988202
      1.05491952	      0.00000000	    -84.52712886	      0.00000000	    100.05013059
      1.05500926	      0.00000000	    -84.52876293	      0.00000000	    100.22036516
      1.05513040	     -0.00000000	    -84.53097170	      0.00000000	    100.45013482
      1.05522168	     -0.00000000	    -84.53263826	      0.00000000	    100.62324406
      1.05531296	      0.00000000	    -84.53430675	      0.00000000	    100.79633639
      1.05540424	      0.00000000	    -84.53597720	      0.00000000	    100.96941112
      1.05552467	      0.00000000	    -84.53818416	      0.00000000	    101.19774075
      1.05561389	     -0.00000000	    -84.53982131	      0.00000000	    101.36687121
      1.05570311	      0.00000000	    -84.54146028	      0.00000000	    101.53598271
      1.05581357	     -0.00000000	    -84.54349187	      0.00000000	    101.74531512
      1.05591219	     -0.00000000	    -84.54530811	      0.00000000	    101.93218903
      1.05601081	      0.00000000	    -84.54712657	      0.00000000	    102.11903734
      1.05610942	     -0.00000000	    -84.54894723	      0.00000000	    102.30585929
      1.05620804	      0.00000000	    -84.55077010	      0.00000000	    102.49265409
      1.05630666	     -0.00000000	    -84.55259516	      0.00000000	    102.67942105
      1.05640528	      0.00000000	    -84.55442241	      0.00000000	    102.86615941
      1.05649179	     -0.00000000	    -84.55602712	      0.00000000	    103.02994873
      1.05657830	     -0.00000000	    -84.55763351	      0.00000000	    103.19371504
      1.05668655	      0.00000000	    -84.55964573	      0.00000000	    103.39858368
      1.05679479	      0.00000000	    -84.56166054	      0.00000000	    103.60341469
      1.05688201	     -0.00000000	    -84.56328595	      0.00000000	    103.76843918
      1.05696923	      0.00000000	    -84.56491302	      0.00000000	    103.93343824
      1.05707893	     -0.00000000	    -84.56696181	      0.00000000	    104.14092642
      1.05718863	      0.00000000	    -84.56901321	      0.00000000	    104.34837287
      1.05727178	     -0.00000000	    -84.57056986	      0.00000000	    104.50558447
      1.05735494	      0.00000000	    -84.57212799	      0.00000000	    104.66277128
      1.05747057	     -0.00000000	    -84.57429737	      0.00000000	    104.88133019
      1.05758621	     -0.00000000	    -84.57646960	      0.00000000	    105.09983960
      1.05766520	      0.00000000	    -84.57795496	      0.00000000	    105.24906239
      1.05774419	     -0.00000000	    -84.57944163	      0.00000000	    105.39826140
      1.05786891	     -0.00000000	    -84.58179191	      0.00000000	    105.63381168
      1.05796981	     -0.00000000	    -84.58369548	      0.00000000	    105.82430953
      1.05807070	      0.00000000	    -84.58560117	      0.00000000	    106.01476699
      1.05817160	     -0.00000000	    -84.58750897	      0.00000000	    106.20518354
      1.05827249	      0.00000000	    -84.58941886	      0.00000000	    106.39555870
      1.05835771	      0.00000000	    -84.59103361	      0.00000000	    106.55632016
      1.05844293	     -0.00000000	    -84.59264984	      0.00000000	    106.71705146
      1.05855233	     -0.00000000	    -84.59472698	      0.00000000	    106.92336040
      1.05866174	      0.00000000	    -84.59680652	      0.00000000	    107.12961862
      1.05874732	     -0.00000000	    -84.59843483	      0.00000000	    107.29091869
      1.05883289	      0.00000000	    -84.60006459	      0.00000000	    107.45218714
      1.05894386	     -0.00000000	    -84.60217996	      0.00000000	    107.66124673
      1.05905482	      0.00000000	    -84.60429776	      0.00000000	    107.87025218
      1.05913676	     -0.00000000	    -84.60586319	      0.00000000	    108.02455683
      1.05921870	     -0.00000000	    -84.60742993	      0.00000000	    108.17883148
      1.05933529	     -0.00000000	    -84.60966144	      0.00000000	    108.39829265
      1.05943549	     -0.00000000	    -84.61158131	      0.00000000	    108.58685067
      1.05953569	      0.00000000	    -84.61350311	      0.00000000	    108.77536278
      1.05963589	     -0.00000000	    -84.61542680	      0.00000000	    108.96382868
      1.05972598	      0.00000000	    -84.61715807	      0.00000000	    109.13324380
      1.05981607	     -0.00000000	    -84.61889085	      0.00000000	    109.30262108
      1.05990617	      0.00000000	    -84.62062516	      0.00000000	    109.47196030
      1.06002070	     -0.00000000	    -84.62283212	      0.00000000	    109.68718393
      1.06011199	     -0.00000000	    -84.62459294	      0.00000000	    109.85868619
      1.06020328	     -0.00000000	    -84.62635528	      0.00000000	    110.03014870
      1.06029457	      0.00000000	    -84.62811913	      0.00000000	    110.20157124
      1.06040865	      0.00000000	    -84.63032551	      0.00000000	    110.41574020
      1.06049827	     -0.00000000	    -84.63206036	      0.00000000	    110.58393512
      1.06058789	     -0.00000000	    -84.63379663	      0.00000000	    110.75209096
      1.06067751	      0.00000000	    -84.63553432	      0.00000000	    110.92020756
      1.06079674	      0.00000000	    -84.63784829	      0.00000000	    111.14380557
      1.06088545	     -0.00000000	    -84.63957166	      0.00000000	    111.31013299
      1.06097416	     -0.00000000	    -84.64129638	      0.00000000	    111.47642149
      1.06108264	     -0.00000000	    -84.64340715	      0.00000000	    111.67970066
      1.06117938	      0.00000000	    -84.64529128	      0.00000000	    111.86094192
      1.06127612	     -0.00000000	    -84.64717700	      0.00000000	    112.04213638
      1.06137286	      0.00000000	    -84.64906428	      0.00000000	    112.22328388
      1.06146961	      0.00000000	    -84.65095311	      0.00000000	    112.40438428
      1.06156635	     -0.00000000	    -84.65284349	      0.00000000	    112.58543746
      1.06166309	     -0.00000000	    -84.65473540	      0.00000000	    112.76644325
      1.06175983	      0.00000000	    -84.65662882	      0.00000000	    112.94740157
      1.06185657	      0.00000000	    -84.65852375	      0.00000000	    113.12831226
      1.06195332	     -0.00000000	    -84.66042016	      0.00000000	    113.30917524
      1.06203910	     -0.00000000	    -84.66210305	      0.00000000	    113.46951538
      1.06212489	     -0.00000000	    -84.66378709	      0.00000000	    113.62981785
      1.06223082	      0.00000000	    -84.66586820	      0.00000000	    113.82771401
      1.06233675	     -0.00000000	    -84.66795103	      0.00000000	    114.02555251
      1.06242417	      0.00000000	    -84.66967115	      0.00000000	    114.18877200
      1.06251159	     -0.00000000	    -84.67139242	      0.00000000	    114.35195209
      1.06261778	      0.00000000	    -84.67348494	      0.00000000	    114.55012818
      1.06272398	     -0.00000000	    -84.67557914	      0.00000000	    114.74824596
      1.06280811	     -0.00000000	    -84.67723942	      0.00000000	    114.90515966
      1.06289224	     -0.00000000	    -84.67890072	      0.00000000	    115.06203666
      1.06300253	     -0.00000000	    -84.68108016	      0.00000000	    115.26763966
      1.06311283	     -0.00000000	    -84.68326134	      0.00000000	    115.47317949
      1.06319422	      0.00000000	    -84.68487223	      0.00000000	    115.62483372
      1.06327562	     -0.00000000	    -84.68648404	      0.00000000	    115.77645349
      1.06339092	     -0.00000000	    -84.68876863	      0.00000000	    115.99115150
      1.06348984	      0.00000000	    -84.69073023	      0.00000000	    116.17530490
      1.06358876	      0.00000000	    -84.69269316	      0.00000000	    116.35940732
      1.06368768	      0.00000000	    -84.69465741	      0.00000000	    116.54345873
      1.06378661	      0.00000000	    -84.69662296	      0.00000000	    116.72745911
      1.06387157	      0.00000000	    -84.69831216	      0.00000000	    116.88545266
      1.06395653	     -0.00000000	    -84.70000230	      0.00000000	    117.04340855
      1.06406343	     -0.00000000	    -84.70213010	      0.00000000	    117.24209010
      1.06417032	      0.00000000	    -84.70425936	      0.00000000	    117.44071206
      1.06425531	     -0.00000000	    -84.70595319	      0.00000000	    117.59857849
      1.06434029	      0.00000000	    -84.70764792	      0.00000000	    117.75640726
      1.06444908	     -0.00000000	    -84.70981860	      0.00000000	    117.95838510
      1.06455787	     -0.00000000	    -84.71199072	      0.00000000	    118.16030130
      1.06463912	     -0.00000000	    -84.71361406	      0.00000000	    118.31107754
      1.06472038	      0.00000000	    -84.71523818	      0.00000000	    118.46181942
      1.06483491	     -0.00000000	    -84.71752878	      0.00000000	    118.67423944
      1.06493342	      0.00000000	    -84.71950005	      0.00000000	    118.85687879
      1.06503193	      0.00000000	    -84.72147242	      0.00000000	    119.03946777
      1.06513043	     -0.00000000	    -84.72344589	      0.00000000	    119.22200643
      1.06522894	      0.00000000	    -84.72542042	      0.00000000	    119.40449484
      1.06531387	      0.00000000	    -84.72712373	      0.00000000	    119.56179554
      1.06539881	      0.00000000	    -84.72882781	      0.00000000	    119.71905896
      1.06550495	     -0.00000000	    -84.73095858	      0.00000000	    119.91554823
      1.06561109	      0.00000000	    -84.73309054	      0.00000000	    120.11197941
      1.06569626	     -0.00000000	    -84.73480188	      0.00000000	    120.26953585
      1.06578142	      0.00000000	    -84.73651396	      0.00000000	    120.42705499
      1.06588911	      0.00000000	    -84.73868010	      0.00000000	    120.62619952
      1.06599680	     -0.00000000	    -84.74084738	      0.00000000	    120.82528458
      1.06607849	     -0.00000000	    -84.74249202	      0.00000000	    120.97625129
      1.06616018	     -0.00000000	    -84.74413731	      0.00000000	    121.12718391
      1.06627300	      0.00000000	    -84.74641070	      0.00000000	    121.33558482
      1.06638581	      0.00000000	    -84.74868527	      0.00000000	    121.54392090
      1.06646391	      0.00000000	    -84.75026047	      0.00000000	    121.68809751
      1.06654201	      0.00000000	    -84.75183621	      0.00000000	    121.83224318
      1.06666236	      0.00000000	    -84.75426577	      0.00000000	    122.05433737
      1.06676147	     -0.00000000	    -84.75626723	      0.00000000	    122.23715525
      1.06686057	     -0.00000000	    -84.75826953	      0.00000000	    122.41992359
      1.06695968	     -0.00000000	    -84.76027265	      0.00000000	    122.60264250
      1.06704809	     -0.00000000	    -84.76206029	      0.00000000	    122.76560160
      1.06713650	      0.00000000	    -84.76384855	      0.00000000	    122.92852153
      1.06722490	      0.00000000	    -84.76563744	      0.00000000	    123.09140238
      1.06733828	     -0.00000000	    -84.76793231	      0.00000000	    123.30021468
      1.06742804	      0.00000000	    -84.76974999	      0.00000000	    123.46549805
      1.06751780	      0.00000000	    -84.77156826	      0.00000000	    123.63074142
      1.06760756	      0.00000000	    -84.77338713	      0.00000000	    123.79594489
      1.06771997	     -0.00000000	    -84.77566564	      0.00000000	    124.00276626
      1.06780815	      0.00000000	    -84.77745381	      0.00000000	    124.16497843
      1.06789634	     -0.00000000	    -84.77924250	      0.00000000	    124.32715240
      1.06798452	     -0.00000000	    -84.78103172	      0.00000000	    124.48928826
      1.06810164	     -0.00000000	    -84.78340866	      0.00000000	    124.70455132
      1.06818912	     -0.00000000	    -84.78518483	      0.00000000	    124.86531176
      1.06827660	     -0.00000000	    -84.78696148	      0.00000000	    125.02603503
      1.06838314	     -0.00000000	    -84.78912573	      0.00000000	    125.22171409
      1.06847797	     -0.00000000	    -84.79105263	      0.00000000	    125.39583661
      1.06857280	      0.00000000	    -84.79298006	      0.00000000	    125.56991583
      1.06866762	      0.00000000	    -84.79490798	      0.00000000	    125.74395188
      1.06876245	      0.00000000	    -84.79683641	      0.00000000	    125.91794489
      1.06885728	     -0.00000000	    -84.79876531	      0.00000000	    126.09189502
      1.06895211	     -0.00000000	    -84.80069469	      0.00000000	    126.26580236
      1.06904693	     -0.00000000	    -84.80262451	      0.00000000	    126.43966710
      1.06914176	      0.00000000	    -84.80455477	      0.00000000	    126.61348934
      1.06923659	      0.00000000	    -84.80648546	      0.00000000	    126.78726926
      1.06933141	      0.00000000	    -84.80841656	      0.00000000	    126.96100696
      1.06942624	      0.00000000	    -84.81034805	      0.00000000	    127.13470263
      1.06952107	     -0.00000000	    -84.81227993	      0.00000000	    127.30835637
      1.06960634	      0.00000000	    -84.81401744	      0.00000000	    127.46447489
      1.06969161	     -0.00000000	    -84.81575524	      0.00000000	    127.62055975
      1.06979459	      0.00000000	    -84.81785425	      0.00000000	    127.80901007
      1.06989756	      0.00000000	    -84.81995366	      0.00000000	    127.99741165
      1.06998439	     -0.00000000	    -84.82172409	      0.00000000	    128.15622750
      1.07007122	     -0.00000000	    -84.82349478	      0.00000000	    128.31500896
      1.07015804	     -0.00000000	    -84.82526571	      0.00000000	    128.47375617
      1.07027558	      0.00000000	    -84.82766331	      0.00000000	    128.68859150
      1.07036334	      0.00000000	    -84.82945394	      0.00000000	    128.84897570
      1.07045111	      0.00000000	    -84.83124479	      0.00000000	    129.00932530
      1.07055649	     -0.00000000	    -84.83339522	      0.00000000	    129.20180324
      1.07065033	     -0.00000000	    -84.83531055	      0.00000000	    129.37317506
      1.07074418	     -0.00000000	    -84.83722607	      0.00000000	    129.54450783
      1.07083802	      0.00000000	    -84.83914179	      0.00000000	    129.71580169
      1.07093187	      0.00000000	    -84.84105767	      0.00000000	    129.88705682
      1.07102571	     -0.00000000	    -84.84297372	      0.00000000	    130.05827337
      1.07111955	     -0.00000000	    -84.84488991	      0.00000000	    130.22945151
      1.07121340	     -0.00000000	    -84.84680624	      0.00000000	    130.40059139
      1.07130724	     -0.00000000	    -84.84872269	      0.00000000	    130.57169320
      1.07140109	     -0.00000000	    -84.85063924	      0.00000000	    130.74275709
      1.07149493	      0.00000000	    -84.85255589	      0.00000000	    130.91378324
      1.07158878	     -0.00000000	    -84.85447262	      0.00000000	    131.08477181
      1.07168262	     -0.00000000	    -84.85638942	      0.00000000	    131.25572298
      1.07177646	     -0.00000000	    -84.85830627	      0.00000000	    131.42663690
      1.07187031	      0.00000000	    -84.86022316	      0.00000000	    131.59751377
      1.07196415	     -0.00000000	    -84.86214008	      0.00000000	    131.76835374
      1.07205800	     -0.00000000	    -84.86405701	      0.00000000	    131.93915701
      1.07215184	     -0.00000000	    -84.86597395	      0.00000000	    132.10992373
      1.07224569	      0.00000000	    -84.86789087	      0.00000000	    132.28065409
      1.07233953	     -0.00000000	    -84.86980777	      0.00000000	    132.45134825
      1.07243338	     -0.00000000	    -84.87172462	      0.00000000	    132.62200642
      1.07252722	     -0.00000000	    -84.87364143	      0.00000000	    132.79262875
      1.07262106	     -0.00000000	    -84.87555817	      0.00000000	    132.96321544
      1.07271491	      0.00000000	    -84.87747483	      0.00000000	    133.13376664
      1.07280875	     -0.00000000	    -84.87939140	      0.00000000	    133.30428258
      1.07290260	      0.00000000	    -84.88130787	      0.00000000	    133.47476339
      1.07299644	      0.00000000	    -84.88322421	      0.00000000	    133.64520929
      1.07309029	     -0.00000000	    -84.88514043	      0.00000000	    133.81562045
      1.07318413	      0.00000000	    -84.88705650	      0.00000000	    133.98599706
      1.07327798	      0.00000000	    -84.88897242	      0.00000000	    134.15633929
      1.07336227	      0.00000000	    -84.89069314	      0.00000000	    134.30931117
      1.07344656	     -0.00000000	    -84.89241372	      0.00000000	    134.46225560
      1.07354898	      0.00000000	    -84.89450417	      0.00000000	    134.64806090
      1.07365140	      0.00000000	    -84.89659438	      0.00000000	    134.83382612
      1.07373757	      0.00000000	    -84.89835281	      0.00000000	    134.99009222
      1.07382375	     -0.00000000	    -84.90011104	      0.00000000	    135.14633027
      1.07390992	     -0.00000000	    -84.90186907	      0.00000000	    135.30254043
      1.07402654	      0.00000000	    -84.90424774	      0.00000000	    135.51388463
      1.07411348	     -0.00000000	    -84.90602104	      0.00000000	    135.67143421
      1.07420043	      0.00000000	    -84.90779410	      0.00000000	    135.82895590
      1.07430508	     -0.00000000	    -84.90992764	      0.00000000	    136.01849679
      1.07439837	     -0.00000000	    -84.91182940	      0.00000000	    136.18744127
      1.07449166	      0.00000000	    -84.91373082	      0.00000000	    136.35635423
      1.07458495	      0.00000000	    -84.91563192	      0.00000000	    136.52523586
      1.07467824	     -0.00000000	    -84.91753267	      0.00000000	    136.69408636
      1.07477153	     -0.00000000	    -84.91943307	      0.00000000	    136.86290591
      1.07486482	      0.00000000	    -84.92133308	      0.00000000	    137.03169473
      1.07495812	     -0.00000000	    -84.92323272	      0.00000000	    137.20045299
      1.07505141	     -0.00000000	    -84.92513196	      0.00000000	    137.36918090
      1.07514470	     -0.00000000	    -84.92703080	      0.00000000	    137.53787865
      1.07523799	      0.00000000	    -84.92892920	      0.00000000	    137.70654645
      1.07533128	      0.00000000	    -84.93082718	      0.00000000	    137.87518447
      1.07542457	      0.00000000	    -84.93272471	      0.00000000	    138.04379294
      1.07551786	     -0.00000000	    -84.93462178	      0.00000000	    138.21237203
      1.07561115	     -0.00000000	    -84.93651838	      0.00000000	    138.38092197
      1.07570444	      0.00000000	    -84.93841450	      0.00000000	    138.54944294
      1.07579774	     -0.00000000	    -84.94031011	      0.00000000	    138.71793515
      1.07589103	     -0.00000000	    -84.94220523	      0.00000000	    138.88639878
      1.07598432	     -0.00000000	    -84.94409982	      0.00000000	    139.05483407
      1.07607761	     -0.00000000	    -84.94599388	      0.00000000	    139.22324119
      1.07617090	      0.00000000	    -84.94788740	      0.00000000	    139.39162037
      1.07626419	     -0.00000000	    -84.94978036	      0.00000000	    139.55997178
      1.07635748	     -0.00000000	    -84.95167274	      0.00000000	    139.72829566
      1.07644062	      0.00000000	    -84.95335878	      0.00000000	    139.87828465
      1.07652377	     -0.00000000	    -84.95504433	      0.00000000	    140.02825209
      1.07662654	      0.00000000	    -84.95712731	      0.00000000	    140.21360795
      1.07672932	      0.00000000	    -84.95920954	      0.00000000	    140.39893136
      1.07681370	      0.00000000	    -84.96091840	      0.00000000	    140.55105006
      1.07689807	      0.00000000	    -84.96262673	      0.00000000	    140.70314722
      1.07700171	      0.00000000	    -84.96472431	      0.00000000	    140.88993590
      1.07710535	     -0.00000000	    -84.96682107	      0.00000000	    141.07669261
      1.07718602	      0.00000000	    -84.96845263	      0.00000000	    141.22204416
      1.07726670	      0.00000000	    -84.97008368	      0.00000000	    141.36737665
      1.07737535	      0.00000000	    -84.97227975	      0.00000000	    141.56309734
      1.07748401	     -0.00000000	    -84.97447484	      0.00000000	    141.75878403
      1.07756117	     -0.00000000	    -84.97603301	      0.00000000	    141.89772348
      1.07763834	      0.00000000	    -84.97759068	      0.00000000	    142.03664608
      1.07775405	      0.00000000	    -84.97992569	      0.00000000	    142.24494987
      1.07785012	     -0.00000000	    -84.98186340	      0.00000000	    142.41786242
      1.07794619	      0.00000000	    -84.98380030	      0.00000000	    142.59074952
      1.07804226	      0.00000000	    -84.98573636	      0.00000000	    142.76361143
      1.07813833	     -0.00000000	    -84.98767158	      0.00000000	    142.93644836
      1.07822123	     -0.00000000	    -84.98934096	      0.00000000	    143.08558438
      1.07830414	      0.00000000	    -84.99100970	      0.00000000	    143.23470212
      1.07840704	      0.00000000	    -84.99307996	      0.00000000	    143.41975568
      1.07850994	      0.00000000	    -84.99514920	      0.00000000	    143.60478161
      1.07859337	     -0.00000000	    -84.99682612	      0.00000000	    143.75477568
      1.07867680	      0.00000000	    -84.99850236	      0.00000000	    143.90475193
      1.07878068	      0.00000000	    -85.00058851	      0.00000000	    144.09146694
      1.07888456	     -0.00000000	    -85.00267356	      0.00000000	    144.27815487
      1.07896513	     -0.00000000	    -85.00429009	      0.00000000	    144.42294297
      1.07904571	      0.00000000	    -85.00590594	      0.00000000	    144.56771511
      1.07915350	     -0.00000000	    -85.00806645	      0.00000000	    144.76135657
      1.07926129	      0.00000000	    -85.01022571	      0.00000000	    144.95497006
      1.07933921	      0.00000000	    -85.01178600	      0.00000000	    145.09492900
      1.07941714	      0.00000000	    -85.01334563	      0.00000000	    145.23487362
      1.07952995	      0.00000000	    -85.01560226	      0.00000000	    145.43744138
      1.07962611	      0.00000000	    -85.01752454	      0.00000000	    145.61007298
      1.07972226	      0.00000000	    -85.01944576	      0.00000000	    145.78268354
      1.07981841	      0.00000000	    -85.02136593	      0.00000000	    145.95527327
      1.07990442	     -0.00000000	    -85.02308263	      0.00000000	    146.10963961
      1.07999044	     -0.00000000	    -85.02479848	      0.00000000	    146.26398967
      1.08007645	      0.00000000	    -85.02651345	      0.00000000	    146.41832363
      1.08018709	     -0.00000000	    -85.02871833	      0.00000000	    146.61683987
      1.08027424	      0.00000000	    -85.03045397	      0.00000000	    146.77318287
      1.08036139	     -0.00000000	    -85.03218869	      0.00000000	    146.92950992
      1.08044854	      0.00000000	    -85.03392246	      0.00000000	    147.08582123
      1.08055901	      0.00000000	    -85.03611869	      0.00000000	    147.28392433
      1.08064446	      0.00000000	    -85.03781665	      0.00000000	    147.43716191
      1.08072992	      0.00000000	    -85.03951369	      0.00000000	    147.59038493
      1.08083250	      0.00000000	    -85.04154957	      0.00000000	    147.77429396
      1.08093508	      0.00000000	    -85.04358410	      0.00000000	    147.95818255
      1.08101363	      0.00000000	    -85.04514095	      0.00000000	    148.09896695
      1.08109217	     -0.00000000	    -85.04669699	      0.00000000	    148.23973969
      1.08120188	      0.00000000	    -85.04886905	      0.00000000	    148.43634793
      1.08129795	      0.00000000	    -85.05076987	      0.00000000	    148.60850547
      1.08139402	     -0.00000000	    -85.05266944	      0.00000000	    148.78064634
      1.08149010	     -0.00000000	    -85.05456776	      0.00000000	    148.95277077
      1.08157422	      0.00000000	    -85.05622891	      0.00000000	    149.10347255
      1.08165835	     -0.00000000	    -85.05788909	      0.00000000	    149.25416210
      1.08174247	     -0.00000000	    -85.05954828	      0.00000000	    149.40483959
      1.08185857	     -0.00000000	    -85.06183652	      0.00000000	    149.61277248
      1.08194437	      0.00000000	    -85.06352630	      0.00000000	    149.76642111
      1.08203017	      0.00000000	    -85.06521503	      0.00000000	    149.92005780
      1.08213319	      0.00000000	    -85.06724138	      0.00000000	    150.10452277
      1.08222482	      0.00000000	    -85.06904237	      0.00000000	    150.26857565
      1.08231645	     -0.00000000	    -85.07084213	      0.00000000	    150.43261562
      1.08240808	     -0.00000000	    -85.07264065	      0.00000000	    150.59664288
      1.08249971	      0.00000000	    -85.07443791	      0.00000000	    150.76065768
      1.08259134	      0.00000000	    -85.07623393	      0.00000000	    150.92466023
      1.08268298	     -0.00000000	    -85.07802867	      0.00000000	    151.08865076
      1.08277461	      0.00000000	    -85.07982215	      0.00000000	    151.25262950
      1.08286624	     -0.00000000	    -85.08161433	      0.00000000	    151.41659668
      1.08295787	      0.00000000	    -85.08340523	      0.00000000	    151.58055252
      1.08304950	      0.00000000	    -85.08519482	      0.00000000	    151.74449726
      1.08314113	     -0.00000000	    -85.08698310	      0.00000000	    151.90843112
      1.08323276	      0.00000000	    -85.08877006	      0.00000000	    152.07235434
      1.08332439	     -0.00000000	    -85.09055569	      0.00000000	    152.23626714
      1.08341602	      0.00000000	    -85.09233998	      0.00000000	    152.40016976
      1.08350765	      0.00000000	    -85.09412293	      0.00000000	    152.56406242
      1.08359929	     -0.00000000	    -85.09590452	      0.00000000	    152.72794537
      1.08369092	     -0.00000000	    -85.09768475	      0.00000000	    152.89181883
      1.08378255	     -0.00000000	    -85.09946361	      0.00000000	    153.05568304
      1.08387418	      0.00000000	    -85.10124109	      0.00000000	    153.21953821
      1.08396581	     -0.00000000	    -85.10301717	      0.00000000	    153.38338462
      1.08405744	     -0.00000000	    -85.10479186	      0.00000000	    153.54722246
      1.08414907	     -0.00000000	    -85.10656514	      0.00000000	    153.71105199
      1.08424070	      0.00000000	    -85.10833700	      0.00000000	    153.87487343
      1.08433233	     -0.00000000	    -85.11010744	      0.00000000	    154.03868703
      1.08442396	      0.00000000	    -85.11187646	      0.00000000	    154.20249302
      1.08451560	      0.00000000	    -85.11364403	      0.00000000	    154.36629165
      1.08460723	     -0.00000000	    -85.11541015	      0.00000000	    154.53008313
      1.08469886	      0.00000000	    -85.11717482	      0.00000000	    154.69386772
      1.08479049	      0.00000000	    -85.11893802	      0.00000000	    154.85764565
      1.08488212	     -0.00000000	    -85.12069975	      0.00000000	    155.02141717
      1.08497375	     -0.00000000	    -85.12246000	      0.00000000	    155.18518250
      1.08506538	     -0.00000000	    -85.12421876	      0.00000000	    155.34894191
      1.08515701	     -0.00000000	    -85.12597603	      0.00000000	    155.51269560
      1.08524864	     -0.00000000	    -85.12773178	      0.00000000	    155.67644386
      1.08534028	     -0.00000000	    -85.12948604	      0.00000000	    155.84018688
      1.08542211	     -0.00000000	    -85.13105149	      0.00000000	    155.98642379
      1.08550395	      0.00000000	    -85.13261573	      0.00000000	    156.13265690
      1.08560447	      0.00000000	    -85.13453539	      0.00000000	    156.31226850
      1.08570499	     -0.00000000	    -85.13645320	      0.00000000	    156.49187494
      1.08578910	      0.00000000	    -85.13805651	      0.00000000	    156.64215888
      1.08587321	     -0.00000000	    -85.13965851	      0.00000000	    156.79243962
      1.08595732	      0.00000000	    -85.14125919	      0.00000000	    156.94271737
      1.08607165	      0.00000000	    -85.14343293	      0.00000000	    157.14699043
      1.08615626	      0.00000000	    -85.14503996	      0.00000000	    157.29815467
      1.08624087	     -0.00000000	    -85.14664564	      0.00000000	    157.44931652
      1.08634345	      0.00000000	    -85.14859038	      0.00000000	    157.63256666
      1.08643494	     -0.00000000	    -85.15032330	      0.00000000	    157.79601496
      1.08652643	      0.00000000	    -85.15205462	      0.00000000	    157.95946123
      1.08661792	     -0.00000000	    -85.15378433	      0.00000000	    158.12290571
      1.08670941	     -0.00000000	    -85.15551241	      0.00000000	    158.28634868
      1.08680090	     -0.00000000	    -85.15723887	      0.00000000	    158.44979034
      1.08689239	     -0.00000000	    -85.15896369	      0.00000000	    158.61323099
      1.08698388	     -0.00000000	    -85.16068688	      0.00000000	    158.77667084
      1.08707537	      0.00000000	    -85.16240841	      0.00000000	    158.94011017
      1.08716686	      0.00000000	    -85.16412830	      0.00000000	    159.10354920
      1.08725835	      0.00000000	    -85.16584652	      0.00000000	    159.26698822
      1.08734984	      0.00000000	    -85.16756307	      0.00000000	    159.43042745
      1.08744133	     -0.00000000	    -85.16927795	      0.00000000	    159.59386716
      1.08753282	      0.00000000	    -85.17099115	      0.00000000	    159.75730759
      1.08761440	     -0.00000000	    -85.17251728	      0.00000000	    159.90303897
      1.08769598	      0.00000000	    -85.17404207	      0.00000000	    160.04877130
      1.08779606	     -0.00000000	    -85.17591092	      0.00000000	    160.22756616
      1.08789614	      0.00000000	    -85.17777774	      0.00000000	    160.40636307
      1.08797989	     -0.00000000	    -85.17933830	      0.00000000	    160.55598169
      1.08806364	     -0.00000000	    -85.18089743	      0.00000000	    160.70560217
      1.08814739	     -0.00000000	    -85.18245510	      0.00000000	    160.85522473
      1.08826136	     -0.00000000	    -85.18457254	      0.00000000	    161.05884290
      1.08834560	     -0.00000000	    -85.18613587	      0.00000000	    161.20934579
      1.08842984	     -0.00000000	    -85.18769771	      0.00000000	    161.35985142
      1.08853205	      0.00000000	    -85.18959080	      0.00000000	    161.54247331
      1.08862321	      0.00000000	    -85.19127736	      0.00000000	    161.70535444
      1.08871437	     -0.00000000	    -85.19296216	      0.00000000	    161.86823960
      1.08880554	      0.00000000	    -85.19464522	      0.00000000	    162.03112903
      1.08889670	      0.00000000	    -85.19632650	      0.00000000	    162.19402300
      1.08898786	      0.00000000	    -85.19800601	      0.00000000	    162.35692176
      1.08907902	     -0.00000000	    -85.19968375	      0.00000000	    162.51982558
      1.08917018	      0.00000000	    -85.20135971	      0.00000000	    162.68273470
      1.08926134	     -0.00000000	    -85.20303387	      0.00000000	    162.84564941
      1.08935250	      0.00000000	    -85.20470625	      0.00000000	    163.00856994
      1.08944367	     -0.00000000	    -85.20637682	      0.00000000	    163.17149657
      1.08953483	      0.00000000	    -85.20804560	      0.00000000	    163.33442955
      1.08962599	     -0.00000000	    -85.20971256	      0.00000000	    163.49736917
      1.08970769	     -0.00000000	    -85.21120500	      0.00000000	    163.64340648
      1.08978939	     -0.00000000	    -85.21269597	      0.00000000	    163.78944951
      1.08988899	      0.00000000	    -85.21451152	      0.00000000	    163.96748714
      1.08998858	     -0.00000000	    -85.21632488	      0.00000000	    164.14553390
      1.09007106	     -0.00000000	    -85.21782488	      0.00000000	    164.29298265
      1.09015354	     -0.00000000	    -85.21932336	      0.00000000	    164.44043809
      1.09025432	     -0.00000000	    -85.22115244	      0.00000000	    164.62063507
      1.09035510	     -0.00000000	    -85.22297923	      0.00000000	    164.80084269
      1.09043398	     -0.00000000	    -85.22440740	      0.00000000	    164.94188962
      1.09051286	      0.00000000	    -85.22583416	      0.00000000	    165.08294347
      1.09061860	      0.00000000	    -85.22774452	      0.00000000	    165.27203401
      1.09072433	      0.00000000	    -85.22965234	      0.00000000	    165.46113771
      1.09079959	      0.00000000	    -85.23100879	      0.00000000	    165.59574922
      1.09087485	      0.00000000	    -85.23236396	      0.00000000	    165.73036776
      1.09098782	     -0.00000000	    -85.23439559	      0.00000000	    165.93243900
      1.09108131	      0.00000000	    -85.23607478	      0.00000000	    166.09968570
      1.09117480	      0.00000000	    -85.23775196	      0.00000000	    166.26694410
      1.09126829	      0.00000000	    -85.23942715	      0.00000000	    166.43421452
      1.09136178	     -0.00000000	    -85.24110033	      0.00000000	    166.60149722
      1.09144371	      0.00000000	    -85.24256494	      0.00000000	    166.74810424
      1.09152564	      0.00000000	    -85.24402801	      0.00000000	    166.89472112
      1.09162463	      0.00000000	    -85.24579371	      0.00000000	    167.07188641
      1.09172362	      0.00000000	    -85.24755715	      0.00000000	    167.24906672
      1.09180623	     -0.00000000	    -85.24902690	      0.00000000	    167.39692717
      1.09188883	      0.00000000	    -85.25049508	      0.00000000	    167.54479853
      1.09198833	     -0.00000000	    -85.25226141	      0.00000000	    167.72292865
      1.09208783	      0.00000000	    -85.25402543	      0.00000000	    167.90107525
      1.09216823	      0.00000000	    -85.25544908	      0.00000000	    168.04503150
      1.09224862	      0.00000000	    -85.25687121	      0.00000000	    168.18899892
      1.09235083	      0.00000000	    -85.25867703	      0.00000000	    168.37204832
      1.09245304	     -0.00000000	    -85.26048040	      0.00000000	    168.55511648
      1.09253156	     -0.00000000	    -85.26186402	      0.00000000	    168.69575877
      1.09261008	     -0.00000000	    -85.26324619	      0.00000000	    168.83641254
      1.09271543	      0.00000000	    -85.26509836	      0.00000000	    169.02514891
      1.09282077	     -0.00000000	    -85.26694791	      0.00000000	    169.21390668
      1.09289667	     -0.00000000	    -85.26827870	      0.00000000	    169.34990450
      1.09297256	      0.00000000	    -85.26960813	      0.00000000	    169.48591381
      1.09308273	      0.00000000	    -85.27153542	      0.00000000	    169.68336175
      1.09317678	      0.00000000	    -85.27317858	      0.00000000	    169.85195601
      1.09327084	      0.00000000	    -85.27481961	      0.00000000	    170.02056882
      1.09336490	     -0.00000000	    -85.27645852	      0.00000000	    170.18920045
      1.09344808	      0.00000000	    -85.27790626	      0.00000000	    170.33836160
      1.09353127	      0.00000000	    -85.27935232	      0.00000000	    170.48753793
      1.09361446	     -0.00000000	    -85.28079671	      0.00000000	    170.63672965
      1.09372501	     -0.00000000	    -85.28271370	      0.00000000	    170.83502877
      1.09380941	     -0.00000000	    -85.28417507	      0.00000000	    170.98642332
      1.09389380	     -0.00000000	    -85.28563472	      0.00000000	    171.13783443
      1.09397820	     -0.00000000	    -85.28709262	      0.00000000	    171.28926232
      1.09408879	      0.00000000	    -85.28900038	      0.00000000	    171.48771445
      1.09417130	      0.00000000	    -85.29042181	      0.00000000	    171.63579887
      1.09425381	      0.00000000	    -85.29184157	      0.00000000	    171.78390002
      1.09435546	     -0.00000000	    -85.29358844	      0.00000000	    171.96638648
      1.09444680	      0.00000000	    -85.29515594	      0.00000000	    172.13038261
      1.09453814	     -0.00000000	    -85.29672138	      0.00000000	    172.29440009
      1.09462948	      0.00000000	    -85.29828476	      0.00000000	    172.45843919
      1.09472083	      0.00000000	    -85.29984608	      0.00000000	    172.62250020
      1.09481217	      0.00000000	    -85.30140534	      0.00000000	    172.78658337
      1.09489307	     -0.00000000	    -85.30278470	      0.00000000	    172.93193581
      1.09497397	      0.00000000	    -85.30416244	      0.00000000	    173.07730604
      1.09507259	      0.00000000	    -85.30583957	      0.00000000	    173.25452329
      1.09517120	      0.00000000	    -85.30751429	      0.00000000	    173.43176761
      1.09525377	     -0.00000000	    -85.30891454	      0.00000000	    173.58018271
      1.09533633	      0.00000000	    -85.31031310	      0.00000000	    173.72861723
      1.09541889	     -0.00000000	    -85.31170996	      0.00000000	    173.87707140
      1.09553187	      0.00000000	    -85.31361860	      0.00000000	    174.08024233
      1.09561492	      0.00000000	    -85.31501976	      0.00000000	    174.22963398
      1.09569798	     -0.00000000	    -85.31641919	      0.00000000	    174.37904619
      1.09579911	     -0.00000000	    -85.31812071	      0.00000000	    174.56098975
      1.09588922	      0.00000000	    -85.31963469	      0.00000000	    174.72313594
      1.09597932	      0.00000000	    -85.32114662	      0.00000000	    174.88530715
      1.09606943	     -0.00000000	    -85.32265651	      0.00000000	    175.04750362
      1.09615954	     -0.00000000	    -85.32416434	      0.00000000	    175.20972564
      1.09624965	     -0.00000000	    -85.32567013	      0.00000000	    175.37197344
      1.09633975	     -0.00000000	    -85.32717387	      0.00000000	    175.53424732
      1.09642986	      0.00000000	    -85.32867555	      0.00000000	    175.69654749
      1.09651997	     -0.00000000	    -85.33017517	      0.00000000	    175.85887426
      1.09661008	      0.00000000	    -85.33167274	      0.00000000	    176.02122785
      1.09670019	      0.00000000	    -85.33316825	      0.00000000	    176.18360855
      1.09679029	      0.00000000	    -85.33466169	      0.00000000	    176.34601658
      1.09687090	     -0.00000000	    -85.33599593	      0.00000000	    176.49132529
      1.09695151	     -0.00000000	    -85.33732852	      0.00000000	    176.63665626
      1.09704957	     -0.00000000	    -85.33894745	      0.00000000	    176.81348953
      1.09714764	     -0.00000000	    -85.34056393	      0.00000000	    176.99035635
      1.09723042	      0.00000000	    -85.34192656	      0.00000000	    177.13968485
      1.09731320	      0.00000000	    -85.34328745	      0.00000000	    177.28903768
      1.09739598	     -0.00000000	    -85.34464659	      0.00000000	    177.43841507
      1.09750674	     -0.00000000	    -85.34646241	      0.00000000	    177.63832530
      1.09758987	      0.00000000	    -85.34782313	      0.00000000	    177.78838821
      1.09767300	     -0.00000000	    -85.34918208	      0.00000000	    177.93847651
      1.09777298	     -0.00000000	    -85.35081429	      0.00000000	    178.11903845
      1.09786281	     -0.00000000	    -85.35227840	      0.00000000	    178.28127741
      1.09795263	      0.00000000	    -85.35374042	      0.00000000	    178.44354677
      1.09804245	     -0.00000000	    -85.35520038	      0.00000000	    178.60584677
      1.09813228	      0.00000000	    -85.35665825	      0.00000000	    178.76817767
      1.09822210	      0.00000000	    -85.35811406	      0.00000000	    178.93053968
      1.09831192	      0.00000000	    -85.35956778	      0.00000000	    179.09293307
      1.09840175	     -0.00000000	    -85.36101942	      0.00000000	    179.25535804
      1.09849157	     -0.00000000	    -85.36246898	      0.00000000	    179.41781487
      1.09858139	      0.00000000	    -85.36391646	      0.00000000	    179.58030375
      1.09867121	     -0.00000000	    -85.36536184	      0.00000000	    179.74282496
      1.09876104	      0.00000000	    -85.36680516	      0.00000000	    179.90537869
      1.09884109	      0.00000000	    -85.36808965	      0.00000000	    180.05027253
      1.09892114	     -0.00000000	    -85.36937250	      0.00000000	    180.19519254
      1.09901924	     -0.00000000	    -85.37094238	      0.00000000	    180.37283033
      1.09911734	      0.00000000	    -85.37250977	      0.00000000	    180.55050797
      1.09919964	      0.00000000	    -85.37382271	      0.00000000	    180.69959080
      1.09928193	      0.00000000	    -85.37513390	      0.00000000	    180.84870206
      1.09936423	      0.00000000	    -85.37644333	      0.00000000	    180.99784193
      1.09947552	     -0.00000000	    -85.37821132	      0.00000000	    181.19957472
      1.09955817	     -0.00000000	    -85.37952213	      0.00000000	    181.34941431
      1.09964081	     -0.00000000	    -85.38083118	      0.00000000	    181.49928330
      1.09974091	     -0.00000000	    -85.38241428	      0.00000000	    181.68084104
      1.09983050	      0.00000000	    -85.38382896	      0.00000000	    181.84337286
      1.09992009	      0.00000000	    -85.38524154	      0.00000000	    182.00593989
      1.10000968	     -0.00000000	    -85.38665204	      0.00000000	    182.16854231
      1.10009926	     -0.00000000	    -85.38806045	      0.00000000	    182.33118035
      1.10018885	      0.00000000	    -85.38946678	      0.00000000	    182.49385419
      1.10027844	     -0.00000000	    -85.39087100	      0.00000000	    182.65656405
      1.10036803	      0.00000000	    -85.39227314	      0.00000000	    182.81931010
      1.10045762	      0.00000000	    -85.39367319	      0.00000000	    182.98209256
      1.10054720	     -0.00000000	    -85.39507115	      0.00000000	    183.14491160
      1.10063679	      0.00000000	    -85.39646700	      0.00000000	    183.30776745
      1.10071701	     -0.00000000	    -85.39771517	      0.00000000	    183.45362976
      1.10079724	     -0.00000000	    -85.39896165	      0.00000000	    183.59952187
      1.10089504	      0.00000000	    -85.40047898	      0.00000000	    183.77742065
      1.10099284	      0.00000000	    -85.40199381	      0.00000000	    183.95536413
      1.10107364	     -0.00000000	    -85.40324351	      0.00000000	    184.10241786
      1.10115444	     -0.00000000	    -85.40449149	      0.00000000	    184.24950239
      1.10125362	      0.00000000	    -85.40602094	      0.00000000	    184.43007530
      1.10135280	     -0.00000000	    -85.40754781	      0.00000000	    184.61069504
      1.10142998	      0.00000000	    -85.40873415	      0.00000000	    184.75127390
      1.10150715	     -0.00000000	    -85.40991893	      0.00000000	    184.89188135
      1.10161146	     -0.00000000	    -85.41151778	      0.00000000	    185.08196861
      1.10171576	     -0.00000000	    -85.41311378	      0.00000000	    185.27210855
      1.10178915	      0.00000000	    -85.41423506	      0.00000000	    185.40592666
      1.10186255	      0.00000000	    -85.41535493	      0.00000000	    185.53977106
      1.10197464	      0.00000000	    -85.41706261	      0.00000000	    185.74424438
      1.10206642	     -0.00000000	    -85.41845844	      0.00000000	    185.91171663
      1.10215821	      0.00000000	    -85.41985207	      0.00000000	    186.07923043
      1.10224999	     -0.00000000	    -85.42124350	      0.00000000	    186.24678597
      1.10234177	      0.00000000	    -85.42263273	      0.00000000	    186.41438336
      1.10242259	      0.00000000	    -85.42385412	      0.00000000	    186.56198806
      1.10250341	     -0.00000000	    -85.42507381	      0.00000000	    186.70962542
      1.10258422	     -0.00000000	    -85.42629179	      0.00000000	    186.85729554
      1.10269716	      0.00000000	    -85.42799103	      0.00000000	    187.06371617
      1.10277963	      0.00000000	    -85.42922974	      0.00000000	    187.21448850
      1.10286210	      0.00000000	    -85.43046667	      0.00000000	    187.36529524
      1.10296188	     -0.00000000	    -85.43196091	      0.00000000	    187.54780946
      1.10305049	     -0.00000000	    -85.43328572	      0.00000000	    187.70993583
      1.10313911	     -0.00000000	    -85.43460846	      0.00000000	    187.87210227
      1.10322772	      0.00000000	    -85.43592917	      0.00000000	    188.03430886
      1.10331634	     -0.00000000	    -85.43724782	      0.00000000	    188.19655571
      1.10340495	      0.00000000	    -85.43856442	      0.00000000	    188.35884290
      1.10349356	      0.00000000	    -85.43987897	      0.00000000	    188.52117052
      1.10358218	     -0.00000000	    -85.44119147	      0.00000000	    188.68353863
      1.10367079	     -0.00000000	    -85.44250192	      0.00000000	    188.84594735
      1.10375940	     -0.00000000	    -85.44381033	      0.00000000	    189.00839671
      1.10384802	     -0.00000000	    -85.44511668	      0.00000000	    189.17088682
      1.10393663	     -0.00000000	    -85.44642099	      0.00000000	    189.33341770
      1.10402525	     -0.00000000	    -85.44772325	      0.00000000	    189.49598946
      1.10411386	      0.00000000	    -85.44902347	      0.00000000	    189.65860211
      1.10420247	      0.00000000	    -85.45032164	      0.00000000	    189.82125574
      1.10429109	     -0.00000000	    -85.45161777	      0.00000000	    189.98395038
      1.10437970	      0.00000000	    -85.45291184	      0.00000000	    190.14668609
      1.10446832	     -0.00000000	    -85.45420388	      0.00000000	    190.30946288
      1.10455693	     -0.00000000	    -85.45549387	      0.00000000	    190.47228082
      1.10464554	     -0.00000000	    -85.45678182	      0.00000000	    190.63513991
      1.10473416	      0.00000000	    -85.45806773	      0.00000000	    190.79804021
      1.10482277	     -0.00000000	    -85.45935160	      0.00000000	    190.96098171
      1.10491138	      0.00000000	    -85.46063342	      0.00000000	    191.12396445
      1.10500000	      0.00000000	    -85.46191321	      0.00000000	    191.28698842
      1.10507969	      0.00000000	    -85.46306236	      0.00000000	    191.43362985
      1.10515938	     -0.00000000	    -85.46420987	      0.00000000	    191.58030463
      1.10525590	      0.00000000	    -85.46559754	      0.00000000	    191.75800292
      1.10535242	     -0.00000000	    -85.46698279	      0.00000000	    191.93575015
      1.10543446	      0.00000000	    -85.46815829	      0.00000000	    192.08686644
      1.10551650	     -0.00000000	    -85.46933206	      0.00000000	    192.23801805
      1.10559853	      0.00000000	    -85.47050407	      0.00000000	    192.38920499
      1.10570661	     -0.00000000	    -85.47204539	      0.00000000	    192.58842796
      1.10578890	     -0.00000000	    -85.47321694	      0.00000000	    192.74015987
      1.10587119	      0.00000000	    -85.47438675	      0.00000000	    192.89192723
      1.10595348	      0.00000000	    -85.47555479	      0.00000000	    193.04373001
      1.10606357	      0.00000000	    -85.47711469	      0.00000000	    193.24686920
      1.10614420	     -0.00000000	    -85.47825523	      0.00000000	    193.39569620
      1.10622483	     -0.00000000	    -85.47939409	      0.00000000	    193.54455706
      1.10632523	      0.00000000	    -85.48080976	      0.00000000	    193.72995346
      1.10641489	     -0.00000000	    -85.48207184	      0.00000000	    193.89556724
      1.10650455	      0.00000000	    -85.48333184	      0.00000000	    194.06122271
      1.10659421	     -0.00000000	    -85.48458977	      0.00000000	    194.22691977
      1.10668387	      0.00000000	    -85.48584563	      0.00000000	    194.39265835
      1.10677353	     -0.00000000	    -85.48709942	      0.00000000	    194.55843834
      1.10685268	      0.00000000	    -85.48820445	      0.00000000	    194.70481121
      1.10693183	     -0.00000000	    -85.48930788	      0.00000000	    194.85121621
      1.10702883	      0.00000000	    -85.49065811	      0.00000000	    195.03070317
      1.10712584	     -0.00000000	    -85.49200593	      0.00000000	    195.21023813
      1.10720671	     -0.00000000	    -85.49312777	      0.00000000	    195.35995567
      1.10728759	     -0.00000000	    -85.49424794	      0.00000000	    195.50970638
      1.10736847	      0.00000000	    -85.49536643	      0.00000000	    195.65949017
      1.10747987	     -0.00000000	    -85.49690434	      0.00000000	    195.86586177
      1.10756120	     -0.00000000	    -85.49802510	      0.00000000	    196.01656443
      1.10764252	      0.00000000	    -85.49914416	      0.00000000	    196.16730018
      1.10774204	     -0.00000000	    -85.50051113	      0.00000000	    196.35178399
      1.10783054	      0.00000000	    -85.50172470	      0.00000000	    196.51589269
      1.10791904	      0.00000000	    -85.50293626	      0.00000000	    196.68004013
      1.10800754	      0.00000000	    -85.50414583	      0.00000000	    196.84422612
      1.10809604	     -0.00000000	    -85.50535340	      0.00000000	    197.00845051
      1.10818454	      0.00000000	    -85.50655897	      0.00000000	    197.17271311
      1.10827304	     -0.00000000	    -85.50776254	      0.00000000	    197.33701375
      1.10836154	      0.00000000	    -85.50896413	      0.00000000	    197.50135223
      1.10845004	      0.00000000	    -85.51016372	      0.00000000	    197.66572837
      1.10853854	      0.00000000	    -85.51136132	      0.00000000	    197.83014196
      1.10862704	      0.00000000	    -85.51255692	      0.00000000	    197.99459283
      1.10870618	     -0.00000000	    -85.51362435	      0.00000000	    198.14167471
      1.10878532	     -0.00000000	    -85.51469017	      0.00000000	    198.28878607
      1.10888204	      0.00000000	    -85.51599070	      0.00000000	    198.46862859
      1.10897876	     -0.00000000	    -85.51728885	      0.00000000	    198.64851460
      1.10905851	      0.00000000	    -85.51835743	      0.00000000	    198.79686726
      1.10913826	      0.00000000	    -85.51942440	      0.00000000	    198.94524911
      1.10923633	     -0.00000000	    -85.52073424	      0.00000000	    199.12775276
      1.10933440	     -0.00000000	    -85.52204164	      0.00000000	    199.31029996
      1.10941056	      0.00000000	    -85.52305537	      0.00000000	    199.45210563
      1.10948673	     -0.00000000	    -85.52406763	      0.00000000	    199.59393720
      1.10958988	      0.00000000	    -85.52543623	      0.00000000	    199.78606310
      1.10969303	     -0.00000000	    -85.52680214	      0.00000000	    199.97823576
      1.10976548	     -0.00000000	    -85.52775997	      0.00000000	    200.11324637
      1.10983794	      0.00000000	    -85.52871647	      0.00000000	    200.24827968
      1.10994877	      0.00000000	    -85.53017710	      0.00000000	    200.45488539
      1.11003951	      0.00000000	    -85.53137066	      0.00000000	    200.62407951
      1.11013026	      0.00000000	    -85.53256217	      0.00000000	    200.79330827
      1.11022100	      0.00000000	    -85.53375160	      0.00000000	    200.96257139
      1.11031174	     -0.00000000	    -85.53493898	      0.00000000	    201.13186849
      1.11039132	      0.00000000	    -85.53597854	      0.00000000	    201.28035890
      1.11047089	      0.00000000	    -85.53701651	      0.00000000	    201.42887496
      1.11056681	     -0.00000000	    -85.53826550	      0.00000000	    201.60791839
      1.11066272	     -0.00000000	    -85.53951219	      0.00000000	    201.78699834
      1.11074298	     -0.00000000	    -85.54055359	      0.00000000	    201.93687037
      1.11082323	      0.00000000	    -85.54159338	      0.00000000	    202.08676742
      1.11091960	     -0.00000000	    -85.54283972	      0.00000000	    202.26677797
      1.11101596	      0.00000000	    -85.54408375	      0.00000000	    202.44682378
      1.11109416	      0.00000000	    -85.54509160	      0.00000000	    202.59296036
      1.11117236	     -0.00000000	    -85.54609794	      0.00000000	    202.73911960
      1.11127124	      0.00000000	    -85.54736825	      0.00000000	    202.92396588
      1.11137012	     -0.00000000	    -85.54863614	      0.00000000	    203.10884751
      1.11144658	      0.00000000	    -85.54961484	      0.00000000	    203.25182754
      1.11152303	      0.00000000	    -85.55059211	      0.00000000	    203.39482815
      1.11162481	     -0.00000000	    -85.55189075	      0.00000000	    203.58521590
      1.11172659	      0.00000000	    -85.55318683	      0.00000000	    203.77563912
      1.11180060	      0.00000000	    -85.55412773	      0.00000000	    203.91413671
      1.11187461	      0.00000000	    -85.55506729	      0.00000000	    204.05265252
      1.11198081	      0.00000000	    -85.55641311	      0.00000000	    204.25144398
      1.11207194	      0.00000000	    -85.55756571	      0.00000000	    204.42204886
      1.11216307	     -0.00000000	    -85.55871626	      0.00000000	    204.59268007
      1.11225420	     -0.00000000	    -85.55986477	      0.00000000	    204.76333713
      1.11233525	     -0.00000000	    -85.56088458	      0.00000000	    204.91514856
      1.11241631	      0.00000000	    -85.56190279	      0.00000000	    205.06697977
      1.11249736	     -0.00000000	    -85.56291939	      0.00000000	    205.21883045
      1.11260357	      0.00000000	    -85.56424901	      0.00000000	    205.41783137
      1.11268576	     -0.00000000	    -85.56527611	      0.00000000	    205.57185957
      1.11276795	     -0.00000000	    -85.56630155	      0.00000000	    205.72590665
      1.11285014	      0.00000000	    -85.56732534	      0.00000000	    205.87997228
      1.11295634	     -0.00000000	    -85.56864570	      0.00000000	    206.07906167
      1.11303681	     -0.00000000	    -85.56964438	      0.00000000	    206.22994320
      1.11311728	     -0.00000000	    -85.57064149	      0.00000000	    206.38084140
      1.11321532	      0.00000000	    -85.57185413	      0.00000000	    206.56470311
      1.11331336	     -0.00000000	    -85.57306444	      0.00000000	    206.74858843
      1.11338703	     -0.00000000	    -85.57397225	      0.00000000	    206.88676519
      1.11346069	     -0.00000000	    -85.57487876	      0.00000000	    207.02495465
      1.11356607	      0.00000000	    -85.57617329	      0.00000000	    207.22266748
      1.11365758	      0.00000000	    -85.57729531	      0.00000000	    207.39438561
      1.11374909	      0.00000000	    -85.57841530	      0.00000000	    207.56612187
      1.11384061	      0.00000000	    -85.57953326	      0.00000000	    207.73787573
      1.11391940	     -0.00000000	    -85.58049427	      0.00000000	    207.88577945
      1.11399820	     -0.00000000	    -85.58145379	      0.00000000	    208.03369305
      1.11409443	      0.00000000	    -85.58262354	      0.00000000	    208.21434038
      1.11419067	     -0.00000000	    -85.58379107	      0.00000000	    208.39499590
      1.11426951	      0.00000000	    -85.58474596	      0.00000000	    208.54301243
      1.11434835	     -0.00000000	    -85.58569937	      0.00000000	    208.69103012
      1.11444566	     -0.00000000	    -85.58687395	      0.00000000	    208.87370546
      1.11454296	      0.00000000	    -85.58804627	      0.00000000	    209.05637602
      1.11461956	      0.00000000	    -85.58896755	      0.00000000	    209.20017591
      1.11469617	     -0.00000000	    -85.58988743	      0.00000000	    209.34396888
      1.11479656	      0.00000000	    -85.59109083	      0.00000000	    209.53239995
      1.11489695	     -0.00000000	    -85.59229182	      0.00000000	    209.72081238
      1.11497135	     -0.00000000	    -85.59318038	      0.00000000	    209.86044225
      1.11504575	     -0.00000000	    -85.59406763	      0.00000000	    210.00005826
      1.11515010	     -0.00000000	    -85.59530972	      0.00000000	    210.19583697
      1.11524041	      0.00000000	    -85.59638260	      0.00000000	    210.36524827
      1.11533072	     -0.00000000	    -85.59745353	      0.00000000	    210.53463111
      1.11542103	     -0.00000000	    -85.59852253	      0.00000000	    210.70398282
      1.11551134	      0.00000000	    -85.59958957	      0.00000000	    210.87330079
      1.11558785	     -0.00000000	    -85.60049203	      0.00000000	    211.01671315
      1.11566436	      0.00000000	    -85.60139308	      0.00000000	    211.16009783
      1.11576320	     -0.00000000	    -85.60255511	      0.00000000	    211.34529439
      1.11586204	      0.00000000	    -85.60371481	      0.00000000	    211.53043880
      1.11593821	     -0.00000000	    -85.60460691	      0.00000000	    211.67307568
      1.11601438	     -0.00000000	    -85.60549763	      0.00000000	    211.81567813
      1.11611588	     -0.00000000	    -85.60668249	      0.00000000	    212.00565711
      1.11621739	     -0.00000000	    -85.60786490	      0.00000000	    212.19556880
      1.11628937	      0.00000000	    -85.60870191	      0.00000000	    212.33019779
      1.11636134	      0.00000000	    -85.60953769	      0.00000000	    212.46478997
      1.11647045	     -0.00000000	    -85.61080219	      0.00000000	    212.66872624
      1.11656065	     -0.00000000	    -85.61184547	      0.00000000	    212.83725720
      1.11665084	     -0.00000000	    -85.61288682	      0.00000000	    213.00572320
      1.11674104	     -0.00000000	    -85.61392625	      0.00000000	    213.17412195
      1.11683124	      0.00000000	    -85.61496376	      0.00000000	    213.34245111
      1.11690861	     -0.00000000	    -85.61585222	      0.00000000	    213.48678949
      1.11698599	      0.00000000	    -85.61673927	      0.00000000	    213.63107355
      1.11708297	      0.00000000	    -85.61784918	      0.00000000	    213.81185320
      1.11717996	      0.00000000	    -85.61895688	      0.00000000	    213.99254253
      1.11725795	      0.00000000	    -85.61984600	      0.00000000	    214.13777144
      1.11733594	     -0.00000000	    -85.62073368	      0.00000000	    214.28293877
      1.11743383	      0.00000000	    -85.62184581	      0.00000000	    214.46505431
      1.11753171	      0.00000000	    -85.62295570	      0.00000000	    214.64706789
      1.11760697	      0.00000000	    -85.62380741	      0.00000000	    214.78692488
      1.11768222	      0.00000000	    -85.62465780	      0.00000000	    214.92671880
      1.11778397	     -0.00000000	    -85.62580551	      0.00000000	    215.11563570
      1.11788573	     -0.00000000	    -85.62695079	      0.00000000	    215.30443213
      1.11795844	      0.00000000	    -85.62776769	      0.00000000	    215.43926709
      1.11803115	      0.00000000	    -85.62858336	      0.00000000	    215.57403798
      1.11813794	      0.00000000	    -85.62977909	      0.00000000	    215.77186150
      1.11822837	     -0.00000000	    -85.63078957	      0.00000000	    215.93927157
      1.11831881	     -0.00000000	    -85.63179813	      0.00000000	    216.10657661
      1.11840924	     -0.00000000	    -85.63280477	      0.00000000	    216.27377465
      1.11848972	     -0.00000000	    -85.63369896	      0.00000000	    216.42247130
      1.11857020	     -0.00000000	    -85.63459162	      0.00000000	    216.57108034
      1.11865067	      0.00000000	    -85.63548277	      0.00000000	    216.71960045
      1.11875555	     -0.00000000	    -85.63664184	      0.00000000	    216.91301845
      1.11883725	      0.00000000	    -85.63754298	      0.00000000	    217.06358635
      1.11891896	      0.00000000	    -85.63844256	      0.00000000	    217.21405812
      1.11900066	      0.00000000	    -85.63934057	      0.00000000	    217.36443244
      1.11910511	     -0.00000000	    -85.64048634	      0.00000000	    217.55653278
      1.11918522	     -0.00000000	    -85.64136336	      0.00000000	    217.70375495
      1.11926533	      0.00000000	    -85.64223888	      0.00000000	    217.85087933
      1.11936207	     -0.00000000	    -85.64329417	      0.00000000	    218.02841964
      1.11945881	     -0.00000000	    -85.64434727	      0.00000000	    218.20581348
      1.11953215	     -0.00000000	    -85.64514411	      0.00000000	    218.34019046
      1.11960549	     -0.00000000	    -85.64593970	      0.00000000	    218.47448119
      1.11970948	     -0.00000000	    -85.64706563	      0.00000000	    218.66475021
      1.11979989	     -0.00000000	    -85.64804253	      0.00000000	    218.83003798
      1.11989031	      0.00000000	    -85.64901751	      0.00000000	    218.99518984
      1.11998073	     -0.00000000	    -85.64999057	      0.00000000	    219.16020415
      1.12005964	      0.00000000	    -85.65083829	      0.00000000	    219.30411789
      1.12013856	     -0.00000000	    -85.65168456	      0.00000000	    219.44792461
      1.12021747	      0.00000000	    -85.65252936	      0.00000000	    219.59162332
      1.12032718	     -0.00000000	    -85.65370135	      0.00000000	    219.79120882
      1.12040789	      0.00000000	    -85.65456177	      0.00000000	    219.93790906
      1.12048861	     -0.00000000	    -85.65542067	      0.00000000	    220.08449272
      1.12058561	      0.00000000	    -85.65645087	      0.00000000	    220.26050231
      1.12067157	     -0.00000000	    -85.65736197	      0.00000000	    220.41633534
      1.12075753	      0.00000000	    -85.65827131	      0.00000000	    220.57203234
      1.12084349	     -0.00000000	    -85.65917893	      0.00000000	    220.72759208
      1.12092945	     -0.00000000	    -85.66008479	      0.00000000	    220.88301338
      1.12101541	      0.00000000	    -85.66098892	      0.00000000	    221.03829505
      1.12110137	     -0.00000000	    -85.66189130	      0.00000000	    221.19343592
      1.12118733	     -0.00000000	    -85.66279194	      0.00000000	    221.34843484
      1.12127329	      0.00000000	    -85.66369083	      0.00000000	    221.50329067
      1.12135925	      0.00000000	    -85.66458798	      0.00000000	    221.65800229
      1.12144521	      0.00000000	    -85.66548339	      0.00000000	    221.81256860
      1.12153117	     -0.00000000	    -85.66637705	      0.00000000	    221.96698849
      1.12161713	      0.00000000	    -85.66726895	      0.00000000	    222.12126089
      1.12170309	      0.00000000	    -85.66815912	      0.00000000	    222.27538474
      1.12178905	     -0.00000000	    -85.66904753	      0.00000000	    222.42935898
      1.12187501	      0.00000000	    -85.66993420	      0.00000000	    222.58318258
      1.12196097	      0.00000000	    -85.67081911	      0.00000000	    222.73685452
      1.12204693	     -0.00000000	    -85.67170228	      0.00000000	    222.89037378
      1.12213289	     -0.00000000	    -85.67258369	      0.00000000	    223.04373939
      1.12221885	      0.00000000	    -85.67346335	      0.00000000	    223.19695035
      1.12230481	     -0.00000000	    -85.67434126	      0.00000000	    223.35000571
      1.12239077	      0.00000000	    -85.67521742	      0.00000000	    223.50290450
      1.12247673	     -0.00000000	    -85.67609181	      0.00000000	    223.65564579
      1.12256269	     -0.00000000	    -85.67696446	      0.00000000	    223.80822866
      1.12264865	     -0.00000000	    -85.67783535	      0.00000000	    223.96065220
      1.12273461	     -0.00000000	    -85.67870448	      0.00000000	    224.11291549
      1.12282057	     -0.00000000	    -85.67957185	      0.00000000	    224.26501768
      1.12290653	      0.00000000	    -85.68043746	      0.00000000	    224.41695787
      1.12299249	     -0.00000000	    -85.68130131	      0.00000000	    224.56873522
      1.12307845	     -0.00000000	    -85.68216341	      0.00000000	    224.72034887
      1.12316441	      0.00000000	    -85.68302374	      0.00000000	    224.87179800
      1.12325038	      0.00000000	    -85.68388231	      0.00000000	    225.02308178
      1.12333634	      0.00000000	    -85.68473911	      0.00000000	    225.17419941
      1.12342230	     -0.00000000	    -85.68559415	      0.00000000	    225.32515009
      1.12350826	      0.00000000	    -85.68644742	      0.00000000	    225.47593304
      1.12359422	     -0.00000000	    -85.68729893	      0.00000000	    225.62654749
      1.12368018	      0.00000000	    -85.68814867	      0.00000000	    225.77699270
      1.12376614	      0.00000000	    -85.68899665	      0.00000000	    225.92726789
      1.12385210	      0.00000000	    -85.68984285	      0.00000000	    226.07737236
      1.12393806	     -0.00000000	    -85.69068728	      0.00000000	    226.22730536
      1.12402402	      0.00000000	    -85.69152994	      0.00000000	    226.37706621
      1.12410998	      0.00000000	    -85.69237083	      0.00000000	    226.52665419
      1.12419594	     -0.00000000	    -85.69320995	      0.00000000	    226.67606863
      1.12428190	     -0.00000000	    -85.69404729	      0.00000000	    226.82530885
      1.12436786	     -0.00000000	    -85.69488285	      0.00000000	    226.97437419
      1.12445382	      0.00000000	    -85.69571665	      0.00000000	    227.12326399
      1.12453978	     -0.00000000	    -85.69654866	      0.00000000	    227.27197762
      1.12462574	      0.00000000	    -85.69737890	      0.00000000	    227.42051445
      1.12471170	      0.00000000	    -85.69820735	      0.00000000	    227.56887386
      1.12479766	     -0.00000000	    -85.69903403	      0.00000000	    227.71705525
      1.12488362	      0.00000000	    -85.69985892	      0.00000000	    227.86505802
      1.12496958	     -0.00000000	    -85.70068204	      0.00000000	    228.01288158
      1.12505554	      0.00000000	    -85.70150336	      0.00000000	    228.16052537
      1.12514150	     -0.00000000	    -85.70232291	      0.00000000	    228.30798882
      1.12522746	      0.00000000	    -85.70314067	      0.00000000	    228.45527138
      1.12531342	     -0.00000000	    -85.70395665	      0.00000000	    228.60237249
      1.12539938	      0.00000000	    -85.70477083	      0.00000000	    228.74929165
      1.12548534	     -0.00000000	    -85.70558324	      0.00000000	    228.89602832
      1.12557130	      0.00000000	    -85.70639385	      0.00000000	    229.04258199
      1.12565726	      0.00000000	    -85.70720267	      0.00000000	    229.18895216
      1.12574322	      0.00000000	    -85.70800970	      0.00000000	    229.33513834
      1.12582918	      0.00000000	    -85.70881494	      0.00000000	    229.48114004
      1.12591514	      0.00000000	    -85.70961838	      0.00000000	    229.62695682
      1.12600110	     -0.00000000	    -85.71042004	      0.00000000	    229.77258817
      1.12608706	     -0.00000000	    -85.71121989	      0.00000000	    229.91803368
      1.12617302	      0.00000000	    -85.71201796	      0.00000000	    230.06329288
      1.12625898	      0.00000000	    -85.71281422	      0.00000000	    230.20836536
      1.12634495	      0.00000000	    -85.71360869	      0.00000000	    230.35325066
      1.12643091	     -0.00000000	    -85.71440136	      0.00000000	    230.49794841
      1.12651687	      0.00000000	    -85.71519224	      0.00000000	    230.64245817
      1.12660283	      0.00000000	    -85.71598130	      0.00000000	    230.78677957
      1.12668879	      0.00000000	    -85.71676858	      0.00000000	    230.93091219
      1.12677475	     -0.00000000	    -85.71755404	      0.00000000	    231.07485569
      1.12686071	     -0.00000000	    -85.71833771	      0.00000000	    231.21860966
      1.12693745	     -0.00000000	    -85.71903586	      0.00000000	    231.34679724
      1.12701420	      0.00000000	    -85.71973258	      0.00000000	    231.47483320
      1.12710875	     -0.00000000	    -85.72058892	      0.00000000	    231.63235840
      1.12720330	      0.00000000	    -85.72144309	      0.00000000	    231.78965268
      1.12728174	      0.00000000	    -85.72215002	      0.00000000	    231.91996535
      1.12736018	     -0.00000000	    -85.72285545	      0.00000000	    232.05011855
      1.12745488	      0.00000000	    -85.72370515	      0.00000000	    232.20704788
      1.12754958	      0.00000000	    -85.72455266	      0.00000000	    232.36374398
      1.12762507	      0.00000000	    -85.72522669	      0.00000000	    232.48849114
      1.12770057	      0.00000000	    -85.72589933	      0.00000000	    232.61308964
      1.12779895	     -0.00000000	    -85.72677380	      0.00000000	    232.77524004
      1.12789733	      0.00000000	    -85.72764590	      0.00000000	    232.93713726
      1.12797043	     -0.00000000	    -85.72829239	      0.00000000	    233.05727341
      1.12804354	      0.00000000	    -85.72893757	      0.00000000	    233.17726938
      1.12814635	     -0.00000000	    -85.72984274	      0.00000000	    233.34579778
      1.12824917	      0.00000000	    -85.73074532	      0.00000000	    233.51404820
      1.12831866	      0.00000000	    -85.73135386	      0.00000000	    233.62760507
      1.12838815	     -0.00000000	    -85.73196122	      0.00000000	    233.74103466
      1.12849890	     -0.00000000	    -85.73292674	      0.00000000	    233.92154825
      1.12858873	      0.00000000	    -85.73370771	      0.00000000	    234.06773540
      1.12867856	     -0.00000000	    -85.73448669	      0.00000000	    234.21370910
      1.12876840	     -0.00000000	    -85.73526369	      0.00000000	    234.35946912
      1.12884738	     -0.00000000	    -85.73594522	      0.00000000	    234.48745079
      1.12892637	     -0.00000000	    -85.73662521	      0.00000000	    234.61526695
      1.12900536	      0.00000000	    -85.73730366	      0.00000000	    234.74291748
      1.12911043	     -0.00000000	    -85.73820384	      0.00000000	    234.91247876
      1.12919096	      0.00000000	    -85.73889184	      0.00000000	    235.04222172
      1.12927149	      0.00000000	    -85.73957825	      0.00000000	    235.17179206
      1.12935201	     -0.00000000	    -85.74026305	      0.00000000	    235.30118967
      1.12945576	     -0.00000000	    -85.74114297	      0.00000000	    235.46764659
      1.12953474	     -0.00000000	    -85.74181102	      0.00000000	    235.59417002
      1.12961371	     -0.00000000	    -85.74247754	      0.00000000	    235.72052693
      1.12970957	     -0.00000000	    -85.74328446	      0.00000000	    235.87366877
      1.12979573	      0.00000000	    -85.74400780	      0.00000000	    236.01110768
      1.12988189	     -0.00000000	    -85.74472931	      0.00000000	    236.14834804
      1.12996805	      0.00000000	    -85.74544898	      0.00000000	    236.28538970
      1.13005422	     -0.00000000	    -85.74616681	      0.00000000	    236.42223260
      1.13014038	      0.00000000	    -85.74688281	      0.00000000	    236.55887660
      1.13022654	     -0.00000000	    -85.74759697	      0.00000000	    236.69532163
      1.13031270	      0.00000000	    -85.74830930	      0.00000000	    236.83156759
      1.13039886	     -0.00000000	    -85.74901978	      0.00000000	    236.96761440
      1.13047530	      0.00000000	    -85.74964861	      0.00000000	    237.08815310
      1.13055175	      0.00000000	    -85.75027599	      0.00000000	    237.20853493
      1.13064602	      0.00000000	    -85.75104770	      0.00000000	    237.35677604
      1.13074030	     -0.00000000	    -85.75181720	      0.00000000	    237.50477853
      1.13081809	      0.00000000	    -85.75245054	      0.00000000	    237.62673007
      1.13089588	     -0.00000000	    -85.75308237	      0.00000000	    237.74851926
      1.13099057	      0.00000000	    -85.75384941	      0.00000000	    237.89654073
      1.13108527	     -0.00000000	    -85.75461423	      0.00000000	    238.04432184
      1.13116014	     -0.00000000	    -85.75521741	      0.00000000	    238.16100398
      1.13123501	     -0.00000000	    -85.75581919	      0.00000000	    238.27753597
      1.13133348	     -0.00000000	    -85.75660855	      0.00000000	    238.43057176
      1.13143196	     -0.00000000	    -85.75739551	      0.00000000	    238.58334806
      1.13150434	     -0.00000000	    -85.75797240	      0.00000000	    238.69547496
      1.13157672	      0.00000000	    -85.75854799	      0.00000000	    238.80746180
      1.13167990	     -0.00000000	    -85.75936628	      0.00000000	    238.96686485
      1.13176814	     -0.00000000	    -85.76006402	      0.00000000	    239.10296533
      1.13185638	      0.00000000	    -85.76075983	      0.00000000	    239.23885794
      1.13194463	      0.00000000	    -85.76145370	      0.00000000	    239.37454280
      1.13203287	     -0.00000000	    -85.76214564	      0.00000000	    239.51002000
      1.13210873	      0.00000000	    -85.76273891	      0.00000000	    239.62631543
      1.13218459	      0.00000000	    -85.76333076	      0.00000000	    239.74245756
      1.13227988	     -0.00000000	    -85.76407218	      0.00000000	    239.88813143
      1.13237516	      0.00000000	    -85.76481136	      0.00000000	    240.03356371
      1.13245119	      0.00000000	    -85.76539950	      0.00000000	    240.14942535
      1.13252722	      0.00000000	    -85.76598620	      0.00000000	    240.26513338
      1.13262407	      0.00000000	    -85.76673152	      0.00000000	    240.41230973
      1.13272091	     -0.00000000	    -85.76747452	      0.00000000	    240.55923712
      1.13279376	     -0.00000000	    -85.76803182	      0.00000000	    240.66958231
      1.13286660	     -0.00000000	    -85.76858780	      0.00000000	    240.77978684
      1.13296836	     -0.00000000	    -85.76936225	      0.00000000	    240.93349561
      1.13307011	      0.00000000	    -85.77013414	      0.00000000	    241.08693025
      1.13313959	     -0.00000000	    -85.77065971	      0.00000000	    241.19153927
      1.13320907	     -0.00000000	    -85.77118409	      0.00000000	    241.29602066
      1.13331826	      0.00000000	    -85.77200576	      0.00000000	    241.45996164
      1.13340726	     -0.00000000	    -85.77267330	      0.00000000	    241.59335388
      1.13349626	     -0.00000000	    -85.77333888	      0.00000000	    241.72653718
      1.13358525	     -0.00000000	    -85.77400251	      0.00000000	    241.85951166
      1.13366450	     -0.00000000	    -85.77459172	      0.00000000	    241.97773188
      1.13374374	      0.00000000	    -85.77517938	      0.00000000	    242.09578680
      1.13382298	      0.00000000	    -85.77576548	      0.00000000	    242.21367655
      1.13392491	      0.00000000	    -85.77651710	      0.00000000	    242.36507475
      1.13400546	      0.00000000	    -85.77710929	      0.00000000	    242.48453123
      1.13408601	      0.00000000	    -85.77769987	      0.00000000	    242.60381741
      1.13416657	     -0.00000000	    -85.77828884	      0.00000000	    242.72293342
      1.13426748	     -0.00000000	    -85.77902445	      0.00000000	    242.87192205
      1.13434667	      0.00000000	    -85.77959988	      0.00000000	    242.98863991
      1.13442585	     -0.00000000	    -85.78017376	      0.00000000	    243.10519370
      1.13450504	      0.00000000	    -85.78074610	      0.00000000	    243.22158358
      1.13461013	      0.00000000	    -85.78150330	      0.00000000	    243.37580113
      1.13468876	      0.00000000	    -85.78206801	      0.00000000	    243.49099038
      1.13476738	      0.00000000	    -85.78263121	      0.00000000	    243.60601842
      1.13486299	      0.00000000	    -85.78331403	      0.00000000	    243.74568383
      1.13494817	      0.00000000	    -85.78392043	      0.00000000	    243.86990446
      1.13503335	      0.00000000	    -85.78452504	      0.00000000	    243.99393638
      1.13511853	     -0.00000000	    -85.78512786	      0.00000000	    244.11777973
      1.13520371	     -0.00000000	    -85.78572890	      0.00000000	    244.24143470
      1.13528888	      0.00000000	    -85.78632815	      0.00000000	    244.36490143
      1.13537406	      0.00000000	    -85.78692561	      0.00000000	    244.48818010
      1.13545924	     -0.00000000	    -85.78752129	      0.00000000	    244.61127085
      1.13554442	      0.00000000	    -85.78811518	      0.00000000	    244.73417388
      1.13562959	     -0.00000000	    -85.78870729	      0.00000000	    244.85688932
[truncated: 753,186 more chars]
