# Supplementary material for: Musculoskeletal simulations to examine the effects of accentuated eccentric loading (AEL) on jump height
Source: PeerJ. 2023 Jan 23;11:e14687. doi: 10.7717/peerj.14687 (PMC9879160; doi:10.7717/peerj.14687)
Supplement: Supplemental Information 1 [file peerj-11-14687-s001.zip › Supplementary Simulation code and output results BW/Optimized_for_J_Results/TwoSegment_Two_Segment_Moment_knee_coordinate.sto]

Moment_knee_coordinate
version=1
nRows=13563
nColumns=5
inDegrees=no

This analysis gathers basic information about muscles during a simulation (e.g., forces, tendon lengths, moment arms, etc).
Units are S.I. units (second, meters, Newtons, ...)
Angles are in degrees.

endheader
time	vastus	recfem	glut	ham
      0.00000000	     -2.72276544	     -0.87757210	      0.00000000	      2.78811762
      0.00010000	     -2.72302609	     -0.87760649	      0.00000000	      2.78802954
      0.00023578	     -2.72408353	     -0.87774500	      0.00000000	      2.78767296
      0.00037157	     -2.72576091	     -0.87796287	      0.00000000	      2.78710861
      0.00050735	     -2.72790554	     -0.87823897	      0.00000000	      2.78638865
      0.00064313	     -2.73040822	     -0.87855826	      0.00000000	      2.78555032
      0.00077892	     -2.73319079	     -0.87891004	      0.00000000	      2.78462010
      0.00095179	     -2.73705202	     -0.87939323	      0.00000000	      2.78333191
      0.00112467	     -2.74119810	     -0.87990636	      0.00000000	      2.78195132
      0.00129754	     -2.74557699	     -0.88044264	      0.00000000	      2.78049528
      0.00151861	     -2.75146280	     -0.88115552	      0.00000000	      2.77854012
      0.00173969	     -2.75762850	     -0.88189396	      0.00000000	      2.77649269
      0.00201011	     -2.76551068	     -0.88282772	      0.00000000	      2.77387377
      0.00228052	     -2.77373747	     -0.88379241	      0.00000000	      2.77113586
      0.00263639	     -2.78505315	     -0.88510666	      0.00000000	      2.76735829
      0.00299225	     -2.79689217	     -0.88647009	      0.00000000	      2.76338737
      0.00349305	     -2.81438292	     -0.88846971	      0.00000000	      2.75747944
      0.00399385	     -2.83277790	     -0.89056102	      0.00000000	      2.75120719
      0.00475543	     -2.86233304	     -0.89390922	      0.00000000	      2.74099559
      0.00551701	     -2.89360308	     -0.89744817	      0.00000000	      2.73000910
      0.00644774	     -2.93385687	     -0.90201131	      0.00000000	      2.71559592
      0.00737847	     -2.97604698	     -0.90681134	      0.00000000	      2.70017759
      0.00830920	     -3.01988422	     -0.91182193	      0.00000000	      2.68383939
      0.00923993	     -3.06511309	     -0.91701783	      0.00000000	      2.66666475
      0.01047305	     -3.12679795	     -0.92414703	      0.00000000	      2.64275791
      0.01125060	     -3.16653807	     -0.92876535	      0.00000000	      2.62707947
      0.01202816	     -3.20681034	     -0.93346498	      0.00000000	      2.61098246
      0.01316609	     -3.26652359	     -0.94046786	      0.00000000	      2.58674722
      0.01396261	     -3.30875561	     -0.94544450	      0.00000000	      2.56935369
      0.01475914	     -3.35126293	     -0.95047273	      0.00000000	      2.55164340
      0.01571545	     -3.40257507	     -0.95656719	      0.00000000	      2.53000169
      0.01658307	     -3.44931810	     -0.96214173	      0.00000000	      2.51004366
      0.01745069	     -3.49618152	     -0.96775181	      0.00000000	      2.48980663
      0.01830614	     -3.54245633	     -0.97331174	      0.00000000	      2.46960374
      0.01916159	     -3.58875857	     -0.97889481	      0.00000000	      2.44917227
      0.01997595	     -3.63283011	     -0.98422705	      0.00000000	      2.42952479
      0.02079031	     -3.67686822	     -0.98957271	      0.00000000	      2.40969700
      0.02156845	     -3.71889511	     -0.99469031	      0.00000000	      2.39059196
      0.02250334	     -3.76929709	     -1.00084820	      0.00000000	      2.36744235
      0.02343823	     -3.81957655	     -1.00701302	      0.00000000	      2.34408797
      0.02422430	     -3.86174300	     -1.01219967	      0.00000000	      2.32429799
      0.02501038	     -3.90379923	     -1.01738753	      0.00000000	      2.30437139
      0.02579645	     -3.94573762	     -1.02257521	      0.00000000	      2.28431024
      0.02658253	     -3.98755226	     -1.02776149	      0.00000000	      2.26411569
      0.02736860	     -4.02923873	     -1.03294528	      0.00000000	      2.24378812
      0.02815468	     -4.07079399	     -1.03812562	      0.00000000	      2.22332720
      0.02894076	     -4.11221615	     -1.04330163	      0.00000000	      2.20273200
      0.02972683	     -4.15350434	     -1.04847255	      0.00000000	      2.18200102
      0.03051291	     -4.19465858	     -1.05363766	      0.00000000	      2.16113231
      0.03129898	     -4.23567960	     -1.05879636	      0.00000000	      2.14012347
      0.03208506	     -4.27656874	     -1.06394806	      0.00000000	      2.11897178
      0.03287113	     -4.31732783	     -1.06909225	      0.00000000	      2.09767418
      0.03365721	     -4.35795908	     -1.07422845	      0.00000000	      2.07622737
      0.03444328	     -4.39846495	     -1.07935623	      0.00000000	      2.05462784
      0.03522936	     -4.43884815	     -1.08447516	      0.00000000	      2.03287189
      0.03601544	     -4.47911146	     -1.08958487	      0.00000000	      2.01095569
      0.03680151	     -4.51925773	     -1.09468499	      0.00000000	      1.98887531
      0.03758759	     -4.55928983	     -1.09977518	      0.00000000	      1.96662674
      0.03837366	     -4.59921055	     -1.10485511	      0.00000000	      1.94420594
      0.03915974	     -4.63902259	     -1.10992447	      0.00000000	      1.92160884
      0.03994581	     -4.67872853	     -1.11498293	      0.00000000	      1.89883139
      0.04073189	     -4.71833079	     -1.12003021	      0.00000000	      1.87586956
      0.04151796	     -4.75783159	     -1.12506600	      0.00000000	      1.85271940
      0.04230404	     -4.79723297	     -1.13009001	      0.00000000	      1.82937700
      0.04309012	     -4.83653675	     -1.13510194	      0.00000000	      1.80583859
      0.04387619	     -4.87574452	     -1.14010152	      0.00000000	      1.78210047
      0.04466227	     -4.91485764	     -1.14508845	      0.00000000	      1.75815910
      0.04544834	     -4.95387724	     -1.15006244	      0.00000000	      1.73401109
      0.04623442	     -4.99280419	     -1.15502320	      0.00000000	      1.70965320
      0.04702049	     -5.03163914	     -1.15997045	      0.00000000	      1.68508239
      0.04780657	     -5.07038249	     -1.16490387	      0.00000000	      1.66029582
      0.04859264	     -5.10903441	     -1.16982319	      0.00000000	      1.63529085
      0.04937872	     -5.14759483	     -1.17472810	      0.00000000	      1.61006508
      0.05016480	     -5.18606347	     -1.17961830	      0.00000000	      1.58461638
      0.05086958	     -5.22047535	     -1.18399001	      0.00000000	      1.56160844
      0.05157436	     -5.25481246	     -1.18834942	      0.00000000	      1.53841863
      0.05227914	     -5.28907425	     -1.19269631	      0.00000000	      1.51504594
      0.05298392	     -5.32325995	     -1.19703047	      0.00000000	      1.49148962
      0.05368870	     -5.35736867	     -1.20135165	      0.00000000	      1.46774909
      0.05439348	     -5.39139942	     -1.20565964	      0.00000000	      1.44382403
      0.05509826	     -5.42535107	     -1.20995419	      0.00000000	      1.41971432
      0.05580304	     -5.45922244	     -1.21423508	      0.00000000	      1.39542011
      0.05650782	     -5.49301219	     -1.21850207	      0.00000000	      1.37094180
      0.05721260	     -5.52671894	     -1.22275493	      0.00000000	      1.34628004
      0.05791738	     -5.56034119	     -1.22699341	      0.00000000	      1.32143580
      0.05862216	     -5.59387740	     -1.23121727	      0.00000000	      1.29641032
      0.05932694	     -5.62732592	     -1.23542629	      0.00000000	      1.27120515
      0.06003172	     -5.66068506	     -1.23962020	      0.00000000	      1.24582218
      0.06073650	     -5.69395307	     -1.24379878	      0.00000000	      1.22026365
      0.06144128	     -5.72712813	     -1.24796179	      0.00000000	      1.19453214
      0.06214606	     -5.76020841	     -1.25210897	      0.00000000	      1.16863062
      0.06285084	     -5.79319200	     -1.25624009	      0.00000000	      1.14256248
      0.06355562	     -5.82607698	     -1.26035491	      0.00000000	      1.11633152
      0.06426040	     -5.85886141	     -1.26445319	      0.00000000	      1.08994200
      0.06496518	     -5.89154332	     -1.26853469	      0.00000000	      1.06339864
      0.06566996	     -5.92412070	     -1.27259918	      0.00000000	      1.03670670
      0.06637474	     -5.95659157	     -1.27664642	      0.00000000	      1.00987196
      0.06707952	     -5.98895392	     -1.28067618	      0.00000000	      0.98290078
      0.06778430	     -6.02120572	     -1.28468823	      0.00000000	      0.95580015
      0.06848908	     -6.05334497	     -1.28868235	      0.00000000	      0.92857771
      0.06919386	     -6.08536967	     -1.29265831	      0.00000000	      0.90124182
      0.06989864	     -6.11727781	     -1.29661588	      0.00000000	      0.87380158
      0.07060343	     -6.14906740	     -1.30055486	      0.00000000	      0.84626695
      0.07130821	     -6.18073647	     -1.30447504	      0.00000000	      0.81864874
      0.07201299	     -6.21228306	     -1.30837619	      0.00000000	      0.79095873
      0.07271777	     -6.24370523	     -1.31225812	      0.00000000	      0.76320975
      0.07342255	     -6.27500107	     -1.31612063	      0.00000000	      0.73541572
      0.07412733	     -6.30616870	     -1.31996352	      0.00000000	      0.70759182
      0.07483211	     -6.33720625	     -1.32378661	      0.00000000	      0.67975453
      0.07553689	     -6.36811189	     -1.32758970	      0.00000000	      0.65192176
      0.07624167	     -6.39888384	     -1.33137263	      0.00000000	      0.62411300
      0.07694645	     -6.42952034	     -1.33513521	      0.00000000	      0.59634947
      0.07765123	     -6.46001967	     -1.33887728	      0.00000000	      0.56865421
      0.07835601	     -6.49038016	     -1.34259868	      0.00000000	      0.54105232
      0.07906079	     -6.52060018	     -1.34629926	      0.00000000	      0.51357110
      0.07976557	     -6.55067816	     -1.34997887	      0.00000000	      0.48624027
      0.08047035	     -6.58061258	     -1.35363737	      0.00000000	      0.45909219
      0.08117513	     -6.61040195	     -1.35727464	      0.00000000	      0.43216203
      0.08187991	     -6.64004488	     -1.36089056	      0.00000000	      0.40548812
      0.08258469	     -6.66954000	     -1.36448501	      0.00000000	      0.37911208
      0.08328947	     -6.69888604	     -1.36805789	      0.00000000	      0.35307921
      0.08399425	     -6.72808177	     -1.37160911	      0.00000000	      0.32743863
      0.08469903	     -6.75712605	     -1.37513858	      0.00000000	      0.30224365
      0.08540381	     -6.78601780	     -1.37864624	      0.00000000	      0.27755191
      0.08610859	     -6.81475603	     -1.38213202	      0.00000000	      0.25342569
      0.08681337	     -6.84333983	     -1.38559588	      0.00000000	      0.22993194
      0.08751815	     -6.87176837	     -1.38903778	      0.00000000	      0.20714245
      0.08822293	     -6.90004091	     -1.39245769	      0.00000000	      0.18513373
      0.08892771	     -6.92815679	     -1.39585561	      0.00000000	      0.16398679
      0.08963249	     -6.95611547	     -1.39923153	      0.00000000	      0.14378666
      0.09033727	     -6.98391647	     -1.40258548	      0.00000000	      0.12462164
      0.09104205	     -7.01155943	     -1.40591747	      0.00000000	      0.10658212
      0.09174684	     -7.03904408	     -1.40922756	      0.00000000	      0.08975891
      0.09245162	     -7.06637023	     -1.41251580	      0.00000000	      0.07424096
      0.09315640	     -7.09353779	     -1.41578226	      0.00000000	      0.06011236
      0.09386118	     -7.12054674	     -1.41902701	      0.00000000	      0.04744852
      0.09456596	     -7.14739715	     -1.42225015	      0.00000000	      0.03631144
      0.09527074	     -7.17408903	     -1.42545177	      0.00000000	      0.02674397
      0.09597552	     -7.20062226	     -1.42863193	      0.00000000	      0.01876333
      0.09668030	     -7.22699679	     -1.43179073	      0.00000000	      0.01235373
      0.09738508	     -7.25321267	     -1.43492826	      0.00000000	      0.00745864
      0.09808986	     -7.27926995	     -1.43804460	      0.00000000	      0.00397321
      0.09879464	     -7.30516866	     -1.44113983	      0.00000000	      0.00173730
      0.09949942	     -7.33090869	     -1.44421401	      0.00000000	      0.00053005
      0.10020420	     -7.35648980	     -1.44726718	      0.00000000	      0.00006695
      0.10090898	     -7.38191156	     -1.45029936	      0.00000000	      0.00000000
      0.10161376	     -7.40717331	     -1.45331051	      0.00000000	      0.00000000
      0.10231854	     -7.43227425	     -1.45630059	      0.00000000	      0.00000000
      0.10302332	     -7.45721370	     -1.45926956	      0.00000000	      0.00000000
      0.10372810	     -7.48199116	     -1.46221740	      0.00000000	      0.00000000
      0.10443288	     -7.50660624	     -1.46514412	      0.00000000	      0.00000000
      0.10513766	     -7.53105871	     -1.46804973	      0.00000000	      0.00000000
      0.10584244	     -7.55534840	     -1.47093427	      0.00000000	      0.00000000
      0.10654722	     -7.57947524	     -1.47379779	      0.00000000	      0.00000000
      0.10725200	     -7.60343921	     -1.47664035	      0.00000000	      0.00000000
      0.10795678	     -7.62724037	     -1.47946202	      0.00000000	      0.00000000
      0.10866156	     -7.65087885	     -1.48226287	      0.00000000	      0.00000000
      0.10936634	     -7.67435481	     -1.48504301	      0.00000000	      0.00000000
      0.11007112	     -7.69766849	     -1.48780251	      0.00000000	      0.00000000
      0.11077590	     -7.72082018	     -1.49054150	      0.00000000	      0.00000000
      0.11148068	     -7.74381020	     -1.49326007	      0.00000000	      0.00000000
      0.11218546	     -7.76663895	     -1.49595835	      0.00000000	      0.00000000
      0.11289024	     -7.78930684	     -1.49863645	      0.00000000	      0.00000000
      0.11359503	     -7.81181437	     -1.50129452	      0.00000000	      0.00000000
      0.11429981	     -7.83416206	     -1.50393268	      0.00000000	      0.00000000
      0.11500459	     -7.85635046	     -1.50655107	      0.00000000	      0.00000000
      0.11570937	     -7.87838019	     -1.50914984	      0.00000000	      0.00000000
      0.11641415	     -7.90025191	     -1.51172915	      0.00000000	      0.00000000
      0.11711893	     -7.92196628	     -1.51428914	      0.00000000	      0.00000000
      0.11782371	     -7.94352406	     -1.51682998	      0.00000000	      0.00000000
      0.11852849	     -7.96492598	     -1.51935183	      0.00000000	      0.00000000
      0.11923327	     -7.98617288	     -1.52185486	      0.00000000	      0.00000000
      0.11993805	     -8.00726556	     -1.52433924	      0.00000000	      0.00000000
      0.12064283	     -8.02820489	     -1.52680516	      0.00000000	      0.00000000
      0.12134761	     -8.04899176	     -1.52925278	      0.00000000	      0.00000000
      0.12205239	     -8.06962710	     -1.53168230	      0.00000000	      0.00000000
      0.12275717	     -8.09011188	     -1.53409390	      0.00000000	      0.00000000
      0.12346195	     -8.11044707	     -1.53648777	      0.00000000	      0.00000000
      0.12416673	     -8.13063369	     -1.53886411	      0.00000000	      0.00000000
      0.12487151	     -8.15067276	     -1.54122310	      0.00000000	      0.00000000
      0.12557629	     -8.17056535	     -1.54356496	      0.00000000	      0.00000000
      0.12628107	     -8.19031254	     -1.54588987	      0.00000000	      0.00000000
      0.12698585	     -8.20991543	     -1.54819804	      0.00000000	      0.00000000
      0.12769063	     -8.22937515	     -1.55048967	      0.00000000	      0.00000000
      0.12839541	     -8.24869283	     -1.55276498	      0.00000000	      0.00000000
      0.12910019	     -8.26786964	     -1.55502418	      0.00000000	      0.00000000
      0.12980497	     -8.28690676	     -1.55726746	      0.00000000	      0.00000000
      0.13050975	     -8.30580537	     -1.55949505	      0.00000000	      0.00000000
      0.13121453	     -8.32456669	     -1.56170715	      0.00000000	      0.00000000
      0.13191931	     -8.34319194	     -1.56390399	      0.00000000	      0.00000000
      0.13262409	     -8.36168234	     -1.56608577	      0.00000000	      0.00000000
      0.13332887	     -8.38003916	     -1.56825271	      0.00000000	      0.00000000
      0.13403365	     -8.39826364	     -1.57040503	      0.00000000	      0.00000000
      0.13473844	     -8.41635704	     -1.57254296	      0.00000000	      0.00000000
      0.13544322	     -8.43432065	     -1.57466669	      0.00000000	      0.00000000
      0.13614800	     -8.45215575	     -1.57677646	      0.00000000	      0.00000000
      0.13685278	     -8.46986362	     -1.57887249	      0.00000000	      0.00000000
      0.13755756	     -8.48744557	     -1.58095499	      0.00000000	      0.00000000
      0.13826234	     -8.50490288	     -1.58302418	      0.00000000	      0.00000000
      0.13896712	     -8.52223688	     -1.58508028	      0.00000000	      0.00000000
      0.13967190	     -8.53944886	     -1.58712351	      0.00000000	      0.00000000
      0.14037668	     -8.55654014	     -1.58915410	      0.00000000	      0.00000000
      0.14108146	     -8.57351204	     -1.59117225	      0.00000000	      0.00000000
      0.14178624	     -8.59036586	     -1.59317819	      0.00000000	      0.00000000
      0.14249102	     -8.60710293	     -1.59517214	      0.00000000	      0.00000000
      0.14319580	     -8.62372456	     -1.59715430	      0.00000000	      0.00000000
      0.14390058	     -8.64023207	     -1.59912491	      0.00000000	      0.00000000
      0.14460536	     -8.65662677	     -1.60108418	      0.00000000	      0.00000000
      0.14531014	     -8.67290998	     -1.60303231	      0.00000000	      0.00000000
      0.14601492	     -8.68908300	     -1.60496954	      0.00000000	      0.00000000
      0.14671970	     -8.70514716	     -1.60689606	      0.00000000	      0.00000000
      0.14742448	     -8.72110374	     -1.60881209	      0.00000000	      0.00000000
      0.14812926	     -8.73695406	     -1.61071785	      0.00000000	      0.00000000
      0.14883404	     -8.75269942	     -1.61261354	      0.00000000	      0.00000000
      0.14953882	     -8.76834109	     -1.61449937	      0.00000000	      0.00000000
      0.15024360	     -8.78388039	     -1.61637556	      0.00000000	      0.00000000
      0.15094838	     -8.79931857	     -1.61824231	      0.00000000	      0.00000000
      0.15165316	     -8.81465693	     -1.62009982	      0.00000000	      0.00000000
      0.15235794	     -8.82989673	     -1.62194830	      0.00000000	      0.00000000
      0.15306272	     -8.84503924	     -1.62378795	      0.00000000	      0.00000000
      0.15376750	     -8.86008571	     -1.62561898	      0.00000000	      0.00000000
      0.15447228	     -8.87503740	     -1.62744158	      0.00000000	      0.00000000
      0.15517706	     -8.88989554	     -1.62925595	      0.00000000	      0.00000000
      0.15588185	     -8.90466138	     -1.63106230	      0.00000000	      0.00000000
      0.15658663	     -8.91933613	     -1.63286081	      0.00000000	      0.00000000
      0.15729141	     -8.93392102	     -1.63465167	      0.00000000	      0.00000000
      0.15799619	     -8.94841726	     -1.63643509	      0.00000000	      0.00000000
      0.15870097	     -8.96282605	     -1.63821125	      0.00000000	      0.00000000
      0.15940575	     -8.97714859	     -1.63998035	      0.00000000	      0.00000000
      0.16011053	     -8.99138605	     -1.64174256	      0.00000000	      0.00000000
      0.16081531	     -9.00553961	     -1.64349807	      0.00000000	      0.00000000
      0.16152009	     -9.01961043	     -1.64524708	      0.00000000	      0.00000000
      0.16222487	     -9.03359969	     -1.64698976	      0.00000000	      0.00000000
      0.16292965	     -9.04750851	     -1.64872628	      0.00000000	      0.00000000
      0.16363443	     -9.06133803	     -1.65045684	      0.00000000	      0.00000000
      0.16433921	     -9.07508939	     -1.65218161	      0.00000000	      0.00000000
      0.16504399	     -9.08876370	     -1.65390076	      0.00000000	      0.00000000
      0.16574877	     -9.10236207	     -1.65561446	      0.00000000	      0.00000000
      0.16645355	     -9.11588559	     -1.65732289	      0.00000000	      0.00000000
      0.16715833	     -9.12933536	     -1.65902622	      0.00000000	      0.00000000
      0.16786311	     -9.14271244	     -1.66072461	      0.00000000	      0.00000000
      0.16856789	     -9.15601791	     -1.66241823	      0.00000000	      0.00000000
      0.16927267	     -9.16925282	     -1.66410725	      0.00000000	      0.00000000
      0.16997745	     -9.18241822	     -1.66579182	      0.00000000	      0.00000000
      0.17068223	     -9.19551514	     -1.66747212	      0.00000000	      0.00000000
      0.17138701	     -9.20854461	     -1.66914828	      0.00000000	      0.00000000
      0.17209179	     -9.22150764	     -1.67082048	      0.00000000	      0.00000000
      0.17279657	     -9.23440525	     -1.67248887	      0.00000000	      0.00000000
      0.17350135	     -9.24723842	     -1.67415360	      0.00000000	      0.00000000
      0.17420613	     -9.26000814	     -1.67581481	      0.00000000	      0.00000000
      0.17491091	     -9.27271539	     -1.67747267	      0.00000000	      0.00000000
      0.17561569	     -9.28536112	     -1.67912731	      0.00000000	      0.00000000
      0.17632047	     -9.29794630	     -1.68077889	      0.00000000	      0.00000000
      0.17702526	     -9.31047186	     -1.68242753	      0.00000000	      0.00000000
      0.17773004	     -9.32293875	     -1.68407339	      0.00000000	      0.00000000
      0.17843482	     -9.33534788	     -1.68571661	      0.00000000	      0.00000000
      0.17913960	     -9.34770017	     -1.68735732	      0.00000000	      0.00000000
      0.17984438	     -9.35999652	     -1.68899565	      0.00000000	      0.00000000
      0.18054916	     -9.37223783	     -1.69063174	      0.00000000	      0.00000000
      0.18125394	     -9.38442499	     -1.69226572	      0.00000000	      0.00000000
      0.18195872	     -9.39655887	     -1.69389772	      0.00000000	      0.00000000
      0.18266350	     -9.40864033	     -1.69552786	      0.00000000	      0.00000000
      0.18336828	     -9.42067023	     -1.69715627	      0.00000000	      0.00000000
      0.18407306	     -9.43264942	     -1.69878308	      0.00000000	      0.00000000
      0.18477784	     -9.44457874	     -1.70040839	      0.00000000	      0.00000000
      0.18548262	     -9.45645901	     -1.70203234	      0.00000000	      0.00000000
      0.18618740	     -9.46829105	     -1.70365504	      0.00000000	      0.00000000
      0.18689218	     -9.48007567	     -1.70527659	      0.00000000	      0.00000000
      0.18759696	     -9.49181362	     -1.70689712	      0.00000000	      0.00000000
      0.18830174	     -9.50350524	     -1.71414851	      0.00000000	      0.00000000
      0.18900652	     -9.51514443	     -1.74926707	      0.00000000	      0.00000000
      0.18971130	     -9.52671142	     -1.82687631	      0.00000000	      0.00000000
      0.19041608	     -9.53818129	     -1.95085114	      0.00000000	      0.00000000
      0.19112086	     -9.54953416	     -2.11829050	      0.00000000	      0.00000000
      0.19182564	     -9.56075955	     -2.32392220	      0.00000000	      0.00000000
      0.19253042	     -9.57185545	     -2.56292022	      0.00000000	      0.00000000
      0.19323520	     -9.58282506	     -2.83134961	      0.00000000	      0.00000000
      0.19393998	     -9.59367398	     -3.12577678	      0.00000000	      0.00000000
      0.19464476	     -9.60440854	     -3.44309453	      0.00000000	      0.00000000
      0.19534954	     -9.61503505	     -3.78057077	      0.00000000	      0.00000000
      0.19605432	     -9.62555936	     -4.13586048	      0.00000000	      0.00000000
      0.19675910	     -9.63598670	     -4.50698711	      0.00000000	      0.00000000
      0.19746388	     -9.64632157	     -4.89231212	      0.00000000	      0.00000000
      0.19816866	     -9.65656779	     -5.29050156	      0.00000000	      0.00000000
      0.19887345	     -9.66672848	     -5.70049345	      0.00000000	      0.00000000
      0.19957823	     -9.67680621	     -6.12146681	      0.00000000	      0.00000000
      0.20028301	     -9.68680298	     -6.55281176	      0.00000000	      0.00000000
      0.20098779	     -9.69672040	     -6.99409878	      0.00000000	      0.00000000
      0.20169257	     -9.70655966	     -7.44504454	      0.00000000	      0.00000000
      0.20239735	     -9.71632169	     -7.90547114	      0.00000000	      0.00000000
      0.20310213	     -9.72600716	     -8.37525614	      0.00000000	      0.00000000
      0.20380691	     -9.73561662	     -8.85427236	      0.00000000	      0.00000000
      0.20451169	     -9.74515053	     -9.34232015	      0.00000000	      0.00000000
      0.20521647	     -9.75460945	     -9.83905983	      0.00000000	      0.00000000
      0.20592125	     -9.76399403	    -10.34395771	      0.00000000	      0.00000000
      0.20662603	     -9.77330523	    -10.85626052	      0.00000000	      0.00000000
      0.20733081	     -9.78254430	    -11.37500934	      0.00000000	      0.00000000
      0.20803559	     -9.79171283	    -11.89909306	      0.00000000	      0.00000000
      0.20874037	     -9.80081276	    -12.42732913	      0.00000000	      0.00000000
      0.20944515	     -9.80984626	    -12.95855125	      0.00000000	      0.00000000
      0.21014993	     -9.81881563	    -13.49168450	      0.00000000	      0.00000000
      0.21085471	     -9.82772323	    -14.02579602	      0.00000000	      0.00000000
      0.21155949	     -9.83657130	    -14.56011862	      0.00000000	      0.00000000
      0.21226427	     -9.84536196	    -15.09405193	      0.00000000	      0.00000000
      0.21296905	     -9.85409713	    -15.62714843	      0.00000000	      0.00000000
      0.21367383	     -9.86277851	    -16.15910561	      0.00000000	      0.00000000
      0.21437861	     -9.87140757	    -16.69031121	      0.00000000	      0.00000000
      0.21508339	     -9.87998515	    -17.22205173	      0.00000000	      0.00000000
      0.21578817	     -9.88851125	    -17.75580453	      0.00000000	      0.00000000
      0.21649295	     -9.89698519	    -18.29314936	      0.00000000	      0.00000000
      0.21719773	     -9.90540582	    -18.83569195	      0.00000000	      0.00000000
      0.21790251	     -9.91377169	    -19.38494903	      0.00000000	      0.00000000
      0.21860729	     -9.92208126	    -19.94221194	      0.00000000	      0.00000000
      0.21931207	     -9.93033306	    -20.50841874	      0.00000000	      0.00000000
      0.22001686	     -9.93852586	    -21.08406794	      0.00000000	      0.00000000
      0.22072164	     -9.94665888	    -21.66919626	      0.00000000	      0.00000000
      0.22142642	     -9.95473182	    -22.26342201	      0.00000000	      0.00000000
      0.22213120	     -9.96274493	    -22.86603663	      0.00000000	      0.00000000
      0.22283598	     -9.97069896	    -23.47611717	      0.00000000	      0.00000000
      0.22354076	     -9.97859506	    -24.09263514	      0.00000000	      0.00000000
      0.22424554	     -9.98643467	    -24.71454592	      0.00000000	      0.00000000
      0.22495032	     -9.99421940	    -25.34085273	      0.00000000	      0.00000000
      0.22565510	    -10.00195092	    -25.97064628	      0.00000000	      0.00000000
      0.22635988	    -10.00963087	    -26.60312475	      0.00000000	      0.00000000
      0.22706466	    -10.01726083	    -27.23759980	      0.00000000	      0.00000000
      0.22776944	    -10.02484223	    -27.87349340	      0.00000000	      0.00000000
      0.22847422	    -10.03237641	    -28.51032960	      0.00000000	      0.00000000
      0.22917900	    -10.03986454	    -29.14772380	      0.00000000	      0.00000000
      0.22988378	    -10.04730768	    -29.78537126	      0.00000000	      0.00000000
      0.23058856	    -10.05470676	    -30.42303606	      0.00000000	      0.00000000
      0.23129334	    -10.06206259	    -31.06054088	      0.00000000	      0.00000000
      0.23199812	    -10.06937587	    -31.69775800	      0.00000000	      0.00000000
      0.23270290	    -10.07664722	    -32.33460141	      0.00000000	      0.00000000
      0.23340768	    -10.08387715	    -32.97102028	      0.00000000	      0.00000000
      0.23411246	    -10.09106609	    -33.60699331	      0.00000000	      0.00000000
      0.23481724	    -10.09821440	    -34.24252419	      0.00000000	      0.00000000
      0.23552202	    -10.10532234	    -34.87763781	      0.00000000	      0.00000000
      0.23622680	    -10.11239010	    -35.51237729	      0.00000000	      0.00000000
      0.23693158	    -10.11941778	    -36.14680153	      0.00000000	      0.00000000
      0.23763636	    -10.12640541	    -36.78098336	      0.00000000	      0.00000000
      0.23834114	    -10.13335293	    -37.41500811	      0.00000000	      0.00000000
      0.23904592	    -10.14026015	    -38.04897262	      0.00000000	      0.00000000
      0.23975070	    -10.14712681	    -38.68298446	      0.00000000	      0.00000000
      0.24045548	    -10.15395254	    -39.31716159	      0.00000000	      0.00000000
      0.24116027	    -10.16073681	    -39.95163209	      0.00000000	      0.00000000
      0.24186505	    -10.16747899	    -40.58653418	      0.00000000	      0.00000000
      0.24256983	    -10.17417828	    -41.22201638	      0.00000000	      0.00000000
      0.24327461	    -10.18083371	    -41.85823770	      0.00000000	      0.00000000
      0.24397939	    -10.18744412	    -42.49536798	      0.00000000	      0.00000000
      0.24468417	    -10.19400815	    -43.13358815	      0.00000000	      0.00000000
      0.24538895	    -10.20052417	    -43.77309044	      0.00000000	      0.00000000
      0.24609373	    -10.20699032	    -44.41407839	      0.00000000	      0.00000000
      0.24679851	    -10.21340441	    -45.05676660	      0.00000000	      0.00000000
      0.24750329	    -10.21976393	    -45.70137998	      0.00000000	      0.00000000
      0.24820807	    -10.22606596	    -46.34815246	      0.00000000	      0.00000000
      0.24891285	    -10.23230719	    -46.99732476	      0.00000000	      0.00000000
      0.24961763	    -10.23848380	    -47.64914117	      0.00000000	      0.00000000
      0.25032241	    -10.24459146	    -48.30384494	      0.00000000	      0.00000000
      0.25102719	    -10.25062527	    -48.96167213	      0.00000000	      0.00000000
      0.25173197	    -10.25657967	    -49.62284367	      0.00000000	      0.00000000
      0.25243675	    -10.26244847	    -50.28755565	      0.00000000	      0.00000000
      0.25314153	    -10.26822476	    -50.95596791	      0.00000000	      0.00000000
      0.25384631	    -10.27390093	    -51.62819130	      0.00000000	      0.00000000
      0.25447979	    -10.27891083	    -52.23569730	      0.00000000	      0.00000000
      0.25511326	    -10.28382654	    -52.84630746	      0.00000000	      0.00000000
      0.25574674	    -10.28864152	    -53.45995240	      0.00000000	      0.00000000
      0.25638021	    -10.29334886	    -54.07650471	      0.00000000	      0.00000000
      0.25701369	    -10.29794159	    -54.69577790	      0.00000000	      0.00000000
      0.25764716	    -10.30241292	    -55.31752862	      0.00000000	      0.00000000
      0.25828064	    -10.30675642	    -55.94146226	      0.00000000	      0.00000000
      0.25891411	    -10.31096631	    -56.56724173	      0.00000000	      0.00000000
      0.25954759	    -10.31503771	    -57.19449877	      0.00000000	      0.00000000
      0.26018106	    -10.31896691	    -57.82284670	      0.00000000	      0.00000000
      0.26081453	    -10.32275152	    -58.45189366	      0.00000000	      0.00000000
      0.26144801	    -10.32639063	    -59.08125520	      0.00000000	      0.00000000
      0.26208148	    -10.32988490	    -59.71056516	      0.00000000	      0.00000000
      0.26271496	    -10.33323645	    -60.33948445	      0.00000000	      0.00000000
      0.26334843	    -10.33644881	    -60.96770736	      0.00000000	      0.00000000
      0.26398191	    -10.33952672	    -61.59496542	      0.00000000	      0.00000000
      0.26461538	    -10.34247592	    -62.22102898	      0.00000000	      0.00000000
      0.26524886	    -10.34530289	    -62.84570711	      0.00000000	      0.00000000
      0.26588233	    -10.34801462	    -63.46884591	      0.00000000	      0.00000000
      0.26651581	    -10.35061838	    -64.09032881	      0.00000000	      0.00000000
      0.26714928	    -10.35312150	    -64.71014752	      0.00000000	      0.00000000
      0.26778276	    -10.35553123	    -65.32838981	      0.00000000	      0.00000000
      0.26841623	    -10.35785454	    -65.94514391	      0.00000000	      0.00000000
      0.26904971	    -10.36009808	    -66.56049363	      0.00000000	      0.00000000
      0.26968318	    -10.36226814	    -67.17451870	      0.00000000	      0.00000000
      0.27031666	    -10.36437062	    -67.78729492	      0.00000000	      0.00000000
      0.27095013	    -10.36641098	    -68.39889446	      0.00000000	      0.00000000
      0.27158361	    -10.36839428	    -69.00938602	      0.00000000	      0.00000000
      0.27221708	    -10.37032521	    -69.61883506	      0.00000000	      0.00000000
      0.27285056	    -10.37220802	    -70.22730394	      0.00000000	      0.00000000
      0.27348403	    -10.37404664	    -70.83485214	      0.00000000	      0.00000000
      0.27411751	    -10.37584464	    -71.44153638	      0.00000000	      0.00000000
      0.27475098	    -10.37760529	    -72.04741077	      0.00000000	      0.00000000
      0.27538446	    -10.37933156	    -72.65252698	      0.00000000	      0.00000000
      0.27601793	    -10.38102616	    -73.25693435	      0.00000000	      0.00000000
      0.27665141	    -10.38269156	    -73.86068001	      0.00000000	      0.00000000
      0.27728488	    -10.38433000	    -74.46380901	      0.00000000	      0.00000000
      0.27791836	    -10.38594356	    -75.06636441	      0.00000000	      0.00000000
      0.27855183	    -10.38753410	    -75.66838740	      0.00000000	      0.00000000
      0.27918531	    -10.38910333	    -76.26991739	      0.00000000	      0.00000000
      0.27981878	    -10.39065283	    -76.87099209	      0.00000000	      0.00000000
      0.28045226	    -10.39218404	    -77.47164762	      0.00000000	      0.00000000
      0.28070004	    -10.39277851	    -77.70648467	      0.00000000	      0.00000000
      0.28085910	    -10.39315873	    -77.85721147	      0.00000000	      0.00000000
      0.28107682	    -10.39485527	    -78.06347975	      0.00000000	      0.00000000
      0.28129454	    -10.40342750	    -78.26970640	      0.00000000	      0.00000000
      0.28186415	    -10.49688915	    -78.80905818	      0.00000000	      0.00000000
      0.28243377	    -10.73969956	    -79.34813917	      0.00000000	      0.00000000
      0.28300338	    -11.16060791	    -79.88694692	      0.00000000	      0.00000000
      0.28357299	    -11.76649088	    -80.42547467	      0.00000000	      0.00000000
      0.28414260	    -12.55193512	    -80.96371553	      0.00000000	      0.00000000
      0.28471221	    -13.50494145	    -81.50166471	      0.00000000	      0.00000000
      0.28528182	    -14.61042825	    -82.03932028	      0.00000000	      0.00000000
      0.28585143	    -15.85242969	    -82.57668322	      0.00000000	      0.00000000
      0.28642104	    -17.21544983	    -83.11375699	      0.00000000	      0.00000000
      0.28671502	    -17.96150094	    -83.39082554	      0.00000000	      0.00000000
      0.28727262	    -19.44834815	    -83.91609787	      0.00000000	      0.00000000
      0.28783023	    -21.02000525	    -84.44073041	      0.00000000	      0.00000000
      0.28838783	    -22.66700143	    -84.96437614	      0.00000000	      0.00000000
      0.28894543	    -24.38133750	    -85.48671313	      0.00000000	      0.00000000
      0.28950304	    -26.15632052	    -86.00744147	      0.00000000	      0.00000000
      0.29006064	    -27.98635451	    -86.52628076	      0.00000000	      0.00000000
      0.29061825	    -29.86669503	    -87.04296789	      0.00000000	      0.00000000
      0.29117585	    -31.79316948	    -87.55725512	      0.00000000	      0.00000000
      0.29173345	    -33.76187070	    -88.06890846	      0.00000000	      0.00000000
      0.29229106	    -35.76884947	    -88.57770631	      0.00000000	      0.00000000
      0.29279034	    -37.59492109	    -89.03069147	      0.00000000	      0.00000000
      0.29328962	    -39.44493101	    -89.48107425	      0.00000000	      0.00000000
      0.29378891	    -41.31525858	    -89.92871665	      0.00000000	      0.00000000
      0.29428819	    -43.20212739	    -90.37348625	      0.00000000	      0.00000000
      0.29478747	    -45.10179621	    -90.81525583	      0.00000000	      0.00000000
      0.29528675	    -47.01077597	    -91.25390297	      0.00000000	      0.00000000
      0.29578604	    -48.92601650	    -91.68930968	      0.00000000	      0.00000000
      0.29628532	    -50.84502290	    -92.12136206	      0.00000000	      0.00000000
      0.29678460	    -52.76588898	    -92.54994992	      0.00000000	      0.00000000
      0.29728388	    -54.68725987	    -92.97496653	      0.00000000	      0.00000000
      0.29778316	    -56.60824968	    -93.39630829	      0.00000000	      0.00000000
      0.29828245	    -58.52834026	    -93.81387455	      0.00000000	      0.00000000
      0.29878173	    -60.44728169	    -94.22756741	      0.00000000	      0.00000000
      0.29928101	    -62.36502252	    -94.63729153	      0.00000000	      0.00000000
      0.29978029	    -64.28303675	    -95.04295404	      0.00000000	      0.00000000
      0.30027958	    -66.20506306	    -95.44446426	      0.00000000	      0.00000000
      0.30077886	    -68.13469660	    -95.84173338	      0.00000000	      0.00000000
      0.30127814	    -70.07519304	    -96.23467448	      0.00000000	      0.00000000
      0.30177742	    -72.02938753	    -96.62320254	      0.00000000	      0.00000000
      0.30227671	    -73.99949055	    -97.00723453	      0.00000000	      0.00000000
      0.30277599	    -75.98682791	    -97.38668954	      0.00000000	      0.00000000
      0.30327527	    -77.99161970	    -97.76148889	      0.00000000	      0.00000000
      0.30377455	    -80.01289288	    -98.13155641	      0.00000000	      0.00000000
      0.30427384	    -82.04858303	    -98.49681863	      0.00000000	      0.00000000
      0.30477312	    -84.09581394	    -98.85720499	      0.00000000	      0.00000000
      0.30527240	    -86.15128347	    -99.21264810	      0.00000000	      0.00000000
      0.30577168	    -88.21165836	    -99.56308393	      0.00000000	      0.00000000
      0.30627096	    -90.27389664	    -99.90845190	      0.00000000	      0.00000000
      0.30677025	    -92.33545513	   -100.24869507	      0.00000000	      0.00000000
      0.30726953	    -94.39437943	   -100.58376027	      0.00000000	      0.00000000
      0.30776881	    -96.44929984	   -100.91359817	      0.00000000	      0.00000000
      0.30826809	    -98.49936664	   -101.23816347	      0.00000000	      0.00000000
      0.30876738	   -100.54415558	   -101.55741502	      0.00000000	      0.00000000
      0.30926666	   -102.58356686	   -101.87131598	      0.00000000	      0.00000000
      0.30976594	   -104.61773189	   -102.17983401	      0.00000000	      0.00000000
      0.31026522	   -106.64693493	   -102.48294137	      0.00000000	      0.00000000
      0.31076451	   -108.67155146	   -102.78061520	      0.00000000	      0.00000000
      0.31126379	   -110.69200234	   -103.07283755	      0.00000000	      0.00000000
      0.31176307	   -112.70872154	   -103.35959562	      0.00000000	      0.00000000
      0.31226235	   -114.72213441	   -103.64088186	      0.00000000	      0.00000000
      0.31276164	   -116.73264413	   -103.91669407	      0.00000000	      0.00000000
      0.31326092	   -118.74062399	   -104.18703549	      0.00000000	      0.00000000
      0.31376020	   -120.74641377	   -104.45191485	      0.00000000	      0.00000000
      0.31425948	   -122.75031885	   -104.71134645	      0.00000000	      0.00000000
      0.31475876	   -124.75261119	   -104.96535008	      0.00000000	      0.00000000
      0.31525805	   -126.75353146	   -105.21395109	      0.00000000	      0.00000000
      0.31575733	   -128.75329172	   -105.45718024	      0.00000000	      0.00000000
      0.31625661	   -130.75207857	   -105.69507370	      0.00000000	      0.00000000
      0.31675589	   -132.75005638	   -105.92767288	      0.00000000	      0.00000000
      0.31725518	   -134.74737043	   -106.15502429	      0.00000000	      0.00000000
      0.31747634	   -135.63193275	   -106.25406912	      0.00000000	      0.00000000
      0.31758865	   -136.08108635	   -106.30397629	      0.00000000	      0.00000000
      0.31770096	   -136.53021692	   -106.35362240	      0.00000000	      0.00000000
      0.31826251	   -138.77556768	   -106.59795995	      0.00000000	      0.00000000
      0.31882406	   -141.02052323	   -106.83587385	      0.00000000	      0.00000000
      0.31938561	   -143.26521472	   -107.06745685	      0.00000000	      0.00000000
      0.31994716	   -145.50976171	   -107.29280823	      0.00000000	      0.00000000
      0.32050870	   -147.75427626	   -107.51203300	      0.00000000	      0.00000000
      0.32107025	   -149.99886738	   -107.72524144	      0.00000000	      0.00000000
      0.32163180	   -152.24364460	   -107.93254849	      0.00000000	      0.00000000
      0.32219335	   -154.48872064	   -108.13407315	      0.00000000	      0.00000000
      0.32275490	   -156.73421332	   -108.32993798	      0.00000000	      0.00000000
      0.32331645	   -158.98024665	   -108.52026849	      0.00000000	      0.00000000
      0.32387800	   -161.22695148	   -108.70519263	      0.00000000	      0.00000000
      0.32443955	   -163.47446540	   -108.88484021	      0.00000000	      0.00000000
      0.32500110	   -165.72293220	   -109.05934242	      0.00000000	      0.00000000
      0.32556265	   -167.97250075	   -109.22883133	      0.00000000	      0.00000000
      0.32612419	   -170.22332328	   -109.39343940	      0.00000000	      0.00000000
      0.32668574	   -172.47555302	   -109.55329902	      0.00000000	      0.00000000
      0.32724729	   -174.72934121	   -109.70854210	      0.00000000	      0.00000000
      0.32780884	   -176.98483336	   -109.85929970	      0.00000000	      0.00000000
      0.32837039	   -179.24216471	   -110.00570161	      0.00000000	      0.00000000
      0.32893194	   -181.50145485	   -110.14787607	      0.00000000	      0.00000000
      0.32949349	   -183.76280145	   -110.28594942	      0.00000000	      0.00000000
      0.33005504	   -186.02627314	   -110.42004589	      0.00000000	      0.00000000
      0.33061659	   -188.29190150	   -110.55028729	      0.00000000	      0.00000000
      0.33117813	   -190.55967245	   -110.67679286	      0.00000000	      0.00000000
      0.33173968	   -192.82951723	   -110.79967906	      0.00000000	      0.00000000
      0.33230123	   -195.10130355	   -110.91905943	      0.00000000	      0.00000000
      0.33286278	   -197.37482758	   -111.03504445	      0.00000000	      0.00000000
      0.33342433	   -199.64980773	   -111.14774148	      0.00000000	      0.00000000
      0.33398588	   -201.92588122	   -111.25725467	      0.00000000	      0.00000000
      0.33454743	   -204.20260454	   -111.36368486	      0.00000000	      0.00000000
      0.33510898	   -206.47945864	   -111.46712963	      0.00000000	      0.00000000
      0.33567053	   -208.75585938	   -111.56768323	      0.00000000	      0.00000000
      0.33623207	   -211.03117312	   -111.66543659	      0.00000000	      0.00000000
      0.33679362	   -213.30473666	   -111.76047733	      0.00000000	      0.00000000
      0.33735517	   -215.57588026	   -111.85288980	      0.00000000	      0.00000000
      0.33791672	   -217.84395154	   -111.94275508	      0.00000000	      0.00000000
      0.33847827	   -220.10833838	   -112.03015107	      0.00000000	      0.00000000
      0.33903982	   -222.36848869	   -112.11515247	      0.00000000	      0.00000000
      0.33960137	   -224.62392553	   -112.19783089	      0.00000000	      0.00000000
      0.34016292	   -226.87425672	   -112.27825488	      0.00000000	      0.00000000
      0.34072447	   -229.11917888	   -112.35648998	      0.00000000	      0.00000000
      0.34128602	   -231.35847750	   -112.43259881	      0.00000000	      0.00000000
      0.34184756	   -233.59202177	   -112.50664113	      0.00000000	      0.00000000
      0.34240911	   -235.81975503	   -112.57867389	      0.00000000	      0.00000000
      0.34297066	   -238.04168336	   -112.64875133	      0.00000000	      0.00000000
      0.34353221	   -240.25786361	   -112.71692506	      0.00000000	      0.00000000
      0.34409376	   -242.46839164	   -112.78324411	      0.00000000	      0.00000000
      0.34477146	   -245.12878933	   -112.86087659	      0.00000000	      0.00000000
      0.34537573	   -247.49437285	   -112.92794031	      0.00000000	      0.00000000
      0.34585227	   -249.35572764	   -112.97942779	      0.00000000	      0.00000000
      0.34632881	   -251.21374565	   -113.02970737	      0.00000000	      0.00000000
      0.34684282	   -253.21442348	   -113.08261177	      0.00000000	      0.00000000
      0.34748049	   -255.69191289	   -113.14636868	      0.00000000	      0.00000000
      0.34825717	   -258.70319422	   -113.22128446	      0.00000000	      0.00000000
      0.34870059	   -260.41942338	   -113.26273439	      0.00000000	      0.00000000
      0.34940683	   -263.14865658	   -113.32681393	      0.00000000	      0.00000000
      0.34986741	   -264.92581985	   -113.36734356	      0.00000000	      0.00000000
      0.35032799	   -266.70084847	   -113.40689415	      0.00000000	      0.00000000
      0.35090636	   -268.92683091	   -113.45519380	      0.00000000	      0.00000000
      0.35136418	   -270.68649634	   -113.49236336	      0.00000000	      0.00000000
      0.35212544	   -273.60782455	   -113.55212223	      0.00000000	      0.00000000
      0.35258525	   -275.36953203	   -113.58699731	      0.00000000	      0.00000000
      0.35304505	   -277.12911800	   -113.62096605	      0.00000000	      0.00000000
      0.35364646	   -279.42734909	   -113.66404414	      0.00000000	      0.00000000
      0.35420179	   -281.54625451	   -113.70247815	      0.00000000	      0.00000000
      0.35475713	   -283.66198750	   -113.73963753	      0.00000000	      0.00000000
      0.35523349	   -285.47429872	   -113.77050748	      0.00000000	      0.00000000
      0.35570986	   -287.28422755	   -113.80045867	      0.00000000	      0.00000000
      0.35618622	   -289.09174759	   -113.82949880	      0.00000000	      0.00000000
      0.35680585	   -291.43921327	   -113.86592229	      0.00000000	      0.00000000
      0.35724968	   -293.11813126	   -113.89108180	      0.00000000	      0.00000000
      0.35769351	   -294.79488795	   -113.91547145	      0.00000000	      0.00000000
      0.35825196	   -296.90151987	   -113.94507342	      0.00000000	      0.00000000
      0.35876866	   -298.84757044	   -113.97139381	      0.00000000	      0.00000000
      0.35928536	   -300.79058697	   -113.99669472	      0.00000000	      0.00000000
      0.35980207	   -302.73053613	   -114.02098429	      0.00000000	      0.00000000
      0.36031877	   -304.66737901	   -114.04426955	      0.00000000	      0.00000000
      0.36073701	   -306.23284918	   -114.06238777	      0.00000000	      0.00000000
      0.36115525	   -307.79624139	   -114.07985669	      0.00000000	      0.00000000
      0.36169285	   -309.80270776	   -114.10136368	      0.00000000	      0.00000000
      0.36223045	   -311.80566872	   -114.12181240	      0.00000000	      0.00000000
      0.36265555	   -313.38699832	   -114.13723853	      0.00000000	      0.00000000
      0.36308066	   -314.96608974	   -114.15201188	      0.00000000	      0.00000000
      0.36357874	   -316.81340122	   -114.16849662	      0.00000000	      0.00000000
      0.36407683	   -318.65757983	   -114.18409719	      0.00000000	      0.00000000
      0.36452790	   -320.32497918	   -114.19746812	      0.00000000	      0.00000000
      0.36497898	   -321.98975780	   -114.21012406	      0.00000000	      0.00000000
      0.36543788	   -323.68068587	   -114.22227100	      0.00000000	      0.00000000
      0.36589678	   -325.36885100	   -114.23368830	      0.00000000	      0.00000000
      0.36630098	   -326.85352213	   -114.24314491	      0.00000000	      0.00000000
      0.36685382	   -328.88057195	   -114.25517559	      0.00000000	      0.00000000
      0.36740666	   -330.90349719	   -114.26617139	      0.00000000	      0.00000000
      0.36777643	   -332.25425383	   -114.27295369	      0.00000000	      0.00000000
      0.36814621	   -333.60313178	   -114.27928025	      0.00000000	      0.00000000
      0.36860420	   -335.27119421	   -114.28648903	      0.00000000	      0.00000000
      0.36906220	   -336.93632993	   -114.29300909	      0.00000000	      0.00000000
      0.36946856	   -338.41126793	   -114.29822222	      0.00000000	      0.00000000
      0.36999560	   -340.32073626	   -114.30418951	      0.00000000	      0.00000000
      0.37052264	   -342.22622806	   -114.30926834	      0.00000000	      0.00000000
      0.37090835	   -343.61820563	   -114.31242772	      0.00000000	      0.00000000
      0.37129406	   -345.00801815	   -114.31511973	      0.00000000	      0.00000000
      0.37172029	   -346.54129706	   -114.31755550	      0.00000000	      0.00000000
      0.37214652	   -348.07189471	   -114.31943003	      0.00000000	      0.00000000
      0.37260308	   -349.70842026	   -114.32082112	      0.00000000	      0.00000000
      0.37305964	   -351.34182217	   -114.32158006	      0.00000000	      0.00000000
      0.37345145	   -352.74103338	   -114.32173211	      0.00000000	      0.00000000
      0.37394561	   -354.50245911	   -114.32127263	      0.00000000	      0.00000000
      0.37443977	   -356.26014188	   -114.32009380	      0.00000000	      0.00000000
      0.37481075	   -357.57719983	   -114.31874100	      0.00000000	      0.00000000
      0.37518173	   -358.89211816	   -114.31699050	      0.00000000	      0.00000000
      0.37562148	   -360.44801801	   -114.31440503	      0.00000000	      0.00000000
      0.37606123	   -362.00087193	   -114.31127087	      0.00000000	      0.00000000
      0.37643692	   -363.32506627	   -114.30816293	      0.00000000	      0.00000000
      0.37690935	   -364.98704939	   -114.30369721	      0.00000000	      0.00000000
      0.37738178	   -366.64544470	   -114.29861654	      0.00000000	      0.00000000
      0.37774155	   -367.90595088	   -114.29433921	      0.00000000	      0.00000000
      0.37810132	   -369.16434941	   -114.28971200	      0.00000000	      0.00000000
      0.37853371	   -370.67395168	   -114.28369202	      0.00000000	      0.00000000
      0.37896610	   -372.18047236	   -114.27717576	      0.00000000	      0.00000000
      0.37932718	   -373.43613916	   -114.27135765	      0.00000000	      0.00000000
      0.37978256	   -375.01666748	   -114.26353579	      0.00000000	      0.00000000
      0.38001152	   -375.81003586	   -114.25940049	      0.00000000	      0.00000000
      0.38024049	   -376.60233516	   -114.25513071	      0.00000000	      0.00000000
      0.38064143	   -377.98552516	   -114.24733194	      0.00000000	      0.00000000
      0.38104238	   -379.36087624	   -114.23912658	      0.00000000	      0.00000000
      0.38142924	   -380.67810864	   -114.23082775	      0.00000000	      0.00000000
      0.38181610	   -381.98369024	   -114.22215761	      0.00000000	      0.00000000
      0.38224289	   -383.40843120	   -114.21216621	      0.00000000	      0.00000000
      0.38266968	   -384.81485829	   -114.20173212	      0.00000000	      0.00000000
      0.38303998	   -386.01894348	   -114.19232428	      0.00000000	      0.00000000
      0.38341028	   -387.20694549	   -114.18259013	      0.00000000	      0.00000000
      0.38383655	   -388.55348054	   -114.17098503	      0.00000000	      0.00000000
      0.38426282	   -389.87645283	   -114.15895671	      0.00000000	      0.00000000
      0.38460328	   -390.91553439	   -114.14904923	      0.00000000	      0.00000000
      0.38503700	   -392.21597832	   -114.13604530	      0.00000000	      0.00000000
      0.38547072	   -393.48969458	   -114.12261754	      0.00000000	      0.00000000
      0.38580423	   -394.45059915	   -114.11200721	      0.00000000	      0.00000000
      0.38620640	   -395.58756508	   -114.09888673	      0.00000000	      0.00000000
      0.38660857	   -396.70049043	   -114.08541374	      0.00000000	      0.00000000
      0.38701561	   -397.80221709	   -114.07142268	      0.00000000	      0.00000000
      0.38742266	   -398.87897200	   -114.05707875	      0.00000000	      0.00000000
      0.38781231	   -399.88624860	   -114.04302111	      0.00000000	      0.00000000
      0.38820195	   -400.87056580	   -114.02864742	      0.00000000	      0.00000000
      0.38860772	   -401.87122842	   -114.01334712	      0.00000000	      0.00000000
      0.38901348	   -402.84711642	   -113.99771178	      0.00000000	      0.00000000
      0.38939013	   -403.73091176	   -113.98290210	      0.00000000	      0.00000000
      0.38976677	   -404.59360442	   -113.96781012	      0.00000000	      0.00000000
      0.39017406	   -405.50292870	   -113.95117599	      0.00000000	      0.00000000
      0.39058135	   -406.38799267	   -113.93421898	      0.00000000	      0.00000000
      0.39093698	   -407.14115160	   -113.91915185	      0.00000000	      0.00000000
      0.39129261	   -407.87619829	   -113.90384381	      0.00000000	      0.00000000
      0.39169949	   -408.69522124	   -113.88603721	      0.00000000	      0.00000000
      0.39210637	   -409.49111286	   -113.86792184	      0.00000000	      0.00000000
      0.39242982	   -410.10753385	   -113.85330289	      0.00000000	      0.00000000
      0.39284453	   -410.87705154	   -113.83428034	      0.00000000	      0.00000000
      0.39325923	   -411.62354614	   -113.81494690	      0.00000000	      0.00000000
      0.39358064	   -412.18651780	   -113.79975122	      0.00000000	      0.00000000
      0.39390205	   -412.73607561	   -113.78437246	      0.00000000	      0.00000000
      0.39429038	   -413.38241702	   -113.76555012	      0.00000000	      0.00000000
      0.39467870	   -414.00978122	   -113.74646547	      0.00000000	      0.00000000
      0.39501629	   -414.54001403	   -113.72966345	      0.00000000	      0.00000000
      0.39542471	   -415.16298632	   -113.70907609	      0.00000000	      0.00000000
      0.39583313	   -415.76605291	   -113.68820692	      0.00000000	      0.00000000
      0.39613566	   -416.20016640	   -113.67256837	      0.00000000	      0.00000000
      0.39654422	   -416.76971273	   -113.65120821	      0.00000000	      0.00000000
      0.39695278	   -417.32041410	   -113.62957373	      0.00000000	      0.00000000
      0.39727010	   -417.73537285	   -113.61258355	      0.00000000	      0.00000000
      0.39758741	   -418.13937968	   -113.59543077	      0.00000000	      0.00000000
      0.39796215	   -418.60264113	   -113.57496620	      0.00000000	      0.00000000
      0.39833689	   -419.05117171	   -113.55427850	      0.00000000	      0.00000000
      0.39868695	   -419.45710530	   -113.53475378	      0.00000000	      0.00000000
      0.39903700	   -419.85067171	   -113.51503756	      0.00000000	      0.00000000
      0.39942547	   -420.27322219	   -113.49293585	      0.00000000	      0.00000000
      0.39981393	   -420.68113812	   -113.47060209	      0.00000000	      0.00000000
      0.40014416	   -421.01663366	   -113.45143491	      0.00000000	      0.00000000
      0.40054423	   -421.40946754	   -113.42799365	      0.00000000	      0.00000000
      0.40094430	   -421.78770139	   -113.40431203	      0.00000000	      0.00000000
      0.40121378	   -422.03441174	   -113.38822559	      0.00000000	      0.00000000
      0.40161651	   -422.39123722	   -113.36398503	      0.00000000	      0.00000000
      0.40201925	   -422.73411971	   -113.33950598	      0.00000000	      0.00000000
      0.40232380	   -422.98434743	   -113.32083725	      0.00000000	      0.00000000
      0.40262836	   -423.22690968	   -113.30203398	      0.00000000	      0.00000000
      0.40298674	   -423.50270017	   -113.27973631	      0.00000000	      0.00000000
      0.40334512	   -423.76826237	   -113.25725465	      0.00000000	      0.00000000
      0.40370007	   -424.02139566	   -113.23480849	      0.00000000	      0.00000000
      0.40405501	   -424.26488878	   -113.21218412	      0.00000000	      0.00000000
      0.40442750	   -424.51025449	   -113.18825146	      0.00000000	      0.00000000
      0.40479998	   -424.74542785	   -113.16412493	      0.00000000	      0.00000000
      0.40514908	   -424.95677055	   -113.14133833	      0.00000000	      0.00000000
      0.40549817	   -425.15951559	   -113.11838343	      0.00000000	      0.00000000
      0.40587463	   -425.36870581	   -113.09344216	      0.00000000	      0.00000000
      0.40625108	   -425.56829611	   -113.06830733	      0.00000000	      0.00000000
      0.40658336	   -425.73665220	   -113.04596166	      0.00000000	      0.00000000
      0.40691565	   -425.89781985	   -113.02346676	      0.00000000	      0.00000000
      0.40729357	   -426.07255457	   -112.99770177	      0.00000000	      0.00000000
      0.40767149	   -426.23835197	   -112.97174561	      0.00000000	      0.00000000
      0.40797617	   -426.36563768	   -112.95068135	      0.00000000	      0.00000000
      0.40836201	   -426.51881501	   -112.92382982	      0.00000000	      0.00000000
      0.40874784	   -426.66321485	   -112.89678174	      0.00000000	      0.00000000
      0.40904423	   -426.76829624	   -112.87587109	      0.00000000	      0.00000000
      0.40940558	   -426.88967065	   -112.85022183	      0.00000000	      0.00000000
      0.40976694	   -427.00377921	   -112.82440232	      0.00000000	      0.00000000
      0.41012252	   -427.10911210	   -112.79882979	      0.00000000	      0.00000000
      0.41047810	   -427.20768256	   -112.77309371	      0.00000000	      0.00000000
      0.41083748	   -427.30056911	   -112.74691709	      0.00000000	      0.00000000
      0.41119686	   -427.38681439	   -112.72057463	      0.00000000	      0.00000000
      0.41154798	   -427.46478798	   -112.69467804	      0.00000000	      0.00000000
      0.41189910	   -427.53666425	   -112.66862421	      0.00000000	      0.00000000
      0.41225882	   -427.60410028	   -112.64176931	      0.00000000	      0.00000000
      0.41261855	   -427.66537999	   -112.61475040	      0.00000000	      0.00000000
      0.41296356	   -427.71847997	   -112.58868325	      0.00000000	      0.00000000
      0.41330857	   -427.76612990	   -112.56246611	      0.00000000	      0.00000000
      0.41367031	   -427.81034813	   -112.53481692	      0.00000000	      0.00000000
      0.41403205	   -427.84879960	   -112.50700371	      0.00000000	      0.00000000
      0.41436668	   -427.87933162	   -112.48112935	      0.00000000	      0.00000000
      0.41470131	   -427.90511059	   -112.45511533	      0.00000000	      0.00000000
      0.41506619	   -427.92790249	   -112.42659079	      0.00000000	      0.00000000
      0.41543107	   -427.94525089	   -112.39790090	      0.00000000	      0.00000000
      0.41574709	   -427.95595853	   -112.37291995	      0.00000000	      0.00000000
      0.41606310	   -427.96272874	   -112.34781547	      0.00000000	      0.00000000
      0.41642836	   -427.96573435	   -112.31864564	      0.00000000	      0.00000000
      0.41679362	   -427.96366631	   -112.28931131	      0.00000000	      0.00000000
      0.41708161	   -427.95852218	   -112.26606597	      0.00000000	      0.00000000
      0.41745492	   -427.94732626	   -112.23578362	      0.00000000	      0.00000000
      0.41782822	   -427.93110939	   -112.20533022	      0.00000000	      0.00000000
      0.41811976	   -427.91501635	   -112.18142890	      0.00000000	      0.00000000
      0.41841129	   -427.89596584	   -112.15742352	      0.00000000	      0.00000000
      0.41876158	   -427.86922699	   -112.12844231	      0.00000000	      0.00000000
      0.41911187	   -427.83835830	   -112.09931118	      0.00000000	      0.00000000
      0.41942124	   -427.80772137	   -112.07345900	      0.00000000	      0.00000000
      0.41973061	   -427.77397122	   -112.04749012	      0.00000000	      0.00000000
      0.42009053	   -427.73085264	   -112.01713045	      0.00000000	      0.00000000
      0.42045046	   -427.68366216	   -111.98661303	      0.00000000	      0.00000000
      0.42073494	   -427.64353195	   -111.96238126	      0.00000000	      0.00000000
      0.42110400	   -427.58780665	   -111.93079774	      0.00000000	      0.00000000
      0.42147307	   -427.52801494	   -111.89904863	      0.00000000	      0.00000000
      0.42176156	   -427.47849370	   -111.87411552	      0.00000000	      0.00000000
      0.42205005	   -427.42656879	   -111.84908131	      0.00000000	      0.00000000
      0.42239641	   -427.36110232	   -111.81889224	      0.00000000	      0.00000000
      0.42274277	   -427.29227936	   -111.78855751	      0.00000000	      0.00000000
      0.42304843	   -427.22880171	   -111.76166647	      0.00000000	      0.00000000
      0.42335409	   -427.16279333	   -111.73466205	      0.00000000	      0.00000000
      0.42371026	   -427.08273534	   -111.70305227	      0.00000000	      0.00000000
      0.42406643	   -426.99935095	   -111.67128850	      0.00000000	      0.00000000
      0.42434496	   -426.93186324	   -111.64634169	      0.00000000	      0.00000000
      0.42471055	   -426.84028965	   -111.61345348	      0.00000000	      0.00000000
      0.42507615	   -426.74537738	   -111.58040291	      0.00000000	      0.00000000
      0.42536265	   -426.66870438	   -111.55438944	      0.00000000	      0.00000000
      0.42564914	   -426.59004434	   -111.52827621	      0.00000000	      0.00000000
      0.42599054	   -426.49375426	   -111.49702883	      0.00000000	      0.00000000
      0.42633194	   -426.39472555	   -111.46563968	      0.00000000	      0.00000000
      0.42663858	   -426.30348178	   -111.43732575	      0.00000000	      0.00000000
      0.42694521	   -426.21009506	   -111.40889734	      0.00000000	      0.00000000
      0.42729811	   -426.10000722	   -111.37603842	      0.00000000	      0.00000000
      0.42765101	   -425.98716660	   -111.34302768	      0.00000000	      0.00000000
      0.42792962	   -425.89616256	   -111.31685807	      0.00000000	      0.00000000
      0.42829195	   -425.77532391	   -111.28268334	      0.00000000	      0.00000000
      0.42865429	   -425.65171218	   -111.24834817	      0.00000000	      0.00000000
      0.42893788	   -425.55305771	   -111.22136249	      0.00000000	      0.00000000
      0.42922148	   -425.45275322	   -111.19427838	      0.00000000	      0.00000000
      0.42956054	   -425.33069414	   -111.16176773	      0.00000000	      0.00000000
      0.42989960	   -425.20634076	   -111.12911612	      0.00000000	      0.00000000
      0.43019968	   -425.09439770	   -111.10010073	      0.00000000	      0.00000000
      0.43049976	   -424.98070724	   -111.07097473	      0.00000000	      0.00000000
      0.43084965	   -424.84596701	   -111.03687381	      0.00000000	      0.00000000
      0.43119955	   -424.70891661	   -111.00262215	      0.00000000	      0.00000000
      0.43146393	   -424.60384991	   -110.97664149	      0.00000000	      0.00000000
      0.43182449	   -424.45849115	   -110.94106993	      0.00000000	      0.00000000
      0.43218506	   -424.31077803	   -110.90533771	      0.00000000	      0.00000000
      0.43247921	   -424.18855503	   -110.87606839	      0.00000000	      0.00000000
      0.43277335	   -424.06480704	   -110.84669188	      0.00000000	      0.00000000
      0.43309074	   -423.92959446	   -110.81487450	      0.00000000	      0.00000000
      0.43340812	   -423.79265011	   -110.78293205	      0.00000000	      0.00000000
      0.43374324	   -423.64619948	   -110.74906909	      0.00000000	      0.00000000
      0.43407835	   -423.49786771	   -110.71506633	      0.00000000	      0.00000000
      0.43439742	   -423.35491534	   -110.68256218	      0.00000000	      0.00000000
      0.43471648	   -423.21030075	   -110.64993093	      0.00000000	      0.00000000
      0.43505845	   -423.05348195	   -110.61481581	      0.00000000	      0.00000000
      0.43540042	   -422.89480127	   -110.57955426	      0.00000000	      0.00000000
      0.43570371	   -422.75253040	   -110.54815848	      0.00000000	      0.00000000
      0.43600700	   -422.60882995	   -110.51664719	      0.00000000	      0.00000000
      0.43635367	   -422.44284528	   -110.48048713	      0.00000000	      0.00000000
      0.43670034	   -422.27503646	   -110.44417568	      0.00000000	      0.00000000
      0.43695988	   -422.14822348	   -110.41689135	      0.00000000	      0.00000000
      0.43731723	   -421.97198523	   -110.37918557	      0.00000000	      0.00000000
      0.43767458	   -421.79387342	   -110.34131815	      0.00000000	      0.00000000
      0.43796082	   -421.64986739	   -110.31086902	      0.00000000	      0.00000000
      0.43824707	   -421.50468541	   -110.28031586	      0.00000000	      0.00000000
      0.43856198	   -421.34361644	   -110.24658204	      0.00000000	      0.00000000
      0.43887689	   -421.18115241	   -110.21272194	      0.00000000	      0.00000000
      0.43920537	   -421.01021896	   -110.17726851	      0.00000000	      0.00000000
      0.43953385	   -420.83779890	   -110.14167724	      0.00000000	      0.00000000
      0.43985281	   -420.66896688	   -110.10698516	      0.00000000	      0.00000000
      0.44017178	   -420.49876129	   -110.07216269	      0.00000000	      0.00000000
      0.44050626	   -420.31880998	   -110.03550494	      0.00000000	      0.00000000
      0.44084075	   -420.13737770	   -109.99870330	      0.00000000	      0.00000000
      0.44114878	   -419.96899876	   -109.96468508	      0.00000000	      0.00000000
      0.44145681	   -419.79938727	   -109.93054444	      0.00000000	      0.00000000
      0.44179783	   -419.61018916	   -109.89260499	      0.00000000	      0.00000000
      0.44213884	   -419.41950771	   -109.85451498	      0.00000000	      0.00000000
      0.44241355	   -419.26483038	   -109.82372098	      0.00000000	      0.00000000
      0.44276679	   -419.06454783	   -109.78398036	      0.00000000	      0.00000000
      0.44312004	   -418.86271446	   -109.74407735	      0.00000000	      0.00000000
      0.44339561	   -418.70418818	   -109.71283441	      0.00000000	      0.00000000
      0.44367119	   -418.54473310	   -109.68149233	      0.00000000	      0.00000000
      0.44399978	   -418.35339739	   -109.64399096	      0.00000000	      0.00000000
      0.44432838	   -418.16076054	   -109.60634818	      0.00000000	      0.00000000
      0.44461220	   -417.99332867	   -109.57371978	      0.00000000	      0.00000000
      0.44496335	   -417.78486146	   -109.53320602	      0.00000000	      0.00000000
      0.44531449	   -417.57494114	   -109.49252997	      0.00000000	      0.00000000
      0.44557757	   -417.41672545	   -109.46194932	      0.00000000	      0.00000000
      0.44591534	   -417.21240693	   -109.42255165	      0.00000000	      0.00000000
      0.44625311	   -417.00677116	   -109.38300306	      0.00000000	      0.00000000
      0.44648145	   -416.86702137	   -109.35618290	      0.00000000	      0.00000000
      0.44683994	   -416.64640487	   -109.31393382	      0.00000000	      0.00000000
      0.44719844	   -416.42433132	   -109.27151388	      0.00000000	      0.00000000
      0.44744831	   -416.26869232	   -109.24184650	      0.00000000	      0.00000000
      0.44769818	   -416.11235350	   -109.21209588	      0.00000000	      0.00000000
      0.44801719	   -415.91174216	   -109.17399183	      0.00000000	      0.00000000
      0.44833620	   -415.71000167	   -109.13575174	      0.00000000	      0.00000000
      0.44862669	   -415.52531700	   -109.10081129	      0.00000000	      0.00000000
      0.44897604	   -415.30198712	   -109.05864187	      0.00000000	      0.00000000
      0.44932540	   -415.07732419	   -109.01630855	      0.00000000	      0.00000000
      0.44959388	   -414.90376217	   -108.98366250	      0.00000000	      0.00000000
      0.44994636	   -414.67472262	   -108.94065667	      0.00000000	      0.00000000
      0.45029884	   -414.44434524	   -108.89748320	      0.00000000	      0.00000000
      0.45058179	   -414.25844318	   -108.86270366	      0.00000000	      0.00000000
      0.45086475	   -414.07168633	   -108.82781578	      0.00000000	      0.00000000
      0.45116752	   -413.87090379	   -108.79036381	      0.00000000	      0.00000000
      0.45147030	   -413.66914973	   -108.75278747	      0.00000000	      0.00000000
      0.45179693	   -413.45041539	   -108.71211108	      0.00000000	      0.00000000
      0.45212356	   -413.23055859	   -108.67128955	      0.00000000	      0.00000000
      0.45241510	   -413.03338081	   -108.63473157	      0.00000000	      0.00000000
      0.45276560	   -412.79514765	   -108.59062618	      0.00000000	      0.00000000
      0.45311609	   -412.55563489	   -108.54635297	      0.00000000	      0.00000000
      0.45336563	   -412.38434003	   -108.51473094	      0.00000000	      0.00000000
      0.45371899	   -412.14066220	   -108.46980434	      0.00000000	      0.00000000
      0.45407236	   -411.89569457	   -108.42470648	      0.00000000	      0.00000000
      0.45433289	   -411.71426262	   -108.39134720	      0.00000000	      0.00000000
      0.45459342	   -411.53213293	   -108.35789460	      0.00000000	      0.00000000
      0.45490551	   -411.31304251	   -108.31769864	      0.00000000	      0.00000000
      0.45521760	   -411.09295499	   -108.27736851	      0.00000000	      0.00000000
      0.45551866	   -410.87970203	   -108.23833628	      0.00000000	      0.00000000
      0.45581972	   -410.66552477	   -108.19917892	      0.00000000	      0.00000000
      0.45615020	   -410.42935637	   -108.15605098	      0.00000000	      0.00000000
      0.45648068	   -410.19207801	   -108.11277193	      0.00000000	      0.00000000
      0.45673907	   -410.00578667	   -108.07882824	      0.00000000	      0.00000000
      0.45708962	   -409.75197273	   -108.03263050	      0.00000000	      0.00000000
      0.45744016	   -409.49691513	   -107.98626220	      0.00000000	      0.00000000
      0.45771033	   -409.29949536	   -107.95040979	      0.00000000	      0.00000000
      0.45798049	   -409.10133856	   -107.91445587	      0.00000000	      0.00000000
      0.45828467	   -408.87735544	   -107.87385431	      0.00000000	      0.00000000
      0.45858884	   -408.65243972	   -107.83312390	      0.00000000	      0.00000000
      0.45890424	   -408.41824335	   -107.79075486	      0.00000000	      0.00000000
      0.45921963	   -408.18304578	   -107.74824705	      0.00000000	      0.00000000
      0.45952605	   -407.95358818	   -107.70681683	      0.00000000	      0.00000000
      0.45983246	   -407.72318665	   -107.66525545	      0.00000000	      0.00000000
      0.46015621	   -407.47872668	   -107.62120040	      0.00000000	      0.00000000
      0.46047995	   -407.23321376	   -107.57699872	      0.00000000	      0.00000000
      0.46076367	   -407.01718989	   -107.53814137	      0.00000000	      0.00000000
      0.46111347	   -406.74974172	   -107.49007899	      0.00000000	      0.00000000
      0.46146327	   -406.48106500	   -107.44184509	      0.00000000	      0.00000000
      0.46172939	   -406.27583590	   -107.40503434	      0.00000000	      0.00000000
      0.46205625	   -406.02279546	   -107.35968650	      0.00000000	      0.00000000
      0.46238311	   -405.76868222	   -107.31418869	      0.00000000	      0.00000000
      0.46269749	   -405.52325587	   -107.27028592	      0.00000000	      0.00000000
      0.46301187	   -405.27683662	   -107.22624430	      0.00000000	      0.00000000
      0.46332667	   -405.02909646	   -107.18200527	      0.00000000	      0.00000000
      0.46364147	   -404.78036012	   -107.13762692	      0.00000000	      0.00000000
      0.46394821	   -404.53703123	   -107.09425032	      0.00000000	      0.00000000
      0.46425495	   -404.29275572	   -107.05074137	      0.00000000	      0.00000000
      0.46457446	   -404.03730687	   -107.00528091	      0.00000000	      0.00000000
      0.46489397	   -403.78082990	   -106.95967680	      0.00000000	      0.00000000
      0.46521143	   -403.52497534	   -106.91422224	      0.00000000	      0.00000000
      0.46552889	   -403.26810454	   -106.86862584	      0.00000000	      0.00000000
      0.46575076	   -403.08797545	   -106.83667459	      0.00000000	      0.00000000
      0.46610986	   -402.79538912	   -106.78481568	      0.00000000	      0.00000000
      0.46640723	   -402.55211051	   -106.74173362	      0.00000000	      0.00000000
      0.46670460	   -402.30793824	   -106.69852716	      0.00000000	      0.00000000
      0.46700196	   -402.06287135	   -106.65519625	      0.00000000	      0.00000000
      0.46728826	   -401.82607970	   -106.61336050	      0.00000000	      0.00000000
      0.46757457	   -401.58845777	   -106.57140944	      0.00000000	      0.00000000
      0.46786169	   -401.34931894	   -106.52922212	      0.00000000	      0.00000000
      0.46820847	   -401.05937811	   -106.47811477	      0.00000000	      0.00000000
      0.46855525	   -400.76821671	   -106.42683841	      0.00000000	      0.00000000
      0.46884147	   -400.52698512	   -106.38438996	      0.00000000	      0.00000000
      0.46920122	   -400.22259262	   -106.33087201	      0.00000000	      0.00000000
      0.46956098	   -399.91688362	   -106.27717242	      0.00000000	      0.00000000
      0.46982834	   -399.68883597	   -106.23714679	      0.00000000	      0.00000000
      0.47009570	   -399.46006027	   -106.19702094	      0.00000000	      0.00000000
      0.47040767	   -399.19218784	   -106.15007266	      0.00000000	      0.00000000
      0.47071965	   -398.92332309	   -106.10298811	      0.00000000	      0.00000000
      0.47098309	   -398.69550930	   -106.06312190	      0.00000000	      0.00000000
      0.47134613	   -398.38041245	   -106.00802573	      0.00000000	      0.00000000
      0.47170917	   -398.06396969	   -105.95274545	      0.00000000	      0.00000000
      0.47195404	   -397.84976875	   -105.91535505	      0.00000000	      0.00000000
      0.47219890	   -397.63495496	   -105.87788103	      0.00000000	      0.00000000
      0.47251330	   -397.35824521	   -105.82964366	      0.00000000	      0.00000000
      0.47282770	   -397.08052464	   -105.78126874	      0.00000000	      0.00000000
      0.47310285	   -396.83665016	   -105.73882108	      0.00000000	      0.00000000
      0.47346042	   -396.51856333	   -105.68350075	      0.00000000	      0.00000000
      0.47381798	   -396.19916817	   -105.62800315	      0.00000000	      0.00000000
      0.47409867	   -395.94752817	   -105.58431386	      0.00000000	      0.00000000
      0.47437936	   -395.69508180	   -105.54051563	      0.00000000	      0.00000000
      0.47466150	   -395.44051643	   -105.49638111	      0.00000000	      0.00000000
      0.47503731	   -395.10017036	   -105.43742354	      0.00000000	      0.00000000
      0.47541312	   -394.75837905	   -105.37827159	      0.00000000	      0.00000000
      0.47567552	   -394.51887700	   -105.33685550	      0.00000000	      0.00000000
      0.47593792	   -394.27867068	   -105.29534497	      0.00000000	      0.00000000
      0.47623364	   -394.00711711	   -105.24845007	      0.00000000	      0.00000000
      0.47660724	   -393.66277439	   -105.18903491	      0.00000000	      0.00000000
      0.47699214	   -393.30651679	   -105.12762209	      0.00000000	      0.00000000
      0.47737705	   -392.94874696	   -105.06600771	      0.00000000	      0.00000000
      0.47763152	   -392.71138876	   -105.02516285	      0.00000000	      0.00000000
      0.47788599	   -392.47337055	   -104.98423028	      0.00000000	      0.00000000
      0.47819384	   -392.18454133	   -104.93459420	      0.00000000	      0.00000000
      0.47857813	   -391.82263383	   -104.87245259	      0.00000000	      0.00000000
      0.47886805	   -391.54861134	   -104.82544042	      0.00000000	      0.00000000
      0.47923562	   -391.19997545	   -104.76567564	      0.00000000	      0.00000000
      0.47948908	   -390.95876946	   -104.72435844	      0.00000000	      0.00000000
      0.47990560	   -390.56097599	   -104.65627445	      0.00000000	      0.00000000
      0.48016984	   -390.30771485	   -104.61296366	      0.00000000	      0.00000000
      0.48043407	   -390.05374939	   -104.56956026	      0.00000000	      0.00000000
      0.48076833	   -389.73147061	   -104.51452178	      0.00000000	      0.00000000
      0.48103332	   -389.47518221	   -104.47078466	      0.00000000	      0.00000000
      0.48146181	   -389.05925983	   -104.39986411	      0.00000000	      0.00000000
      0.48173406	   -388.79404508	   -104.35467912	      0.00000000	      0.00000000
      0.48200631	   -388.52808990	   -104.30939732	      0.00000000	      0.00000000
      0.48233874	   -388.20235282	   -104.25397667	      0.00000000	      0.00000000
      0.48266262	   -387.88391909	   -104.19984046	      0.00000000	      0.00000000
      0.48298651	   -387.56444479	   -104.14556855	      0.00000000	      0.00000000
      0.48331040	   -387.24393309	   -104.09116147	      0.00000000	      0.00000000
      0.48360012	   -386.95636371	   -104.04238104	      0.00000000	      0.00000000
      0.48388983	   -386.66796913	   -103.99349325	      0.00000000	      0.00000000
      0.48417954	   -386.37875147	   -103.94449844	      0.00000000	      0.00000000
      0.48453263	   -386.02516341	   -103.88464275	      0.00000000	      0.00000000
      0.48480248	   -385.75410518	   -103.83879005	      0.00000000	      0.00000000
      0.48507233	   -385.48234021	   -103.79284561	      0.00000000	      0.00000000
      0.48540431	   -385.14705247	   -103.73620002	      0.00000000	      0.00000000
      0.48573074	   -384.81631981	   -103.68036464	      0.00000000	      0.00000000
      0.48605718	   -384.48456454	   -103.62439666	      0.00000000	      0.00000000
      0.48634041	   -384.19588671	   -103.57572819	      0.00000000	      0.00000000
      0.48662365	   -383.90644542	   -103.52696077	      0.00000000	      0.00000000
      0.48690689	   -383.61624403	   -103.47809485	      0.00000000	      0.00000000
      0.48726663	   -383.24656466	   -103.41588825	      0.00000000	      0.00000000
      0.48757073	   -382.93311951	   -103.36318091	      0.00000000	      0.00000000
      0.48787483	   -382.61881087	   -103.31036166	      0.00000000	      0.00000000
      0.48817892	   -382.30364343	   -103.25743107	      0.00000000	      0.00000000
      0.48848302	   -381.98762146	   -103.20438966	      0.00000000	      0.00000000
      0.48878712	   -381.67074995	   -103.15123805	      0.00000000	      0.00000000
      0.48909122	   -381.35303340	   -103.09797675	      0.00000000	      0.00000000
      0.48939532	   -381.03447711	   -103.04460641	      0.00000000	      0.00000000
      0.48969942	   -380.71508581	   -102.99112756	      0.00000000	      0.00000000
      0.49000351	   -380.39486511	   -102.93754086	      0.00000000	      0.00000000
      0.49030761	   -380.07381997	   -102.88384684	      0.00000000	      0.00000000
      0.49061171	   -379.75195632	   -102.83004621	      0.00000000	      0.00000000
      0.49091581	   -379.42927935	   -102.77613949	      0.00000000	      0.00000000
      0.49121991	   -379.10579530	   -102.72212741	      0.00000000	      0.00000000
      0.49149310	   -378.81450591	   -102.67351564	      0.00000000	      0.00000000
      0.49176629	   -378.52257426	   -102.62481981	      0.00000000	      0.00000000
      0.49210098	   -378.16405245	   -102.56504741	      0.00000000	      0.00000000
      0.49243567	   -377.80458172	   -102.50515043	      0.00000000	      0.00000000
      0.49269753	   -377.52267762	   -102.45820105	      0.00000000	      0.00000000
      0.49295939	   -377.24020217	   -102.41117639	      0.00000000	      0.00000000
      0.49332375	   -376.84621871	   -102.34562109	      0.00000000	      0.00000000
      0.49362121	   -376.52376902	   -102.29199584	      0.00000000	      0.00000000
      0.49391867	   -376.20060170	   -102.23827541	      0.00000000	      0.00000000
      0.49421612	   -375.87672372	   -102.18446051	      0.00000000	      0.00000000
      0.49451358	   -375.55214160	   -102.13055177	      0.00000000	      0.00000000
      0.49481104	   -375.22686252	   -102.07654990	      0.00000000	      0.00000000
      0.49510850	   -374.90089330	   -102.02245555	      0.00000000	      0.00000000
      0.49540595	   -374.57424134	   -101.96826944	      0.00000000	      0.00000000
      0.49570341	   -374.24691371	   -101.91399224	      0.00000000	      0.00000000
      0.49600087	   -373.91891804	   -101.85962468	      0.00000000	      0.00000000
      0.49632388	   -373.56200161	   -101.80048574	      0.00000000	      0.00000000
      0.49664688	   -373.20431619	   -101.74124201	      0.00000000	      0.00000000
      0.49691418	   -372.90774527	   -101.69213728	      0.00000000	      0.00000000
      0.49718148	   -372.61066034	   -101.64296196	      0.00000000	      0.00000000
      0.49754954	   -372.20075834	   -101.57513537	      0.00000000	      0.00000000
      0.49781541	   -371.90407170	   -101.52605846	      0.00000000	      0.00000000
      0.49808128	   -371.60689600	   -101.47691346	      0.00000000	      0.00000000
      0.49840733	   -371.24179176	   -101.41655168	      0.00000000	      0.00000000
      0.49872654	   -370.88365815	   -101.35735946	      0.00000000	      0.00000000
      0.49904575	   -370.52484979	   -101.29807182	      0.00000000	      0.00000000
      0.49936495	   -370.16537720	   -101.23868967	      0.00000000	      0.00000000
      0.49964732	   -369.84684624	   -101.18608278	      0.00000000	      0.00000000
      0.49992969	   -369.52781169	   -101.13340334	      0.00000000	      0.00000000
      0.50021206	   -369.20828156	   -101.08065209	      0.00000000	      0.00000000
      0.50053491	   -368.84234328	   -101.02025078	      0.00000000	      0.00000000
      0.50085776	   -368.47577921	   -100.95975749	      0.00000000	      0.00000000
      0.50112659	   -368.17008334	   -100.90931709	      0.00000000	      0.00000000
      0.50139542	   -367.86396889	   -100.85881425	      0.00000000	      0.00000000
      0.50172773	   -367.48500378	   -100.79630077	      0.00000000	      0.00000000
      0.50206004	   -367.10542331	   -100.73369393	      0.00000000	      0.00000000
      0.50231722	   -366.81124222	   -100.68517749	      0.00000000	      0.00000000
      0.50257440	   -366.51670711	   -100.63660637	      0.00000000	      0.00000000
      0.50290911	   -366.13286012	   -100.57331171	      0.00000000	      0.00000000
      0.50324382	   -365.74843858	   -100.50992652	      0.00000000	      0.00000000
      0.50350808	   -365.44454377	   -100.45982117	      0.00000000	      0.00000000
      0.50377233	   -365.14030702	   -100.40966074	      0.00000000	      0.00000000
      0.50409850	   -364.76432614	   -100.34767258	      0.00000000	      0.00000000
      0.50442467	   -364.38784892	   -100.28560257	      0.00000000	      0.00000000
      0.50470088	   -364.06864980	   -100.23297517	      0.00000000	      0.00000000
      0.50497710	   -363.74911308	   -100.18029060	      0.00000000	      0.00000000
      0.50529133	   -363.38520054	   -100.12028670	      0.00000000	      0.00000000
      0.50560556	   -363.02087463	   -100.06021074	      0.00000000	      0.00000000
      0.50591979	   -362.65614776	   -100.00006372	      0.00000000	      0.00000000
      0.50623402	   -362.29103307	    -99.93984674	      0.00000000	      0.00000000
      0.50648283	   -362.00166495	    -99.89211740	      0.00000000	      0.00000000
      0.50673164	   -361.71206813	    -99.84434539	      0.00000000	      0.00000000
      0.50704143	   -361.35118070	    -99.78480551	      0.00000000	      0.00000000
      0.50735123	   -360.98996109	    -99.72520129	      0.00000000	      0.00000000
      0.50764505	   -360.64707421	    -99.66861235	      0.00000000	      0.00000000
      0.50793886	   -360.30391063	    -99.61196734	      0.00000000	      0.00000000
      0.50823662	   -359.95587218	    -99.55450610	      0.00000000	      0.00000000
      0.50853438	   -359.60757199	    -99.49698909	      0.00000000	      0.00000000
      0.50882889	   -359.26282430	    -99.44004545	      0.00000000	      0.00000000
      0.50912341	   -358.91784271	    -99.38304905	      0.00000000	      0.00000000
      0.50941475	   -358.57634772	    -99.32661388	      0.00000000	      0.00000000
      0.50970610	   -358.23464544	    -99.27012883	      0.00000000	      0.00000000
      0.50997541	   -357.91861442	    -99.21787270	      0.00000000	      0.00000000
      0.51033471	   -357.49674027	    -99.14809204	      0.00000000	      0.00000000
      0.51069400	   -357.07460295	    -99.07823975	      0.00000000	      0.00000000
      0.51096009	   -356.76181827	    -99.02646325	      0.00000000	      0.00000000
      0.51122618	   -356.44890883	    -98.97464905	      0.00000000	      0.00000000
      0.51151421	   -356.11006689	    -98.91852071	      0.00000000	      0.00000000
      0.51180224	   -355.77109910	    -98.86234985	      0.00000000	      0.00000000
      0.51208540	   -355.43774710	    -98.80708760	      0.00000000	      0.00000000
      0.51244544	   -355.01374195	    -98.73676429	      0.00000000	      0.00000000
      0.51287778	   -354.50440525	    -98.65223748	      0.00000000	      0.00000000
      0.51312486	   -354.21324768	    -98.60389251	      0.00000000	      0.00000000
      0.51343665	   -353.84576298	    -98.54284583	      0.00000000	      0.00000000
      0.51384049	   -353.36969142	    -98.46371237	      0.00000000	      0.00000000
      0.51413802	   -353.01889889	    -98.40536683	      0.00000000	      0.00000000
      0.51443554	   -352.66807545	    -98.34698435	      0.00000000	      0.00000000
      0.51473307	   -352.31723325	    -98.28856595	      0.00000000	      0.00000000
      0.51503059	   -351.96638366	    -98.23011255	      0.00000000	      0.00000000
      0.51532812	   -351.61553883	    -98.17162517	      0.00000000	      0.00000000
      0.51562565	   -351.26471003	    -98.11310473	      0.00000000	      0.00000000
      0.51592317	   -350.91390924	    -98.05455227	      0.00000000	      0.00000000
      0.51618700	   -350.60287773	    -98.00260628	      0.00000000	      0.00000000
      0.51645082	   -350.29188499	    -97.95063655	      0.00000000	      0.00000000
      0.51672883	   -349.96421340	    -97.89584625	      0.00000000	      0.00000000
      0.51700685	   -349.63660237	    -97.84103112	      0.00000000	      0.00000000
      0.51731330	   -349.27556518	    -97.78058187	      0.00000000	      0.00000000
      0.51761975	   -348.91462407	    -97.72010449	      0.00000000	      0.00000000
      0.51784184	   -348.65311512	    -97.67625931	      0.00000000	      0.00000000
      0.51819424	   -348.23828184	    -97.60665800	      0.00000000	      0.00000000
      0.51847425	   -347.90878686	    -97.55133092	      0.00000000	      0.00000000
      0.51875426	   -347.57940777	    -97.49598370	      0.00000000	      0.00000000
      0.51903427	   -347.25015326	    -97.44061720	      0.00000000	      0.00000000
      0.51931517	   -346.91998459	    -97.38505597	      0.00000000	      0.00000000
      0.51959607	   -346.58995784	    -97.32947699	      0.00000000	      0.00000000
      0.51984281	   -346.30019347	    -97.28064368	      0.00000000	      0.00000000
      0.52018601	   -345.89734607	    -97.21269787	      0.00000000	      0.00000000
      0.52052921	   -345.49474791	    -97.14472937	      0.00000000	      0.00000000
      0.52076468	   -345.21867897	    -97.09808417	      0.00000000	      0.00000000
      0.52100015	   -344.94273869	    -97.05142949	      0.00000000	      0.00000000
      0.52129814	   -344.59371070	    -96.99237224	      0.00000000	      0.00000000
      0.52159614	   -344.24490502	    -96.93330153	      0.00000000	      0.00000000
      0.52184168	   -343.95768524	    -96.88462169	      0.00000000	      0.00000000
      0.52218169	   -343.56020925	    -96.81719645	      0.00000000	      0.00000000
      0.52252171	   -343.16305687	    -96.74975748	      0.00000000	      0.00000000
      0.52275980	   -342.88515627	    -96.70252694	      0.00000000	      0.00000000
      0.52299789	   -342.60742497	    -96.65529086	      0.00000000	      0.00000000
      0.52329322	   -342.26316471	    -96.59669162	      0.00000000	      0.00000000
      0.52358855	   -341.91917958	    -96.53808558	      0.00000000	      0.00000000
      0.52385440	   -341.60976995	    -96.48532404	      0.00000000	      0.00000000
      0.52418860	   -341.22114661	    -96.41899203	      0.00000000	      0.00000000
      0.52452280	   -340.83290629	    -96.35265497	      0.00000000	      0.00000000
      0.52477886	   -340.53571828	    -96.30182763	      0.00000000	      0.00000000
      0.52503491	   -340.23876663	    -96.25099874	      0.00000000	      0.00000000
      0.52533923	   -339.88615302	    -96.19058732	      0.00000000	      0.00000000
      0.52564355	   -339.53388831	    -96.13017561	      0.00000000	      0.00000000
      0.52581853	   -339.33149329	    -96.09543846	      0.00000000	      0.00000000
      0.52611639	   -338.98725455	    -96.03631040	      0.00000000	      0.00000000
      0.52641425	   -338.64336955	    -95.97718456	      0.00000000	      0.00000000
      0.52666488	   -338.35430340	    -95.92743837	      0.00000000	      0.00000000
      0.52698307	   -337.98767059	    -95.86428312	      0.00000000	      0.00000000
      0.52730127	   -337.62146537	    -95.80113355	      0.00000000	      0.00000000
      0.52753384	   -337.35407998	    -95.75498155	      0.00000000	      0.00000000
      0.52785903	   -336.98060803	    -95.69045697	      0.00000000	      0.00000000
      0.52818421	   -336.60760709	    -95.62594166	      0.00000000	      0.00000000
      0.52844131	   -336.31304761	    -95.57494249	      0.00000000	      0.00000000
      0.52869841	   -336.01879236	    -95.52395047	      0.00000000	      0.00000000
      0.52897817	   -335.69895149	    -95.46847272	      0.00000000	      0.00000000
      0.52925793	   -335.37948124	    -95.41300487	      0.00000000	      0.00000000
      0.52956106	   -335.03374241	    -95.35291449	      0.00000000	      0.00000000
      0.52986420	   -334.68845178	    -95.29283757	      0.00000000	      0.00000000
      0.53013058	   -334.38539687	    -95.24005579	      0.00000000	      0.00000000
      0.53045707	   -334.01445177	    -95.17538137	      0.00000000	      0.00000000
      0.53078355	   -333.64404911	    -95.11072576	      0.00000000	      0.00000000
      0.53102509	   -333.37038002	    -95.06290648	      0.00000000	      0.00000000
      0.53134017	   -333.01383678	    -95.00054340	      0.00000000	      0.00000000
      0.53165525	   -332.65781871	    -94.93820069	      0.00000000	      0.00000000
      0.53190549	   -332.37543478	    -94.88870099	      0.00000000	      0.00000000
      0.53221522	   -332.02640090	    -94.82745511	      0.00000000	      0.00000000
      0.53252495	   -331.67789287	    -94.76623158	      0.00000000	      0.00000000
      0.53280585	   -331.36229266	    -94.71072836	      0.00000000	      0.00000000
      0.53308674	   -331.04713483	    -94.65524496	      0.00000000	      0.00000000
      0.53339972	   -330.69650563	    -94.59344831	      0.00000000	      0.00000000
      0.53371269	   -330.34643773	    -94.53167806	      0.00000000	      0.00000000
      0.53393862	   -330.09408907	    -94.48710533	      0.00000000	      0.00000000
      0.53426548	   -329.72952423	    -94.42264431	      0.00000000	      0.00000000
      0.53459235	   -329.36559030	    -94.35821486	      0.00000000	      0.00000000
      0.53483952	   -329.09081338	    -94.30951612	      0.00000000	      0.00000000
      0.53508669	   -328.81640405	    -94.26083645	      0.00000000	      0.00000000
      0.53537419	   -328.49768591	    -94.20423836	      0.00000000	      0.00000000
      0.53566169	   -328.17947345	    -94.14766735	      0.00000000	      0.00000000
      0.53595153	   -327.85918433	    -94.09066345	      0.00000000	      0.00000000
      0.53624137	   -327.53941817	    -94.03368844	      0.00000000	      0.00000000
      0.53653988	   -327.21064774	    -93.97504176	      0.00000000	      0.00000000
      0.53683838	   -326.88244153	    -93.91642719	      0.00000000	      0.00000000
      0.53712205	   -326.57107452	    -93.86075623	      0.00000000	      0.00000000
      0.53740571	   -326.26022530	    -93.80511554	      0.00000000	      0.00000000
      0.53771459	   -325.92234141	    -93.74456468	      0.00000000	      0.00000000
      0.53802347	   -325.58508121	    -93.68405124	      0.00000000	      0.00000000
      0.53825287	   -325.33501046	    -93.63913363	      0.00000000	      0.00000000
      0.53858623	   -324.97223922	    -93.57389927	      0.00000000	      0.00000000
      0.53891958	   -324.61021073	    -93.50871105	      0.00000000	      0.00000000
      0.53915303	   -324.35712748	    -93.46308772	      0.00000000	      0.00000000
      0.53938648	   -324.10441350	    -93.41748782	      0.00000000	      0.00000000
      0.53968151	   -323.78556734	    -93.35989312	      0.00000000	      0.00000000
      0.53997654	   -323.46731810	    -93.30233699	      0.00000000	      0.00000000
      0.54023536	   -323.18862408	    -93.25187732	      0.00000000	      0.00000000
      0.54056485	   -322.83450501	    -93.18768381	      0.00000000	      0.00000000
      0.54089434	   -322.48114513	    -93.12354078	      0.00000000	      0.00000000
      0.54114934	   -322.20819120	    -93.07393330	      0.00000000	      0.00000000
      0.54140435	   -321.93569762	    -93.02435697	      0.00000000	      0.00000000
      0.54170479	   -321.61523795	    -92.96598634	      0.00000000	      0.00000000
      0.54200524	   -321.29542453	    -92.90766015	      0.00000000	      0.00000000
      0.54224857	   -321.03688740	    -92.86045541	      0.00000000	      0.00000000
      0.54258065	   -320.68474109	    -92.79608116	      0.00000000	      0.00000000
      0.54291274	   -320.33339782	    -92.73176346	      0.00000000	      0.00000000
      0.54316073	   -320.07154554	    -92.68376914	      0.00000000	      0.00000000
      0.54340873	   -319.81014592	    -92.63580718	      0.00000000	      0.00000000
      0.54369554	   -319.50840141	    -92.58037941	      0.00000000	      0.00000000
      0.54398235	   -319.20726800	    -92.52499587	      0.00000000	      0.00000000
      0.54427421	   -318.90146110	    -92.46868279	      0.00000000	      0.00000000
      0.54456607	   -318.59629327	    -92.41241659	      0.00000000	      0.00000000
      0.54486085	   -318.28871903	    -92.35563464	      0.00000000	      0.00000000
      0.54515564	   -317.98180304	    -92.29890161	      0.00000000	      0.00000000
      0.54544711	   -317.67898324	    -92.24285419	      0.00000000	      0.00000000
      0.54573859	   -317.37681297	    -92.18685564	      0.00000000	      0.00000000
      0.54603721	   -317.06791541	    -92.12953622	      0.00000000	      0.00000000
      0.54633582	   -316.75970572	    -92.07226919	      0.00000000	      0.00000000
      0.54661843	   -316.46866075	    -92.01812197	      0.00000000	      0.00000000
      0.54690103	   -316.17823706	    -91.96402260	      0.00000000	      0.00000000
      0.54721179	   -315.85959849	    -91.90458907	      0.00000000	      0.00000000
      0.54752255	   -315.54171747	    -91.84521455	      0.00000000	      0.00000000
      0.54775196	   -315.30753254	    -91.80142004	      0.00000000	      0.00000000
      0.54808341	   -314.96992854	    -91.73820574	      0.00000000	      0.00000000
      0.54841486	   -314.63319648	    -91.67506045	      0.00000000	      0.00000000
      0.54865625	   -314.38850211	    -91.62911495	      0.00000000	      0.00000000
      0.54889765	   -314.14427362	    -91.58320668	      0.00000000	      0.00000000
      0.54918865	   -313.85048300	    -91.52791518	      0.00000000	      0.00000000
      0.54947964	   -313.55737366	    -91.47267861	      0.00000000	      0.00000000
      0.54975886	   -313.27677379	    -91.41973040	      0.00000000	      0.00000000
      0.55003808	   -312.99680531	    -91.36683356	      0.00000000	      0.00000000
      0.55035055	   -312.68424201	    -91.30769778	      0.00000000	      0.00000000
      0.55066302	   -312.37247476	    -91.24862737	      0.00000000	      0.00000000
      0.55091068	   -312.12593895	    -91.20185565	      0.00000000	      0.00000000
      0.55123288	   -311.80595561	    -91.14106928	      0.00000000	      0.00000000
      0.55155508	   -311.48682660	    -91.08035402	      0.00000000	      0.00000000
      0.55181349	   -311.23149872	    -91.03171106	      0.00000000	      0.00000000
      0.55207190	   -310.97672356	    -90.98311448	      0.00000000	      0.00000000
      0.55237819	   -310.67546297	    -90.92557470	      0.00000000	      0.00000000
      0.55268448	   -310.37498312	    -90.86810097	      0.00000000	      0.00000000
      0.55292766	   -310.13697149	    -90.82251644	      0.00000000	      0.00000000
      0.55325408	   -309.81826804	    -90.76139499	      0.00000000	      0.00000000
      0.55358049	   -309.50045841	    -90.70035006	      0.00000000	      0.00000000
      0.55383669	   -309.25164524	    -90.65249137	      0.00000000	      0.00000000
      0.55409289	   -309.00338541	    -90.60468042	      0.00000000	      0.00000000
      0.55438642	   -308.71962762	    -90.54996085	      0.00000000	      0.00000000
      0.55467996	   -308.43659938	    -90.49530467	      0.00000000	      0.00000000
      0.55495754	   -308.16961943	    -90.44367635	      0.00000000	      0.00000000
      0.55529154	   -307.84924878	    -90.38163143	      0.00000000	      0.00000000
      0.55562555	   -307.52982915	    -90.31967007	      0.00000000	      0.00000000
      0.55589831	   -307.26967812	    -90.26913090	      0.00000000	      0.00000000
      0.55623964	   -306.94503666	    -90.20596838	      0.00000000	      0.00000000
      0.55658096	   -306.62139502	    -90.14289472	      0.00000000	      0.00000000
      0.55683335	   -306.38273428	    -90.09631467	      0.00000000	      0.00000000
      0.55708573	   -306.14462227	    -90.04978374	      0.00000000	      0.00000000
      0.55738426	   -305.86367103	    -89.99480638	      0.00000000	      0.00000000
      0.55768280	   -305.58349011	    -89.93989839	      0.00000000	      0.00000000
      0.55793376	   -305.34856329	    -89.89379596	      0.00000000	      0.00000000
      0.55826917	   -305.03542432	    -89.83225500	      0.00000000	      0.00000000
      0.55860459	   -304.72326264	    -89.77080296	      0.00000000	      0.00000000
      0.55885618	   -304.48975095	    -89.72476610	      0.00000000	      0.00000000
      0.55910778	   -304.25679082	    -89.67877975	      0.00000000	      0.00000000
      0.55939070	   -303.99549028	    -89.62712937	      0.00000000	      0.00000000
      0.55967361	   -303.73488881	    -89.57554336	      0.00000000	      0.00000000
      0.55997574	   -303.45736523	    -89.52052602	      0.00000000	      0.00000000
      0.56027786	   -303.18064096	    -89.46558275	      0.00000000	      0.00000000
      0.56054136	   -302.93995466	    -89.41772579	      0.00000000	      0.00000000
      0.56087696	   -302.63428180	    -89.35685402	      0.00000000	      0.00000000
      0.56121256	   -302.32959876	    -89.29607484	      0.00000000	      0.00000000
      0.56146799	   -302.09836788	    -89.24987800	      0.00000000	      0.00000000
      0.56172342	   -301.86771158	    -89.20373523	      0.00000000	      0.00000000
      0.56202169	   -301.59909704	    -89.14992202	      0.00000000	      0.00000000
      0.56231995	   -301.33126731	    -89.09618308	      0.00000000	      0.00000000
      0.56257699	   -301.10109384	    -89.04993311	      0.00000000	      0.00000000
      0.56291267	   -300.80136670	    -88.98961440	      0.00000000	      0.00000000
      0.56324836	   -300.50263613	    -88.92939086	      0.00000000	      0.00000000
      0.56350877	   -300.27158413	    -88.88273853	      0.00000000	      0.00000000
      0.56376917	   -300.04113270	    -88.83614390	      0.00000000	      0.00000000
      0.56403951	   -299.80252906	    -88.78783369	      0.00000000	      0.00000000
      0.56437062	   -299.51116929	    -88.72874844	      0.00000000	      0.00000000
      0.56470173	   -299.22078190	    -88.66975739	      0.00000000	      0.00000000
      0.56493492	   -299.01685157	    -88.62826787	      0.00000000	      0.00000000
      0.56527656	   -298.71895816	    -88.56756919	      0.00000000	      0.00000000
      0.56557907	   -298.45604146	    -88.51390560	      0.00000000	      0.00000000
      0.56583725	   -298.23230717	    -88.46817125	      0.00000000	      0.00000000
      0.56609542	   -298.00916524	    -88.42249511	      0.00000000	      0.00000000
      0.56634661	   -297.79262868	    -88.37811068	      0.00000000	      0.00000000
      0.56668097	   -297.50526153	    -88.31911537	      0.00000000	      0.00000000
      0.56701533	   -297.21888837	    -88.26021851	      0.00000000	      0.00000000
      0.56727344	   -296.99850397	    -88.21482093	      0.00000000	      0.00000000
      0.56753154	   -296.77871199	    -88.16948236	      0.00000000	      0.00000000
      0.56780538	   -296.54617034	    -88.12144486	      0.00000000	      0.00000000
      0.56813643	   -296.26593835	    -88.06346093	      0.00000000	      0.00000000
      0.56846748	   -295.98668052	    -88.00557479	      0.00000000	      0.00000000
      0.56875298	   -295.74662699	    -87.95573177	      0.00000000	      0.00000000
      0.56909843	   -295.45713652	    -87.89552075	      0.00000000	      0.00000000
      0.56944388	   -295.16870612	    -87.83541711	      0.00000000	      0.00000000
      0.56968924	   -294.96449080	    -87.79279363	      0.00000000	      0.00000000
      0.57001318	   -294.69568407	    -87.73660130	      0.00000000	      0.00000000
      0.57033713	   -294.42780857	    -87.68050410	      0.00000000	      0.00000000
      0.57059827	   -294.21254088	    -87.63535132	      0.00000000	      0.00000000
      0.57085941	   -293.99787778	    -87.59026063	      0.00000000	      0.00000000
      0.57116202	   -293.74988492	    -87.53808801	      0.00000000	      0.00000000
      0.57146463	   -293.50270300	    -87.48599911	      0.00000000	      0.00000000
      0.57169343	   -293.31635269	    -87.44667165	      0.00000000	      0.00000000
      0.57203504	   -293.03897693	    -87.38804173	      0.00000000	      0.00000000
      0.57233558	   -292.79580163	    -87.33654937	      0.00000000	      0.00000000
      0.57259541	   -292.58621389	    -87.29210016	      0.00000000	      0.00000000
      0.57285523	   -292.37722200	    -87.24771329	      0.00000000	      0.00000000
      0.57309640	   -292.18376771	    -87.20656913	      0.00000000	      0.00000000
      0.57343387	   -291.91392928	    -87.14908696	      0.00000000	      0.00000000
      0.57377134	   -291.64509343	    -87.09171053	      0.00000000	      0.00000000
      0.57401187	   -291.45408915	    -87.05087953	      0.00000000	      0.00000000
      0.57425240	   -291.26359324	    -87.01010244	      0.00000000	      0.00000000
      0.57454651	   -291.03135734	    -86.96031621	      0.00000000	      0.00000000
      0.57484062	   -290.79987979	    -86.91061078	      0.00000000	      0.00000000
      0.57511388	   -290.58548403	    -86.86450009	      0.00000000	      0.00000000
      0.57545002	   -290.32265697	    -86.80787645	      0.00000000	      0.00000000
      0.57578616	   -290.06081681	    -86.75135883	      0.00000000	      0.00000000
      0.57603345	   -289.86880903	    -86.70984635	      0.00000000	      0.00000000
      0.57635808	   -289.61757143	    -86.65544081	      0.00000000	      0.00000000
      0.57668270	   -289.36725056	    -86.60113460	      0.00000000	      0.00000000
      0.57694403	   -289.16640482	    -86.55748984	      0.00000000	      0.00000000
      0.57720536	   -288.96615141	    -86.51390962	      0.00000000	      0.00000000
      0.57751031	   -288.73321222	    -86.46313508	      0.00000000	      0.00000000
      0.57781527	   -288.50107728	    -86.41244864	      0.00000000	      0.00000000
      0.57801893	   -288.34649061	    -86.37864624	      0.00000000	      0.00000000
      0.57832915	   -288.11171926	    -86.32723582	      0.00000000	      0.00000000
      0.57863937	   -287.87777640	    -86.27591686	      0.00000000	      0.00000000
      0.57890540	   -287.67781128	    -86.23197986	      0.00000000	      0.00000000
      0.57917143	   -287.47845334	    -86.18811026	      0.00000000	      0.00000000
      0.57946870	   -287.25640475	    -86.13916950	      0.00000000	      0.00000000
      0.57976597	   -287.03511159	    -86.09031303	      0.00000000	      0.00000000
      0.58004243	   -286.82998593	    -86.04495232	      0.00000000	      0.00000000
      0.58037936	   -286.58087470	    -85.98976897	      0.00000000	      0.00000000
      0.58071629	   -286.33272804	    -85.93469421	      0.00000000	      0.00000000
      0.58090061	   -286.19738143	    -85.90461037	      0.00000000	      0.00000000
      0.58120513	   -285.97440816	    -85.85498080	      0.00000000	      0.00000000
      0.58150965	   -285.75221833	    -85.80544015	      0.00000000	      0.00000000
      0.58177561	   -285.55880149	    -85.76224509	      0.00000000	      0.00000000
      0.58204157	   -285.36597967	    -85.71911794	      0.00000000	      0.00000000
      0.58234791	   -285.14461705	    -85.66952689	      0.00000000	      0.00000000
      0.58265425	   -284.92404038	    -85.62002605	      0.00000000	      0.00000000
      0.58285385	   -284.78073736	    -85.58782048	      0.00000000	      0.00000000
      0.58316268	   -284.55967497	    -85.53806789	      0.00000000	      0.00000000
      0.58347151	   -284.33940619	    -85.48840713	      0.00000000	      0.00000000
      0.58373797	   -284.14999355	    -85.44563346	      0.00000000	      0.00000000
      0.58400443	   -283.96116881	    -85.40292821	      0.00000000	      0.00000000
      0.58430517	   -283.74875660	    -85.35481124	      0.00000000	      0.00000000
      0.58460591	   -283.53708954	    -85.30678148	      0.00000000	      0.00000000
      0.58487080	   -283.35126653	    -85.26454862	      0.00000000	      0.00000000
      0.58520777	   -283.11571871	    -85.21092358	      0.00000000	      0.00000000
      0.58554473	   -282.88109875	    -85.15740814	      0.00000000	      0.00000000
      0.58580231	   -282.70237314	    -85.11657353	      0.00000000	      0.00000000
      0.58605989	   -282.52418668	    -85.07580300	      0.00000000	      0.00000000
      0.58636131	   -282.31635491	    -85.02817456	      0.00000000	      0.00000000
      0.58666274	   -282.10925737	    -84.98063389	      0.00000000	      0.00000000
      0.58691646	   -281.93550034	    -84.94068456	      0.00000000	      0.00000000
      0.58725404	   -281.70511626	    -84.88762793	      0.00000000	      0.00000000
      0.58759162	   -281.47564494	    -84.83468147	      0.00000000	      0.00000000
      0.58784720	   -281.30251752	    -84.79466905	      0.00000000	      0.00000000
      0.58810278	   -281.12991007	    -84.75471978	      0.00000000	      0.00000000
      0.58838639	   -280.93898085	    -84.71046351	      0.00000000	      0.00000000
      0.58867000	   -280.74868800	    -84.66628497	      0.00000000	      0.00000000
      0.58897722	   -280.54326923	    -84.61851634	      0.00000000	      0.00000000
      0.58928444	   -280.33859231	    -84.57083892	      0.00000000	      0.00000000
      0.58953602	   -280.17152988	    -84.53186306	      0.00000000	      0.00000000
      0.58987420	   -279.94774443	    -84.47956838	      0.00000000	      0.00000000
      0.59021238	   -279.72484884	    -84.42738419	      0.00000000	      0.00000000
      0.59046408	   -279.55953114	    -84.38861712	      0.00000000	      0.00000000
      0.59071577	   -279.39470293	    -84.34991123	      0.00000000	      0.00000000
      0.59100427	   -279.20637008	    -84.30562018	      0.00000000	      0.00000000
      0.59129277	   -279.01867596	    -84.26140945	      0.00000000	      0.00000000
      0.59159154	   -278.82497225	    -84.21570983	      0.00000000	      0.00000000
      0.59189031	   -278.63194853	    -84.17009629	      0.00000000	      0.00000000
      0.59217987	   -278.44552536	    -84.12597189	      0.00000000	      0.00000000
      0.59246942	   -278.25973606	    -84.08192829	      0.00000000	      0.00000000
      0.59277905	   -278.06176359	    -84.03492026	      0.00000000	      0.00000000
      0.59308868	   -277.86451031	    -83.98800454	      0.00000000	      0.00000000
      0.59333828	   -277.70602365	    -83.95025241	      0.00000000	      0.00000000
      0.59367658	   -277.49194749	    -83.89917802	      0.00000000	      0.00000000
      0.59401489	   -277.27871973	    -83.84821368	      0.00000000	      0.00000000
      0.59426476	   -277.12177254	    -83.81064219	      0.00000000	      0.00000000
      0.59451463	   -276.96528441	    -83.77313068	      0.00000000	      0.00000000
      0.59480571	   -276.78356948	    -83.72950946	      0.00000000	      0.00000000
      0.59509678	   -276.60247251	    -83.68596950	      0.00000000	      0.00000000
      0.59539076	   -276.42018932	    -83.64207662	      0.00000000	      0.00000000
      0.59568475	   -276.23853116	    -83.59826651	      0.00000000	      0.00000000
      0.59598628	   -276.05285469	    -83.55341736	      0.00000000	      0.00000000
      0.59628781	   -275.86782997	    -83.50865517	      0.00000000	      0.00000000
      0.59657565	   -275.69181490	    -83.46600729	      0.00000000	      0.00000000
      0.59686348	   -275.51638840	    -83.42343852	      0.00000000	      0.00000000
      0.59717655	   -275.32624587	    -83.37722714	      0.00000000	      0.00000000
      0.59748963	   -275.13679323	    -83.33110920	      0.00000000	      0.00000000
      0.59769774	   -275.01123345	    -83.30050369	      0.00000000	      0.00000000
      0.59800834	   -274.82440624	    -83.25490379	      0.00000000	      0.00000000
      0.59831894	   -274.63824920	    -83.20939565	      0.00000000	      0.00000000
      0.59858454	   -274.47958934	    -83.17055293	      0.00000000	      0.00000000
      0.59885015	   -274.32141489	    -83.13177717	      0.00000000	      0.00000000
      0.59915655	   -274.13954454	    -83.08712848	      0.00000000	      0.00000000
      0.59946295	   -273.95831403	    -83.04256874	      0.00000000	      0.00000000
      0.59970546	   -273.81532372	    -83.00736327	      0.00000000	      0.00000000
      0.60004376	   -273.61651305	    -82.95834401	      0.00000000	      0.00000000
      0.60038207	   -273.41847088	    -82.90943290	      0.00000000	      0.00000000
      0.60062691	   -273.27562127	    -82.87410255	      0.00000000	      0.00000000
      0.60087174	   -273.13317010	    -82.83882872	      0.00000000	      0.00000000
      0.60116758	   -272.96157457	    -82.79628251	      0.00000000	      0.00000000
      0.60146342	   -272.79055493	    -82.75381861	      0.00000000	      0.00000000
      0.60174559	   -272.62797042	    -82.71339322	      0.00000000	      0.00000000
      0.60202776	   -272.46590426	    -82.67304254	      0.00000000	      0.00000000
      0.60234504	   -272.28428539	    -82.62775950	      0.00000000	      0.00000000
      0.60266232	   -272.10331472	    -82.58257068	      0.00000000	      0.00000000
      0.60290811	   -271.96356509	    -82.54762892	      0.00000000	      0.00000000
      0.60323554	   -271.77799696	    -82.50116934	      0.00000000	      0.00000000
      0.60356296	   -271.59310757	    -82.45480973	      0.00000000	      0.00000000
      0.60382418	   -271.44608678	    -82.41789568	      0.00000000	      0.00000000
      0.60408540	   -271.29949302	    -82.38104509	      0.00000000	      0.00000000
      0.60438868	   -271.12982930	    -82.33834079	      0.00000000	      0.00000000
      0.60469195	   -270.96073470	    -82.29572179	      0.00000000	      0.00000000
      0.60495710	   -270.81336381	    -82.25853106	      0.00000000	      0.00000000
      0.60529236	   -270.62763714	    -82.21159862	      0.00000000	      0.00000000
      0.60562762	   -270.44259327	    -82.16476997	      0.00000000	      0.00000000
      0.60588673	   -270.30004174	    -82.12864818	      0.00000000	      0.00000000
      0.60614585	   -270.15789301	    -82.09258819	      0.00000000	      0.00000000
      0.60645328	   -269.98975698	    -82.04988414	      0.00000000	      0.00000000
      0.60676071	   -269.82218114	    -82.00726684	      0.00000000	      0.00000000
      0.60699489	   -269.69490860	    -81.97486247	      0.00000000	      0.00000000
      0.60733364	   -269.51137070	    -81.92807683	      0.00000000	      0.00000000
      0.60767239	   -269.32850020	    -81.88139607	      0.00000000	      0.00000000
      0.60791193	   -269.19958487	    -81.84844941	      0.00000000	      0.00000000
      0.60815147	   -269.07099897	    -81.81555504	      0.00000000	      0.00000000
      0.60845094	   -268.91070428	    -81.77450467	      0.00000000	      0.00000000
      0.60875041	   -268.75091792	    -81.73353574	      0.00000000	      0.00000000
      0.60902144	   -268.60674085	    -81.69652749	      0.00000000	      0.00000000
      0.60935557	   -268.42955995	    -81.65099405	      0.00000000	      0.00000000
      0.60968970	   -268.25299856	    -81.60556144	      0.00000000	      0.00000000
      0.60994029	   -268.12098947	    -81.57155522	      0.00000000	      0.00000000
      0.61026044	   -267.95282847	    -81.52818962	      0.00000000	      0.00000000
      0.61058060	   -267.78522391	    -81.48491610	      0.00000000	      0.00000000
      0.61078732	   -267.67729481	    -81.45702313	      0.00000000	      0.00000000
      0.61109623	   -267.51644644	    -81.41541495	      0.00000000	      0.00000000
      0.61140513	   -267.35610548	    -81.37389205	      0.00000000	      0.00000000
      0.61166658	   -267.22079050	    -81.33881469	      0.00000000	      0.00000000
      0.61198088	   -267.05859364	    -81.29672653	      0.00000000	      0.00000000
      0.61229518	   -266.89691008	    -81.25472615	      0.00000000	      0.00000000
      0.61261570	   -266.73255216	    -81.21198510	      0.00000000	      0.00000000
      0.61293621	   -266.56871924	    -81.16933496	      0.00000000	      0.00000000
      0.61319531	   -266.43666553	    -81.13492505	      0.00000000	      0.00000000
      0.61353117	   -266.26598519	    -81.09040720	      0.00000000	      0.00000000
      0.61386703	   -266.09586731	    -81.04598860	      0.00000000	      0.00000000
      0.61413671	   -265.95967469	    -81.01039440	      0.00000000	      0.00000000
      0.61440639	   -265.82383864	    -80.97486393	      0.00000000	      0.00000000
      0.61468650	   -265.68312113	    -80.93802601	      0.00000000	      0.00000000
      0.61496661	   -265.54278217	    -80.90125655	      0.00000000	      0.00000000
      0.61528245	   -265.38499771	    -80.85988030	      0.00000000	      0.00000000
      0.61559828	   -265.22768626	    -80.81859073	      0.00000000	      0.00000000
      0.61580832	   -265.12332840	    -80.79117964	      0.00000000	      0.00000000
      0.61611710	   -264.97028270	    -80.75095122	      0.00000000	      0.00000000
      0.61642588	   -264.81767804	    -80.71080516	      0.00000000	      0.00000000
      0.61668347	   -264.69070927	    -80.67737813	      0.00000000	      0.00000000
      0.61700084	   -264.53468675	    -80.63627152	      0.00000000	      0.00000000
      0.61731821	   -264.37911739	    -80.59525132	      0.00000000	      0.00000000
      0.61760639	   -264.23824555	    -80.55807873	      0.00000000	      0.00000000
      0.61789457	   -264.09774016	    -80.52097706	      0.00000000	      0.00000000
      0.61821369	   -263.94257287	    -80.47997456	      0.00000000	      0.00000000
      0.61853281	   -263.78784619	    -80.43905863	      0.00000000	      0.00000000
      0.61874099	   -263.68714507	    -80.41241359	      0.00000000	      0.00000000
      0.61904859	   -263.53868376	    -80.37310948	      0.00000000	      0.00000000
      0.61935620	   -263.39062054	    -80.33388530	      0.00000000	      0.00000000
      0.61960862	   -263.26941374	    -80.30175739	      0.00000000	      0.00000000
      0.61992960	   -263.11567007	    -80.26098188	      0.00000000	      0.00000000
      0.62025057	   -262.96234661	    -80.22029277	      0.00000000	      0.00000000
      0.62043893	   -262.87256414	    -80.19645497	      0.00000000	      0.00000000
      0.62074095	   -262.72890220	    -80.15829506	      0.00000000	      0.00000000
      0.62104296	   -262.58560156	    -80.12021115	      0.00000000	      0.00000000
      0.62124551	   -262.48969740	    -80.09471269	      0.00000000	      0.00000000
      0.62155121	   -262.34525480	    -80.05629339	      0.00000000	      0.00000000
      0.62185690	   -262.20117124	    -80.01795143	      0.00000000	      0.00000000
      0.62209969	   -262.08698873	    -79.98755409	      0.00000000	      0.00000000
      0.62242587	   -261.93393995	    -79.94679353	      0.00000000	      0.00000000
      0.62275204	   -261.78128621	    -79.90612038	      0.00000000	      0.00000000
      0.62301297	   -261.65944918	    -79.87364600	      0.00000000	      0.00000000
      0.62327390	   -261.53785896	    -79.84122727	      0.00000000	      0.00000000
      0.62358099	   -261.39506943	    -79.80314413	      0.00000000	      0.00000000
      0.62388808	   -261.25261372	    -79.76513767	      0.00000000	      0.00000000
      0.62415613	   -261.12853870	    -79.73202574	      0.00000000	      0.00000000
      0.62448784	   -260.97534212	    -79.69113102	      0.00000000	      0.00000000
      0.62481954	   -260.82252004	    -79.65032506	      0.00000000	      0.00000000
      0.62506926	   -260.70771082	    -79.61966248	      0.00000000	      0.00000000
      0.62538702	   -260.56192213	    -79.58071868	      0.00000000	      0.00000000
      0.62570478	   -260.41646338	    -79.54185567	      0.00000000	      0.00000000
      0.62595488	   -260.30220469	    -79.51132409	      0.00000000	      0.00000000
      0.62628762	   -260.15049703	    -79.47078048	      0.00000000	      0.00000000
      0.62662037	   -259.99913615	    -79.43032475	      0.00000000	      0.00000000
      0.62689008	   -259.87669792	    -79.39759686	      0.00000000	      0.00000000
      0.62715979	   -259.75448082	    -79.36492638	      0.00000000	      0.00000000
      0.62744681	   -259.62465982	    -79.33022218	      0.00000000	      0.00000000
      0.62773383	   -259.49508201	    -79.29558264	      0.00000000	      0.00000000
      0.62804515	   -259.35480474	    -79.25808340	      0.00000000	      0.00000000
      0.62835647	   -259.21480467	    -79.22065979	      0.00000000	      0.00000000
      0.62863537	   -259.08961472	    -79.18719727	      0.00000000	      0.00000000
      0.62891427	   -258.96464006	    -79.15379509	      0.00000000	      0.00000000
      0.62923509	   -258.82114179	    -79.11544653	      0.00000000	      0.00000000
      0.62955592	   -258.67791890	    -79.07717737	      0.00000000	      0.00000000
      0.62974903	   -258.59183921	    -79.05418017	      0.00000000	      0.00000000
      0.63005033	   -258.45772830	    -79.01835651	      0.00000000	      0.00000000
      0.63035163	   -258.32384873	    -78.98260234	      0.00000000	      0.00000000
      0.63060117	   -258.21313860	    -78.95304236	      0.00000000	      0.00000000
      0.63093129	   -258.06691330	    -78.91400978	      0.00000000	      0.00000000
      0.63126141	   -257.92095069	    -78.87505987	      0.00000000	      0.00000000
      0.63152051	   -257.80657044	    -78.84454735	      0.00000000	      0.00000000
      0.63177961	   -257.69234570	    -78.81408544	      0.00000000	      0.00000000
      0.63208581	   -257.55755370	    -78.77815123	      0.00000000	      0.00000000
      0.63239201	   -257.42297044	    -78.74228729	      0.00000000	      0.00000000
      0.63266957	   -257.30115308	    -78.70983876	      0.00000000	      0.00000000
      0.63294712	   -257.17949998	    -78.67744760	      0.00000000	      0.00000000
      0.63326714	   -257.03943359	    -78.64017168	      0.00000000	      0.00000000
      0.63358716	   -256.89957593	    -78.60297158	      0.00000000	      0.00000000
      0.63382130	   -256.79737749	    -78.57580184	      0.00000000	      0.00000000
      0.63415389	   -256.65239432	    -78.53727833	      0.00000000	      0.00000000
      0.63448647	   -256.50762110	    -78.49883599	      0.00000000	      0.00000000
      0.63474631	   -256.39465795	    -78.46885893	      0.00000000	      0.00000000
      0.63500614	   -256.28181646	    -78.43893108	      0.00000000	      0.00000000
      0.63530144	   -256.15371865	    -78.40497836	      0.00000000	      0.00000000
      0.63559673	   -256.02576996	    -78.37108880	      0.00000000	      0.00000000
      0.63589813	   -255.89532654	    -78.33656382	      0.00000000	      0.00000000
      0.63619952	   -255.76502968	    -78.30210421	      0.00000000	      0.00000000
      0.63650454	   -255.63331191	    -78.26729690	      0.00000000	      0.00000000
      0.63680956	   -255.50173508	    -78.23255608	      0.00000000	      0.00000000
      0.63711294	   -255.37099736	    -78.19806686	      0.00000000	      0.00000000
      0.63741633	   -255.24038998	    -78.16364299	      0.00000000	      0.00000000
      0.63772328	   -255.10837580	    -78.12888089	      0.00000000	      0.00000000
      0.63803023	   -254.97648568	    -78.09418521	      0.00000000	      0.00000000
      0.63833257	   -254.84668938	    -78.06007438	      0.00000000	      0.00000000
      0.63863492	   -254.71700435	    -78.02602756	      0.00000000	      0.00000000
      0.63894399	   -254.58454786	    -77.99129012	      0.00000000	      0.00000000
      0.63925305	   -254.45219813	    -77.95661909	      0.00000000	      0.00000000
      0.63955262	   -254.32401173	    -77.92307639	      0.00000000	      0.00000000
      0.63985219	   -254.19591668	    -77.88959565	      0.00000000	      0.00000000
      0.64016455	   -254.06244376	    -77.85475085	      0.00000000	      0.00000000
      0.64047692	   -253.92906045	    -77.81997293	      0.00000000	      0.00000000
      0.64077061	   -253.80372766	    -77.78733474	      0.00000000	      0.00000000
      0.64106429	   -253.67846549	    -77.75475524	      0.00000000	      0.00000000
      0.64138105	   -253.54343835	    -77.71968220	      0.00000000	      0.00000000
      0.64169781	   -253.40848344	    -77.68467696	      0.00000000	      0.00000000
      0.64198000	   -253.28831278	    -77.65354875	      0.00000000	      0.00000000
      0.64226219	   -253.16819159	    -77.62247395	      0.00000000	      0.00000000
      0.64258209	   -253.03207495	    -77.58731131	      0.00000000	      0.00000000
      0.64290198	   -252.89601198	    -77.55221681	      0.00000000	      0.00000000
      0.64316632	   -252.78361694	    -77.52326875	      0.00000000	      0.00000000
      0.64349401	   -252.64432510	    -77.48744675	      0.00000000	      0.00000000
      0.64382170	   -252.50507374	    -77.45169548	      0.00000000	      0.00000000
      0.64405100	   -252.40765610	    -77.42672110	      0.00000000	      0.00000000
      0.64437562	   -252.26976383	    -77.39142282	      0.00000000	      0.00000000
      0.64470024	   -252.13189644	    -77.35619323	      0.00000000	      0.00000000
      0.64495959	   -252.02176001	    -77.32809540	      0.00000000	      0.00000000
      0.64521895	   -251.91163304	    -77.30004108	      0.00000000	      0.00000000
      0.64552546	   -251.78149226	    -77.26694214	      0.00000000	      0.00000000
      0.64583197	   -251.65135614	    -77.23390353	      0.00000000	      0.00000000
      0.64611809	   -251.52987527	    -77.20311650	      0.00000000	      0.00000000
      0.64640421	   -251.40839063	    -77.17238164	      0.00000000	      0.00000000
      0.64672192	   -251.27348653	    -77.13831488	      0.00000000	      0.00000000
      0.64703963	   -251.13856824	    -77.10431195	      0.00000000	      0.00000000
      0.64731876	   -251.02001564	    -77.07449004	      0.00000000	      0.00000000
      0.64759789	   -250.90144470	    -77.04471701	      0.00000000	      0.00000000
      0.64791705	   -250.76584486	    -77.01073446	      0.00000000	      0.00000000
      0.64823621	   -250.63021167	    -76.97681532	      0.00000000	      0.00000000
      0.64850693	   -250.51512986	    -76.94809269	      0.00000000	      0.00000000
      0.64883339	   -250.37631554	    -76.91351727	      0.00000000	      0.00000000
      0.64915985	   -250.23745127	    -76.87900741	      0.00000000	      0.00000000
      0.64942058	   -250.12650690	    -76.85149278	      0.00000000	      0.00000000
      0.64974684	   -249.98762459	    -76.81712121	      0.00000000	      0.00000000
      0.65007309	   -249.84867771	    -76.78281434	      0.00000000	      0.00000000
      0.65030195	   -249.75117006	    -76.75878776	      0.00000000	      0.00000000
      0.65062454	   -249.61366500	    -76.72497441	      0.00000000	      0.00000000
      0.65094713	   -249.47608330	    -76.69122358	      0.00000000	      0.00000000
      0.65120471	   -249.36616750	    -76.66431867	      0.00000000	      0.00000000
      0.65146229	   -249.25619703	    -76.63745327	      0.00000000	      0.00000000
      0.65177030	   -249.12462291	    -76.60538027	      0.00000000	      0.00000000
      0.65207830	   -248.99296286	    -76.57336333	      0.00000000	      0.00000000
      0.65236421	   -248.87066835	    -76.54369348	      0.00000000	      0.00000000
      0.65265012	   -248.74829277	    -76.51407152	      0.00000000	      0.00000000
      0.65296749	   -248.61235060	    -76.48124548	      0.00000000	      0.00000000
      0.65328486	   -248.47630009	    -76.44847798	      0.00000000	      0.00000000
      0.65357006	   -248.35394327	    -76.41908146	      0.00000000	      0.00000000
      0.65385526	   -248.23149210	    -76.38973178	      0.00000000	      0.00000000
      0.65417377	   -248.09462504	    -76.35700965	      0.00000000	      0.00000000
      0.65449228	   -247.95763212	    -76.32434546	      0.00000000	      0.00000000
      0.65477580	   -247.83558030	    -76.29531841	      0.00000000	      0.00000000
      0.65505931	   -247.71342224	    -76.26633686	      0.00000000	      0.00000000
      0.65537769	   -247.57611434	    -76.23384599	      0.00000000	      0.00000000
      0.65569606	   -247.43866464	    -76.20141201	      0.00000000	      0.00000000
      0.65597970	   -247.31608663	    -76.17256398	      0.00000000	      0.00000000
      0.65626335	   -247.19338983	    -76.14376068	      0.00000000	      0.00000000
      0.65658152	   -247.05561085	    -76.11150383	      0.00000000	      0.00000000
      0.65689969	   -246.91767517	    -76.07930277	      0.00000000	      0.00000000
      0.65718481	   -246.79393060	    -76.05049363	      0.00000000	      0.00000000
      0.65746994	   -246.67005437	    -76.02172888	      0.00000000	      0.00000000
      0.65778802	   -246.53170106	    -75.98969146	      0.00000000	      0.00000000
      0.65810610	   -246.39317709	    -75.95770878	      0.00000000	      0.00000000
      0.65839333	   -246.26793802	    -75.92887473	      0.00000000	      0.00000000
      0.65868056	   -246.14255420	    -75.90008490	      0.00000000	      0.00000000
      0.65899858	   -246.00355384	    -75.86825935	      0.00000000	      0.00000000
      0.65931661	   -245.86436959	    -75.83648751	      0.00000000	      0.00000000
      0.65960618	   -245.73747973	    -75.80760578	      0.00000000	      0.00000000
      0.65989574	   -245.61043209	    -75.77876814	      0.00000000	      0.00000000
      0.66021370	   -245.47074021	    -75.74715293	      0.00000000	      0.00000000
      0.66053166	   -245.33085209	    -75.71559037	      0.00000000	      0.00000000
      0.66082362	   -245.20222838	    -75.68665512	      0.00000000	      0.00000000
      0.66111558	   -245.07343414	    -75.65776380	      0.00000000	      0.00000000
      0.66143343	   -244.93302140	    -75.62636002	      0.00000000	      0.00000000
      0.66175128	   -244.79240099	    -75.59500781	      0.00000000	      0.00000000
      0.66204562	   -244.66199205	    -75.56601993	      0.00000000	      0.00000000
      0.66233996	   -244.53140029	    -75.53707581	      0.00000000	      0.00000000
      0.66265764	   -244.39024549	    -75.50588540	      0.00000000	      0.00000000
      0.66297533	   -244.24887263	    -75.47474546	      0.00000000	      0.00000000
      0.66327201	   -244.11664445	    -75.44570902	      0.00000000	      0.00000000
      0.66356870	   -243.98422171	    -75.41671612	      0.00000000	      0.00000000
      0.66388615	   -243.84230880	    -75.38574108	      0.00000000	      0.00000000
      0.66420361	   -243.70016852	    -75.35481537	      0.00000000	      0.00000000
      0.66450257	   -243.56610065	    -75.32573654	      0.00000000	      0.00000000
      0.66480153	   -243.43182714	    -75.29670098	      0.00000000	      0.00000000
      0.66511871	   -243.28914342	    -75.26594290	      0.00000000	      0.00000000
      0.66543589	   -243.14622412	    -75.23523298	      0.00000000	      0.00000000
      0.66573704	   -243.01030966	    -75.20611983	      0.00000000	      0.00000000
      0.66603818	   -242.87417925	    -75.17704961	      0.00000000	      0.00000000
      0.66635504	   -242.73071360	    -75.14650924	      0.00000000	      0.00000000
      0.66667189	   -242.58700529	    -75.11601586	      0.00000000	      0.00000000
      0.66697510	   -242.44925206	    -75.08687841	      0.00000000	      0.00000000
      0.66727832	   -242.31127343	    -75.05778348	      0.00000000	      0.00000000
      0.66759481	   -242.16701407	    -75.02746028	      0.00000000	      0.00000000
      0.66791129	   -242.02250609	    -74.99718287	      0.00000000	      0.00000000
      0.66821644	   -241.88293775	    -74.96803314	      0.00000000	      0.00000000
      0.66852159	   -241.74313556	    -74.93892546	      0.00000000	      0.00000000
      0.66883769	   -241.59806744	    -74.90881707	      0.00000000	      0.00000000
      0.66915380	   -241.45274580	    -74.87875325	      0.00000000	      0.00000000
      0.66946071	   -241.31140216	    -74.84960520	      0.00000000	      0.00000000
      0.66976763	   -241.16981727	    -74.82049863	      0.00000000	      0.00000000
      0.67008335	   -241.02391926	    -74.79060037	      0.00000000	      0.00000000
      0.67039907	   -240.87776388	    -74.76074544	      0.00000000	      0.00000000
      0.67070757	   -240.73469963	    -74.73161451	      0.00000000	      0.00000000
      0.67101607	   -240.59138785	    -74.70252440	      0.00000000	      0.00000000
      0.67133144	   -240.44463066	    -74.67282896	      0.00000000	      0.00000000
      0.67164681	   -240.29761322	    -74.64317562	      0.00000000	      0.00000000
      0.67195669	   -240.15289487	    -74.61407802	      0.00000000	      0.00000000
      0.67226658	   -240.00792390	    -74.58502051	      0.00000000	      0.00000000
      0.67258165	   -239.86026937	    -74.55551796	      0.00000000	      0.00000000
      0.67289672	   -239.71235260	    -74.52605629	      0.00000000	      0.00000000
      0.67320779	   -239.56605367	    -74.49700799	      0.00000000	      0.00000000
      0.67351887	   -239.41949820	    -74.46799896	      0.00000000	      0.00000000
      0.67382994	   -239.27268562	    -74.43902887	      0.00000000	      0.00000000
      0.67414102	   -239.12561585	    -74.41009746	      0.00000000	      0.00000000
      0.67445209	   -238.97828843	    -74.38120441	      0.00000000	      0.00000000
      0.67476316	   -238.83070335	    -74.35234946	      0.00000000	      0.00000000
      0.67507424	   -238.68286030	    -74.32353229	      0.00000000	      0.00000000
      0.67538531	   -238.53475935	    -74.29475264	      0.00000000	      0.00000000
      0.67569638	   -238.38640030	    -74.26601018	      0.00000000	      0.00000000
      0.67600746	   -238.23778329	    -74.23730465	      0.00000000	      0.00000000
      0.67631853	   -238.08890824	    -74.20863572	      0.00000000	      0.00000000
      0.67662960	   -237.93977538	    -74.18000311	      0.00000000	      0.00000000
      0.67694068	   -237.79038472	    -74.15140650	      0.00000000	      0.00000000
      0.67725175	   -237.64073658	    -74.12284561	      0.00000000	      0.00000000
      0.67756282	   -237.49083106	    -74.09432012	      0.00000000	      0.00000000
      0.67787390	   -237.34066856	    -74.06582973	      0.00000000	      0.00000000
      0.67818497	   -237.19024928	    -74.03737412	      0.00000000	      0.00000000
      0.67849605	   -237.03957369	    -74.00895300	      0.00000000	      0.00000000
      0.67880712	   -236.88864208	    -73.98056604	      0.00000000	      0.00000000
      0.67911819	   -236.73745497	    -73.95221294	      0.00000000	      0.00000000
      0.67942927	   -236.58601276	    -73.92389336	      0.00000000	      0.00000000
      0.67974034	   -236.43431604	    -73.89560701	      0.00000000	      0.00000000
      0.68005141	   -236.28236528	    -73.86735355	      0.00000000	      0.00000000
      0.68036249	   -236.13016112	    -73.83913267	      0.00000000	      0.00000000
      0.68067356	   -235.97770412	    -73.81094403	      0.00000000	      0.00000000
      0.68098463	   -235.82499499	    -73.78278732	      0.00000000	      0.00000000
      0.68129571	   -235.67203435	    -73.75466220	      0.00000000	      0.00000000
      0.68160678	   -235.51882296	    -73.72656834	      0.00000000	      0.00000000
      0.68191785	   -235.36536152	    -73.69850540	      0.00000000	      0.00000000
      0.68222893	   -235.21165083	    -73.67047306	      0.00000000	      0.00000000
      0.68254000	   -235.05769165	    -73.64247096	      0.00000000	      0.00000000
      0.68285108	   -234.90348485	    -73.61449878	      0.00000000	      0.00000000
      0.68316215	   -234.74903123	    -73.58655616	      0.00000000	      0.00000000
      0.68347322	   -234.59433171	    -73.55864275	      0.00000000	      0.00000000
      0.68378430	   -234.43938715	    -73.53075821	      0.00000000	      0.00000000
      0.68409537	   -234.28419849	    -73.50290219	      0.00000000	      0.00000000
      0.68440644	   -234.12876666	    -73.47507432	      0.00000000	      0.00000000
      0.68471752	   -233.97309264	    -73.44727426	      0.00000000	      0.00000000
      0.68502859	   -233.81717739	    -73.41950163	      0.00000000	      0.00000000
      0.68533966	   -233.66102193	    -73.39175608	      0.00000000	      0.00000000
      0.68565074	   -233.50462726	    -73.36403723	      0.00000000	      0.00000000
      0.68596181	   -233.34799443	    -73.33634472	      0.00000000	      0.00000000
      0.68627289	   -233.19112449	    -73.30867817	      0.00000000	      0.00000000
      0.68658396	   -233.03401851	    -73.28103721	      0.00000000	      0.00000000
      0.68689503	   -232.87667755	    -73.25342145	      0.00000000	      0.00000000
      0.68720611	   -232.71910273	    -73.22583052	      0.00000000	      0.00000000
      0.68751718	   -232.56129514	    -73.19826402	      0.00000000	      0.00000000
      0.68782825	   -232.40325590	    -73.17072156	      0.00000000	      0.00000000
      0.68813933	   -232.24498614	    -73.14320274	      0.00000000	      0.00000000
      0.68845040	   -232.08648700	    -73.11570718	      0.00000000	      0.00000000
      0.68876147	   -231.92775967	    -73.08823447	      0.00000000	      0.00000000
      0.68907255	   -231.76880545	    -73.06078420	      0.00000000	      0.00000000
      0.68938362	   -231.60962573	    -73.03335596	      0.00000000	      0.00000000
      0.68969469	   -231.45022203	    -73.00594934	      0.00000000	      0.00000000
      0.69000577	   -231.29059597	    -72.97856393	      0.00000000	      0.00000000
      0.69031684	   -231.13074932	    -72.95119930	      0.00000000	      0.00000000
      0.69062792	   -230.97068396	    -72.92385502	      0.00000000	      0.00000000
      0.69093899	   -230.81040193	    -72.89653067	      0.00000000	      0.00000000
      0.69125006	   -230.64990544	    -72.86922581	      0.00000000	      0.00000000
      0.69156114	   -230.48919682	    -72.84194000	      0.00000000	      0.00000000
      0.69187221	   -230.32827863	    -72.81467281	      0.00000000	      0.00000000
      0.69218328	   -230.16715357	    -72.78742378	      0.00000000	      0.00000000
      0.69249436	   -230.00582457	    -72.76019246	      0.00000000	      0.00000000
      0.69280543	   -229.84429477	    -72.73297839	      0.00000000	      0.00000000
      0.69311650	   -229.68256752	    -72.70578112	      0.00000000	      0.00000000
      0.69342758	   -229.52064641	    -72.67860018	      0.00000000	      0.00000000
      0.69373865	   -229.35853530	    -72.65143509	      0.00000000	      0.00000000
      0.69404972	   -229.19623829	    -72.62428538	      0.00000000	      0.00000000
      0.69436080	   -229.03375977	    -72.59715058	      0.00000000	      0.00000000
      0.69467187	   -228.87110440	    -72.57003018	      0.00000000	      0.00000000
      0.69498295	   -228.70827716	    -72.54292371	      0.00000000	      0.00000000
      0.69529402	   -228.54528330	    -72.51583066	      0.00000000	      0.00000000
      0.69560509	   -228.38212841	    -72.48875054	      0.00000000	      0.00000000
      0.69591617	   -228.21881836	    -72.46168284	      0.00000000	      0.00000000
      0.69622724	   -228.05535936	    -72.43462703	      0.00000000	      0.00000000
      0.69653831	   -227.89175789	    -72.40758262	      0.00000000	      0.00000000
      0.69684939	   -227.72802075	    -72.38054906	      0.00000000	      0.00000000
      0.69716046	   -227.56415502	    -72.35352584	      0.00000000	      0.00000000
      0.69747153	   -227.40016803	    -72.32651241	      0.00000000	      0.00000000
      0.69778261	   -227.23606736	    -72.29950823	      0.00000000	      0.00000000
      0.69809368	   -227.07186080	    -72.27251277	      0.00000000	      0.00000000
      0.69840475	   -226.90755632	    -72.24552545	      0.00000000	      0.00000000
      0.69871583	   -226.74316205	    -72.21854573	      0.00000000	      0.00000000
      0.69902690	   -226.57868619	    -72.19157304	      0.00000000	      0.00000000
      0.69933798	   -226.41413705	    -72.16460681	      0.00000000	      0.00000000
      0.69964905	   -226.24952294	    -72.13764646	      0.00000000	      0.00000000
      0.69996012	   -226.08485213	    -72.11069141	      0.00000000	      0.00000000
      0.70027120	   -225.92013287	    -72.08374106	      0.00000000	      0.00000000
      0.70058227	   -225.75537327	    -72.05679482	      0.00000000	      0.00000000
      0.70089334	   -225.59058131	    -72.02985209	      0.00000000	      0.00000000
      0.70120442	   -225.42576481	    -72.00291226	      0.00000000	      0.00000000
      0.70151549	   -225.26093137	    -71.97597471	      0.00000000	      0.00000000
      0.70182656	   -225.09608836	    -71.94903883	      0.00000000	      0.00000000
      0.70213764	   -224.93124292	    -71.92210398	      0.00000000	      0.00000000
      0.70244871	   -224.76640193	    -71.89516952	      0.00000000	      0.00000000
      0.70275978	   -224.60157198	    -71.86823483	      0.00000000	      0.00000000
      0.70307086	   -224.43675942	    -71.84129926	      0.00000000	      0.00000000
      0.70338193	   -224.27197033	    -71.81436214	      0.00000000	      0.00000000
      0.70369301	   -224.10721052	    -71.78742283	      0.00000000	      0.00000000
      0.70400408	   -223.94248559	    -71.76048065	      0.00000000	      0.00000000
      0.70431515	   -223.77780089	    -71.73353495	      0.00000000	      0.00000000
      0.70462623	   -223.61316157	    -71.70658503	      0.00000000	      0.00000000
      0.70493730	   -223.44857259	    -71.67963022	      0.00000000	      0.00000000
      0.70524837	   -223.28403878	    -71.65266982	      0.00000000	      0.00000000
      0.70555945	   -223.11956481	    -71.62570316	      0.00000000	      0.00000000
      0.70587052	   -222.95515526	    -71.59872951	      0.00000000	      0.00000000
      0.70618159	   -222.79081462	    -71.57174819	      0.00000000	      0.00000000
      0.70649267	   -222.62654734	    -71.54475848	      0.00000000	      0.00000000
      0.70680374	   -222.46235784	    -71.51775966	      0.00000000	      0.00000000
      0.70711481	   -222.29825052	    -71.49075101	      0.00000000	      0.00000000
      0.70742589	   -222.13422983	    -71.46373181	      0.00000000	      0.00000000
      0.70773696	   -221.97030021	    -71.43670133	      0.00000000	      0.00000000
      0.70804804	   -221.80646618	    -71.40965883	      0.00000000	      0.00000000
      0.70835911	   -221.64273229	    -71.38260358	      0.00000000	      0.00000000
      0.70867018	   -221.47910318	    -71.35553482	      0.00000000	      0.00000000
      0.70898126	   -221.31558351	    -71.32845181	      0.00000000	      0.00000000
      0.70929233	   -221.15217800	    -71.30135381	      0.00000000	      0.00000000
      0.70960340	   -220.98889141	    -71.27424005	      0.00000000	      0.00000000
      0.70991448	   -220.82572851	    -71.24710977	      0.00000000	      0.00000000
      0.71022555	   -220.66269402	    -71.21996223	      0.00000000	      0.00000000
      0.71053662	   -220.49979263	    -71.19279664	      0.00000000	      0.00000000
      0.71084770	   -220.33702894	    -71.16561224	      0.00000000	      0.00000000
      0.71115877	   -220.17440738	    -71.13840828	      0.00000000	      0.00000000
      0.71146984	   -220.01193220	    -71.11118396	      0.00000000	      0.00000000
      0.71178092	   -219.84960740	    -71.08393852	      0.00000000	      0.00000000
      0.71209199	   -219.68743669	    -71.05667119	      0.00000000	      0.00000000
      0.71240307	   -219.52542340	    -71.02938119	      0.00000000	      0.00000000
      0.71271414	   -219.36357048	    -71.00206774	      0.00000000	      0.00000000
      0.71302521	   -219.20188042	    -70.97473007	      0.00000000	      0.00000000
      0.71333629	   -219.04035523	    -70.94736739	      0.00000000	      0.00000000
      0.71364736	   -218.87899637	    -70.91997893	      0.00000000	      0.00000000
      0.71395843	   -218.71780477	    -70.89256391	      0.00000000	      0.00000000
      0.71426951	   -218.55678079	    -70.86512156	      0.00000000	      0.00000000
      0.71458058	   -218.39592421	    -70.83765110	      0.00000000	      0.00000000
      0.71489165	   -218.23523424	    -70.81015176	      0.00000000	      0.00000000
      0.71520273	   -218.07470950	    -70.78262276	      0.00000000	      0.00000000
      0.71551380	   -217.91434807	    -70.75506334	      0.00000000	      0.00000000
      0.71582488	   -217.75414749	    -70.72747272	      0.00000000	      0.00000000
      0.71613595	   -217.59410476	    -70.69985014	      0.00000000	      0.00000000
      0.71644702	   -217.43421644	    -70.67219485	      0.00000000	      0.00000000
      0.71675810	   -217.27447860	    -70.64450608	      0.00000000	      0.00000000
      0.71706917	   -217.11488693	    -70.61678307	      0.00000000	      0.00000000
      0.71738024	   -216.95543671	    -70.58902509	      0.00000000	      0.00000000
      0.71769132	   -216.79612288	    -70.56123138	      0.00000000	      0.00000000
      0.71800239	   -216.63694009	    -70.53340120	      0.00000000	      0.00000000
      0.71831346	   -216.47788270	    -70.50553383	      0.00000000	      0.00000000
      0.71862454	   -216.31894485	    -70.47762852	      0.00000000	      0.00000000
      0.71893561	   -216.16012047	    -70.44968455	      0.00000000	      0.00000000
      0.71924668	   -216.00140330	    -70.42170122	      0.00000000	      0.00000000
      0.71955776	   -215.84278697	    -70.39367780	      0.00000000	      0.00000000
      0.71986883	   -215.68426498	    -70.36561359	      0.00000000	      0.00000000
      0.72017991	   -215.52583073	    -70.33750790	      0.00000000	      0.00000000
      0.72049098	   -215.36747757	    -70.30936002	      0.00000000	      0.00000000
      0.72080205	   -215.20919880	    -70.28116929	      0.00000000	      0.00000000
      0.72111313	   -215.05098771	    -70.25293503	      0.00000000	      0.00000000
      0.72142420	   -214.89283756	    -70.22465656	      0.00000000	      0.00000000
      0.72173527	   -214.73474165	    -70.19633323	      0.00000000	      0.00000000
      0.72204635	   -214.57669342	    -70.16796438	      0.00000000	      0.00000000
      0.72235742	   -214.41868641	    -70.13954938	      0.00000000	      0.00000000
      0.72266849	   -214.26071426	    -70.11108759	      0.00000000	      0.00000000
      0.72297957	   -214.10277076	    -70.08257838	      0.00000000	      0.00000000
      0.72329064	   -213.94484979	    -70.05402114	      0.00000000	      0.00000000
      0.72360171	   -213.78694534	    -70.02541526	      0.00000000	      0.00000000
      0.72391279	   -213.62905149	    -69.99676014	      0.00000000	      0.00000000
      0.72422386	   -213.47116243	    -69.96805519	      0.00000000	      0.00000000
      0.72453494	   -213.31327246	    -69.93929983	      0.00000000	      0.00000000
      0.72484601	   -213.15537593	    -69.91049349	      0.00000000	      0.00000000
      0.72515708	   -212.99746731	    -69.88163561	      0.00000000	      0.00000000
      0.72546816	   -212.83954114	    -69.85272564	      0.00000000	      0.00000000
      0.72577923	   -212.68159204	    -69.82376302	      0.00000000	      0.00000000
      0.72609030	   -212.52361471	    -69.79474724	      0.00000000	      0.00000000
      0.72640138	   -212.36560392	    -69.76567775	      0.00000000	      0.00000000
      0.72671245	   -212.20755451	    -69.73655406	      0.00000000	      0.00000000
      0.72702352	   -212.04946138	    -69.70737565	      0.00000000	      0.00000000
      0.72733460	   -211.89131951	    -69.67814203	      0.00000000	      0.00000000
      0.72764567	   -211.73312391	    -69.64885271	      0.00000000	      0.00000000
      0.72795674	   -211.57486968	    -69.61950721	      0.00000000	      0.00000000
      0.72826782	   -211.41655196	    -69.59010507	      0.00000000	      0.00000000
      0.72857889	   -211.25816591	    -69.56064581	      0.00000000	      0.00000000
      0.72888997	   -211.09970679	    -69.53112900	      0.00000000	      0.00000000
      0.72920104	   -210.94116987	    -69.50155419	      0.00000000	      0.00000000
      0.72951211	   -210.78255046	    -69.47192094	      0.00000000	      0.00000000
      0.72982319	   -210.62384392	    -69.44222884	      0.00000000	      0.00000000
      0.73013426	   -210.46504565	    -69.41247746	      0.00000000	      0.00000000
      0.73044533	   -210.30615105	    -69.38266640	      0.00000000	      0.00000000
      0.73075641	   -210.14715559	    -69.35279525	      0.00000000	      0.00000000
      0.73106748	   -209.98805473	    -69.32286363	      0.00000000	      0.00000000
      0.73137855	   -209.82884398	    -69.29287114	      0.00000000	      0.00000000
      0.73168963	   -209.66951886	    -69.26281742	      0.00000000	      0.00000000
      0.73200070	   -209.51007489	    -69.23270210	      0.00000000	      0.00000000
      0.73231177	   -209.35050762	    -69.20252481	      0.00000000	      0.00000000
      0.73262285	   -209.19081262	    -69.17228520	      0.00000000	      0.00000000
      0.73293392	   -209.03098546	    -69.14198291	      0.00000000	      0.00000000
      0.73324500	   -208.87102169	    -69.11161763	      0.00000000	      0.00000000
      0.73355607	   -208.71091689	    -69.08118899	      0.00000000	      0.00000000
      0.73386714	   -208.55066663	    -69.05069669	      0.00000000	      0.00000000
      0.73417822	   -208.39026648	    -69.02014040	      0.00000000	      0.00000000
      0.73448929	   -208.22971199	    -68.98951980	      0.00000000	      0.00000000
      0.73480036	   -208.06899871	    -68.95883459	      0.00000000	      0.00000000
      0.73511144	   -207.90812217	    -68.92808446	      0.00000000	      0.00000000
      0.73542251	   -207.74707788	    -68.89726911	      0.00000000	      0.00000000
      0.73573358	   -207.58586133	    -68.86638826	      0.00000000	      0.00000000
      0.73604466	   -207.42446798	    -68.83544161	      0.00000000	      0.00000000
      0.73635573	   -207.26289328	    -68.80442889	      0.00000000	      0.00000000
      0.73666680	   -207.10113262	    -68.77334982	      0.00000000	      0.00000000
      0.73697788	   -206.93918137	    -68.74220412	      0.00000000	      0.00000000
      0.73728895	   -206.77703487	    -68.71099152	      0.00000000	      0.00000000
      0.73760003	   -206.61468839	    -68.67971177	      0.00000000	      0.00000000
      0.73791110	   -206.45213717	    -68.64836460	      0.00000000	      0.00000000
      0.73822217	   -206.28937639	    -68.61694976	      0.00000000	      0.00000000
      0.73853325	   -206.12640118	    -68.58546699	      0.00000000	      0.00000000
      0.73884432	   -205.96320661	    -68.55391604	      0.00000000	      0.00000000
      0.73915539	   -205.79978766	    -68.52229668	      0.00000000	      0.00000000
      0.73946647	   -205.63613927	    -68.49060865	      0.00000000	      0.00000000
      0.73977754	   -205.47225629	    -68.45885172	      0.00000000	      0.00000000
      0.74008861	   -205.30813350	    -68.42702566	      0.00000000	      0.00000000
      0.74039969	   -205.14376556	    -68.39513021	      0.00000000	      0.00000000
      0.74071076	   -204.97914708	    -68.36316517	      0.00000000	      0.00000000
      0.74102183	   -204.81427255	    -68.33113029	      0.00000000	      0.00000000
      0.74133291	   -204.64913635	    -68.29902535	      0.00000000	      0.00000000
      0.74164398	   -204.48373277	    -68.26685012	      0.00000000	      0.00000000
      0.74195506	   -204.31805597	    -68.23460438	      0.00000000	      0.00000000
      0.74226613	   -204.15209999	    -68.20228791	      0.00000000	      0.00000000
      0.74257720	   -203.98585872	    -68.16990049	      0.00000000	      0.00000000
      0.74288828	   -203.81932595	    -68.13744189	      0.00000000	      0.00000000
      0.74319935	   -203.65249529	    -68.10491191	      0.00000000	      0.00000000
      0.74351042	   -203.48536020	    -68.07231032	      0.00000000	      0.00000000
      0.74382150	   -203.31791399	    -68.03963690	      0.00000000	      0.00000000
      0.74413257	   -203.15014980	    -68.00689145	      0.00000000	      0.00000000
      0.74444364	   -202.98206056	    -67.97407374	      0.00000000	      0.00000000
      0.74475472	   -202.81363905	    -67.94118357	      0.00000000	      0.00000000
      0.74506579	   -202.64487782	    -67.90822071	      0.00000000	      0.00000000
      0.74537687	   -202.47576921	    -67.87518495	      0.00000000	      0.00000000
      0.74568794	   -202.30630535	    -67.84207609	      0.00000000	      0.00000000
      0.74599901	   -202.13647813	    -67.80889390	      0.00000000	      0.00000000
      0.74631009	   -201.96627920	    -67.77563818	      0.00000000	      0.00000000
      0.74662116	   -201.79569993	    -67.74230870	      0.00000000	      0.00000000
      0.74693223	   -201.62473146	    -67.70890526	      0.00000000	      0.00000000
      0.74724331	   -201.45336460	    -67.67542763	      0.00000000	      0.00000000
      0.74755438	   -201.28158990	    -67.64187560	      0.00000000	      0.00000000
      0.74786545	   -201.10939758	    -67.60824897	      0.00000000	      0.00000000
      0.74817653	   -200.93677755	    -67.57454750	      0.00000000	      0.00000000
      0.74848760	   -200.76371935	    -67.54077097	      0.00000000	      0.00000000
      0.74879867	   -200.59021220	    -67.50691918	      0.00000000	      0.00000000
      0.74910975	   -200.41624493	    -67.47299190	      0.00000000	      0.00000000
      0.74942082	   -200.24180599	    -67.43898891	      0.00000000	      0.00000000
      0.74973190	   -200.06688344	    -67.40490999	      0.00000000	      0.00000000
      0.75004297	   -199.89146490	    -67.37075491	      0.00000000	      0.00000000
      0.75035404	   -199.71553757	    -67.33652344	      0.00000000	      0.00000000
      0.75066512	   -199.53908823	    -67.30221536	      0.00000000	      0.00000000
      0.75097619	   -199.36210316	    -67.26783044	      0.00000000	      0.00000000
      0.75128726	   -199.18456820	    -67.23336846	      0.00000000	      0.00000000
      0.75159834	   -199.00646868	    -67.19882917	      0.00000000	      0.00000000
      0.75190941	   -198.82778946	    -67.16421235	      0.00000000	      0.00074505
      0.75222048	   -198.64851560	    -67.12951789	      0.00000000	      0.01747698
      0.75253156	   -198.46863513	    -67.09474625	      0.00000000	      0.08128172
      0.75284263	   -198.28814145	    -67.05989890	      0.00000000	      0.22070132
      0.75328755	   -198.02891864	    -67.00993106	      0.00000000	      0.57445641
      0.75360129	   -197.84537102	    -66.97461020	      0.00000000	      0.92194649
      0.75391503	   -197.66120003	    -66.93922180	      0.00000000	      1.32840764
      0.75415525	   -197.51975833	    -66.91208096	      0.00000000	      1.66622932
      0.75445913	   -197.34030938	    -66.87769531	      0.00000000	      2.11213229
      0.75476300	   -197.16025880	    -66.84325074	      0.00000000	      2.56552622
      0.75506688	   -196.97959501	    -66.80874795	      0.00000000	      3.01525139
      0.75537075	   -196.79830454	    -66.77418734	      0.00000000	      3.45332690
      0.75567463	   -196.61637177	    -66.73956904	      0.00000000	      3.87445478
      0.75597850	   -196.43377963	    -66.70489296	      0.00000000	      4.27537996
      0.75628238	   -196.25050974	    -66.67015889	      0.00000000	      4.65433015
      0.75658625	   -196.06654277	    -66.63536650	      0.00000000	      5.01058366
      0.75689013	   -195.88185854	    -66.60051539	      0.00000000	      5.34414988
      0.75719400	   -195.69643632	    -66.56560511	      0.00000000	      5.65553653
      0.75749788	   -195.51025489	    -66.53063518	      0.00000000	      5.94558130
      0.75780175	   -195.32329273	    -66.49560508	      0.00000000	      6.21533043
      0.75810563	   -195.13552817	    -66.46051430	      0.00000000	      6.46595153
      0.75840950	   -194.94693948	    -66.42536233	      0.00000000	      6.69867130
      0.75871338	   -194.75750501	    -66.39014862	      0.00000000	      6.91473155
      0.75901725	   -194.56720332	    -66.35487267	      0.00000000	      7.11535837
      0.75932113	   -194.37601326	    -66.31953394	      0.00000000	      7.30174118
      0.75962500	   -194.18391411	    -66.28413194	      0.00000000	      7.47501884
      0.75992887	   -193.99088567	    -66.24866616	      0.00000000	      7.63627103
      0.76023275	   -193.79690834	    -66.21313609	      0.00000000	      7.78651334
      0.76053662	   -193.60196322	    -66.17754125	      0.00000000	      7.92669523
      0.76084050	   -193.40603223	    -66.14188116	      0.00000000	      8.05769984
      0.76114437	   -193.20909811	    -66.10615534	      0.00000000	      8.18034526
      0.76144825	   -193.01114454	    -66.07036333	      0.00000000	      8.29538673
      0.76175212	   -192.81215620	    -66.03450467	      0.00000000	      8.40351942
      0.76205600	   -192.61211879	    -65.99857889	      0.00000000	      8.50538169
      0.76235987	   -192.41101906	    -65.96258555	      0.00000000	      8.60155849
      0.76266375	   -192.20884490	    -65.92652421	      0.00000000	      8.69258484
      0.76296762	   -192.00558529	    -65.89039443	      0.00000000	      8.77894939
      0.76327150	   -191.80123035	    -65.85419576	      0.00000000	      8.86109776
      0.76357537	   -191.59577132	    -65.81792778	      0.00000000	      8.93943593
      0.76387925	   -191.38920057	    -65.78159007	      0.00000000	      9.01433331
      0.76418312	   -191.18151160	    -65.74518218	      0.00000000	      9.08612575
      0.76448700	   -190.97269897	    -65.70870370	      0.00000000	      9.15511836
      0.76479087	   -190.76275831	    -65.67215420	      0.00000000	      9.22158809
      0.76509475	   -190.55168630	    -65.63553326	      0.00000000	      9.28578619
      0.76539862	   -190.33948060	    -65.59884046	      0.00000000	      9.34794043
      0.76570250	   -190.12613981	    -65.56207537	      0.00000000	      9.40825724
      0.76600637	   -189.91166345	    -65.52523759	      0.00000000	      9.46692355
      0.76627959	   -189.71785261	    -65.49205330	      0.00000000	      9.51840286
      0.76655282	   -189.52312466	    -65.45880955	      0.00000000	      9.56879685
      0.76682604	   -189.32748119	    -65.42550608	      0.00000000	      9.61820764
      0.76709926	   -189.13092398	    -65.39214257	      0.00000000	      9.66672867
      0.76737248	   -188.93345530	    -65.35871871	      0.00000000	      9.71444524
      0.76764571	   -188.73507782	    -65.32523420	      0.00000000	      9.76143523
      0.76791893	   -188.53579459	    -65.29168873	      0.00000000	      9.80776978
      0.76819215	   -188.33560903	    -65.25808198	      0.00000000	      9.85351377
      0.76846537	   -188.13452488	    -65.22441364	      0.00000000	      9.89872644
      0.76873860	   -187.93254618	    -65.19068339	      0.00000000	      9.94346183
      0.76901182	   -187.72967725	    -65.15689092	      0.00000000	      9.98776921
      0.76928504	   -187.52592265	    -65.12303591	      0.00000000	     10.03169354
      0.76955826	   -187.32128717	    -65.08911804	      0.00000000	     10.07527581
      0.76983149	   -187.11577578	    -65.05513699	      0.00000000	     10.11855336
      0.77010471	   -186.90939366	    -65.02109244	      0.00000000	     10.16156026
      0.77037793	   -186.70214611	    -64.98698405	      0.00000000	     10.20432754
      0.77065115	   -186.49403858	    -64.95281150	      0.00000000	     10.24688345
      0.77092438	   -186.28507664	    -64.91857446	      0.00000000	     10.28925375
      0.77119760	   -186.07526593	    -64.88427259	      0.00000000	     10.33146189
      0.77147082	   -185.86461218	    -64.84990556	      0.00000000	     10.37352922
      0.77174404	   -185.65312120	    -64.81547304	      0.00000000	     10.41547517
      0.77201727	   -185.44079880	    -64.78097467	      0.00000000	     10.45731742
      0.77229049	   -185.22765086	    -64.74641011	      0.00000000	     10.49907206
      0.77256371	   -185.01368325	    -64.71177903	      0.00000000	     10.54075372
      0.77283693	   -184.79890184	    -64.67708106	      0.00000000	     10.58237571
      0.77311016	   -184.58331252	    -64.64231586	      0.00000000	     10.62395010
      0.77338338	   -184.36692113	    -64.60748306	      0.00000000	     10.66548789
      0.77365660	   -184.14973347	    -64.57258232	      0.00000000	     10.70699904
      0.77392982	   -183.93175534	    -64.53761326	      0.00000000	     10.74849261
      0.77420305	   -183.71299244	    -64.50257552	      0.00000000	     10.78997682
      0.77447627	   -183.49345044	    -64.46746874	      0.00000000	     10.83145911
      0.77474949	   -183.27313495	    -64.43229253	      0.00000000	     10.87294623
      0.77502271	   -183.05205147	    -64.39704653	      0.00000000	     10.91444429
      0.77529594	   -182.83020545	    -64.36173034	      0.00000000	     10.95595882
      0.77556916	   -182.60760224	    -64.32634360	      0.00000000	     10.99749482
      0.77584238	   -182.38424711	    -64.29088591	      0.00000000	     11.03905680
      0.77611560	   -182.16014522	    -64.25535688	      0.00000000	     11.08064883
      0.77638883	   -181.93530163	    -64.21975612	      0.00000000	     11.12227459
      0.77666205	   -181.70972131	    -64.18408322	      0.00000000	     11.16393738
      0.77693527	   -181.48340910	    -64.14833779	      0.00000000	     11.20564016
      0.77720849	   -181.25636973	    -64.11251941	      0.00000000	     11.24738558
      0.77748172	   -181.02860784	    -64.07662768	      0.00000000	     11.28917604
      0.77775494	   -180.80012791	    -64.04066218	      0.00000000	     11.33101365
      0.77802816	   -180.57093435	    -64.00462250	      0.00000000	     11.37290030
      0.77830138	   -180.34103140	    -63.96850820	      0.00000000	     11.41483767
      0.77857461	   -180.11042321	    -63.93231885	      0.00000000	     11.45682724
      0.77884783	   -179.87911378	    -63.89605404	      0.00000000	     11.49887030
      0.77912105	   -179.64710702	    -63.85971331	      0.00000000	     11.54096801
      0.77939427	   -179.41440667	    -63.82329624	      0.00000000	     11.58312135
      0.77966750	   -179.18101637	    -63.78680236	      0.00000000	     11.62533116
      0.77994072	   -178.94693963	    -63.75023126	      0.00000000	     11.66759819
      0.78021394	   -178.71217982	    -63.71358251	      0.00000000	     11.70992303
      0.78048717	   -178.47674019	    -63.67685569	      0.00000000	     11.75230619
      0.78076039	   -178.24062386	    -63.64005038	      0.00000000	     11.79474809
      0.78103361	   -178.00383381	    -63.60316613	      0.00000000	     11.83724904
      0.78130683	   -177.76637292	    -63.56620252	      0.00000000	     11.87980928
      0.78158006	   -177.52824390	    -63.52915911	      0.00000000	     11.92242897
      0.78185328	   -177.28944938	    -63.49203544	      0.00000000	     11.96510820
      0.78212650	   -177.04999183	    -63.45483107	      0.00000000	     12.00784699
      0.78239972	   -176.80987359	    -63.41754553	      0.00000000	     12.05064532
      0.78267295	   -176.56909691	    -63.38017838	      0.00000000	     12.09350308
      0.78294617	   -176.32766387	    -63.34272914	      0.00000000	     12.13642014
      0.78321939	   -176.08557646	    -63.30519734	      0.00000000	     12.17939631
      0.78349261	   -175.84283652	    -63.26758251	      0.00000000	     12.22243135
      0.78376584	   -175.59944580	    -63.22988416	      0.00000000	     12.26552499
      0.78403906	   -175.35540590	    -63.19210181	      0.00000000	     12.30867690
      0.78431228	   -175.11071831	    -63.15423497	      0.00000000	     12.35188673
      0.78458550	   -174.86538440	    -63.11628313	      0.00000000	     12.39515408
      0.78485873	   -174.61940543	    -63.07824581	      0.00000000	     12.43847854
      0.78513195	   -174.37278252	    -63.04012248	      0.00000000	     12.48185963
      0.78540517	   -174.12551670	    -63.00191264	      0.00000000	     12.52529689
      0.78567839	   -173.87760887	    -62.96361577	      0.00000000	     12.56878977
      0.78595162	   -173.62905982	    -62.92523134	      0.00000000	     12.61233775
      0.78622484	   -173.37987023	    -62.88675882	      0.00000000	     12.65594024
      0.78649806	   -173.13004067	    -62.84819768	      0.00000000	     12.69959664
      0.78677128	   -172.87957159	    -62.80954738	      0.00000000	     12.74330632
      0.78704451	   -172.62846333	    -62.77080736	      0.00000000	     12.78706863
      0.78731773	   -172.37671615	    -62.73197708	      0.00000000	     12.83088289
      0.78759095	   -172.12433016	    -62.69305598	      0.00000000	     12.87474839
      0.78786417	   -171.87130541	    -62.65404349	      0.00000000	     12.91866441
      0.78813740	   -171.61764180	    -62.61493904	      0.00000000	     12.96263018
      0.78841062	   -171.36333916	    -62.57574205	      0.00000000	     13.00664493
      0.78868384	   -171.10839720	    -62.53645195	      0.00000000	     13.05070785
      0.78895706	   -170.85281555	    -62.49706813	      0.00000000	     13.09481811
      0.78923029	   -170.59659371	    -62.45759001	      0.00000000	     13.13897486
      0.78950351	   -170.33973111	    -62.41801699	      0.00000000	     13.18317720
      0.78977673	   -170.08222705	    -62.37834845	      0.00000000	     13.22742424
      0.79004995	   -169.82408078	    -62.33858378	      0.00000000	     13.27171503
      0.79032318	   -169.56529140	    -62.29872237	      0.00000000	     13.31604861
      0.79059640	   -169.30585796	    -62.25876357	      0.00000000	     13.36042398
      0.79086962	   -169.04577939	    -62.21870676	      0.00000000	     13.40484013
      0.79114284	   -168.78505454	    -62.17855130	      0.00000000	     13.44929600
      0.79141607	   -168.52368216	    -62.13829654	      0.00000000	     13.49379051
      0.79166189	   -168.28796124	    -62.10199244	      0.00000000	     13.53385592
      0.79190772	   -168.05171382	    -62.06560691	      0.00000000	     13.57395094
      0.79215355	   -167.81493900	    -62.02913950	      0.00000000	     13.61407464
      0.79239938	   -167.57763561	    -61.99258971	      0.00000000	     13.65422614
      0.79264521	   -167.33980245	    -61.95595705	      0.00000000	     13.69440453
      0.79289104	   -167.10143826	    -61.91924102	      0.00000000	     13.73460888
      0.79313687	   -166.86254170	    -61.88244112	      0.00000000	     13.77483823
      0.79338269	   -166.62311139	    -61.84555684	      0.00000000	     13.81509159
      0.79362852	   -166.38314591	    -61.80858766	      0.00000000	     13.85536795
      0.79387435	   -166.14264375	    -61.77153306	      0.00000000	     13.89566628
      0.79412018	   -165.90160338	    -61.73439252	      0.00000000	     13.93598549
      0.79436601	   -165.66002318	    -61.69716552	      0.00000000	     13.97632448
      0.79461184	   -165.41790151	    -61.65985152	      0.00000000	     14.01668211
      0.79485767	   -165.17523666	    -61.62244997	      0.00000000	     14.05705721
      0.79510350	   -164.93202685	    -61.58496035	      0.00000000	     14.09744856
      0.79534932	   -164.68827029	    -61.54738209	      0.00000000	     14.13785493
      0.79559515	   -164.44396509	    -61.50971464	      0.00000000	     14.17827502
      0.79584098	   -164.19910934	    -61.47195745	      0.00000000	     14.21870751
      0.79608681	   -163.95370107	    -61.43410995	      0.00000000	     14.25915103
      0.79633264	   -163.70773824	    -61.39617158	      0.00000000	     14.29960415
      0.79657847	   -163.46121879	    -61.35814175	      0.00000000	     14.34006542
      0.79682430	   -163.21414058	    -61.32001989	      0.00000000	     14.38053332
      0.79707012	   -162.96650143	    -61.28180540	      0.00000000	     14.42100628
      0.79731595	   -162.71829912	    -61.24349771	      0.00000000	     14.46148270
      0.79756178	   -162.46953136	    -61.20509622	      0.00000000	     14.50196089
      0.79780761	   -162.22019582	    -61.16660031	      0.00000000	     14.54243911
      0.79805344	   -161.97029011	    -61.12800939	      0.00000000	     14.58291558
      0.79829927	   -161.71981181	    -61.08932284	      0.00000000	     14.62338843
      0.79854510	   -161.46875843	    -61.05054004	      0.00000000	     14.66385574
      0.79879092	   -161.21712744	    -61.01166036	      0.00000000	     14.70431550
      0.79903675	   -160.96491626	    -60.97268319	      0.00000000	     14.74476564
      0.79928258	   -160.71212225	    -60.93360787	      0.00000000	     14.78520401
      0.79952841	   -160.45874273	    -60.89443377	      0.00000000	     14.82562839
      0.79977424	   -160.20477497	    -60.85516023	      0.00000000	     14.86603646
      0.80002007	   -159.95021619	    -60.81578661	      0.00000000	     14.90642582
      0.80026590	   -159.69506355	    -60.77631224	      0.00000000	     14.94679399
      0.80051172	   -159.43931418	    -60.73673645	      0.00000000	     14.98713837
      0.80075755	   -159.18296514	    -60.69705858	      0.00000000	     15.02745629
      0.80100338	   -158.92601347	    -60.65727793	      0.00000000	     15.06774497
      0.80124921	   -158.66845612	    -60.61739383	      0.00000000	     15.10800153
      0.80149504	   -158.41029002	    -60.57740559	      0.00000000	     15.14822299
      0.80174087	   -158.15151204	    -60.53731249	      0.00000000	     15.18840624
      0.80198670	   -157.89211900	    -60.49711385	      0.00000000	     15.22854808
      0.80223253	   -157.63210769	    -60.45680894	      0.00000000	     15.26864520
      0.80247835	   -157.37147481	    -60.41639704	      0.00000000	     15.30869417
      0.80272418	   -157.11021705	    -60.37587743	      0.00000000	     15.34869143
      0.80297001	   -156.84833103	    -60.33524938	      0.00000000	     15.38863333
      0.80321584	   -156.58581331	    -60.29451215	      0.00000000	     15.42851611
      0.80346167	   -156.32266044	    -60.25366499	      0.00000000	     15.46833588
      0.80370750	   -156.05886887	    -60.21270714	      0.00000000	     15.50808864
      0.80395333	   -155.79443503	    -60.17163784	      0.00000000	     15.54777031
      0.80419915	   -155.52935530	    -60.13045633	      0.00000000	     15.58737669
      0.80444498	   -155.26362599	    -60.08916182	      0.00000000	     15.62690350
      0.80469081	   -154.99724338	    -60.04775355	      0.00000000	     15.66634636
      0.80493664	   -154.73020368	    -60.00623070	      0.00000000	     15.70570085
      0.80518247	   -154.46250307	    -59.96459249	      0.00000000	     15.74496245
      0.80542830	   -154.19413766	    -59.92283811	      0.00000000	     15.78412661
      0.80567413	   -153.92510352	    -59.88096674	      0.00000000	     15.82318875
      0.80591995	   -153.65539665	    -59.83897757	      0.00000000	     15.86214428
      0.80616578	   -153.38501303	    -59.79686976	      0.00000000	     15.90098858
      0.80641161	   -153.11394856	    -59.75464247	      0.00000000	     15.93971708
      0.80665744	   -152.84219909	    -59.71229485	      0.00000000	     15.97832526
      0.80690327	   -152.56976044	    -59.66982606	      0.00000000	     16.01680864
      0.80714910	   -152.29662834	    -59.62723523	      0.00000000	     16.05516284
      0.80739493	   -152.02279850	    -59.58452149	      0.00000000	     16.09338359
      0.80764075	   -151.74826656	    -59.54168396	      0.00000000	     16.13146676
      0.80788658	   -151.47302812	    -59.49872174	      0.00000000	     16.16940837
      0.80813241	   -151.19707869	    -59.45563395	      0.00000000	     16.20720462
      0.80837824	   -150.92041378	    -59.41241967	      0.00000000	     16.24485191
      0.80862407	   -150.64302880	    -59.36907799	      0.00000000	     16.28234687
      0.80886990	   -150.36491913	    -59.32560799	      0.00000000	     16.31968636
      0.80911573	   -150.08608008	    -59.28200873	      0.00000000	     16.35686748
      0.80936156	   -149.80650692	    -59.23827927	      0.00000000	     16.39388762
      0.80960738	   -149.52619485	    -59.19441866	      0.00000000	     16.43074441
      0.80985321	   -149.24513902	    -59.15042594	      0.00000000	     16.46743580
      0.81009904	   -148.96333453	    -59.10630014	      0.00000000	     16.50395999
      0.81034487	   -148.68077642	    -59.06204028	      0.00000000	     16.54031549
      0.81059070	   -148.39745966	    -59.01764536	      0.00000000	     16.57650108
      0.81083653	   -148.11337919	    -58.97311438	      0.00000000	     16.61251582
      0.81108236	   -147.82852986	    -58.92844635	      0.00000000	     16.64835906
      0.81132818	   -147.54290650	    -58.88364023	      0.00000000	     16.68403038
      0.81157401	   -147.25650385	    -58.83869500	      0.00000000	     16.71952963
      0.81181984	   -146.96931661	    -58.79360962	      0.00000000	     16.75485690
      0.81206567	   -146.68133942	    -58.74838304	      0.00000000	     16.79001250
      0.81231150	   -146.39256685	    -58.70301419	      0.00000000	     16.82499693
      0.81255733	   -146.10299344	    -58.65750200	      0.00000000	     16.85981090
      0.81280316	   -145.81261363	    -58.61184540	      0.00000000	     16.89445528
      0.81304898	   -145.52142183	    -58.56604329	      0.00000000	     16.92893110
      0.81329481	   -145.22941239	    -58.52009456	      0.00000000	     16.96323953
      0.81354064	   -144.93657959	    -58.47399810	      0.00000000	     16.99738184
      0.81378647	   -144.64291764	    -58.42775278	      0.00000000	     17.03135943
      0.81403230	   -144.34842073	    -58.38135746	      0.00000000	     17.06517377
      0.81427813	   -144.05308294	    -58.33481100	      0.00000000	     17.09882638
      0.81452396	   -143.75689832	    -58.28811223	      0.00000000	     17.13231888
      0.81476978	   -143.45986085	    -58.24125998	      0.00000000	     17.16565288
      0.81501561	   -143.16196444	    -58.19425307	      0.00000000	     17.19883006
      0.81526144	   -142.86320297	    -58.14709029	      0.00000000	     17.23185206
      0.81550727	   -142.56357021	    -58.09977044	      0.00000000	     17.26472058
      0.81572831	   -142.29340629	    -58.05708767	      0.00000000	     17.29414458
      0.81594934	   -142.02252813	    -58.01427600	      0.00000000	     17.32344709
      0.81617038	   -141.75093124	    -57.97133455	      0.00000000	     17.35262923
      0.81639142	   -141.47861095	    -57.92826241	      0.00000000	     17.38169216
      0.81661246	   -141.20556253	    -57.88505865	      0.00000000	     17.41063699
      0.81683349	   -140.93178123	    -57.84172234	      0.00000000	     17.43946482
      0.81705453	   -140.65726222	    -57.79825255	      0.00000000	     17.46817671
      0.81727557	   -140.38200065	    -57.75464832	      0.00000000	     17.49677370
      0.81749660	   -140.10599164	    -57.71090870	      0.00000000	     17.52525675
      0.81771764	   -139.82923023	    -57.66703272	      0.00000000	     17.55362682
      0.81793868	   -139.55171146	    -57.62301940	      0.00000000	     17.58188480
      0.81815971	   -139.27343028	    -57.57886775	      0.00000000	     17.61003154
      0.81838075	   -138.99438164	    -57.53457679	      0.00000000	     17.63806784
      0.81860179	   -138.71456041	    -57.49014551	      0.00000000	     17.66599446
      0.81882283	   -138.43396143	    -57.44557289	      0.00000000	     17.69381209
      0.81904386	   -138.15257951	    -57.40085791	      0.00000000	     17.72152140
      0.81926490	   -137.87040938	    -57.35599953	      0.00000000	     17.74912298
      0.81948594	   -137.58744575	    -57.31099671	      0.00000000	     17.77661738
      0.81970697	   -137.30368327	    -57.26584840	      0.00000000	     17.80400510
      0.81992801	   -137.01911656	    -57.22055352	      0.00000000	     17.83128659
      0.82014905	   -136.73374018	    -57.17511101	      0.00000000	     17.85846224
      0.82037008	   -136.44754863	    -57.12951977	      0.00000000	     17.88553240
      0.82059112	   -136.16053639	    -57.08377871	      0.00000000	     17.91249736
      0.82081216	   -135.87269787	    -57.03788671	      0.00000000	     17.93935735
      0.82103320	   -135.58402744	    -56.99184266	      0.00000000	     17.96611258
      0.82125423	   -135.29451941	    -56.94564543	      0.00000000	     17.99276318
      0.82147527	   -135.00416805	    -56.89929386	      0.00000000	     18.01930924
      0.82169631	   -134.71296757	    -56.85278681	      0.00000000	     18.04575082
      0.82191734	   -134.42091214	    -56.80612311	      0.00000000	     18.07208790
      0.82213838	   -134.12799587	    -56.75930157	      0.00000000	     18.09832044
      0.82235942	   -133.83421281	    -56.71232100	      0.00000000	     18.12444834
      0.82258045	   -133.53955697	    -56.66518020	      0.00000000	     18.15047145
      0.82280149	   -133.24402230	    -56.61787795	      0.00000000	     18.17638960
      0.82302253	   -132.94760269	    -56.57041302	      0.00000000	     18.20220256
      0.82324357	   -132.65029198	    -56.52278415	      0.00000000	     18.22791004
      0.82346460	   -132.35208393	    -56.47499010	      0.00000000	     18.25351174
      0.82368564	   -132.05297227	    -56.42702958	      0.00000000	     18.27900729
      0.82390668	   -131.75295063	    -56.37890131	      0.00000000	     18.30439631
      0.82412771	   -131.45201260	    -56.33060399	      0.00000000	     18.32967835
      0.82434875	   -131.15015172	    -56.28213630	      0.00000000	     18.35485294
      0.82456979	   -130.84736143	    -56.23349691	      0.00000000	     18.37991956
      0.82479082	   -130.54363512	    -56.18468448	      0.00000000	     18.40487767
      0.82501186	   -130.23896614	    -56.13569762	      0.00000000	     18.42972667
      0.82523290	   -129.93334773	    -56.08653498	      0.00000000	     18.45446595
      0.82545394	   -129.62677310	    -56.03719515	      0.00000000	     18.47909484
      0.82567497	   -129.31923538	    -55.98767672	      0.00000000	     18.50361264
      0.82589601	   -129.01072761	    -55.93797827	      0.00000000	     18.52801864
      0.82611705	   -128.70124281	    -55.88809833	      0.00000000	     18.55231207
      0.82633808	   -128.39077389	    -55.83803546	      0.00000000	     18.57649213
      0.82655912	   -128.07931370	    -55.78778817	      0.00000000	     18.60055800
      0.82678016	   -127.76685504	    -55.73735495	      0.00000000	     18.62450881
      0.82700119	   -127.45339062	    -55.68673429	      0.00000000	     18.64834369
      0.82722223	   -127.13891307	    -55.63592465	      0.00000000	     18.67206171
      0.82744327	   -126.82341499	    -55.58492447	      0.00000000	     18.69566191
      0.82766431	   -126.50688886	    -55.53373217	      0.00000000	     18.71914332
      0.82788534	   -126.18932712	    -55.48234615	      0.00000000	     18.74250493
      0.82810638	   -125.87072214	    -55.43076480	      0.00000000	     18.76574570
      0.82832742	   -125.55106619	    -55.37898646	      0.00000000	     18.78886457
      0.82854845	   -125.23035149	    -55.32700948	      0.00000000	     18.81186042
      0.82876949	   -124.90857019	    -55.27483218	      0.00000000	     18.83473215
      0.82899053	   -124.58571436	    -55.22245283	      0.00000000	     18.85747860
      0.82921156	   -124.26177598	    -55.16986972	      0.00000000	     18.88009859
      0.82943260	   -123.93674700	    -55.11708108	      0.00000000	     18.90259091
      0.82965364	   -123.61061925	    -55.06408514	      0.00000000	     18.92495433
      0.82987468	   -123.28338451	    -55.01088008	      0.00000000	     18.94718760
      0.83009571	   -122.95503449	    -54.95746409	      0.00000000	     18.96928942
      0.83031675	   -122.62556082	    -54.90383530	      0.00000000	     18.99125849
      0.83053779	   -122.29495505	    -54.84999182	      0.00000000	     19.01309347
      0.83075882	   -121.96320866	    -54.79593176	      0.00000000	     19.03479299
      0.83097986	   -121.63031307	    -54.74165316	      0.00000000	     19.05635567
      0.83120090	   -121.29625960	    -54.68715406	      0.00000000	     19.07778010
      0.83142193	   -120.96103951	    -54.63243247	      0.00000000	     19.09906483
      0.83164297	   -120.62464399	    -54.57748635	      0.00000000	     19.12020840
      0.83186401	   -120.28706414	    -54.52231366	      0.00000000	     19.14120933
      0.83208505	   -119.94829100	    -54.46691228	      0.00000000	     19.16206610
      0.83230608	   -119.60831552	    -54.41128012	      0.00000000	     19.18277719
      0.83250464	   -119.30187637	    -54.36110612	      0.00000000	     19.20125678
      0.83270321	   -118.99445278	    -54.31074253	      0.00000000	     19.21961646
      0.83290177	   -118.68603819	    -54.26018775	      0.00000000	     19.23785503
      0.83310033	   -118.37662583	    -54.20944015	      0.00000000	     19.25597129
      0.83329889	   -118.06620891	    -54.15849808	      0.00000000	     19.27396406
      0.83349745	   -117.75478056	    -54.10735986	      0.00000000	     19.29183213
      0.83369602	   -117.44233387	    -54.05602379	      0.00000000	     19.30957427
      0.83389458	   -117.12886187	    -54.00448812	      0.00000000	     19.32718927
      0.83409314	   -116.81435756	    -53.95275110	      0.00000000	     19.34467587
      0.83429170	   -116.49881384	    -53.90081095	      0.00000000	     19.36203282
      0.83449026	   -116.18222362	    -53.84866584	      0.00000000	     19.37925883
      0.83468882	   -115.86457970	    -53.79631395	      0.00000000	     19.39635264
      0.83488739	   -115.54587486	    -53.74375338	      0.00000000	     19.41331294
      0.83508595	   -115.22610180	    -53.69098225	      0.00000000	     19.43013842
      0.83528451	   -114.90525317	    -53.63799862	      0.00000000	     19.44682777
      0.83548307	   -114.58332158	    -53.58480052	      0.00000000	     19.46337966
      0.83568163	   -114.26029956	    -53.53138595	      0.00000000	     19.47979275
      0.83588020	   -113.93617957	    -53.47775288	      0.00000000	     19.49606568
      0.83607876	   -113.61095406	    -53.42389924	      0.00000000	     19.51219710
      0.83627732	   -113.28461535	    -53.36982293	      0.00000000	     19.52818563
      0.83647588	   -112.95715577	    -53.31552180	      0.00000000	     19.54402991
      0.83667444	   -112.62856753	    -53.26099369	      0.00000000	     19.55972854
      0.83687301	   -112.29884282	    -53.20623635	      0.00000000	     19.57528013
      0.83707157	   -111.96797373	    -53.15124755	      0.00000000	     19.59068328
      0.83727013	   -111.63595233	    -53.09602497	      0.00000000	     19.60593658
      0.83746869	   -111.30277058	    -53.04056628	      0.00000000	     19.62103863
      0.83766725	   -110.96842041	    -52.98486908	      0.00000000	     19.63598800
      0.83786581	   -110.63289368	    -52.92893094	      0.00000000	     19.65078326
      0.83806438	   -110.29618217	    -52.87274937	      0.00000000	     19.66542301
      0.83826294	   -109.95827759	    -52.81632185	      0.00000000	     19.67990580
      0.83846150	   -109.61917161	    -52.75964578	      0.00000000	     19.69423021
      0.83866006	   -109.27885581	    -52.70271853	      0.00000000	     19.70839481
      0.83885862	   -108.93732171	    -52.64553742	      0.00000000	     19.72239817
      0.83905719	   -108.59456076	    -52.58809969	      0.00000000	     19.73623886
      0.83925575	   -108.25056432	    -52.53040255	      0.00000000	     19.74991546
      0.83945431	   -107.90532371	    -52.47244311	      0.00000000	     19.76342653
      0.83965287	   -107.55883016	    -52.41421846	      0.00000000	     19.77677067
      0.83985143	   -107.21107482	    -52.35572559	      0.00000000	     19.78994647
      0.84005000	   -106.86204879	    -52.29696145	      0.00000000	     19.80295253
      0.84024856	   -106.51174306	    -52.23792291	      0.00000000	     19.81578744
      0.84044712	   -106.16014856	    -52.17860675	      0.00000000	     19.82844985
      0.84064568	   -105.80725614	    -52.11900970	      0.00000000	     19.84093837
      0.84084424	   -105.45305657	    -52.05912839	      0.00000000	     19.85325166
      0.84104280	   -105.09754053	    -51.99895938	      0.00000000	     19.86538840
      0.84124137	   -104.74069861	    -51.93849915	      0.00000000	     19.87734726
      0.84141998	   -104.41857027	    -51.88386196	      0.00000000	     19.88795144
      0.84159859	   -104.09535433	    -51.82898347	      0.00000000	     19.89840979
      0.84177720	   -103.77104384	    -51.77386095	      0.00000000	     19.90872138
      0.84195581	   -103.44563172	    -51.71849159	      0.00000000	     19.91888529
      0.84213442	   -103.11911083	    -51.66287247	      0.00000000	     19.92890069
      0.84231303	   -102.79147391	    -51.60700065	      0.00000000	     19.93876672
      0.84249164	   -102.46271367	    -51.55087308	      0.00000000	     19.94848259
      0.84267026	   -102.13282272	    -51.49448666	      0.00000000	     19.95804752
      0.84284887	   -101.80179360	    -51.43783817	      0.00000000	     19.96746076
      0.84302748	   -101.46961877	    -51.38092436	      0.00000000	     19.97672161
      0.84320609	   -101.13629060	    -51.32374185	      0.00000000	     19.98582938
      0.84338470	   -100.80180137	    -51.26628720	      0.00000000	     19.99478344
      0.84356331	   -100.46614326	    -51.20855685	      0.00000000	     20.00358321
      0.84374192	   -100.12930835	    -51.15054715	      0.00000000	     20.01222814
      0.84392053	    -99.79128864	    -51.09225437	      0.00000000	     20.02071774
      0.84409915	    -99.45207597	    -51.03367465	      0.00000000	     20.02905157
      0.84427776	    -99.11166209	    -50.97480402	      0.00000000	     20.03722925
      0.84445637	    -98.77003861	    -50.91563840	      0.00000000	     20.04525046
      0.84463498	    -98.42719702	    -50.85617359	      0.00000000	     20.05311496
      0.84481359	    -98.08312864	    -50.79640525	      0.00000000	     20.06082258
      0.84499220	    -97.73782464	    -50.73632892	      0.00000000	     20.06837320
      0.84517081	    -97.39127600	    -50.67593999	      0.00000000	     20.07590261
      0.84534942	    -97.04347338	    -50.61523371	      0.00000000	     20.08310653
      0.84552804	    -96.69440726	    -50.55420516	      0.00000000	     20.08995881
      0.84570665	    -96.34406797	    -50.49284930	      0.00000000	     20.09647234
      0.84588526	    -95.99244558	    -50.43116089	      0.00000000	     20.10265926
      0.84606387	    -95.63952997	    -50.36913453	      0.00000000	     20.10853109
      0.84622392	    -95.32217604	    -50.31326121	      0.00000000	     20.11353402
      0.84638398	    -95.00376755	    -50.25710787	      0.00000000	     20.11830024
      0.84654403	    -94.68429671	    -50.20067026	      0.00000000	     20.12283686
      0.84670408	    -94.36375549	    -50.14394396	      0.00000000	     20.12715077
      0.84686413	    -94.04213562	    -50.08692442	      0.00000000	     20.13124857
      0.84702419	    -93.71942860	    -50.02960696	      0.00000000	     20.13513665
      0.84718424	    -93.39562566	    -49.97198671	      0.00000000	     20.13882118
      0.84734429	    -93.07071778	    -49.91405867	      0.00000000	     20.14230816
      0.84750435	    -92.74469566	    -49.85581767	      0.00000000	     20.14560341
      0.84766440	    -92.41754967	    -49.79725836	      0.00000000	     20.14871264
      0.84782445	    -92.08926989	    -49.73837521	      0.00000000	     20.15164142
      0.84798451	    -91.75984603	    -49.67916252	      0.00000000	     20.15439525
      0.84814456	    -91.42926742	    -49.61961437	      0.00000000	     20.15697952
      0.84830461	    -91.09752302	    -49.55972465	      0.00000000	     20.15939960
      0.84846467	    -90.76460134	    -49.49948704	      0.00000000	     20.16166083
      0.84862472	    -90.43049047	    -49.43889501	      0.00000000	     20.16376851
      0.84878477	    -90.09517798	    -49.37794178	      0.00000000	     20.16572795
      0.84894482	    -89.75865096	    -49.31662034	      0.00000000	     20.16754449
      0.84910488	    -89.42089594	    -49.25492345	      0.00000000	     20.16922351
      0.84924832	    -89.11714477	    -49.19930550	      0.00000000	     20.17061578
      0.84939176	    -88.81238540	    -49.14337436	      0.00000000	     20.17190594
      0.84953520	    -88.50660693	    -49.08712428	      0.00000000	     20.17309798
      0.84967864	    -88.19979798	    -49.03054934	      0.00000000	     20.17419594
      0.84982208	    -87.89194668	    -48.97364339	      0.00000000	     20.17520396
      0.84996552	    -87.58304068	    -48.91640011	      0.00000000	     20.17612626
      0.85010896	    -87.27306708	    -48.85881298	      0.00000000	     20.17696715
      0.85025240	    -86.96201244	    -48.80087527	      0.00000000	     20.17773100
      0.85039584	    -86.64986274	    -48.74258003	      0.00000000	     20.17842233
      0.85053928	    -86.33660336	    -48.68392011	      0.00000000	     20.17904572
      0.85068272	    -86.02221903	    -48.62488811	      0.00000000	     20.17960589
      0.85082615	    -85.70669379	    -48.56547644	      0.00000000	     20.18010767
      0.85096959	    -85.39001100	    -48.50567724	      0.00000000	     20.18055601
      0.85111303	    -85.07215325	    -48.44548242	      0.00000000	     20.18095599
      0.85125647	    -84.75310236	    -48.38488366	      0.00000000	     20.18131283
      0.85139991	    -84.43283932	    -48.32387236	      0.00000000	     20.18163185
      0.85152897	    -84.14364859	    -48.26862107	      0.00000000	     20.18189105
      0.85165802	    -83.85344546	    -48.21302206	      0.00000000	     20.18212821
      0.85178707	    -83.56221427	    -48.15706854	      0.00000000	     20.18234750
      0.85191612	    -83.26993869	    -48.10075355	      0.00000000	     20.18255318
      0.85204517	    -82.97660171	    -48.04406994	      0.00000000	     20.18274964
      0.85217422	    -82.68218560	    -47.98701035	      0.00000000	     20.18294134
      0.85230328	    -82.38667193	    -47.92956727	      0.00000000	     20.18313285
      0.85243233	    -82.09004148	    -47.87173297	      0.00000000	     20.18332883
      0.85256138	    -81.79227427	    -47.81349956	      0.00000000	     20.18353406
      0.85269043	    -81.49334949	    -47.75485893	      0.00000000	     20.18375337
      0.85281948	    -81.19324548	    -47.69580279	      0.00000000	     20.18399173
      0.85294854	    -80.89193969	    -47.63632264	      0.00000000	     20.18425417
      0.85307759	    -80.58940865	    -47.57640979	      0.00000000	     20.18454583
      0.85320664	    -80.28562794	    -47.51605533	      0.00000000	     20.18487194
      0.85333569	    -79.98057215	    -47.45525017	      0.00000000	     20.18523780
      0.85346474	    -79.67421484	    -47.39398500	      0.00000000	     20.18564882
      0.85359379	    -79.36652850	    -47.33225030	      0.00000000	     20.18611049
      0.85372285	    -79.05748452	    -47.27003634	      0.00000000	     20.18662837
      0.85383826	    -78.77992274	    -47.21398242	      0.00000000	     20.18714370
      0.85395368	    -78.50122913	    -47.15752996	      0.00000000	     20.18771264
      0.85406909	    -78.22138089	    -47.10067159	      0.00000000	     20.18833930
      0.85418451	    -77.94035436	    -47.04339977	      0.00000000	     20.18902787
      0.85429992	    -77.65812505	    -46.98570685	      0.00000000	     20.18978257
      0.85441534	    -77.37466761	    -46.92758502	      0.00000000	     20.19060770
      0.85453075	    -77.08995580	    -46.86902632	      0.00000000	     20.19150756
      0.85464617	    -76.80396251	    -46.81002266	      0.00000000	     20.19248654
      0.85476158	    -76.51665967	    -46.75056581	      0.00000000	     20.19354903
      0.85487700	    -76.22801828	    -46.69064739	      0.00000000	     20.19469950
      0.85499241	    -75.93800837	    -46.63025886	      0.00000000	     20.19594243
      0.85510783	    -75.64659895	    -46.56939155	      0.00000000	     20.19728235
      0.85522324	    -75.35375803	    -46.50803664	      0.00000000	     20.19872384
      0.85533866	    -75.05945256	    -46.44618514	      0.00000000	     20.20027150
      0.85545407	    -74.76364843	    -46.38382793	      0.00000000	     20.20192999
      0.85553803	    -74.54751180	    -46.33814479	      0.00000000	     20.20320866
      0.85562198	    -74.33053753	    -46.29218283	      0.00000000	     20.20455607
      0.85572780	    -74.05581462	    -46.23384199	      0.00000000	     20.20636781
      0.85583362	    -73.77966777	    -46.17503499	      0.00000000	     20.20831533
      0.85593944	    -73.50206298	    -46.11575275	      0.00000000	     20.21040431
      0.85604527	    -73.22296845	    -46.05598672	      0.00000000	     20.21263898
      0.85615109	    -72.94235246	    -45.99572850	      0.00000000	     20.21502312
      0.85625691	    -72.66018275	    -45.93496962	      0.00000000	     20.21756032
      0.85636273	    -72.37642639	    -45.87370161	      0.00000000	     20.22025410
      0.85646855	    -72.09104965	    -45.81191588	      0.00000000	     20.22310790
      0.85657437	    -71.80401802	    -45.74960381	      0.00000000	     20.22612514
      0.85668019	    -71.51529619	    -45.68675668	      0.00000000	     20.22930916
      0.85678601	    -71.22484804	    -45.62336570	      0.00000000	     20.23266328
      0.85689183	    -70.93263661	    -45.55942201	      0.00000000	     20.23619077
      0.85699765	    -70.63862413	    -45.49491666	      0.00000000	     20.23989488
      0.85710347	    -70.34277200	    -45.42984060	      0.00000000	     20.24377880
      0.85720929	    -70.04504075	    -45.36418473	      0.00000000	     20.24784572
      0.85731511	    -69.74539011	    -45.29793982	      0.00000000	     20.25209879
      0.85742093	    -69.44377891	    -45.23109658	      0.00000000	     20.25654114
      0.85752675	    -69.14016515	    -45.16364561	      0.00000000	     20.26117589
      0.85763257	    -68.83450595	    -45.09557739	      0.00000000	     20.26600615
      0.85773839	    -68.52675758	    -45.02688231	      0.00000000	     20.27103502
      0.85784421	    -68.21687540	    -44.95755066	      0.00000000	     20.27626562
      0.85795003	    -67.90481391	    -44.88757259	      0.00000000	     20.28170105
      0.85805585	    -67.59052670	    -44.81693815	      0.00000000	     20.28734446
      0.85816167	    -67.27396649	    -44.74563724	      0.00000000	     20.29319899
      0.85826749	    -66.95508505	    -44.67365964	      0.00000000	     20.29926783
      0.85837331	    -66.63383327	    -44.60099498	      0.00000000	     20.30555419
      0.85847913	    -66.31016110	    -44.52763276	      0.00000000	     20.31206136
      0.85858496	    -65.98401757	    -44.45356230	      0.00000000	     20.31879264
      0.85871214	    -65.58869944	    -44.36358851	      0.00000000	     20.32718397
      0.85883932	    -65.18964462	    -44.27255694	      0.00000000	     20.33590988
      0.85896650	    -64.78675910	    -44.18044808	      0.00000000	     20.34497656
      0.85909368	    -64.37994686	    -44.08724200	      0.00000000	     20.35439038
      0.85922086	    -63.96910984	    -43.99291837	      0.00000000	     20.36415791
      0.85934804	    -63.55414791	    -43.89745640	      0.00000000	     20.37428594
      0.85947522	    -63.13495882	    -43.80083483	      0.00000000	     20.38478153
      0.85960240	    -62.71143821	    -43.70303188	      0.00000000	     20.39565204
      0.85972958	    -62.28347951	    -43.60402523	      0.00000000	     20.40690512
      0.85985676	    -61.85097389	    -43.50379198	      0.00000000	     20.41854880
      0.85998394	    -61.41381682	    -43.40230862	      0.00000000	     20.43059151
      0.86011112	    -60.97193574	    -43.29955099	      0.00000000	     20.44304209
      0.86023829	    -60.52526752	    -43.19549421	      0.00000000	     20.45590989
      0.86036547	    -60.07374768	    -43.09011269	      0.00000000	     20.46920473
      0.86049265	    -59.61731035	    -42.98338006	      0.00000000	     20.48293698
      0.86054091	    -59.44282873	    -42.94252451	      0.00000000	     20.48826377
      0.86061671	    -59.16731384	    -42.87794818	      0.00000000	     20.49675304
      0.86099571	    -57.76487597	    -42.54795272	      0.00000000	     20.54071624
      0.86237498	    -52.38593165	    -41.25744581	      0.00000000	     20.69065698
      0.86375425	    -46.77848026	    -39.85393861	      0.00000000	     20.76063770
      0.86513352	    -41.19749467	    -38.37194289	      0.00000000	     20.69464774
      0.86636486	    -36.39677544	    -37.00852707	      0.00000000	     20.49554051
      0.86759620	    -31.84169064	    -35.62838461	      0.00000000	     20.15384729
      0.86882753	    -27.54897410	    -34.24990802	      0.00000000	     19.66811984
      0.87005887	    -23.51274434	    -32.88945444	      0.00000000	     19.04279177
      0.87129021	    -19.72619304	    -31.56142324	      0.00000000	     18.28651297
      0.87252155	    -16.19063573	    -30.27831142	      0.00000000	     17.41101579
      0.87375288	    -12.91678636	    -29.05072602	      0.00000000	     16.43064386
      0.87498422	     -9.92214484	    -27.88735649	      0.00000000	     15.36226344
      0.87621556	     -7.22808854	    -26.79492340	      0.00000000	     14.22466322
      0.87744690	     -4.86023846	    -25.77812469	      0.00000000	     13.03756649
      0.87757003	     -4.64265721	    -25.68072426	      0.00000000	     12.91690358
      0.87818570	     -3.61077901	    -25.20553398	      0.00000000	     12.30983201
      0.87820051	     -3.58714474	    -25.19434642	      0.00000000	     12.29516419
      0.87821051	     -3.57121870	    -25.18679873	      0.00000000	     12.28525862
      0.87822161	     -3.55356724	    -25.17842486	      0.00000000	     12.27425940
      0.87823161	     -3.53769661	    -25.17088817	      0.00000000	     12.26435140
      0.87824161	     -3.52185230	    -25.16335669	      0.00000000	     12.25444227
      0.87825161	     -3.50603436	    -25.15583043	      0.00000000	     12.24453202
      0.87826161	     -3.49024306	    -25.14830945	      0.00000000	     12.23462059
      0.87827161	     -3.47447958	    -25.14079406	      0.00000000	     12.22470775
      0.87828161	     -3.45874685	    -25.13328509	      0.00000000	     12.21479282
      0.87829161	     -3.44305032	    -25.12578404	      0.00000000	     12.20487457
      0.87830161	     -3.42739878	    -25.11829338	      0.00000000	     12.19495097
      0.87831161	     -3.41180505	    -25.11081671	      0.00000000	     12.18501907
      0.87832161	     -3.39628667	    -25.10335898	      0.00000000	     12.17507482
      0.87833161	     -3.38086656	    -25.09592668	      0.00000000	     12.16511294
      0.87834161	     -3.36557363	    -25.08852802	      0.00000000	     12.15512674
      0.87835161	     -3.35044331	    -25.08117309	      0.00000000	     12.14510805
      0.87836161	     -3.33551807	    -25.07387401	      0.00000000	     12.13504705
      0.87837161	     -3.32084787	    -25.06664509	      0.00000000	     12.12493220
      0.87838161	     -3.30649053	    -25.05950294	      0.00000000	     12.11475017
      0.87839161	     -3.29251201	    -25.05246654	      0.00000000	     12.10448574
      0.87840235	     -3.27800535	    -25.04505143	      0.00000000	     12.09334982
      0.87841235	     -3.26505934	    -25.03830568	      0.00000000	     12.08285762
      0.87842235	     -3.25274804	    -25.03173971	      0.00000000	     12.07222412
      0.87843235	     -3.24117209	    -25.02538276	      0.00000000	     12.06142623
      0.87844235	     -3.23044052	    -25.01926656	      0.00000000	     12.05043899
      0.87845235	     -3.22067046	    -25.01342520	      0.00000000	     12.03923565
      0.87846235	     -3.21198678	    -25.00789508	      0.00000000	     12.02778780
      0.87847235	     -3.20452157	    -25.00271471	      0.00000000	     12.01606551
      0.87848235	     -3.19841359	    -24.99792450	      0.00000000	     12.00403750
      0.87849235	     -3.19380751	    -24.99356655	      0.00000000	     11.99167137
      0.87850235	     -3.19085315	    -24.98968435	      0.00000000	     11.97893378
      0.87851235	     -3.18970453	    -24.98632248	      0.00000000	     11.96579080
      0.87852235	     -3.19051896	    -24.98352626	      0.00000000	     11.95220810
      0.87853235	     -3.19345588	    -24.98134138	      0.00000000	     11.93815135
      0.87854235	     -3.19867585	    -24.97981349	      0.00000000	     11.92358646
      0.87855235	     -3.20633933	    -24.97898780	      0.00000000	     11.90848000
      0.87856235	     -3.21660548	    -24.97890867	      0.00000000	     11.89279945
      0.87857235	     -3.22963103	    -24.97961915	      0.00000000	     11.87651361
      0.87858465	     -3.24965524	    -24.98163597	      0.00000000	     11.85561524
      0.87859694	     -3.27435681	    -24.98498139	      0.00000000	     11.83370614
      0.87861211	     -3.31166423	    -24.99103808	      0.00000000	     11.80521435
      0.87863063	     -3.36803194	    -25.00146598	      0.00000000	     11.76815791
      0.87864676	     -3.42739320	    -25.01339363	      0.00000000	     11.73374534
      0.87866290	     -3.49671953	    -25.02805250	      0.00000000	     11.69731003
      0.87867739	     -3.56773548	    -25.04358802	      0.00000000	     11.66284978
      0.87869187	     -3.64723252	    -25.06138969	      0.00000000	     11.62673959
      0.87870636	     -3.73533667	    -25.08146014	      0.00000000	     11.58899272
      0.87872085	     -3.83211874	    -25.10378526	      0.00000000	     11.54963563
      0.87873534	     -3.93759502	    -25.12833529	      0.00000000	     11.50870699
      0.87874983	     -4.05172890	    -25.15506622	      0.00000000	     11.46625641
      0.87876432	     -4.17443355	    -25.18392143	      0.00000000	     11.42234295
      0.87877880	     -4.30557529	    -25.21483344	      0.00000000	     11.37703370
      0.87879329	     -4.44497774	    -25.24772574	      0.00000000	     11.33040214
      0.87880778	     -4.59242637	    -25.28251460	      0.00000000	     11.28252667
      0.87882227	     -4.74767353	    -25.31911084	      0.00000000	     11.23348915
      0.87883676	     -4.91044352	    -25.35742151	      0.00000000	     11.18337353
      0.87885125	     -5.08043787	    -25.39735141	      0.00000000	     11.13226461
      0.87886573	     -5.25734035	    -25.43880442	      0.00000000	     11.08024700
      0.87888022	     -5.44082187	    -25.48168474	      0.00000000	     11.02740413
      0.87889471	     -5.63054504	    -25.52589791	      0.00000000	     10.97381750
      0.87890920	     -5.82616833	    -25.57135163	      0.00000000	     10.91956604
      0.87892369	     -6.02734983	    -25.61795646	      0.00000000	     10.86472559
      0.87893818	     -6.23375050	    -25.66562636	      0.00000000	     10.80936852
      0.87895266	     -6.44503700	    -25.71427908	      0.00000000	     10.75356350
      0.87896715	     -6.66088404	    -25.76383646	      0.00000000	     10.69737528
      0.87898164	     -6.88097627	    -25.81422456	      0.00000000	     10.64086464
      0.87899613	     -7.10500986	    -25.86537378	      0.00000000	     10.58408837
      0.87901062	     -7.33269354	    -25.91721886	      0.00000000	     10.52709930
      0.87902510	     -7.56374947	    -25.96969881	      0.00000000	     10.46994641
      0.87903959	     -7.79791374	    -26.02275686	      0.00000000	     10.41267492
      0.87905408	     -8.03493663	    -26.07634027	      0.00000000	     10.35532647
      0.87907172	     -8.32695251	    -26.14219916	      0.00000000	     10.28547461
      0.87908935	     -8.62245891	    -26.20868352	      0.00000000	     10.21562766
      0.87910699	     -8.92108952	    -26.27572026	      0.00000000	     10.14584154
      0.87912462	     -9.22250716	    -26.34324335	      0.00000000	     10.07616605
      0.87914226	     -9.52640241	    -26.41119328	      0.00000000	     10.00664543
      0.87915989	     -9.83249215	    -26.47951654	      0.00000000	      9.93731882
      0.87917752	    -10.14051791	    -26.54816505	      0.00000000	      9.86822074
      0.87919516	    -10.45024426	    -26.61709573	      0.00000000	      9.79938155
      0.87921279	    -10.76145715	    -26.68627000	      0.00000000	      9.73082781
      0.87923479	    -11.15133836	    -26.77282157	      0.00000000	      9.64577417
      0.87925678	    -11.54289292	    -26.85963948	      0.00000000	      9.56123875
      0.87927877	    -11.93582289	    -26.94667247	      0.00000000	      9.47725361
      0.87930076	    -12.32986571	    -27.03387605	      0.00000000	      9.39384529
      0.87932734	    -12.80727808	    -27.13944653	      0.00000000	      9.29383556
      0.87935392	    -13.28562645	    -27.24515192	      0.00000000	      9.19473047
      0.87938050	    -13.76460894	    -27.35094322	      0.00000000	      9.09655317
      0.87940707	    -14.24396846	    -27.45677920	      0.00000000	      8.99932067
      0.87943941	    -14.82726959	    -27.58553147	      0.00000000	      8.88233506
      0.87947174	    -15.41047944	    -27.71424701	      0.00000000	      8.76677834
      0.87950407	    -15.99333096	    -27.84288368	      0.00000000	      8.65265664
      0.87953640	    -16.57560779	    -27.97140710	      0.00000000	      8.53997039
      0.87957600	    -17.28764758	    -28.12860590	      0.00000000	      8.40392039
      0.87961559	    -17.99831769	    -28.28555141	      0.00000000	      8.27000256
      0.87965518	    -18.70743329	    -28.44221074	      0.00000000	      8.13819681
      0.87969478	    -19.41486118	    -28.59855774	      0.00000000	      8.00847894
      0.87974453	    -20.30127587	    -28.79454660	      0.00000000	      7.84839532
      0.87979429	    -21.18477670	    -28.98997642	      0.00000000	      7.69150724
      0.87984404	    -22.06532202	    -29.18482154	      0.00000000	      7.53775345
      0.87990418	    -23.12570979	    -29.41952204	      0.00000000	      7.35600485
      0.87996431	    -24.18188507	    -29.65331057	      0.00000000	      7.17863135
      0.88002445	    -25.23399773	    -29.88616492	      0.00000000	      7.00552112
      0.88010100	    -26.56766121	    -30.18118684	      0.00000000	      6.79116174
      0.88017755	    -27.89550020	    -30.47463780	      0.00000000	      6.58330799
      0.88025410	    -29.21798119	    -30.76649533	      0.00000000	      6.38174284
      0.88035348	    -30.92757196	    -31.14298339	      0.00000000	      6.12910523
      0.88045285	    -32.62967491	    -31.51672794	      0.00000000	      5.88626880
      0.88055223	    -34.32477946	    -31.88770909	      0.00000000	      5.65280873
      0.88067308	    -36.37684192	    -32.33512316	      0.00000000	      5.38094260
      0.88079394	    -38.41771345	    -32.77842210	      0.00000000	      5.12164249
      0.88091479	    -40.44532542	    -33.21760746	      0.00000000	      4.87424145
      0.88103565	    -42.45657412	    -33.65269086	      0.00000000	      4.63810197
      0.88115650	    -44.44762498	    -34.08369261	      0.00000000	      4.41261269
      0.88127735	    -46.41431898	    -34.51064057	      0.00000000	      4.19718513
      0.88142334	    -48.75176043	    -35.02102364	      0.00000000	      3.94956410
      0.88156933	    -51.04141530	    -35.52561367	      0.00000000	      3.71482788
      0.88171532	    -53.27832562	    -36.02449252	      0.00000000	      3.49204303
      0.88192158	    -56.34253606	    -36.71979655	      0.00000000	      3.19592298
      0.88210499	    -58.96890893	    -37.32884436	      0.00000000	      2.94929894
      0.88228839	    -61.50198068	    -37.92945150	      0.00000000	      2.71694540
      0.88247180	    -63.94393670	    -38.52183858	      0.00000000	      2.49780497
      0.88265520	    -66.30387474	    -39.10623409	      0.00000000	      2.29110296
      0.88283861	    -68.59285234	    -39.68287224	      0.00000000	      2.09626038
      0.88302201	    -70.82116205	    -40.25199117	      0.00000000	      1.91279556
      0.88323584	    -73.35441552	    -40.90632901	      0.00000000	      1.71268619
      0.88342459	    -75.54143603	    -41.47602591	      0.00000000	      1.54789106
      0.88361334	    -77.68809951	    -42.03857771	      0.00000000	      1.39378479
      0.88380209	    -79.79759209	    -42.59424881	      0.00000000	      1.24998745
      0.88397170	    -81.66240086	    -43.08789580	      0.00000000	      1.12927319
      0.88414130	    -83.49800816	    -43.57638982	      0.00000000	      1.01633782
      0.88431090	    -85.30356721	    -44.05991922	      0.00000000	      0.91093588
      0.88448050	    -87.07786676	    -44.53867041	      0.00000000	      0.81282732
      0.88465011	    -88.81957765	    -45.01282751	      0.00000000	      0.72177611
      0.88481971	    -90.52743324	    -45.48257186	      0.00000000	      0.63754916
      0.88498931	    -92.20034595	    -45.94808158	      0.00000000	      0.55991520
      0.88520599	    -94.28545542	    -46.53691789	      0.00000000	      0.46995793
      0.88542267	    -96.31104823	    -47.11947990	      0.00000000	      0.38990269
      0.88569970	    -98.81348142	    -47.85569371	      0.00000000	      0.30119472
      0.88593230	   -100.83932773	    -48.46685167	      0.00000000	      0.23782807
      0.88617283	   -102.86295482	    -49.09250965	      0.00000000	      0.18224565
      0.88641335	   -104.81587791	    -49.71213061	      0.00000000	      0.13602812
      0.88665387	   -106.70017611	    -50.32605151	      0.00000000	      0.09838379
      0.88689440	   -108.51820008	    -50.93456631	      0.00000000	      0.06847769
      0.88713492	   -110.27246631	    -51.53792197	      0.00000000	      0.04543431
      0.88737544	   -111.96557491	    -52.13631518	      0.00000000	      0.02834577
      0.88761596	   -113.60014747	    -52.72989047	      0.00000000	      0.01628534
      0.88785649	   -115.17878119	    -53.31873986	      0.00000000	      0.00832506
      0.88809701	   -116.70401596	    -53.90290448	      0.00000000	      0.00355586
      0.88833753	   -118.17831148	    -54.48237809	      0.00000000	      0.00110791
      0.88857806	   -119.60403226	    -55.05711258	      0.00000000	      0.00016918
      0.88881858	   -120.98343839	    -55.62702496	      0.00000000	      0.00000056
      0.88905910	   -122.31868073	    -56.19200553	      0.00000000	      0.00000000
      0.88915092	   -122.81719257	    -56.40635984	      0.00000000	      0.00000000
      0.88923905	   -123.29000230	    -56.61140066	      0.00000000	      0.00000000
      0.88932718	   -123.75735590	    -56.81574887	      0.00000000	      0.00000000
      0.88940354	   -124.15794502	    -56.99223453	      0.00000000	      0.00000000
      0.88947989	   -124.55458675	    -57.16819288	      0.00000000	      0.00000000
      0.88954461	   -124.88772558	    -57.31691117	      0.00000000	      0.00000000
      0.88960933	   -125.21813304	    -57.46524756	      0.00000000	      0.00000000
      0.88967404	   -125.54586105	    -57.61320095	      0.00000000	      0.00000000
      0.88973219	   -125.83806457	    -57.74580080	      0.00000000	      0.00000000
      0.88979033	   -126.12819002	    -57.87809015	      0.00000000	      0.00000000
      0.88984848	   -126.41627979	    -58.01006844	      0.00000000	      0.00000000
      0.88990662	   -126.70237759	    -58.14173507	      0.00000000	      0.00000000
      0.88996476	   -126.98652840	    -58.27308947	      0.00000000	      0.00000000
      0.89002291	   -127.26877832	    -58.40413096	      0.00000000	      0.00000000
      0.89007509	   -127.52050018	    -58.52146539	      0.00000000	      0.00000000
      0.89012727	   -127.77076386	    -58.63854657	      0.00000000	      0.00000000
      0.89017945	   -128.01960471	    -58.75537376	      0.00000000	      0.00000000
      0.89023163	   -128.26705860	    -58.87194611	      0.00000000	      0.00000000
      0.89028381	   -128.51316188	    -58.98826264	      0.00000000	      0.00000000
      0.89033599	   -128.75795130	    -59.10432224	      0.00000000	      0.00000000
      0.89038817	   -129.00146398	    -59.22012360	      0.00000000	      0.00000000
      0.89044035	   -129.24373731	    -59.33566526	      0.00000000	      0.00000000
      0.89049253	   -129.48480893	    -59.45094556	      0.00000000	      0.00000000
      0.89054471	   -129.72471665	    -59.56596264	      0.00000000	      0.00000000
      0.89059689	   -129.96349841	    -59.68071439	      0.00000000	      0.00000000
      0.89064907	   -130.20119218	    -59.79519849	      0.00000000	      0.00000000
      0.89070125	   -130.43783593	    -59.90941238	      0.00000000	      0.00000000
      0.89075343	   -130.67346757	    -60.02335322	      0.00000000	      0.00000000
      0.89080561	   -130.90812485	    -60.13701792	      0.00000000	      0.00000000
      0.89085779	   -131.14184533	    -60.25040311	      0.00000000	      0.00000000
      0.89090997	   -131.37466632	    -60.36350512	      0.00000000	      0.00000000
      0.89096215	   -131.60662476	    -60.47631999	      0.00000000	      0.00000000
      0.89101433	   -131.83775721	    -60.58884346	      0.00000000	      0.00000000
      0.89106651	   -132.06809977	    -60.70107097	      0.00000000	      0.00000000
      0.89111869	   -132.29768800	    -60.81299762	      0.00000000	      0.00000000
      0.89117087	   -132.52655685	    -60.92461822	      0.00000000	      0.00000000
      0.89122305	   -132.75474063	    -61.03592724	      0.00000000	      0.00000000
      0.89127523	   -132.98227289	    -61.14691884	      0.00000000	      0.00000000
      0.89132741	   -133.20918640	    -61.25758684	      0.00000000	      0.00000000
      0.89137959	   -133.43551307	    -61.36792474	      0.00000000	      0.00000000
      0.89143178	   -133.66128386	    -61.47792572	      0.00000000	      0.00000000
      0.89148396	   -133.88652879	    -61.58758265	      0.00000000	      0.00000000
      0.89153614	   -134.11127678	    -61.69688805	      0.00000000	      0.00000000
      0.89158832	   -134.33555568	    -61.80583417	      0.00000000	      0.00000000
      0.89164050	   -134.55939215	    -61.91441292	      0.00000000	      0.00000000
      0.89169268	   -134.78281166	    -62.02261594	      0.00000000	      0.00000000
      0.89174486	   -135.00583839	    -62.13043455	      0.00000000	      0.00000000
      0.89179704	   -135.22849520	    -62.23785981	      0.00000000	      0.00000000
      0.89184922	   -135.45080359	    -62.34488251	      0.00000000	      0.00000000
      0.89190140	   -135.67278363	    -62.45149317	      0.00000000	      0.00000000
      0.89195358	   -135.89445397	    -62.55768208	      0.00000000	      0.00000000
      0.89200576	   -136.11583174	    -62.66343929	      0.00000000	      0.00000000
      0.89205794	   -136.33693257	    -62.76875464	      0.00000000	      0.00000000
      0.89211012	   -136.55777053	    -62.87361777	      0.00000000	      0.00000000
      0.89216230	   -136.77835811	    -62.97801813	      0.00000000	      0.00000000
      0.89221448	   -136.99870619	    -63.08194502	      0.00000000	      0.00000000
      0.89226666	   -137.21882408	    -63.18538759	      0.00000000	      0.00000000
      0.89231884	   -137.43871940	    -63.28833485	      0.00000000	      0.00000000
      0.89237102	   -137.65839818	    -63.39077571	      0.00000000	      0.00000000
      0.89242320	   -137.87786480	    -63.49269901	      0.00000000	      0.00000000
      0.89247538	   -138.09712198	    -63.59409351	      0.00000000	      0.00000000
      0.89252756	   -138.31617083	    -63.69494792	      0.00000000	      0.00000000
      0.89259197	   -138.58627816	    -63.81868172	      0.00000000	      0.00000000
      0.89265639	   -138.85606277	    -63.94155439	      0.00000000	      0.00000000
      0.89272080	   -139.12551663	    -64.06354590	      0.00000000	      0.00000000
      0.89278521	   -139.39462808	    -64.18463647	      0.00000000	      0.00000000
      0.89286922	   -139.74506519	    -64.34117735	      0.00000000	      0.00000000
      0.89295322	   -140.09485133	    -64.49610894	      0.00000000	      0.00000000
      0.89303481	   -140.43391518	    -64.64500805	      0.00000000	      0.00000000
      0.89311641	   -140.77226040	    -64.79231055	      0.00000000	      0.00000000
      0.89318491	   -141.05570988	    -64.91471503	      0.00000000	      0.00000000
      0.89325341	   -141.33856728	    -65.03594656	      0.00000000	      0.00000000
      0.89332191	   -141.62078815	    -65.15598441	      0.00000000	      0.00000000
      0.89338307	   -141.87222933	    -65.26215067	      0.00000000	      0.00000000
      0.89344424	   -142.12308948	    -65.36733540	      0.00000000	      0.00000000
      0.89350541	   -142.37333134	    -65.47152544	      0.00000000	      0.00000000
      0.89356658	   -142.62291619	    -65.57470821	      0.00000000	      0.00000000
      0.89362775	   -142.87180399	    -65.67687170	      0.00000000	      0.00000000
      0.89368892	   -143.11995358	    -65.77800457	      0.00000000	      0.00000000
      0.89375009	   -143.36732275	    -65.87809608	      0.00000000	      0.00000000
      0.89380459	   -143.58706348	    -65.96640306	      0.00000000	      0.00000000
      0.89385910	   -143.80611942	    -66.05386850	      0.00000000	      0.00000000
      0.89391361	   -144.02445931	    -66.14048622	      0.00000000	      0.00000000
      0.89396812	   -144.24205160	    -66.22625045	      0.00000000	      0.00000000
      0.89402263	   -144.45886456	    -66.31115591	      0.00000000	      0.00000000
      0.89407713	   -144.67486635	    -66.39519779	      0.00000000	      0.00000000
      0.89413164	   -144.89002511	    -66.47837170	      0.00000000	      0.00000000
      0.89418615	   -145.10430901	    -66.56067378	      0.00000000	      0.00000000
      0.89424066	   -145.31768637	    -66.64210059	      0.00000000	      0.00000000
      0.89429517	   -145.53012568	    -66.72264918	      0.00000000	      0.00000000
      0.89434967	   -145.74159571	    -66.80231707	      0.00000000	      0.00000000
      0.89440418	   -145.95206556	    -66.88110224	      0.00000000	      0.00000000
      0.89445869	   -146.16150473	    -66.95900314	      0.00000000	      0.00000000
      0.89451320	   -146.36988317	    -67.03601868	      0.00000000	      0.00000000
      0.89456771	   -146.57717134	    -67.11214821	      0.00000000	      0.00000000
      0.89462221	   -146.78334029	    -67.18739153	      0.00000000	      0.00000000
      0.89467672	   -146.98836169	    -67.26174891	      0.00000000	      0.00000000
      0.89473123	   -147.19220785	    -67.33522102	      0.00000000	      0.00000000
      0.89478574	   -147.39485184	    -67.40780897	      0.00000000	      0.00000000
      0.89484024	   -147.59626746	    -67.47951427	      0.00000000	      0.00000000
      0.89489475	   -147.79642932	    -67.55033887	      0.00000000	      0.00000000
      0.89494926	   -147.99531286	    -67.62028509	      0.00000000	      0.00000000
      0.89500377	   -148.19289438	    -67.68935564	      0.00000000	      0.00000000
      0.89505828	   -148.38915107	    -67.75755361	      0.00000000	      0.00000000
      0.89511278	   -148.58406106	    -67.82488247	      0.00000000	      0.00000000
      0.89516729	   -148.77760342	    -67.89134601	      0.00000000	      0.00000000
      0.89522180	   -148.96975816	    -67.95694840	      0.00000000	      0.00000000
      0.89527631	   -149.16050629	    -68.02169411	      0.00000000	      0.00000000
      0.89533082	   -149.34982983	    -68.08558794	      0.00000000	      0.00000000
      0.89538532	   -149.53771176	    -68.14863500	      0.00000000	      0.00000000
      0.89543983	   -149.72413612	    -68.21084068	      0.00000000	      0.00000000
      0.89549434	   -149.90908796	    -68.27221067	      0.00000000	      0.00000000
      0.89554885	   -150.09255334	    -68.33275091	      0.00000000	      0.00000000
      0.89560336	   -150.27451936	    -68.39246760	      0.00000000	      0.00000000
      0.89565786	   -150.45497414	    -68.45136720	      0.00000000	      0.00000000
      0.89571237	   -150.63390684	    -68.50945637	      0.00000000	      0.00000000
      0.89576688	   -150.81130760	    -68.56674203	      0.00000000	      0.00000000
      0.89582139	   -150.98716762	    -68.62323128	      0.00000000	      0.00000000
      0.89587590	   -151.16147906	    -68.67893142	      0.00000000	      0.00000000
      0.89593040	   -151.33423509	    -68.73384993	      0.00000000	      0.00000000
      0.89598491	   -151.50542986	    -68.78799448	      0.00000000	      0.00000000
      0.89603942	   -151.67505848	    -68.84137288	      0.00000000	      0.00000000
      0.89609393	   -151.84311701	    -68.89399311	      0.00000000	      0.00000000
      0.89614844	   -152.00960244	    -68.94586327	      0.00000000	      0.00000000
      0.89620294	   -152.17451269	    -68.99699159	      0.00000000	      0.00000000
      0.89625745	   -152.33784657	    -69.04738644	      0.00000000	      0.00000000
      0.89631196	   -152.49960375	    -69.09705627	      0.00000000	      0.00000000
      0.89636647	   -152.65978477	    -69.14600964	      0.00000000	      0.00000000
      0.89642098	   -152.81839102	    -69.19425521	      0.00000000	      0.00000000
      0.89647548	   -152.97542468	    -69.24180169	      0.00000000	      0.00000000
      0.89652999	   -153.13088873	    -69.28865789	      0.00000000	      0.00000000
      0.89658450	   -153.28478690	    -69.33483266	      0.00000000	      0.00000000
      0.89663901	   -153.43712369	    -69.38033491	      0.00000000	      0.00000000
      0.89669352	   -153.58790429	    -69.42517359	      0.00000000	      0.00000000
      0.89674802	   -153.73713459	    -69.46935770	      0.00000000	      0.00000000
      0.89680253	   -153.88482116	    -69.51289624	      0.00000000	      0.00000000
      0.89685704	   -154.03097119	    -69.55579825	      0.00000000	      0.00000000
      0.89692262	   -154.20478417	    -69.60658439	      0.00000000	      0.00000000
      0.89698820	   -154.37639906	    -69.65647802	      0.00000000	      0.00000000
      0.89705378	   -154.54583176	    -69.70549490	      0.00000000	      0.00000000
      0.89711936	   -154.71309931	    -69.75365078	      0.00000000	      0.00000000
      0.89718494	   -154.87821978	    -69.80096140	      0.00000000	      0.00000000
      0.89725052	   -155.04121221	    -69.84744241	      0.00000000	      0.00000000
      0.89731610	   -155.20209658	    -69.89310942	      0.00000000	      0.00000000
      0.89738168	   -155.36089372	    -69.93797797	      0.00000000	      0.00000000
      0.89744726	   -155.51762525	    -69.98206351	      0.00000000	      0.00000000
      0.89751284	   -155.67231353	    -70.02538138	      0.00000000	      0.00000000
      0.89757842	   -155.82498160	    -70.06794682	      0.00000000	      0.00000000
      0.89764401	   -155.97565312	    -70.10977496	      0.00000000	      0.00000000
      0.89770959	   -156.12435232	    -70.15088079	      0.00000000	      0.00000000
      0.89777517	   -156.27110391	    -70.19127917	      0.00000000	      0.00000000
      0.89785437	   -156.44576953	    -70.23914452	      0.00000000	      0.00000000
      0.89793356	   -156.61767660	    -70.28602516	      0.00000000	      0.00000000
      0.89801276	   -156.78687100	    -70.33194634	      0.00000000	      0.00000000
      0.89809196	   -156.95339922	    -70.37693297	      0.00000000	      0.00000000
      0.89817116	   -157.11730825	    -70.42100960	      0.00000000	      0.00000000
      0.89825036	   -157.27864547	    -70.46420037	      0.00000000	      0.00000000
      0.89832956	   -157.43745853	    -70.50652905	      0.00000000	      0.00000000
      0.89840876	   -157.59379526	    -70.54801897	      0.00000000	      0.00000000
      0.89848796	   -157.74770360	    -70.58869306	      0.00000000	      0.00000000
      0.89858409	   -157.93133598	    -70.63700273	      0.00000000	      0.00000000
      0.89868023	   -158.11154622	    -70.68418281	      0.00000000	      0.00000000
      0.89877637	   -158.28841946	    -70.73027177	      0.00000000	      0.00000000
      0.89887251	   -158.46204026	    -70.77530711	      0.00000000	      0.00000000
      0.89896865	   -158.63249240	    -70.81932535	      0.00000000	      0.00000000
      0.89906478	   -158.79985880	    -70.86236207	      0.00000000	      0.00000000
      0.89918482	   -159.00462360	    -70.91477201	      0.00000000	      0.00000000
      0.89930486	   -159.20486204	    -70.96577089	      0.00000000	      0.00000000
      0.89942490	   -159.40072767	    -71.01542161	      0.00000000	      0.00000000
      0.89957396	   -159.63809410	    -71.07529268	      0.00000000	      0.00000000
      0.89972302	   -159.86922792	    -71.13328914	      0.00000000	      0.00000000
      0.89990429	   -160.14229317	    -71.20144309	      0.00000000	      0.00000000
      0.90006030	   -160.37059221	    -71.25814006	      0.00000000	      0.00000000
      0.90021630	   -160.59298997	    -71.31314079	      0.00000000	      0.00000000
      0.90035610	   -160.78750086	    -71.36107239	      0.00000000	      0.00000000
      0.90049590	   -160.97767818	    -71.40779349	      0.00000000	      0.00000000
      0.90063570	   -161.16370116	    -71.45337016	      0.00000000	      0.00000000
      0.90077551	   -161.34574115	    -71.49786504	      0.00000000	      0.00000000
      0.90091531	   -161.52396176	    -71.54133747	      0.00000000	      0.00000000
      0.90105511	   -161.69851896	    -71.58384362	      0.00000000	      0.00000000
      0.90119491	   -161.86956132	    -71.62543661	      0.00000000	      0.00000000
      0.90133471	   -162.03723016	    -71.66616665	      0.00000000	      0.00000000
      0.90147452	   -162.20165979	    -71.70608117	      0.00000000	      0.00000000
      0.90161432	   -162.36297775	    -71.74522492	      0.00000000	      0.00000000
      0.90175412	   -162.52130505	    -71.78364012	      0.00000000	      0.00000000
      0.90189392	   -162.67675644	    -71.82136656	      0.00000000	      0.00000000
      0.90203372	   -162.82944064	    -71.85844173	      0.00000000	      0.00000000
      0.90217353	   -162.97946064	    -71.89490093	      0.00000000	      0.00000000
      0.90231333	   -163.12691391	    -71.93077738	      0.00000000	      0.00000000
      0.90245313	   -163.27189269	    -71.96610234	      0.00000000	      0.00000000
      0.90259293	   -163.41448427	    -72.00090518	      0.00000000	      0.00000000
      0.90273273	   -163.55477117	    -72.03521353	      0.00000000	      0.00000000
      0.90287254	   -163.69283143	    -72.06905331	      0.00000000	      0.00000000
      0.90301234	   -163.82873887	    -72.10244889	      0.00000000	      0.00000000
      0.90315214	   -163.96256323	    -72.13542313	      0.00000000	      0.00000000
      0.90329194	   -164.09437051	    -72.16799748	      0.00000000	      0.00000000
      0.90343175	   -164.22422306	    -72.20019206	      0.00000000	      0.00000000
      0.90357155	   -164.35217989	    -72.23202574	      0.00000000	      0.00000000
      0.90374048	   -164.50434618	    -72.27003549	      0.00000000	      0.00000000
      0.90390941	   -164.65391842	    -72.30757310	      0.00000000	      0.00000259
      0.90407834	   -164.80098331	    -72.34466542	      0.00000000	      0.00006783
      0.90424726	   -164.94562198	    -72.38133722	      0.00000000	      0.00031737
      0.90441619	   -165.08791048	    -72.41761143	      0.00000000	      0.00088478
      0.90462115	   -165.25749044	    -72.46111798	      0.00000000	      0.00220512
      0.90482610	   -165.42383439	    -72.50410486	      0.00000000	      0.00447093
      0.90503106	   -165.58705249	    -72.54660343	      0.00000000	      0.00796000
      0.90531553	   -165.80860620	    -72.60483421	      0.00000000	      0.01535508
      0.90553927	   -165.97892505	    -72.65005325	      0.00000000	      0.02368433
      0.90576946	   -166.15068185	    -72.69608057	      0.00000000	      0.03494290
      0.90599965	   -166.31902049	    -72.74163141	      0.00000000	      0.04923948
      0.90622985	   -166.48404607	    -72.78673127	      0.00000000	      0.06682913
      0.90642964	   -166.62466860	    -72.82552740	      0.00000000	      0.08490972
      0.90662944	   -166.76292921	    -72.86401452	      0.00000000	      0.10568269
      0.90682923	   -166.89888455	    -72.90220486	      0.00000000	      0.12917332
      0.90702903	   -167.03258822	    -72.94010956	      0.00000000	      0.15536074
      0.90722882	   -167.16409099	    -72.97773871	      0.00000000	      0.18418036
      0.90742861	   -167.29344105	    -73.01510151	      0.00000000	      0.21552807
      0.90762841	   -167.42068423	    -73.05220631	      0.00000000	      0.24926556
      0.90780709	   -167.53272954	    -73.08517698	      0.00000000	      0.28132601
      0.90798576	   -167.64315461	    -73.11795233	      0.00000000	      0.31503124
      0.90816444	   -167.75198816	    -73.15053691	      0.00000000	      0.35023733
      0.90834312	   -167.85925777	    -73.18293489	      0.00000000	      0.38679366
      0.90852179	   -167.96499002	    -73.21515012	      0.00000000	      0.42454615
      0.90870047	   -168.06921054	    -73.24718612	      0.00000000	      0.46334001
      0.90887915	   -168.17194409	    -73.27904611	      0.00000000	      0.50302219
      0.90905782	   -168.27321459	    -73.31073307	      0.00000000	      0.54344336
      0.90923650	   -168.37304521	    -73.34224973	      0.00000000	      0.58445954
      0.90941518	   -168.47145840	    -73.37359860	      0.00000000	      0.62593329
      0.90959385	   -168.56847595	    -73.40478198	      0.00000000	      0.66773467
      0.90977253	   -168.66411903	    -73.43580199	      0.00000000	      0.70974181
      0.90995121	   -168.75840822	    -73.46666058	      0.00000000	      0.75184127
      0.91012989	   -168.85136357	    -73.49735956	      0.00000000	      0.79392822
      0.91030856	   -168.94300462	    -73.52790058	      0.00000000	      0.83590642
      0.91048724	   -169.03335042	    -73.55828516	      0.00000000	      0.87768804
      0.91066592	   -169.12241958	    -73.58851472	      0.00000000	      0.91919345
      0.91084459	   -169.21023028	    -73.61859057	      0.00000000	      0.96035086
      0.91102327	   -169.29680030	    -73.64851390	      0.00000000	      1.00109597
      0.91120195	   -169.38214707	    -73.67828584	      0.00000000	      1.04137155
      0.91138062	   -169.46628762	    -73.70790743	      0.00000000	      1.08112697
      0.91155930	   -169.54923869	    -73.73737963	      0.00000000	      1.12031780
      0.91173798	   -169.63101666	    -73.76670335	      0.00000000	      1.15890536
      0.91191665	   -169.71163764	    -73.79587943	      0.00000000	      1.19685629
      0.91209533	   -169.79111742	    -73.82490866	      0.00000000	      1.23414209
      0.91227401	   -169.86947155	    -73.85379177	      0.00000000	      1.27073880
      0.91245269	   -169.94671527	    -73.88252947	      0.00000000	      1.30662654
      0.91263136	   -170.02286362	    -73.91112243	      0.00000000	      1.34178922
      0.91281004	   -170.09793136	    -73.93957125	      0.00000000	      1.37621413
      0.91298872	   -170.17193303	    -73.96787654	      0.00000000	      1.40989169
      0.91316739	   -170.24488295	    -73.99603887	      0.00000000	      1.44281514
      0.91334607	   -170.31679522	    -74.02405877	      0.00000000	      1.47498023
      0.91352475	   -170.38768374	    -74.05193678	      0.00000000	      1.50638503
      0.91370342	   -170.45756221	    -74.07967338	      0.00000000	      1.53702965
      0.91388210	   -170.52644410	    -74.10726908	      0.00000000	      1.56691605
      0.91406078	   -170.59434275	    -74.13472433	      0.00000000	      1.59604785
      0.91423945	   -170.66127127	    -74.16203961	      0.00000000	      1.62443012
      0.91441813	   -170.72724262	    -74.18921536	      0.00000000	      1.65206924
      0.91459681	   -170.79226955	    -74.21625201	      0.00000000	      1.67897277
      0.91477549	   -170.85636469	    -74.24315001	      0.00000000	      1.70514926
      0.91495416	   -170.91954046	    -74.26990978	      0.00000000	      1.73060814
      0.91513284	   -170.98180914	    -74.29653174	      0.00000000	      1.75535965
      0.91531152	   -171.04318285	    -74.32301631	      0.00000000	      1.77941467
      0.91549019	   -171.10367356	    -74.34936390	      0.00000000	      1.80278468
      0.91566887	   -171.16329306	    -74.37557492	      0.00000000	      1.82548163
      0.91584755	   -171.22205302	    -74.40164979	      0.00000000	      1.84751788
      0.91602622	   -171.27996496	    -74.42758892	      0.00000000	      1.86890613
      0.91620490	   -171.33704023	    -74.45339271	      0.00000000	      1.88965937
      0.91638358	   -171.39329007	    -74.47906157	      0.00000000	      1.90979077
      0.91656226	   -171.44872557	    -74.50459593	      0.00000000	      1.92931368
      0.91674093	   -171.50335766	    -74.52999618	      0.00000000	      1.94824157
      0.91691961	   -171.55719717	    -74.55526275	      0.00000000	      1.96658795
      0.91709829	   -171.61025476	    -74.58039604	      0.00000000	      1.98436638
      0.91727696	   -171.66254100	    -74.60539648	      0.00000000	      2.00159040
      0.91745564	   -171.71406628	    -74.63026449	      0.00000000	      2.01827353
      0.91763432	   -171.76484091	    -74.65500049	      0.00000000	      2.03442919
      0.91781299	   -171.81487503	    -74.67960490	      0.00000000	      2.05007075
      0.91799167	   -171.86417868	    -74.70407816	      0.00000000	      2.06521144
      0.91817035	   -171.91276178	    -74.72842070	      0.00000000	      2.07986435
      0.91834902	   -171.96063410	    -74.75263294	      0.00000000	      2.09404242
      0.91852770	   -172.00780532	    -74.77671533	      0.00000000	      2.10775844
      0.91870638	   -172.05428497	    -74.80066832	      0.00000000	      2.12102501
      0.91888506	   -172.10008250	    -74.82449233	      0.00000000	      2.13385452
      0.91906373	   -172.14520719	    -74.84818783	      0.00000000	      2.14625918
      0.91924241	   -172.18966826	    -74.87175526	      0.00000000	      2.15825098
      0.91942109	   -172.23347477	    -74.89519507	      0.00000000	      2.16984169
      0.91959976	   -172.27663570	    -74.91850772	      0.00000000	      2.18104285
      0.91977844	   -172.31915989	    -74.94169367	      0.00000000	      2.19186579
      0.91995712	   -172.36105609	    -74.96475339	      0.00000000	      2.20232157
      0.92013579	   -172.40233292	    -74.98768733	      0.00000000	      2.21242106
      0.92031447	   -172.44299891	    -75.01049597	      0.00000000	      2.22217486
      0.92049315	   -172.48306247	    -75.03317978	      0.00000000	      2.23159334
      0.92067182	   -172.52253192	    -75.05573922	      0.00000000	      2.24068663
      0.92085050	   -172.56141544	    -75.07817479	      0.00000000	      2.24946463
      0.92102918	   -172.59972115	    -75.10048695	      0.00000000	      2.25793697
      0.92120786	   -172.63745703	    -75.12267619	      0.00000000	      2.26611308
      0.92138653	   -172.67463097	    -75.14474299	      0.00000000	      2.27400213
      0.92156521	   -172.71125077	    -75.16668783	      0.00000000	      2.28161307
      0.92174389	   -172.74732412	    -75.18851121	      0.00000000	      2.28895460
      0.92192256	   -172.78285860	    -75.21021362	      0.00000000	      2.29603519
      0.92210124	   -172.81786171	    -75.23179554	      0.00000000	      2.30286310
      0.92227992	   -172.85234084	    -75.25325747	      0.00000000	      2.30944635
      0.92245859	   -172.88630330	    -75.27459991	      0.00000000	      2.31579274
      0.92263727	   -172.91975628	    -75.29582335	      0.00000000	      2.32190985
      0.92281595	   -172.95270690	    -75.31692830	      0.00000000	      2.32780506
      0.92299462	   -172.98516218	    -75.33791524	      0.00000000	      2.33348553
      0.92317330	   -173.01712904	    -75.35878469	      0.00000000	      2.33895821
      0.92335198	   -173.04861431	    -75.37953714	      0.00000000	      2.34422987
      0.92353066	   -173.07962474	    -75.40017311	      0.00000000	      2.34930707
      0.92370933	   -173.11016699	    -75.42069309	      0.00000000	      2.35419618
      0.92388801	   -173.14024762	    -75.44109759	      0.00000000	      2.35890338
      0.92406669	   -173.16987310	    -75.46138712	      0.00000000	      2.36343467
      0.92424536	   -173.19904985	    -75.48156219	      0.00000000	      2.36779588
      0.92442404	   -173.22778415	    -75.50162329	      0.00000000	      2.37199264
      0.92460272	   -173.25608225	    -75.52157096	      0.00000000	      2.37603043
      0.92478139	   -173.28395027	    -75.54140568	      0.00000000	      2.37991456
      0.92496007	   -173.31139428	    -75.56112798	      0.00000000	      2.38365017
      0.92513875	   -173.33842026	    -75.58073836	      0.00000000	      2.38724227
      0.92531743	   -173.36503410	    -75.60023733	      0.00000000	      2.39069567
      0.92549610	   -173.39124162	    -75.61962541	      0.00000000	      2.39401506
      0.92567478	   -173.41704856	    -75.63890310	      0.00000000	      2.39720499
      0.92585346	   -173.44246058	    -75.65807092	      0.00000000	      2.40026985
      0.92603213	   -173.46748326	    -75.67712938	      0.00000000	      2.40321389
      0.92621081	   -173.49212212	    -75.69607899	      0.00000000	      2.40604124
      0.92638949	   -173.51638258	    -75.71492025	      0.00000000	      2.40875590
      0.92656816	   -173.54027002	    -75.73365369	      0.00000000	      2.41136172
      0.92674684	   -173.56378970	    -75.75227981	      0.00000000	      2.41386246
      0.92692552	   -173.58694685	    -75.77079912	      0.00000000	      2.41626173
      0.92710419	   -173.60974661	    -75.78921213	      0.00000000	      2.41856304
      0.92728287	   -173.63219406	    -75.80751934	      0.00000000	      2.42076978
      0.92746155	   -173.65429419	    -75.82572128	      0.00000000	      2.42288523
      0.92764023	   -173.67605194	    -75.84381845	      0.00000000	      2.42491257
      0.92781890	   -173.69747217	    -75.86181135	      0.00000000	      2.42685488
      0.92799758	   -173.71855968	    -75.87970049	      0.00000000	      2.42871511
      0.92817626	   -173.73931921	    -75.89748638	      0.00000000	      2.43049616
      0.92835493	   -173.75975542	    -75.91516952	      0.00000000	      2.43220080
      0.92853361	   -173.77987292	    -75.93275042	      0.00000000	      2.43383171
      0.92871229	   -173.79967623	    -75.95022958	      0.00000000	      2.43539149
      0.92889096	   -173.81916984	    -75.96760751	      0.00000000	      2.43688267
      0.92906964	   -173.83835816	    -75.98488470	      0.00000000	      2.43830766
      0.92924832	   -173.85724554	    -76.00206166	      0.00000000	      2.43966882
      0.92942699	   -173.87583627	    -76.01913889	      0.00000000	      2.44096842
      0.92960567	   -173.89413458	    -76.03611689	      0.00000000	      2.44220865
      0.92978435	   -173.91214464	    -76.05299614	      0.00000000	      2.44339163
      0.92996303	   -173.92987056	    -76.06977716	      0.00000000	      2.44451942
      0.93014170	   -173.94731641	    -76.08646044	      0.00000000	      2.44559399
      0.93032038	   -173.96448617	    -76.10304647	      0.00000000	      2.44661725
      0.93049906	   -173.98138379	    -76.11953574	      0.00000000	      2.44759106
      0.93067773	   -173.99801316	    -76.13592875	      0.00000000	      2.44851721
      0.93085641	   -174.01437811	    -76.15222598	      0.00000000	      2.44939741
      0.93103509	   -174.03048241	    -76.16842793	      0.00000000	      2.45023334
      0.93121376	   -174.04632980	    -76.18453508	      0.00000000	      2.45102660
      0.93139244	   -174.06192394	    -76.20054791	      0.00000000	      2.45177876
      0.93157112	   -174.07726844	    -76.21646693	      0.00000000	      2.45249131
      0.93174979	   -174.09236689	    -76.23229260	      0.00000000	      2.45316570
      0.93192847	   -174.10722280	    -76.24802541	      0.00000000	      2.45380335
      0.93210715	   -174.12183964	    -76.26366584	      0.00000000	      2.45440559
      0.93228583	   -174.13622082	    -76.27921437	      0.00000000	      2.45497374
      0.93246450	   -174.15036972	    -76.29467148	      0.00000000	      2.45550905
      0.93264318	   -174.16428966	    -76.31003764	      0.00000000	      2.45601276
      0.93282186	   -174.17798391	    -76.32531332	      0.00000000	      2.45648602
      0.93300053	   -174.19145571	    -76.34049901	      0.00000000	      2.45692999
      0.93317921	   -174.20470823	    -76.35559517	      0.00000000	      2.45734575
      0.93335789	   -174.21774462	    -76.37060227	      0.00000000	      2.45773436
      0.93357253	   -174.23312339	    -76.38851274	      0.00000000	      2.45816674
      0.93378717	   -174.24820007	    -76.40629619	      0.00000000	      2.45856311
      0.93394474	   -174.25907933	    -76.41927160	      0.00000000	      2.45883215
      0.93413914	   -174.27228304	    -76.43518551	      0.00000000	      2.45913945
      0.93433354	   -174.28524999	    -76.45099695	      0.00000000	      2.45942064
      0.93452554	   -174.29782829	    -76.46651353	      0.00000000	      2.45967379
      0.93471754	   -174.31018272	    -76.48193129	      0.00000000	      2.45990353
      0.93491646	   -174.32274991	    -76.49780109	      0.00000000	      2.46011790
      0.93511538	   -174.33508425	    -76.51356606	      0.00000000	      2.46030922
      0.93530572	   -174.34667164	    -76.52855305	      0.00000000	      2.46047162
      0.93549606	   -174.35805244	    -76.54344516	      0.00000000	      2.46061466
      0.93569548	   -174.36975840	    -76.55894716	      0.00000000	      2.46074466
      0.93589490	   -174.38124460	    -76.57434623	      0.00000000	      2.46085518
      0.93607864	   -174.39163558	    -76.58844321	      0.00000000	      2.46094052
      0.93626237	   -174.40184568	    -76.60245381	      0.00000000	      2.46101071
      0.93646337	   -174.41281125	    -76.61768278	      0.00000000	      2.46107088
      0.93666438	   -174.42356697	    -76.63280958	      0.00000000	      2.46111445
      0.93683107	   -174.43232986	    -76.64527716	      0.00000000	      2.46113852
      0.93703878	   -174.44305360	    -76.66071610	      0.00000000	      2.46115388
      0.93724650	   -174.45356340	    -76.67604783	      0.00000000	      2.46115373
      0.93740657	   -174.46151887	    -76.68779033	      0.00000000	      2.46114349
      0.93760049	   -174.47099101	    -76.70193086	      0.00000000	      2.46111980
      0.93779440	   -174.48028491	    -76.71597953	      0.00000000	      2.46108426
      0.93798962	   -174.48946411	    -76.73003053	      0.00000000	      2.46103705
      0.93818484	   -174.49846824	    -76.74398953	      0.00000000	      2.46097892
      0.93836234	   -174.50650556	    -76.75660237	      0.00000000	      2.46091699
      0.93853985	   -174.51440242	    -76.76914002	      0.00000000	      2.46084681
      0.93873937	   -174.52311371	    -76.78314380	      0.00000000	      2.46075850
      0.93893890	   -174.53165285	    -76.79705367	      0.00000000	      2.46066068
      0.93909528	   -174.53822683	    -76.80789032	      0.00000000	      2.46057767
      0.93929605	   -174.54651675	    -76.82172004	      0.00000000	      2.46046329
      0.93949683	   -174.55463996	    -76.83545627	      0.00000000	      2.46034055
      0.93965558	   -174.56094649	    -76.84625137	      0.00000000	      2.46023786
      0.93985404	   -174.56868838	    -76.85966571	      0.00000000	      2.46010279
      0.94005250	   -174.57627452	    -76.87299026	      0.00000000	      2.45996065
      0.94021411	   -174.58233867	    -76.88377473	      0.00000000	      2.45983993
      0.94042542	   -174.59011626	    -76.89778647	      0.00000000	      2.45967569
      0.94063672	   -174.59772523	    -76.91169821	      0.00000000	      2.45950456
      0.94079261	   -174.60323221	    -76.92189784	      0.00000000	      2.45937412
      0.94094850	   -174.60865009	    -76.93204366	      0.00000000	      2.45924030
      0.94112193	   -174.61457392	    -76.94326767	      0.00000000	      2.45908763
      0.94129535	   -174.62039031	    -76.95442576	      0.00000000	      2.45893113
      0.94148522	   -174.62663673	    -76.96656667	      0.00000000	      2.45875564
      0.94167508	   -174.63275808	    -76.97862945	      0.00000000	      2.45857603
      0.94183086	   -174.63768809	    -76.98846806	      0.00000000	      2.45842575
      0.94203502	   -174.64402585	    -77.00128452	      0.00000000	      2.45822502
      0.94223919	   -174.65022521	    -77.01401216	      0.00000000	      2.45802024
      0.94239879	   -174.65497636	    -77.02390006	      0.00000000	      2.45785752
      0.94255839	   -174.65964536	    -77.03373430	      0.00000000	      2.45769259
      0.94273271	   -174.66465228	    -77.04441447	      0.00000000	      2.45751007
      0.94290702	   -174.66956376	    -77.05503128	      0.00000000	      2.45732519
      0.94308839	   -174.67457403	    -77.06601070	      0.00000000	      2.45713048
      0.94326977	   -174.67948388	    -77.07692230	      0.00000000	      2.45693351
      0.94342452	   -174.68359491	    -77.08617934	      0.00000000	      2.45676377
      0.94363789	   -174.68914641	    -77.09886235	      0.00000000	      2.45652736
      0.94385126	   -174.69456495	    -77.11145311	      0.00000000	      2.45628838
      0.94398554	   -174.69790789	    -77.11933020	      0.00000000	      2.45613676
      0.94411983	   -174.70119962	    -77.12717115	      0.00000000	      2.45598425
      0.94430474	   -174.70564953	    -77.13790949	      0.00000000	      2.45577288
      0.94448966	   -174.71000472	    -77.14857995	      0.00000000	      2.45556003
      0.94465552	   -174.71383158	    -77.15809336	      0.00000000	      2.45536796
      0.94482138	   -174.71758433	    -77.16755277	      0.00000000	      2.45517487
      0.94497594	   -174.72101568	    -77.17631976	      0.00000000	      2.45499408
      0.94518539	   -174.72556529	    -77.18812534	      0.00000000	      2.45474791
      0.94539483	   -174.73000160	    -77.19984622	      0.00000000	      2.45450049
      0.94554036	   -174.73301831	    -77.20794076	      0.00000000	      2.45432792
      0.94568589	   -174.73598186	    -77.21599487	      0.00000000	      2.45415485
      0.94582241	   -174.73871402	    -77.22351354	      0.00000000	      2.45399210
      0.94604103	   -174.74299415	    -77.23548060	      0.00000000	      2.45373072
      0.94619421	   -174.74592446	    -77.24381246	      0.00000000	      2.45354709
      0.94634740	   -174.74879873	    -77.25210042	      0.00000000	      2.45336311
      0.94650059	   -174.75161773	    -77.26034470	      0.00000000	      2.45317883
      0.94665659	   -174.75443241	    -77.26869592	      0.00000000	      2.45299090
      0.94686760	   -174.75815047	    -77.27991998	      0.00000000	      2.45273635
      0.94707860	   -174.76176788	    -77.29106252	      0.00000000	      2.45248148
      0.94722277	   -174.76418238	    -77.29862908	      0.00000000	      2.45230721
      0.94736694	   -174.76655122	    -77.30615801	      0.00000000	      2.45213287
      0.94753239	   -174.76921411	    -77.31475234	      0.00000000	      2.45193272
      0.94774052	   -174.77248051	    -77.32549372	      0.00000000	      2.45168093
      0.94792882	   -174.77535692	    -77.33514543	      0.00000000	      2.45145316
      0.94816156	   -174.77881032	    -77.34698797	      0.00000000	      2.45117177
      0.94830967	   -174.78095021	    -77.35447464	      0.00000000	      2.45099282
      0.94849029	   -174.78349996	    -77.36355268	      0.00000000	      2.45077476
      0.94866271	   -174.78587340	    -77.37216582	      0.00000000	      2.45056681
      0.94888166	   -174.78880330	    -77.38302912	      0.00000000	      2.45030309
      0.94902423	   -174.79066121	    -77.39005823	      0.00000000	      2.45013161
      0.94924940	   -174.79351683	    -77.40108967	      0.00000000	      2.44986121
      0.94939209	   -174.79527708	    -77.40803531	      0.00000000	      2.44969017
      0.94953477	   -174.79699952	    -77.41494652	      0.00000000	      2.44951939
      0.94971387	   -174.79910871	    -77.42357276	      0.00000000	      2.44930542
      0.94990293	   -174.80127236	    -77.43262083	      0.00000000	      2.44908004
      0.95009199	   -174.80337235	    -77.44160943	      0.00000000	      2.44885521
      0.95024750	   -174.80505251	    -77.44895832	      0.00000000	      2.44867072
      0.95040301	   -174.80669076	    -77.45626742	      0.00000000	      2.44848664
      0.95057789	   -174.80848362	    -77.46443985	      0.00000000	      2.44828014
      0.95075276	   -174.81022484	    -77.47256248	      0.00000000	      2.44807421
      0.95092764	   -174.81191500	    -77.48063558	      0.00000000	      2.44786886
      0.95108328	   -174.81337697	    -77.48777902	      0.00000000	      2.44768662
      0.95123892	   -174.81479950	    -77.49488364	      0.00000000	      2.44750487
      0.95139456	   -174.81618320	    -77.50194963	      0.00000000	      2.44732364
      0.95156366	   -174.81764300	    -77.50958317	      0.00000000	      2.44712732
      0.95173276	   -174.81905811	    -77.51717159	      0.00000000	      2.44693163
      0.95190186	   -174.82042897	    -77.52471512	      0.00000000	      2.44673660
      0.95207096	   -174.82175633	    -77.53221400	      0.00000000	      2.44654222
      0.95221085	   -174.82282180	    -77.53838407	      0.00000000	      2.44638194
      0.95235074	   -174.82385819	    -77.54452390	      0.00000000	      2.44622212
      0.95253303	   -174.82516544	    -77.55247921	      0.00000000	      2.44601459
      0.95271532	   -174.82642451	    -77.56038367	      0.00000000	      2.44580788
      0.95285305	   -174.82734420	    -77.56632259	      0.00000000	      2.44565226
      0.95299078	   -174.82823707	    -77.57223276	      0.00000000	      2.44549713
      0.95317360	   -174.82938112	    -77.58003306	      0.00000000	      2.44529198
      0.95335641	   -174.83047906	    -77.58778325	      0.00000000	      2.44508771
      0.95349308	   -174.83127004	    -77.59354471	      0.00000000	      2.44493559
      0.95362974	   -174.83203590	    -77.59927845	      0.00000000	      2.44478397
      0.95381300	   -174.83302373	    -77.60692337	      0.00000000	      2.44458146
      0.95399626	   -174.83396746	    -77.61451895	      0.00000000	      2.44437988
      0.95412931	   -174.83462529	    -77.62000310	      0.00000000	      2.44423410
      0.95426237	   -174.83526045	    -77.62546149	      0.00000000	      2.44408882
      0.95444662	   -174.83610287	    -77.63297762	      0.00000000	      2.44388847
      0.95463087	   -174.83690283	    -77.64044485	      0.00000000	      2.44368909
      0.95476180	   -174.83744571	    -77.64572163	      0.00000000	      2.44354801
      0.95489273	   -174.83796769	    -77.65097398	      0.00000000	      2.44340741
      0.95507746	   -174.83866888	    -77.65834300	      0.00000000	      2.44320990
      0.95526219	   -174.83932941	    -77.66566385	      0.00000000	      2.44301338
      0.95539084	   -174.83976560	    -77.67073398	      0.00000000	      2.44287712
      0.95551949	   -174.84018257	    -77.67578097	      0.00000000	      2.44274135
      0.95570454	   -174.84074889	    -77.68300036	      0.00000000	      2.44254691
      0.95588959	   -174.84127633	    -77.69017236	      0.00000000	      2.44235350
      0.95601650	   -174.84161575	    -77.69506377	      0.00000000	      2.44222145
      0.95614342	   -174.84193734	    -77.69993311	      0.00000000	      2.44208988
      0.95632880	   -174.84237528	    -77.70700635	      0.00000000	      2.44189857
      0.95651418	   -174.84277602	    -77.71403297	      0.00000000	      2.44170831
      0.95663892	   -174.84302489	    -77.71873487	      0.00000000	      2.44158088
      0.95676366	   -174.84325733	    -77.72341587	      0.00000000	      2.44145392
      0.95694899	   -174.84357256	    -77.73033235	      0.00000000	      2.44126617
      0.95713433	   -174.84385234	    -77.73720314	      0.00000000	      2.44107946
      0.95725823	   -174.84401974	    -77.74177111	      0.00000000	      2.44095524
      0.95738213	   -174.84417168	    -77.74631887	      0.00000000	      2.44083149
      0.95756817	   -174.84437099	    -77.75310958	      0.00000000	      2.44064656
      0.95773384	   -174.84451976	    -77.75911852	      0.00000000	      2.44048279
      0.95787780	   -174.84462726	    -77.76431127	      0.00000000	      2.44034117
      0.95802175	   -174.84471483	    -77.76947725	      0.00000000	      2.44020019
      0.95820280	   -174.84479689	    -77.77593643	      0.00000000	      2.44002380
      0.95833754	   -174.84483799	    -77.78071619	      0.00000000	      2.43989318
      0.95847228	   -174.84486214	    -77.78547283	      0.00000000	      2.43976314
      0.95863854	   -174.84486893	    -77.79131047	      0.00000000	      2.43960345
      0.95880330	   -174.84485083	    -77.79706112	      0.00000000	      2.43944604
      0.95896806	   -174.84480837	    -77.80277772	      0.00000000	      2.43928949
      0.95913282	   -174.84474175	    -77.80846044	      0.00000000	      2.43913378
      0.95926978	   -174.84466833	    -77.81315862	      0.00000000	      2.43900498
      0.95940674	   -174.84457857	    -77.81783361	      0.00000000	      2.43887677
      0.95954370	   -174.84447274	    -77.82248552	      0.00000000	      2.43874915
      0.95972395	   -174.84430915	    -77.82857299	      0.00000000	      2.43858207
      0.95987848	   -174.84414725	    -77.83376027	      0.00000000	      2.43843964
      0.96003302	   -174.84396549	    -77.83891859	      0.00000000	      2.43829795
      0.96018755	   -174.84376425	    -77.84404810	      0.00000000	      2.43815700
      0.96032478	   -174.84356925	    -77.84857923	      0.00000000	      2.43803246
      0.96046201	   -174.84335921	    -77.85308784	      0.00000000	      2.43790850
      0.96064008	   -174.84306436	    -77.85890493	      0.00000000	      2.43774853
      0.96077667	   -174.84282142	    -77.86334131	      0.00000000	      2.43762648
      0.96091325	   -174.84256398	    -77.86775570	      0.00000000	      2.43750502
      0.96104984	   -174.84229226	    -77.87214820	      0.00000000	      2.43738414
      0.96122877	   -174.84191485	    -77.87786961	      0.00000000	      2.43722665
      0.96137889	   -174.84157976	    -77.88264086	      0.00000000	      2.43709528
      0.96152900	   -174.84122791	    -77.88738605	      0.00000000	      2.43696462
      0.96167912	   -174.84085962	    -77.89210531	      0.00000000	      2.43683464
      0.96182924	   -174.84047494	    -77.89679876	      0.00000000	      2.43670537
      0.96197935	   -174.84007420	    -77.90146652	      0.00000000	      2.43657678
      0.96212947	   -174.83965741	    -77.90610870	      0.00000000	      2.43644888
      0.96227958	   -174.83922493	    -77.91072545	      0.00000000	      2.43632168
      0.96242970	   -174.83877674	    -77.91531686	      0.00000000	      2.43619517
      0.96257981	   -174.83831322	    -77.91988307	      0.00000000	      2.43606934
      0.96271064	   -174.83789670	    -77.92384219	      0.00000000	      2.43596024
      0.96284147	   -174.83746876	    -77.92778233	      0.00000000	      2.43585166
      0.96302013	   -174.83686598	    -77.93313232	      0.00000000	      2.43570423
      0.96315556	   -174.83639513	    -77.93716461	      0.00000000	      2.43559312
      0.96329100	   -174.83591231	    -77.94117683	      0.00000000	      2.43548256
      0.96342643	   -174.83541774	    -77.94516909	      0.00000000	      2.43537255
      0.96360240	   -174.83475768	    -77.95032661	      0.00000000	      2.43523045
      0.96374631	   -174.83420345	    -77.95451973	      0.00000000	      2.43511493
      0.96389023	   -174.83363629	    -77.95869061	      0.00000000	      2.43500003
      0.96403414	   -174.83305645	    -77.96283937	      0.00000000	      2.43488576
      0.96417805	   -174.83246396	    -77.96696609	      0.00000000	      2.43477211
      0.96432197	   -174.83185904	    -77.97107090	      0.00000000	      2.43465907
      0.96446588	   -174.83124175	    -77.97515387	      0.00000000	      2.43454666
      0.96460979	   -174.83061228	    -77.97921511	      0.00000000	      2.43443486
      0.96476914	   -174.82990117	    -77.98368672	      0.00000000	      2.43431179
      0.96492849	   -174.82917549	    -77.98813194	      0.00000000	      2.43418947
      0.96505409	   -174.82859324	    -77.99161713	      0.00000000	      2.43409360
      0.96517969	   -174.82800213	    -77.99508608	      0.00000000	      2.43399818
      0.96536358	   -174.82712074	    -78.00013583	      0.00000000	      2.43385933
      0.96549277	   -174.82649041	    -78.00366280	      0.00000000	      2.43376238
      0.96562196	   -174.82585091	    -78.00717281	      0.00000000	      2.43366591
      0.96578281	   -174.82504209	    -78.01151948	      0.00000000	      2.43354649
      0.96593622	   -174.82425774	    -78.01564080	      0.00000000	      2.43343330
      0.96608963	   -174.82346099	    -78.01973855	      0.00000000	      2.43332080
      0.96624304	   -174.82265185	    -78.02381281	      0.00000000	      2.43320899
      0.96637216	   -174.82196142	    -78.02722401	      0.00000000	      2.43311540
      0.96650129	   -174.82126239	    -78.03061871	      0.00000000	      2.43302230
      0.96663041	   -174.82055492	    -78.03399701	      0.00000000	      2.43292968
      0.96681034	   -174.81955513	    -78.03867704	      0.00000000	      2.43280143
      0.96694623	   -174.81878937	    -78.04219094	      0.00000000	      2.43270518
      0.96708213	   -174.81801447	    -78.04568690	      0.00000000	      2.43260946
      0.96721802	   -174.81723062	    -78.04916502	      0.00000000	      2.43251427
      0.96739386	   -174.81620309	    -78.05363916	      0.00000000	      2.43239189
      0.96751493	   -174.81548715	    -78.05670231	      0.00000000	      2.43230814
      0.96763599	   -174.81476424	    -78.05975146	      0.00000000	      2.43222482
      0.96780186	   -174.81376271	    -78.06390643	      0.00000000	      2.43211133
      0.96796179	   -174.81278492	    -78.06788824	      0.00000000	      2.43200264
      0.96812173	   -174.81179547	    -78.07184599	      0.00000000	      2.43189468
      0.96825231	   -174.81097905	    -78.07505941	      0.00000000	      2.43180707
      0.96838288	   -174.81015504	    -78.07825694	      0.00000000	      2.43171994
      0.96854858	   -174.80909849	    -78.08229170	      0.00000000	      2.43161007
      0.96868079	   -174.80824687	    -78.08549290	      0.00000000	      2.43152296
      0.96881300	   -174.80738761	    -78.08867801	      0.00000000	      2.43143634
      0.96894522	   -174.80652088	    -78.09184711	      0.00000000	      2.43135020
      0.96912353	   -174.80534010	    -78.09609598	      0.00000000	      2.43123480
      0.96924206	   -174.80454787	    -78.09890433	      0.00000000	      2.43115859
      0.96936059	   -174.80374973	    -78.10169997	      0.00000000	      2.43108276
      0.96952745	   -174.80261634	    -78.10561416	      0.00000000	      2.43097667
      0.96968715	   -174.80152088	    -78.10933709	      0.00000000	      2.43087586
      0.96984685	   -174.80041518	    -78.11303728	      0.00000000	      2.43077575
      0.96997478	   -174.79952212	    -78.11598477	      0.00000000	      2.43069607
      0.97010270	   -174.79862263	    -78.11891780	      0.00000000	      2.43061684
      0.97026769	   -174.79745302	    -78.12267938	      0.00000000	      2.43051531
      0.97039894	   -174.79651505	    -78.12565489	      0.00000000	      2.43043508
      0.97053020	   -174.79557042	    -78.12861536	      0.00000000	      2.43035531
      0.97066145	   -174.79461928	    -78.13156087	      0.00000000	      2.43027601
      0.97083493	   -174.79335217	    -78.13543106	      0.00000000	      2.43017193
      0.97095409	   -174.79247542	    -78.13807429	      0.00000000	      2.43010091
      0.97107324	   -174.79159338	    -78.14070533	      0.00000000	      2.43003028
      0.97123544	   -174.79038441	    -78.14426735	      0.00000000	      2.42993474
      0.97138905	   -174.78923071	    -78.14761996	      0.00000000	      2.42984493
      0.97154265	   -174.78806863	    -78.15095260	      0.00000000	      2.42975575
      0.97167005	   -174.78709843	    -78.15370156	      0.00000000	      2.42968226
      0.97179744	   -174.78612258	    -78.15643692	      0.00000000	      2.42960921
      0.97195714	   -174.78489131	    -78.15984664	      0.00000000	      2.42951826
      0.97208920	   -174.78386660	    -78.16265016	      0.00000000	      2.42944356
      0.97222125	   -174.78283589	    -78.16543923	      0.00000000	      2.42936932
      0.97235331	   -174.78179936	    -78.16821391	      0.00000000	      2.42929555
      0.97251477	   -174.78052410	    -78.17158683	      0.00000000	      2.42920599
      0.97263830	   -174.77954256	    -78.17415326	      0.00000000	      2.42913793
      0.97276184	   -174.77855599	    -78.17670725	      0.00000000	      2.42907027
      0.97291374	   -174.77733622	    -78.17983046	      0.00000000	      2.42898763
      0.97305816	   -174.77616954	    -78.18278280	      0.00000000	      2.42890962
      0.97320259	   -174.77499627	    -78.18571837	      0.00000000	      2.42883216
      0.97334701	   -174.77381638	    -78.18863722	      0.00000000	      2.42875525
      0.97347046	   -174.77280282	    -78.19111888	      0.00000000	      2.42868994
      0.97359390	   -174.77178450	    -78.19358842	      0.00000000	      2.42862503
      0.97371734	   -174.77076154	    -78.19604590	      0.00000000	      2.42856052
      0.97390437	   -174.76920285	    -78.19974629	      0.00000000	      2.42846354
      0.97401454	   -174.76827980	    -78.20191329	      0.00000000	      2.42840683
      0.97412472	   -174.76735310	    -78.20407079	      0.00000000	      2.42835045
      0.97429827	   -174.76588610	    -78.20745018	      0.00000000	      2.42826226
      0.97442104	   -174.76484297	    -78.20982683	      0.00000000	      2.42820034
      0.97466987	   -174.76271555	    -78.21460788	      0.00000000	      2.42807605
      0.97476656	   -174.76188417	    -78.21645290	      0.00000000	      2.42802819
      0.97488895	   -174.76082800	    -78.21877804	      0.00000000	      2.42796794
      0.97510182	   -174.75898106	    -78.22279502	      0.00000000	      2.42786408
      0.97533057	   -174.75698252	    -78.22707338	      0.00000000	      2.42775376
      0.97543466	   -174.75606831	    -78.22900726	      0.00000000	      2.42770401
      0.97556158	   -174.75494978	    -78.23135414	      0.00000000	      2.42764371
      0.97574051	   -174.75336545	    -78.23464262	      0.00000000	      2.42755941
      0.97586752	   -174.75223579	    -78.23696241	      0.00000000	      2.42750005
      0.97599453	   -174.75110188	    -78.23927026	      0.00000000	      2.42744112
      0.97612155	   -174.74996383	    -78.24156625	      0.00000000	      2.42738259
      0.97629122	   -174.74843703	    -78.24461495	      0.00000000	      2.42730504
      0.97640544	   -174.74740517	    -78.24665543	      0.00000000	      2.42725324
      0.97651965	   -174.74636998	    -78.24868642	      0.00000000	      2.42720177
      0.97667915	   -174.74491899	    -78.25150677	      0.00000000	      2.42713045
      0.97682671	   -174.74357105	    -78.25409956	      0.00000000	      2.42706504
      0.97697427	   -174.74221783	    -78.25667672	      0.00000000	      2.42700018
      0.97709720	   -174.74108638	    -78.25881188	      0.00000000	      2.42694656
      0.97722013	   -174.73995136	    -78.26093629	      0.00000000	      2.42689332
      0.97737243	   -174.73854012	    -78.26355340	      0.00000000	      2.42682788
      0.97750255	   -174.73733015	    -78.26577637	      0.00000000	      2.42677243
      0.97763267	   -174.73611617	    -78.26798741	      0.00000000	      2.42671740
      0.97776279	   -174.73489833	    -78.27018659	      0.00000000	      2.42666280
      0.97789291	   -174.73367658	    -78.27237393	      0.00000000	      2.42660862
      0.97802303	   -174.73245103	    -78.27454949	      0.00000000	      2.42655485
      0.97818044	   -174.73096338	    -78.27716551	      0.00000000	      2.42649038
      0.97829592	   -174.72986845	    -78.27907401	      0.00000000	      2.42644347
      0.97841141	   -174.72877053	    -78.28097332	      0.00000000	      2.42639689
      0.97856378	   -174.72731753	    -78.28346526	      0.00000000	      2.42633593
      0.97870566	   -174.72595995	    -78.28577149	      0.00000000	      2.42627969
      0.97884755	   -174.72459810	    -78.28806405	      0.00000000	      2.42622394
      0.97897216	   -174.72339847	    -78.29006625	      0.00000000	      2.42617538
      0.97909677	   -174.72219563	    -78.29205799	      0.00000000	      2.42612721
      0.97922138	   -174.72098951	    -78.29403930	      0.00000000	      2.42607943
      0.97937472	   -174.71950097	    -78.29646310	      0.00000000	      2.42602114
      0.97950477	   -174.71823467	    -78.29850652	      0.00000000	      2.42597216
      0.97963482	   -174.71696499	    -78.30053873	      0.00000000	      2.42592360
      0.97976488	   -174.71569185	    -78.30255975	      0.00000000	      2.42587545
      0.97989493	   -174.71441539	    -78.30456963	      0.00000000	      2.42582771
      0.98002498	   -174.71313555	    -78.30656840	      0.00000000	      2.42578039
      0.98015503	   -174.71185244	    -78.30855612	      0.00000000	      2.42573347
      0.98028508	   -174.71056600	    -78.31053282	      0.00000000	      2.42568698
      0.98041513	   -174.70927635	    -78.31249855	      0.00000000	      2.42564089
      0.98054519	   -174.70798343	    -78.31445334	      0.00000000	      2.42559521
      0.98067524	   -174.70668736	    -78.31639724	      0.00000000	      2.42554995
      0.98083228	   -174.70511804	    -78.31873009	      0.00000000	      2.42549584
      0.98094258	   -174.70401313	    -78.32035919	      0.00000000	      2.42545818
      0.98105288	   -174.70290593	    -78.32198053	      0.00000000	      2.42542083
      0.98120848	   -174.70134027	    -78.32425462	      0.00000000	      2.42536864
      0.98135198	   -174.69989240	    -78.32633841	      0.00000000	      2.42532102
      0.98149549	   -174.69844089	    -78.32840924	      0.00000000	      2.42527390
      0.98161404	   -174.69723897	    -78.33011024	      0.00000000	      2.42523535
      0.98173259	   -174.69603463	    -78.33180246	      0.00000000	      2.42519713
      0.98188108	   -174.69452273	    -78.33390959	      0.00000000	      2.42514975
      0.98200942	   -174.69321290	    -78.33571987	      0.00000000	      2.42510922
      0.98213776	   -174.69190021	    -78.33751997	      0.00000000	      2.42506910
      0.98226610	   -174.69058477	    -78.33930995	      0.00000000	      2.42502936
      0.98239444	   -174.68926652	    -78.34108981	      0.00000000	      2.42499002
      0.98252278	   -174.68794557	    -78.34285963	      0.00000000	      2.42495108
      0.98265112	   -174.68662186	    -78.34461941	      0.00000000	      2.42491253
      0.98277947	   -174.68529549	    -78.34636922	      0.00000000	      2.42487438
      0.98290781	   -174.68396641	    -78.34810906	      0.00000000	      2.42483662
      0.98303615	   -174.68263472	    -78.34983900	      0.00000000	      2.42479926
      0.98316449	   -174.68130036	    -78.35155905	      0.00000000	      2.42476229
      0.98329283	   -174.67996344	    -78.35326926	      0.00000000	      2.42472572
      0.98342117	   -174.67862390	    -78.35496965	      0.00000000	      2.42468954
      0.98354951	   -174.67728184	    -78.35666028	      0.00000000	      2.42465375
      0.98367785	   -174.67593720	    -78.35834117	      0.00000000	      2.42461835
      0.98380619	   -174.67459009	    -78.36001236	      0.00000000	      2.42458335
      0.98393454	   -174.67324045	    -78.36167387	      0.00000000	      2.42454875
      0.98406288	   -174.67188837	    -78.36332576	      0.00000000	      2.42451453
      0.98419122	   -174.67053381	    -78.36496804	      0.00000000	      2.42448071
      0.98431956	   -174.66917685	    -78.36660077	      0.00000000	      2.42444728
      0.98444790	   -174.66781745	    -78.36822395	      0.00000000	      2.42441424
      0.98457624	   -174.66645571	    -78.36983765	      0.00000000	      2.42438159
      0.98470458	   -174.66509156	    -78.37144188	      0.00000000	      2.42434934
      0.98483292	   -174.66372510	    -78.37303668	      0.00000000	      2.42431748
      0.98496126	   -174.66235628	    -78.37462208	      0.00000000	      2.42428601
      0.98508961	   -174.66098519	    -78.37619813	      0.00000000	      2.42425493
      0.98521795	   -174.65961177	    -78.37776484	      0.00000000	      2.42422424
      0.98534629	   -174.65823614	    -78.37932226	      0.00000000	      2.42419394
      0.98547463	   -174.65685821	    -78.38087041	      0.00000000	      2.42416404
      0.98560297	   -174.65547812	    -78.38240934	      0.00000000	      2.42413452
      0.98573131	   -174.65409575	    -78.38393906	      0.00000000	      2.42410540
      0.98585965	   -174.65271126	    -78.38545962	      0.00000000	      2.42407666
      0.98598799	   -174.65132453	    -78.38697104	      0.00000000	      2.42404832
      0.98611633	   -174.64993573	    -78.38847337	      0.00000000	      2.42402037
      0.98622958	   -174.64870844	    -78.38979145	      0.00000000	      2.42399603
      0.98634283	   -174.64747955	    -78.39110250	      0.00000000	      2.42397199
      0.98648619	   -174.64592148	    -78.39275212	      0.00000000	      2.42394200
      0.98662955	   -174.64436087	    -78.39439055	      0.00000000	      2.42391249
      0.98673504	   -174.64321085	    -78.39558900	      0.00000000	      2.42389109
      0.98684052	   -174.64205949	    -78.39678142	      0.00000000	      2.42386995
      0.98700062	   -174.64030945	    -78.39857966	      0.00000000	      2.42383838
      0.98712696	   -174.63892618	    -78.39998907	      0.00000000	      2.42381389
      0.98725331	   -174.63754094	    -78.40138992	      0.00000000	      2.42378978
      0.98737965	   -174.63615383	    -78.40278225	      0.00000000	      2.42376604
      0.98750600	   -174.63476477	    -78.40416607	      0.00000000	      2.42374268
      0.98763234	   -174.63337389	    -78.40554144	      0.00000000	      2.42371970
      0.98775869	   -174.63198109	    -78.40690837	      0.00000000	      2.42369710
      0.98788503	   -174.63058650	    -78.40826689	      0.00000000	      2.42367488
      0.98801138	   -174.62919001	    -78.40961702	      0.00000000	      2.42365304
      0.98813772	   -174.62779177	    -78.41095881	      0.00000000	      2.42363157
      0.98826406	   -174.62639166	    -78.41229226	      0.00000000	      2.42361048
      0.98839041	   -174.62498984	    -78.41361743	      0.00000000	      2.42358976
      0.98851675	   -174.62358616	    -78.41493431	      0.00000000	      2.42356943
      0.98862995	   -174.62232710	    -78.41610721	      0.00000000	      2.42355153
      0.98874315	   -174.62106658	    -78.41727350	      0.00000000	      2.42353394
      0.98885636	   -174.61980470	    -78.41843321	      0.00000000	      2.42351665
      0.98901926	   -174.61798634	    -78.42009061	      0.00000000	      2.42349230
      0.98912918	   -174.61675783	    -78.42120130	      0.00000000	      2.42347623
      0.98923910	   -174.61552801	    -78.42230586	      0.00000000	      2.42346044
      0.98938503	   -174.61389336	    -78.42376282	      0.00000000	      2.42343992
      0.98951335	   -174.61245404	    -78.42503515	      0.00000000	      2.42342229
      0.98964168	   -174.61101307	    -78.42629920	      0.00000000	      2.42340506
      0.98977001	   -174.60957037	    -78.42755498	      0.00000000	      2.42338821
      0.98989833	   -174.60812606	    -78.42880255	      0.00000000	      2.42337176
      0.99001075	   -174.60685939	    -78.42988871	      0.00000000	      2.42335766
      0.99012317	   -174.60559151	    -78.43096859	      0.00000000	      2.42334387
      0.99026188	   -174.60402529	    -78.43229246	      0.00000000	      2.42332726
      0.99040060	   -174.60245724	    -78.43360685	      0.00000000	      2.42331111
      0.99050550	   -174.60127014	    -78.43459453	      0.00000000	      2.42329920
      0.99061040	   -174.60008203	    -78.43557682	      0.00000000	      2.42328756
      0.99076290	   -174.59835291	    -78.43699522	      0.00000000	      2.42327109
      0.99087170	   -174.59711793	    -78.43800027	      0.00000000	      2.42325968
      0.99098050	   -174.59588183	    -78.43899956	      0.00000000	      2.42328489
      0.99114380	   -174.59402456	    -78.44048862	      0.00000000	      2.42357222
      0.99126453	   -174.59264976	    -78.44158131	      0.00000000	      2.42411887
      0.99138527	   -174.59127369	    -78.44266699	      0.00000000	      2.42506591
      0.99150600	   -174.58989632	    -78.44374569	      0.00000000	      2.42651007
      0.99162674	   -174.58851772	    -78.44481744	      0.00000000	      2.42854137
      0.99177948	   -174.58677190	    -78.44616338	      0.00000000	      2.43208170
      0.99188260	   -174.58559226	    -78.44706582	      0.00000000	      2.43515664
      0.99198572	   -174.58441176	    -78.44796326	      0.00000000	      2.43883427
      0.99213580	   -174.58269230	    -78.44926049	      0.00000000	      2.44534526
      0.99226828	   -174.58117303	    -78.45039695	      0.00000000	      2.45231361
      0.99240077	   -174.57965265	    -78.45152530	      0.00000000	      2.46049806
      0.99251594	   -174.57833004	    -78.45249962	      0.00000000	      2.46864808
      0.99263111	   -174.57700670	    -78.45346788	      0.00000000	      2.47779841
      0.99274628	   -174.57568260	    -78.45443014	      0.00000000	      2.48798066
      0.99288969	   -174.57403289	    -78.45562001	      0.00000000	      2.50214434
      0.99300791	   -174.57267213	    -78.45659402	      0.00000000	      2.51508998
      0.99312614	   -174.57131083	    -78.45756185	      0.00000000	      2.52920719
      0.99324436	   -174.56994895	    -78.45852353	      0.00000000	      2.54451555
      0.99336259	   -174.56858662	    -78.45947914	      0.00000000	      2.56103189
      0.99350820	   -174.56690807	    -78.46064785	      0.00000000	      2.58305590
      0.99361568	   -174.56566886	    -78.46150466	      0.00000000	      2.60051388
      0.99372316	   -174.56442937	    -78.46235658	      0.00000000	      2.61900116
      0.99386313	   -174.56281484	    -78.46345885	      0.00000000	      2.64463147
      0.99400311	   -174.56120005	    -78.46455300	      0.00000000	      2.67202775
      0.99410908	   -174.55997759	    -78.46537596	      0.00000000	      2.69394618
      0.99421504	   -174.55875507	    -78.46619437	      0.00000000	      2.71688296
      0.99435520	   -174.55713816	    -78.46726995	      0.00000000	      2.74878696
      0.99448221	   -174.55567289	    -78.46823800	      0.00000000	      2.77924258
      0.99460923	   -174.55420785	    -78.46919976	      0.00000000	      2.81116376
      0.99473625	   -174.55274303	    -78.47015529	      0.00000000	      2.84454877
      0.99484525	   -174.55148637	    -78.47097037	      0.00000000	      2.87436176
      0.99495424	   -174.55022997	    -78.47178099	      0.00000000	      2.90524815
      0.99508669	   -174.54870378	    -78.47276008	      0.00000000	      2.94421989
      0.99521914	   -174.54717814	    -78.47373276	      0.00000000	      2.98476598
      0.99533216	   -174.54587680	    -78.47455784	      0.00000000	      3.02060640
      0.99544519	   -174.54457595	    -78.47537839	      0.00000000	      3.05758302
      0.99555822	   -174.54327574	    -78.47619447	      0.00000000	      3.09569028
      0.99570339	   -174.54160660	    -78.47723625	      0.00000000	      3.14628647
      0.99581403	   -174.54033540	    -78.47802539	      0.00000000	      3.18608249
      0.99592467	   -174.53906489	    -78.47881046	      0.00000000	      3.22694162
      0.99605848	   -174.53752929	    -78.47975464	      0.00000000	      3.27777142
      0.99619230	   -174.53599485	    -78.48069306	      0.00000000	      3.33013346
      0.99629747	   -174.53478984	    -78.48142663	      0.00000000	      3.37235324
      0.99640264	   -174.53358562	    -78.48215676	      0.00000000	      3.41550419
      0.99654000	   -174.53201423	    -78.48310526	      0.00000000	      3.47325108
      0.99666541	   -174.53058077	    -78.48396636	      0.00000000	      3.52734078
      0.99679083	   -174.52914873	    -78.48482286	      0.00000000	      3.58271761
      0.99691625	   -174.52771807	    -78.48567482	      0.00000000	      3.63936809
      0.99702395	   -174.52649065	    -78.48640295	      0.00000000	      3.68902590
      0.99713166	   -174.52526432	    -78.48712786	      0.00000000	      3.73960380
      0.99726294	   -174.52377127	    -78.48800715	      0.00000000	      3.80248010
      0.99739422	   -174.52227998	    -78.48888186	      0.00000000	      3.86669248
      0.99750539	   -174.52101861	    -78.48961909	      0.00000000	      3.92210164
      0.99761656	   -174.51975857	    -78.49035318	      0.00000000	      3.97844569
      0.99772773	   -174.51849998	    -78.49108418	      0.00000000	      4.03571372
      0.99787360	   -174.51685067	    -78.49203881	      0.00000000	      4.11224132
      0.99798257	   -174.51562037	    -78.49274860	      0.00000000	      4.17041688
      0.99809153	   -174.51439150	    -78.49345562	      0.00000000	      4.22944473
      0.99822504	   -174.51288790	    -78.49431824	      0.00000000	      4.30291502
      0.99835855	   -174.51138655	    -78.49517691	      0.00000000	      4.37762880
      0.99846128	   -174.51023304	    -78.49583498	      0.00000000	      4.43594890
      0.99856401	   -174.50908091	    -78.49649081	      0.00000000	      4.49498414
      0.99870203	   -174.50753519	    -78.49736860	      0.00000000	      4.57541458
      0.99882700	   -174.50613793	    -78.49816008	      0.00000000	      4.64931855
      0.99895197	   -174.50474293	    -78.49894853	      0.00000000	      4.72423241
      0.99907693	   -174.50335012	    -78.49973402	      0.00000000	      4.80013958
      0.99918160	   -174.50218540	    -78.50038972	      0.00000000	      4.86446755
      0.99928627	   -174.50102227	    -78.50104345	      0.00000000	      4.92947099
      0.99941865	   -174.49955355	    -78.50186757	      0.00000000	      5.01263950
      0.99955103	   -174.49808746	    -78.50268873	      0.00000000	      5.09685363
      0.99965976	   -174.49688537	    -78.50336106	      0.00000000	      5.16679103
      0.99976850	   -174.49568510	    -78.50403151	      0.00000000	      5.23741009
      0.99987723	   -174.49448672	    -78.50470016	      0.00000000	      5.30870019
      1.00002720	   -174.49283692	    -78.50561952	      0.00000000	      5.40810975
      1.00013291	   -174.49167618	    -78.50626565	      0.00000000	      5.47892486
      1.00023863	   -174.49051723	    -78.50691023	      0.00000000	      5.55034128
      1.00037431	   -174.48903250	    -78.50773534	      0.00000000	      5.64286796
      1.00050999	   -174.48755078	    -78.50855809	      0.00000000	      5.73635005
      1.00060922	   -174.48646924	    -78.50915831	      0.00000000	      5.80530557
      1.00070844	   -174.48538933	    -78.50975735	      0.00000000	      5.87475414
      1.00084939	   -174.48385810	    -78.51060642	      0.00000000	      5.97424661
      1.00097539	   -174.48249220	    -78.51136354	      0.00000000	      6.06399572
      1.00110140	   -174.48112910	    -78.51211900	      0.00000000	      6.15449641
      1.00121171	   -174.47993793	    -78.51277909	      0.00000000	      6.23433470
      1.00132202	   -174.47874893	    -78.51343801	      0.00000000	      6.31472829
      1.00143233	   -174.47756205	    -78.51409580	      0.00000000	      6.39566771
      1.00156948	   -174.47608953	    -78.51491210	      0.00000000	      6.49704100
      1.00168249	   -174.47487857	    -78.51558359	      0.00000000	      6.58118829
      1.00179551	   -174.47366994	    -78.51625407	      0.00000000	      6.66587692
      1.00190852	   -174.47246357	    -78.51692359	      0.00000000	      6.75109737
      1.00202153	   -174.47125953	    -78.51759220	      0.00000000	      6.83684021
      1.00216207	   -174.46976549	    -78.51842241	      0.00000000	      6.94417580
      1.00226490	   -174.46867453	    -78.51902914	      0.00000000	      7.02321164
      1.00236774	   -174.46758547	    -78.51963525	      0.00000000	      7.10265635
      1.00250244	   -174.46616187	    -78.52042829	      0.00000000	      7.20732716
      1.00263714	   -174.46474154	    -78.52122039	      0.00000000	      7.31267366
      1.00273806	   -174.46367963	    -78.52181330	      0.00000000	      7.39203635
      1.00283898	   -174.46261954	    -78.52240576	      0.00000000	      7.47176449
      1.00297437	   -174.46120037	    -78.52319993	      0.00000000	      7.57928646
      1.00309674	   -174.45992062	    -78.52391712	      0.00000000	      7.67700964
      1.00321910	   -174.45864367	    -78.52463383	      0.00000000	      7.77524064
      1.00334147	   -174.45736943	    -78.52535010	      0.00000000	      7.87396981
      1.00344480	   -174.45629559	    -78.52595468	      0.00000000	      7.95772447
      1.00354813	   -174.45522368	    -78.52655901	      0.00000000	      8.04182213
      1.00367660	   -174.45389386	    -78.52731005	      0.00000000	      8.14684275
      1.00380506	   -174.45256706	    -78.52806083	      0.00000000	      8.25237484
      1.00391325	   -174.45145208	    -78.52869298	      0.00000000	      8.34164079
      1.00402144	   -174.45033922	    -78.52932501	      0.00000000	      8.43125656
      1.00412963	   -174.44922856	    -78.52995699	      0.00000000	      8.52121643
      1.00427048	   -174.44778586	    -78.53077967	      0.00000000	      8.63883620
      1.00437567	   -174.44671074	    -78.53139414	      0.00000000	      8.72705340
      1.00448087	   -174.44563763	    -78.53200865	      0.00000000	      8.81557900
      1.00461041	   -174.44431901	    -78.53276549	      0.00000000	      8.92500800
      1.00473996	   -174.44300344	    -78.53352248	      0.00000000	      9.03488864
      1.00484104	   -174.44197908	    -78.53411332	      0.00000000	      9.12093750
      1.00494212	   -174.44095657	    -78.53470432	      0.00000000	      9.20725220
      1.00507368	   -174.43962858	    -78.53547381	      0.00000000	      9.31998456
      1.00519450	   -174.43841182	    -78.53618077	      0.00000000	      9.42389246
      1.00531532	   -174.43719778	    -78.53688809	      0.00000000	      9.52816128
      1.00543613	   -174.43598634	    -78.53759579	      0.00000000	      9.63278491
      1.00553885	   -174.43495851	    -78.53819785	      0.00000000	      9.72201192
      1.00564157	   -174.43393255	    -78.53880024	      0.00000000	      9.81148751
      1.00576824	   -174.43266998	    -78.53954363	      0.00000000	      9.92216829
      1.00589492	   -174.43141027	    -78.54028763	      0.00000000	     10.03321543
      1.00600265	   -174.43034128	    -78.54092087	      0.00000000	     10.12793835
      1.00611038	   -174.42927434	    -78.54155460	      0.00000000	     10.22291802
      1.00621811	   -174.42820951	    -78.54218885	      0.00000000	     10.31815080
      1.00635553	   -174.42685419	    -78.54299871	      0.00000000	     10.43999184
      1.00646046	   -174.42582162	    -78.54361773	      0.00000000	     10.53329441
      1.00656539	   -174.42479097	    -78.54423732	      0.00000000	     10.62682649
      1.00669247	   -174.42354543	    -78.54498850	      0.00000000	     10.74040292
      1.00681955	   -174.42230270	    -78.54574059	      0.00000000	     10.85430632
      1.00692086	   -174.42131407	    -78.54634086	      0.00000000	     10.94534154
      1.00702216	   -174.42032721	    -78.54694176	      0.00000000	     11.03657886
      1.00715074	   -174.41907727	    -78.54770538	      0.00000000	     11.15266764
      1.00727933	   -174.41783017	    -78.54847009	      0.00000000	     11.26907328
      1.00738289	   -174.41682790	    -78.54908680	      0.00000000	     11.36305222
      1.00748644	   -174.41582745	    -78.54970426	      0.00000000	     11.45723128
      1.00761226	   -174.41461453	    -78.55045546	      0.00000000	     11.57191427
      1.00773807	   -174.41340430	    -78.55120783	      0.00000000	     11.68688521
      1.00784181	   -174.41240845	    -78.55182914	      0.00000000	     11.78190111
      1.00794555	   -174.41141439	    -78.55245128	      0.00000000	     11.87710805
      1.00807011	   -174.41022334	    -78.55319941	      0.00000000	     11.99166693
      1.00819466	   -174.40903486	    -78.55394880	      0.00000000	     12.10649479
      1.00829944	   -174.40803719	    -78.55458021	      0.00000000	     12.20329300
      1.00840421	   -174.40704132	    -78.55521257	      0.00000000	     12.30027726
      1.00850899	   -174.40604731	    -78.55584589	      0.00000000	     12.39744571
      1.00865171	   -174.40469627	    -78.55671013	      0.00000000	     12.53009244
      1.00875367	   -174.40373314	    -78.55732872	      0.00000000	     12.62506436
      1.00885563	   -174.40277169	    -78.55794828	      0.00000000	     12.72020519
      1.00898521	   -174.40155226	    -78.55873713	      0.00000000	     12.84136207
      1.00911479	   -174.40033554	    -78.55952760	      0.00000000	     12.96278637
      1.00921163	   -174.39942807	    -78.56011944	      0.00000000	     13.05370381
      1.00930848	   -174.39852208	    -78.56071223	      0.00000000	     13.14476786
      1.00944154	   -174.39727972	    -78.56152829	      0.00000000	     13.27012863
      1.00956177	   -174.39615961	    -78.56226723	      0.00000000	     13.38363187
      1.00968200	   -174.39504185	    -78.56300771	      0.00000000	     13.49735508
      1.00978909	   -174.39404809	    -78.56366859	      0.00000000	     13.59883718
      1.00989618	   -174.39305619	    -78.56433073	      0.00000000	     13.70049100
      1.01000327	   -174.39206607	    -78.56499413	      0.00000000	     13.80231530
      1.01013228	   -174.39087579	    -78.56579499	      0.00000000	     13.92519746
      1.01024137	   -174.38987122	    -78.56647370	      0.00000000	     14.02930223
      1.01035046	   -174.38886854	    -78.56715380	      0.00000000	     14.13358005
      1.01045955	   -174.38786767	    -78.56783529	      0.00000000	     14.23802978
      1.01056864	   -174.38686865	    -78.56851819	      0.00000000	     14.34265036
      1.01070164	   -174.38565318	    -78.56935264	      0.00000000	     14.47042236
      1.01080194	   -174.38473831	    -78.56998341	      0.00000000	     14.56695357
      1.01090224	   -174.38382492	    -78.57061541	      0.00000000	     14.66362658
      1.01102997	   -174.38266400	    -78.57142204	      0.00000000	     14.78693757
      1.01115770	   -174.38150549	    -78.57223073	      0.00000000	     14.91047601
      1.01125601	   -174.38061551	    -78.57285458	      0.00000000	     15.00571582
      1.01135432	   -174.37972692	    -78.57347968	      0.00000000	     15.10108903
      1.01148301	   -174.37856593	    -78.57429986	      0.00000000	     15.22613610
      1.01160005	   -174.37751220	    -78.57504762	      0.00000000	     15.34005186
      1.01171708	   -174.37646052	    -78.57579722	      0.00000000	     15.45415408
      1.01183412	   -174.37541078	    -78.57654865	      0.00000000	     15.56844198
      1.01193563	   -174.37450192	    -78.57720195	      0.00000000	     15.66772334
      1.01203714	   -174.37359451	    -78.57785666	      0.00000000	     15.76714336
      1.01213866	   -174.37268859	    -78.57851279	      0.00000000	     15.86670161
      1.01228399	   -174.37139416	    -78.57945467	      0.00000000	     16.00947648
      1.01238398	   -174.37050536	    -78.58010443	      0.00000000	     16.10787005
      1.01248397	   -174.36961794	    -78.58075560	      0.00000000	     16.20639642
      1.01261348	   -174.36847075	    -78.58160109	      0.00000000	     16.33419677
      1.01274298	   -174.36732587	    -78.58244901	      0.00000000	     16.46221859
      1.01283574	   -174.36650729	    -78.58305789	      0.00000000	     16.55405563
      1.01292850	   -174.36568987	    -78.58366803	      0.00000000	     16.64600573
      1.01306467	   -174.36449205	    -78.58456606	      0.00000000	     16.78119456
      1.01318525	   -174.36343353	    -78.58536355	      0.00000000	     16.90110279
      1.01330583	   -174.36237704	    -78.58616326	      0.00000000	     17.02120074
      1.01340932	   -174.36147180	    -78.58685140	      0.00000000	     17.12443014
      1.01351281	   -174.36056806	    -78.58754120	      0.00000000	     17.22779875
      1.01361630	   -174.35966574	    -78.58823266	      0.00000000	     17.33130635
      1.01375035	   -174.35849914	    -78.58913079	      0.00000000	     17.46558526
      1.01385703	   -174.35757246	    -78.58984753	      0.00000000	     17.57260855
      1.01396370	   -174.35664733	    -78.59056609	      0.00000000	     17.67977874
      1.01407038	   -174.35572368	    -78.59128646	      0.00000000	     17.78709560
      1.01417706	   -174.35480155	    -78.59200867	      0.00000000	     17.89455890
      1.01431404	   -174.35361960	    -78.59293878	      0.00000000	     18.03276826
      1.01441049	   -174.35278893	    -78.59359549	      0.00000000	     18.13022233
      1.01450693	   -174.35195944	    -78.59425373	      0.00000000	     18.22779555
      1.01463769	   -174.35083679	    -78.59514861	      0.00000000	     18.36027162
      1.01475205	   -174.34985670	    -78.59593361	      0.00000000	     18.47631458
      1.01486642	   -174.34887833	    -78.59672083	      0.00000000	     18.59252425
      1.01498078	   -174.34790158	    -78.59751025	      0.00000000	     18.70890035
      1.01509514	   -174.34692656	    -78.59830191	      0.00000000	     18.82544258
      1.01519376	   -174.34608699	    -78.59898642	      0.00000000	     18.92607978
      1.01529239	   -174.34524869	    -78.59967262	      0.00000000	     19.02684011
      1.01541675	   -174.34419335	    -78.60054029	      0.00000000	     19.15406771
      1.01554111	   -174.34314000	    -78.60141066	      0.00000000	     19.28149031
      1.01563578	   -174.34233930	    -78.60207512	      0.00000000	     19.37862983
      1.01573046	   -174.34153976	    -78.60274116	      0.00000000	     19.47588188
      1.01586300	   -174.34042227	    -78.60367628	      0.00000000	     19.61221843
      1.01597791	   -174.33945523	    -78.60448954	      0.00000000	     19.73059451
      1.01609282	   -174.33848976	    -78.60530519	      0.00000000	     19.84913508
      1.01619562	   -174.33762738	    -78.60603698	      0.00000000	     19.95533086
      1.01629843	   -174.33676624	    -78.60677070	      0.00000000	     20.06165756
      1.01640124	   -174.33590641	    -78.60750636	      0.00000000	     20.16811477
      1.01653247	   -174.33481071	    -78.60844822	      0.00000000	     20.30418903
      1.01663485	   -174.33395731	    -78.60918530	      0.00000000	     20.41050154
      1.01673723	   -174.33310512	    -78.60992433	      0.00000000	     20.51694208
      1.01683962	   -174.33225421	    -78.61066534	      0.00000000	     20.62351017
      1.01697607	   -174.33112203	    -78.61165602	      0.00000000	     20.76573935
      1.01707518	   -174.33030114	    -78.61237779	      0.00000000	     20.86918167
      1.01717429	   -174.32948137	    -78.61310143	      0.00000000	     20.97274184
      1.01729935	   -174.32844860	    -78.61401727	      0.00000000	     21.10358840
      1.01742441	   -174.32741761	    -78.61493613	      0.00000000	     21.23462059
      1.01751686	   -174.32665669	    -78.61561734	      0.00000000	     21.33160155
      1.01760931	   -174.32589673	    -78.61630022	      0.00000000	     21.42868277
      1.01774065	   -174.32481875	    -78.61727330	      0.00000000	     21.56677916
      1.01785688	   -174.32386645	    -78.61813723	      0.00000000	     21.68914958
      1.01797310	   -174.32291574	    -78.61900385	      0.00000000	     21.81167516
      1.01807729	   -174.32206478	    -78.61978299	      0.00000000	     21.92163845
      1.01818148	   -174.32121509	    -78.62056431	      0.00000000	     22.03172450
      1.01828566	   -174.32036660	    -78.62134782	      0.00000000	     22.14193233
      1.01838985	   -174.31951935	    -78.62213354	      0.00000000	     22.25226093
      1.01852399	   -174.31843032	    -78.62314837	      0.00000000	     22.39447990
      1.01862048	   -174.31764819	    -78.62388069	      0.00000000	     22.49690926
      1.01871697	   -174.31686706	    -78.62461493	      0.00000000	     22.59943922
      1.01884360	   -174.31584356	    -78.62558140	      0.00000000	     22.73414198
      1.01897023	   -174.31482178	    -78.62655121	      0.00000000	     22.86901419
      1.01906147	   -174.31408669	    -78.62725209	      0.00000000	     22.96629987
      1.01915271	   -174.31335247	    -78.62795472	      0.00000000	     23.06367146
      1.01928504	   -174.31228931	    -78.62897681	      0.00000000	     23.20503404
      1.01940088	   -174.31136011	    -78.62987465	      0.00000000	     23.32893529
      1.01951672	   -174.31043239	    -78.63077536	      0.00000000	     23.45296945
      1.01962039	   -174.30960339	    -78.63158379	      0.00000000	     23.56407411
      1.01972405	   -174.30877559	    -78.63239455	      0.00000000	     23.67528210
      1.01982771	   -174.30794890	    -78.63320762	      0.00000000	     23.78659189
      1.01993138	   -174.30712338	    -78.63402302	      0.00000000	     23.89800191
      1.02006439	   -174.30606575	    -78.63507273	      0.00000000	     24.04110188
      1.02016046	   -174.30530311	    -78.63583327	      0.00000000	     24.14455140
      1.02025653	   -174.30454140	    -78.63659583	      0.00000000	     24.24808250
      1.02038218	   -174.30354658	    -78.63759633	      0.00000000	     24.38362052
      1.02050784	   -174.30255337	    -78.63860032	      0.00000000	     24.51929264
      1.02059879	   -174.30183557	    -78.63932919	      0.00000000	     24.61757234
      1.02068973	   -174.30111859	    -78.64005991	      0.00000000	     24.71591939
      1.02082083	   -174.30008657	    -78.64111651	      0.00000000	     24.85780336
      1.02093589	   -174.29918227	    -78.64204700	      0.00000000	     24.98243512
      1.02105095	   -174.29827937	    -78.64298048	      0.00000000	     25.10716718
      1.02115412	   -174.29747083	    -78.64382009	      0.00000000	     25.21909767
      1.02125730	   -174.29666341	    -78.64466213	      0.00000000	     25.33110475
      1.02136047	   -174.29585703	    -78.64550660	      0.00000000	     25.44318646
      1.02146364	   -174.29505175	    -78.64635352	      0.00000000	     25.55534083
      1.02159544	   -174.29402460	    -78.64743892	      0.00000000	     25.69870754
      1.02169109	   -174.29328019	    -78.64822927	      0.00000000	     25.80283811
      1.02178675	   -174.29253664	    -78.64902173	      0.00000000	     25.90702559
      1.02191137	   -174.29156942	    -78.65005726	      0.00000000	     26.04283121
      1.02203598	   -174.29060367	    -78.65109640	      0.00000000	     26.17872698
      1.02212687	   -174.28990028	    -78.65185665	      0.00000000	     26.27790224
      1.02221776	   -174.28919765	    -78.65261883	      0.00000000	     26.37712207
      1.02234722	   -174.28819831	    -78.65370777	      0.00000000	     26.51851370
      1.02246142	   -174.28731802	    -78.65467171	      0.00000000	     26.64331635
      1.02257562	   -174.28643902	    -78.65563875	      0.00000000	     26.76818098
      1.02267836	   -174.28564928	    -78.65651136	      0.00000000	     26.88056078
      1.02278110	   -174.28486059	    -78.65738650	      0.00000000	     26.99298631
      1.02288384	   -174.28407285	    -78.65826416	      0.00000000	     27.10545548
      1.02298658	   -174.28328614	    -78.65914437	      0.00000000	     27.21796617
      1.02311698	   -174.28228896	    -78.66026527	      0.00000000	     27.36083031
      1.02321228	   -174.28156124	    -78.66108705	      0.00000000	     27.46527561
      1.02330758	   -174.28083433	    -78.66191102	      0.00000000	     27.56975088
      1.02343106	   -174.27989380	    -78.66298187	      0.00000000	     27.70515261
      1.02355453	   -174.27895462	    -78.66405644	      0.00000000	     27.84059825
      1.02364556	   -174.27826312	    -78.66485108	      0.00000000	     27.94048498
      1.02373660	   -174.27757234	    -78.66564776	      0.00000000	     28.04039221
      1.02386410	   -174.27660606	    -78.66676705	      0.00000000	     28.18035912
      1.02397736	   -174.27574899	    -78.66776460	      0.00000000	     28.30470955
      1.02409061	   -174.27489310	    -78.66876532	      0.00000000	     28.42908371
      1.02420387	   -174.27403828	    -78.66976922	      0.00000000	     28.55347894
      1.02429727	   -174.27333424	    -78.67059951	      0.00000000	     28.65607846
      1.02439067	   -174.27263092	    -78.67143197	      0.00000000	     28.75868902
      1.02451163	   -174.27172121	    -78.67251332	      0.00000000	     28.89159264
      1.02462387	   -174.27087814	    -78.67352004	      0.00000000	     29.01493471
      1.02473612	   -174.27003619	    -78.67452994	      0.00000000	     29.13828541
      1.02484836	   -174.26919525	    -78.67554299	      0.00000000	     29.26164231
      1.02494170	   -174.26849685	    -78.67638780	      0.00000000	     29.36422068
      1.02503504	   -174.26779915	    -78.67723480	      0.00000000	     29.46680028
      1.02515530	   -174.26690130	    -78.67832936	      0.00000000	     29.59896797
      1.02526734	   -174.26606583	    -78.67935246	      0.00000000	     29.72210578
      1.02537939	   -174.26523144	    -78.68037875	      0.00000000	     29.84523863
      1.02548021	   -174.26448148	    -78.68130494	      0.00000000	     29.95602918
      1.02558103	   -174.26373239	    -78.68223373	      0.00000000	     30.06681230
      1.02568185	   -174.26298410	    -78.68316510	      0.00000000	     30.17758639
      1.02580335	   -174.26208345	    -78.68429096	      0.00000000	     30.31106675
      1.02590604	   -174.26132307	    -78.68524553	      0.00000000	     30.42387618
      1.02600874	   -174.26056356	    -78.68620281	      0.00000000	     30.53667113
      1.02611143	   -174.25980486	    -78.68716279	      0.00000000	     30.64945006
      1.02621413	   -174.25904701	    -78.68812549	      0.00000000	     30.76221142
      1.02633979	   -174.25812078	    -78.68930714	      0.00000000	     30.90016093
      1.02643456	   -174.25742309	    -78.69020103	      0.00000000	     31.00417976
      1.02652933	   -174.25672605	    -78.69109722	      0.00000000	     31.10817971
      1.02664981	   -174.25584091	    -78.69223993	      0.00000000	     31.24036719
      1.02677030	   -174.25495683	    -78.69338639	      0.00000000	     31.37252013
      1.02686241	   -174.25428167	    -78.69426548	      0.00000000	     31.47353637
      1.02695453	   -174.25360710	    -78.69514678	      0.00000000	     31.57453021
      1.02707695	   -174.25271166	    -78.69632137	      0.00000000	     31.70870722
      1.02718766	   -174.25190279	    -78.69738696	      0.00000000	     31.83001228
      1.02729837	   -174.25109486	    -78.69845574	      0.00000000	     31.95128037
      1.02740907	   -174.25028777	    -78.69952771	      0.00000000	     32.07251004
      1.02750429	   -174.24959435	    -78.70045228	      0.00000000	     32.17674734
      1.02759951	   -174.24890154	    -78.70137920	      0.00000000	     32.28095425
      1.02771512	   -174.24806129	    -78.70250778	      0.00000000	     32.40743022
      1.02783073	   -174.24722195	    -78.70363984	      0.00000000	     32.53385857
      1.02792928	   -174.24650721	    -78.70460768	      0.00000000	     32.64159850
      1.02802783	   -174.24579309	    -78.70557806	      0.00000000	     32.74930186
      1.02812639	   -174.24507968	    -78.70655099	      0.00000000	     32.85696779
      1.02825393	   -174.24415736	    -78.70781389	      0.00000000	     32.99624727
      1.02835067	   -174.24345858	    -78.70877463	      0.00000000	     33.10184401
      1.02844741	   -174.24276039	    -78.70973782	      0.00000000	     33.20740212
      1.02856462	   -174.24191533	    -78.71090812	      0.00000000	     33.33524373
      1.02868183	   -174.24107114	    -78.71208203	      0.00000000	     33.46302632
      1.02877377	   -174.24040961	    -78.71300542	      0.00000000	     33.56322085
      1.02886571	   -174.23974859	    -78.71393102	      0.00000000	     33.66337778
      1.02898613	   -174.23888372	    -78.71514666	      0.00000000	     33.79449508
      1.02909619	   -174.23809400	    -78.71626110	      0.00000000	     33.91428026
      1.02920625	   -174.23730509	    -78.71737875	      0.00000000	     34.03400892
      1.02931632	   -174.23651690	    -78.71849958	      0.00000000	     34.15368023
      1.02941036	   -174.23584405	    -78.71945985	      0.00000000	     34.25589162
      1.02950441	   -174.23517172	    -78.72042245	      0.00000000	     34.35806008
      1.02961995	   -174.23434652	    -78.72160821	      0.00000000	     34.48351591
      1.02973549	   -174.23352211	    -78.72279749	      0.00000000	     34.60890542
      1.02983315	   -174.23282593	    -78.72380551	      0.00000000	     34.71484124
      1.02993081	   -174.23213029	    -78.72481604	      0.00000000	     34.82072866
      1.03002847	   -174.23143524	    -78.72582909	      0.00000000	     34.92656723
      1.03015639	   -174.23052568	    -78.72715981	      0.00000000	     35.06512207
      1.03025209	   -174.22984584	    -78.72815824	      0.00000000	     35.16872856
      1.03034780	   -174.22916651	    -78.72915908	      0.00000000	     35.27228687
      1.03046500	   -174.22833528	    -78.73038809	      0.00000000	     35.39904716
      1.03058221	   -174.22750480	    -78.73162073	      0.00000000	     35.52573408
      1.03067297	   -174.22686234	    -78.73257767	      0.00000000	     35.62377861
      1.03076372	   -174.22622031	    -78.73353678	      0.00000000	     35.72177856
      1.03088441	   -174.22536725	    -78.73481560	      0.00000000	     35.85203175
      1.03099420	   -174.22459191	    -78.73598226	      0.00000000	     35.97045270
      1.03110399	   -174.22381727	    -78.73715211	      0.00000000	     36.08880722
      1.03121378	   -174.22304324	    -78.73832513	      0.00000000	     36.20709495
      1.03130637	   -174.22239106	    -78.73931682	      0.00000000	     36.30679554
      1.03139895	   -174.22173929	    -78.74031076	      0.00000000	     36.40644820
      1.03151497	   -174.22092326	    -78.74155943	      0.00000000	     36.53125154
      1.03163099	   -174.22010791	    -78.74281164	      0.00000000	     36.65597903
      1.03172732	   -174.21943148	    -78.74385408	      0.00000000	     36.75948494
      1.03182365	   -174.21875550	    -78.74489895	      0.00000000	     36.86293819
      1.03191998	   -174.21808002	    -78.74594626	      0.00000000	     36.96633862
      1.03205015	   -174.21716795	    -78.74736540	      0.00000000	     37.10598256
      1.03214430	   -174.21650888	    -78.74839456	      0.00000000	     37.20691806
      1.03223845	   -174.21585022	    -78.74942604	      0.00000000	     37.30780271
      1.03235676	   -174.21502314	    -78.75072559	      0.00000000	     37.43451094
      1.03247508	   -174.21419672	    -78.75202880	      0.00000000	     37.56114234
      1.03256366	   -174.21357849	    -78.75300691	      0.00000000	     37.65590142
      1.03265224	   -174.21296060	    -78.75398708	      0.00000000	     37.75062075
      1.03277509	   -174.21210427	    -78.75534992	      0.00000000	     37.88192860
      1.03288533	   -174.21133645	    -78.75657621	      0.00000000	     37.99969648
      1.03299558	   -174.21056924	    -78.75780569	      0.00000000	     38.11741086
      1.03309425	   -174.20988301	    -78.75890880	      0.00000000	     38.22272587
      1.03319292	   -174.20919727	    -78.76001447	      0.00000000	     38.32800227
      1.03329159	   -174.20851196	    -78.76112267	      0.00000000	     38.43324210
      1.03339026	   -174.20782712	    -78.76223342	      0.00000000	     38.53844740
      1.03351943	   -174.20693124	    -78.76369134	      0.00000000	     38.67612359
      1.03361012	   -174.20630275	    -78.76471752	      0.00000000	     38.77275268
      1.03370081	   -174.20567460	    -78.76574585	      0.00000000	     38.86935823
      1.03382257	   -174.20483184	    -78.76712988	      0.00000000	     38.99902973
      1.03394433	   -174.20398970	    -78.76851777	      0.00000000	     39.12866568
      1.03403067	   -174.20339304	    -78.76950418	      0.00000000	     39.22056315
      1.03411700	   -174.20279668	    -78.77049252	      0.00000000	     39.31244617
      1.03424353	   -174.20192323	    -78.77194457	      0.00000000	     39.44709060
      1.03435427	   -174.20115942	    -78.77321871	      0.00000000	     39.56490187
      1.03446500	   -174.20039618	    -78.77449604	      0.00000000	     39.68269820
      1.03456282	   -174.19972230	    -78.77562712	      0.00000000	     39.78675361
      1.03466065	   -174.19904888	    -78.77676068	      0.00000000	     39.89080186
      1.03475847	   -174.19837585	    -78.77789672	      0.00000000	     39.99484509
      1.03487719	   -174.19755967	    -78.77927870	      0.00000000	     40.12110351
      1.03497635	   -174.19687840	    -78.78043575	      0.00000000	     40.22655728
      1.03507550	   -174.19619759	    -78.78159536	      0.00000000	     40.33201298
      1.03517466	   -174.19551717	    -78.78275750	      0.00000000	     40.43747287
      1.03527381	   -174.19483719	    -78.78392219	      0.00000000	     40.54293919
      1.03539861	   -174.19398188	    -78.78539175	      0.00000000	     40.67569837
      1.03548994	   -174.19335644	    -78.78646969	      0.00000000	     40.77285975
      1.03558127	   -174.19273132	    -78.78754978	      0.00000000	     40.87003269
      1.03570026	   -174.19191742	    -78.78896025	      0.00000000	     40.99665814
      1.03581925	   -174.19110406	    -78.79037437	      0.00000000	     41.12331016
      1.03590602	   -174.19051138	    -78.79140786	      0.00000000	     41.21568454
      1.03599278	   -174.18991898	    -78.79244329	      0.00000000	     41.30807665
      1.03611687	   -174.18907238	    -78.79392740	      0.00000000	     41.44023705
      1.03622557	   -174.18833119	    -78.79523087	      0.00000000	     41.55605757
      1.03633428	   -174.18759052	    -78.79653739	      0.00000000	     41.67191474
      1.03644299	   -174.18685030	    -78.79784695	      0.00000000	     41.78781154
      1.03653319	   -174.18623653	    -78.79893589	      0.00000000	     41.88401019
      1.03662340	   -174.18562305	    -78.80002692	      0.00000000	     41.98023988
      1.03673946	   -174.18483424	    -78.80143380	      0.00000000	     42.10410414
      1.03685552	   -174.18404595	    -78.80284415	      0.00000000	     42.22802619
      1.03694743	   -174.18342210	    -78.80396358	      0.00000000	     42.32621284
      1.03703935	   -174.18279856	    -78.80508518	      0.00000000	     42.42443975
      1.03715485	   -174.18201553	    -78.80649771	      0.00000000	     42.54793502
      1.03727036	   -174.18123302	    -78.80791368	      0.00000000	     42.67150011
      1.03735988	   -174.18062698	    -78.80901347	      0.00000000	     42.76731704
      1.03744940	   -174.18002125	    -78.81011532	      0.00000000	     42.86317958
      1.03756772	   -174.17922119	    -78.81157482	      0.00000000	     42.98995559
      1.03768604	   -174.17842169	    -78.81303793	      0.00000000	     43.11681765
      1.03777393	   -174.17782827	    -78.81412704	      0.00000000	     43.21110509
      1.03786181	   -174.17723515	    -78.81521812	      0.00000000	     43.30544345
      1.03798301	   -174.17641777	    -78.81672606	      0.00000000	     43.43562706
      1.03808926	   -174.17570174	    -78.81805107	      0.00000000	     43.54983315
      1.03819550	   -174.17498623	    -78.81937899	      0.00000000	     43.66412109
      1.03830175	   -174.17427116	    -78.82070982	      0.00000000	     43.77849331
      1.03839618	   -174.17363604	    -78.82189517	      0.00000000	     43.88022413
      1.03849062	   -174.17300128	    -78.82308281	      0.00000000	     43.98202510
      1.03858505	   -174.17236692	    -78.82427277	      0.00000000	     44.08389787
      1.03870960	   -174.17153083	    -78.82584577	      0.00000000	     44.21837352
      1.03880490	   -174.17089162	    -78.82705201	      0.00000000	     44.32135077
      1.03890020	   -174.17025279	    -78.82826059	      0.00000000	     44.42440649
      1.03899549	   -174.16961438	    -78.82947153	      0.00000000	     44.52754223
      1.03912147	   -174.16877101	    -78.83107598	      0.00000000	     44.66401029
      1.03921444	   -174.16814914	    -78.83226263	      0.00000000	     44.76481044
      1.03930740	   -174.16752764	    -78.83345152	      0.00000000	     44.86569144
      1.03942294	   -174.16675583	    -78.83493216	      0.00000000	     44.99117622
      1.03952665	   -174.16606351	    -78.83626420	      0.00000000	     45.10392710
      1.03963036	   -174.16537174	    -78.83759905	      0.00000000	     45.21678392
      1.03973407	   -174.16468041	    -78.83893669	      0.00000000	     45.32974835
      1.03983777	   -174.16398964	    -78.84027716	      0.00000000	     45.44282200
      1.03992997	   -174.16337592	    -78.84147116	      0.00000000	     45.54343548
      1.04002216	   -174.16276265	    -78.84266739	      0.00000000	     45.64413757
      1.04013345	   -174.16202289	    -78.84411428	      0.00000000	     45.76581180
      1.04024474	   -174.16128377	    -78.84556443	      0.00000000	     45.88761835
      1.04033656	   -174.16067430	    -78.84676341	      0.00000000	     45.98822396
      1.04042839	   -174.16006528	    -78.84796461	      0.00000000	     46.08892167
      1.04054185	   -174.15931326	    -78.84945198	      0.00000000	     46.21348149
      1.04065532	   -174.15856190	    -78.85094275	      0.00000000	     46.33818475
      1.04074315	   -174.15798072	    -78.85209898	      0.00000000	     46.43480862
      1.04083097	   -174.15739995	    -78.85325725	      0.00000000	     46.53151992
      1.04095014	   -174.15661251	    -78.85483212	      0.00000000	     46.66288513
      1.04106931	   -174.15582583	    -78.85641075	      0.00000000	     46.79441377
      1.04115279	   -174.15527516	    -78.85751876	      0.00000000	     46.88664329
      1.04123626	   -174.15472489	    -78.85862863	      0.00000000	     46.97895403
      1.04136419	   -174.15388226	    -78.86033307	      0.00000000	     47.12057722
      1.04146906	   -174.15319211	    -78.86173367	      0.00000000	     47.23682746
      1.04157393	   -174.15250249	    -78.86313719	      0.00000000	     47.35320792
      1.04167881	   -174.15181349	    -78.86454365	      0.00000000	     47.46971911
      1.04178368	   -174.15112501	    -78.86595303	      0.00000000	     47.58636152
      1.04187413	   -174.15053178	    -78.86717086	      0.00000000	     47.68705909
      1.04196457	   -174.14993895	    -78.86839086	      0.00000000	     47.78785476
      1.04207676	   -174.14920424	    -78.86990721	      0.00000000	     47.91301836
      1.04218894	   -174.14847017	    -78.87142694	      0.00000000	     48.03833340
      1.04227974	   -174.14787661	    -78.87265938	      0.00000000	     48.13986540
      1.04237054	   -174.14728346	    -78.87389404	      0.00000000	     48.24149675
      1.04248397	   -174.14654308	    -78.87543968	      0.00000000	     48.36860850
      1.04259740	   -174.14580336	    -78.87698879	      0.00000000	     48.49587524
      1.04268488	   -174.14523345	    -78.87818581	      0.00000000	     48.59412575
      1.04277236	   -174.14466392	    -78.87938489	      0.00000000	     48.69246823
      1.04289038	   -174.14389626	    -78.88100593	      0.00000000	     48.82529160
      1.04300840	   -174.14312934	    -78.88263074	      0.00000000	     48.95828172
      1.04309260	   -174.14258272	    -78.88379226	      0.00000000	     49.05326294
      1.04317680	   -174.14203648	    -78.88495571	      0.00000000	     49.14832854
      1.04330112	   -174.14123070	    -78.88667711	      0.00000000	     49.28884844
      1.04340585	   -174.14055258	    -78.88813051	      0.00000000	     49.40736481
      1.04351058	   -174.13987513	    -78.88958692	      0.00000000	     49.52601013
      1.04361531	   -174.13919828	    -78.89104633	      0.00000000	     49.64478376
      1.04370909	   -174.13859279	    -78.89235571	      0.00000000	     49.75124666
      1.04380287	   -174.13798779	    -78.89366750	      0.00000000	     49.85781134
      1.04389664	   -174.13738333	    -78.89498173	      0.00000000	     49.96447722
      1.04401642	   -174.13661205	    -78.89666377	      0.00000000	     50.10085633
      1.04411146	   -174.13600066	    -78.89800135	      0.00000000	     50.20919253
      1.04420651	   -174.13538979	    -78.89934142	      0.00000000	     50.31763050
      1.04430155	   -174.13477949	    -78.90068401	      0.00000000	     50.42616952
      1.04442073	   -174.13401496	    -78.90237105	      0.00000000	     50.56241078
      1.04451401	   -174.13341716	    -78.90369435	      0.00000000	     50.66916332
      1.04460730	   -174.13281987	    -78.90502008	      0.00000000	     50.77601072
      1.04470059	   -174.13222313	    -78.90634823	      0.00000000	     50.88295215
      1.04482507	   -174.13142765	    -78.90812432	      0.00000000	     51.02580096
      1.04491743	   -174.13083807	    -78.90944498	      0.00000000	     51.13189998
      1.04500980	   -174.13024899	    -78.91076803	      0.00000000	     51.23808837
      1.04512291	   -174.12952833	    -78.91239155	      0.00000000	     51.36825120
      1.04522355	   -174.12888782	    -78.91383900	      0.00000000	     51.48416614
      1.04532419	   -174.12824799	    -78.91528931	      0.00000000	     51.60018361
      1.04542482	   -174.12760876	    -78.91674247	      0.00000000	     51.71630237
      1.04552546	   -174.12697023	    -78.91819850	      0.00000000	     51.83252117
      1.04562610	   -174.12633230	    -78.91965738	      0.00000000	     51.94883874
      1.04572673	   -174.12569507	    -78.92111914	      0.00000000	     52.06525376
      1.04582737	   -174.12505844	    -78.92258376	      0.00000000	     52.18176494
      1.04592801	   -174.12442253	    -78.92405127	      0.00000000	     52.29837092
      1.04602864	   -174.12378721	    -78.92552164	      0.00000000	     52.41507036
      1.04611893	   -174.12321786	    -78.92684326	      0.00000000	     52.51984626
      1.04620922	   -174.12264899	    -78.92816719	      0.00000000	     52.62469526
      1.04631825	   -174.12196276	    -78.92976913	      0.00000000	     52.75141152
      1.04642729	   -174.12127727	    -78.93137447	      0.00000000	     52.87823114
      1.04651904	   -174.12070104	    -78.93272808	      0.00000000	     52.98503551
      1.04661080	   -174.12012534	    -78.93408410	      0.00000000	     53.09191069
      1.04670256	   -174.11955022	    -78.93544254	      0.00000000	     53.19885559
      1.04682740	   -174.11876865	    -78.93729456	      0.00000000	     53.34446413
      1.04692013	   -174.11818878	    -78.93867323	      0.00000000	     53.45270892
      1.04701287	   -174.11760944	    -78.94005436	      0.00000000	     53.56102110
      1.04712458	   -174.11691234	    -78.94172146	      0.00000000	     53.69158948
      1.04722385	   -174.11629354	    -78.94320592	      0.00000000	     53.80769596
      1.04732313	   -174.11567546	    -78.94469322	      0.00000000	     53.92387529
      1.04742240	   -174.11505800	    -78.94618336	      0.00000000	     54.04012604
      1.04752167	   -174.11444125	    -78.94767634	      0.00000000	     54.15644676
      1.04762095	   -174.11382514	    -78.94917218	      0.00000000	     54.27283603
      1.04772022	   -174.11320974	    -78.95067086	      0.00000000	     54.38929241
      1.04781949	   -174.11259497	    -78.95217240	      0.00000000	     54.50581445
      1.04791877	   -174.11198093	    -78.95367679	      0.00000000	     54.62240071
      1.04801804	   -174.11136751	    -78.95518404	      0.00000000	     54.73904977
      1.04811731	   -174.11075483	    -78.95669414	      0.00000000	     54.85576019
      1.04821659	   -174.11014277	    -78.95820711	      0.00000000	     54.97253053
      1.04831586	   -174.10953145	    -78.95972294	      0.00000000	     55.08935937
      1.04841513	   -174.10892076	    -78.96124162	      0.00000000	     55.20624529
      1.04851440	   -174.10831080	    -78.96276318	      0.00000000	     55.32318687
      1.04861368	   -174.10770148	    -78.96428759	      0.00000000	     55.44018269
      1.04871295	   -174.10709290	    -78.96581488	      0.00000000	     55.55723134
      1.04881222	   -174.10648495	    -78.96734503	      0.00000000	     55.67433143
      1.04891150	   -174.10587775	    -78.96887806	      0.00000000	     55.79148156
      1.04901077	   -174.10527117	    -78.97041395	      0.00000000	     55.90868034
      1.04911004	   -174.10466535	    -78.97195271	      0.00000000	     56.02592640
      1.04920932	   -174.10406015	    -78.97349434	      0.00000000	     56.14321837
      1.04930859	   -174.10345571	    -78.97503885	      0.00000000	     56.26055488
      1.04940786	   -174.10285190	    -78.97658622	      0.00000000	     56.37793459
      1.04950714	   -174.10224884	    -78.97813648	      0.00000000	     56.49535615
      1.04960641	   -174.10164642	    -78.97968960	      0.00000000	     56.61281822
      1.04969536	   -174.10110726	    -78.98108370	      0.00000000	     56.71810236
      1.04978432	   -174.10056862	    -78.98248010	      0.00000000	     56.82341702
      1.04989272	   -174.09991299	    -78.98418498	      0.00000000	     56.95180017
      1.05000112	   -174.09925815	    -78.98589327	      0.00000000	     57.08022559
      1.05009201	   -174.09870980	    -78.98732817	      0.00000000	     57.18793090
      1.05018290	   -174.09816200	    -78.98876547	      0.00000000	     57.29566379
      1.05027378	   -174.09761480	    -78.99020519	      0.00000000	     57.40342328
      1.05039760	   -174.09687025	    -78.99217044	      0.00000000	     57.55026963
      1.05048927	   -174.09631975	    -78.99362828	      0.00000000	     57.65901570
      1.05058094	   -174.09576981	    -78.99508856	      0.00000000	     57.76778561
      1.05069179	   -174.09510565	    -78.99685762	      0.00000000	     57.89934227
      1.05079035	   -174.09451581	    -78.99843353	      0.00000000	     58.01633956
      1.05088891	   -174.09392671	    -79.00001228	      0.00000000	     58.13336082
      1.05098746	   -174.09333825	    -79.00159383	      0.00000000	     58.25040493
      1.05108602	   -174.09275052	    -79.00317822	      0.00000000	     58.36747075
      1.05118458	   -174.09216344	    -79.00476542	      0.00000000	     58.48455717
      1.05128314	   -174.09157709	    -79.00635543	      0.00000000	     58.60166308
      1.05138169	   -174.09099137	    -79.00794826	      0.00000000	     58.71878742
      1.05148025	   -174.09040640	    -79.00954390	      0.00000000	     58.83592908
      1.05157881	   -174.08982206	    -79.01114235	      0.00000000	     58.95308703
      1.05167737	   -174.08923845	    -79.01274361	      0.00000000	     59.07026021
      1.05177592	   -174.08865549	    -79.01434767	      0.00000000	     59.18744760
      1.05187448	   -174.08807326	    -79.01595454	      0.00000000	     59.30464816
      1.05197304	   -174.08749166	    -79.01756420	      0.00000000	     59.42186090
      1.05207160	   -174.08691080	    -79.01917666	      0.00000000	     59.53908482
      1.05217016	   -174.08633057	    -79.02079191	      0.00000000	     59.65631896
      1.05226871	   -174.08575109	    -79.02240996	      0.00000000	     59.77356232
      1.05236727	   -174.08517223	    -79.02403079	      0.00000000	     59.89081399
      1.05246583	   -174.08459411	    -79.02565440	      0.00000000	     60.00807301
      1.05256439	   -174.08401661	    -79.02728079	      0.00000000	     60.12533846
      1.05265217	   -174.08350286	    -79.02873178	      0.00000000	     60.22979235
      1.05273996	   -174.08298962	    -79.03018496	      0.00000000	     60.33424999
      1.05284812	   -174.08235803	    -79.03197840	      0.00000000	     60.46295351
      1.05295628	   -174.08172723	    -79.03377517	      0.00000000	     60.59166062
      1.05304615	   -174.08120371	    -79.03527081	      0.00000000	     60.69861713
      1.05313603	   -174.08068071	    -79.03676874	      0.00000000	     60.80557471
      1.05324400	   -174.08005325	    -79.03857114	      0.00000000	     60.93405661
      1.05335197	   -174.07942656	    -79.04037682	      0.00000000	     61.06253805
      1.05343867	   -174.07892392	    -79.04182931	      0.00000000	     61.16571666
      1.05352537	   -174.07842176	    -79.04328391	      0.00000000	     61.26889375
      1.05363702	   -174.07777594	    -79.04516012	      0.00000000	     61.40175154
      1.05374867	   -174.07713095	    -79.04703982	      0.00000000	     61.53460483
      1.05383303	   -174.07664424	    -79.04846236	      0.00000000	     61.63497872
      1.05391738	   -174.07615799	    -79.04988688	      0.00000000	     61.73534895
      1.05403311	   -174.07549174	    -79.05184440	      0.00000000	     61.87303836
      1.05414884	   -174.07482639	    -79.05380565	      0.00000000	     62.01071887
      1.05422971	   -174.07436204	    -79.05517836	      0.00000000	     62.10692195
      1.05431058	   -174.07389811	    -79.05655288	      0.00000000	     62.20311975
      1.05443311	   -174.07319603	    -79.05863906	      0.00000000	     62.34887160
      1.05453542	   -174.07261063	    -79.06038401	      0.00000000	     62.47054997
      1.05463772	   -174.07202598	    -79.06213184	      0.00000000	     62.59221767
      1.05474003	   -174.07144200	    -79.06388255	      0.00000000	     62.71387398
      1.05482977	   -174.07093036	    -79.06542067	      0.00000000	     62.82058304
      1.05491952	   -174.07041924	    -79.06696100	      0.00000000	     62.92728233
      1.05500926	   -174.06990870	    -79.06850352	      0.00000000	     63.03397141
      1.05513040	   -174.06922037	    -79.07058920	      0.00000000	     63.17796989
      1.05522168	   -174.06870242	    -79.07216336	      0.00000000	     63.28645709
      1.05531296	   -174.06818501	    -79.07373978	      0.00000000	     63.39493218
      1.05540424	   -174.06766818	    -79.07531846	      0.00000000	     63.50339472
      1.05552467	   -174.06698711	    -79.07740483	      0.00000000	     63.64648212
      1.05561389	   -174.06648323	    -79.07895298	      0.00000000	     63.75246945
      1.05570311	   -174.06597985	    -79.08050326	      0.00000000	     63.85844346
      1.05581357	   -174.06535743	    -79.08242545	      0.00000000	     63.98961995
      1.05591219	   -174.06480239	    -79.08414441	      0.00000000	     64.10672111
      1.05601081	   -174.06424803	    -79.08586596	      0.00000000	     64.22380445
      1.05610942	   -174.06369429	    -79.08759008	      0.00000000	     64.34086949
      1.05620804	   -174.06314125	    -79.08931677	      0.00000000	     64.45791573
      1.05630666	   -174.06258880	    -79.09104602	      0.00000000	     64.57494273
      1.05640528	   -174.06203707	    -79.09277784	      0.00000000	     64.69195002
      1.05649179	   -174.06155355	    -79.09429914	      0.00000000	     64.79457633
      1.05657830	   -174.06107057	    -79.09582239	      0.00000000	     64.89718684
      1.05668655	   -174.06046694	    -79.09773100	      0.00000000	     65.02554875
      1.05679479	   -174.05986413	    -79.09964266	      0.00000000	     65.15388491
      1.05688201	   -174.05937891	    -79.10118527	      0.00000000	     65.25727884
      1.05696923	   -174.05889422	    -79.10272983	      0.00000000	     65.36065543
      1.05707893	   -174.05828531	    -79.10467526	      0.00000000	     65.49065066
      1.05718863	   -174.05767722	    -79.10662377	      0.00000000	     65.62061749
      1.05727178	   -174.05721679	    -79.10810274	      0.00000000	     65.71911030
      1.05735494	   -174.05675685	    -79.10958346	      0.00000000	     65.81758628
      1.05747057	   -174.05611793	    -79.11164563	      0.00000000	     65.95450914
      1.05758621	   -174.05547993	    -79.11371116	      0.00000000	     66.09139847
      1.05766520	   -174.05504460	    -79.11512394	      0.00000000	     66.18488046
      1.05774419	   -174.05460971	    -79.11653828	      0.00000000	     66.27834638
      1.05786891	   -174.05392379	    -79.11877483	      0.00000000	     66.42590477
      1.05796981	   -174.05336969	    -79.12058685	      0.00000000	     66.54523833
      1.05807070	   -174.05281622	    -79.12240138	      0.00000000	     66.66454467
      1.05817160	   -174.05226345	    -79.12421842	      0.00000000	     66.78382346
      1.05827249	   -174.05171128	    -79.12603795	      0.00000000	     66.90307440
      1.05835771	   -174.05124548	    -79.12757670	      0.00000000	     67.00377383
      1.05844293	   -174.05078010	    -79.12911721	      0.00000000	     67.10445300
      1.05855233	   -174.05018334	    -79.13109756	      0.00000000	     67.23367915
      1.05866174	   -174.04958731	    -79.13308079	      0.00000000	     67.36287126
      1.05874732	   -174.04912166	    -79.13463408	      0.00000000	     67.46390176
      1.05883289	   -174.04865646	    -79.13618912	      0.00000000	     67.56491106
      1.05894386	   -174.04805397	    -79.13820804	      0.00000000	     67.69585191
      1.05905482	   -174.04745223	    -79.14022987	      0.00000000	     67.82675651
      1.05913676	   -174.04700841	    -79.14172476	      0.00000000	     67.92339932
      1.05921870	   -174.04656500	    -79.14322122	      0.00000000	     68.02002206
      1.05933529	   -174.04593482	    -79.14535319	      0.00000000	     68.15746913
      1.05943549	   -174.04539390	    -79.14718795	      0.00000000	     68.27555969
      1.05953569	   -174.04485365	    -79.14902503	      0.00000000	     68.39361958
      1.05963589	   -174.04431398	    -79.15086442	      0.00000000	     68.51164860
      1.05972598	   -174.04382934	    -79.15252023	      0.00000000	     68.61774521
      1.05981607	   -174.04334516	    -79.15417788	      0.00000000	     68.72381656
      1.05990617	   -174.04286152	    -79.15583738	      0.00000000	     68.82986252
      1.06002070	   -174.04224737	    -79.15794972	      0.00000000	     68.96464060
      1.06011199	   -174.04175847	    -79.15963550	      0.00000000	     69.07203754
      1.06020328	   -174.04127005	    -79.16132313	      0.00000000	     69.17940798
      1.06029457	   -174.04078217	    -79.16301262	      0.00000000	     69.28675179
      1.06040865	   -174.04017317	    -79.16512654	      0.00000000	     69.42086090
      1.06049827	   -174.03969537	    -79.16678913	      0.00000000	     69.52618006
      1.06058789	   -174.03921803	    -79.16845346	      0.00000000	     69.63147320
      1.06067751	   -174.03874121	    -79.17011954	      0.00000000	     69.73674023
      1.06079674	   -174.03810759	    -79.17233876	      0.00000000	     69.87674480
      1.06088545	   -174.03763673	    -79.17399199	      0.00000000	     69.98088795
      1.06097416	   -174.03716631	    -79.17564691	      0.00000000	     70.08500521
      1.06108264	   -174.03659178	    -79.17767276	      0.00000000	     70.21228116
      1.06117938	   -174.03607997	    -79.17948156	      0.00000000	     70.32575695
      1.06127612	   -174.03556877	    -79.18129234	      0.00000000	     70.43920161
      1.06137286	   -174.03505809	    -79.18310506	      0.00000000	     70.55261508
      1.06146961	   -174.03454803	    -79.18491972	      0.00000000	     70.66599723
      1.06156635	   -174.03403848	    -79.18673631	      0.00000000	     70.77934800
      1.06166309	   -174.03352954	    -79.18855482	      0.00000000	     70.89266730
      1.06175983	   -174.03302112	    -79.19037523	      0.00000000	     71.00595506
      1.06185657	   -174.03251331	    -79.19219754	      0.00000000	     71.11921118
      1.06195332	   -174.03200600	    -79.19402171	      0.00000000	     71.23243562
      1.06203910	   -174.03155666	    -79.19564087	      0.00000000	     71.33281076
      1.06212489	   -174.03110773	    -79.19726149	      0.00000000	     71.43316088
      1.06223082	   -174.03055400	    -79.19926469	      0.00000000	     71.55704287
      1.06233675	   -174.03000090	    -79.20127009	      0.00000000	     71.68088658
      1.06242417	   -174.02954501	    -79.20292667	      0.00000000	     71.78305770
      1.06251159	   -174.02908953	    -79.20458471	      0.00000000	     71.88520267
      1.06261778	   -174.02853686	    -79.20660086	      0.00000000	     72.00925190
      1.06272398	   -174.02798482	    -79.20861915	      0.00000000	     72.13326244
      1.06280811	   -174.02754798	    -79.21021963	      0.00000000	     72.23147998
      1.06289224	   -174.02711153	    -79.21182143	      0.00000000	     72.32967318
      1.06300253	   -174.02654002	    -79.21392332	      0.00000000	     72.45836309
      1.06311283	   -174.02596918	    -79.21602746	      0.00000000	     72.58701109
      1.06319422	   -174.02554838	    -79.21758181	      0.00000000	     72.68193041
      1.06327562	   -174.02512794	    -79.21913738	      0.00000000	     72.77682686
      1.06339092	   -174.02453309	    -79.22134276	      0.00000000	     72.91120079
      1.06348984	   -174.02402331	    -79.22323686	      0.00000000	     73.02645558
      1.06358876	   -174.02351414	    -79.22513270	      0.00000000	     73.14167654
      1.06368768	   -174.02300548	    -79.22703027	      0.00000000	     73.25686367
      1.06378661	   -174.02249745	    -79.22892957	      0.00000000	     73.37201695
      1.06387157	   -174.02206150	    -79.23056218	      0.00000000	     73.47089279
      1.06395653	   -174.02162601	    -79.23219605	      0.00000000	     73.56974366
      1.06406343	   -174.02107866	    -79.23425349	      0.00000000	     73.69407918
      1.06417032	   -174.02053199	    -79.23631287	      0.00000000	     73.81837518
      1.06425531	   -174.02009780	    -79.23795150	      0.00000000	     73.91716509
      1.06434029	   -174.01966406	    -79.23959133	      0.00000000	     74.01593004
      1.06444908	   -174.01910941	    -79.24169219	      0.00000000	     74.14232020
      1.06455787	   -174.01855548	    -79.24379500	      0.00000000	     74.26866948
      1.06463912	   -174.01814212	    -79.24536689	      0.00000000	     74.36301635
      1.06472038	   -174.01772917	    -79.24693985	      0.00000000	     74.45734044
      1.06483491	   -174.01714772	    -79.24915881	      0.00000000	     74.59025635
      1.06493342	   -174.01664825	    -79.25106892	      0.00000000	     74.70453577
      1.06503193	   -174.01614929	    -79.25298055	      0.00000000	     74.81878179
      1.06513043	   -174.01565092	    -79.25489369	      0.00000000	     74.93299441
      1.06522894	   -174.01515304	    -79.25680832	      0.00000000	     75.04717369
      1.06531387	   -174.01472426	    -79.25846031	      0.00000000	     75.14559201
      1.06539881	   -174.01429584	    -79.26011338	      0.00000000	     75.24398560
      1.06550495	   -174.01376102	    -79.26218085	      0.00000000	     75.36691928
      1.06561109	   -174.01322679	    -79.26424999	      0.00000000	     75.48981440
      1.06569626	   -174.01279867	    -79.26591128	      0.00000000	     75.58838636
      1.06578142	   -174.01237092	    -79.26757362	      0.00000000	     75.68693356
      1.06588911	   -174.01183059	    -79.26967731	      0.00000000	     75.81152042
      1.06599680	   -174.01129087	    -79.27178265	      0.00000000	     75.93606781
      1.06607849	   -174.01088196	    -79.27338065	      0.00000000	     76.03051090
      1.06616018	   -174.01047339	    -79.27497958	      0.00000000	     76.12493134
      1.06627300	   -174.00990972	    -79.27718942	      0.00000000	     76.25530067
      1.06638581	   -174.00934672	    -79.27940099	      0.00000000	     76.38562695
      1.06646391	   -174.00895745	    -79.28093291	      0.00000000	     76.47581631
      1.06654201	   -174.00856849	    -79.28246563	      0.00000000	     76.56598511
      1.06666236	   -174.00796970	    -79.28482942	      0.00000000	     76.70491146
      1.06676147	   -174.00747723	    -79.28677719	      0.00000000	     76.81926721
      1.06686057	   -174.00698532	    -79.28872623	      0.00000000	     76.93359005
      1.06695968	   -174.00649391	    -79.29067652	      0.00000000	     77.04788004
      1.06704809	   -174.00605603	    -79.29241740	      0.00000000	     77.14980873
      1.06713650	   -174.00561853	    -79.29415925	      0.00000000	     77.25171139
      1.06722490	   -174.00518149	    -79.29590206	      0.00000000	     77.35358808
      1.06733828	   -174.00462163	    -79.29813834	      0.00000000	     77.48419115
      1.06742804	   -174.00417889	    -79.29991003	      0.00000000	     77.58756698
      1.06751780	   -174.00373655	    -79.30168267	      0.00000000	     77.69091622
      1.06760756	   -174.00329467	    -79.30345626	      0.00000000	     77.79423892
      1.06771997	   -174.00274190	    -79.30567857	      0.00000000	     77.92358837
      1.06780815	   -174.00230875	    -79.30742304	      0.00000000	     78.02503676
      1.06789634	   -174.00187599	    -79.30916837	      0.00000000	     78.12645975
      1.06798452	   -174.00144366	    -79.31091458	      0.00000000	     78.22785738
      1.06810164	   -174.00087013	    -79.31323492	      0.00000000	     78.36247771
      1.06818912	   -174.00044221	    -79.31496921	      0.00000000	     78.46301168
      1.06827660	   -174.00001467	    -79.31670431	      0.00000000	     78.56352090
      1.06838314	   -173.99949458	    -79.31881842	      0.00000000	     78.68588791
      1.06847797	   -173.99903215	    -79.32070112	      0.00000000	     78.79477278
      1.06857280	   -173.99857023	    -79.32258474	      0.00000000	     78.90362881
      1.06866762	   -173.99810875	    -79.32446926	      0.00000000	     79.01245609
      1.06876245	   -173.99764778	    -79.32635468	      0.00000000	     79.12125471
      1.06885728	   -173.99718725	    -79.32824097	      0.00000000	     79.23002476
      1.06895211	   -173.99672724	    -79.33012813	      0.00000000	     79.33876630
      1.06904693	   -173.99626766	    -79.33201614	      0.00000000	     79.44747945
      1.06914176	   -173.99580860	    -79.33390499	      0.00000000	     79.55616429
      1.06923659	   -173.99534997	    -79.33579466	      0.00000000	     79.66482090
      1.06933141	   -173.99489186	    -79.33768514	      0.00000000	     79.77344937
      1.06942624	   -173.99443416	    -79.33957642	      0.00000000	     79.88204981
      1.06952107	   -173.99397700	    -79.34146849	      0.00000000	     79.99062229
      1.06960634	   -173.99356626	    -79.34317054	      0.00000000	     80.08822983
      1.06969161	   -173.99315594	    -79.34487320	      0.00000000	     80.18581491
      1.06979459	   -173.99266089	    -79.34693022	      0.00000000	     80.30363317
      1.06989756	   -173.99216643	    -79.34898810	      0.00000000	     80.42141890
      1.06998439	   -173.99174991	    -79.35072388	      0.00000000	     80.52070649
      1.07007122	   -173.99133381	    -79.35246026	      0.00000000	     80.61997113
      1.07015804	   -173.99091809	    -79.35419721	      0.00000000	     80.71921288
      1.07027558	   -173.99035599	    -79.35654937	      0.00000000	     80.85351612
      1.07036334	   -173.98993669	    -79.35830646	      0.00000000	     80.95377777
      1.07045111	   -173.98951782	    -79.36006411	      0.00000000	     81.05401629
      1.07055649	   -173.98901541	    -79.36217515	      0.00000000	     81.17433707
      1.07065033	   -173.98856849	    -79.36405581	      0.00000000	     81.28146229
      1.07074418	   -173.98812199	    -79.36593705	      0.00000000	     81.38856140
      1.07083802	   -173.98767598	    -79.36781889	      0.00000000	     81.49563448
      1.07093187	   -173.98723038	    -79.36970129	      0.00000000	     81.60268165
      1.07102571	   -173.98678528	    -79.37158425	      0.00000000	     81.70970300
      1.07111955	   -173.98634059	    -79.37346775	      0.00000000	     81.81669864
      1.07121340	   -173.98589639	    -79.37535178	      0.00000000	     81.92366868
      1.07130724	   -173.98545261	    -79.37723632	      0.00000000	     82.03061321
      1.07140109	   -173.98500932	    -79.37912137	      0.00000000	     82.13753234
      1.07149493	   -173.98456643	    -79.38100690	      0.00000000	     82.24442619
      1.07158878	   -173.98412404	    -79.38289292	      0.00000000	     82.35129485
      1.07168262	   -173.98368206	    -79.38477939	      0.00000000	     82.45813844
      1.07177646	   -173.98324056	    -79.38666632	      0.00000000	     82.56495706
      1.07187031	   -173.98279948	    -79.38855368	      0.00000000	     82.67175083
      1.07196415	   -173.98235888	    -79.39044147	      0.00000000	     82.77851984
      1.07205800	   -173.98191869	    -79.39232966	      0.00000000	     82.88526422
      1.07215184	   -173.98147899	    -79.39421826	      0.00000000	     82.99198407
      1.07224569	   -173.98103969	    -79.39610723	      0.00000000	     83.09867950
      1.07233953	   -173.98060089	    -79.39799659	      0.00000000	     83.20535063
      1.07243338	   -173.98016248	    -79.39988629	      0.00000000	     83.31199757
      1.07252722	   -173.97972457	    -79.40177635	      0.00000000	     83.41862043
      1.07262106	   -173.97928706	    -79.40366673	      0.00000000	     83.52521933
      1.07271491	   -173.97885004	    -79.40555743	      0.00000000	     83.63179437
      1.07280875	   -173.97841341	    -79.40744844	      0.00000000	     83.73834568
      1.07290260	   -173.97797728	    -79.40933974	      0.00000000	     83.84487337
      1.07299644	   -173.97754153	    -79.41123132	      0.00000000	     83.95137756
      1.07309029	   -173.97710629	    -79.41312317	      0.00000000	     84.05785835
      1.07318413	   -173.97667143	    -79.41501527	      0.00000000	     84.16431588
      1.07327798	   -173.97623708	    -79.41690761	      0.00000000	     84.27075025
      1.07336227	   -173.97584727	    -79.41860750	      0.00000000	     84.36632973
      1.07344656	   -173.97545785	    -79.42030756	      0.00000000	     84.46189070
      1.07354898	   -173.97498512	    -79.42237352	      0.00000000	     84.57798160
      1.07365140	   -173.97451295	    -79.42443971	      0.00000000	     84.69404547
      1.07373757	   -173.97411604	    -79.42617830	      0.00000000	     84.79167709
      1.07382375	   -173.97371955	    -79.42791702	      0.00000000	     84.88928978
      1.07390992	   -173.97332340	    -79.42965588	      0.00000000	     84.98688364
      1.07402654	   -173.97278793	    -79.43200913	      0.00000000	     85.11892079
      1.07411348	   -173.97238909	    -79.43376389	      0.00000000	     85.21734811
      1.07420043	   -173.97199066	    -79.43551875	      0.00000000	     85.31575658
      1.07430508	   -173.97151161	    -79.43763083	      0.00000000	     85.43416649
      1.07439837	   -173.97108503	    -79.43951388	      0.00000000	     85.53970767
      1.07449166	   -173.97065884	    -79.44139699	      0.00000000	     85.64522751
      1.07458495	   -173.97023312	    -79.44328017	      0.00000000	     85.75072614
      1.07467824	   -173.96980779	    -79.44516339	      0.00000000	     85.85620368
      1.07477153	   -173.96938294	    -79.44704665	      0.00000000	     85.96166025
      1.07486482	   -173.96895847	    -79.44892993	      0.00000000	     86.06709598
      1.07495812	   -173.96853448	    -79.45081322	      0.00000000	     86.17251097
      1.07505141	   -173.96811087	    -79.45269651	      0.00000000	     86.27790538
      1.07514470	   -173.96768774	    -79.45457978	      0.00000000	     86.38327930
      1.07523799	   -173.96726500	    -79.45646302	      0.00000000	     86.48863288
      1.07533128	   -173.96684273	    -79.45834623	      0.00000000	     86.59396623
      1.07542457	   -173.96642084	    -79.46022938	      0.00000000	     86.69927948
      1.07551786	   -173.96599943	    -79.46211247	      0.00000000	     86.80457276
      1.07561115	   -173.96557840	    -79.46399547	      0.00000000	     86.90984619
      1.07570444	   -173.96515784	    -79.46587840	      0.00000000	     87.01509990
      1.07579774	   -173.96473766	    -79.46776121	      0.00000000	     87.12033402
      1.07589103	   -173.96431797	    -79.46964392	      0.00000000	     87.22554867
      1.07598432	   -173.96389865	    -79.47152650	      0.00000000	     87.33074399
      1.07607761	   -173.96347981	    -79.47340894	      0.00000000	     87.43592009
      1.07617090	   -173.96306134	    -79.47529123	      0.00000000	     87.54107711
      1.07626419	   -173.96264335	    -79.47717336	      0.00000000	     87.64621518
      1.07635748	   -173.96222573	    -79.47905530	      0.00000000	     87.75133443
      1.07644062	   -173.96185396	    -79.48073236	      0.00000000	     87.84500207
      1.07652377	   -173.96148249	    -79.48240926	      0.00000000	     87.93865497
      1.07662654	   -173.96102377	    -79.48448197	      0.00000000	     88.05440574
      1.07672932	   -173.96056555	    -79.48655440	      0.00000000	     88.17013429
      1.07681370	   -173.96018979	    -79.48825558	      0.00000000	     88.26512610
      1.07689807	   -173.95981434	    -79.48995654	      0.00000000	     88.36010314
      1.07700171	   -173.95935369	    -79.49204552	      0.00000000	     88.47674148
      1.07710535	   -173.95889353	    -79.49413416	      0.00000000	     88.59335787
      1.07718602	   -173.95853573	    -79.49575975	      0.00000000	     88.68411830
      1.07726670	   -173.95817823	    -79.49738511	      0.00000000	     88.77486562
      1.07737535	   -173.95769722	    -79.49957398	      0.00000000	     88.89707402
      1.07748401	   -173.95721675	    -79.50176241	      0.00000000	     89.01925902
      1.07756117	   -173.95687595	    -79.50331618	      0.00000000	     89.10601024
      1.07763834	   -173.95653542	    -79.50486971	      0.00000000	     89.19274984
      1.07775405	   -173.95602529	    -79.50719901	      0.00000000	     89.32280718
      1.07785012	   -173.95560224	    -79.50913245	      0.00000000	     89.43076564
      1.07794619	   -173.95517967	    -79.51106548	      0.00000000	     89.53870652
      1.07804226	   -173.95475750	    -79.51299810	      0.00000000	     89.64662998
      1.07813833	   -173.95433584	    -79.51493030	      0.00000000	     89.75453616
      1.07822123	   -173.95397226	    -79.51659741	      0.00000000	     89.84764394
      1.07830414	   -173.95360905	    -79.51826418	      0.00000000	     89.94073905
      1.07840704	   -173.95315868	    -79.52033243	      0.00000000	     90.05626737
      1.07850994	   -173.95270887	    -79.52240014	      0.00000000	     90.17177652
      1.07859337	   -173.95234450	    -79.52407617	      0.00000000	     90.26541433
      1.07867680	   -173.95198051	    -79.52575182	      0.00000000	     90.35903976
      1.07878068	   -173.95152774	    -79.52783769	      0.00000000	     90.47559827
      1.07888456	   -173.95107552	    -79.52992295	      0.00000000	     90.59213791
      1.07896513	   -173.95072507	    -79.53153997	      0.00000000	     90.68252030
      1.07904571	   -173.95037497	    -79.53315660	      0.00000000	     90.77289155
      1.07915350	   -173.94990709	    -79.53531861	      0.00000000	     90.89376671
      1.07926129	   -173.94943981	    -79.53747991	      0.00000000	     91.01462230
      1.07933921	   -173.94910229	    -79.53904199	      0.00000000	     91.10198485
      1.07941714	   -173.94876510	    -79.54060369	      0.00000000	     91.18933737
      1.07952995	   -173.94827745	    -79.54286379	      0.00000000	     91.31577690
      1.07962611	   -173.94786232	    -79.54478947	      0.00000000	     91.42352895
      1.07972226	   -173.94744760	    -79.54671452	      0.00000000	     91.53126620
      1.07981841	   -173.94703338	    -79.54863893	      0.00000000	     91.63898880
      1.07990442	   -173.94666318	    -79.55035978	      0.00000000	     91.73533579
      1.07999044	   -173.94629337	    -79.55208010	      0.00000000	     91.83167128
      1.08007645	   -173.94592390	    -79.55379988	      0.00000000	     91.92799540
      1.08018709	   -173.94544915	    -79.55601144	      0.00000000	     92.05189298
      1.08027424	   -173.94507559	    -79.55775272	      0.00000000	     92.14946792
      1.08036139	   -173.94470244	    -79.55949342	      0.00000000	     92.24703156
      1.08044854	   -173.94432962	    -79.56123352	      0.00000000	     92.34458401
      1.08055901	   -173.94385763	    -79.56343824	      0.00000000	     92.46821640
      1.08064446	   -173.94349287	    -79.56514316	      0.00000000	     92.56384758
      1.08072992	   -173.94312849	    -79.56684748	      0.00000000	     92.65946837
      1.08083250	   -173.94269152	    -79.56889253	      0.00000000	     92.77423745
      1.08093508	   -173.94225510	    -79.57093670	      0.00000000	     92.88899192
      1.08101363	   -173.94192125	    -79.57250124	      0.00000000	     92.97684623
      1.08109217	   -173.94158772	    -79.57406525	      0.00000000	     93.06469218
      1.08120188	   -173.94112233	    -79.57624891	      0.00000000	     93.18737914
      1.08129795	   -173.94071527	    -79.57816033	      0.00000000	     93.29480670
      1.08139402	   -173.94030863	    -79.58007090	      0.00000000	     93.40222223
      1.08149010	   -173.93990247	    -79.58198064	      0.00000000	     93.50962587
      1.08157422	   -173.93954715	    -79.58365213	      0.00000000	     93.60366070
      1.08165835	   -173.93919220	    -79.58532296	      0.00000000	     93.69768665
      1.08174247	   -173.93883758	    -79.58699311	      0.00000000	     93.79170384
      1.08185857	   -173.93834873	    -79.58929700	      0.00000000	     93.92144424
      1.08194437	   -173.93798787	    -79.59099873	      0.00000000	     94.01731228
      1.08203017	   -173.93762738	    -79.59269974	      0.00000000	     94.11317159
      1.08213319	   -173.93719496	    -79.59474126	      0.00000000	     94.22826404
      1.08222482	   -173.93681082	    -79.59655614	      0.00000000	     94.33061931
      1.08231645	   -173.93642704	    -79.59837016	      0.00000000	     94.43296506
      1.08240808	   -173.93604371	    -79.60018332	      0.00000000	     94.53530142
      1.08249971	   -173.93566073	    -79.60199559	      0.00000000	     94.63762854
      1.08259134	   -173.93527820	    -79.60380699	      0.00000000	     94.73994657
      1.08268298	   -173.93489604	    -79.60561748	      0.00000000	     94.84225564
      1.08277461	   -173.93451431	    -79.60742708	      0.00000000	     94.94455590
      1.08286624	   -173.93413295	    -79.60923575	      0.00000000	     95.04684750
      1.08295787	   -173.93375203	    -79.61104351	      0.00000000	     95.14913057
      1.08304950	   -173.93337147	    -79.61285034	      0.00000000	     95.25140528
      1.08314113	   -173.93299136	    -79.61465622	      0.00000000	     95.35367174
      1.08323276	   -173.93261161	    -79.61646116	      0.00000000	     95.45593013
      1.08332439	   -173.93223230	    -79.61826513	      0.00000000	     95.55818057
      1.08341602	   -173.93185335	    -79.62006814	      0.00000000	     95.66042322
      1.08350765	   -173.93147485	    -79.62187017	      0.00000000	     95.76265823
      1.08359929	   -173.93109671	    -79.62367121	      0.00000000	     95.86488573
      1.08369092	   -173.93071901	    -79.62547127	      0.00000000	     95.96710588
      1.08378255	   -173.93034167	    -79.62727031	      0.00000000	     96.06931882
      1.08387418	   -173.92996478	    -79.62906835	      0.00000000	     96.17152471
      1.08396581	   -173.92958825	    -79.63086535	      0.00000000	     96.27372368
      1.08405744	   -173.92921216	    -79.63266134	      0.00000000	     96.37591589
      1.08414907	   -173.92883644	    -79.63445628	      0.00000000	     96.47810150
      1.08424070	   -173.92846116	    -79.63625018	      0.00000000	     96.58028063
      1.08433233	   -173.92808623	    -79.63804302	      0.00000000	     96.68245345
      1.08442396	   -173.92771176	    -79.63983479	      0.00000000	     96.78462010
      1.08451560	   -173.92733764	    -79.64162549	      0.00000000	     96.88678074
      1.08460723	   -173.92696398	    -79.64341512	      0.00000000	     96.98893551
      1.08469886	   -173.92659067	    -79.64520364	      0.00000000	     97.09108457
      1.08479049	   -173.92621781	    -79.64699108	      0.00000000	     97.19322806
      1.08488212	   -173.92584530	    -79.64877740	      0.00000000	     97.29536614
      1.08497375	   -173.92547325	    -79.65056261	      0.00000000	     97.39749895
      1.08506538	   -173.92510155	    -79.65234670	      0.00000000	     97.49962666
      1.08515701	   -173.92473031	    -79.65412966	      0.00000000	     97.60174941
      1.08524864	   -173.92435941	    -79.65591147	      0.00000000	     97.70386736
      1.08534028	   -173.92398897	    -79.65769214	      0.00000000	     97.80598065
      1.08542211	   -173.92365843	    -79.65928150	      0.00000000	     97.89717560
      1.08550395	   -173.92332823	    -79.66086993	      0.00000000	     97.98836708
      1.08560447	   -173.92292308	    -79.66281971	      0.00000000	     98.10037196
      1.08570499	   -173.92251844	    -79.66476807	      0.00000000	     98.21237197
      1.08578910	   -173.92218019	    -79.66639727	      0.00000000	     98.30608558
      1.08587321	   -173.92184231	    -79.66802548	      0.00000000	     98.39979604
      1.08595732	   -173.92150476	    -79.66965267	      0.00000000	     98.49350346
      1.08607165	   -173.92104648	    -79.67186293	      0.00000000	     98.62087841
      1.08615626	   -173.92070771	    -79.67349736	      0.00000000	     98.71513584
      1.08624087	   -173.92036933	    -79.67513074	      0.00000000	     98.80939061
      1.08634345	   -173.91995954	    -79.67710947	      0.00000000	     98.92365198
      1.08643494	   -173.91959448	    -79.67887310	      0.00000000	     99.02556492
      1.08652643	   -173.91922979	    -79.68063547	      0.00000000	     99.12747522
      1.08661792	   -173.91886554	    -79.68239660	      0.00000000	     99.22938305
      1.08670941	   -173.91850165	    -79.68415646	      0.00000000	     99.33128855
      1.08680090	   -173.91813821	    -79.68591507	      0.00000000	     99.43319189
      1.08689239	   -173.91777513	    -79.68767238	      0.00000000	     99.53509322
      1.08698388	   -173.91741250	    -79.68942843	      0.00000000	     99.63699270
      1.08707537	   -173.91705023	    -79.69118317	      0.00000000	     99.73889049
      1.08716686	   -173.91668841	    -79.69293663	      0.00000000	     99.84078675
      1.08725835	   -173.91632695	    -79.69468877	      0.00000000	     99.94268164
      1.08734984	   -173.91596594	    -79.69643961	      0.00000000	    100.04457531
      1.08744133	   -173.91560528	    -79.69818912	      0.00000000	    100.14646794
      1.08753282	   -173.91524508	    -79.69993732	      0.00000000	    100.24835966
      1.08761440	   -173.91492421	    -79.70149495	      0.00000000	    100.33921010
      1.08769598	   -173.91460369	    -79.70305153	      0.00000000	    100.43006007
      1.08779606	   -173.91421088	    -79.70495976	      0.00000000	    100.54151986
      1.08789614	   -173.91381858	    -79.70686639	      0.00000000	    100.65297933
      1.08797989	   -173.91349064	    -79.70846059	      0.00000000	    100.74624823
      1.08806364	   -173.91316308	    -79.71005365	      0.00000000	    100.83951718
      1.08814739	   -173.91283583	    -79.71164555	      0.00000000	    100.93278630
      1.08826136	   -173.91239107	    -79.71381005	      0.00000000	    101.05971248
      1.08834560	   -173.91206271	    -79.71540851	      0.00000000	    101.15352771
      1.08842984	   -173.91173472	    -79.71700578	      0.00000000	    101.24734354
      1.08853205	   -173.91133719	    -79.71894226	      0.00000000	    101.36117712
      1.08862321	   -173.91098310	    -79.72066790	      0.00000000	    101.46270432
      1.08871437	   -173.91062938	    -79.72239212	      0.00000000	    101.56423272
      1.08880554	   -173.91027610	    -79.72411494	      0.00000000	    101.66576247
      1.08889670	   -173.90992319	    -79.72583634	      0.00000000	    101.76729374
      1.08898786	   -173.90957072	    -79.72755633	      0.00000000	    101.86882670
      1.08907902	   -173.90921861	    -79.72927488	      0.00000000	    101.97036150
      1.08917018	   -173.90886695	    -79.73099200	      0.00000000	    102.07189832
      1.08926134	   -173.90851565	    -79.73270767	      0.00000000	    102.17343731
      1.08935250	   -173.90816481	    -79.73442191	      0.00000000	    102.27497864
      1.08944367	   -173.90781432	    -79.73613468	      0.00000000	    102.37652248
      1.08953483	   -173.90746429	    -79.73784601	      0.00000000	    102.47806898
      1.08962599	   -173.90711461	    -79.73955586	      0.00000000	    102.57961832
      1.08970769	   -173.90680161	    -79.74108703	      0.00000000	    102.67063250
      1.08978939	   -173.90648890	    -79.74261702	      0.00000000	    102.76164921
      1.08988899	   -173.90610818	    -79.74448050	      0.00000000	    102.87260416
      1.08998858	   -173.90572790	    -79.74634220	      0.00000000	    102.98356326
      1.09007106	   -173.90541340	    -79.74788254	      0.00000000	    103.07545246
      1.09015354	   -173.90509920	    -79.74942166	      0.00000000	    103.16734479
      1.09025432	   -173.90471573	    -79.75130075	      0.00000000	    103.27963981
      1.09035510	   -173.90433272	    -79.75317799	      0.00000000	    103.39193991
      1.09043398	   -173.90403335	    -79.75464593	      0.00000000	    103.47983513
      1.09051286	   -173.90373426	    -79.75611272	      0.00000000	    103.56773371
      1.09061860	   -173.90333383	    -79.75807713	      0.00000000	    103.68556517
      1.09072433	   -173.90293392	    -79.76003947	      0.00000000	    103.80340312
      1.09079959	   -173.90264964	    -79.76143500	      0.00000000	    103.88728382
      1.09087485	   -173.90236561	    -79.76282948	      0.00000000	    103.97116804
      1.09098782	   -173.90193984	    -79.76492057	      0.00000000	    104.09708214
      1.09108131	   -173.90158792	    -79.76664934	      0.00000000	    104.20129500
      1.09117480	   -173.90123647	    -79.76837648	      0.00000000	    104.30551384
      1.09126829	   -173.90088541	    -79.77010196	      0.00000000	    104.40973885
      1.09136178	   -173.90053483	    -79.77182580	      0.00000000	    104.51397020
      1.09144371	   -173.90022791	    -79.77333511	      0.00000000	    104.60531777
      1.09152564	   -173.89992136	    -79.77484314	      0.00000000	    104.69667048
      1.09162463	   -173.89955139	    -79.77666353	      0.00000000	    104.80705567
      1.09172362	   -173.89918193	    -79.77848205	      0.00000000	    104.91744876
      1.09180623	   -173.89887397	    -79.77999808	      0.00000000	    105.00957285
      1.09188883	   -173.89856638	    -79.78151280	      0.00000000	    105.10170272
      1.09198833	   -173.89819630	    -79.78333556	      0.00000000	    105.21268368
      1.09208783	   -173.89782676	    -79.78515642	      0.00000000	    105.32367345
      1.09216823	   -173.89752848	    -79.78662628	      0.00000000	    105.41336071
      1.09224862	   -173.89723055	    -79.78809488	      0.00000000	    105.50305397
      1.09235083	   -173.89685223	    -79.78996016	      0.00000000	    105.61709436
      1.09245304	   -173.89647446	    -79.79182340	      0.00000000	    105.73114490
      1.09253156	   -173.89618458	    -79.79325331	      0.00000000	    105.81876331
      1.09261008	   -173.89589504	    -79.79468201	      0.00000000	    105.90638795
      1.09271543	   -173.89550702	    -79.79659700	      0.00000000	    106.02396574
      1.09282077	   -173.89511959	    -79.79850980	      0.00000000	    106.14155523
      1.09289667	   -173.89484078	    -79.79988645	      0.00000000	    106.22627613
      1.09297256	   -173.89456230	    -79.80126195	      0.00000000	    106.31100333
      1.09308273	   -173.89415855	    -79.80325654	      0.00000000	    106.43400235
      1.09317678	   -173.89381434	    -79.80495753	      0.00000000	    106.53902575
      1.09327084	   -173.89347055	    -79.80665675	      0.00000000	    106.64405942
      1.09336490	   -173.89312725	    -79.80835419	      0.00000000	    106.74910355
      1.09344808	   -173.89282394	    -79.80985399	      0.00000000	    106.84201805
      1.09353127	   -173.89252102	    -79.81135240	      0.00000000	    106.93494100
      1.09361446	   -173.89221842	    -79.81284940	      0.00000000	    107.02787256
      1.09372501	   -173.89181684	    -79.81483673	      0.00000000	    107.15139159
      1.09380941	   -173.89151068	    -79.81635213	      0.00000000	    107.24569294
      1.09389380	   -173.89120490	    -79.81786607	      0.00000000	    107.34000359
      1.09397820	   -173.89089946	    -79.81937856	      0.00000000	    107.43432368
      1.09408879	   -173.89049980	    -79.82135827	      0.00000000	    107.55793229
      1.09417130	   -173.89020199	    -79.82283369	      0.00000000	    107.65016756
      1.09425381	   -173.88990455	    -79.82430771	      0.00000000	    107.74241228
      1.09435546	   -173.88953855	    -79.82612179	      0.00000000	    107.85607255
      1.09444680	   -173.88921015	    -79.82775003	      0.00000000	    107.95821502
      1.09453814	   -173.88888215	    -79.82937653	      0.00000000	    108.06036962
      1.09462948	   -173.88855461	    -79.83100131	      0.00000000	    108.16253651
      1.09472083	   -173.88822745	    -79.83262434	      0.00000000	    108.26471587
      1.09481217	   -173.88790077	    -79.83424564	      0.00000000	    108.36690788
      1.09489307	   -173.88761172	    -79.83568022	      0.00000000	    108.45743329
      1.09497397	   -173.88732305	    -79.83711343	      0.00000000	    108.54796888
      1.09507259	   -173.88697161	    -79.83885852	      0.00000000	    108.65833733
      1.09517120	   -173.88662070	    -79.84060158	      0.00000000	    108.76872131
      1.09525377	   -173.88632725	    -79.84205933	      0.00000000	    108.86115001
      1.09533633	   -173.88603419	    -79.84351566	      0.00000000	    108.95358988
      1.09541889	   -173.88574145	    -79.84497054	      0.00000000	    109.04604104
      1.09553187	   -173.88534148	    -79.84695901	      0.00000000	    109.17256603
      1.09561492	   -173.88504782	    -79.84841916	      0.00000000	    109.26559877
      1.09569798	   -173.88475455	    -79.84987786	      0.00000000	    109.35864338
      1.09579911	   -173.88439792	    -79.85165190	      0.00000000	    109.47194521
      1.09588922	   -173.88408063	    -79.85323081	      0.00000000	    109.57291742
      1.09597932	   -173.88376373	    -79.85480799	      0.00000000	    109.67390411
      1.09606943	   -173.88344728	    -79.85638344	      0.00000000	    109.77490543
      1.09615954	   -173.88313121	    -79.85795715	      0.00000000	    109.87592156
      1.09624965	   -173.88281560	    -79.85952912	      0.00000000	    109.97695264
      1.09633975	   -173.88250037	    -79.86109933	      0.00000000	    110.07799885
      1.09642986	   -173.88218561	    -79.86266781	      0.00000000	    110.17906035
      1.09651997	   -173.88187123	    -79.86423454	      0.00000000	    110.28013731
      1.09661008	   -173.88155732	    -79.86579952	      0.00000000	    110.38122988
      1.09670019	   -173.88124377	    -79.86736273	      0.00000000	    110.48233824
      1.09679029	   -173.88093071	    -79.86892420	      0.00000000	    110.58346254
      1.09687090	   -173.88065097	    -79.87031955	      0.00000000	    110.67393891
      1.09695151	   -173.88037160	    -79.87171349	      0.00000000	    110.76442829
      1.09704957	   -173.88003216	    -79.87340738	      0.00000000	    110.87453120
      1.09714764	   -173.87969326	    -79.87509919	      0.00000000	    110.98465372
      1.09723042	   -173.87940754	    -79.87652570	      0.00000000	    111.07762907
      1.09731320	   -173.87912220	    -79.87795071	      0.00000000	    111.17061867
      1.09739598	   -173.87883721	    -79.87937423	      0.00000000	    111.26362265
      1.09750674	   -173.87845647	    -79.88127660	      0.00000000	    111.38808751
      1.09758987	   -173.87817111	    -79.88270257	      0.00000000	    111.48151618
      1.09767300	   -173.87788616	    -79.88412702	      0.00000000	    111.57495975
      1.09777298	   -173.87754386	    -79.88583836	      0.00000000	    111.68737473
      1.09786281	   -173.87723685	    -79.88737387	      0.00000000	    111.78838099
      1.09795263	   -173.87693022	    -79.88890760	      0.00000000	    111.88940513
      1.09804245	   -173.87662406	    -79.89043956	      0.00000000	    111.99044729
      1.09813228	   -173.87631828	    -79.89196973	      0.00000000	    112.09150763
      1.09822210	   -173.87601298	    -79.89349813	      0.00000000	    112.19258630
      1.09831192	   -173.87570806	    -79.89502474	      0.00000000	    112.29368346
      1.09840175	   -173.87540362	    -79.89654957	      0.00000000	    112.39479924
      1.09849157	   -173.87509956	    -79.89807261	      0.00000000	    112.49593381
      1.09858139	   -173.87479599	    -79.89959387	      0.00000000	    112.59708730
      1.09867121	   -173.87449279	    -79.90111334	      0.00000000	    112.69825986
      1.09876104	   -173.87419008	    -79.90263102	      0.00000000	    112.79945164
      1.09884109	   -173.87392062	    -79.90398204	      0.00000000	    112.88964904
      1.09892114	   -173.87365154	    -79.90533164	      0.00000000	    112.97986192
      1.09901924	   -173.87332222	    -79.90698365	      0.00000000	    113.09044053
      1.09911734	   -173.87299345	    -79.90863352	      0.00000000	    113.20104273
      1.09919964	   -173.87271801	    -79.91001592	      0.00000000	    113.29384406
      1.09928193	   -173.87244297	    -79.91139682	      0.00000000	    113.38666222
      1.09936423	   -173.87216827	    -79.91277619	      0.00000000	    113.47949734
      1.09947552	   -173.87179740	    -79.91463917	      0.00000000	    113.60506862
      1.09955817	   -173.87152240	    -79.91602080	      0.00000000	    113.69833726
      1.09964081	   -173.87124779	    -79.91740092	      0.00000000	    113.79162336
      1.09974091	   -173.87091566	    -79.91907042	      0.00000000	    113.90463298
      1.09983050	   -173.87061890	    -79.92056274	      0.00000000	    114.00579897
      1.09992009	   -173.87032254	    -79.92205325	      0.00000000	    114.10698587
      1.10000968	   -173.87002665	    -79.92354196	      0.00000000	    114.20819380
      1.10009926	   -173.86973116	    -79.92502886	      0.00000000	    114.30942289
      1.10018885	   -173.86943614	    -79.92651397	      0.00000000	    114.41067326
      1.10027844	   -173.86914153	    -79.92799726	      0.00000000	    114.51194506
      1.10036803	   -173.86884739	    -79.92947876	      0.00000000	    114.61323839
      1.10045762	   -173.86855365	    -79.93095844	      0.00000000	    114.71455339
      1.10054720	   -173.86826040	    -79.93243632	      0.00000000	    114.81589016
      1.10063679	   -173.86796753	    -79.93391238	      0.00000000	    114.91724885
      1.10071701	   -173.86770571	    -79.93523261	      0.00000000	    115.00803022
      1.10079724	   -173.86744420	    -79.93655138	      0.00000000	    115.09882933
      1.10089504	   -173.86712590	    -79.93815714	      0.00000000	    115.20954744
      1.10099284	   -173.86680809	    -79.93976073	      0.00000000	    115.32029218
      1.10107364	   -173.86654595	    -79.94108403	      0.00000000	    115.41181153
      1.10115444	   -173.86628414	    -79.94240584	      0.00000000	    115.50334925
      1.10125362	   -173.86596332	    -79.94402620	      0.00000000	    115.61572730
      1.10135280	   -173.86564300	    -79.94564434	      0.00000000	    115.72813330
      1.10142998	   -173.86539417	    -79.94690193	      0.00000000	    115.81561963
      1.10150715	   -173.86514564	    -79.94815817	      0.00000000	    115.90312302
      1.10161146	   -173.86481027	    -79.94985393	      0.00000000	    116.02141776
      1.10171576	   -173.86447548	    -79.95154723	      0.00000000	    116.13974395
      1.10178915	   -173.86424032	    -79.95273719	      0.00000000	    116.22301967
      1.10186255	   -173.86400543	    -79.95392593	      0.00000000	    116.30631109
      1.10197464	   -173.86364728	    -79.95573914	      0.00000000	    116.43355367
      1.10206642	   -173.86335452	    -79.95722171	      0.00000000	    116.53776957
      1.10215821	   -173.86306227	    -79.95870237	      0.00000000	    116.64201032
      1.10224999	   -173.86277045	    -79.96018112	      0.00000000	    116.74627604
      1.10234177	   -173.86247915	    -79.96165795	      0.00000000	    116.85056679
      1.10242259	   -173.86222301	    -79.96295672	      0.00000000	    116.94241587
      1.10250341	   -173.86196726	    -79.96425401	      0.00000000	    117.03428450
      1.10258422	   -173.86171187	    -79.96554981	      0.00000000	    117.12617274
      1.10269716	   -173.86135561	    -79.96735818	      0.00000000	    117.25461738
      1.10277963	   -173.86109589	    -79.96867685	      0.00000000	    117.34843407
      1.10286210	   -173.86083658	    -79.96999397	      0.00000000	    117.44227137
      1.10296188	   -173.86052332	    -79.97158555	      0.00000000	    117.55583712
      1.10305049	   -173.86024562	    -79.97299707	      0.00000000	    117.65671596
      1.10313911	   -173.85996834	    -79.97440681	      0.00000000	    117.75761880
      1.10322772	   -173.85969154	    -79.97581476	      0.00000000	    117.85854571
      1.10331634	   -173.85941515	    -79.97722092	      0.00000000	    117.95949674
      1.10340495	   -173.85913925	    -79.97862530	      0.00000000	    118.06047195
      1.10349356	   -173.85886376	    -79.98002789	      0.00000000	    118.16147140
      1.10358218	   -173.85858875	    -79.98142870	      0.00000000	    118.26249513
      1.10367079	   -173.85831415	    -79.98282772	      0.00000000	    118.36354320
      1.10375940	   -173.85804005	    -79.98422495	      0.00000000	    118.46461565
      1.10384802	   -173.85776635	    -79.98562040	      0.00000000	    118.56571253
      1.10393663	   -173.85749314	    -79.98701406	      0.00000000	    118.66683387
      1.10402525	   -173.85722035	    -79.98840593	      0.00000000	    118.76797972
      1.10411386	   -173.85694805	    -79.98979602	      0.00000000	    118.86915012
      1.10420247	   -173.85667615	    -79.99118432	      0.00000000	    118.97034509
      1.10429109	   -173.85640476	    -79.99257083	      0.00000000	    119.07156467
      1.10437970	   -173.85613377	    -79.99395556	      0.00000000	    119.17280889
      1.10446832	   -173.85586328	    -79.99533851	      0.00000000	    119.27407777
      1.10455693	   -173.85559320	    -79.99671966	      0.00000000	    119.37537134
      1.10464554	   -173.85532363	    -79.99809903	      0.00000000	    119.47668961
      1.10473416	   -173.85505445	    -79.99947662	      0.00000000	    119.57803261
      1.10482277	   -173.85478579	    -80.00085242	      0.00000000	    119.67940034
      1.10491138	   -173.85451753	    -80.00222644	      0.00000000	    119.78079283
      1.10500000	   -173.85424978	    -80.00359867	      0.00000000	    119.88221006
      1.10507969	   -173.85400934	    -80.00483118	      0.00000000	    119.97343495
      1.10515938	   -173.85376931	    -80.00606226	      0.00000000	    120.06467985
      1.10525590	   -173.85347904	    -80.00755141	      0.00000000	    120.17522320
      1.10535242	   -173.85318936	    -80.00903845	      0.00000000	    120.28579592
      1.10543446	   -173.85294353	    -80.01030070	      0.00000000	    120.37980128
      1.10551650	   -173.85269812	    -80.01156143	      0.00000000	    120.47382784
      1.10559853	   -173.85245310	    -80.01282063	      0.00000000	    120.56787561
      1.10570661	   -173.85213093	    -80.01447714	      0.00000000	    120.69180364
      1.10578890	   -173.85188606	    -80.01573664	      0.00000000	    120.78618864
      1.10587119	   -173.85164162	    -80.01699461	      0.00000000	    120.88059491
      1.10595348	   -173.85139756	    -80.01825105	      0.00000000	    120.97502245
      1.10606357	   -173.85107170	    -80.01992953	      0.00000000	    121.10138214
      1.10614420	   -173.85083346	    -80.02115716	      0.00000000	    121.19395687
      1.10622483	   -173.85059562	    -80.02238333	      0.00000000	    121.28655193
      1.10632523	   -173.85030000	    -80.02390799	      0.00000000	    121.40187195
      1.10641489	   -173.85003653	    -80.02526768	      0.00000000	    121.50488584
      1.10650455	   -173.84977350	    -80.02662554	      0.00000000	    121.60792476
      1.10659421	   -173.84951099	    -80.02798159	      0.00000000	    121.71098863
      1.10668387	   -173.84924891	    -80.02933581	      0.00000000	    121.81407743
      1.10677353	   -173.84898736	    -80.03068823	      0.00000000	    121.91719107
      1.10685268	   -173.84875683	    -80.03188052	      0.00000000	    122.00823291
      1.10693183	   -173.84852671	    -80.03307141	      0.00000000	    122.09929403
      1.10702883	   -173.84824515	    -80.03452911	      0.00000000	    122.21093053
      1.10712584	   -173.84796417	    -80.03598468	      0.00000000	    122.32259583
      1.10720671	   -173.84773032	    -80.03719659	      0.00000000	    122.41571478
      1.10728759	   -173.84749688	    -80.03840703	      0.00000000	    122.50885363
      1.10736847	   -173.84726382	    -80.03961599	      0.00000000	    122.60201232
      1.10747987	   -173.84694346	    -80.04127885	      0.00000000	    122.73036484
      1.10756120	   -173.84671002	    -80.04249106	      0.00000000	    122.82409325
      1.10764252	   -173.84647700	    -80.04370179	      0.00000000	    122.91784151
      1.10774204	   -173.84619241	    -80.04518120	      0.00000000	    123.03257794
      1.10783054	   -173.84593983	    -80.04649502	      0.00000000	    123.13464151
      1.10791904	   -173.84568769	    -80.04780708	      0.00000000	    123.23672828
      1.10800754	   -173.84543606	    -80.04911738	      0.00000000	    123.33883816
      1.10809604	   -173.84518487	    -80.05042592	      0.00000000	    123.44097103
      1.10818454	   -173.84493419	    -80.05173271	      0.00000000	    123.54312678
      1.10827304	   -173.84468393	    -80.05303773	      0.00000000	    123.64530531
      1.10836154	   -173.84443420	    -80.05434100	      0.00000000	    123.74750650
      1.10845004	   -173.84418490	    -80.05564252	      0.00000000	    123.84973022
      1.10853854	   -173.84393612	    -80.05694228	      0.00000000	    123.95197636
      1.10862704	   -173.84368776	    -80.05824029	      0.00000000	    124.05424479
      1.10870618	   -173.84346612	    -80.05939948	      0.00000000	    124.14571109
      1.10878532	   -173.84324484	    -80.06055726	      0.00000000	    124.23719501
      1.10888204	   -173.84297492	    -80.06197043	      0.00000000	    124.34903245
      1.10897876	   -173.84270554	    -80.06338151	      0.00000000	    124.46089589
      1.10905851	   -173.84248390	    -80.06454341	      0.00000000	    124.55314929
      1.10913826	   -173.84226261	    -80.06570389	      0.00000000	    124.64542013
      1.10923633	   -173.84199105	    -80.06712898	      0.00000000	    124.75890853
      1.10933440	   -173.84172004	    -80.06855192	      0.00000000	    124.87242293
      1.10941056	   -173.84151001	    -80.06965558	      0.00000000	    124.96060204
      1.10948673	   -173.84130030	    -80.07075794	      0.00000000	    125.04879660
      1.10958988	   -173.84101687	    -80.07224884	      0.00000000	    125.16826444
      1.10969303	   -173.84073405	    -80.07373737	      0.00000000	    125.28776015
      1.10976548	   -173.84053584	    -80.07478151	      0.00000000	    125.37171097
      1.10983794	   -173.84033791	    -80.07582448	      0.00000000	    125.45567531
      1.10994877	   -173.84003578	    -80.07741768	      0.00000000	    125.58414255
      1.11003951	   -173.83978896	    -80.07872006	      0.00000000	    125.68934627
      1.11013026	   -173.83954267	    -80.08002061	      0.00000000	    125.79457060
      1.11022100	   -173.83929685	    -80.08131934	      0.00000000	    125.89981536
      1.11031174	   -173.83905158	    -80.08261625	      0.00000000	    126.00508032
      1.11039132	   -173.83883687	    -80.08375205	      0.00000000	    126.09740740
      1.11047089	   -173.83862258	    -80.08488646	      0.00000000	    126.18974971
      1.11056681	   -173.83836479	    -80.08625193	      0.00000000	    126.30107197
      1.11066272	   -173.83810760	    -80.08761537	      0.00000000	    126.41241589
      1.11074298	   -173.83789279	    -80.08875466	      0.00000000	    126.50559882
      1.11082323	   -173.83767841	    -80.08989253	      0.00000000	    126.59879658
      1.11091960	   -173.83742150	    -80.09125687	      0.00000000	    126.71071630
      1.11101596	   -173.83716521	    -80.09261917	      0.00000000	    126.82265688
      1.11109416	   -173.83695760	    -80.09372320	      0.00000000	    126.91351416
      1.11117236	   -173.83675041	    -80.09482589	      0.00000000	    127.00438485
      1.11127124	   -173.83648893	    -80.09621828	      0.00000000	    127.11930718
      1.11137012	   -173.83622809	    -80.09760853	      0.00000000	    127.23425038
      1.11144658	   -173.83602677	    -80.09868204	      0.00000000	    127.32314206
      1.11152303	   -173.83582585	    -80.09975428	      0.00000000	    127.41204587
      1.11162481	   -173.83555893	    -80.10117960	      0.00000000	    127.53040935
      1.11172659	   -173.83529269	    -80.10260266	      0.00000000	    127.64879369
      1.11180060	   -173.83509944	    -80.10363608	      0.00000000	    127.73489560
      1.11187461	   -173.83490656	    -80.10466830	      0.00000000	    127.82100821
      1.11198081	   -173.83463036	    -80.10614738	      0.00000000	    127.94459194
      1.11207194	   -173.83439395	    -80.10741457	      0.00000000	    128.05065173
      1.11216307	   -173.83415801	    -80.10867994	      0.00000000	    128.15672693
      1.11225420	   -173.83392264	    -80.10994350	      0.00000000	    128.26281725
      1.11233525	   -173.83371367	    -80.11106585	      0.00000000	    128.35719123
      1.11241631	   -173.83350515	    -80.11218677	      0.00000000	    128.45157675
      1.11249736	   -173.83329702	    -80.11330626	      0.00000000	    128.54597361
      1.11260357	   -173.83302494	    -80.11477099	      0.00000000	    128.66967991
      1.11268576	   -173.83281483	    -80.11590286	      0.00000000	    128.76542862
      1.11276795	   -173.83260517	    -80.11703326	      0.00000000	    128.86118829
      1.11285014	   -173.83239591	    -80.11816219	      0.00000000	    128.95695870
      1.11295634	   -173.83212618	    -80.11961868	      0.00000000	    129.08071566
      1.11303681	   -173.83192222	    -80.12072072	      0.00000000	    129.17450501
      1.11311728	   -173.83171870	    -80.12182137	      0.00000000	    129.26830397
      1.11321532	   -173.83147127	    -80.12316039	      0.00000000	    129.38259216
      1.11331336	   -173.83122447	    -80.12449734	      0.00000000	    129.49689392
      1.11338703	   -173.83103939	    -80.12550048	      0.00000000	    129.58278282
      1.11346069	   -173.83085467	    -80.12650246	      0.00000000	    129.66867899
      1.11356607	   -173.83059099	    -80.12793384	      0.00000000	    129.79157274
      1.11365758	   -173.83036259	    -80.12917494	      0.00000000	    129.89830773
      1.11374909	   -173.83013467	    -80.13041423	      0.00000000	    130.00505300
      1.11384061	   -173.82990732	    -80.13165173	      0.00000000	    130.11180823
      1.11391940	   -173.82971193	    -80.13271585	      0.00000000	    130.20373838
      1.11399820	   -173.82951696	    -80.13377864	      0.00000000	    130.29567393
      1.11409443	   -173.82927935	    -80.13507474	      0.00000000	    130.40795407
      1.11419067	   -173.82904235	    -80.13636886	      0.00000000	    130.52023817
      1.11426951	   -173.82884857	    -80.13742766	      0.00000000	    130.61223506
      1.11434835	   -173.82865520	    -80.13848514	      0.00000000	    130.70423189
      1.11444566	   -173.82841706	    -80.13978839	      0.00000000	    130.81776826
      1.11454296	   -173.82817954	    -80.14108963	      0.00000000	    130.93130043
      1.11461956	   -173.82799293	    -80.14211259	      0.00000000	    131.02067310
      1.11469617	   -173.82780671	    -80.14313430	      0.00000000	    131.11004069
      1.11479656	   -173.82756320	    -80.14447137	      0.00000000	    131.22714976
      1.11489695	   -173.82732034	    -80.14580631	      0.00000000	    131.34424588
      1.11497135	   -173.82714071	    -80.14679432	      0.00000000	    131.43102332
      1.11504575	   -173.82696144	    -80.14778116	      0.00000000	    131.51779139
      1.11515010	   -173.82671059	    -80.14916317	      0.00000000	    131.63946196
      1.11524041	   -173.82649405	    -80.15035738	      0.00000000	    131.74474474
      1.11533072	   -173.82627798	    -80.15154985	      0.00000000	    131.85000868
      1.11542103	   -173.82606245	    -80.15274060	      0.00000000	    131.95525210
      1.11551134	   -173.82584737	    -80.15392961	      0.00000000	    132.06047337
      1.11558785	   -173.82566559	    -80.15493556	      0.00000000	    132.14959488
      1.11566436	   -173.82548415	    -80.15594026	      0.00000000	    132.23869833
      1.11576320	   -173.82525028	    -80.15723641	      0.00000000	    132.35378361
      1.11586204	   -173.82501699	    -80.15853048	      0.00000000	    132.46883503
      1.11593821	   -173.82483765	    -80.15952631	      0.00000000	    132.55747064
      1.11601438	   -173.82465863	    -80.16052090	      0.00000000	    132.64608397
      1.11611588	   -173.82442063	    -80.16184442	      0.00000000	    132.76413575
      1.11621739	   -173.82418323	    -80.16316575	      0.00000000	    132.88214411
      1.11628937	   -173.82401529	    -80.16410143	      0.00000000	    132.96579964
      1.11636134	   -173.82384764	    -80.16503602	      0.00000000	    133.04943147
      1.11647045	   -173.82359413	    -80.16645053	      0.00000000	    133.17615022
      1.11656065	   -173.82338506	    -80.16761806	      0.00000000	    133.28086793
      1.11665084	   -173.82317651	    -80.16878387	      0.00000000	    133.38554398
      1.11674104	   -173.82296841	    -80.16994796	      0.00000000	    133.49017690
      1.11683124	   -173.82276084	    -80.17111035	      0.00000000	    133.59476527
      1.11690861	   -173.82258312	    -80.17210608	      0.00000000	    133.68444630
      1.11698599	   -173.82240579	    -80.17310057	      0.00000000	    133.77409260
      1.11708297	   -173.82218398	    -80.17434536	      0.00000000	    133.88641286
      1.11717996	   -173.82196275	    -80.17558817	      0.00000000	    133.99867542
      1.11725795	   -173.82178522	    -80.17658610	      0.00000000	    134.08890521
      1.11733594	   -173.82160808	    -80.17758275	      0.00000000	    134.17909570
      1.11743383	   -173.82138621	    -80.17883187	      0.00000000	    134.29224014
      1.11753171	   -173.82116494	    -80.18007898	      0.00000000	    134.40531958
      1.11760697	   -173.82099517	    -80.18103636	      0.00000000	    134.49220730
      1.11768222	   -173.82082575	    -80.18199255	      0.00000000	    134.57905485
      1.11778397	   -173.82059718	    -80.18328354	      0.00000000	    134.69641866
      1.11788573	   -173.82036923	    -80.18457235	      0.00000000	    134.81370581
      1.11795844	   -173.82020667	    -80.18549197	      0.00000000	    134.89746901
      1.11803115	   -173.82004443	    -80.18641049	      0.00000000	    134.98119147
      1.11813794	   -173.81980668	    -80.18775752	      0.00000000	    135.10408180
      1.11822837	   -173.81960586	    -80.18889635	      0.00000000	    135.20807733
      1.11831881	   -173.81940547	    -80.19003345	      0.00000000	    135.31200612
      1.11840924	   -173.81920558	    -80.19116884	      0.00000000	    135.41586695
      1.11848972	   -173.81902805	    -80.19217776	      0.00000000	    135.50823373
      1.11857020	   -173.81885090	    -80.19318532	      0.00000000	    135.60054490
      1.11865067	   -173.81867409	    -80.19419151	      0.00000000	    135.69279963
      1.11875555	   -173.81844423	    -80.19550075	      0.00000000	    135.81294132
      1.11883725	   -173.81826556	    -80.19651907	      0.00000000	    135.90646521
      1.11891896	   -173.81808728	    -80.19753598	      0.00000000	    135.99992813
      1.11900066	   -173.81790934	    -80.19855148	      0.00000000	    136.09332927
      1.11910511	   -173.81768240	    -80.19984769	      0.00000000	    136.21264559
      1.11918522	   -173.81750872	    -80.20084027	      0.00000000	    136.30408602
      1.11926533	   -173.81733541	    -80.20183150	      0.00000000	    136.39546448
      1.11936207	   -173.81712655	    -80.20302674	      0.00000000	    136.50573252
      1.11945881	   -173.81691822	    -80.20422001	      0.00000000	    136.61590778
      1.11953215	   -173.81676058	    -80.20512326	      0.00000000	    136.69936504
      1.11960549	   -173.81660325	    -80.20602538	      0.00000000	    136.78276768
      1.11970948	   -173.81638063	    -80.20730259	      0.00000000	    136.90093441
      1.11979989	   -173.81618754	    -80.20841123	      0.00000000	    137.00358478
      1.11989031	   -173.81599485	    -80.20951814	      0.00000000	    137.10614913
      1.11998073	   -173.81580262	    -80.21062332	      0.00000000	    137.20862644
      1.12005964	   -173.81563513	    -80.21158653	      0.00000000	    137.29799852
      1.12013856	   -173.81546800	    -80.21254842	      0.00000000	    137.38730290
      1.12021747	   -173.81530116	    -80.21350899	      0.00000000	    137.47653895
      1.12032718	   -173.81506976	    -80.21484216	      0.00000000	    137.60047829
      1.12040789	   -173.81489988	    -80.21582136	      0.00000000	    137.69157519
      1.12048861	   -173.81473035	    -80.21679917	      0.00000000	    137.78259837
      1.12058561	   -173.81452701	    -80.21797248	      0.00000000	    137.89189224
      1.12067157	   -173.81434723	    -80.21901059	      0.00000000	    137.98865579
      1.12075753	   -173.81416777	    -80.22004712	      0.00000000	    138.08533336
      1.12084349	   -173.81398870	    -80.22108208	      0.00000000	    138.18192418
      1.12092945	   -173.81380996	    -80.22211546	      0.00000000	    138.27842751
      1.12101541	   -173.81363161	    -80.22314728	      0.00000000	    138.37484261
      1.12110137	   -173.81345357	    -80.22417752	      0.00000000	    138.47116875
      1.12118733	   -173.81327591	    -80.22520620	      0.00000000	    138.56740522
      1.12127329	   -173.81309857	    -80.22623329	      0.00000000	    138.66355130
      1.12135925	   -173.81292161	    -80.22725881	      0.00000000	    138.75960629
      1.12144521	   -173.81274496	    -80.22828275	      0.00000000	    138.85556951
      1.12153117	   -173.81256868	    -80.22930511	      0.00000000	    138.95144027
      1.12161713	   -173.81239270	    -80.23032590	      0.00000000	    139.04721790
      1.12170309	   -173.81221710	    -80.23134510	      0.00000000	    139.14290173
      1.12178905	   -173.81204179	    -80.23236272	      0.00000000	    139.23849111
      1.12187501	   -173.81186685	    -80.23337877	      0.00000000	    139.33398540
      1.12196097	   -173.81169220	    -80.23439322	      0.00000000	    139.42938395
      1.12204693	   -173.81151792	    -80.23540609	      0.00000000	    139.52468614
      1.12213289	   -173.81134392	    -80.23641738	      0.00000000	    139.61989135
      1.12221885	   -173.81117028	    -80.23742708	      0.00000000	    139.71499897
      1.12230481	   -173.81099693	    -80.23843519	      0.00000000	    139.81000840
      1.12239077	   -173.81082392	    -80.23944172	      0.00000000	    139.90491904
      1.12247673	   -173.81065120	    -80.24044665	      0.00000000	    139.99973031
      1.12256269	   -173.81047882	    -80.24144999	      0.00000000	    140.09444164
      1.12264865	   -173.81030673	    -80.24245174	      0.00000000	    140.18905245
      1.12273461	   -173.81013496	    -80.24345189	      0.00000000	    140.28356218
      1.12282057	   -173.80996348	    -80.24445045	      0.00000000	    140.37797029
      1.12290653	   -173.80979233	    -80.24544742	      0.00000000	    140.47227623
      1.12299249	   -173.80962144	    -80.24644278	      0.00000000	    140.56647947
      1.12307845	   -173.80945089	    -80.24743655	      0.00000000	    140.66057948
      1.12316441	   -173.80928060	    -80.24842872	      0.00000000	    140.75457575
      1.12325038	   -173.80911063	    -80.24941928	      0.00000000	    140.84846775
      1.12333634	   -173.80894093	    -80.25040825	      0.00000000	    140.94225500
      1.12342230	   -173.80877154	    -80.25139561	      0.00000000	    141.03593699
      1.12350826	   -173.80860241	    -80.25238136	      0.00000000	    141.12951324
      1.12359422	   -173.80843359	    -80.25336551	      0.00000000	    141.22298327
      1.12368018	   -173.80826502	    -80.25434805	      0.00000000	    141.31634661
      1.12376614	   -173.80809676	    -80.25532898	      0.00000000	    141.40960279
      1.12385210	   -173.80792875	    -80.25630830	      0.00000000	    141.50275136
      1.12393806	   -173.80776104	    -80.25728601	      0.00000000	    141.59579187
      1.12402402	   -173.80759357	    -80.25826211	      0.00000000	    141.68872388
      1.12410998	   -173.80742640	    -80.25923659	      0.00000000	    141.78154696
      1.12419594	   -173.80725947	    -80.26020946	      0.00000000	    141.87426068
      1.12428190	   -173.80709283	    -80.26118071	      0.00000000	    141.96686461
      1.12436786	   -173.80692642	    -80.26215034	      0.00000000	    142.05935836
      1.12445382	   -173.80676030	    -80.26311836	      0.00000000	    142.15174151
      1.12453978	   -173.80659440	    -80.26408475	      0.00000000	    142.24401368
      1.12462574	   -173.80642880	    -80.26504952	      0.00000000	    142.33617445
      1.12471170	   -173.80626341	    -80.26601266	      0.00000000	    142.42822346
      1.12479766	   -173.80609830	    -80.26697419	      0.00000000	    142.52016033
      1.12488362	   -173.80593340	    -80.26793408	      0.00000000	    142.61198469
      1.12496958	   -173.80576879	    -80.26889235	      0.00000000	    142.70369616
      1.12505554	   -173.80560438	    -80.26984899	      0.00000000	    142.79529441
      1.12514150	   -173.80544024	    -80.27080400	      0.00000000	    142.88677908
      1.12522746	   -173.80527631	    -80.27175738	      0.00000000	    142.97814982
      1.12531342	   -173.80511264	    -80.27270912	      0.00000000	    143.06940630
      1.12539938	   -173.80494917	    -80.27365923	      0.00000000	    143.16054820
      1.12548534	   -173.80478597	    -80.27460771	      0.00000000	    143.25157517
      1.12557130	   -173.80462296	    -80.27555455	      0.00000000	    143.34248693
      1.12565726	   -173.80446021	    -80.27649975	      0.00000000	    143.43328313
      1.12574322	   -173.80429764	    -80.27744331	      0.00000000	    143.52396350
      1.12582918	   -173.80413533	    -80.27838524	      0.00000000	    143.61452771
      1.12591514	   -173.80397320	    -80.27932551	      0.00000000	    143.70497550
      1.12600110	   -173.80381133	    -80.28026415	      0.00000000	    143.79530656
      1.12608706	   -173.80364962	    -80.28120114	      0.00000000	    143.88552062
      1.12617302	   -173.80348817	    -80.28213649	      0.00000000	    143.97561740
      1.12625898	   -173.80332688	    -80.28307019	      0.00000000	    144.06559663
      1.12634495	   -173.80316584	    -80.28400224	      0.00000000	    144.15545806
      1.12643091	   -173.80300496	    -80.28493264	      0.00000000	    144.24520143
      1.12651687	   -173.80284433	    -80.28586140	      0.00000000	    144.33482648
      1.12660283	   -173.80268384	    -80.28678849	      0.00000000	    144.42433298
      1.12668879	   -173.80252360	    -80.28771394	      0.00000000	    144.51372067
      1.12677475	   -173.80236350	    -80.28863773	      0.00000000	    144.60298933
      1.12686071	   -173.80220365	    -80.28955987	      0.00000000	    144.69213872
      1.12693745	   -173.80206104	    -80.29038178	      0.00000000	    144.77163311
      1.12701420	   -173.80191861	    -80.29120237	      0.00000000	    144.85103209
      1.12710875	   -173.80174332	    -80.29221148	      0.00000000	    144.94871633
      1.12720330	   -173.80156829	    -80.29321858	      0.00000000	    145.04625527
      1.12728174	   -173.80142321	    -80.29405252	      0.00000000	    145.12706118
      1.12736018	   -173.80127831	    -80.29488508	      0.00000000	    145.20776676
      1.12745488	   -173.80110353	    -80.29588844	      0.00000000	    145.30507378
      1.12754958	   -173.80092899	    -80.29688977	      0.00000000	    145.40223407
      1.12762507	   -173.80078996	    -80.29768656	      0.00000000	    145.47958271
      1.12770057	   -173.80065109	    -80.29848207	      0.00000000	    145.55683784
      1.12779895	   -173.80047029	    -80.29951682	      0.00000000	    145.65737434
      1.12789733	   -173.80028973	    -80.30054939	      0.00000000	    145.75775158
      1.12797043	   -173.80015567	    -80.30131524	      0.00000000	    145.83223522
      1.12804354	   -173.80002174	    -80.30207988	      0.00000000	    145.90663068
      1.12814635	   -173.79983356	    -80.30315324	      0.00000000	    146.01111328
      1.12824917	   -173.79964563	    -80.30422421	      0.00000000	    146.11542103
      1.12831866	   -173.79951870	    -80.30494668	      0.00000000	    146.18581980
      1.12838815	   -173.79939189	    -80.30566805	      0.00000000	    146.25613852
      1.12849890	   -173.79918998	    -80.30681547	      0.00000000	    146.36804243
      1.12858873	   -173.79902639	    -80.30774417	      0.00000000	    146.45866457
      1.12867856	   -173.79886293	    -80.30867103	      0.00000000	    146.54915248
      1.12876840	   -173.79869965	    -80.30959605	      0.00000000	    146.63950600
      1.12884738	   -173.79855618	    -80.31040785	      0.00000000	    146.71883751
      1.12892637	   -173.79841286	    -80.31121824	      0.00000000	    146.79806495
      1.12900536	   -173.79826962	    -80.31202720	      0.00000000	    146.87718823
      1.12911043	   -173.79807927	    -80.31310119	      0.00000000	    146.98228730
      1.12919096	   -173.79793350	    -80.31392253	      0.00000000	    147.06270401
      1.12927149	   -173.79778786	    -80.31474239	      0.00000000	    147.14301219
      1.12935201	   -173.79764232	    -80.31556076	      0.00000000	    147.22321176
      1.12945576	   -173.79745499	    -80.31661295	      0.00000000	    147.32637811
      1.12953474	   -173.79731247	    -80.31741228	      0.00000000	    147.40479284
      1.12961371	   -173.79717008	    -80.31821019	      0.00000000	    147.48310287
      1.12970957	   -173.79699736	    -80.31917673	      0.00000000	    147.57801094
      1.12979573	   -173.79684227	    -80.32004370	      0.00000000	    147.66318540
      1.12988189	   -173.79668725	    -80.32090896	      0.00000000	    147.74823504
      1.12996805	   -173.79653238	    -80.32177253	      0.00000000	    147.83315978
      1.13005422	   -173.79637757	    -80.32263439	      0.00000000	    147.91795956
      1.13014038	   -173.79622291	    -80.32349455	      0.00000000	    148.00263432
      1.13022654	   -173.79606831	    -80.32435301	      0.00000000	    148.08718400
      1.13031270	   -173.79591387	    -80.32520976	      0.00000000	    148.17160856
      1.13039886	   -173.79575946	    -80.32606481	      0.00000000	    148.25590794
      1.13047530	   -173.79562260	    -80.32682202	      0.00000000	    148.33059646
      1.13055175	   -173.79548578	    -80.32757787	      0.00000000	    148.40518638
      1.13064602	   -173.79531718	    -80.32850817	      0.00000000	    148.49703630
      1.13074030	   -173.79514865	    -80.32943641	      0.00000000	    148.58873625
      1.13081809	   -173.79500970	    -80.33020087	      0.00000000	    148.66429385
      1.13089588	   -173.79487079	    -80.33096392	      0.00000000	    148.73974942
      1.13099057	   -173.79470183	    -80.33189083	      0.00000000	    148.83145547
      1.13108527	   -173.79453294	    -80.33281566	      0.00000000	    148.92301047
      1.13116014	   -173.79439950	    -80.33354549	      0.00000000	    148.99529718
      1.13123501	   -173.79426610	    -80.33427401	      0.00000000	    149.06748953
      1.13133348	   -173.79409075	    -80.33523022	      0.00000000	    149.16229420
      1.13143196	   -173.79391547	    -80.33618418	      0.00000000	    149.25693579
      1.13150434	   -173.79378673	    -80.33688393	      0.00000000	    149.32639450
      1.13157672	   -173.79365802	    -80.33758247	      0.00000000	    149.39576520
      1.13167990	   -173.79347464	    -80.33857621	      0.00000000	    149.49450590
      1.13176814	   -173.79331786	    -80.33942412	      0.00000000	    149.57881004
      1.13185638	   -173.79316118	    -80.34027025	      0.00000000	    149.66298356
      1.13194463	   -173.79300453	    -80.34111457	      0.00000000	    149.74702655
      1.13203287	   -173.79284799	    -80.34195709	      0.00000000	    149.83093908
      1.13210873	   -173.79271344	    -80.34267992	      0.00000000	    149.90296921
      1.13218459	   -173.79257896	    -80.34340142	      0.00000000	    149.97490304
      1.13227988	   -173.79241007	    -80.34430584	      0.00000000	    150.06512572
      1.13237516	   -173.79224128	    -80.34520816	      0.00000000	    150.15519663
      1.13245119	   -173.79210662	    -80.34592658	      0.00000000	    150.22695193
      1.13252722	   -173.79197203	    -80.34664367	      0.00000000	    150.29861074
      1.13262407	   -173.79180062	    -80.34755521	      0.00000000	    150.38975611
      1.13272091	   -173.79162929	    -80.34846460	      0.00000000	    150.48074509
      1.13279376	   -173.79150044	    -80.34914714	      0.00000000	    150.54907803
      1.13286660	   -173.79137164	    -80.34982846	      0.00000000	    150.61732261
      1.13296836	   -173.79119176	    -80.35077813	      0.00000000	    150.71250526
      1.13307011	   -173.79101196	    -80.35172542	      0.00000000	    150.80751572
      1.13313959	   -173.79088919	    -80.35237085	      0.00000000	    150.87229076
      1.13320907	   -173.79076647	    -80.35301517	      0.00000000	    150.93698563
      1.13331826	   -173.79057365	    -80.35402549	      0.00000000	    151.03849558
      1.13340726	   -173.79041654	    -80.35484695	      0.00000000	    151.12108810
      1.13349626	   -173.79025944	    -80.35566657	      0.00000000	    151.20354938
      1.13358525	   -173.79010240	    -80.35648436	      0.00000000	    151.28587952
      1.13366450	   -173.78996257	    -80.35721095	      0.00000000	    151.35907309
      1.13374374	   -173.78982280	    -80.35793608	      0.00000000	    151.43216284
      1.13382298	   -173.78968303	    -80.35865977	      0.00000000	    151.50514886
      1.13392491	   -173.78950330	    -80.35958850	      0.00000000	    151.59887792
      1.13400546	   -173.78936126	    -80.36032077	      0.00000000	    151.67283047
      1.13408601	   -173.78921926	    -80.36105154	      0.00000000	    151.74667607
      1.13416657	   -173.78907726	    -80.36178081	      0.00000000	    151.82041480
      1.13426748	   -173.78889941	    -80.36269233	      0.00000000	    151.91264403
      1.13434667	   -173.78875985	    -80.36340590	      0.00000000	    151.98489483
      1.13442585	   -173.78862033	    -80.36411802	      0.00000000	    152.05704261
      1.13450504	   -173.78848081	    -80.36482869	      0.00000000	    152.12908745
      1.13461013	   -173.78829567	    -80.36576965	      0.00000000	    152.22454520
      1.13468876	   -173.78815714	    -80.36647194	      0.00000000	    152.29584349
      1.13476738	   -173.78801865	    -80.36717282	      0.00000000	    152.36704054
      1.13486299	   -173.78785023	    -80.36802320	      0.00000000	    152.45348504
      1.13494817	   -173.78770022	    -80.36877900	      0.00000000	    152.53036836
      1.13503335	   -173.78755018	    -80.36953311	      0.00000000	    152.60713319
      1.13511853	   -173.78740018	    -80.37028554	      0.00000000	    152.68377962
      1.13520371	   -173.78725015	    -80.37103630	      0.00000000	    152.76030777
      1.13528888	   -173.78710015	    -80.37178539	      0.00000000	    152.83671773
      1.13537406	   -173.78695012	    -80.37253280	      0.00000000	    152.91300962
      1.13545924	   -173.78680013	    -80.37327853	      0.00000000	    152.98918353
      1.13554442	   -173.78665009	    -80.37402259	      0.00000000	    153.06523958
      1.13562959	   -173.78650010	    -80.37476498	      0.00000000	    153.14117787
[truncated: 753,186 more chars]
