# Supplementary material for: Musculoskeletal simulations to examine the effects of accentuated eccentric loading (AEL) on jump height
Source: PeerJ. 2023 Jan 23;11:e14687. doi: 10.7717/peerj.14687 (PMC9879160; doi:10.7717/peerj.14687)
Supplement: Supplemental Information 1 [file peerj-11-14687-s001.zip › Supplementary Simulation code and output results BW/Optimized_for_J_Results/TwoSegment_Two_Segment_Moment_PlatformToGround_coord_0.sto]

Moment_PlatformToGround_coord_0
version=1
nRows=13563
nColumns=5
inDegrees=no

This analysis gathers basic information about muscles during a simulation (e.g., forces, tendon lengths, moment arms, etc).
Units are S.I. units (second, meters, Newtons, ...)
Angles are in degrees.

endheader
time	vastus	recfem	glut	ham
      0.00000000	      0.00000000	      0.00000000	      0.00000000	      0.00000000
      0.00010000	      0.00000000	      0.00000000	      0.00000000	      0.00000000
      0.00023578	      0.00000000	      0.00000000	      0.00000000	      0.00000000
      0.00037157	      0.00000000	      0.00000000	      0.00000000	      0.00000000
      0.00050735	      0.00000000	      0.00000000	      0.00000000	      0.00000000
      0.00064313	      0.00000000	      0.00000000	      0.00000000	      0.00000000
      0.00077892	      0.00000000	      0.00000000	      0.00000000	      0.00000000
      0.00095179	      0.00000000	      0.00000000	      0.00000000	      0.00000000
      0.00112467	      0.00000000	      0.00000000	      0.00000000	      0.00000000
      0.00129754	      0.00000000	      0.00000000	      0.00000000	      0.00000000
      0.00151861	      0.00000000	      0.00000000	      0.00000000	      0.00000000
      0.00173969	      0.00000000	      0.00000000	      0.00000000	      0.00000000
      0.00201011	      0.00000000	      0.00000000	      0.00000000	      0.00000000
      0.00228052	      0.00000000	      0.00000000	      0.00000000	      0.00000000
      0.00263639	      0.00000000	      0.00000000	      0.00000000	      0.00000000
      0.00299225	      0.00000000	      0.00000000	      0.00000000	      0.00000000
      0.00349305	      0.00000000	      0.00000000	      0.00000000	      0.00000000
      0.00399385	      0.00000000	      0.00000000	      0.00000000	      0.00000000
      0.00475543	      0.00000000	      0.00000000	      0.00000000	      0.00000000
      0.00551701	      0.00000000	      0.00000000	      0.00000000	      0.00000000
      0.00644774	      0.00000000	      0.00000000	      0.00000000	      0.00000000
      0.00737847	      0.00000000	      0.00000000	      0.00000000	      0.00000000
      0.00830920	      0.00000000	      0.00000000	      0.00000000	      0.00000000
      0.00923993	      0.00000000	      0.00000000	      0.00000000	      0.00000000
      0.01047305	      0.00000000	      0.00000000	      0.00000000	      0.00000000
      0.01125060	      0.00000000	      0.00000000	      0.00000000	      0.00000000
      0.01202816	      0.00000000	      0.00000000	      0.00000000	      0.00000000
      0.01316609	      0.00000000	      0.00000000	      0.00000000	      0.00000000
      0.01396261	      0.00000000	      0.00000000	      0.00000000	      0.00000000
      0.01475914	      0.00000000	      0.00000000	      0.00000000	      0.00000000
      0.01571545	      0.00000000	      0.00000000	      0.00000000	      0.00000000
      0.01658307	      0.00000000	      0.00000000	      0.00000000	      0.00000000
      0.01745069	      0.00000000	      0.00000000	      0.00000000	      0.00000000
      0.01830614	      0.00000000	      0.00000000	      0.00000000	      0.00000000
      0.01916159	      0.00000000	      0.00000000	      0.00000000	      0.00000000
      0.01997595	      0.00000000	      0.00000000	      0.00000000	      0.00000000
      0.02079031	      0.00000000	      0.00000000	      0.00000000	      0.00000000
      0.02156845	      0.00000000	      0.00000000	      0.00000000	      0.00000000
      0.02250334	      0.00000000	      0.00000000	      0.00000000	      0.00000000
      0.02343823	      0.00000000	      0.00000000	      0.00000000	      0.00000000
      0.02422430	      0.00000000	      0.00000000	      0.00000000	      0.00000000
      0.02501038	      0.00000000	      0.00000000	      0.00000000	      0.00000000
      0.02579645	      0.00000000	      0.00000000	      0.00000000	      0.00000000
      0.02658253	      0.00000000	      0.00000000	      0.00000000	      0.00000000
      0.02736860	      0.00000000	      0.00000000	      0.00000000	      0.00000000
      0.02815468	      0.00000000	      0.00000000	      0.00000000	      0.00000000
      0.02894076	      0.00000000	      0.00000000	      0.00000000	      0.00000000
      0.02972683	      0.00000000	      0.00000000	      0.00000000	      0.00000000
      0.03051291	      0.00000000	      0.00000000	      0.00000000	      0.00000000
      0.03129898	      0.00000000	      0.00000000	      0.00000000	      0.00000000
      0.03208506	      0.00000000	      0.00000000	      0.00000000	      0.00000000
      0.03287113	      0.00000000	      0.00000000	      0.00000000	      0.00000000
      0.03365721	      0.00000000	      0.00000000	      0.00000000	      0.00000000
      0.03444328	      0.00000000	      0.00000000	      0.00000000	      0.00000000
      0.03522936	      0.00000000	      0.00000000	      0.00000000	      0.00000000
      0.03601544	      0.00000000	      0.00000000	      0.00000000	      0.00000000
      0.03680151	      0.00000000	      0.00000000	      0.00000000	      0.00000000
      0.03758759	      0.00000000	      0.00000000	      0.00000000	      0.00000000
      0.03837366	      0.00000000	      0.00000000	      0.00000000	      0.00000000
      0.03915974	      0.00000000	      0.00000000	      0.00000000	      0.00000000
      0.03994581	      0.00000000	      0.00000000	      0.00000000	      0.00000000
      0.04073189	      0.00000000	      0.00000000	      0.00000000	      0.00000000
      0.04151796	      0.00000000	      0.00000000	      0.00000000	      0.00000000
      0.04230404	      0.00000000	      0.00000000	      0.00000000	      0.00000000
      0.04309012	      0.00000000	      0.00000000	      0.00000000	      0.00000000
      0.04387619	      0.00000000	      0.00000000	      0.00000000	      0.00000000
      0.04466227	      0.00000000	      0.00000000	      0.00000000	      0.00000000
      0.04544834	      0.00000000	      0.00000000	      0.00000000	      0.00000000
      0.04623442	      0.00000000	      0.00000000	      0.00000000	      0.00000000
      0.04702049	      0.00000000	      0.00000000	      0.00000000	      0.00000000
      0.04780657	      0.00000000	      0.00000000	      0.00000000	      0.00000000
      0.04859264	      0.00000000	      0.00000000	      0.00000000	      0.00000000
      0.04937872	      0.00000000	      0.00000000	      0.00000000	      0.00000000
      0.05016480	      0.00000000	      0.00000000	      0.00000000	      0.00000000
      0.05086958	      0.00000000	      0.00000000	      0.00000000	      0.00000000
      0.05157436	      0.00000000	      0.00000000	      0.00000000	      0.00000000
      0.05227914	      0.00000000	      0.00000000	      0.00000000	      0.00000000
      0.05298392	      0.00000000	      0.00000000	      0.00000000	      0.00000000
      0.05368870	      0.00000000	      0.00000000	      0.00000000	      0.00000000
      0.05439348	      0.00000000	      0.00000000	      0.00000000	      0.00000000
      0.05509826	      0.00000000	      0.00000000	      0.00000000	      0.00000000
      0.05580304	      0.00000000	      0.00000000	      0.00000000	      0.00000000
      0.05650782	      0.00000000	      0.00000000	      0.00000000	      0.00000000
      0.05721260	      0.00000000	      0.00000000	      0.00000000	      0.00000000
      0.05791738	      0.00000000	      0.00000000	      0.00000000	      0.00000000
      0.05862216	      0.00000000	      0.00000000	      0.00000000	      0.00000000
      0.05932694	      0.00000000	      0.00000000	      0.00000000	      0.00000000
      0.06003172	      0.00000000	      0.00000000	      0.00000000	      0.00000000
      0.06073650	      0.00000000	      0.00000000	      0.00000000	      0.00000000
      0.06144128	      0.00000000	      0.00000000	      0.00000000	      0.00000000
      0.06214606	      0.00000000	      0.00000000	      0.00000000	      0.00000000
      0.06285084	      0.00000000	      0.00000000	      0.00000000	      0.00000000
      0.06355562	      0.00000000	      0.00000000	      0.00000000	      0.00000000
      0.06426040	      0.00000000	      0.00000000	      0.00000000	      0.00000000
      0.06496518	      0.00000000	      0.00000000	      0.00000000	      0.00000000
      0.06566996	      0.00000000	      0.00000000	      0.00000000	      0.00000000
      0.06637474	      0.00000000	      0.00000000	      0.00000000	      0.00000000
      0.06707952	      0.00000000	      0.00000000	      0.00000000	      0.00000000
      0.06778430	      0.00000000	      0.00000000	      0.00000000	      0.00000000
      0.06848908	      0.00000000	      0.00000000	      0.00000000	      0.00000000
      0.06919386	      0.00000000	      0.00000000	      0.00000000	      0.00000000
      0.06989864	      0.00000000	      0.00000000	      0.00000000	      0.00000000
      0.07060343	      0.00000000	      0.00000000	      0.00000000	      0.00000000
      0.07130821	      0.00000000	      0.00000000	      0.00000000	      0.00000000
      0.07201299	      0.00000000	      0.00000000	      0.00000000	      0.00000000
      0.07271777	      0.00000000	      0.00000000	      0.00000000	      0.00000000
      0.07342255	      0.00000000	      0.00000000	      0.00000000	      0.00000000
      0.07412733	      0.00000000	      0.00000000	      0.00000000	      0.00000000
      0.07483211	      0.00000000	      0.00000000	      0.00000000	      0.00000000
      0.07553689	      0.00000000	      0.00000000	      0.00000000	      0.00000000
      0.07624167	      0.00000000	      0.00000000	      0.00000000	      0.00000000
      0.07694645	      0.00000000	      0.00000000	      0.00000000	      0.00000000
      0.07765123	      0.00000000	      0.00000000	      0.00000000	      0.00000000
      0.07835601	      0.00000000	      0.00000000	      0.00000000	      0.00000000
      0.07906079	      0.00000000	      0.00000000	      0.00000000	      0.00000000
      0.07976557	      0.00000000	      0.00000000	      0.00000000	      0.00000000
      0.08047035	      0.00000000	      0.00000000	      0.00000000	      0.00000000
      0.08117513	      0.00000000	      0.00000000	      0.00000000	      0.00000000
      0.08187991	      0.00000000	      0.00000000	      0.00000000	      0.00000000
      0.08258469	      0.00000000	      0.00000000	      0.00000000	      0.00000000
      0.08328947	      0.00000000	      0.00000000	      0.00000000	      0.00000000
      0.08399425	      0.00000000	      0.00000000	      0.00000000	      0.00000000
      0.08469903	      0.00000000	      0.00000000	      0.00000000	      0.00000000
      0.08540381	      0.00000000	      0.00000000	      0.00000000	      0.00000000
      0.08610859	      0.00000000	      0.00000000	      0.00000000	      0.00000000
      0.08681337	      0.00000000	      0.00000000	      0.00000000	      0.00000000
      0.08751815	      0.00000000	      0.00000000	      0.00000000	      0.00000000
      0.08822293	      0.00000000	      0.00000000	      0.00000000	      0.00000000
      0.08892771	      0.00000000	      0.00000000	      0.00000000	      0.00000000
      0.08963249	      0.00000000	      0.00000000	      0.00000000	      0.00000000
      0.09033727	      0.00000000	      0.00000000	      0.00000000	      0.00000000
      0.09104205	      0.00000000	      0.00000000	      0.00000000	      0.00000000
      0.09174684	      0.00000000	      0.00000000	      0.00000000	      0.00000000
      0.09245162	      0.00000000	      0.00000000	      0.00000000	      0.00000000
      0.09315640	      0.00000000	      0.00000000	      0.00000000	      0.00000000
      0.09386118	      0.00000000	      0.00000000	      0.00000000	      0.00000000
      0.09456596	      0.00000000	      0.00000000	      0.00000000	      0.00000000
      0.09527074	      0.00000000	      0.00000000	      0.00000000	      0.00000000
      0.09597552	      0.00000000	      0.00000000	      0.00000000	      0.00000000
      0.09668030	      0.00000000	      0.00000000	      0.00000000	      0.00000000
      0.09738508	      0.00000000	      0.00000000	      0.00000000	      0.00000000
      0.09808986	      0.00000000	      0.00000000	      0.00000000	      0.00000000
      0.09879464	      0.00000000	      0.00000000	      0.00000000	      0.00000000
      0.09949942	      0.00000000	      0.00000000	      0.00000000	      0.00000000
      0.10020420	      0.00000000	      0.00000000	      0.00000000	      0.00000000
      0.10090898	      0.00000000	      0.00000000	      0.00000000	      0.00000000
      0.10161376	      0.00000000	      0.00000000	      0.00000000	      0.00000000
      0.10231854	      0.00000000	      0.00000000	      0.00000000	      0.00000000
      0.10302332	      0.00000000	      0.00000000	      0.00000000	      0.00000000
      0.10372810	      0.00000000	      0.00000000	      0.00000000	      0.00000000
      0.10443288	      0.00000000	      0.00000000	      0.00000000	      0.00000000
      0.10513766	      0.00000000	      0.00000000	      0.00000000	      0.00000000
      0.10584244	      0.00000000	      0.00000000	      0.00000000	      0.00000000
      0.10654722	      0.00000000	      0.00000000	      0.00000000	      0.00000000
      0.10725200	      0.00000000	      0.00000000	      0.00000000	      0.00000000
      0.10795678	      0.00000000	      0.00000000	      0.00000000	      0.00000000
      0.10866156	      0.00000000	      0.00000000	      0.00000000	      0.00000000
      0.10936634	      0.00000000	      0.00000000	      0.00000000	      0.00000000
      0.11007112	      0.00000000	      0.00000000	      0.00000000	      0.00000000
      0.11077590	      0.00000000	      0.00000000	      0.00000000	      0.00000000
      0.11148068	      0.00000000	      0.00000000	      0.00000000	      0.00000000
      0.11218546	      0.00000000	      0.00000000	      0.00000000	      0.00000000
      0.11289024	      0.00000000	      0.00000000	      0.00000000	      0.00000000
      0.11359503	      0.00000000	      0.00000000	      0.00000000	      0.00000000
      0.11429981	      0.00000000	      0.00000000	      0.00000000	      0.00000000
      0.11500459	      0.00000000	      0.00000000	      0.00000000	      0.00000000
      0.11570937	      0.00000000	      0.00000000	      0.00000000	      0.00000000
      0.11641415	      0.00000000	      0.00000000	      0.00000000	      0.00000000
      0.11711893	      0.00000000	      0.00000000	      0.00000000	      0.00000000
      0.11782371	      0.00000000	      0.00000000	      0.00000000	      0.00000000
      0.11852849	      0.00000000	      0.00000000	      0.00000000	      0.00000000
      0.11923327	      0.00000000	      0.00000000	      0.00000000	      0.00000000
      0.11993805	      0.00000000	      0.00000000	      0.00000000	      0.00000000
      0.12064283	      0.00000000	      0.00000000	      0.00000000	      0.00000000
      0.12134761	      0.00000000	      0.00000000	      0.00000000	      0.00000000
      0.12205239	      0.00000000	      0.00000000	      0.00000000	      0.00000000
      0.12275717	      0.00000000	      0.00000000	      0.00000000	      0.00000000
      0.12346195	      0.00000000	      0.00000000	      0.00000000	      0.00000000
      0.12416673	      0.00000000	      0.00000000	      0.00000000	      0.00000000
      0.12487151	      0.00000000	      0.00000000	      0.00000000	      0.00000000
      0.12557629	      0.00000000	      0.00000000	      0.00000000	      0.00000000
      0.12628107	      0.00000000	      0.00000000	      0.00000000	      0.00000000
      0.12698585	      0.00000000	      0.00000000	      0.00000000	      0.00000000
      0.12769063	      0.00000000	      0.00000000	      0.00000000	      0.00000000
      0.12839541	      0.00000000	      0.00000000	      0.00000000	      0.00000000
      0.12910019	      0.00000000	      0.00000000	      0.00000000	      0.00000000
      0.12980497	      0.00000000	      0.00000000	      0.00000000	      0.00000000
      0.13050975	      0.00000000	      0.00000000	      0.00000000	      0.00000000
      0.13121453	      0.00000000	      0.00000000	      0.00000000	      0.00000000
      0.13191931	      0.00000000	      0.00000000	      0.00000000	      0.00000000
      0.13262409	      0.00000000	      0.00000000	      0.00000000	      0.00000000
      0.13332887	      0.00000000	      0.00000000	      0.00000000	      0.00000000
      0.13403365	      0.00000000	      0.00000000	      0.00000000	      0.00000000
      0.13473844	      0.00000000	      0.00000000	      0.00000000	      0.00000000
      0.13544322	      0.00000000	      0.00000000	      0.00000000	      0.00000000
      0.13614800	      0.00000000	      0.00000000	      0.00000000	      0.00000000
      0.13685278	      0.00000000	      0.00000000	      0.00000000	      0.00000000
      0.13755756	      0.00000000	      0.00000000	      0.00000000	      0.00000000
      0.13826234	      0.00000000	      0.00000000	      0.00000000	      0.00000000
      0.13896712	      0.00000000	      0.00000000	      0.00000000	      0.00000000
      0.13967190	      0.00000000	      0.00000000	      0.00000000	      0.00000000
      0.14037668	      0.00000000	      0.00000000	      0.00000000	      0.00000000
      0.14108146	      0.00000000	      0.00000000	      0.00000000	      0.00000000
      0.14178624	      0.00000000	      0.00000000	      0.00000000	      0.00000000
      0.14249102	      0.00000000	      0.00000000	      0.00000000	      0.00000000
      0.14319580	      0.00000000	      0.00000000	      0.00000000	      0.00000000
      0.14390058	      0.00000000	      0.00000000	      0.00000000	      0.00000000
      0.14460536	      0.00000000	      0.00000000	      0.00000000	      0.00000000
      0.14531014	      0.00000000	      0.00000000	      0.00000000	      0.00000000
      0.14601492	      0.00000000	      0.00000000	      0.00000000	      0.00000000
      0.14671970	      0.00000000	      0.00000000	      0.00000000	      0.00000000
      0.14742448	      0.00000000	      0.00000000	      0.00000000	      0.00000000
      0.14812926	      0.00000000	      0.00000000	      0.00000000	      0.00000000
      0.14883404	      0.00000000	      0.00000000	      0.00000000	      0.00000000
      0.14953882	      0.00000000	      0.00000000	      0.00000000	      0.00000000
      0.15024360	      0.00000000	      0.00000000	      0.00000000	      0.00000000
      0.15094838	      0.00000000	      0.00000000	      0.00000000	      0.00000000
      0.15165316	      0.00000000	      0.00000000	      0.00000000	      0.00000000
      0.15235794	      0.00000000	      0.00000000	      0.00000000	      0.00000000
      0.15306272	      0.00000000	      0.00000000	      0.00000000	      0.00000000
      0.15376750	      0.00000000	      0.00000000	      0.00000000	      0.00000000
      0.15447228	      0.00000000	      0.00000000	      0.00000000	      0.00000000
      0.15517706	      0.00000000	      0.00000000	      0.00000000	      0.00000000
      0.15588185	      0.00000000	      0.00000000	      0.00000000	      0.00000000
      0.15658663	      0.00000000	      0.00000000	      0.00000000	      0.00000000
      0.15729141	      0.00000000	      0.00000000	      0.00000000	      0.00000000
      0.15799619	      0.00000000	      0.00000000	      0.00000000	      0.00000000
      0.15870097	      0.00000000	      0.00000000	      0.00000000	      0.00000000
      0.15940575	      0.00000000	      0.00000000	      0.00000000	      0.00000000
      0.16011053	      0.00000000	      0.00000000	      0.00000000	      0.00000000
      0.16081531	      0.00000000	      0.00000000	      0.00000000	      0.00000000
      0.16152009	      0.00000000	      0.00000000	      0.00000000	      0.00000000
      0.16222487	      0.00000000	      0.00000000	      0.00000000	      0.00000000
      0.16292965	      0.00000000	      0.00000000	      0.00000000	      0.00000000
      0.16363443	      0.00000000	      0.00000000	      0.00000000	      0.00000000
      0.16433921	      0.00000000	      0.00000000	      0.00000000	      0.00000000
      0.16504399	      0.00000000	      0.00000000	      0.00000000	      0.00000000
      0.16574877	      0.00000000	      0.00000000	      0.00000000	      0.00000000
      0.16645355	      0.00000000	      0.00000000	      0.00000000	      0.00000000
      0.16715833	      0.00000000	      0.00000000	      0.00000000	      0.00000000
      0.16786311	      0.00000000	      0.00000000	      0.00000000	      0.00000000
      0.16856789	      0.00000000	      0.00000000	      0.00000000	      0.00000000
      0.16927267	      0.00000000	      0.00000000	      0.00000000	      0.00000000
      0.16997745	      0.00000000	      0.00000000	      0.00000000	      0.00000000
      0.17068223	      0.00000000	      0.00000000	      0.00000000	      0.00000000
      0.17138701	      0.00000000	      0.00000000	      0.00000000	      0.00000000
      0.17209179	      0.00000000	      0.00000000	      0.00000000	      0.00000000
      0.17279657	      0.00000000	      0.00000000	      0.00000000	      0.00000000
      0.17350135	      0.00000000	      0.00000000	      0.00000000	      0.00000000
      0.17420613	      0.00000000	      0.00000000	      0.00000000	      0.00000000
      0.17491091	      0.00000000	      0.00000000	      0.00000000	      0.00000000
      0.17561569	      0.00000000	      0.00000000	      0.00000000	      0.00000000
      0.17632047	      0.00000000	      0.00000000	      0.00000000	      0.00000000
      0.17702526	      0.00000000	      0.00000000	      0.00000000	      0.00000000
      0.17773004	      0.00000000	      0.00000000	      0.00000000	      0.00000000
      0.17843482	      0.00000000	      0.00000000	      0.00000000	      0.00000000
      0.17913960	      0.00000000	      0.00000000	      0.00000000	      0.00000000
      0.17984438	      0.00000000	      0.00000000	      0.00000000	      0.00000000
      0.18054916	      0.00000000	      0.00000000	      0.00000000	      0.00000000
      0.18125394	      0.00000000	      0.00000000	      0.00000000	      0.00000000
      0.18195872	      0.00000000	      0.00000000	      0.00000000	      0.00000000
      0.18266350	      0.00000000	      0.00000000	      0.00000000	      0.00000000
      0.18336828	      0.00000000	      0.00000000	      0.00000000	      0.00000000
      0.18407306	      0.00000000	      0.00000000	      0.00000000	      0.00000000
      0.18477784	      0.00000000	      0.00000000	      0.00000000	      0.00000000
      0.18548262	      0.00000000	      0.00000000	      0.00000000	      0.00000000
      0.18618740	      0.00000000	      0.00000000	      0.00000000	      0.00000000
      0.18689218	      0.00000000	      0.00000000	      0.00000000	      0.00000000
      0.18759696	      0.00000000	      0.00000000	      0.00000000	      0.00000000
      0.18830174	      0.00000000	      0.00000000	      0.00000000	      0.00000000
      0.18900652	      0.00000000	      0.00000000	      0.00000000	      0.00000000
      0.18971130	      0.00000000	      0.00000000	      0.00000000	      0.00000000
      0.19041608	      0.00000000	      0.00000000	      0.00000000	      0.00000000
      0.19112086	      0.00000000	      0.00000000	      0.00000000	      0.00000000
      0.19182564	      0.00000000	      0.00000000	      0.00000000	      0.00000000
      0.19253042	      0.00000000	      0.00000000	      0.00000000	      0.00000000
      0.19323520	      0.00000000	      0.00000000	      0.00000000	      0.00000000
      0.19393998	      0.00000000	      0.00000000	      0.00000000	      0.00000000
      0.19464476	      0.00000000	      0.00000000	      0.00000000	      0.00000000
      0.19534954	      0.00000000	      0.00000000	      0.00000000	      0.00000000
      0.19605432	      0.00000000	      0.00000000	      0.00000000	      0.00000000
      0.19675910	      0.00000000	      0.00000000	      0.00000000	      0.00000000
      0.19746388	      0.00000000	      0.00000000	      0.00000000	      0.00000000
      0.19816866	      0.00000000	      0.00000000	      0.00000000	      0.00000000
      0.19887345	      0.00000000	      0.00000000	      0.00000000	      0.00000000
      0.19957823	      0.00000000	      0.00000000	      0.00000000	      0.00000000
      0.20028301	      0.00000000	      0.00000000	      0.00000000	      0.00000000
      0.20098779	      0.00000000	      0.00000000	      0.00000000	      0.00000000
      0.20169257	      0.00000000	      0.00000000	      0.00000000	      0.00000000
      0.20239735	      0.00000000	      0.00000000	      0.00000000	      0.00000000
      0.20310213	      0.00000000	      0.00000000	      0.00000000	      0.00000000
      0.20380691	      0.00000000	      0.00000000	      0.00000000	      0.00000000
      0.20451169	      0.00000000	      0.00000000	      0.00000000	      0.00000000
      0.20521647	      0.00000000	      0.00000000	      0.00000000	      0.00000000
      0.20592125	      0.00000000	      0.00000000	      0.00000000	      0.00000000
      0.20662603	      0.00000000	      0.00000000	      0.00000000	      0.00000000
      0.20733081	      0.00000000	      0.00000000	      0.00000000	      0.00000000
      0.20803559	      0.00000000	      0.00000000	      0.00000000	      0.00000000
      0.20874037	      0.00000000	      0.00000000	      0.00000000	      0.00000000
      0.20944515	      0.00000000	      0.00000000	      0.00000000	      0.00000000
      0.21014993	      0.00000000	      0.00000000	      0.00000000	      0.00000000
      0.21085471	      0.00000000	      0.00000000	      0.00000000	      0.00000000
      0.21155949	      0.00000000	      0.00000000	      0.00000000	      0.00000000
      0.21226427	      0.00000000	      0.00000000	      0.00000000	      0.00000000
      0.21296905	      0.00000000	      0.00000000	      0.00000000	      0.00000000
      0.21367383	      0.00000000	      0.00000000	      0.00000000	      0.00000000
      0.21437861	      0.00000000	      0.00000000	      0.00000000	      0.00000000
      0.21508339	      0.00000000	      0.00000000	      0.00000000	      0.00000000
      0.21578817	      0.00000000	      0.00000000	      0.00000000	      0.00000000
      0.21649295	      0.00000000	      0.00000000	      0.00000000	      0.00000000
      0.21719773	      0.00000000	      0.00000000	      0.00000000	      0.00000000
      0.21790251	      0.00000000	      0.00000000	      0.00000000	      0.00000000
      0.21860729	      0.00000000	      0.00000000	      0.00000000	      0.00000000
      0.21931207	      0.00000000	      0.00000000	      0.00000000	      0.00000000
      0.22001686	      0.00000000	      0.00000000	      0.00000000	      0.00000000
      0.22072164	      0.00000000	      0.00000000	      0.00000000	      0.00000000
      0.22142642	      0.00000000	      0.00000000	      0.00000000	      0.00000000
      0.22213120	      0.00000000	      0.00000000	      0.00000000	      0.00000000
      0.22283598	      0.00000000	      0.00000000	      0.00000000	      0.00000000
      0.22354076	      0.00000000	      0.00000000	      0.00000000	      0.00000000
      0.22424554	      0.00000000	      0.00000000	      0.00000000	      0.00000000
      0.22495032	      0.00000000	      0.00000000	      0.00000000	      0.00000000
      0.22565510	      0.00000000	      0.00000000	      0.00000000	      0.00000000
      0.22635988	      0.00000000	      0.00000000	      0.00000000	      0.00000000
      0.22706466	      0.00000000	      0.00000000	      0.00000000	      0.00000000
      0.22776944	      0.00000000	      0.00000000	      0.00000000	      0.00000000
      0.22847422	      0.00000000	      0.00000000	      0.00000000	      0.00000000
      0.22917900	      0.00000000	      0.00000000	      0.00000000	      0.00000000
      0.22988378	      0.00000000	      0.00000000	      0.00000000	      0.00000000
      0.23058856	      0.00000000	      0.00000000	      0.00000000	      0.00000000
      0.23129334	      0.00000000	      0.00000000	      0.00000000	      0.00000000
      0.23199812	      0.00000000	      0.00000000	      0.00000000	      0.00000000
      0.23270290	      0.00000000	      0.00000000	      0.00000000	      0.00000000
      0.23340768	      0.00000000	      0.00000000	      0.00000000	      0.00000000
      0.23411246	      0.00000000	      0.00000000	      0.00000000	      0.00000000
      0.23481724	      0.00000000	      0.00000000	      0.00000000	      0.00000000
      0.23552202	      0.00000000	      0.00000000	      0.00000000	      0.00000000
      0.23622680	      0.00000000	      0.00000000	      0.00000000	      0.00000000
      0.23693158	      0.00000000	      0.00000000	      0.00000000	      0.00000000
      0.23763636	      0.00000000	      0.00000000	      0.00000000	      0.00000000
      0.23834114	      0.00000000	      0.00000000	      0.00000000	      0.00000000
      0.23904592	      0.00000000	      0.00000000	      0.00000000	      0.00000000
      0.23975070	      0.00000000	      0.00000000	      0.00000000	      0.00000000
      0.24045548	      0.00000000	      0.00000000	      0.00000000	      0.00000000
      0.24116027	      0.00000000	      0.00000000	      0.00000000	      0.00000000
      0.24186505	      0.00000000	      0.00000000	      0.00000000	      0.00000000
      0.24256983	      0.00000000	      0.00000000	      0.00000000	      0.00000000
      0.24327461	      0.00000000	      0.00000000	      0.00000000	      0.00000000
      0.24397939	      0.00000000	      0.00000000	      0.00000000	      0.00000000
      0.24468417	      0.00000000	      0.00000000	      0.00000000	      0.00000000
      0.24538895	      0.00000000	      0.00000000	      0.00000000	      0.00000000
      0.24609373	      0.00000000	      0.00000000	      0.00000000	      0.00000000
      0.24679851	      0.00000000	      0.00000000	      0.00000000	      0.00000000
      0.24750329	      0.00000000	      0.00000000	      0.00000000	      0.00000000
      0.24820807	      0.00000000	      0.00000000	      0.00000000	      0.00000000
      0.24891285	      0.00000000	      0.00000000	      0.00000000	      0.00000000
      0.24961763	      0.00000000	      0.00000000	      0.00000000	      0.00000000
      0.25032241	      0.00000000	      0.00000000	      0.00000000	      0.00000000
      0.25102719	      0.00000000	      0.00000000	      0.00000000	      0.00000000
      0.25173197	      0.00000000	      0.00000000	      0.00000000	      0.00000000
      0.25243675	      0.00000000	      0.00000000	      0.00000000	      0.00000000
      0.25314153	      0.00000000	      0.00000000	      0.00000000	      0.00000000
      0.25384631	      0.00000000	      0.00000000	      0.00000000	      0.00000000
      0.25447979	      0.00000000	      0.00000000	      0.00000000	      0.00000000
      0.25511326	      0.00000000	      0.00000000	      0.00000000	      0.00000000
      0.25574674	      0.00000000	      0.00000000	      0.00000000	      0.00000000
      0.25638021	      0.00000000	      0.00000000	      0.00000000	      0.00000000
      0.25701369	      0.00000000	      0.00000000	      0.00000000	      0.00000000
      0.25764716	      0.00000000	      0.00000000	      0.00000000	      0.00000000
      0.25828064	      0.00000000	      0.00000000	      0.00000000	      0.00000000
      0.25891411	      0.00000000	      0.00000000	      0.00000000	      0.00000000
      0.25954759	      0.00000000	      0.00000000	      0.00000000	      0.00000000
      0.26018106	      0.00000000	      0.00000000	      0.00000000	      0.00000000
      0.26081453	      0.00000000	      0.00000000	      0.00000000	      0.00000000
      0.26144801	      0.00000000	      0.00000000	      0.00000000	      0.00000000
      0.26208148	      0.00000000	      0.00000000	      0.00000000	      0.00000000
      0.26271496	      0.00000000	      0.00000000	      0.00000000	      0.00000000
      0.26334843	      0.00000000	      0.00000000	      0.00000000	      0.00000000
      0.26398191	      0.00000000	      0.00000000	      0.00000000	      0.00000000
      0.26461538	      0.00000000	      0.00000000	      0.00000000	      0.00000000
      0.26524886	      0.00000000	      0.00000000	      0.00000000	      0.00000000
      0.26588233	      0.00000000	      0.00000000	      0.00000000	      0.00000000
      0.26651581	      0.00000000	      0.00000000	      0.00000000	      0.00000000
      0.26714928	      0.00000000	      0.00000000	      0.00000000	      0.00000000
      0.26778276	      0.00000000	      0.00000000	      0.00000000	      0.00000000
      0.26841623	      0.00000000	      0.00000000	      0.00000000	      0.00000000
      0.26904971	      0.00000000	      0.00000000	      0.00000000	      0.00000000
      0.26968318	      0.00000000	      0.00000000	      0.00000000	      0.00000000
      0.27031666	      0.00000000	      0.00000000	      0.00000000	      0.00000000
      0.27095013	      0.00000000	      0.00000000	      0.00000000	      0.00000000
      0.27158361	      0.00000000	      0.00000000	      0.00000000	      0.00000000
      0.27221708	      0.00000000	      0.00000000	      0.00000000	      0.00000000
      0.27285056	      0.00000000	      0.00000000	      0.00000000	      0.00000000
      0.27348403	      0.00000000	      0.00000000	      0.00000000	      0.00000000
      0.27411751	      0.00000000	      0.00000000	      0.00000000	      0.00000000
      0.27475098	      0.00000000	      0.00000000	      0.00000000	      0.00000000
      0.27538446	      0.00000000	      0.00000000	      0.00000000	      0.00000000
      0.27601793	      0.00000000	      0.00000000	      0.00000000	      0.00000000
      0.27665141	      0.00000000	      0.00000000	      0.00000000	      0.00000000
      0.27728488	      0.00000000	      0.00000000	      0.00000000	      0.00000000
      0.27791836	      0.00000000	      0.00000000	      0.00000000	      0.00000000
      0.27855183	      0.00000000	      0.00000000	      0.00000000	      0.00000000
      0.27918531	      0.00000000	      0.00000000	      0.00000000	      0.00000000
      0.27981878	      0.00000000	      0.00000000	      0.00000000	      0.00000000
      0.28045226	      0.00000000	      0.00000000	      0.00000000	      0.00000000
      0.28070004	      0.00000000	      0.00000000	      0.00000000	      0.00000000
      0.28085910	      0.00000000	      0.00000000	      0.00000000	      0.00000000
      0.28107682	      0.00000000	      0.00000000	      0.00000000	      0.00000000
      0.28129454	      0.00000000	      0.00000000	      0.00000000	      0.00000000
      0.28186415	      0.00000000	      0.00000000	      0.00000000	      0.00000000
      0.28243377	      0.00000000	      0.00000000	      0.00000000	      0.00000000
      0.28300338	      0.00000000	      0.00000000	      0.00000000	      0.00000000
      0.28357299	      0.00000000	      0.00000000	      0.00000000	      0.00000000
      0.28414260	      0.00000000	      0.00000000	      0.00000000	      0.00000000
      0.28471221	      0.00000000	      0.00000000	      0.00000000	      0.00000000
      0.28528182	      0.00000000	      0.00000000	      0.00000000	      0.00000000
      0.28585143	      0.00000000	      0.00000000	      0.00000000	      0.00000000
      0.28642104	      0.00000000	      0.00000000	      0.00000000	      0.00000000
      0.28671502	      0.00000000	      0.00000000	      0.00000000	      0.00000000
      0.28727262	      0.00000000	      0.00000000	      0.00000000	      0.00000000
      0.28783023	      0.00000000	      0.00000000	      0.00000000	      0.00000000
      0.28838783	      0.00000000	      0.00000000	      0.00000000	      0.00000000
      0.28894543	      0.00000000	      0.00000000	      0.00000000	      0.00000000
      0.28950304	      0.00000000	      0.00000000	      0.00000000	      0.00000000
      0.29006064	      0.00000000	      0.00000000	      0.00000000	      0.00000000
      0.29061825	      0.00000000	      0.00000000	      0.00000000	      0.00000000
      0.29117585	      0.00000000	      0.00000000	      0.00000000	      0.00000000
      0.29173345	      0.00000000	      0.00000000	      0.00000000	      0.00000000
      0.29229106	      0.00000000	      0.00000000	      0.00000000	      0.00000000
      0.29279034	      0.00000000	      0.00000000	      0.00000000	      0.00000000
      0.29328962	      0.00000000	      0.00000000	      0.00000000	      0.00000000
      0.29378891	      0.00000000	      0.00000000	      0.00000000	      0.00000000
      0.29428819	      0.00000000	      0.00000000	      0.00000000	      0.00000000
      0.29478747	      0.00000000	      0.00000000	      0.00000000	      0.00000000
      0.29528675	      0.00000000	      0.00000000	      0.00000000	      0.00000000
      0.29578604	      0.00000000	      0.00000000	      0.00000000	      0.00000000
      0.29628532	      0.00000000	      0.00000000	      0.00000000	      0.00000000
      0.29678460	      0.00000000	      0.00000000	      0.00000000	      0.00000000
      0.29728388	      0.00000000	      0.00000000	      0.00000000	      0.00000000
      0.29778316	      0.00000000	      0.00000000	      0.00000000	      0.00000000
      0.29828245	      0.00000000	      0.00000000	      0.00000000	      0.00000000
      0.29878173	      0.00000000	      0.00000000	      0.00000000	      0.00000000
      0.29928101	      0.00000000	      0.00000000	      0.00000000	      0.00000000
      0.29978029	      0.00000000	      0.00000000	      0.00000000	      0.00000000
      0.30027958	      0.00000000	      0.00000000	      0.00000000	      0.00000000
      0.30077886	      0.00000000	      0.00000000	      0.00000000	      0.00000000
      0.30127814	      0.00000000	      0.00000000	      0.00000000	      0.00000000
      0.30177742	      0.00000000	      0.00000000	      0.00000000	      0.00000000
      0.30227671	      0.00000000	      0.00000000	      0.00000000	      0.00000000
      0.30277599	      0.00000000	      0.00000000	      0.00000000	      0.00000000
      0.30327527	      0.00000000	      0.00000000	      0.00000000	      0.00000000
      0.30377455	      0.00000000	      0.00000000	      0.00000000	      0.00000000
      0.30427384	      0.00000000	      0.00000000	      0.00000000	      0.00000000
      0.30477312	      0.00000000	      0.00000000	      0.00000000	      0.00000000
      0.30527240	      0.00000000	      0.00000000	      0.00000000	      0.00000000
      0.30577168	      0.00000000	      0.00000000	      0.00000000	      0.00000000
      0.30627096	      0.00000000	      0.00000000	      0.00000000	      0.00000000
      0.30677025	      0.00000000	      0.00000000	      0.00000000	      0.00000000
      0.30726953	      0.00000000	      0.00000000	      0.00000000	      0.00000000
      0.30776881	      0.00000000	      0.00000000	      0.00000000	      0.00000000
      0.30826809	      0.00000000	      0.00000000	      0.00000000	      0.00000000
      0.30876738	      0.00000000	      0.00000000	      0.00000000	      0.00000000
      0.30926666	      0.00000000	      0.00000000	      0.00000000	      0.00000000
      0.30976594	      0.00000000	      0.00000000	      0.00000000	      0.00000000
      0.31026522	      0.00000000	      0.00000000	      0.00000000	      0.00000000
      0.31076451	      0.00000000	      0.00000000	      0.00000000	      0.00000000
      0.31126379	      0.00000000	      0.00000000	      0.00000000	      0.00000000
      0.31176307	      0.00000000	      0.00000000	      0.00000000	      0.00000000
      0.31226235	      0.00000000	      0.00000000	      0.00000000	      0.00000000
      0.31276164	      0.00000000	      0.00000000	      0.00000000	      0.00000000
      0.31326092	      0.00000000	      0.00000000	      0.00000000	      0.00000000
      0.31376020	      0.00000000	      0.00000000	      0.00000000	      0.00000000
      0.31425948	      0.00000000	      0.00000000	      0.00000000	      0.00000000
      0.31475876	      0.00000000	      0.00000000	      0.00000000	      0.00000000
      0.31525805	      0.00000000	      0.00000000	      0.00000000	      0.00000000
      0.31575733	      0.00000000	      0.00000000	      0.00000000	      0.00000000
      0.31625661	      0.00000000	      0.00000000	      0.00000000	      0.00000000
      0.31675589	      0.00000000	      0.00000000	      0.00000000	      0.00000000
      0.31725518	      0.00000000	      0.00000000	      0.00000000	      0.00000000
      0.31747634	      0.00000000	      0.00000000	      0.00000000	      0.00000000
      0.31758865	      0.00000000	      0.00000000	      0.00000000	      0.00000000
      0.31770096	      0.00000000	      0.00000000	      0.00000000	      0.00000000
      0.31826251	      0.00000000	      0.00000000	      0.00000000	      0.00000000
      0.31882406	      0.00000000	      0.00000000	      0.00000000	      0.00000000
      0.31938561	      0.00000000	      0.00000000	      0.00000000	      0.00000000
      0.31994716	      0.00000000	      0.00000000	      0.00000000	      0.00000000
      0.32050870	      0.00000000	      0.00000000	      0.00000000	      0.00000000
      0.32107025	      0.00000000	      0.00000000	      0.00000000	      0.00000000
      0.32163180	      0.00000000	      0.00000000	      0.00000000	      0.00000000
      0.32219335	      0.00000000	      0.00000000	      0.00000000	      0.00000000
      0.32275490	      0.00000000	      0.00000000	      0.00000000	      0.00000000
      0.32331645	      0.00000000	      0.00000000	      0.00000000	      0.00000000
      0.32387800	      0.00000000	      0.00000000	      0.00000000	      0.00000000
      0.32443955	      0.00000000	      0.00000000	      0.00000000	      0.00000000
      0.32500110	      0.00000000	      0.00000000	      0.00000000	      0.00000000
      0.32556265	      0.00000000	      0.00000000	      0.00000000	      0.00000000
      0.32612419	      0.00000000	      0.00000000	      0.00000000	      0.00000000
      0.32668574	      0.00000000	      0.00000000	      0.00000000	      0.00000000
      0.32724729	      0.00000000	      0.00000000	      0.00000000	      0.00000000
      0.32780884	      0.00000000	      0.00000000	      0.00000000	      0.00000000
      0.32837039	      0.00000000	      0.00000000	      0.00000000	      0.00000000
      0.32893194	      0.00000000	      0.00000000	      0.00000000	      0.00000000
      0.32949349	      0.00000000	      0.00000000	      0.00000000	      0.00000000
      0.33005504	      0.00000000	      0.00000000	      0.00000000	      0.00000000
      0.33061659	      0.00000000	      0.00000000	      0.00000000	      0.00000000
      0.33117813	      0.00000000	      0.00000000	      0.00000000	      0.00000000
      0.33173968	      0.00000000	      0.00000000	      0.00000000	      0.00000000
      0.33230123	      0.00000000	      0.00000000	      0.00000000	      0.00000000
      0.33286278	      0.00000000	      0.00000000	      0.00000000	      0.00000000
      0.33342433	      0.00000000	      0.00000000	      0.00000000	      0.00000000
      0.33398588	      0.00000000	      0.00000000	      0.00000000	      0.00000000
      0.33454743	      0.00000000	      0.00000000	      0.00000000	      0.00000000
      0.33510898	      0.00000000	      0.00000000	      0.00000000	      0.00000000
      0.33567053	      0.00000000	      0.00000000	      0.00000000	      0.00000000
      0.33623207	      0.00000000	      0.00000000	      0.00000000	      0.00000000
      0.33679362	      0.00000000	      0.00000000	      0.00000000	      0.00000000
      0.33735517	      0.00000000	      0.00000000	      0.00000000	      0.00000000
      0.33791672	      0.00000000	      0.00000000	      0.00000000	      0.00000000
      0.33847827	      0.00000000	      0.00000000	      0.00000000	      0.00000000
      0.33903982	      0.00000000	      0.00000000	      0.00000000	      0.00000000
      0.33960137	      0.00000000	      0.00000000	      0.00000000	      0.00000000
      0.34016292	      0.00000000	      0.00000000	      0.00000000	      0.00000000
      0.34072447	      0.00000000	      0.00000000	      0.00000000	      0.00000000
      0.34128602	      0.00000000	      0.00000000	      0.00000000	      0.00000000
      0.34184756	      0.00000000	      0.00000000	      0.00000000	      0.00000000
      0.34240911	      0.00000000	      0.00000000	      0.00000000	      0.00000000
      0.34297066	      0.00000000	      0.00000000	      0.00000000	      0.00000000
      0.34353221	      0.00000000	      0.00000000	      0.00000000	      0.00000000
      0.34409376	      0.00000000	      0.00000000	      0.00000000	      0.00000000
      0.34477146	      0.00000000	      0.00000000	      0.00000000	      0.00000000
      0.34537573	      0.00000000	      0.00000000	      0.00000000	      0.00000000
      0.34585227	      0.00000000	      0.00000000	      0.00000000	      0.00000000
      0.34632881	      0.00000000	      0.00000000	      0.00000000	      0.00000000
      0.34684282	      0.00000000	      0.00000000	      0.00000000	      0.00000000
      0.34748049	      0.00000000	      0.00000000	      0.00000000	      0.00000000
      0.34825717	      0.00000000	      0.00000000	      0.00000000	      0.00000000
      0.34870059	      0.00000000	      0.00000000	      0.00000000	      0.00000000
      0.34940683	      0.00000000	      0.00000000	      0.00000000	      0.00000000
      0.34986741	      0.00000000	      0.00000000	      0.00000000	      0.00000000
      0.35032799	      0.00000000	      0.00000000	      0.00000000	      0.00000000
      0.35090636	      0.00000000	      0.00000000	      0.00000000	      0.00000000
      0.35136418	      0.00000000	      0.00000000	      0.00000000	      0.00000000
      0.35212544	      0.00000000	      0.00000000	      0.00000000	      0.00000000
      0.35258525	      0.00000000	      0.00000000	      0.00000000	      0.00000000
      0.35304505	      0.00000000	      0.00000000	      0.00000000	      0.00000000
      0.35364646	      0.00000000	      0.00000000	      0.00000000	      0.00000000
      0.35420179	      0.00000000	      0.00000000	      0.00000000	      0.00000000
      0.35475713	      0.00000000	      0.00000000	      0.00000000	      0.00000000
      0.35523349	      0.00000000	      0.00000000	      0.00000000	      0.00000000
      0.35570986	      0.00000000	      0.00000000	      0.00000000	      0.00000000
      0.35618622	      0.00000000	      0.00000000	      0.00000000	      0.00000000
      0.35680585	      0.00000000	      0.00000000	      0.00000000	      0.00000000
      0.35724968	      0.00000000	      0.00000000	      0.00000000	      0.00000000
      0.35769351	      0.00000000	      0.00000000	      0.00000000	      0.00000000
      0.35825196	      0.00000000	      0.00000000	      0.00000000	      0.00000000
      0.35876866	      0.00000000	      0.00000000	      0.00000000	      0.00000000
      0.35928536	      0.00000000	      0.00000000	      0.00000000	      0.00000000
      0.35980207	      0.00000000	      0.00000000	      0.00000000	      0.00000000
      0.36031877	      0.00000000	      0.00000000	      0.00000000	      0.00000000
      0.36073701	      0.00000000	      0.00000000	      0.00000000	      0.00000000
      0.36115525	      0.00000000	      0.00000000	      0.00000000	      0.00000000
      0.36169285	      0.00000000	      0.00000000	      0.00000000	      0.00000000
      0.36223045	      0.00000000	      0.00000000	      0.00000000	      0.00000000
      0.36265555	      0.00000000	      0.00000000	      0.00000000	      0.00000000
      0.36308066	      0.00000000	      0.00000000	      0.00000000	      0.00000000
      0.36357874	      0.00000000	      0.00000000	      0.00000000	      0.00000000
      0.36407683	      0.00000000	      0.00000000	      0.00000000	      0.00000000
      0.36452790	      0.00000000	      0.00000000	      0.00000000	      0.00000000
      0.36497898	      0.00000000	      0.00000000	      0.00000000	      0.00000000
      0.36543788	      0.00000000	      0.00000000	      0.00000000	      0.00000000
      0.36589678	      0.00000000	      0.00000000	      0.00000000	      0.00000000
      0.36630098	      0.00000000	      0.00000000	      0.00000000	      0.00000000
      0.36685382	      0.00000000	      0.00000000	      0.00000000	      0.00000000
      0.36740666	      0.00000000	      0.00000000	      0.00000000	      0.00000000
      0.36777643	      0.00000000	      0.00000000	      0.00000000	      0.00000000
      0.36814621	      0.00000000	      0.00000000	      0.00000000	      0.00000000
      0.36860420	      0.00000000	      0.00000000	      0.00000000	      0.00000000
      0.36906220	      0.00000000	      0.00000000	      0.00000000	      0.00000000
      0.36946856	      0.00000000	      0.00000000	      0.00000000	      0.00000000
      0.36999560	      0.00000000	      0.00000000	      0.00000000	      0.00000000
      0.37052264	      0.00000000	      0.00000000	      0.00000000	      0.00000000
      0.37090835	      0.00000000	      0.00000000	      0.00000000	      0.00000000
      0.37129406	      0.00000000	      0.00000000	      0.00000000	      0.00000000
      0.37172029	      0.00000000	      0.00000000	      0.00000000	      0.00000000
      0.37214652	      0.00000000	      0.00000000	      0.00000000	      0.00000000
      0.37260308	      0.00000000	      0.00000000	      0.00000000	      0.00000000
      0.37305964	      0.00000000	      0.00000000	      0.00000000	      0.00000000
      0.37345145	      0.00000000	      0.00000000	      0.00000000	      0.00000000
      0.37394561	      0.00000000	      0.00000000	      0.00000000	      0.00000000
      0.37443977	      0.00000000	      0.00000000	      0.00000000	      0.00000000
      0.37481075	      0.00000000	      0.00000000	      0.00000000	      0.00000000
      0.37518173	      0.00000000	      0.00000000	      0.00000000	      0.00000000
      0.37562148	      0.00000000	      0.00000000	      0.00000000	      0.00000000
      0.37606123	      0.00000000	      0.00000000	      0.00000000	      0.00000000
      0.37643692	      0.00000000	      0.00000000	      0.00000000	      0.00000000
      0.37690935	      0.00000000	      0.00000000	      0.00000000	      0.00000000
      0.37738178	      0.00000000	      0.00000000	      0.00000000	      0.00000000
      0.37774155	      0.00000000	      0.00000000	      0.00000000	      0.00000000
      0.37810132	      0.00000000	      0.00000000	      0.00000000	      0.00000000
      0.37853371	      0.00000000	      0.00000000	      0.00000000	      0.00000000
      0.37896610	      0.00000000	      0.00000000	      0.00000000	      0.00000000
      0.37932718	      0.00000000	      0.00000000	      0.00000000	      0.00000000
      0.37978256	      0.00000000	      0.00000000	      0.00000000	      0.00000000
      0.38001152	      0.00000000	      0.00000000	      0.00000000	      0.00000000
      0.38024049	      0.00000000	      0.00000000	      0.00000000	      0.00000000
      0.38064143	      0.00000000	      0.00000000	      0.00000000	      0.00000000
      0.38104238	      0.00000000	      0.00000000	      0.00000000	      0.00000000
      0.38142924	      0.00000000	      0.00000000	      0.00000000	      0.00000000
      0.38181610	      0.00000000	      0.00000000	      0.00000000	      0.00000000
      0.38224289	      0.00000000	      0.00000000	      0.00000000	      0.00000000
      0.38266968	      0.00000000	      0.00000000	      0.00000000	      0.00000000
      0.38303998	      0.00000000	      0.00000000	      0.00000000	      0.00000000
      0.38341028	      0.00000000	      0.00000000	      0.00000000	      0.00000000
      0.38383655	      0.00000000	      0.00000000	      0.00000000	      0.00000000
      0.38426282	      0.00000000	      0.00000000	      0.00000000	      0.00000000
      0.38460328	      0.00000000	      0.00000000	      0.00000000	      0.00000000
      0.38503700	      0.00000000	      0.00000000	      0.00000000	      0.00000000
      0.38547072	      0.00000000	      0.00000000	      0.00000000	      0.00000000
      0.38580423	      0.00000000	      0.00000000	      0.00000000	      0.00000000
      0.38620640	      0.00000000	      0.00000000	      0.00000000	      0.00000000
      0.38660857	      0.00000000	      0.00000000	      0.00000000	      0.00000000
      0.38701561	      0.00000000	      0.00000000	      0.00000000	      0.00000000
      0.38742266	      0.00000000	      0.00000000	      0.00000000	      0.00000000
      0.38781231	      0.00000000	      0.00000000	      0.00000000	      0.00000000
      0.38820195	      0.00000000	      0.00000000	      0.00000000	      0.00000000
      0.38860772	      0.00000000	      0.00000000	      0.00000000	      0.00000000
      0.38901348	      0.00000000	      0.00000000	      0.00000000	      0.00000000
      0.38939013	      0.00000000	      0.00000000	      0.00000000	      0.00000000
      0.38976677	      0.00000000	      0.00000000	      0.00000000	      0.00000000
      0.39017406	      0.00000000	      0.00000000	      0.00000000	      0.00000000
      0.39058135	      0.00000000	      0.00000000	      0.00000000	      0.00000000
      0.39093698	      0.00000000	      0.00000000	      0.00000000	      0.00000000
      0.39129261	      0.00000000	      0.00000000	      0.00000000	      0.00000000
      0.39169949	      0.00000000	      0.00000000	      0.00000000	      0.00000000
      0.39210637	      0.00000000	      0.00000000	      0.00000000	      0.00000000
      0.39242982	      0.00000000	      0.00000000	      0.00000000	      0.00000000
      0.39284453	      0.00000000	      0.00000000	      0.00000000	      0.00000000
      0.39325923	      0.00000000	      0.00000000	      0.00000000	      0.00000000
      0.39358064	      0.00000000	      0.00000000	      0.00000000	      0.00000000
      0.39390205	      0.00000000	      0.00000000	      0.00000000	      0.00000000
      0.39429038	      0.00000000	      0.00000000	      0.00000000	      0.00000000
      0.39467870	      0.00000000	      0.00000000	      0.00000000	      0.00000000
      0.39501629	      0.00000000	      0.00000000	      0.00000000	      0.00000000
      0.39542471	      0.00000000	      0.00000000	      0.00000000	      0.00000000
      0.39583313	      0.00000000	      0.00000000	      0.00000000	      0.00000000
      0.39613566	      0.00000000	      0.00000000	      0.00000000	      0.00000000
      0.39654422	      0.00000000	      0.00000000	      0.00000000	      0.00000000
      0.39695278	      0.00000000	      0.00000000	      0.00000000	      0.00000000
      0.39727010	      0.00000000	      0.00000000	      0.00000000	      0.00000000
      0.39758741	      0.00000000	      0.00000000	      0.00000000	      0.00000000
      0.39796215	      0.00000000	      0.00000000	      0.00000000	      0.00000000
      0.39833689	      0.00000000	      0.00000000	      0.00000000	      0.00000000
      0.39868695	      0.00000000	      0.00000000	      0.00000000	      0.00000000
      0.39903700	      0.00000000	      0.00000000	      0.00000000	      0.00000000
      0.39942547	      0.00000000	      0.00000000	      0.00000000	      0.00000000
      0.39981393	      0.00000000	      0.00000000	      0.00000000	      0.00000000
      0.40014416	      0.00000000	      0.00000000	      0.00000000	      0.00000000
      0.40054423	      0.00000000	      0.00000000	      0.00000000	      0.00000000
      0.40094430	      0.00000000	      0.00000000	      0.00000000	      0.00000000
      0.40121378	      0.00000000	      0.00000000	      0.00000000	      0.00000000
      0.40161651	      0.00000000	      0.00000000	      0.00000000	      0.00000000
      0.40201925	      0.00000000	      0.00000000	      0.00000000	      0.00000000
      0.40232380	      0.00000000	      0.00000000	      0.00000000	      0.00000000
      0.40262836	      0.00000000	      0.00000000	      0.00000000	      0.00000000
      0.40298674	      0.00000000	      0.00000000	      0.00000000	      0.00000000
      0.40334512	      0.00000000	      0.00000000	      0.00000000	      0.00000000
      0.40370007	      0.00000000	      0.00000000	      0.00000000	      0.00000000
      0.40405501	      0.00000000	      0.00000000	      0.00000000	      0.00000000
      0.40442750	      0.00000000	      0.00000000	      0.00000000	      0.00000000
      0.40479998	      0.00000000	      0.00000000	      0.00000000	      0.00000000
      0.40514908	      0.00000000	      0.00000000	      0.00000000	      0.00000000
      0.40549817	      0.00000000	      0.00000000	      0.00000000	      0.00000000
      0.40587463	      0.00000000	      0.00000000	      0.00000000	      0.00000000
      0.40625108	      0.00000000	      0.00000000	      0.00000000	      0.00000000
      0.40658336	      0.00000000	      0.00000000	      0.00000000	      0.00000000
      0.40691565	      0.00000000	      0.00000000	      0.00000000	      0.00000000
      0.40729357	      0.00000000	      0.00000000	      0.00000000	      0.00000000
      0.40767149	      0.00000000	      0.00000000	      0.00000000	      0.00000000
      0.40797617	      0.00000000	      0.00000000	      0.00000000	      0.00000000
      0.40836201	      0.00000000	      0.00000000	      0.00000000	      0.00000000
      0.40874784	      0.00000000	      0.00000000	      0.00000000	      0.00000000
      0.40904423	      0.00000000	      0.00000000	      0.00000000	      0.00000000
      0.40940558	      0.00000000	      0.00000000	      0.00000000	      0.00000000
      0.40976694	      0.00000000	      0.00000000	      0.00000000	      0.00000000
      0.41012252	      0.00000000	      0.00000000	      0.00000000	      0.00000000
      0.41047810	      0.00000000	      0.00000000	      0.00000000	      0.00000000
      0.41083748	      0.00000000	      0.00000000	      0.00000000	      0.00000000
      0.41119686	      0.00000000	      0.00000000	      0.00000000	      0.00000000
      0.41154798	      0.00000000	      0.00000000	      0.00000000	      0.00000000
      0.41189910	      0.00000000	      0.00000000	      0.00000000	      0.00000000
      0.41225882	      0.00000000	      0.00000000	      0.00000000	      0.00000000
      0.41261855	      0.00000000	      0.00000000	      0.00000000	      0.00000000
      0.41296356	      0.00000000	      0.00000000	      0.00000000	      0.00000000
      0.41330857	      0.00000000	      0.00000000	      0.00000000	      0.00000000
      0.41367031	      0.00000000	      0.00000000	      0.00000000	      0.00000000
      0.41403205	      0.00000000	      0.00000000	      0.00000000	      0.00000000
      0.41436668	      0.00000000	      0.00000000	      0.00000000	      0.00000000
      0.41470131	      0.00000000	      0.00000000	      0.00000000	      0.00000000
      0.41506619	      0.00000000	      0.00000000	      0.00000000	      0.00000000
      0.41543107	      0.00000000	      0.00000000	      0.00000000	      0.00000000
      0.41574709	      0.00000000	      0.00000000	      0.00000000	      0.00000000
      0.41606310	      0.00000000	      0.00000000	      0.00000000	      0.00000000
      0.41642836	      0.00000000	      0.00000000	      0.00000000	      0.00000000
      0.41679362	      0.00000000	      0.00000000	      0.00000000	      0.00000000
      0.41708161	      0.00000000	      0.00000000	      0.00000000	      0.00000000
      0.41745492	      0.00000000	      0.00000000	      0.00000000	      0.00000000
      0.41782822	      0.00000000	      0.00000000	      0.00000000	      0.00000000
      0.41811976	      0.00000000	      0.00000000	      0.00000000	      0.00000000
      0.41841129	      0.00000000	      0.00000000	      0.00000000	      0.00000000
      0.41876158	      0.00000000	      0.00000000	      0.00000000	      0.00000000
      0.41911187	      0.00000000	      0.00000000	      0.00000000	      0.00000000
      0.41942124	      0.00000000	      0.00000000	      0.00000000	      0.00000000
      0.41973061	      0.00000000	      0.00000000	      0.00000000	      0.00000000
      0.42009053	      0.00000000	      0.00000000	      0.00000000	      0.00000000
      0.42045046	      0.00000000	      0.00000000	      0.00000000	      0.00000000
      0.42073494	      0.00000000	      0.00000000	      0.00000000	      0.00000000
      0.42110400	      0.00000000	      0.00000000	      0.00000000	      0.00000000
      0.42147307	      0.00000000	      0.00000000	      0.00000000	      0.00000000
      0.42176156	      0.00000000	      0.00000000	      0.00000000	      0.00000000
      0.42205005	      0.00000000	      0.00000000	      0.00000000	      0.00000000
      0.42239641	      0.00000000	      0.00000000	      0.00000000	      0.00000000
      0.42274277	      0.00000000	      0.00000000	      0.00000000	      0.00000000
      0.42304843	      0.00000000	      0.00000000	      0.00000000	      0.00000000
      0.42335409	      0.00000000	      0.00000000	      0.00000000	      0.00000000
      0.42371026	      0.00000000	      0.00000000	      0.00000000	      0.00000000
      0.42406643	      0.00000000	      0.00000000	      0.00000000	      0.00000000
      0.42434496	      0.00000000	      0.00000000	      0.00000000	      0.00000000
      0.42471055	      0.00000000	      0.00000000	      0.00000000	      0.00000000
      0.42507615	      0.00000000	      0.00000000	      0.00000000	      0.00000000
      0.42536265	      0.00000000	      0.00000000	      0.00000000	      0.00000000
      0.42564914	      0.00000000	      0.00000000	      0.00000000	      0.00000000
      0.42599054	      0.00000000	      0.00000000	      0.00000000	      0.00000000
      0.42633194	      0.00000000	      0.00000000	      0.00000000	      0.00000000
      0.42663858	      0.00000000	      0.00000000	      0.00000000	      0.00000000
      0.42694521	      0.00000000	      0.00000000	      0.00000000	      0.00000000
      0.42729811	      0.00000000	      0.00000000	      0.00000000	      0.00000000
      0.42765101	      0.00000000	      0.00000000	      0.00000000	      0.00000000
      0.42792962	      0.00000000	      0.00000000	      0.00000000	      0.00000000
      0.42829195	      0.00000000	      0.00000000	      0.00000000	      0.00000000
      0.42865429	      0.00000000	      0.00000000	      0.00000000	      0.00000000
      0.42893788	      0.00000000	      0.00000000	      0.00000000	      0.00000000
      0.42922148	      0.00000000	      0.00000000	      0.00000000	      0.00000000
      0.42956054	      0.00000000	      0.00000000	      0.00000000	      0.00000000
      0.42989960	      0.00000000	      0.00000000	      0.00000000	      0.00000000
      0.43019968	      0.00000000	      0.00000000	      0.00000000	      0.00000000
      0.43049976	      0.00000000	      0.00000000	      0.00000000	      0.00000000
      0.43084965	      0.00000000	      0.00000000	      0.00000000	      0.00000000
      0.43119955	      0.00000000	      0.00000000	      0.00000000	      0.00000000
      0.43146393	      0.00000000	      0.00000000	      0.00000000	      0.00000000
      0.43182449	      0.00000000	      0.00000000	      0.00000000	      0.00000000
      0.43218506	      0.00000000	      0.00000000	      0.00000000	      0.00000000
      0.43247921	      0.00000000	      0.00000000	      0.00000000	      0.00000000
      0.43277335	      0.00000000	      0.00000000	      0.00000000	      0.00000000
      0.43309074	      0.00000000	      0.00000000	      0.00000000	      0.00000000
      0.43340812	      0.00000000	      0.00000000	      0.00000000	      0.00000000
      0.43374324	      0.00000000	      0.00000000	      0.00000000	      0.00000000
      0.43407835	      0.00000000	      0.00000000	      0.00000000	      0.00000000
      0.43439742	      0.00000000	      0.00000000	      0.00000000	      0.00000000
      0.43471648	      0.00000000	      0.00000000	      0.00000000	      0.00000000
      0.43505845	      0.00000000	      0.00000000	      0.00000000	      0.00000000
      0.43540042	      0.00000000	      0.00000000	      0.00000000	      0.00000000
      0.43570371	      0.00000000	      0.00000000	      0.00000000	      0.00000000
      0.43600700	      0.00000000	      0.00000000	      0.00000000	      0.00000000
      0.43635367	      0.00000000	      0.00000000	      0.00000000	      0.00000000
      0.43670034	      0.00000000	      0.00000000	      0.00000000	      0.00000000
      0.43695988	      0.00000000	      0.00000000	      0.00000000	      0.00000000
      0.43731723	      0.00000000	      0.00000000	      0.00000000	      0.00000000
      0.43767458	      0.00000000	      0.00000000	      0.00000000	      0.00000000
      0.43796082	      0.00000000	      0.00000000	      0.00000000	      0.00000000
      0.43824707	      0.00000000	      0.00000000	      0.00000000	      0.00000000
      0.43856198	      0.00000000	      0.00000000	      0.00000000	      0.00000000
      0.43887689	      0.00000000	      0.00000000	      0.00000000	      0.00000000
      0.43920537	      0.00000000	      0.00000000	      0.00000000	      0.00000000
      0.43953385	      0.00000000	      0.00000000	      0.00000000	      0.00000000
      0.43985281	      0.00000000	      0.00000000	      0.00000000	      0.00000000
      0.44017178	      0.00000000	      0.00000000	      0.00000000	      0.00000000
      0.44050626	      0.00000000	      0.00000000	      0.00000000	      0.00000000
      0.44084075	      0.00000000	      0.00000000	      0.00000000	      0.00000000
      0.44114878	      0.00000000	      0.00000000	      0.00000000	      0.00000000
      0.44145681	      0.00000000	      0.00000000	      0.00000000	      0.00000000
      0.44179783	      0.00000000	      0.00000000	      0.00000000	      0.00000000
      0.44213884	      0.00000000	      0.00000000	      0.00000000	      0.00000000
      0.44241355	      0.00000000	      0.00000000	      0.00000000	      0.00000000
      0.44276679	      0.00000000	      0.00000000	      0.00000000	      0.00000000
      0.44312004	      0.00000000	      0.00000000	      0.00000000	      0.00000000
      0.44339561	      0.00000000	      0.00000000	      0.00000000	      0.00000000
      0.44367119	      0.00000000	      0.00000000	      0.00000000	      0.00000000
      0.44399978	      0.00000000	      0.00000000	      0.00000000	      0.00000000
      0.44432838	      0.00000000	      0.00000000	      0.00000000	      0.00000000
      0.44461220	      0.00000000	      0.00000000	      0.00000000	      0.00000000
      0.44496335	      0.00000000	      0.00000000	      0.00000000	      0.00000000
      0.44531449	      0.00000000	      0.00000000	      0.00000000	      0.00000000
      0.44557757	      0.00000000	      0.00000000	      0.00000000	      0.00000000
      0.44591534	      0.00000000	      0.00000000	      0.00000000	      0.00000000
      0.44625311	      0.00000000	      0.00000000	      0.00000000	      0.00000000
      0.44648145	      0.00000000	      0.00000000	      0.00000000	      0.00000000
      0.44683994	      0.00000000	      0.00000000	      0.00000000	      0.00000000
      0.44719844	      0.00000000	      0.00000000	      0.00000000	      0.00000000
      0.44744831	      0.00000000	      0.00000000	      0.00000000	      0.00000000
      0.44769818	      0.00000000	      0.00000000	      0.00000000	      0.00000000
      0.44801719	      0.00000000	      0.00000000	      0.00000000	      0.00000000
      0.44833620	      0.00000000	      0.00000000	      0.00000000	      0.00000000
      0.44862669	      0.00000000	      0.00000000	      0.00000000	      0.00000000
      0.44897604	      0.00000000	      0.00000000	      0.00000000	      0.00000000
      0.44932540	      0.00000000	      0.00000000	      0.00000000	      0.00000000
      0.44959388	      0.00000000	      0.00000000	      0.00000000	      0.00000000
      0.44994636	      0.00000000	      0.00000000	      0.00000000	      0.00000000
      0.45029884	      0.00000000	      0.00000000	      0.00000000	      0.00000000
      0.45058179	      0.00000000	      0.00000000	      0.00000000	      0.00000000
      0.45086475	      0.00000000	      0.00000000	      0.00000000	      0.00000000
      0.45116752	      0.00000000	      0.00000000	      0.00000000	      0.00000000
      0.45147030	      0.00000000	      0.00000000	      0.00000000	      0.00000000
      0.45179693	      0.00000000	      0.00000000	      0.00000000	      0.00000000
      0.45212356	      0.00000000	      0.00000000	      0.00000000	      0.00000000
      0.45241510	      0.00000000	      0.00000000	      0.00000000	      0.00000000
      0.45276560	      0.00000000	      0.00000000	      0.00000000	      0.00000000
      0.45311609	      0.00000000	      0.00000000	      0.00000000	      0.00000000
      0.45336563	      0.00000000	      0.00000000	      0.00000000	      0.00000000
      0.45371899	      0.00000000	      0.00000000	      0.00000000	      0.00000000
      0.45407236	      0.00000000	      0.00000000	      0.00000000	      0.00000000
      0.45433289	      0.00000000	      0.00000000	      0.00000000	      0.00000000
      0.45459342	      0.00000000	      0.00000000	      0.00000000	      0.00000000
      0.45490551	      0.00000000	      0.00000000	      0.00000000	      0.00000000
      0.45521760	      0.00000000	      0.00000000	      0.00000000	      0.00000000
      0.45551866	      0.00000000	      0.00000000	      0.00000000	      0.00000000
      0.45581972	      0.00000000	      0.00000000	      0.00000000	      0.00000000
      0.45615020	      0.00000000	      0.00000000	      0.00000000	      0.00000000
      0.45648068	      0.00000000	      0.00000000	      0.00000000	      0.00000000
      0.45673907	      0.00000000	      0.00000000	      0.00000000	      0.00000000
      0.45708962	      0.00000000	      0.00000000	      0.00000000	      0.00000000
      0.45744016	      0.00000000	      0.00000000	      0.00000000	      0.00000000
      0.45771033	      0.00000000	      0.00000000	      0.00000000	      0.00000000
      0.45798049	      0.00000000	      0.00000000	      0.00000000	      0.00000000
      0.45828467	      0.00000000	      0.00000000	      0.00000000	      0.00000000
      0.45858884	      0.00000000	      0.00000000	      0.00000000	      0.00000000
      0.45890424	      0.00000000	      0.00000000	      0.00000000	      0.00000000
      0.45921963	      0.00000000	      0.00000000	      0.00000000	      0.00000000
      0.45952605	      0.00000000	      0.00000000	      0.00000000	      0.00000000
      0.45983246	      0.00000000	      0.00000000	      0.00000000	      0.00000000
      0.46015621	      0.00000000	      0.00000000	      0.00000000	      0.00000000
      0.46047995	      0.00000000	      0.00000000	      0.00000000	      0.00000000
      0.46076367	      0.00000000	      0.00000000	      0.00000000	      0.00000000
      0.46111347	      0.00000000	      0.00000000	      0.00000000	      0.00000000
      0.46146327	      0.00000000	      0.00000000	      0.00000000	      0.00000000
      0.46172939	      0.00000000	      0.00000000	      0.00000000	      0.00000000
      0.46205625	      0.00000000	      0.00000000	      0.00000000	      0.00000000
      0.46238311	      0.00000000	      0.00000000	      0.00000000	      0.00000000
      0.46269749	      0.00000000	      0.00000000	      0.00000000	      0.00000000
      0.46301187	      0.00000000	      0.00000000	      0.00000000	      0.00000000
      0.46332667	      0.00000000	      0.00000000	      0.00000000	      0.00000000
      0.46364147	      0.00000000	      0.00000000	      0.00000000	      0.00000000
      0.46394821	      0.00000000	      0.00000000	      0.00000000	      0.00000000
      0.46425495	      0.00000000	      0.00000000	      0.00000000	      0.00000000
      0.46457446	      0.00000000	      0.00000000	      0.00000000	      0.00000000
      0.46489397	      0.00000000	      0.00000000	      0.00000000	      0.00000000
      0.46521143	      0.00000000	      0.00000000	      0.00000000	      0.00000000
      0.46552889	      0.00000000	      0.00000000	      0.00000000	      0.00000000
      0.46575076	      0.00000000	      0.00000000	      0.00000000	      0.00000000
      0.46610986	      0.00000000	      0.00000000	      0.00000000	      0.00000000
      0.46640723	      0.00000000	      0.00000000	      0.00000000	      0.00000000
      0.46670460	      0.00000000	      0.00000000	      0.00000000	      0.00000000
      0.46700196	      0.00000000	      0.00000000	      0.00000000	      0.00000000
      0.46728826	      0.00000000	      0.00000000	      0.00000000	      0.00000000
      0.46757457	      0.00000000	      0.00000000	      0.00000000	      0.00000000
      0.46786169	      0.00000000	      0.00000000	      0.00000000	      0.00000000
      0.46820847	      0.00000000	      0.00000000	      0.00000000	      0.00000000
      0.46855525	      0.00000000	      0.00000000	      0.00000000	      0.00000000
      0.46884147	      0.00000000	      0.00000000	      0.00000000	      0.00000000
      0.46920122	      0.00000000	      0.00000000	      0.00000000	      0.00000000
      0.46956098	      0.00000000	      0.00000000	      0.00000000	      0.00000000
      0.46982834	      0.00000000	      0.00000000	      0.00000000	      0.00000000
      0.47009570	      0.00000000	      0.00000000	      0.00000000	      0.00000000
      0.47040767	      0.00000000	      0.00000000	      0.00000000	      0.00000000
      0.47071965	      0.00000000	      0.00000000	      0.00000000	      0.00000000
      0.47098309	      0.00000000	      0.00000000	      0.00000000	      0.00000000
      0.47134613	      0.00000000	      0.00000000	      0.00000000	      0.00000000
      0.47170917	      0.00000000	      0.00000000	      0.00000000	      0.00000000
      0.47195404	      0.00000000	      0.00000000	      0.00000000	      0.00000000
      0.47219890	      0.00000000	      0.00000000	      0.00000000	      0.00000000
      0.47251330	      0.00000000	      0.00000000	      0.00000000	      0.00000000
      0.47282770	      0.00000000	      0.00000000	      0.00000000	      0.00000000
      0.47310285	      0.00000000	      0.00000000	      0.00000000	      0.00000000
      0.47346042	      0.00000000	      0.00000000	      0.00000000	      0.00000000
      0.47381798	      0.00000000	      0.00000000	      0.00000000	      0.00000000
      0.47409867	      0.00000000	      0.00000000	      0.00000000	      0.00000000
      0.47437936	      0.00000000	      0.00000000	      0.00000000	      0.00000000
      0.47466150	      0.00000000	      0.00000000	      0.00000000	      0.00000000
      0.47503731	      0.00000000	      0.00000000	      0.00000000	      0.00000000
      0.47541312	      0.00000000	      0.00000000	      0.00000000	      0.00000000
      0.47567552	      0.00000000	      0.00000000	      0.00000000	      0.00000000
      0.47593792	      0.00000000	      0.00000000	      0.00000000	      0.00000000
      0.47623364	      0.00000000	      0.00000000	      0.00000000	      0.00000000
      0.47660724	      0.00000000	      0.00000000	      0.00000000	      0.00000000
      0.47699214	      0.00000000	      0.00000000	      0.00000000	      0.00000000
      0.47737705	      0.00000000	      0.00000000	      0.00000000	      0.00000000
      0.47763152	      0.00000000	      0.00000000	      0.00000000	      0.00000000
      0.47788599	      0.00000000	      0.00000000	      0.00000000	      0.00000000
      0.47819384	      0.00000000	      0.00000000	      0.00000000	      0.00000000
      0.47857813	      0.00000000	      0.00000000	      0.00000000	      0.00000000
      0.47886805	      0.00000000	      0.00000000	      0.00000000	      0.00000000
      0.47923562	      0.00000000	      0.00000000	      0.00000000	      0.00000000
      0.47948908	      0.00000000	      0.00000000	      0.00000000	      0.00000000
      0.47990560	      0.00000000	      0.00000000	      0.00000000	      0.00000000
      0.48016984	      0.00000000	      0.00000000	      0.00000000	      0.00000000
      0.48043407	      0.00000000	      0.00000000	      0.00000000	      0.00000000
      0.48076833	      0.00000000	      0.00000000	      0.00000000	      0.00000000
      0.48103332	      0.00000000	      0.00000000	      0.00000000	      0.00000000
      0.48146181	      0.00000000	      0.00000000	      0.00000000	      0.00000000
      0.48173406	      0.00000000	      0.00000000	      0.00000000	      0.00000000
      0.48200631	      0.00000000	      0.00000000	      0.00000000	      0.00000000
      0.48233874	      0.00000000	      0.00000000	      0.00000000	      0.00000000
      0.48266262	      0.00000000	      0.00000000	      0.00000000	      0.00000000
      0.48298651	      0.00000000	      0.00000000	      0.00000000	      0.00000000
      0.48331040	      0.00000000	      0.00000000	      0.00000000	      0.00000000
      0.48360012	      0.00000000	      0.00000000	      0.00000000	      0.00000000
      0.48388983	      0.00000000	      0.00000000	      0.00000000	      0.00000000
      0.48417954	      0.00000000	      0.00000000	      0.00000000	      0.00000000
      0.48453263	      0.00000000	      0.00000000	      0.00000000	      0.00000000
      0.48480248	      0.00000000	      0.00000000	      0.00000000	      0.00000000
      0.48507233	      0.00000000	      0.00000000	      0.00000000	      0.00000000
      0.48540431	      0.00000000	      0.00000000	      0.00000000	      0.00000000
      0.48573074	      0.00000000	      0.00000000	      0.00000000	      0.00000000
      0.48605718	      0.00000000	      0.00000000	      0.00000000	      0.00000000
      0.48634041	      0.00000000	      0.00000000	      0.00000000	      0.00000000
      0.48662365	      0.00000000	      0.00000000	      0.00000000	      0.00000000
      0.48690689	      0.00000000	      0.00000000	      0.00000000	      0.00000000
      0.48726663	      0.00000000	      0.00000000	      0.00000000	      0.00000000
      0.48757073	      0.00000000	      0.00000000	      0.00000000	      0.00000000
      0.48787483	      0.00000000	      0.00000000	      0.00000000	      0.00000000
      0.48817892	      0.00000000	      0.00000000	      0.00000000	      0.00000000
      0.48848302	      0.00000000	      0.00000000	      0.00000000	      0.00000000
      0.48878712	      0.00000000	      0.00000000	      0.00000000	      0.00000000
      0.48909122	      0.00000000	      0.00000000	      0.00000000	      0.00000000
      0.48939532	      0.00000000	      0.00000000	      0.00000000	      0.00000000
      0.48969942	      0.00000000	      0.00000000	      0.00000000	      0.00000000
      0.49000351	      0.00000000	      0.00000000	      0.00000000	      0.00000000
      0.49030761	      0.00000000	      0.00000000	      0.00000000	      0.00000000
      0.49061171	      0.00000000	      0.00000000	      0.00000000	      0.00000000
      0.49091581	      0.00000000	      0.00000000	      0.00000000	      0.00000000
      0.49121991	      0.00000000	      0.00000000	      0.00000000	      0.00000000
      0.49149310	      0.00000000	      0.00000000	      0.00000000	      0.00000000
      0.49176629	      0.00000000	      0.00000000	      0.00000000	      0.00000000
      0.49210098	      0.00000000	      0.00000000	      0.00000000	      0.00000000
      0.49243567	      0.00000000	      0.00000000	      0.00000000	      0.00000000
      0.49269753	      0.00000000	      0.00000000	      0.00000000	      0.00000000
      0.49295939	      0.00000000	      0.00000000	      0.00000000	      0.00000000
      0.49332375	      0.00000000	      0.00000000	      0.00000000	      0.00000000
      0.49362121	      0.00000000	      0.00000000	      0.00000000	      0.00000000
      0.49391867	      0.00000000	      0.00000000	      0.00000000	      0.00000000
      0.49421612	      0.00000000	      0.00000000	      0.00000000	      0.00000000
      0.49451358	      0.00000000	      0.00000000	      0.00000000	      0.00000000
      0.49481104	      0.00000000	      0.00000000	      0.00000000	      0.00000000
      0.49510850	      0.00000000	      0.00000000	      0.00000000	      0.00000000
      0.49540595	      0.00000000	      0.00000000	      0.00000000	      0.00000000
      0.49570341	      0.00000000	      0.00000000	      0.00000000	      0.00000000
      0.49600087	      0.00000000	      0.00000000	      0.00000000	      0.00000000
      0.49632388	      0.00000000	      0.00000000	      0.00000000	      0.00000000
      0.49664688	      0.00000000	      0.00000000	      0.00000000	      0.00000000
      0.49691418	      0.00000000	      0.00000000	      0.00000000	      0.00000000
      0.49718148	      0.00000000	      0.00000000	      0.00000000	      0.00000000
      0.49754954	      0.00000000	      0.00000000	      0.00000000	      0.00000000
      0.49781541	      0.00000000	      0.00000000	      0.00000000	      0.00000000
      0.49808128	      0.00000000	      0.00000000	      0.00000000	      0.00000000
      0.49840733	      0.00000000	      0.00000000	      0.00000000	      0.00000000
      0.49872654	      0.00000000	      0.00000000	      0.00000000	      0.00000000
      0.49904575	      0.00000000	      0.00000000	      0.00000000	      0.00000000
      0.49936495	      0.00000000	      0.00000000	      0.00000000	      0.00000000
      0.49964732	      0.00000000	      0.00000000	      0.00000000	      0.00000000
      0.49992969	      0.00000000	      0.00000000	      0.00000000	      0.00000000
      0.50021206	      0.00000000	      0.00000000	      0.00000000	      0.00000000
      0.50053491	      0.00000000	      0.00000000	      0.00000000	      0.00000000
      0.50085776	      0.00000000	      0.00000000	      0.00000000	      0.00000000
      0.50112659	      0.00000000	      0.00000000	      0.00000000	      0.00000000
      0.50139542	      0.00000000	      0.00000000	      0.00000000	      0.00000000
      0.50172773	      0.00000000	      0.00000000	      0.00000000	      0.00000000
      0.50206004	      0.00000000	      0.00000000	      0.00000000	      0.00000000
      0.50231722	      0.00000000	      0.00000000	      0.00000000	      0.00000000
      0.50257440	      0.00000000	      0.00000000	      0.00000000	      0.00000000
      0.50290911	      0.00000000	      0.00000000	      0.00000000	      0.00000000
      0.50324382	      0.00000000	      0.00000000	      0.00000000	      0.00000000
      0.50350808	      0.00000000	      0.00000000	      0.00000000	      0.00000000
      0.50377233	      0.00000000	      0.00000000	      0.00000000	      0.00000000
      0.50409850	      0.00000000	      0.00000000	      0.00000000	      0.00000000
      0.50442467	      0.00000000	      0.00000000	      0.00000000	      0.00000000
      0.50470088	      0.00000000	      0.00000000	      0.00000000	      0.00000000
      0.50497710	      0.00000000	      0.00000000	      0.00000000	      0.00000000
      0.50529133	      0.00000000	      0.00000000	      0.00000000	      0.00000000
      0.50560556	      0.00000000	      0.00000000	      0.00000000	      0.00000000
      0.50591979	      0.00000000	      0.00000000	      0.00000000	      0.00000000
      0.50623402	      0.00000000	      0.00000000	      0.00000000	      0.00000000
      0.50648283	      0.00000000	      0.00000000	      0.00000000	      0.00000000
      0.50673164	      0.00000000	      0.00000000	      0.00000000	      0.00000000
      0.50704143	      0.00000000	      0.00000000	      0.00000000	      0.00000000
      0.50735123	      0.00000000	      0.00000000	      0.00000000	      0.00000000
      0.50764505	      0.00000000	      0.00000000	      0.00000000	      0.00000000
      0.50793886	      0.00000000	      0.00000000	      0.00000000	      0.00000000
      0.50823662	      0.00000000	      0.00000000	      0.00000000	      0.00000000
      0.50853438	      0.00000000	      0.00000000	      0.00000000	      0.00000000
      0.50882889	      0.00000000	      0.00000000	      0.00000000	      0.00000000
      0.50912341	      0.00000000	      0.00000000	      0.00000000	      0.00000000
      0.50941475	      0.00000000	      0.00000000	      0.00000000	      0.00000000
      0.50970610	      0.00000000	      0.00000000	      0.00000000	      0.00000000
      0.50997541	      0.00000000	      0.00000000	      0.00000000	      0.00000000
      0.51033471	      0.00000000	      0.00000000	      0.00000000	      0.00000000
      0.51069400	      0.00000000	      0.00000000	      0.00000000	      0.00000000
      0.51096009	      0.00000000	      0.00000000	      0.00000000	      0.00000000
      0.51122618	      0.00000000	      0.00000000	      0.00000000	      0.00000000
      0.51151421	      0.00000000	      0.00000000	      0.00000000	      0.00000000
      0.51180224	      0.00000000	      0.00000000	      0.00000000	      0.00000000
      0.51208540	      0.00000000	      0.00000000	      0.00000000	      0.00000000
      0.51244544	      0.00000000	      0.00000000	      0.00000000	      0.00000000
      0.51287778	      0.00000000	      0.00000000	      0.00000000	      0.00000000
      0.51312486	      0.00000000	      0.00000000	      0.00000000	      0.00000000
      0.51343665	      0.00000000	      0.00000000	      0.00000000	      0.00000000
      0.51384049	      0.00000000	      0.00000000	      0.00000000	      0.00000000
      0.51413802	      0.00000000	      0.00000000	      0.00000000	      0.00000000
      0.51443554	      0.00000000	      0.00000000	      0.00000000	      0.00000000
      0.51473307	      0.00000000	      0.00000000	      0.00000000	      0.00000000
      0.51503059	      0.00000000	      0.00000000	      0.00000000	      0.00000000
      0.51532812	      0.00000000	      0.00000000	      0.00000000	      0.00000000
      0.51562565	      0.00000000	      0.00000000	      0.00000000	      0.00000000
      0.51592317	      0.00000000	      0.00000000	      0.00000000	      0.00000000
      0.51618700	      0.00000000	      0.00000000	      0.00000000	      0.00000000
      0.51645082	      0.00000000	      0.00000000	      0.00000000	      0.00000000
      0.51672883	      0.00000000	      0.00000000	      0.00000000	      0.00000000
      0.51700685	      0.00000000	      0.00000000	      0.00000000	      0.00000000
      0.51731330	      0.00000000	      0.00000000	      0.00000000	      0.00000000
      0.51761975	      0.00000000	      0.00000000	      0.00000000	      0.00000000
      0.51784184	      0.00000000	      0.00000000	      0.00000000	      0.00000000
      0.51819424	      0.00000000	      0.00000000	      0.00000000	      0.00000000
      0.51847425	      0.00000000	      0.00000000	      0.00000000	      0.00000000
      0.51875426	      0.00000000	      0.00000000	      0.00000000	      0.00000000
      0.51903427	      0.00000000	      0.00000000	      0.00000000	      0.00000000
      0.51931517	      0.00000000	      0.00000000	      0.00000000	      0.00000000
      0.51959607	      0.00000000	      0.00000000	      0.00000000	      0.00000000
      0.51984281	      0.00000000	      0.00000000	      0.00000000	      0.00000000
      0.52018601	      0.00000000	      0.00000000	      0.00000000	      0.00000000
      0.52052921	      0.00000000	      0.00000000	      0.00000000	      0.00000000
      0.52076468	      0.00000000	      0.00000000	      0.00000000	      0.00000000
      0.52100015	      0.00000000	      0.00000000	      0.00000000	      0.00000000
      0.52129814	      0.00000000	      0.00000000	      0.00000000	      0.00000000
      0.52159614	      0.00000000	      0.00000000	      0.00000000	      0.00000000
      0.52184168	      0.00000000	      0.00000000	      0.00000000	      0.00000000
      0.52218169	      0.00000000	      0.00000000	      0.00000000	      0.00000000
      0.52252171	      0.00000000	      0.00000000	      0.00000000	      0.00000000
      0.52275980	      0.00000000	      0.00000000	      0.00000000	      0.00000000
      0.52299789	      0.00000000	      0.00000000	      0.00000000	      0.00000000
      0.52329322	      0.00000000	      0.00000000	      0.00000000	      0.00000000
      0.52358855	      0.00000000	      0.00000000	      0.00000000	      0.00000000
      0.52385440	      0.00000000	      0.00000000	      0.00000000	      0.00000000
      0.52418860	      0.00000000	      0.00000000	      0.00000000	      0.00000000
      0.52452280	      0.00000000	      0.00000000	      0.00000000	      0.00000000
      0.52477886	      0.00000000	      0.00000000	      0.00000000	      0.00000000
      0.52503491	      0.00000000	      0.00000000	      0.00000000	      0.00000000
      0.52533923	      0.00000000	      0.00000000	      0.00000000	      0.00000000
      0.52564355	      0.00000000	      0.00000000	      0.00000000	      0.00000000
      0.52581853	      0.00000000	      0.00000000	      0.00000000	      0.00000000
      0.52611639	      0.00000000	      0.00000000	      0.00000000	      0.00000000
      0.52641425	      0.00000000	      0.00000000	      0.00000000	      0.00000000
      0.52666488	      0.00000000	      0.00000000	      0.00000000	      0.00000000
      0.52698307	      0.00000000	      0.00000000	      0.00000000	      0.00000000
      0.52730127	      0.00000000	      0.00000000	      0.00000000	      0.00000000
      0.52753384	      0.00000000	      0.00000000	      0.00000000	      0.00000000
      0.52785903	      0.00000000	      0.00000000	      0.00000000	      0.00000000
      0.52818421	      0.00000000	      0.00000000	      0.00000000	      0.00000000
      0.52844131	      0.00000000	      0.00000000	      0.00000000	      0.00000000
      0.52869841	      0.00000000	      0.00000000	      0.00000000	      0.00000000
      0.52897817	      0.00000000	      0.00000000	      0.00000000	      0.00000000
      0.52925793	      0.00000000	      0.00000000	      0.00000000	      0.00000000
      0.52956106	      0.00000000	      0.00000000	      0.00000000	      0.00000000
      0.52986420	      0.00000000	      0.00000000	      0.00000000	      0.00000000
      0.53013058	      0.00000000	      0.00000000	      0.00000000	      0.00000000
      0.53045707	      0.00000000	      0.00000000	      0.00000000	      0.00000000
      0.53078355	      0.00000000	      0.00000000	      0.00000000	      0.00000000
      0.53102509	      0.00000000	      0.00000000	      0.00000000	      0.00000000
      0.53134017	      0.00000000	      0.00000000	      0.00000000	      0.00000000
      0.53165525	      0.00000000	      0.00000000	      0.00000000	      0.00000000
      0.53190549	      0.00000000	      0.00000000	      0.00000000	      0.00000000
      0.53221522	      0.00000000	      0.00000000	      0.00000000	      0.00000000
      0.53252495	      0.00000000	      0.00000000	      0.00000000	      0.00000000
      0.53280585	      0.00000000	      0.00000000	      0.00000000	      0.00000000
      0.53308674	      0.00000000	      0.00000000	      0.00000000	      0.00000000
      0.53339972	      0.00000000	      0.00000000	      0.00000000	      0.00000000
      0.53371269	      0.00000000	      0.00000000	      0.00000000	      0.00000000
      0.53393862	      0.00000000	      0.00000000	      0.00000000	      0.00000000
      0.53426548	      0.00000000	      0.00000000	      0.00000000	      0.00000000
      0.53459235	      0.00000000	      0.00000000	      0.00000000	      0.00000000
      0.53483952	      0.00000000	      0.00000000	      0.00000000	      0.00000000
      0.53508669	      0.00000000	      0.00000000	      0.00000000	      0.00000000
      0.53537419	      0.00000000	      0.00000000	      0.00000000	      0.00000000
      0.53566169	      0.00000000	      0.00000000	      0.00000000	      0.00000000
      0.53595153	      0.00000000	      0.00000000	      0.00000000	      0.00000000
      0.53624137	      0.00000000	      0.00000000	      0.00000000	      0.00000000
      0.53653988	      0.00000000	      0.00000000	      0.00000000	      0.00000000
      0.53683838	      0.00000000	      0.00000000	      0.00000000	      0.00000000
      0.53712205	      0.00000000	      0.00000000	      0.00000000	      0.00000000
      0.53740571	      0.00000000	      0.00000000	      0.00000000	      0.00000000
      0.53771459	      0.00000000	      0.00000000	      0.00000000	      0.00000000
      0.53802347	      0.00000000	      0.00000000	      0.00000000	      0.00000000
      0.53825287	      0.00000000	      0.00000000	      0.00000000	      0.00000000
      0.53858623	      0.00000000	      0.00000000	      0.00000000	      0.00000000
      0.53891958	      0.00000000	      0.00000000	      0.00000000	      0.00000000
      0.53915303	      0.00000000	      0.00000000	      0.00000000	      0.00000000
      0.53938648	      0.00000000	      0.00000000	      0.00000000	      0.00000000
      0.53968151	      0.00000000	      0.00000000	      0.00000000	      0.00000000
      0.53997654	      0.00000000	      0.00000000	      0.00000000	      0.00000000
      0.54023536	      0.00000000	      0.00000000	      0.00000000	      0.00000000
      0.54056485	      0.00000000	      0.00000000	      0.00000000	      0.00000000
      0.54089434	      0.00000000	      0.00000000	      0.00000000	      0.00000000
      0.54114934	      0.00000000	      0.00000000	      0.00000000	      0.00000000
      0.54140435	      0.00000000	      0.00000000	      0.00000000	      0.00000000
      0.54170479	      0.00000000	      0.00000000	      0.00000000	      0.00000000
      0.54200524	      0.00000000	      0.00000000	      0.00000000	      0.00000000
      0.54224857	      0.00000000	      0.00000000	      0.00000000	      0.00000000
      0.54258065	      0.00000000	      0.00000000	      0.00000000	      0.00000000
      0.54291274	      0.00000000	      0.00000000	      0.00000000	      0.00000000
      0.54316073	      0.00000000	      0.00000000	      0.00000000	      0.00000000
      0.54340873	      0.00000000	      0.00000000	      0.00000000	      0.00000000
      0.54369554	      0.00000000	      0.00000000	      0.00000000	      0.00000000
      0.54398235	      0.00000000	      0.00000000	      0.00000000	      0.00000000
      0.54427421	      0.00000000	      0.00000000	      0.00000000	      0.00000000
      0.54456607	      0.00000000	      0.00000000	      0.00000000	      0.00000000
      0.54486085	      0.00000000	      0.00000000	      0.00000000	      0.00000000
      0.54515564	      0.00000000	      0.00000000	      0.00000000	      0.00000000
      0.54544711	      0.00000000	      0.00000000	      0.00000000	      0.00000000
      0.54573859	      0.00000000	      0.00000000	      0.00000000	      0.00000000
      0.54603721	      0.00000000	      0.00000000	      0.00000000	      0.00000000
      0.54633582	      0.00000000	      0.00000000	      0.00000000	      0.00000000
      0.54661843	      0.00000000	      0.00000000	      0.00000000	      0.00000000
      0.54690103	      0.00000000	      0.00000000	      0.00000000	      0.00000000
      0.54721179	      0.00000000	      0.00000000	      0.00000000	      0.00000000
      0.54752255	      0.00000000	      0.00000000	      0.00000000	      0.00000000
      0.54775196	      0.00000000	      0.00000000	      0.00000000	      0.00000000
      0.54808341	      0.00000000	      0.00000000	      0.00000000	      0.00000000
      0.54841486	      0.00000000	      0.00000000	      0.00000000	      0.00000000
      0.54865625	      0.00000000	      0.00000000	      0.00000000	      0.00000000
      0.54889765	      0.00000000	      0.00000000	      0.00000000	      0.00000000
      0.54918865	      0.00000000	      0.00000000	      0.00000000	      0.00000000
      0.54947964	      0.00000000	      0.00000000	      0.00000000	      0.00000000
      0.54975886	      0.00000000	      0.00000000	      0.00000000	      0.00000000
      0.55003808	      0.00000000	      0.00000000	      0.00000000	      0.00000000
      0.55035055	      0.00000000	      0.00000000	      0.00000000	      0.00000000
      0.55066302	      0.00000000	      0.00000000	      0.00000000	      0.00000000
      0.55091068	      0.00000000	      0.00000000	      0.00000000	      0.00000000
      0.55123288	      0.00000000	      0.00000000	      0.00000000	      0.00000000
      0.55155508	      0.00000000	      0.00000000	      0.00000000	      0.00000000
      0.55181349	      0.00000000	      0.00000000	      0.00000000	      0.00000000
      0.55207190	      0.00000000	      0.00000000	      0.00000000	      0.00000000
      0.55237819	      0.00000000	      0.00000000	      0.00000000	      0.00000000
      0.55268448	      0.00000000	      0.00000000	      0.00000000	      0.00000000
      0.55292766	      0.00000000	      0.00000000	      0.00000000	      0.00000000
      0.55325408	      0.00000000	      0.00000000	      0.00000000	      0.00000000
      0.55358049	      0.00000000	      0.00000000	      0.00000000	      0.00000000
      0.55383669	      0.00000000	      0.00000000	      0.00000000	      0.00000000
      0.55409289	      0.00000000	      0.00000000	      0.00000000	      0.00000000
      0.55438642	      0.00000000	      0.00000000	      0.00000000	      0.00000000
      0.55467996	      0.00000000	      0.00000000	      0.00000000	      0.00000000
      0.55495754	      0.00000000	      0.00000000	      0.00000000	      0.00000000
      0.55529154	      0.00000000	      0.00000000	      0.00000000	      0.00000000
      0.55562555	      0.00000000	      0.00000000	      0.00000000	      0.00000000
      0.55589831	      0.00000000	      0.00000000	      0.00000000	      0.00000000
      0.55623964	      0.00000000	      0.00000000	      0.00000000	      0.00000000
      0.55658096	      0.00000000	      0.00000000	      0.00000000	      0.00000000
      0.55683335	      0.00000000	      0.00000000	      0.00000000	      0.00000000
      0.55708573	      0.00000000	      0.00000000	      0.00000000	      0.00000000
      0.55738426	      0.00000000	      0.00000000	      0.00000000	      0.00000000
      0.55768280	      0.00000000	      0.00000000	      0.00000000	      0.00000000
      0.55793376	      0.00000000	      0.00000000	      0.00000000	      0.00000000
      0.55826917	      0.00000000	      0.00000000	      0.00000000	      0.00000000
      0.55860459	      0.00000000	      0.00000000	      0.00000000	      0.00000000
      0.55885618	      0.00000000	      0.00000000	      0.00000000	      0.00000000
      0.55910778	      0.00000000	      0.00000000	      0.00000000	      0.00000000
      0.55939070	      0.00000000	      0.00000000	      0.00000000	      0.00000000
      0.55967361	      0.00000000	      0.00000000	      0.00000000	      0.00000000
      0.55997574	      0.00000000	      0.00000000	      0.00000000	      0.00000000
      0.56027786	      0.00000000	      0.00000000	      0.00000000	      0.00000000
      0.56054136	      0.00000000	      0.00000000	      0.00000000	      0.00000000
      0.56087696	      0.00000000	      0.00000000	      0.00000000	      0.00000000
      0.56121256	      0.00000000	      0.00000000	      0.00000000	      0.00000000
      0.56146799	      0.00000000	      0.00000000	      0.00000000	      0.00000000
      0.56172342	      0.00000000	      0.00000000	      0.00000000	      0.00000000
      0.56202169	      0.00000000	      0.00000000	      0.00000000	      0.00000000
      0.56231995	      0.00000000	      0.00000000	      0.00000000	      0.00000000
      0.56257699	      0.00000000	      0.00000000	      0.00000000	      0.00000000
      0.56291267	      0.00000000	      0.00000000	      0.00000000	      0.00000000
      0.56324836	      0.00000000	      0.00000000	      0.00000000	      0.00000000
      0.56350877	      0.00000000	      0.00000000	      0.00000000	      0.00000000
      0.56376917	      0.00000000	      0.00000000	      0.00000000	      0.00000000
      0.56403951	      0.00000000	      0.00000000	      0.00000000	      0.00000000
      0.56437062	      0.00000000	      0.00000000	      0.00000000	      0.00000000
      0.56470173	      0.00000000	      0.00000000	      0.00000000	      0.00000000
      0.56493492	      0.00000000	      0.00000000	      0.00000000	      0.00000000
      0.56527656	      0.00000000	      0.00000000	      0.00000000	      0.00000000
      0.56557907	      0.00000000	      0.00000000	      0.00000000	      0.00000000
      0.56583725	      0.00000000	      0.00000000	      0.00000000	      0.00000000
      0.56609542	      0.00000000	      0.00000000	      0.00000000	      0.00000000
      0.56634661	      0.00000000	      0.00000000	      0.00000000	      0.00000000
      0.56668097	      0.00000000	      0.00000000	      0.00000000	      0.00000000
      0.56701533	      0.00000000	      0.00000000	      0.00000000	      0.00000000
      0.56727344	      0.00000000	      0.00000000	      0.00000000	      0.00000000
      0.56753154	      0.00000000	      0.00000000	      0.00000000	      0.00000000
      0.56780538	      0.00000000	      0.00000000	      0.00000000	      0.00000000
      0.56813643	      0.00000000	      0.00000000	      0.00000000	      0.00000000
      0.56846748	      0.00000000	      0.00000000	      0.00000000	      0.00000000
      0.56875298	      0.00000000	      0.00000000	      0.00000000	      0.00000000
      0.56909843	      0.00000000	      0.00000000	      0.00000000	      0.00000000
      0.56944388	      0.00000000	      0.00000000	      0.00000000	      0.00000000
      0.56968924	      0.00000000	      0.00000000	      0.00000000	      0.00000000
      0.57001318	      0.00000000	      0.00000000	      0.00000000	      0.00000000
      0.57033713	      0.00000000	      0.00000000	      0.00000000	      0.00000000
      0.57059827	      0.00000000	      0.00000000	      0.00000000	      0.00000000
      0.57085941	      0.00000000	      0.00000000	      0.00000000	      0.00000000
      0.57116202	      0.00000000	      0.00000000	      0.00000000	      0.00000000
      0.57146463	      0.00000000	      0.00000000	      0.00000000	      0.00000000
      0.57169343	      0.00000000	      0.00000000	      0.00000000	      0.00000000
      0.57203504	      0.00000000	      0.00000000	      0.00000000	      0.00000000
      0.57233558	      0.00000000	      0.00000000	      0.00000000	      0.00000000
      0.57259541	      0.00000000	      0.00000000	      0.00000000	      0.00000000
      0.57285523	      0.00000000	      0.00000000	      0.00000000	      0.00000000
      0.57309640	      0.00000000	      0.00000000	      0.00000000	      0.00000000
      0.57343387	      0.00000000	      0.00000000	      0.00000000	      0.00000000
      0.57377134	      0.00000000	      0.00000000	      0.00000000	      0.00000000
      0.57401187	      0.00000000	      0.00000000	      0.00000000	      0.00000000
      0.57425240	      0.00000000	      0.00000000	      0.00000000	      0.00000000
      0.57454651	      0.00000000	      0.00000000	      0.00000000	      0.00000000
      0.57484062	      0.00000000	      0.00000000	      0.00000000	      0.00000000
      0.57511388	      0.00000000	      0.00000000	      0.00000000	      0.00000000
      0.57545002	      0.00000000	      0.00000000	      0.00000000	      0.00000000
      0.57578616	      0.00000000	      0.00000000	      0.00000000	      0.00000000
      0.57603345	      0.00000000	      0.00000000	      0.00000000	      0.00000000
      0.57635808	      0.00000000	      0.00000000	      0.00000000	      0.00000000
      0.57668270	      0.00000000	      0.00000000	      0.00000000	      0.00000000
      0.57694403	      0.00000000	      0.00000000	      0.00000000	      0.00000000
      0.57720536	      0.00000000	      0.00000000	      0.00000000	      0.00000000
      0.57751031	      0.00000000	      0.00000000	      0.00000000	      0.00000000
      0.57781527	      0.00000000	      0.00000000	      0.00000000	      0.00000000
      0.57801893	      0.00000000	      0.00000000	      0.00000000	      0.00000000
      0.57832915	      0.00000000	      0.00000000	      0.00000000	      0.00000000
      0.57863937	      0.00000000	      0.00000000	      0.00000000	      0.00000000
      0.57890540	      0.00000000	      0.00000000	      0.00000000	      0.00000000
      0.57917143	      0.00000000	      0.00000000	      0.00000000	      0.00000000
      0.57946870	      0.00000000	      0.00000000	      0.00000000	      0.00000000
      0.57976597	      0.00000000	      0.00000000	      0.00000000	      0.00000000
      0.58004243	      0.00000000	      0.00000000	      0.00000000	      0.00000000
      0.58037936	      0.00000000	      0.00000000	      0.00000000	      0.00000000
      0.58071629	      0.00000000	      0.00000000	      0.00000000	      0.00000000
      0.58090061	      0.00000000	      0.00000000	      0.00000000	      0.00000000
      0.58120513	      0.00000000	      0.00000000	      0.00000000	      0.00000000
      0.58150965	      0.00000000	      0.00000000	      0.00000000	      0.00000000
      0.58177561	      0.00000000	      0.00000000	      0.00000000	      0.00000000
      0.58204157	      0.00000000	      0.00000000	      0.00000000	      0.00000000
      0.58234791	      0.00000000	      0.00000000	      0.00000000	      0.00000000
      0.58265425	      0.00000000	      0.00000000	      0.00000000	      0.00000000
      0.58285385	      0.00000000	      0.00000000	      0.00000000	      0.00000000
      0.58316268	      0.00000000	      0.00000000	      0.00000000	      0.00000000
      0.58347151	      0.00000000	      0.00000000	      0.00000000	      0.00000000
      0.58373797	      0.00000000	      0.00000000	      0.00000000	      0.00000000
      0.58400443	      0.00000000	      0.00000000	      0.00000000	      0.00000000
      0.58430517	      0.00000000	      0.00000000	      0.00000000	      0.00000000
      0.58460591	      0.00000000	      0.00000000	      0.00000000	      0.00000000
      0.58487080	      0.00000000	      0.00000000	      0.00000000	      0.00000000
      0.58520777	      0.00000000	      0.00000000	      0.00000000	      0.00000000
      0.58554473	      0.00000000	      0.00000000	      0.00000000	      0.00000000
      0.58580231	      0.00000000	      0.00000000	      0.00000000	      0.00000000
      0.58605989	      0.00000000	      0.00000000	      0.00000000	      0.00000000
      0.58636131	      0.00000000	      0.00000000	      0.00000000	      0.00000000
      0.58666274	      0.00000000	      0.00000000	      0.00000000	      0.00000000
      0.58691646	      0.00000000	      0.00000000	      0.00000000	      0.00000000
      0.58725404	      0.00000000	      0.00000000	      0.00000000	      0.00000000
      0.58759162	      0.00000000	      0.00000000	      0.00000000	      0.00000000
      0.58784720	      0.00000000	      0.00000000	      0.00000000	      0.00000000
      0.58810278	      0.00000000	      0.00000000	      0.00000000	      0.00000000
      0.58838639	      0.00000000	      0.00000000	      0.00000000	      0.00000000
      0.58867000	      0.00000000	      0.00000000	      0.00000000	      0.00000000
      0.58897722	      0.00000000	      0.00000000	      0.00000000	      0.00000000
      0.58928444	      0.00000000	      0.00000000	      0.00000000	      0.00000000
      0.58953602	      0.00000000	      0.00000000	      0.00000000	      0.00000000
      0.58987420	      0.00000000	      0.00000000	      0.00000000	      0.00000000
      0.59021238	      0.00000000	      0.00000000	      0.00000000	      0.00000000
      0.59046408	      0.00000000	      0.00000000	      0.00000000	      0.00000000
      0.59071577	      0.00000000	      0.00000000	      0.00000000	      0.00000000
      0.59100427	      0.00000000	      0.00000000	      0.00000000	      0.00000000
      0.59129277	      0.00000000	      0.00000000	      0.00000000	      0.00000000
      0.59159154	      0.00000000	      0.00000000	      0.00000000	      0.00000000
      0.59189031	      0.00000000	      0.00000000	      0.00000000	      0.00000000
      0.59217987	      0.00000000	      0.00000000	      0.00000000	      0.00000000
      0.59246942	      0.00000000	      0.00000000	      0.00000000	      0.00000000
      0.59277905	      0.00000000	      0.00000000	      0.00000000	      0.00000000
      0.59308868	      0.00000000	      0.00000000	      0.00000000	      0.00000000
      0.59333828	      0.00000000	      0.00000000	      0.00000000	      0.00000000
      0.59367658	      0.00000000	      0.00000000	      0.00000000	      0.00000000
      0.59401489	      0.00000000	      0.00000000	      0.00000000	      0.00000000
      0.59426476	      0.00000000	      0.00000000	      0.00000000	      0.00000000
      0.59451463	      0.00000000	      0.00000000	      0.00000000	      0.00000000
      0.59480571	      0.00000000	      0.00000000	      0.00000000	      0.00000000
      0.59509678	      0.00000000	      0.00000000	      0.00000000	      0.00000000
      0.59539076	      0.00000000	      0.00000000	      0.00000000	      0.00000000
      0.59568475	      0.00000000	      0.00000000	      0.00000000	      0.00000000
      0.59598628	      0.00000000	      0.00000000	      0.00000000	      0.00000000
      0.59628781	      0.00000000	      0.00000000	      0.00000000	      0.00000000
      0.59657565	      0.00000000	      0.00000000	      0.00000000	      0.00000000
      0.59686348	      0.00000000	      0.00000000	      0.00000000	      0.00000000
      0.59717655	      0.00000000	      0.00000000	      0.00000000	      0.00000000
      0.59748963	      0.00000000	      0.00000000	      0.00000000	      0.00000000
      0.59769774	      0.00000000	      0.00000000	      0.00000000	      0.00000000
      0.59800834	      0.00000000	      0.00000000	      0.00000000	      0.00000000
      0.59831894	      0.00000000	      0.00000000	      0.00000000	      0.00000000
      0.59858454	      0.00000000	      0.00000000	      0.00000000	      0.00000000
      0.59885015	      0.00000000	      0.00000000	      0.00000000	      0.00000000
      0.59915655	      0.00000000	      0.00000000	      0.00000000	      0.00000000
      0.59946295	      0.00000000	      0.00000000	      0.00000000	      0.00000000
      0.59970546	      0.00000000	      0.00000000	      0.00000000	      0.00000000
      0.60004376	      0.00000000	      0.00000000	      0.00000000	      0.00000000
      0.60038207	      0.00000000	      0.00000000	      0.00000000	      0.00000000
      0.60062691	      0.00000000	      0.00000000	      0.00000000	      0.00000000
      0.60087174	      0.00000000	      0.00000000	      0.00000000	      0.00000000
      0.60116758	      0.00000000	      0.00000000	      0.00000000	      0.00000000
      0.60146342	      0.00000000	      0.00000000	      0.00000000	      0.00000000
      0.60174559	      0.00000000	      0.00000000	      0.00000000	      0.00000000
      0.60202776	      0.00000000	      0.00000000	      0.00000000	      0.00000000
      0.60234504	      0.00000000	      0.00000000	      0.00000000	      0.00000000
      0.60266232	      0.00000000	      0.00000000	      0.00000000	      0.00000000
      0.60290811	      0.00000000	      0.00000000	      0.00000000	      0.00000000
      0.60323554	      0.00000000	      0.00000000	      0.00000000	      0.00000000
      0.60356296	      0.00000000	      0.00000000	      0.00000000	      0.00000000
      0.60382418	      0.00000000	      0.00000000	      0.00000000	      0.00000000
      0.60408540	      0.00000000	      0.00000000	      0.00000000	      0.00000000
      0.60438868	      0.00000000	      0.00000000	      0.00000000	      0.00000000
      0.60469195	      0.00000000	      0.00000000	      0.00000000	      0.00000000
      0.60495710	      0.00000000	      0.00000000	      0.00000000	      0.00000000
      0.60529236	      0.00000000	      0.00000000	      0.00000000	      0.00000000
      0.60562762	      0.00000000	      0.00000000	      0.00000000	      0.00000000
      0.60588673	      0.00000000	      0.00000000	      0.00000000	      0.00000000
      0.60614585	      0.00000000	      0.00000000	      0.00000000	      0.00000000
      0.60645328	      0.00000000	      0.00000000	      0.00000000	      0.00000000
      0.60676071	      0.00000000	      0.00000000	      0.00000000	      0.00000000
      0.60699489	      0.00000000	      0.00000000	      0.00000000	      0.00000000
      0.60733364	      0.00000000	      0.00000000	      0.00000000	      0.00000000
      0.60767239	      0.00000000	      0.00000000	      0.00000000	      0.00000000
      0.60791193	      0.00000000	      0.00000000	      0.00000000	      0.00000000
      0.60815147	      0.00000000	      0.00000000	      0.00000000	      0.00000000
      0.60845094	      0.00000000	      0.00000000	      0.00000000	      0.00000000
      0.60875041	      0.00000000	      0.00000000	      0.00000000	      0.00000000
      0.60902144	      0.00000000	      0.00000000	      0.00000000	      0.00000000
      0.60935557	      0.00000000	      0.00000000	      0.00000000	      0.00000000
      0.60968970	      0.00000000	      0.00000000	      0.00000000	      0.00000000
      0.60994029	      0.00000000	      0.00000000	      0.00000000	      0.00000000
      0.61026044	      0.00000000	      0.00000000	      0.00000000	      0.00000000
      0.61058060	      0.00000000	      0.00000000	      0.00000000	      0.00000000
      0.61078732	      0.00000000	      0.00000000	      0.00000000	      0.00000000
      0.61109623	      0.00000000	      0.00000000	      0.00000000	      0.00000000
      0.61140513	      0.00000000	      0.00000000	      0.00000000	      0.00000000
      0.61166658	      0.00000000	      0.00000000	      0.00000000	      0.00000000
      0.61198088	      0.00000000	      0.00000000	      0.00000000	      0.00000000
      0.61229518	      0.00000000	      0.00000000	      0.00000000	      0.00000000
      0.61261570	      0.00000000	      0.00000000	      0.00000000	      0.00000000
      0.61293621	      0.00000000	      0.00000000	      0.00000000	      0.00000000
      0.61319531	      0.00000000	      0.00000000	      0.00000000	      0.00000000
      0.61353117	      0.00000000	      0.00000000	      0.00000000	      0.00000000
      0.61386703	      0.00000000	      0.00000000	      0.00000000	      0.00000000
      0.61413671	      0.00000000	      0.00000000	      0.00000000	      0.00000000
      0.61440639	      0.00000000	      0.00000000	      0.00000000	      0.00000000
      0.61468650	      0.00000000	      0.00000000	      0.00000000	      0.00000000
      0.61496661	      0.00000000	      0.00000000	      0.00000000	      0.00000000
      0.61528245	      0.00000000	      0.00000000	      0.00000000	      0.00000000
      0.61559828	      0.00000000	      0.00000000	      0.00000000	      0.00000000
      0.61580832	      0.00000000	      0.00000000	      0.00000000	      0.00000000
      0.61611710	      0.00000000	      0.00000000	      0.00000000	      0.00000000
      0.61642588	      0.00000000	      0.00000000	      0.00000000	      0.00000000
      0.61668347	      0.00000000	      0.00000000	      0.00000000	      0.00000000
      0.61700084	      0.00000000	      0.00000000	      0.00000000	      0.00000000
      0.61731821	      0.00000000	      0.00000000	      0.00000000	      0.00000000
      0.61760639	      0.00000000	      0.00000000	      0.00000000	      0.00000000
      0.61789457	      0.00000000	      0.00000000	      0.00000000	      0.00000000
      0.61821369	      0.00000000	      0.00000000	      0.00000000	      0.00000000
      0.61853281	      0.00000000	      0.00000000	      0.00000000	      0.00000000
      0.61874099	      0.00000000	      0.00000000	      0.00000000	      0.00000000
      0.61904859	      0.00000000	      0.00000000	      0.00000000	      0.00000000
      0.61935620	      0.00000000	      0.00000000	      0.00000000	      0.00000000
      0.61960862	      0.00000000	      0.00000000	      0.00000000	      0.00000000
      0.61992960	      0.00000000	      0.00000000	      0.00000000	      0.00000000
      0.62025057	      0.00000000	      0.00000000	      0.00000000	      0.00000000
      0.62043893	      0.00000000	      0.00000000	      0.00000000	      0.00000000
      0.62074095	      0.00000000	      0.00000000	      0.00000000	      0.00000000
      0.62104296	      0.00000000	      0.00000000	      0.00000000	      0.00000000
      0.62124551	      0.00000000	      0.00000000	      0.00000000	      0.00000000
      0.62155121	      0.00000000	      0.00000000	      0.00000000	      0.00000000
      0.62185690	      0.00000000	      0.00000000	      0.00000000	      0.00000000
      0.62209969	      0.00000000	      0.00000000	      0.00000000	      0.00000000
      0.62242587	      0.00000000	      0.00000000	      0.00000000	      0.00000000
      0.62275204	      0.00000000	      0.00000000	      0.00000000	      0.00000000
      0.62301297	      0.00000000	      0.00000000	      0.00000000	      0.00000000
      0.62327390	      0.00000000	      0.00000000	      0.00000000	      0.00000000
      0.62358099	      0.00000000	      0.00000000	      0.00000000	      0.00000000
      0.62388808	      0.00000000	      0.00000000	      0.00000000	      0.00000000
      0.62415613	      0.00000000	      0.00000000	      0.00000000	      0.00000000
      0.62448784	      0.00000000	      0.00000000	      0.00000000	      0.00000000
      0.62481954	      0.00000000	      0.00000000	      0.00000000	      0.00000000
      0.62506926	      0.00000000	      0.00000000	      0.00000000	      0.00000000
      0.62538702	      0.00000000	      0.00000000	      0.00000000	      0.00000000
      0.62570478	      0.00000000	      0.00000000	      0.00000000	      0.00000000
      0.62595488	      0.00000000	      0.00000000	      0.00000000	      0.00000000
      0.62628762	      0.00000000	      0.00000000	      0.00000000	      0.00000000
      0.62662037	      0.00000000	      0.00000000	      0.00000000	      0.00000000
      0.62689008	      0.00000000	      0.00000000	      0.00000000	      0.00000000
      0.62715979	      0.00000000	      0.00000000	      0.00000000	      0.00000000
      0.62744681	      0.00000000	      0.00000000	      0.00000000	      0.00000000
      0.62773383	      0.00000000	      0.00000000	      0.00000000	      0.00000000
      0.62804515	      0.00000000	      0.00000000	      0.00000000	      0.00000000
      0.62835647	      0.00000000	      0.00000000	      0.00000000	      0.00000000
      0.62863537	      0.00000000	      0.00000000	      0.00000000	      0.00000000
      0.62891427	      0.00000000	      0.00000000	      0.00000000	      0.00000000
      0.62923509	      0.00000000	      0.00000000	      0.00000000	      0.00000000
      0.62955592	      0.00000000	      0.00000000	      0.00000000	      0.00000000
      0.62974903	      0.00000000	      0.00000000	      0.00000000	      0.00000000
      0.63005033	      0.00000000	      0.00000000	      0.00000000	      0.00000000
      0.63035163	      0.00000000	      0.00000000	      0.00000000	      0.00000000
      0.63060117	      0.00000000	      0.00000000	      0.00000000	      0.00000000
      0.63093129	      0.00000000	      0.00000000	      0.00000000	      0.00000000
      0.63126141	      0.00000000	      0.00000000	      0.00000000	      0.00000000
      0.63152051	      0.00000000	      0.00000000	      0.00000000	      0.00000000
      0.63177961	      0.00000000	      0.00000000	      0.00000000	      0.00000000
      0.63208581	      0.00000000	      0.00000000	      0.00000000	      0.00000000
      0.63239201	      0.00000000	      0.00000000	      0.00000000	      0.00000000
      0.63266957	      0.00000000	      0.00000000	      0.00000000	      0.00000000
      0.63294712	      0.00000000	      0.00000000	      0.00000000	      0.00000000
      0.63326714	      0.00000000	      0.00000000	      0.00000000	      0.00000000
      0.63358716	      0.00000000	      0.00000000	      0.00000000	      0.00000000
      0.63382130	      0.00000000	      0.00000000	      0.00000000	      0.00000000
      0.63415389	      0.00000000	      0.00000000	      0.00000000	      0.00000000
      0.63448647	      0.00000000	      0.00000000	      0.00000000	      0.00000000
      0.63474631	      0.00000000	      0.00000000	      0.00000000	      0.00000000
      0.63500614	      0.00000000	      0.00000000	      0.00000000	      0.00000000
      0.63530144	      0.00000000	      0.00000000	      0.00000000	      0.00000000
      0.63559673	      0.00000000	      0.00000000	      0.00000000	      0.00000000
      0.63589813	      0.00000000	      0.00000000	      0.00000000	      0.00000000
      0.63619952	      0.00000000	      0.00000000	      0.00000000	      0.00000000
      0.63650454	      0.00000000	      0.00000000	      0.00000000	      0.00000000
      0.63680956	      0.00000000	      0.00000000	      0.00000000	      0.00000000
      0.63711294	      0.00000000	      0.00000000	      0.00000000	      0.00000000
      0.63741633	      0.00000000	      0.00000000	      0.00000000	      0.00000000
      0.63772328	      0.00000000	      0.00000000	      0.00000000	      0.00000000
      0.63803023	      0.00000000	      0.00000000	      0.00000000	      0.00000000
      0.63833257	      0.00000000	      0.00000000	      0.00000000	      0.00000000
      0.63863492	      0.00000000	      0.00000000	      0.00000000	      0.00000000
      0.63894399	      0.00000000	      0.00000000	      0.00000000	      0.00000000
      0.63925305	      0.00000000	      0.00000000	      0.00000000	      0.00000000
      0.63955262	      0.00000000	      0.00000000	      0.00000000	      0.00000000
      0.63985219	      0.00000000	      0.00000000	      0.00000000	      0.00000000
      0.64016455	      0.00000000	      0.00000000	      0.00000000	      0.00000000
      0.64047692	      0.00000000	      0.00000000	      0.00000000	      0.00000000
      0.64077061	      0.00000000	      0.00000000	      0.00000000	      0.00000000
      0.64106429	      0.00000000	      0.00000000	      0.00000000	      0.00000000
      0.64138105	      0.00000000	      0.00000000	      0.00000000	      0.00000000
      0.64169781	      0.00000000	      0.00000000	      0.00000000	      0.00000000
      0.64198000	      0.00000000	      0.00000000	      0.00000000	      0.00000000
      0.64226219	      0.00000000	      0.00000000	      0.00000000	      0.00000000
      0.64258209	      0.00000000	      0.00000000	      0.00000000	      0.00000000
      0.64290198	      0.00000000	      0.00000000	      0.00000000	      0.00000000
      0.64316632	      0.00000000	      0.00000000	      0.00000000	      0.00000000
      0.64349401	      0.00000000	      0.00000000	      0.00000000	      0.00000000
      0.64382170	      0.00000000	      0.00000000	      0.00000000	      0.00000000
      0.64405100	      0.00000000	      0.00000000	      0.00000000	      0.00000000
      0.64437562	      0.00000000	      0.00000000	      0.00000000	      0.00000000
      0.64470024	      0.00000000	      0.00000000	      0.00000000	      0.00000000
      0.64495959	      0.00000000	      0.00000000	      0.00000000	      0.00000000
      0.64521895	      0.00000000	      0.00000000	      0.00000000	      0.00000000
      0.64552546	      0.00000000	      0.00000000	      0.00000000	      0.00000000
      0.64583197	      0.00000000	      0.00000000	      0.00000000	      0.00000000
      0.64611809	      0.00000000	      0.00000000	      0.00000000	      0.00000000
      0.64640421	      0.00000000	      0.00000000	      0.00000000	      0.00000000
      0.64672192	      0.00000000	      0.00000000	      0.00000000	      0.00000000
      0.64703963	      0.00000000	      0.00000000	      0.00000000	      0.00000000
      0.64731876	      0.00000000	      0.00000000	      0.00000000	      0.00000000
      0.64759789	      0.00000000	      0.00000000	      0.00000000	      0.00000000
      0.64791705	      0.00000000	      0.00000000	      0.00000000	      0.00000000
      0.64823621	      0.00000000	      0.00000000	      0.00000000	      0.00000000
      0.64850693	      0.00000000	      0.00000000	      0.00000000	      0.00000000
      0.64883339	      0.00000000	      0.00000000	      0.00000000	      0.00000000
      0.64915985	      0.00000000	      0.00000000	      0.00000000	      0.00000000
      0.64942058	      0.00000000	      0.00000000	      0.00000000	      0.00000000
      0.64974684	      0.00000000	      0.00000000	      0.00000000	      0.00000000
      0.65007309	      0.00000000	      0.00000000	      0.00000000	      0.00000000
      0.65030195	      0.00000000	      0.00000000	      0.00000000	      0.00000000
      0.65062454	      0.00000000	      0.00000000	      0.00000000	      0.00000000
      0.65094713	      0.00000000	      0.00000000	      0.00000000	      0.00000000
      0.65120471	      0.00000000	      0.00000000	      0.00000000	      0.00000000
      0.65146229	      0.00000000	      0.00000000	      0.00000000	      0.00000000
      0.65177030	      0.00000000	      0.00000000	      0.00000000	      0.00000000
      0.65207830	      0.00000000	      0.00000000	      0.00000000	      0.00000000
      0.65236421	      0.00000000	      0.00000000	      0.00000000	      0.00000000
      0.65265012	      0.00000000	      0.00000000	      0.00000000	      0.00000000
      0.65296749	      0.00000000	      0.00000000	      0.00000000	      0.00000000
      0.65328486	      0.00000000	      0.00000000	      0.00000000	      0.00000000
      0.65357006	      0.00000000	      0.00000000	      0.00000000	      0.00000000
      0.65385526	      0.00000000	      0.00000000	      0.00000000	      0.00000000
      0.65417377	      0.00000000	      0.00000000	      0.00000000	      0.00000000
      0.65449228	      0.00000000	      0.00000000	      0.00000000	      0.00000000
      0.65477580	      0.00000000	      0.00000000	      0.00000000	      0.00000000
      0.65505931	      0.00000000	      0.00000000	      0.00000000	      0.00000000
      0.65537769	      0.00000000	      0.00000000	      0.00000000	      0.00000000
      0.65569606	      0.00000000	      0.00000000	      0.00000000	      0.00000000
      0.65597970	      0.00000000	      0.00000000	      0.00000000	      0.00000000
      0.65626335	      0.00000000	      0.00000000	      0.00000000	      0.00000000
      0.65658152	      0.00000000	      0.00000000	      0.00000000	      0.00000000
      0.65689969	      0.00000000	      0.00000000	      0.00000000	      0.00000000
      0.65718481	      0.00000000	      0.00000000	      0.00000000	      0.00000000
      0.65746994	      0.00000000	      0.00000000	      0.00000000	      0.00000000
      0.65778802	      0.00000000	      0.00000000	      0.00000000	      0.00000000
      0.65810610	      0.00000000	      0.00000000	      0.00000000	      0.00000000
      0.65839333	      0.00000000	      0.00000000	      0.00000000	      0.00000000
      0.65868056	      0.00000000	      0.00000000	      0.00000000	      0.00000000
      0.65899858	      0.00000000	      0.00000000	      0.00000000	      0.00000000
      0.65931661	      0.00000000	      0.00000000	      0.00000000	      0.00000000
      0.65960618	      0.00000000	      0.00000000	      0.00000000	      0.00000000
      0.65989574	      0.00000000	      0.00000000	      0.00000000	      0.00000000
      0.66021370	      0.00000000	      0.00000000	      0.00000000	      0.00000000
      0.66053166	      0.00000000	      0.00000000	      0.00000000	      0.00000000
      0.66082362	      0.00000000	      0.00000000	      0.00000000	      0.00000000
      0.66111558	      0.00000000	      0.00000000	      0.00000000	      0.00000000
      0.66143343	      0.00000000	      0.00000000	      0.00000000	      0.00000000
      0.66175128	      0.00000000	      0.00000000	      0.00000000	      0.00000000
      0.66204562	      0.00000000	      0.00000000	      0.00000000	      0.00000000
      0.66233996	      0.00000000	      0.00000000	      0.00000000	      0.00000000
      0.66265764	      0.00000000	      0.00000000	      0.00000000	      0.00000000
      0.66297533	      0.00000000	      0.00000000	      0.00000000	      0.00000000
      0.66327201	      0.00000000	      0.00000000	      0.00000000	      0.00000000
      0.66356870	      0.00000000	      0.00000000	      0.00000000	      0.00000000
      0.66388615	      0.00000000	      0.00000000	      0.00000000	      0.00000000
      0.66420361	      0.00000000	      0.00000000	      0.00000000	      0.00000000
      0.66450257	      0.00000000	      0.00000000	      0.00000000	      0.00000000
      0.66480153	      0.00000000	      0.00000000	      0.00000000	      0.00000000
      0.66511871	      0.00000000	      0.00000000	      0.00000000	      0.00000000
      0.66543589	      0.00000000	      0.00000000	      0.00000000	      0.00000000
      0.66573704	      0.00000000	      0.00000000	      0.00000000	      0.00000000
      0.66603818	      0.00000000	      0.00000000	      0.00000000	      0.00000000
      0.66635504	      0.00000000	      0.00000000	      0.00000000	      0.00000000
      0.66667189	      0.00000000	      0.00000000	      0.00000000	      0.00000000
      0.66697510	      0.00000000	      0.00000000	      0.00000000	      0.00000000
      0.66727832	      0.00000000	      0.00000000	      0.00000000	      0.00000000
      0.66759481	      0.00000000	      0.00000000	      0.00000000	      0.00000000
      0.66791129	      0.00000000	      0.00000000	      0.00000000	      0.00000000
      0.66821644	      0.00000000	      0.00000000	      0.00000000	      0.00000000
      0.66852159	      0.00000000	      0.00000000	      0.00000000	      0.00000000
      0.66883769	      0.00000000	      0.00000000	      0.00000000	      0.00000000
      0.66915380	      0.00000000	      0.00000000	      0.00000000	      0.00000000
      0.66946071	      0.00000000	      0.00000000	      0.00000000	      0.00000000
      0.66976763	      0.00000000	      0.00000000	      0.00000000	      0.00000000
      0.67008335	      0.00000000	      0.00000000	      0.00000000	      0.00000000
      0.67039907	      0.00000000	      0.00000000	      0.00000000	      0.00000000
      0.67070757	      0.00000000	      0.00000000	      0.00000000	      0.00000000
      0.67101607	      0.00000000	      0.00000000	      0.00000000	      0.00000000
      0.67133144	      0.00000000	      0.00000000	      0.00000000	      0.00000000
      0.67164681	      0.00000000	      0.00000000	      0.00000000	      0.00000000
      0.67195669	      0.00000000	      0.00000000	      0.00000000	      0.00000000
      0.67226658	      0.00000000	      0.00000000	      0.00000000	      0.00000000
      0.67258165	      0.00000000	      0.00000000	      0.00000000	      0.00000000
      0.67289672	      0.00000000	      0.00000000	      0.00000000	      0.00000000
      0.67320779	      0.00000000	      0.00000000	      0.00000000	      0.00000000
      0.67351887	      0.00000000	      0.00000000	      0.00000000	      0.00000000
      0.67382994	      0.00000000	      0.00000000	      0.00000000	      0.00000000
      0.67414102	      0.00000000	      0.00000000	      0.00000000	      0.00000000
      0.67445209	      0.00000000	      0.00000000	      0.00000000	      0.00000000
      0.67476316	      0.00000000	      0.00000000	      0.00000000	      0.00000000
      0.67507424	      0.00000000	      0.00000000	      0.00000000	      0.00000000
      0.67538531	      0.00000000	      0.00000000	      0.00000000	      0.00000000
      0.67569638	      0.00000000	      0.00000000	      0.00000000	      0.00000000
      0.67600746	      0.00000000	      0.00000000	      0.00000000	      0.00000000
      0.67631853	      0.00000000	      0.00000000	      0.00000000	      0.00000000
      0.67662960	      0.00000000	      0.00000000	      0.00000000	      0.00000000
      0.67694068	      0.00000000	      0.00000000	      0.00000000	      0.00000000
      0.67725175	      0.00000000	      0.00000000	      0.00000000	      0.00000000
      0.67756282	      0.00000000	      0.00000000	      0.00000000	      0.00000000
      0.67787390	      0.00000000	      0.00000000	      0.00000000	      0.00000000
      0.67818497	      0.00000000	      0.00000000	      0.00000000	      0.00000000
      0.67849605	      0.00000000	      0.00000000	      0.00000000	      0.00000000
      0.67880712	      0.00000000	      0.00000000	      0.00000000	      0.00000000
      0.67911819	      0.00000000	      0.00000000	      0.00000000	      0.00000000
      0.67942927	      0.00000000	      0.00000000	      0.00000000	      0.00000000
      0.67974034	      0.00000000	      0.00000000	      0.00000000	      0.00000000
      0.68005141	      0.00000000	      0.00000000	      0.00000000	      0.00000000
      0.68036249	      0.00000000	      0.00000000	      0.00000000	      0.00000000
      0.68067356	      0.00000000	      0.00000000	      0.00000000	      0.00000000
      0.68098463	      0.00000000	      0.00000000	      0.00000000	      0.00000000
      0.68129571	      0.00000000	      0.00000000	      0.00000000	      0.00000000
      0.68160678	      0.00000000	      0.00000000	      0.00000000	      0.00000000
      0.68191785	      0.00000000	      0.00000000	      0.00000000	      0.00000000
      0.68222893	      0.00000000	      0.00000000	      0.00000000	      0.00000000
      0.68254000	      0.00000000	      0.00000000	      0.00000000	      0.00000000
      0.68285108	      0.00000000	      0.00000000	      0.00000000	      0.00000000
      0.68316215	      0.00000000	      0.00000000	      0.00000000	      0.00000000
      0.68347322	      0.00000000	      0.00000000	      0.00000000	      0.00000000
      0.68378430	      0.00000000	      0.00000000	      0.00000000	      0.00000000
      0.68409537	      0.00000000	      0.00000000	      0.00000000	      0.00000000
      0.68440644	      0.00000000	      0.00000000	      0.00000000	      0.00000000
      0.68471752	      0.00000000	      0.00000000	      0.00000000	      0.00000000
      0.68502859	      0.00000000	      0.00000000	      0.00000000	      0.00000000
      0.68533966	      0.00000000	      0.00000000	      0.00000000	      0.00000000
      0.68565074	      0.00000000	      0.00000000	      0.00000000	      0.00000000
      0.68596181	      0.00000000	      0.00000000	      0.00000000	      0.00000000
      0.68627289	      0.00000000	      0.00000000	      0.00000000	      0.00000000
      0.68658396	      0.00000000	      0.00000000	      0.00000000	      0.00000000
      0.68689503	      0.00000000	      0.00000000	      0.00000000	      0.00000000
      0.68720611	      0.00000000	      0.00000000	      0.00000000	      0.00000000
      0.68751718	      0.00000000	      0.00000000	      0.00000000	      0.00000000
      0.68782825	      0.00000000	      0.00000000	      0.00000000	      0.00000000
      0.68813933	      0.00000000	      0.00000000	      0.00000000	      0.00000000
      0.68845040	      0.00000000	      0.00000000	      0.00000000	      0.00000000
      0.68876147	      0.00000000	      0.00000000	      0.00000000	      0.00000000
      0.68907255	      0.00000000	      0.00000000	      0.00000000	      0.00000000
      0.68938362	      0.00000000	      0.00000000	      0.00000000	      0.00000000
      0.68969469	      0.00000000	      0.00000000	      0.00000000	      0.00000000
      0.69000577	      0.00000000	      0.00000000	      0.00000000	      0.00000000
      0.69031684	      0.00000000	      0.00000000	      0.00000000	      0.00000000
      0.69062792	      0.00000000	      0.00000000	      0.00000000	      0.00000000
      0.69093899	      0.00000000	      0.00000000	      0.00000000	      0.00000000
      0.69125006	      0.00000000	      0.00000000	      0.00000000	      0.00000000
      0.69156114	      0.00000000	      0.00000000	      0.00000000	      0.00000000
      0.69187221	      0.00000000	      0.00000000	      0.00000000	      0.00000000
      0.69218328	      0.00000000	      0.00000000	      0.00000000	      0.00000000
      0.69249436	      0.00000000	      0.00000000	      0.00000000	      0.00000000
      0.69280543	      0.00000000	      0.00000000	      0.00000000	      0.00000000
      0.69311650	      0.00000000	      0.00000000	      0.00000000	      0.00000000
      0.69342758	      0.00000000	      0.00000000	      0.00000000	      0.00000000
      0.69373865	      0.00000000	      0.00000000	      0.00000000	      0.00000000
      0.69404972	      0.00000000	      0.00000000	      0.00000000	      0.00000000
      0.69436080	      0.00000000	      0.00000000	      0.00000000	      0.00000000
      0.69467187	      0.00000000	      0.00000000	      0.00000000	      0.00000000
      0.69498295	      0.00000000	      0.00000000	      0.00000000	      0.00000000
      0.69529402	      0.00000000	      0.00000000	      0.00000000	      0.00000000
      0.69560509	      0.00000000	      0.00000000	      0.00000000	      0.00000000
      0.69591617	      0.00000000	      0.00000000	      0.00000000	      0.00000000
      0.69622724	      0.00000000	      0.00000000	      0.00000000	      0.00000000
      0.69653831	      0.00000000	      0.00000000	      0.00000000	      0.00000000
      0.69684939	      0.00000000	      0.00000000	      0.00000000	      0.00000000
      0.69716046	      0.00000000	      0.00000000	      0.00000000	      0.00000000
      0.69747153	      0.00000000	      0.00000000	      0.00000000	      0.00000000
      0.69778261	      0.00000000	      0.00000000	      0.00000000	      0.00000000
      0.69809368	      0.00000000	      0.00000000	      0.00000000	      0.00000000
      0.69840475	      0.00000000	      0.00000000	      0.00000000	      0.00000000
      0.69871583	      0.00000000	      0.00000000	      0.00000000	      0.00000000
      0.69902690	      0.00000000	      0.00000000	      0.00000000	      0.00000000
      0.69933798	      0.00000000	      0.00000000	      0.00000000	      0.00000000
      0.69964905	      0.00000000	      0.00000000	      0.00000000	      0.00000000
      0.69996012	      0.00000000	      0.00000000	      0.00000000	      0.00000000
      0.70027120	      0.00000000	      0.00000000	      0.00000000	      0.00000000
      0.70058227	      0.00000000	      0.00000000	      0.00000000	      0.00000000
      0.70089334	      0.00000000	      0.00000000	      0.00000000	      0.00000000
      0.70120442	      0.00000000	      0.00000000	      0.00000000	      0.00000000
      0.70151549	      0.00000000	      0.00000000	      0.00000000	      0.00000000
      0.70182656	      0.00000000	      0.00000000	      0.00000000	      0.00000000
      0.70213764	      0.00000000	      0.00000000	      0.00000000	      0.00000000
      0.70244871	      0.00000000	      0.00000000	      0.00000000	      0.00000000
      0.70275978	      0.00000000	      0.00000000	      0.00000000	      0.00000000
      0.70307086	      0.00000000	      0.00000000	      0.00000000	      0.00000000
      0.70338193	      0.00000000	      0.00000000	      0.00000000	      0.00000000
      0.70369301	      0.00000000	      0.00000000	      0.00000000	      0.00000000
      0.70400408	      0.00000000	      0.00000000	      0.00000000	      0.00000000
      0.70431515	      0.00000000	      0.00000000	      0.00000000	      0.00000000
      0.70462623	      0.00000000	      0.00000000	      0.00000000	      0.00000000
      0.70493730	      0.00000000	      0.00000000	      0.00000000	      0.00000000
      0.70524837	      0.00000000	      0.00000000	      0.00000000	      0.00000000
      0.70555945	      0.00000000	      0.00000000	      0.00000000	      0.00000000
      0.70587052	      0.00000000	      0.00000000	      0.00000000	      0.00000000
      0.70618159	      0.00000000	      0.00000000	      0.00000000	      0.00000000
      0.70649267	      0.00000000	      0.00000000	      0.00000000	      0.00000000
      0.70680374	      0.00000000	      0.00000000	      0.00000000	      0.00000000
      0.70711481	      0.00000000	      0.00000000	      0.00000000	      0.00000000
      0.70742589	      0.00000000	      0.00000000	      0.00000000	      0.00000000
      0.70773696	      0.00000000	      0.00000000	      0.00000000	      0.00000000
      0.70804804	      0.00000000	      0.00000000	      0.00000000	      0.00000000
      0.70835911	      0.00000000	      0.00000000	      0.00000000	      0.00000000
      0.70867018	      0.00000000	      0.00000000	      0.00000000	      0.00000000
      0.70898126	      0.00000000	      0.00000000	      0.00000000	      0.00000000
      0.70929233	      0.00000000	      0.00000000	      0.00000000	      0.00000000
      0.70960340	      0.00000000	      0.00000000	      0.00000000	      0.00000000
      0.70991448	      0.00000000	      0.00000000	      0.00000000	      0.00000000
      0.71022555	      0.00000000	      0.00000000	      0.00000000	      0.00000000
      0.71053662	      0.00000000	      0.00000000	      0.00000000	      0.00000000
      0.71084770	      0.00000000	      0.00000000	      0.00000000	      0.00000000
      0.71115877	      0.00000000	      0.00000000	      0.00000000	      0.00000000
      0.71146984	      0.00000000	      0.00000000	      0.00000000	      0.00000000
      0.71178092	      0.00000000	      0.00000000	      0.00000000	      0.00000000
      0.71209199	      0.00000000	      0.00000000	      0.00000000	      0.00000000
      0.71240307	      0.00000000	      0.00000000	      0.00000000	      0.00000000
      0.71271414	      0.00000000	      0.00000000	      0.00000000	      0.00000000
      0.71302521	      0.00000000	      0.00000000	      0.00000000	      0.00000000
      0.71333629	      0.00000000	      0.00000000	      0.00000000	      0.00000000
      0.71364736	      0.00000000	      0.00000000	      0.00000000	      0.00000000
      0.71395843	      0.00000000	      0.00000000	      0.00000000	      0.00000000
      0.71426951	      0.00000000	      0.00000000	      0.00000000	      0.00000000
      0.71458058	      0.00000000	      0.00000000	      0.00000000	      0.00000000
      0.71489165	      0.00000000	      0.00000000	      0.00000000	      0.00000000
      0.71520273	      0.00000000	      0.00000000	      0.00000000	      0.00000000
      0.71551380	      0.00000000	      0.00000000	      0.00000000	      0.00000000
      0.71582488	      0.00000000	      0.00000000	      0.00000000	      0.00000000
      0.71613595	      0.00000000	      0.00000000	      0.00000000	      0.00000000
      0.71644702	      0.00000000	      0.00000000	      0.00000000	      0.00000000
      0.71675810	      0.00000000	      0.00000000	      0.00000000	      0.00000000
      0.71706917	      0.00000000	      0.00000000	      0.00000000	      0.00000000
      0.71738024	      0.00000000	      0.00000000	      0.00000000	      0.00000000
      0.71769132	      0.00000000	      0.00000000	      0.00000000	      0.00000000
      0.71800239	      0.00000000	      0.00000000	      0.00000000	      0.00000000
      0.71831346	      0.00000000	      0.00000000	      0.00000000	      0.00000000
      0.71862454	      0.00000000	      0.00000000	      0.00000000	      0.00000000
      0.71893561	      0.00000000	      0.00000000	      0.00000000	      0.00000000
      0.71924668	      0.00000000	      0.00000000	      0.00000000	      0.00000000
      0.71955776	      0.00000000	      0.00000000	      0.00000000	      0.00000000
      0.71986883	      0.00000000	      0.00000000	      0.00000000	      0.00000000
      0.72017991	      0.00000000	      0.00000000	      0.00000000	      0.00000000
      0.72049098	      0.00000000	      0.00000000	      0.00000000	      0.00000000
      0.72080205	      0.00000000	      0.00000000	      0.00000000	      0.00000000
      0.72111313	      0.00000000	      0.00000000	      0.00000000	      0.00000000
      0.72142420	      0.00000000	      0.00000000	      0.00000000	      0.00000000
      0.72173527	      0.00000000	      0.00000000	      0.00000000	      0.00000000
      0.72204635	      0.00000000	      0.00000000	      0.00000000	      0.00000000
      0.72235742	      0.00000000	      0.00000000	      0.00000000	      0.00000000
      0.72266849	      0.00000000	      0.00000000	      0.00000000	      0.00000000
      0.72297957	      0.00000000	      0.00000000	      0.00000000	      0.00000000
      0.72329064	      0.00000000	      0.00000000	      0.00000000	      0.00000000
      0.72360171	      0.00000000	      0.00000000	      0.00000000	      0.00000000
      0.72391279	      0.00000000	      0.00000000	      0.00000000	      0.00000000
      0.72422386	      0.00000000	      0.00000000	      0.00000000	      0.00000000
      0.72453494	      0.00000000	      0.00000000	      0.00000000	      0.00000000
      0.72484601	      0.00000000	      0.00000000	      0.00000000	      0.00000000
      0.72515708	      0.00000000	      0.00000000	      0.00000000	      0.00000000
      0.72546816	      0.00000000	      0.00000000	      0.00000000	      0.00000000
      0.72577923	      0.00000000	      0.00000000	      0.00000000	      0.00000000
      0.72609030	      0.00000000	      0.00000000	      0.00000000	      0.00000000
      0.72640138	      0.00000000	      0.00000000	      0.00000000	      0.00000000
      0.72671245	      0.00000000	      0.00000000	      0.00000000	      0.00000000
      0.72702352	      0.00000000	      0.00000000	      0.00000000	      0.00000000
      0.72733460	      0.00000000	      0.00000000	      0.00000000	      0.00000000
      0.72764567	      0.00000000	      0.00000000	      0.00000000	      0.00000000
      0.72795674	      0.00000000	      0.00000000	      0.00000000	      0.00000000
      0.72826782	      0.00000000	      0.00000000	      0.00000000	      0.00000000
      0.72857889	      0.00000000	      0.00000000	      0.00000000	      0.00000000
      0.72888997	      0.00000000	      0.00000000	      0.00000000	      0.00000000
      0.72920104	      0.00000000	      0.00000000	      0.00000000	      0.00000000
      0.72951211	      0.00000000	      0.00000000	      0.00000000	      0.00000000
      0.72982319	      0.00000000	      0.00000000	      0.00000000	      0.00000000
      0.73013426	      0.00000000	      0.00000000	      0.00000000	      0.00000000
      0.73044533	      0.00000000	      0.00000000	      0.00000000	      0.00000000
      0.73075641	      0.00000000	      0.00000000	      0.00000000	      0.00000000
      0.73106748	      0.00000000	      0.00000000	      0.00000000	      0.00000000
      0.73137855	      0.00000000	      0.00000000	      0.00000000	      0.00000000
      0.73168963	      0.00000000	      0.00000000	      0.00000000	      0.00000000
      0.73200070	      0.00000000	      0.00000000	      0.00000000	      0.00000000
      0.73231177	      0.00000000	      0.00000000	      0.00000000	      0.00000000
      0.73262285	      0.00000000	      0.00000000	      0.00000000	      0.00000000
      0.73293392	      0.00000000	      0.00000000	      0.00000000	      0.00000000
      0.73324500	      0.00000000	      0.00000000	      0.00000000	      0.00000000
      0.73355607	      0.00000000	      0.00000000	      0.00000000	      0.00000000
      0.73386714	      0.00000000	      0.00000000	      0.00000000	      0.00000000
      0.73417822	      0.00000000	      0.00000000	      0.00000000	      0.00000000
      0.73448929	      0.00000000	      0.00000000	      0.00000000	      0.00000000
      0.73480036	      0.00000000	      0.00000000	      0.00000000	      0.00000000
      0.73511144	      0.00000000	      0.00000000	      0.00000000	      0.00000000
      0.73542251	      0.00000000	      0.00000000	      0.00000000	      0.00000000
      0.73573358	      0.00000000	      0.00000000	      0.00000000	      0.00000000
      0.73604466	      0.00000000	      0.00000000	      0.00000000	      0.00000000
      0.73635573	      0.00000000	      0.00000000	      0.00000000	      0.00000000
      0.73666680	      0.00000000	      0.00000000	      0.00000000	      0.00000000
      0.73697788	      0.00000000	      0.00000000	      0.00000000	      0.00000000
      0.73728895	      0.00000000	      0.00000000	      0.00000000	      0.00000000
      0.73760003	      0.00000000	      0.00000000	      0.00000000	      0.00000000
      0.73791110	      0.00000000	      0.00000000	      0.00000000	      0.00000000
      0.73822217	      0.00000000	      0.00000000	      0.00000000	      0.00000000
      0.73853325	      0.00000000	      0.00000000	      0.00000000	      0.00000000
      0.73884432	      0.00000000	      0.00000000	      0.00000000	      0.00000000
      0.73915539	      0.00000000	      0.00000000	      0.00000000	      0.00000000
      0.73946647	      0.00000000	      0.00000000	      0.00000000	      0.00000000
      0.73977754	      0.00000000	      0.00000000	      0.00000000	      0.00000000
      0.74008861	      0.00000000	      0.00000000	      0.00000000	      0.00000000
      0.74039969	      0.00000000	      0.00000000	      0.00000000	      0.00000000
      0.74071076	      0.00000000	      0.00000000	      0.00000000	      0.00000000
      0.74102183	      0.00000000	      0.00000000	      0.00000000	      0.00000000
      0.74133291	      0.00000000	      0.00000000	      0.00000000	      0.00000000
      0.74164398	      0.00000000	      0.00000000	      0.00000000	      0.00000000
      0.74195506	      0.00000000	      0.00000000	      0.00000000	      0.00000000
      0.74226613	      0.00000000	      0.00000000	      0.00000000	      0.00000000
      0.74257720	      0.00000000	      0.00000000	      0.00000000	      0.00000000
      0.74288828	      0.00000000	      0.00000000	      0.00000000	      0.00000000
      0.74319935	      0.00000000	      0.00000000	      0.00000000	      0.00000000
      0.74351042	      0.00000000	      0.00000000	      0.00000000	      0.00000000
      0.74382150	      0.00000000	      0.00000000	      0.00000000	      0.00000000
      0.74413257	      0.00000000	      0.00000000	      0.00000000	      0.00000000
      0.74444364	      0.00000000	      0.00000000	      0.00000000	      0.00000000
      0.74475472	      0.00000000	      0.00000000	      0.00000000	      0.00000000
      0.74506579	      0.00000000	      0.00000000	      0.00000000	      0.00000000
      0.74537687	      0.00000000	      0.00000000	      0.00000000	      0.00000000
      0.74568794	      0.00000000	      0.00000000	      0.00000000	      0.00000000
      0.74599901	      0.00000000	      0.00000000	      0.00000000	      0.00000000
      0.74631009	      0.00000000	      0.00000000	      0.00000000	      0.00000000
      0.74662116	      0.00000000	      0.00000000	      0.00000000	      0.00000000
      0.74693223	      0.00000000	      0.00000000	      0.00000000	      0.00000000
      0.74724331	      0.00000000	      0.00000000	      0.00000000	      0.00000000
      0.74755438	      0.00000000	      0.00000000	      0.00000000	      0.00000000
      0.74786545	      0.00000000	      0.00000000	      0.00000000	      0.00000000
      0.74817653	      0.00000000	      0.00000000	      0.00000000	      0.00000000
      0.74848760	      0.00000000	      0.00000000	      0.00000000	      0.00000000
      0.74879867	      0.00000000	      0.00000000	      0.00000000	      0.00000000
      0.74910975	      0.00000000	      0.00000000	      0.00000000	      0.00000000
      0.74942082	      0.00000000	      0.00000000	      0.00000000	      0.00000000
      0.74973190	      0.00000000	      0.00000000	      0.00000000	      0.00000000
      0.75004297	      0.00000000	      0.00000000	      0.00000000	      0.00000000
      0.75035404	      0.00000000	      0.00000000	      0.00000000	      0.00000000
      0.75066512	      0.00000000	      0.00000000	      0.00000000	      0.00000000
      0.75097619	      0.00000000	      0.00000000	      0.00000000	      0.00000000
      0.75128726	      0.00000000	      0.00000000	      0.00000000	      0.00000000
      0.75159834	      0.00000000	      0.00000000	      0.00000000	      0.00000000
      0.75190941	      0.00000000	      0.00000000	      0.00000000	      0.00000000
      0.75222048	      0.00000000	      0.00000000	      0.00000000	      0.00000000
      0.75253156	      0.00000000	      0.00000000	      0.00000000	      0.00000000
      0.75284263	      0.00000000	      0.00000000	      0.00000000	      0.00000000
      0.75328755	      0.00000000	      0.00000000	      0.00000000	      0.00000000
      0.75360129	      0.00000000	      0.00000000	      0.00000000	      0.00000000
      0.75391503	      0.00000000	      0.00000000	      0.00000000	      0.00000000
      0.75415525	      0.00000000	      0.00000000	      0.00000000	      0.00000000
      0.75445913	      0.00000000	      0.00000000	      0.00000000	      0.00000000
      0.75476300	      0.00000000	      0.00000000	      0.00000000	      0.00000000
      0.75506688	      0.00000000	      0.00000000	      0.00000000	      0.00000000
      0.75537075	      0.00000000	      0.00000000	      0.00000000	      0.00000000
      0.75567463	      0.00000000	      0.00000000	      0.00000000	      0.00000000
      0.75597850	      0.00000000	      0.00000000	      0.00000000	      0.00000000
      0.75628238	      0.00000000	      0.00000000	      0.00000000	      0.00000000
      0.75658625	      0.00000000	      0.00000000	      0.00000000	      0.00000000
      0.75689013	      0.00000000	      0.00000000	      0.00000000	      0.00000000
      0.75719400	      0.00000000	      0.00000000	      0.00000000	      0.00000000
      0.75749788	      0.00000000	      0.00000000	      0.00000000	      0.00000000
      0.75780175	      0.00000000	      0.00000000	      0.00000000	      0.00000000
      0.75810563	      0.00000000	      0.00000000	      0.00000000	      0.00000000
      0.75840950	      0.00000000	      0.00000000	      0.00000000	      0.00000000
      0.75871338	      0.00000000	      0.00000000	      0.00000000	      0.00000000
      0.75901725	      0.00000000	      0.00000000	      0.00000000	      0.00000000
      0.75932113	      0.00000000	      0.00000000	      0.00000000	      0.00000000
      0.75962500	      0.00000000	      0.00000000	      0.00000000	      0.00000000
      0.75992887	      0.00000000	      0.00000000	      0.00000000	      0.00000000
      0.76023275	      0.00000000	      0.00000000	      0.00000000	      0.00000000
      0.76053662	      0.00000000	      0.00000000	      0.00000000	      0.00000000
      0.76084050	      0.00000000	      0.00000000	      0.00000000	      0.00000000
      0.76114437	      0.00000000	      0.00000000	      0.00000000	      0.00000000
      0.76144825	      0.00000000	      0.00000000	      0.00000000	      0.00000000
      0.76175212	      0.00000000	      0.00000000	      0.00000000	      0.00000000
      0.76205600	      0.00000000	      0.00000000	      0.00000000	      0.00000000
      0.76235987	      0.00000000	      0.00000000	      0.00000000	      0.00000000
      0.76266375	      0.00000000	      0.00000000	      0.00000000	      0.00000000
      0.76296762	      0.00000000	      0.00000000	      0.00000000	      0.00000000
      0.76327150	      0.00000000	      0.00000000	      0.00000000	      0.00000000
      0.76357537	      0.00000000	      0.00000000	      0.00000000	      0.00000000
      0.76387925	      0.00000000	      0.00000000	      0.00000000	      0.00000000
      0.76418312	      0.00000000	      0.00000000	      0.00000000	      0.00000000
      0.76448700	      0.00000000	      0.00000000	      0.00000000	      0.00000000
      0.76479087	      0.00000000	      0.00000000	      0.00000000	      0.00000000
      0.76509475	      0.00000000	      0.00000000	      0.00000000	      0.00000000
      0.76539862	      0.00000000	      0.00000000	      0.00000000	      0.00000000
      0.76570250	      0.00000000	      0.00000000	      0.00000000	      0.00000000
      0.76600637	      0.00000000	      0.00000000	      0.00000000	      0.00000000
      0.76627959	      0.00000000	      0.00000000	      0.00000000	      0.00000000
      0.76655282	      0.00000000	      0.00000000	      0.00000000	      0.00000000
      0.76682604	      0.00000000	      0.00000000	      0.00000000	      0.00000000
      0.76709926	      0.00000000	      0.00000000	      0.00000000	      0.00000000
      0.76737248	      0.00000000	      0.00000000	      0.00000000	      0.00000000
      0.76764571	      0.00000000	      0.00000000	      0.00000000	      0.00000000
      0.76791893	      0.00000000	      0.00000000	      0.00000000	      0.00000000
      0.76819215	      0.00000000	      0.00000000	      0.00000000	      0.00000000
      0.76846537	      0.00000000	      0.00000000	      0.00000000	      0.00000000
      0.76873860	      0.00000000	      0.00000000	      0.00000000	      0.00000000
      0.76901182	      0.00000000	      0.00000000	      0.00000000	      0.00000000
      0.76928504	      0.00000000	      0.00000000	      0.00000000	      0.00000000
      0.76955826	      0.00000000	      0.00000000	      0.00000000	      0.00000000
      0.76983149	      0.00000000	      0.00000000	      0.00000000	      0.00000000
      0.77010471	      0.00000000	      0.00000000	      0.00000000	      0.00000000
      0.77037793	      0.00000000	      0.00000000	      0.00000000	      0.00000000
      0.77065115	      0.00000000	      0.00000000	      0.00000000	      0.00000000
      0.77092438	      0.00000000	      0.00000000	      0.00000000	      0.00000000
      0.77119760	      0.00000000	      0.00000000	      0.00000000	      0.00000000
      0.77147082	      0.00000000	      0.00000000	      0.00000000	      0.00000000
      0.77174404	      0.00000000	      0.00000000	      0.00000000	      0.00000000
      0.77201727	      0.00000000	      0.00000000	      0.00000000	      0.00000000
      0.77229049	      0.00000000	      0.00000000	      0.00000000	      0.00000000
      0.77256371	      0.00000000	      0.00000000	      0.00000000	      0.00000000
      0.77283693	      0.00000000	      0.00000000	      0.00000000	      0.00000000
      0.77311016	      0.00000000	      0.00000000	      0.00000000	      0.00000000
      0.77338338	      0.00000000	      0.00000000	      0.00000000	      0.00000000
      0.77365660	      0.00000000	      0.00000000	      0.00000000	      0.00000000
      0.77392982	      0.00000000	      0.00000000	      0.00000000	      0.00000000
      0.77420305	      0.00000000	      0.00000000	      0.00000000	      0.00000000
      0.77447627	      0.00000000	      0.00000000	      0.00000000	      0.00000000
      0.77474949	      0.00000000	      0.00000000	      0.00000000	      0.00000000
      0.77502271	      0.00000000	      0.00000000	      0.00000000	      0.00000000
      0.77529594	      0.00000000	      0.00000000	      0.00000000	      0.00000000
      0.77556916	      0.00000000	      0.00000000	      0.00000000	      0.00000000
      0.77584238	      0.00000000	      0.00000000	      0.00000000	      0.00000000
      0.77611560	      0.00000000	      0.00000000	      0.00000000	      0.00000000
      0.77638883	      0.00000000	      0.00000000	      0.00000000	      0.00000000
      0.77666205	      0.00000000	      0.00000000	      0.00000000	      0.00000000
      0.77693527	      0.00000000	      0.00000000	      0.00000000	      0.00000000
      0.77720849	      0.00000000	      0.00000000	      0.00000000	      0.00000000
      0.77748172	      0.00000000	      0.00000000	      0.00000000	      0.00000000
      0.77775494	      0.00000000	      0.00000000	      0.00000000	      0.00000000
      0.77802816	      0.00000000	      0.00000000	      0.00000000	      0.00000000
      0.77830138	      0.00000000	      0.00000000	      0.00000000	      0.00000000
      0.77857461	      0.00000000	      0.00000000	      0.00000000	      0.00000000
      0.77884783	      0.00000000	      0.00000000	      0.00000000	      0.00000000
      0.77912105	      0.00000000	      0.00000000	      0.00000000	      0.00000000
      0.77939427	      0.00000000	      0.00000000	      0.00000000	      0.00000000
      0.77966750	      0.00000000	      0.00000000	      0.00000000	      0.00000000
      0.77994072	      0.00000000	      0.00000000	      0.00000000	      0.00000000
      0.78021394	      0.00000000	      0.00000000	      0.00000000	      0.00000000
      0.78048717	      0.00000000	      0.00000000	      0.00000000	      0.00000000
      0.78076039	      0.00000000	      0.00000000	      0.00000000	      0.00000000
      0.78103361	      0.00000000	      0.00000000	      0.00000000	      0.00000000
      0.78130683	      0.00000000	      0.00000000	      0.00000000	      0.00000000
      0.78158006	      0.00000000	      0.00000000	      0.00000000	      0.00000000
      0.78185328	      0.00000000	      0.00000000	      0.00000000	      0.00000000
      0.78212650	      0.00000000	      0.00000000	      0.00000000	      0.00000000
      0.78239972	      0.00000000	      0.00000000	      0.00000000	      0.00000000
      0.78267295	      0.00000000	      0.00000000	      0.00000000	      0.00000000
      0.78294617	      0.00000000	      0.00000000	      0.00000000	      0.00000000
      0.78321939	      0.00000000	      0.00000000	      0.00000000	      0.00000000
      0.78349261	      0.00000000	      0.00000000	      0.00000000	      0.00000000
      0.78376584	      0.00000000	      0.00000000	      0.00000000	      0.00000000
      0.78403906	      0.00000000	      0.00000000	      0.00000000	      0.00000000
      0.78431228	      0.00000000	      0.00000000	      0.00000000	      0.00000000
      0.78458550	      0.00000000	      0.00000000	      0.00000000	      0.00000000
      0.78485873	      0.00000000	      0.00000000	      0.00000000	      0.00000000
      0.78513195	      0.00000000	      0.00000000	      0.00000000	      0.00000000
      0.78540517	      0.00000000	      0.00000000	      0.00000000	      0.00000000
      0.78567839	      0.00000000	      0.00000000	      0.00000000	      0.00000000
      0.78595162	      0.00000000	      0.00000000	      0.00000000	      0.00000000
      0.78622484	      0.00000000	      0.00000000	      0.00000000	      0.00000000
      0.78649806	      0.00000000	      0.00000000	      0.00000000	      0.00000000
      0.78677128	      0.00000000	      0.00000000	      0.00000000	      0.00000000
      0.78704451	      0.00000000	      0.00000000	      0.00000000	      0.00000000
      0.78731773	      0.00000000	      0.00000000	      0.00000000	      0.00000000
      0.78759095	      0.00000000	      0.00000000	      0.00000000	      0.00000000
      0.78786417	      0.00000000	      0.00000000	      0.00000000	      0.00000000
      0.78813740	      0.00000000	      0.00000000	      0.00000000	      0.00000000
      0.78841062	      0.00000000	      0.00000000	      0.00000000	      0.00000000
      0.78868384	      0.00000000	      0.00000000	      0.00000000	      0.00000000
      0.78895706	      0.00000000	      0.00000000	      0.00000000	      0.00000000
      0.78923029	      0.00000000	      0.00000000	      0.00000000	      0.00000000
      0.78950351	      0.00000000	      0.00000000	      0.00000000	      0.00000000
      0.78977673	      0.00000000	      0.00000000	      0.00000000	      0.00000000
      0.79004995	      0.00000000	      0.00000000	      0.00000000	      0.00000000
      0.79032318	      0.00000000	      0.00000000	      0.00000000	      0.00000000
      0.79059640	      0.00000000	      0.00000000	      0.00000000	      0.00000000
      0.79086962	      0.00000000	      0.00000000	      0.00000000	      0.00000000
      0.79114284	      0.00000000	      0.00000000	      0.00000000	      0.00000000
      0.79141607	      0.00000000	      0.00000000	      0.00000000	      0.00000000
      0.79166189	      0.00000000	      0.00000000	      0.00000000	      0.00000000
      0.79190772	      0.00000000	      0.00000000	      0.00000000	      0.00000000
      0.79215355	      0.00000000	      0.00000000	      0.00000000	      0.00000000
      0.79239938	      0.00000000	      0.00000000	      0.00000000	      0.00000000
      0.79264521	      0.00000000	      0.00000000	      0.00000000	      0.00000000
      0.79289104	      0.00000000	      0.00000000	      0.00000000	      0.00000000
      0.79313687	      0.00000000	      0.00000000	      0.00000000	      0.00000000
      0.79338269	      0.00000000	      0.00000000	      0.00000000	      0.00000000
      0.79362852	      0.00000000	      0.00000000	      0.00000000	      0.00000000
      0.79387435	      0.00000000	      0.00000000	      0.00000000	      0.00000000
      0.79412018	      0.00000000	      0.00000000	      0.00000000	      0.00000000
      0.79436601	      0.00000000	      0.00000000	      0.00000000	      0.00000000
      0.79461184	      0.00000000	      0.00000000	      0.00000000	      0.00000000
      0.79485767	      0.00000000	      0.00000000	      0.00000000	      0.00000000
      0.79510350	      0.00000000	      0.00000000	      0.00000000	      0.00000000
      0.79534932	      0.00000000	      0.00000000	      0.00000000	      0.00000000
      0.79559515	      0.00000000	      0.00000000	      0.00000000	      0.00000000
      0.79584098	      0.00000000	      0.00000000	      0.00000000	      0.00000000
      0.79608681	      0.00000000	      0.00000000	      0.00000000	      0.00000000
      0.79633264	      0.00000000	      0.00000000	      0.00000000	      0.00000000
      0.79657847	      0.00000000	      0.00000000	      0.00000000	      0.00000000
      0.79682430	      0.00000000	      0.00000000	      0.00000000	      0.00000000
      0.79707012	      0.00000000	      0.00000000	      0.00000000	      0.00000000
      0.79731595	      0.00000000	      0.00000000	      0.00000000	      0.00000000
      0.79756178	      0.00000000	      0.00000000	      0.00000000	      0.00000000
      0.79780761	      0.00000000	      0.00000000	      0.00000000	      0.00000000
      0.79805344	      0.00000000	      0.00000000	      0.00000000	      0.00000000
      0.79829927	      0.00000000	      0.00000000	      0.00000000	      0.00000000
      0.79854510	      0.00000000	      0.00000000	      0.00000000	      0.00000000
      0.79879092	      0.00000000	      0.00000000	      0.00000000	      0.00000000
      0.79903675	      0.00000000	      0.00000000	      0.00000000	      0.00000000
      0.79928258	      0.00000000	      0.00000000	      0.00000000	      0.00000000
      0.79952841	      0.00000000	      0.00000000	      0.00000000	      0.00000000
      0.79977424	      0.00000000	      0.00000000	      0.00000000	      0.00000000
      0.80002007	      0.00000000	      0.00000000	      0.00000000	      0.00000000
      0.80026590	      0.00000000	      0.00000000	      0.00000000	      0.00000000
      0.80051172	      0.00000000	      0.00000000	      0.00000000	      0.00000000
      0.80075755	      0.00000000	      0.00000000	      0.00000000	      0.00000000
      0.80100338	      0.00000000	      0.00000000	      0.00000000	      0.00000000
      0.80124921	      0.00000000	      0.00000000	      0.00000000	      0.00000000
      0.80149504	      0.00000000	      0.00000000	      0.00000000	      0.00000000
      0.80174087	      0.00000000	      0.00000000	      0.00000000	      0.00000000
      0.80198670	      0.00000000	      0.00000000	      0.00000000	      0.00000000
      0.80223253	      0.00000000	      0.00000000	      0.00000000	      0.00000000
      0.80247835	      0.00000000	      0.00000000	      0.00000000	      0.00000000
      0.80272418	      0.00000000	      0.00000000	      0.00000000	      0.00000000
      0.80297001	      0.00000000	      0.00000000	      0.00000000	      0.00000000
      0.80321584	      0.00000000	      0.00000000	      0.00000000	      0.00000000
      0.80346167	      0.00000000	      0.00000000	      0.00000000	      0.00000000
      0.80370750	      0.00000000	      0.00000000	      0.00000000	      0.00000000
      0.80395333	      0.00000000	      0.00000000	      0.00000000	      0.00000000
      0.80419915	      0.00000000	      0.00000000	      0.00000000	      0.00000000
      0.80444498	      0.00000000	      0.00000000	      0.00000000	      0.00000000
      0.80469081	      0.00000000	      0.00000000	      0.00000000	      0.00000000
      0.80493664	      0.00000000	      0.00000000	      0.00000000	      0.00000000
      0.80518247	      0.00000000	      0.00000000	      0.00000000	      0.00000000
      0.80542830	      0.00000000	      0.00000000	      0.00000000	      0.00000000
      0.80567413	      0.00000000	      0.00000000	      0.00000000	      0.00000000
      0.80591995	      0.00000000	      0.00000000	      0.00000000	      0.00000000
      0.80616578	      0.00000000	      0.00000000	      0.00000000	      0.00000000
      0.80641161	      0.00000000	      0.00000000	      0.00000000	      0.00000000
      0.80665744	      0.00000000	      0.00000000	      0.00000000	      0.00000000
      0.80690327	      0.00000000	      0.00000000	      0.00000000	      0.00000000
      0.80714910	      0.00000000	      0.00000000	      0.00000000	      0.00000000
      0.80739493	      0.00000000	      0.00000000	      0.00000000	      0.00000000
      0.80764075	      0.00000000	      0.00000000	      0.00000000	      0.00000000
      0.80788658	      0.00000000	      0.00000000	      0.00000000	      0.00000000
      0.80813241	      0.00000000	      0.00000000	      0.00000000	      0.00000000
      0.80837824	      0.00000000	      0.00000000	      0.00000000	      0.00000000
      0.80862407	      0.00000000	      0.00000000	      0.00000000	      0.00000000
      0.80886990	      0.00000000	      0.00000000	      0.00000000	      0.00000000
      0.80911573	      0.00000000	      0.00000000	      0.00000000	      0.00000000
      0.80936156	      0.00000000	      0.00000000	      0.00000000	      0.00000000
      0.80960738	      0.00000000	      0.00000000	      0.00000000	      0.00000000
      0.80985321	      0.00000000	      0.00000000	      0.00000000	      0.00000000
      0.81009904	      0.00000000	      0.00000000	      0.00000000	      0.00000000
      0.81034487	      0.00000000	      0.00000000	      0.00000000	      0.00000000
      0.81059070	      0.00000000	      0.00000000	      0.00000000	      0.00000000
      0.81083653	      0.00000000	      0.00000000	      0.00000000	      0.00000000
      0.81108236	      0.00000000	      0.00000000	      0.00000000	      0.00000000
      0.81132818	      0.00000000	      0.00000000	      0.00000000	      0.00000000
      0.81157401	      0.00000000	      0.00000000	      0.00000000	      0.00000000
      0.81181984	      0.00000000	      0.00000000	      0.00000000	      0.00000000
      0.81206567	      0.00000000	      0.00000000	      0.00000000	      0.00000000
      0.81231150	      0.00000000	      0.00000000	      0.00000000	      0.00000000
      0.81255733	      0.00000000	      0.00000000	      0.00000000	      0.00000000
      0.81280316	      0.00000000	      0.00000000	      0.00000000	      0.00000000
      0.81304898	      0.00000000	      0.00000000	      0.00000000	      0.00000000
      0.81329481	      0.00000000	      0.00000000	      0.00000000	      0.00000000
      0.81354064	      0.00000000	      0.00000000	      0.00000000	      0.00000000
      0.81378647	      0.00000000	      0.00000000	      0.00000000	      0.00000000
      0.81403230	      0.00000000	      0.00000000	      0.00000000	      0.00000000
      0.81427813	      0.00000000	      0.00000000	      0.00000000	      0.00000000
      0.81452396	      0.00000000	      0.00000000	      0.00000000	      0.00000000
      0.81476978	      0.00000000	      0.00000000	      0.00000000	      0.00000000
      0.81501561	      0.00000000	      0.00000000	      0.00000000	      0.00000000
      0.81526144	      0.00000000	      0.00000000	      0.00000000	      0.00000000
      0.81550727	      0.00000000	      0.00000000	      0.00000000	      0.00000000
      0.81572831	      0.00000000	      0.00000000	      0.00000000	      0.00000000
      0.81594934	      0.00000000	      0.00000000	      0.00000000	      0.00000000
      0.81617038	      0.00000000	      0.00000000	      0.00000000	      0.00000000
      0.81639142	      0.00000000	      0.00000000	      0.00000000	      0.00000000
      0.81661246	      0.00000000	      0.00000000	      0.00000000	      0.00000000
      0.81683349	      0.00000000	      0.00000000	      0.00000000	      0.00000000
      0.81705453	      0.00000000	      0.00000000	      0.00000000	      0.00000000
      0.81727557	      0.00000000	      0.00000000	      0.00000000	      0.00000000
      0.81749660	      0.00000000	      0.00000000	      0.00000000	      0.00000000
      0.81771764	      0.00000000	      0.00000000	      0.00000000	      0.00000000
      0.81793868	      0.00000000	      0.00000000	      0.00000000	      0.00000000
      0.81815971	      0.00000000	      0.00000000	      0.00000000	      0.00000000
      0.81838075	      0.00000000	      0.00000000	      0.00000000	      0.00000000
      0.81860179	      0.00000000	      0.00000000	      0.00000000	      0.00000000
      0.81882283	      0.00000000	      0.00000000	      0.00000000	      0.00000000
      0.81904386	      0.00000000	      0.00000000	      0.00000000	      0.00000000
      0.81926490	      0.00000000	      0.00000000	      0.00000000	      0.00000000
      0.81948594	      0.00000000	      0.00000000	      0.00000000	      0.00000000
      0.81970697	      0.00000000	      0.00000000	      0.00000000	      0.00000000
      0.81992801	      0.00000000	      0.00000000	      0.00000000	      0.00000000
      0.82014905	      0.00000000	      0.00000000	      0.00000000	      0.00000000
      0.82037008	      0.00000000	      0.00000000	      0.00000000	      0.00000000
      0.82059112	      0.00000000	      0.00000000	      0.00000000	      0.00000000
      0.82081216	      0.00000000	      0.00000000	      0.00000000	      0.00000000
      0.82103320	      0.00000000	      0.00000000	      0.00000000	      0.00000000
      0.82125423	      0.00000000	      0.00000000	      0.00000000	      0.00000000
      0.82147527	      0.00000000	      0.00000000	      0.00000000	      0.00000000
      0.82169631	      0.00000000	      0.00000000	      0.00000000	      0.00000000
      0.82191734	      0.00000000	      0.00000000	      0.00000000	      0.00000000
      0.82213838	      0.00000000	      0.00000000	      0.00000000	      0.00000000
      0.82235942	      0.00000000	      0.00000000	      0.00000000	      0.00000000
      0.82258045	      0.00000000	      0.00000000	      0.00000000	      0.00000000
      0.82280149	      0.00000000	      0.00000000	      0.00000000	      0.00000000
      0.82302253	      0.00000000	      0.00000000	      0.00000000	      0.00000000
      0.82324357	      0.00000000	      0.00000000	      0.00000000	      0.00000000
      0.82346460	      0.00000000	      0.00000000	      0.00000000	      0.00000000
      0.82368564	      0.00000000	      0.00000000	      0.00000000	      0.00000000
      0.82390668	      0.00000000	      0.00000000	      0.00000000	      0.00000000
      0.82412771	      0.00000000	      0.00000000	      0.00000000	      0.00000000
      0.82434875	      0.00000000	      0.00000000	      0.00000000	      0.00000000
      0.82456979	      0.00000000	      0.00000000	      0.00000000	      0.00000000
      0.82479082	      0.00000000	      0.00000000	      0.00000000	      0.00000000
      0.82501186	      0.00000000	      0.00000000	      0.00000000	      0.00000000
      0.82523290	      0.00000000	      0.00000000	      0.00000000	      0.00000000
      0.82545394	      0.00000000	      0.00000000	      0.00000000	      0.00000000
      0.82567497	      0.00000000	      0.00000000	      0.00000000	      0.00000000
      0.82589601	      0.00000000	      0.00000000	      0.00000000	      0.00000000
      0.82611705	      0.00000000	      0.00000000	      0.00000000	      0.00000000
      0.82633808	      0.00000000	      0.00000000	      0.00000000	      0.00000000
      0.82655912	      0.00000000	      0.00000000	      0.00000000	      0.00000000
      0.82678016	      0.00000000	      0.00000000	      0.00000000	      0.00000000
      0.82700119	      0.00000000	      0.00000000	      0.00000000	      0.00000000
      0.82722223	      0.00000000	      0.00000000	      0.00000000	      0.00000000
      0.82744327	      0.00000000	      0.00000000	      0.00000000	      0.00000000
      0.82766431	      0.00000000	      0.00000000	      0.00000000	      0.00000000
      0.82788534	      0.00000000	      0.00000000	      0.00000000	      0.00000000
      0.82810638	      0.00000000	      0.00000000	      0.00000000	      0.00000000
      0.82832742	      0.00000000	      0.00000000	      0.00000000	      0.00000000
      0.82854845	      0.00000000	      0.00000000	      0.00000000	      0.00000000
      0.82876949	      0.00000000	      0.00000000	      0.00000000	      0.00000000
      0.82899053	      0.00000000	      0.00000000	      0.00000000	      0.00000000
      0.82921156	      0.00000000	      0.00000000	      0.00000000	      0.00000000
      0.82943260	      0.00000000	      0.00000000	      0.00000000	      0.00000000
      0.82965364	      0.00000000	      0.00000000	      0.00000000	      0.00000000
      0.82987468	      0.00000000	      0.00000000	      0.00000000	      0.00000000
      0.83009571	      0.00000000	      0.00000000	      0.00000000	      0.00000000
      0.83031675	      0.00000000	      0.00000000	      0.00000000	      0.00000000
      0.83053779	      0.00000000	      0.00000000	      0.00000000	      0.00000000
      0.83075882	      0.00000000	      0.00000000	      0.00000000	      0.00000000
      0.83097986	      0.00000000	      0.00000000	      0.00000000	      0.00000000
      0.83120090	      0.00000000	      0.00000000	      0.00000000	      0.00000000
      0.83142193	      0.00000000	      0.00000000	      0.00000000	      0.00000000
      0.83164297	      0.00000000	      0.00000000	      0.00000000	      0.00000000
      0.83186401	      0.00000000	      0.00000000	      0.00000000	      0.00000000
      0.83208505	      0.00000000	      0.00000000	      0.00000000	      0.00000000
      0.83230608	      0.00000000	      0.00000000	      0.00000000	      0.00000000
      0.83250464	      0.00000000	      0.00000000	      0.00000000	      0.00000000
      0.83270321	      0.00000000	      0.00000000	      0.00000000	      0.00000000
      0.83290177	      0.00000000	      0.00000000	      0.00000000	      0.00000000
      0.83310033	      0.00000000	      0.00000000	      0.00000000	      0.00000000
      0.83329889	      0.00000000	      0.00000000	      0.00000000	      0.00000000
      0.83349745	      0.00000000	      0.00000000	      0.00000000	      0.00000000
      0.83369602	      0.00000000	      0.00000000	      0.00000000	      0.00000000
      0.83389458	      0.00000000	      0.00000000	      0.00000000	      0.00000000
      0.83409314	      0.00000000	      0.00000000	      0.00000000	      0.00000000
      0.83429170	      0.00000000	      0.00000000	      0.00000000	      0.00000000
      0.83449026	      0.00000000	      0.00000000	      0.00000000	      0.00000000
      0.83468882	      0.00000000	      0.00000000	      0.00000000	      0.00000000
      0.83488739	      0.00000000	      0.00000000	      0.00000000	      0.00000000
      0.83508595	      0.00000000	      0.00000000	      0.00000000	      0.00000000
      0.83528451	      0.00000000	      0.00000000	      0.00000000	      0.00000000
      0.83548307	      0.00000000	      0.00000000	      0.00000000	      0.00000000
      0.83568163	      0.00000000	      0.00000000	      0.00000000	      0.00000000
      0.83588020	      0.00000000	      0.00000000	      0.00000000	      0.00000000
      0.83607876	      0.00000000	      0.00000000	      0.00000000	      0.00000000
      0.83627732	      0.00000000	      0.00000000	      0.00000000	      0.00000000
      0.83647588	      0.00000000	      0.00000000	      0.00000000	      0.00000000
      0.83667444	      0.00000000	      0.00000000	      0.00000000	      0.00000000
      0.83687301	      0.00000000	      0.00000000	      0.00000000	      0.00000000
      0.83707157	      0.00000000	      0.00000000	      0.00000000	      0.00000000
      0.83727013	      0.00000000	      0.00000000	      0.00000000	      0.00000000
      0.83746869	      0.00000000	      0.00000000	      0.00000000	      0.00000000
      0.83766725	      0.00000000	      0.00000000	      0.00000000	      0.00000000
      0.83786581	      0.00000000	      0.00000000	      0.00000000	      0.00000000
      0.83806438	      0.00000000	      0.00000000	      0.00000000	      0.00000000
      0.83826294	      0.00000000	      0.00000000	      0.00000000	      0.00000000
      0.83846150	      0.00000000	      0.00000000	      0.00000000	      0.00000000
      0.83866006	      0.00000000	      0.00000000	      0.00000000	      0.00000000
      0.83885862	      0.00000000	      0.00000000	      0.00000000	      0.00000000
      0.83905719	      0.00000000	      0.00000000	      0.00000000	      0.00000000
      0.83925575	      0.00000000	      0.00000000	      0.00000000	      0.00000000
      0.83945431	      0.00000000	      0.00000000	      0.00000000	      0.00000000
      0.83965287	      0.00000000	      0.00000000	      0.00000000	      0.00000000
      0.83985143	      0.00000000	      0.00000000	      0.00000000	      0.00000000
      0.84005000	      0.00000000	      0.00000000	      0.00000000	      0.00000000
      0.84024856	      0.00000000	      0.00000000	      0.00000000	      0.00000000
      0.84044712	      0.00000000	      0.00000000	      0.00000000	      0.00000000
      0.84064568	      0.00000000	      0.00000000	      0.00000000	      0.00000000
      0.84084424	      0.00000000	      0.00000000	      0.00000000	      0.00000000
      0.84104280	      0.00000000	      0.00000000	      0.00000000	      0.00000000
      0.84124137	      0.00000000	      0.00000000	      0.00000000	      0.00000000
      0.84141998	      0.00000000	      0.00000000	      0.00000000	      0.00000000
      0.84159859	      0.00000000	      0.00000000	      0.00000000	      0.00000000
      0.84177720	      0.00000000	      0.00000000	      0.00000000	      0.00000000
      0.84195581	      0.00000000	      0.00000000	      0.00000000	      0.00000000
      0.84213442	      0.00000000	      0.00000000	      0.00000000	      0.00000000
      0.84231303	      0.00000000	      0.00000000	      0.00000000	      0.00000000
      0.84249164	      0.00000000	      0.00000000	      0.00000000	      0.00000000
      0.84267026	      0.00000000	      0.00000000	      0.00000000	      0.00000000
      0.84284887	      0.00000000	      0.00000000	      0.00000000	      0.00000000
      0.84302748	      0.00000000	      0.00000000	      0.00000000	      0.00000000
      0.84320609	      0.00000000	      0.00000000	      0.00000000	      0.00000000
      0.84338470	      0.00000000	      0.00000000	      0.00000000	      0.00000000
      0.84356331	      0.00000000	      0.00000000	      0.00000000	      0.00000000
      0.84374192	      0.00000000	      0.00000000	      0.00000000	      0.00000000
      0.84392053	      0.00000000	      0.00000000	      0.00000000	      0.00000000
      0.84409915	      0.00000000	      0.00000000	      0.00000000	      0.00000000
      0.84427776	      0.00000000	      0.00000000	      0.00000000	      0.00000000
      0.84445637	      0.00000000	      0.00000000	      0.00000000	      0.00000000
      0.84463498	      0.00000000	      0.00000000	      0.00000000	      0.00000000
      0.84481359	      0.00000000	      0.00000000	      0.00000000	      0.00000000
      0.84499220	      0.00000000	      0.00000000	      0.00000000	      0.00000000
      0.84517081	      0.00000000	      0.00000000	      0.00000000	      0.00000000
      0.84534942	      0.00000000	      0.00000000	      0.00000000	      0.00000000
      0.84552804	      0.00000000	      0.00000000	      0.00000000	      0.00000000
      0.84570665	      0.00000000	      0.00000000	      0.00000000	      0.00000000
      0.84588526	      0.00000000	      0.00000000	      0.00000000	      0.00000000
      0.84606387	      0.00000000	      0.00000000	      0.00000000	      0.00000000
      0.84622392	      0.00000000	      0.00000000	      0.00000000	      0.00000000
      0.84638398	      0.00000000	      0.00000000	      0.00000000	      0.00000000
      0.84654403	      0.00000000	      0.00000000	      0.00000000	      0.00000000
      0.84670408	      0.00000000	      0.00000000	      0.00000000	      0.00000000
      0.84686413	      0.00000000	      0.00000000	      0.00000000	      0.00000000
      0.84702419	      0.00000000	      0.00000000	      0.00000000	      0.00000000
      0.84718424	      0.00000000	      0.00000000	      0.00000000	      0.00000000
      0.84734429	      0.00000000	      0.00000000	      0.00000000	      0.00000000
      0.84750435	      0.00000000	      0.00000000	      0.00000000	      0.00000000
      0.84766440	      0.00000000	      0.00000000	      0.00000000	      0.00000000
      0.84782445	      0.00000000	      0.00000000	      0.00000000	      0.00000000
      0.84798451	      0.00000000	      0.00000000	      0.00000000	      0.00000000
      0.84814456	      0.00000000	      0.00000000	      0.00000000	      0.00000000
      0.84830461	      0.00000000	      0.00000000	      0.00000000	      0.00000000
      0.84846467	      0.00000000	      0.00000000	      0.00000000	      0.00000000
      0.84862472	      0.00000000	      0.00000000	      0.00000000	      0.00000000
      0.84878477	      0.00000000	      0.00000000	      0.00000000	      0.00000000
      0.84894482	      0.00000000	      0.00000000	      0.00000000	      0.00000000
      0.84910488	      0.00000000	      0.00000000	      0.00000000	      0.00000000
      0.84924832	      0.00000000	      0.00000000	      0.00000000	      0.00000000
      0.84939176	      0.00000000	      0.00000000	      0.00000000	      0.00000000
      0.84953520	      0.00000000	      0.00000000	      0.00000000	      0.00000000
      0.84967864	      0.00000000	      0.00000000	      0.00000000	      0.00000000
      0.84982208	      0.00000000	      0.00000000	      0.00000000	      0.00000000
      0.84996552	      0.00000000	      0.00000000	      0.00000000	      0.00000000
      0.85010896	      0.00000000	      0.00000000	      0.00000000	      0.00000000
      0.85025240	      0.00000000	      0.00000000	      0.00000000	      0.00000000
      0.85039584	      0.00000000	      0.00000000	      0.00000000	      0.00000000
      0.85053928	      0.00000000	      0.00000000	      0.00000000	      0.00000000
      0.85068272	      0.00000000	      0.00000000	      0.00000000	      0.00000000
      0.85082615	      0.00000000	      0.00000000	      0.00000000	      0.00000000
      0.85096959	      0.00000000	      0.00000000	      0.00000000	      0.00000000
      0.85111303	      0.00000000	      0.00000000	      0.00000000	      0.00000000
      0.85125647	      0.00000000	      0.00000000	      0.00000000	      0.00000000
      0.85139991	      0.00000000	      0.00000000	      0.00000000	      0.00000000
      0.85152897	      0.00000000	      0.00000000	      0.00000000	      0.00000000
      0.85165802	      0.00000000	      0.00000000	      0.00000000	      0.00000000
      0.85178707	      0.00000000	      0.00000000	      0.00000000	      0.00000000
      0.85191612	      0.00000000	      0.00000000	      0.00000000	      0.00000000
      0.85204517	      0.00000000	      0.00000000	      0.00000000	      0.00000000
      0.85217422	      0.00000000	      0.00000000	      0.00000000	      0.00000000
      0.85230328	      0.00000000	      0.00000000	      0.00000000	      0.00000000
      0.85243233	      0.00000000	      0.00000000	      0.00000000	      0.00000000
      0.85256138	      0.00000000	      0.00000000	      0.00000000	      0.00000000
      0.85269043	      0.00000000	      0.00000000	      0.00000000	      0.00000000
      0.85281948	      0.00000000	      0.00000000	      0.00000000	      0.00000000
      0.85294854	      0.00000000	      0.00000000	      0.00000000	      0.00000000
      0.85307759	      0.00000000	      0.00000000	      0.00000000	      0.00000000
      0.85320664	      0.00000000	      0.00000000	      0.00000000	      0.00000000
      0.85333569	      0.00000000	      0.00000000	      0.00000000	      0.00000000
      0.85346474	      0.00000000	      0.00000000	      0.00000000	      0.00000000
      0.85359379	      0.00000000	      0.00000000	      0.00000000	      0.00000000
      0.85372285	      0.00000000	      0.00000000	      0.00000000	      0.00000000
      0.85383826	      0.00000000	      0.00000000	      0.00000000	      0.00000000
      0.85395368	      0.00000000	      0.00000000	      0.00000000	      0.00000000
      0.85406909	      0.00000000	      0.00000000	      0.00000000	      0.00000000
      0.85418451	      0.00000000	      0.00000000	      0.00000000	      0.00000000
      0.85429992	      0.00000000	      0.00000000	      0.00000000	      0.00000000
      0.85441534	      0.00000000	      0.00000000	      0.00000000	      0.00000000
      0.85453075	      0.00000000	      0.00000000	      0.00000000	      0.00000000
      0.85464617	      0.00000000	      0.00000000	      0.00000000	      0.00000000
      0.85476158	      0.00000000	      0.00000000	      0.00000000	      0.00000000
      0.85487700	      0.00000000	      0.00000000	      0.00000000	      0.00000000
      0.85499241	      0.00000000	      0.00000000	      0.00000000	      0.00000000
      0.85510783	      0.00000000	      0.00000000	      0.00000000	      0.00000000
      0.85522324	      0.00000000	      0.00000000	      0.00000000	      0.00000000
      0.85533866	      0.00000000	      0.00000000	      0.00000000	      0.00000000
      0.85545407	      0.00000000	      0.00000000	      0.00000000	      0.00000000
      0.85553803	      0.00000000	      0.00000000	      0.00000000	      0.00000000
      0.85562198	      0.00000000	      0.00000000	      0.00000000	      0.00000000
      0.85572780	      0.00000000	      0.00000000	      0.00000000	      0.00000000
      0.85583362	      0.00000000	      0.00000000	      0.00000000	      0.00000000
      0.85593944	      0.00000000	      0.00000000	      0.00000000	      0.00000000
      0.85604527	      0.00000000	      0.00000000	      0.00000000	      0.00000000
      0.85615109	      0.00000000	      0.00000000	      0.00000000	      0.00000000
      0.85625691	      0.00000000	      0.00000000	      0.00000000	      0.00000000
      0.85636273	      0.00000000	      0.00000000	      0.00000000	      0.00000000
      0.85646855	      0.00000000	      0.00000000	      0.00000000	      0.00000000
      0.85657437	      0.00000000	      0.00000000	      0.00000000	      0.00000000
      0.85668019	      0.00000000	      0.00000000	      0.00000000	      0.00000000
      0.85678601	      0.00000000	      0.00000000	      0.00000000	      0.00000000
      0.85689183	      0.00000000	      0.00000000	      0.00000000	      0.00000000
      0.85699765	      0.00000000	      0.00000000	      0.00000000	      0.00000000
      0.85710347	      0.00000000	      0.00000000	      0.00000000	      0.00000000
      0.85720929	      0.00000000	      0.00000000	      0.00000000	      0.00000000
      0.85731511	      0.00000000	      0.00000000	      0.00000000	      0.00000000
      0.85742093	      0.00000000	      0.00000000	      0.00000000	      0.00000000
      0.85752675	      0.00000000	      0.00000000	      0.00000000	      0.00000000
      0.85763257	      0.00000000	      0.00000000	      0.00000000	      0.00000000
      0.85773839	      0.00000000	      0.00000000	      0.00000000	      0.00000000
      0.85784421	      0.00000000	      0.00000000	      0.00000000	      0.00000000
      0.85795003	      0.00000000	      0.00000000	      0.00000000	      0.00000000
      0.85805585	      0.00000000	      0.00000000	      0.00000000	      0.00000000
      0.85816167	      0.00000000	      0.00000000	      0.00000000	      0.00000000
      0.85826749	      0.00000000	      0.00000000	      0.00000000	      0.00000000
      0.85837331	      0.00000000	      0.00000000	      0.00000000	      0.00000000
      0.85847913	      0.00000000	      0.00000000	      0.00000000	      0.00000000
      0.85858496	      0.00000000	      0.00000000	      0.00000000	      0.00000000
      0.85871214	      0.00000000	      0.00000000	      0.00000000	      0.00000000
      0.85883932	      0.00000000	      0.00000000	      0.00000000	      0.00000000
      0.85896650	      0.00000000	      0.00000000	      0.00000000	      0.00000000
      0.85909368	      0.00000000	      0.00000000	      0.00000000	      0.00000000
      0.85922086	      0.00000000	      0.00000000	      0.00000000	      0.00000000
      0.85934804	      0.00000000	      0.00000000	      0.00000000	      0.00000000
      0.85947522	      0.00000000	      0.00000000	      0.00000000	      0.00000000
      0.85960240	      0.00000000	      0.00000000	      0.00000000	      0.00000000
      0.85972958	      0.00000000	      0.00000000	      0.00000000	      0.00000000
      0.85985676	      0.00000000	      0.00000000	      0.00000000	      0.00000000
      0.85998394	      0.00000000	      0.00000000	      0.00000000	      0.00000000
      0.86011112	      0.00000000	      0.00000000	      0.00000000	      0.00000000
      0.86023829	      0.00000000	      0.00000000	      0.00000000	      0.00000000
      0.86036547	      0.00000000	      0.00000000	      0.00000000	      0.00000000
      0.86049265	      0.00000000	      0.00000000	      0.00000000	      0.00000000
      0.86054091	      0.00000000	      0.00000000	      0.00000000	      0.00000000
      0.86061671	      0.00000000	      0.00000000	      0.00000000	      0.00000000
      0.86099571	      0.00000000	      0.00000000	      0.00000000	      0.00000000
      0.86237498	      0.00000000	      0.00000000	      0.00000000	      0.00000000
      0.86375425	      0.00000000	      0.00000000	      0.00000000	      0.00000000
      0.86513352	      0.00000000	      0.00000000	      0.00000000	      0.00000000
      0.86636486	      0.00000000	      0.00000000	      0.00000000	      0.00000000
      0.86759620	      0.00000000	      0.00000000	      0.00000000	      0.00000000
      0.86882753	      0.00000000	      0.00000000	      0.00000000	      0.00000000
      0.87005887	      0.00000000	      0.00000000	      0.00000000	      0.00000000
      0.87129021	      0.00000000	      0.00000000	      0.00000000	      0.00000000
      0.87252155	      0.00000000	      0.00000000	      0.00000000	      0.00000000
      0.87375288	      0.00000000	      0.00000000	      0.00000000	      0.00000000
      0.87498422	      0.00000000	      0.00000000	      0.00000000	      0.00000000
      0.87621556	      0.00000000	      0.00000000	      0.00000000	      0.00000000
      0.87744690	      0.00000000	      0.00000000	      0.00000000	      0.00000000
      0.87757003	      0.00000000	      0.00000000	      0.00000000	      0.00000000
      0.87818570	      0.00000000	      0.00000000	      0.00000000	      0.00000000
      0.87820051	      0.00000000	      0.00000000	      0.00000000	      0.00000000
      0.87821051	      0.00000000	      0.00000000	      0.00000000	      0.00000000
      0.87822161	      0.00000000	      0.00000000	      0.00000000	      0.00000000
      0.87823161	      0.00000000	      0.00000000	      0.00000000	      0.00000000
      0.87824161	      0.00000000	      0.00000000	      0.00000000	      0.00000000
      0.87825161	      0.00000000	      0.00000000	      0.00000000	      0.00000000
      0.87826161	      0.00000000	      0.00000000	      0.00000000	      0.00000000
      0.87827161	      0.00000000	      0.00000000	      0.00000000	      0.00000000
      0.87828161	      0.00000000	      0.00000000	      0.00000000	      0.00000000
      0.87829161	      0.00000000	      0.00000000	      0.00000000	      0.00000000
      0.87830161	      0.00000000	      0.00000000	      0.00000000	      0.00000000
      0.87831161	      0.00000000	      0.00000000	      0.00000000	      0.00000000
      0.87832161	      0.00000000	      0.00000000	      0.00000000	      0.00000000
      0.87833161	      0.00000000	      0.00000000	      0.00000000	      0.00000000
      0.87834161	      0.00000000	      0.00000000	      0.00000000	      0.00000000
      0.87835161	      0.00000000	      0.00000000	      0.00000000	      0.00000000
      0.87836161	      0.00000000	      0.00000000	      0.00000000	      0.00000000
      0.87837161	      0.00000000	      0.00000000	      0.00000000	      0.00000000
      0.87838161	      0.00000000	      0.00000000	      0.00000000	      0.00000000
      0.87839161	      0.00000000	      0.00000000	      0.00000000	      0.00000000
      0.87840235	      0.00000000	      0.00000000	      0.00000000	      0.00000000
      0.87841235	      0.00000000	      0.00000000	      0.00000000	      0.00000000
      0.87842235	      0.00000000	      0.00000000	      0.00000000	      0.00000000
      0.87843235	      0.00000000	      0.00000000	      0.00000000	      0.00000000
      0.87844235	      0.00000000	      0.00000000	      0.00000000	      0.00000000
      0.87845235	      0.00000000	      0.00000000	      0.00000000	      0.00000000
      0.87846235	      0.00000000	      0.00000000	      0.00000000	      0.00000000
      0.87847235	      0.00000000	      0.00000000	      0.00000000	      0.00000000
      0.87848235	      0.00000000	      0.00000000	      0.00000000	      0.00000000
      0.87849235	      0.00000000	      0.00000000	      0.00000000	      0.00000000
      0.87850235	      0.00000000	      0.00000000	      0.00000000	      0.00000000
      0.87851235	      0.00000000	      0.00000000	      0.00000000	      0.00000000
      0.87852235	      0.00000000	      0.00000000	      0.00000000	      0.00000000
      0.87853235	      0.00000000	      0.00000000	      0.00000000	      0.00000000
      0.87854235	      0.00000000	      0.00000000	      0.00000000	      0.00000000
      0.87855235	      0.00000000	      0.00000000	      0.00000000	      0.00000000
      0.87856235	      0.00000000	      0.00000000	      0.00000000	      0.00000000
      0.87857235	      0.00000000	      0.00000000	      0.00000000	      0.00000000
      0.87858465	      0.00000000	      0.00000000	      0.00000000	      0.00000000
      0.87859694	      0.00000000	      0.00000000	      0.00000000	      0.00000000
      0.87861211	      0.00000000	      0.00000000	      0.00000000	      0.00000000
      0.87863063	      0.00000000	      0.00000000	      0.00000000	      0.00000000
      0.87864676	      0.00000000	      0.00000000	      0.00000000	      0.00000000
      0.87866290	      0.00000000	      0.00000000	      0.00000000	      0.00000000
      0.87867739	      0.00000000	      0.00000000	      0.00000000	      0.00000000
      0.87869187	      0.00000000	      0.00000000	      0.00000000	      0.00000000
      0.87870636	      0.00000000	      0.00000000	      0.00000000	      0.00000000
      0.87872085	      0.00000000	      0.00000000	      0.00000000	      0.00000000
      0.87873534	      0.00000000	      0.00000000	      0.00000000	      0.00000000
      0.87874983	      0.00000000	      0.00000000	      0.00000000	      0.00000000
      0.87876432	      0.00000000	      0.00000000	      0.00000000	      0.00000000
      0.87877880	      0.00000000	      0.00000000	      0.00000000	      0.00000000
      0.87879329	      0.00000000	      0.00000000	      0.00000000	      0.00000000
      0.87880778	      0.00000000	      0.00000000	      0.00000000	      0.00000000
      0.87882227	      0.00000000	      0.00000000	      0.00000000	      0.00000000
      0.87883676	      0.00000000	      0.00000000	      0.00000000	      0.00000000
      0.87885125	      0.00000000	      0.00000000	      0.00000000	      0.00000000
      0.87886573	      0.00000000	      0.00000000	      0.00000000	      0.00000000
      0.87888022	      0.00000000	      0.00000000	      0.00000000	      0.00000000
      0.87889471	      0.00000000	      0.00000000	      0.00000000	      0.00000000
      0.87890920	      0.00000000	      0.00000000	      0.00000000	      0.00000000
      0.87892369	      0.00000000	      0.00000000	      0.00000000	      0.00000000
      0.87893818	      0.00000000	      0.00000000	      0.00000000	      0.00000000
      0.87895266	      0.00000000	      0.00000000	      0.00000000	      0.00000000
      0.87896715	      0.00000000	      0.00000000	      0.00000000	      0.00000000
      0.87898164	      0.00000000	      0.00000000	      0.00000000	      0.00000000
      0.87899613	      0.00000000	      0.00000000	      0.00000000	      0.00000000
      0.87901062	      0.00000000	      0.00000000	      0.00000000	      0.00000000
      0.87902510	      0.00000000	      0.00000000	      0.00000000	      0.00000000
      0.87903959	      0.00000000	      0.00000000	      0.00000000	      0.00000000
      0.87905408	      0.00000000	      0.00000000	      0.00000000	      0.00000000
      0.87907172	      0.00000000	      0.00000000	      0.00000000	      0.00000000
      0.87908935	      0.00000000	      0.00000000	      0.00000000	      0.00000000
      0.87910699	      0.00000000	      0.00000000	      0.00000000	      0.00000000
      0.87912462	      0.00000000	      0.00000000	      0.00000000	      0.00000000
      0.87914226	      0.00000000	      0.00000000	      0.00000000	      0.00000000
      0.87915989	      0.00000000	      0.00000000	      0.00000000	      0.00000000
      0.87917752	      0.00000000	      0.00000000	      0.00000000	      0.00000000
      0.87919516	      0.00000000	      0.00000000	      0.00000000	      0.00000000
      0.87921279	      0.00000000	      0.00000000	      0.00000000	      0.00000000
      0.87923479	      0.00000000	      0.00000000	      0.00000000	      0.00000000
      0.87925678	      0.00000000	      0.00000000	      0.00000000	      0.00000000
      0.87927877	      0.00000000	      0.00000000	      0.00000000	      0.00000000
      0.87930076	      0.00000000	      0.00000000	      0.00000000	      0.00000000
      0.87932734	      0.00000000	      0.00000000	      0.00000000	      0.00000000
      0.87935392	      0.00000000	      0.00000000	      0.00000000	      0.00000000
      0.87938050	      0.00000000	      0.00000000	      0.00000000	      0.00000000
      0.87940707	      0.00000000	      0.00000000	      0.00000000	      0.00000000
      0.87943941	      0.00000000	      0.00000000	      0.00000000	      0.00000000
      0.87947174	      0.00000000	      0.00000000	      0.00000000	      0.00000000
      0.87950407	      0.00000000	      0.00000000	      0.00000000	      0.00000000
      0.87953640	      0.00000000	      0.00000000	      0.00000000	      0.00000000
      0.87957600	      0.00000000	      0.00000000	      0.00000000	      0.00000000
      0.87961559	      0.00000000	      0.00000000	      0.00000000	      0.00000000
      0.87965518	      0.00000000	      0.00000000	      0.00000000	      0.00000000
      0.87969478	      0.00000000	      0.00000000	      0.00000000	      0.00000000
      0.87974453	      0.00000000	      0.00000000	      0.00000000	      0.00000000
      0.87979429	      0.00000000	      0.00000000	      0.00000000	      0.00000000
      0.87984404	      0.00000000	      0.00000000	      0.00000000	      0.00000000
      0.87990418	      0.00000000	      0.00000000	      0.00000000	      0.00000000
      0.87996431	      0.00000000	      0.00000000	      0.00000000	      0.00000000
      0.88002445	      0.00000000	      0.00000000	      0.00000000	      0.00000000
      0.88010100	      0.00000000	      0.00000000	      0.00000000	      0.00000000
      0.88017755	      0.00000000	      0.00000000	      0.00000000	      0.00000000
      0.88025410	      0.00000000	      0.00000000	      0.00000000	      0.00000000
      0.88035348	      0.00000000	      0.00000000	      0.00000000	      0.00000000
      0.88045285	      0.00000000	      0.00000000	      0.00000000	      0.00000000
      0.88055223	      0.00000000	      0.00000000	      0.00000000	      0.00000000
      0.88067308	      0.00000000	      0.00000000	      0.00000000	      0.00000000
      0.88079394	      0.00000000	      0.00000000	      0.00000000	      0.00000000
      0.88091479	      0.00000000	      0.00000000	      0.00000000	      0.00000000
      0.88103565	      0.00000000	      0.00000000	      0.00000000	      0.00000000
      0.88115650	      0.00000000	      0.00000000	      0.00000000	      0.00000000
      0.88127735	      0.00000000	      0.00000000	      0.00000000	      0.00000000
      0.88142334	      0.00000000	      0.00000000	      0.00000000	      0.00000000
      0.88156933	      0.00000000	      0.00000000	      0.00000000	      0.00000000
      0.88171532	      0.00000000	      0.00000000	      0.00000000	      0.00000000
      0.88192158	      0.00000000	      0.00000000	      0.00000000	      0.00000000
      0.88210499	      0.00000000	      0.00000000	      0.00000000	      0.00000000
      0.88228839	      0.00000000	      0.00000000	      0.00000000	      0.00000000
      0.88247180	      0.00000000	      0.00000000	      0.00000000	      0.00000000
      0.88265520	      0.00000000	      0.00000000	      0.00000000	      0.00000000
      0.88283861	      0.00000000	      0.00000000	      0.00000000	      0.00000000
      0.88302201	      0.00000000	      0.00000000	      0.00000000	      0.00000000
      0.88323584	      0.00000000	      0.00000000	      0.00000000	      0.00000000
      0.88342459	      0.00000000	      0.00000000	      0.00000000	      0.00000000
      0.88361334	      0.00000000	      0.00000000	      0.00000000	      0.00000000
      0.88380209	      0.00000000	      0.00000000	      0.00000000	      0.00000000
      0.88397170	      0.00000000	      0.00000000	      0.00000000	      0.00000000
      0.88414130	      0.00000000	      0.00000000	      0.00000000	      0.00000000
      0.88431090	      0.00000000	      0.00000000	      0.00000000	      0.00000000
      0.88448050	      0.00000000	      0.00000000	      0.00000000	      0.00000000
      0.88465011	      0.00000000	      0.00000000	      0.00000000	      0.00000000
      0.88481971	      0.00000000	      0.00000000	      0.00000000	      0.00000000
      0.88498931	      0.00000000	      0.00000000	      0.00000000	      0.00000000
      0.88520599	      0.00000000	      0.00000000	      0.00000000	      0.00000000
      0.88542267	      0.00000000	      0.00000000	      0.00000000	      0.00000000
      0.88569970	      0.00000000	      0.00000000	      0.00000000	      0.00000000
      0.88593230	      0.00000000	      0.00000000	      0.00000000	      0.00000000
      0.88617283	      0.00000000	      0.00000000	      0.00000000	      0.00000000
      0.88641335	      0.00000000	      0.00000000	      0.00000000	      0.00000000
      0.88665387	      0.00000000	      0.00000000	      0.00000000	      0.00000000
      0.88689440	      0.00000000	      0.00000000	      0.00000000	      0.00000000
      0.88713492	      0.00000000	      0.00000000	      0.00000000	      0.00000000
      0.88737544	      0.00000000	      0.00000000	      0.00000000	      0.00000000
      0.88761596	      0.00000000	      0.00000000	      0.00000000	      0.00000000
      0.88785649	      0.00000000	      0.00000000	      0.00000000	      0.00000000
      0.88809701	      0.00000000	      0.00000000	      0.00000000	      0.00000000
      0.88833753	      0.00000000	      0.00000000	      0.00000000	      0.00000000
      0.88857806	      0.00000000	      0.00000000	      0.00000000	      0.00000000
      0.88881858	      0.00000000	      0.00000000	      0.00000000	      0.00000000
      0.88905910	      0.00000000	      0.00000000	      0.00000000	      0.00000000
      0.88915092	      0.00000000	      0.00000000	      0.00000000	      0.00000000
      0.88923905	      0.00000000	      0.00000000	      0.00000000	      0.00000000
      0.88932718	      0.00000000	      0.00000000	      0.00000000	      0.00000000
      0.88940354	      0.00000000	      0.00000000	      0.00000000	      0.00000000
      0.88947989	      0.00000000	      0.00000000	      0.00000000	      0.00000000
      0.88954461	      0.00000000	      0.00000000	      0.00000000	      0.00000000
      0.88960933	      0.00000000	      0.00000000	      0.00000000	      0.00000000
      0.88967404	      0.00000000	      0.00000000	      0.00000000	      0.00000000
      0.88973219	      0.00000000	      0.00000000	      0.00000000	      0.00000000
      0.88979033	      0.00000000	      0.00000000	      0.00000000	      0.00000000
      0.88984848	      0.00000000	      0.00000000	      0.00000000	      0.00000000
      0.88990662	      0.00000000	      0.00000000	      0.00000000	      0.00000000
      0.88996476	      0.00000000	      0.00000000	      0.00000000	      0.00000000
      0.89002291	      0.00000000	      0.00000000	      0.00000000	      0.00000000
      0.89007509	      0.00000000	      0.00000000	      0.00000000	      0.00000000
      0.89012727	      0.00000000	      0.00000000	      0.00000000	      0.00000000
      0.89017945	      0.00000000	      0.00000000	      0.00000000	      0.00000000
      0.89023163	      0.00000000	      0.00000000	      0.00000000	      0.00000000
      0.89028381	      0.00000000	      0.00000000	      0.00000000	      0.00000000
      0.89033599	      0.00000000	      0.00000000	      0.00000000	      0.00000000
      0.89038817	      0.00000000	      0.00000000	      0.00000000	      0.00000000
      0.89044035	      0.00000000	      0.00000000	      0.00000000	      0.00000000
      0.89049253	      0.00000000	      0.00000000	      0.00000000	      0.00000000
      0.89054471	      0.00000000	      0.00000000	      0.00000000	      0.00000000
      0.89059689	      0.00000000	      0.00000000	      0.00000000	      0.00000000
      0.89064907	      0.00000000	      0.00000000	      0.00000000	      0.00000000
      0.89070125	      0.00000000	      0.00000000	      0.00000000	      0.00000000
      0.89075343	      0.00000000	      0.00000000	      0.00000000	      0.00000000
      0.89080561	      0.00000000	      0.00000000	      0.00000000	      0.00000000
      0.89085779	      0.00000000	      0.00000000	      0.00000000	      0.00000000
      0.89090997	      0.00000000	      0.00000000	      0.00000000	      0.00000000
      0.89096215	      0.00000000	      0.00000000	      0.00000000	      0.00000000
      0.89101433	      0.00000000	      0.00000000	      0.00000000	      0.00000000
      0.89106651	      0.00000000	      0.00000000	      0.00000000	      0.00000000
      0.89111869	      0.00000000	      0.00000000	      0.00000000	      0.00000000
      0.89117087	      0.00000000	      0.00000000	      0.00000000	      0.00000000
      0.89122305	      0.00000000	      0.00000000	      0.00000000	      0.00000000
      0.89127523	      0.00000000	      0.00000000	      0.00000000	      0.00000000
      0.89132741	      0.00000000	      0.00000000	      0.00000000	      0.00000000
      0.89137959	      0.00000000	      0.00000000	      0.00000000	      0.00000000
      0.89143178	      0.00000000	      0.00000000	      0.00000000	      0.00000000
      0.89148396	      0.00000000	      0.00000000	      0.00000000	      0.00000000
      0.89153614	      0.00000000	      0.00000000	      0.00000000	      0.00000000
      0.89158832	      0.00000000	      0.00000000	      0.00000000	      0.00000000
      0.89164050	      0.00000000	      0.00000000	      0.00000000	      0.00000000
      0.89169268	      0.00000000	      0.00000000	      0.00000000	      0.00000000
      0.89174486	      0.00000000	      0.00000000	      0.00000000	      0.00000000
      0.89179704	      0.00000000	      0.00000000	      0.00000000	      0.00000000
      0.89184922	      0.00000000	      0.00000000	      0.00000000	      0.00000000
      0.89190140	      0.00000000	      0.00000000	      0.00000000	      0.00000000
      0.89195358	      0.00000000	      0.00000000	      0.00000000	      0.00000000
      0.89200576	      0.00000000	      0.00000000	      0.00000000	      0.00000000
      0.89205794	      0.00000000	      0.00000000	      0.00000000	      0.00000000
      0.89211012	      0.00000000	      0.00000000	      0.00000000	      0.00000000
      0.89216230	      0.00000000	      0.00000000	      0.00000000	      0.00000000
      0.89221448	      0.00000000	      0.00000000	      0.00000000	      0.00000000
      0.89226666	      0.00000000	      0.00000000	      0.00000000	      0.00000000
      0.89231884	      0.00000000	      0.00000000	      0.00000000	      0.00000000
      0.89237102	      0.00000000	      0.00000000	      0.00000000	      0.00000000
      0.89242320	      0.00000000	      0.00000000	      0.00000000	      0.00000000
      0.89247538	      0.00000000	      0.00000000	      0.00000000	      0.00000000
      0.89252756	      0.00000000	      0.00000000	      0.00000000	      0.00000000
      0.89259197	      0.00000000	      0.00000000	      0.00000000	      0.00000000
      0.89265639	      0.00000000	      0.00000000	      0.00000000	      0.00000000
      0.89272080	      0.00000000	      0.00000000	      0.00000000	      0.00000000
      0.89278521	      0.00000000	      0.00000000	      0.00000000	      0.00000000
      0.89286922	      0.00000000	      0.00000000	      0.00000000	      0.00000000
      0.89295322	      0.00000000	      0.00000000	      0.00000000	      0.00000000
      0.89303481	      0.00000000	      0.00000000	      0.00000000	      0.00000000
      0.89311641	      0.00000000	      0.00000000	      0.00000000	      0.00000000
      0.89318491	      0.00000000	      0.00000000	      0.00000000	      0.00000000
      0.89325341	      0.00000000	      0.00000000	      0.00000000	      0.00000000
      0.89332191	      0.00000000	      0.00000000	      0.00000000	      0.00000000
      0.89338307	      0.00000000	      0.00000000	      0.00000000	      0.00000000
      0.89344424	      0.00000000	      0.00000000	      0.00000000	      0.00000000
      0.89350541	      0.00000000	      0.00000000	      0.00000000	      0.00000000
      0.89356658	      0.00000000	      0.00000000	      0.00000000	      0.00000000
      0.89362775	      0.00000000	      0.00000000	      0.00000000	      0.00000000
      0.89368892	      0.00000000	      0.00000000	      0.00000000	      0.00000000
      0.89375009	      0.00000000	      0.00000000	      0.00000000	      0.00000000
      0.89380459	      0.00000000	      0.00000000	      0.00000000	      0.00000000
      0.89385910	      0.00000000	      0.00000000	      0.00000000	      0.00000000
      0.89391361	      0.00000000	      0.00000000	      0.00000000	      0.00000000
      0.89396812	      0.00000000	      0.00000000	      0.00000000	      0.00000000
      0.89402263	      0.00000000	      0.00000000	      0.00000000	      0.00000000
      0.89407713	      0.00000000	      0.00000000	      0.00000000	      0.00000000
      0.89413164	      0.00000000	      0.00000000	      0.00000000	      0.00000000
      0.89418615	      0.00000000	      0.00000000	      0.00000000	      0.00000000
      0.89424066	      0.00000000	      0.00000000	      0.00000000	      0.00000000
      0.89429517	      0.00000000	      0.00000000	      0.00000000	      0.00000000
      0.89434967	      0.00000000	      0.00000000	      0.00000000	      0.00000000
      0.89440418	      0.00000000	      0.00000000	      0.00000000	      0.00000000
      0.89445869	      0.00000000	      0.00000000	      0.00000000	      0.00000000
      0.89451320	      0.00000000	      0.00000000	      0.00000000	      0.00000000
      0.89456771	      0.00000000	      0.00000000	      0.00000000	      0.00000000
      0.89462221	      0.00000000	      0.00000000	      0.00000000	      0.00000000
      0.89467672	      0.00000000	      0.00000000	      0.00000000	      0.00000000
      0.89473123	      0.00000000	      0.00000000	      0.00000000	      0.00000000
      0.89478574	      0.00000000	      0.00000000	      0.00000000	      0.00000000
      0.89484024	      0.00000000	      0.00000000	      0.00000000	      0.00000000
      0.89489475	      0.00000000	      0.00000000	      0.00000000	      0.00000000
      0.89494926	      0.00000000	      0.00000000	      0.00000000	      0.00000000
      0.89500377	      0.00000000	      0.00000000	      0.00000000	      0.00000000
      0.89505828	      0.00000000	      0.00000000	      0.00000000	      0.00000000
      0.89511278	      0.00000000	      0.00000000	      0.00000000	      0.00000000
      0.89516729	      0.00000000	      0.00000000	      0.00000000	      0.00000000
      0.89522180	      0.00000000	      0.00000000	      0.00000000	      0.00000000
      0.89527631	      0.00000000	      0.00000000	      0.00000000	      0.00000000
      0.89533082	      0.00000000	      0.00000000	      0.00000000	      0.00000000
      0.89538532	      0.00000000	      0.00000000	      0.00000000	      0.00000000
      0.89543983	      0.00000000	      0.00000000	      0.00000000	      0.00000000
      0.89549434	      0.00000000	      0.00000000	      0.00000000	      0.00000000
      0.89554885	      0.00000000	      0.00000000	      0.00000000	      0.00000000
      0.89560336	      0.00000000	      0.00000000	      0.00000000	      0.00000000
      0.89565786	      0.00000000	      0.00000000	      0.00000000	      0.00000000
      0.89571237	      0.00000000	      0.00000000	      0.00000000	      0.00000000
      0.89576688	      0.00000000	      0.00000000	      0.00000000	      0.00000000
      0.89582139	      0.00000000	      0.00000000	      0.00000000	      0.00000000
      0.89587590	      0.00000000	      0.00000000	      0.00000000	      0.00000000
      0.89593040	      0.00000000	      0.00000000	      0.00000000	      0.00000000
      0.89598491	      0.00000000	      0.00000000	      0.00000000	      0.00000000
      0.89603942	      0.00000000	      0.00000000	      0.00000000	      0.00000000
      0.89609393	      0.00000000	      0.00000000	      0.00000000	      0.00000000
      0.89614844	      0.00000000	      0.00000000	      0.00000000	      0.00000000
      0.89620294	      0.00000000	      0.00000000	      0.00000000	      0.00000000
      0.89625745	      0.00000000	      0.00000000	      0.00000000	      0.00000000
      0.89631196	      0.00000000	      0.00000000	      0.00000000	      0.00000000
      0.89636647	      0.00000000	      0.00000000	      0.00000000	      0.00000000
      0.89642098	      0.00000000	      0.00000000	      0.00000000	      0.00000000
      0.89647548	      0.00000000	      0.00000000	      0.00000000	      0.00000000
      0.89652999	      0.00000000	      0.00000000	      0.00000000	      0.00000000
      0.89658450	      0.00000000	      0.00000000	      0.00000000	      0.00000000
      0.89663901	      0.00000000	      0.00000000	      0.00000000	      0.00000000
      0.89669352	      0.00000000	      0.00000000	      0.00000000	      0.00000000
      0.89674802	      0.00000000	      0.00000000	      0.00000000	      0.00000000
      0.89680253	      0.00000000	      0.00000000	      0.00000000	      0.00000000
      0.89685704	      0.00000000	      0.00000000	      0.00000000	      0.00000000
      0.89692262	      0.00000000	      0.00000000	      0.00000000	      0.00000000
      0.89698820	      0.00000000	      0.00000000	      0.00000000	      0.00000000
      0.89705378	      0.00000000	      0.00000000	      0.00000000	      0.00000000
      0.89711936	      0.00000000	      0.00000000	      0.00000000	      0.00000000
      0.89718494	      0.00000000	      0.00000000	      0.00000000	      0.00000000
      0.89725052	      0.00000000	      0.00000000	      0.00000000	      0.00000000
      0.89731610	      0.00000000	      0.00000000	      0.00000000	      0.00000000
      0.89738168	      0.00000000	      0.00000000	      0.00000000	      0.00000000
      0.89744726	      0.00000000	      0.00000000	      0.00000000	      0.00000000
      0.89751284	      0.00000000	      0.00000000	      0.00000000	      0.00000000
      0.89757842	      0.00000000	      0.00000000	      0.00000000	      0.00000000
      0.89764401	      0.00000000	      0.00000000	      0.00000000	      0.00000000
      0.89770959	      0.00000000	      0.00000000	      0.00000000	      0.00000000
      0.89777517	      0.00000000	      0.00000000	      0.00000000	      0.00000000
      0.89785437	      0.00000000	      0.00000000	      0.00000000	      0.00000000
      0.89793356	      0.00000000	      0.00000000	      0.00000000	      0.00000000
      0.89801276	      0.00000000	      0.00000000	      0.00000000	      0.00000000
      0.89809196	      0.00000000	      0.00000000	      0.00000000	      0.00000000
      0.89817116	      0.00000000	      0.00000000	      0.00000000	      0.00000000
      0.89825036	      0.00000000	      0.00000000	      0.00000000	      0.00000000
      0.89832956	      0.00000000	      0.00000000	      0.00000000	      0.00000000
      0.89840876	      0.00000000	      0.00000000	      0.00000000	      0.00000000
      0.89848796	      0.00000000	      0.00000000	      0.00000000	      0.00000000
      0.89858409	      0.00000000	      0.00000000	      0.00000000	      0.00000000
      0.89868023	      0.00000000	      0.00000000	      0.00000000	      0.00000000
      0.89877637	      0.00000000	      0.00000000	      0.00000000	      0.00000000
      0.89887251	      0.00000000	      0.00000000	      0.00000000	      0.00000000
      0.89896865	      0.00000000	      0.00000000	      0.00000000	      0.00000000
      0.89906478	      0.00000000	      0.00000000	      0.00000000	      0.00000000
      0.89918482	      0.00000000	      0.00000000	      0.00000000	      0.00000000
      0.89930486	      0.00000000	      0.00000000	      0.00000000	      0.00000000
      0.89942490	      0.00000000	      0.00000000	      0.00000000	      0.00000000
      0.89957396	      0.00000000	      0.00000000	      0.00000000	      0.00000000
      0.89972302	      0.00000000	      0.00000000	      0.00000000	      0.00000000
      0.89990429	      0.00000000	      0.00000000	      0.00000000	      0.00000000
      0.90006030	      0.00000000	      0.00000000	      0.00000000	      0.00000000
      0.90021630	      0.00000000	      0.00000000	      0.00000000	      0.00000000
      0.90035610	      0.00000000	      0.00000000	      0.00000000	      0.00000000
      0.90049590	      0.00000000	      0.00000000	      0.00000000	      0.00000000
      0.90063570	      0.00000000	      0.00000000	      0.00000000	      0.00000000
      0.90077551	      0.00000000	      0.00000000	      0.00000000	      0.00000000
      0.90091531	      0.00000000	      0.00000000	      0.00000000	      0.00000000
      0.90105511	      0.00000000	      0.00000000	      0.00000000	      0.00000000
      0.90119491	      0.00000000	      0.00000000	      0.00000000	      0.00000000
      0.90133471	      0.00000000	      0.00000000	      0.00000000	      0.00000000
      0.90147452	      0.00000000	      0.00000000	      0.00000000	      0.00000000
      0.90161432	      0.00000000	      0.00000000	      0.00000000	      0.00000000
      0.90175412	      0.00000000	      0.00000000	      0.00000000	      0.00000000
      0.90189392	      0.00000000	      0.00000000	      0.00000000	      0.00000000
      0.90203372	      0.00000000	      0.00000000	      0.00000000	      0.00000000
      0.90217353	      0.00000000	      0.00000000	      0.00000000	      0.00000000
      0.90231333	      0.00000000	      0.00000000	      0.00000000	      0.00000000
      0.90245313	      0.00000000	      0.00000000	      0.00000000	      0.00000000
      0.90259293	      0.00000000	      0.00000000	      0.00000000	      0.00000000
      0.90273273	      0.00000000	      0.00000000	      0.00000000	      0.00000000
      0.90287254	      0.00000000	      0.00000000	      0.00000000	      0.00000000
      0.90301234	      0.00000000	      0.00000000	      0.00000000	      0.00000000
      0.90315214	      0.00000000	      0.00000000	      0.00000000	      0.00000000
      0.90329194	      0.00000000	      0.00000000	      0.00000000	      0.00000000
      0.90343175	      0.00000000	      0.00000000	      0.00000000	      0.00000000
      0.90357155	      0.00000000	      0.00000000	      0.00000000	      0.00000000
      0.90374048	      0.00000000	      0.00000000	      0.00000000	      0.00000000
      0.90390941	      0.00000000	      0.00000000	      0.00000000	      0.00000000
      0.90407834	      0.00000000	      0.00000000	      0.00000000	      0.00000000
      0.90424726	      0.00000000	      0.00000000	      0.00000000	      0.00000000
      0.90441619	      0.00000000	      0.00000000	      0.00000000	      0.00000000
      0.90462115	      0.00000000	      0.00000000	      0.00000000	      0.00000000
      0.90482610	      0.00000000	      0.00000000	      0.00000000	      0.00000000
      0.90503106	      0.00000000	      0.00000000	      0.00000000	      0.00000000
      0.90531553	      0.00000000	      0.00000000	      0.00000000	      0.00000000
      0.90553927	      0.00000000	      0.00000000	      0.00000000	      0.00000000
      0.90576946	      0.00000000	      0.00000000	      0.00000000	      0.00000000
      0.90599965	      0.00000000	      0.00000000	      0.00000000	      0.00000000
      0.90622985	      0.00000000	      0.00000000	      0.00000000	      0.00000000
      0.90642964	      0.00000000	      0.00000000	      0.00000000	      0.00000000
      0.90662944	      0.00000000	      0.00000000	      0.00000000	      0.00000000
      0.90682923	      0.00000000	      0.00000000	      0.00000000	      0.00000000
      0.90702903	      0.00000000	      0.00000000	      0.00000000	      0.00000000
      0.90722882	      0.00000000	      0.00000000	      0.00000000	      0.00000000
      0.90742861	      0.00000000	      0.00000000	      0.00000000	      0.00000000
      0.90762841	      0.00000000	      0.00000000	      0.00000000	      0.00000000
      0.90780709	      0.00000000	      0.00000000	      0.00000000	      0.00000000
      0.90798576	      0.00000000	      0.00000000	      0.00000000	      0.00000000
      0.90816444	      0.00000000	      0.00000000	      0.00000000	      0.00000000
      0.90834312	      0.00000000	      0.00000000	      0.00000000	      0.00000000
      0.90852179	      0.00000000	      0.00000000	      0.00000000	      0.00000000
      0.90870047	      0.00000000	      0.00000000	      0.00000000	      0.00000000
      0.90887915	      0.00000000	      0.00000000	      0.00000000	      0.00000000
      0.90905782	      0.00000000	      0.00000000	      0.00000000	      0.00000000
      0.90923650	      0.00000000	      0.00000000	      0.00000000	      0.00000000
      0.90941518	      0.00000000	      0.00000000	      0.00000000	      0.00000000
      0.90959385	      0.00000000	      0.00000000	      0.00000000	      0.00000000
      0.90977253	      0.00000000	      0.00000000	      0.00000000	      0.00000000
      0.90995121	      0.00000000	      0.00000000	      0.00000000	      0.00000000
      0.91012989	      0.00000000	      0.00000000	      0.00000000	      0.00000000
      0.91030856	      0.00000000	      0.00000000	      0.00000000	      0.00000000
      0.91048724	      0.00000000	      0.00000000	      0.00000000	      0.00000000
      0.91066592	      0.00000000	      0.00000000	      0.00000000	      0.00000000
      0.91084459	      0.00000000	      0.00000000	      0.00000000	      0.00000000
      0.91102327	      0.00000000	      0.00000000	      0.00000000	      0.00000000
      0.91120195	      0.00000000	      0.00000000	      0.00000000	      0.00000000
      0.91138062	      0.00000000	      0.00000000	      0.00000000	      0.00000000
      0.91155930	      0.00000000	      0.00000000	      0.00000000	      0.00000000
      0.91173798	      0.00000000	      0.00000000	      0.00000000	      0.00000000
      0.91191665	      0.00000000	      0.00000000	      0.00000000	      0.00000000
      0.91209533	      0.00000000	      0.00000000	      0.00000000	      0.00000000
      0.91227401	      0.00000000	      0.00000000	      0.00000000	      0.00000000
      0.91245269	      0.00000000	      0.00000000	      0.00000000	      0.00000000
      0.91263136	      0.00000000	      0.00000000	      0.00000000	      0.00000000
      0.91281004	      0.00000000	      0.00000000	      0.00000000	      0.00000000
      0.91298872	      0.00000000	      0.00000000	      0.00000000	      0.00000000
      0.91316739	      0.00000000	      0.00000000	      0.00000000	      0.00000000
      0.91334607	      0.00000000	      0.00000000	      0.00000000	      0.00000000
      0.91352475	      0.00000000	      0.00000000	      0.00000000	      0.00000000
      0.91370342	      0.00000000	      0.00000000	      0.00000000	      0.00000000
      0.91388210	      0.00000000	      0.00000000	      0.00000000	      0.00000000
      0.91406078	      0.00000000	      0.00000000	      0.00000000	      0.00000000
      0.91423945	      0.00000000	      0.00000000	      0.00000000	      0.00000000
      0.91441813	      0.00000000	      0.00000000	      0.00000000	      0.00000000
      0.91459681	      0.00000000	      0.00000000	      0.00000000	      0.00000000
      0.91477549	      0.00000000	      0.00000000	      0.00000000	      0.00000000
      0.91495416	      0.00000000	      0.00000000	      0.00000000	      0.00000000
      0.91513284	      0.00000000	      0.00000000	      0.00000000	      0.00000000
      0.91531152	      0.00000000	      0.00000000	      0.00000000	      0.00000000
      0.91549019	      0.00000000	      0.00000000	      0.00000000	      0.00000000
      0.91566887	      0.00000000	      0.00000000	      0.00000000	      0.00000000
      0.91584755	      0.00000000	      0.00000000	      0.00000000	      0.00000000
      0.91602622	      0.00000000	      0.00000000	      0.00000000	      0.00000000
      0.91620490	      0.00000000	      0.00000000	      0.00000000	      0.00000000
      0.91638358	      0.00000000	      0.00000000	      0.00000000	      0.00000000
      0.91656226	      0.00000000	      0.00000000	      0.00000000	      0.00000000
      0.91674093	      0.00000000	      0.00000000	      0.00000000	      0.00000000
      0.91691961	      0.00000000	      0.00000000	      0.00000000	      0.00000000
      0.91709829	      0.00000000	      0.00000000	      0.00000000	      0.00000000
      0.91727696	      0.00000000	      0.00000000	      0.00000000	      0.00000000
      0.91745564	      0.00000000	      0.00000000	      0.00000000	      0.00000000
      0.91763432	      0.00000000	      0.00000000	      0.00000000	      0.00000000
      0.91781299	      0.00000000	      0.00000000	      0.00000000	      0.00000000
      0.91799167	      0.00000000	      0.00000000	      0.00000000	      0.00000000
      0.91817035	      0.00000000	      0.00000000	      0.00000000	      0.00000000
      0.91834902	      0.00000000	      0.00000000	      0.00000000	      0.00000000
      0.91852770	      0.00000000	      0.00000000	      0.00000000	      0.00000000
      0.91870638	      0.00000000	      0.00000000	      0.00000000	      0.00000000
      0.91888506	      0.00000000	      0.00000000	      0.00000000	      0.00000000
      0.91906373	      0.00000000	      0.00000000	      0.00000000	      0.00000000
      0.91924241	      0.00000000	      0.00000000	      0.00000000	      0.00000000
      0.91942109	      0.00000000	      0.00000000	      0.00000000	      0.00000000
      0.91959976	      0.00000000	      0.00000000	      0.00000000	      0.00000000
      0.91977844	      0.00000000	      0.00000000	      0.00000000	      0.00000000
      0.91995712	      0.00000000	      0.00000000	      0.00000000	      0.00000000
      0.92013579	      0.00000000	      0.00000000	      0.00000000	      0.00000000
      0.92031447	      0.00000000	      0.00000000	      0.00000000	      0.00000000
      0.92049315	      0.00000000	      0.00000000	      0.00000000	      0.00000000
      0.92067182	      0.00000000	      0.00000000	      0.00000000	      0.00000000
      0.92085050	      0.00000000	      0.00000000	      0.00000000	      0.00000000
      0.92102918	      0.00000000	      0.00000000	      0.00000000	      0.00000000
      0.92120786	      0.00000000	      0.00000000	      0.00000000	      0.00000000
      0.92138653	      0.00000000	      0.00000000	      0.00000000	      0.00000000
      0.92156521	      0.00000000	      0.00000000	      0.00000000	      0.00000000
      0.92174389	      0.00000000	      0.00000000	      0.00000000	      0.00000000
      0.92192256	      0.00000000	      0.00000000	      0.00000000	      0.00000000
      0.92210124	      0.00000000	      0.00000000	      0.00000000	      0.00000000
      0.92227992	      0.00000000	      0.00000000	      0.00000000	      0.00000000
      0.92245859	      0.00000000	      0.00000000	      0.00000000	      0.00000000
      0.92263727	      0.00000000	      0.00000000	      0.00000000	      0.00000000
      0.92281595	      0.00000000	      0.00000000	      0.00000000	      0.00000000
      0.92299462	      0.00000000	      0.00000000	      0.00000000	      0.00000000
      0.92317330	      0.00000000	      0.00000000	      0.00000000	      0.00000000
      0.92335198	      0.00000000	      0.00000000	      0.00000000	      0.00000000
      0.92353066	      0.00000000	      0.00000000	      0.00000000	      0.00000000
      0.92370933	      0.00000000	      0.00000000	      0.00000000	      0.00000000
      0.92388801	      0.00000000	      0.00000000	      0.00000000	      0.00000000
      0.92406669	      0.00000000	      0.00000000	      0.00000000	      0.00000000
      0.92424536	      0.00000000	      0.00000000	      0.00000000	      0.00000000
      0.92442404	      0.00000000	      0.00000000	      0.00000000	      0.00000000
      0.92460272	      0.00000000	      0.00000000	      0.00000000	      0.00000000
      0.92478139	      0.00000000	      0.00000000	      0.00000000	      0.00000000
      0.92496007	      0.00000000	      0.00000000	      0.00000000	      0.00000000
      0.92513875	      0.00000000	      0.00000000	      0.00000000	      0.00000000
      0.92531743	      0.00000000	      0.00000000	      0.00000000	      0.00000000
      0.92549610	      0.00000000	      0.00000000	      0.00000000	      0.00000000
      0.92567478	      0.00000000	      0.00000000	      0.00000000	      0.00000000
      0.92585346	      0.00000000	      0.00000000	      0.00000000	      0.00000000
      0.92603213	      0.00000000	      0.00000000	      0.00000000	      0.00000000
      0.92621081	      0.00000000	      0.00000000	      0.00000000	      0.00000000
      0.92638949	      0.00000000	      0.00000000	      0.00000000	      0.00000000
      0.92656816	      0.00000000	      0.00000000	      0.00000000	      0.00000000
      0.92674684	      0.00000000	      0.00000000	      0.00000000	      0.00000000
      0.92692552	      0.00000000	      0.00000000	      0.00000000	      0.00000000
      0.92710419	      0.00000000	      0.00000000	      0.00000000	      0.00000000
      0.92728287	      0.00000000	      0.00000000	      0.00000000	      0.00000000
      0.92746155	      0.00000000	      0.00000000	      0.00000000	      0.00000000
      0.92764023	      0.00000000	      0.00000000	      0.00000000	      0.00000000
      0.92781890	      0.00000000	      0.00000000	      0.00000000	      0.00000000
      0.92799758	      0.00000000	      0.00000000	      0.00000000	      0.00000000
      0.92817626	      0.00000000	      0.00000000	      0.00000000	      0.00000000
      0.92835493	      0.00000000	      0.00000000	      0.00000000	      0.00000000
      0.92853361	      0.00000000	      0.00000000	      0.00000000	      0.00000000
      0.92871229	      0.00000000	      0.00000000	      0.00000000	      0.00000000
      0.92889096	      0.00000000	      0.00000000	      0.00000000	      0.00000000
      0.92906964	      0.00000000	      0.00000000	      0.00000000	      0.00000000
      0.92924832	      0.00000000	      0.00000000	      0.00000000	      0.00000000
      0.92942699	      0.00000000	      0.00000000	      0.00000000	      0.00000000
      0.92960567	      0.00000000	      0.00000000	      0.00000000	      0.00000000
      0.92978435	      0.00000000	      0.00000000	      0.00000000	      0.00000000
      0.92996303	      0.00000000	      0.00000000	      0.00000000	      0.00000000
      0.93014170	      0.00000000	      0.00000000	      0.00000000	      0.00000000
      0.93032038	      0.00000000	      0.00000000	      0.00000000	      0.00000000
      0.93049906	      0.00000000	      0.00000000	      0.00000000	      0.00000000
      0.93067773	      0.00000000	      0.00000000	      0.00000000	      0.00000000
      0.93085641	      0.00000000	      0.00000000	      0.00000000	      0.00000000
      0.93103509	      0.00000000	      0.00000000	      0.00000000	      0.00000000
      0.93121376	      0.00000000	      0.00000000	      0.00000000	      0.00000000
      0.93139244	      0.00000000	      0.00000000	      0.00000000	      0.00000000
      0.93157112	      0.00000000	      0.00000000	      0.00000000	      0.00000000
      0.93174979	      0.00000000	      0.00000000	      0.00000000	      0.00000000
      0.93192847	      0.00000000	      0.00000000	      0.00000000	      0.00000000
      0.93210715	      0.00000000	      0.00000000	      0.00000000	      0.00000000
      0.93228583	      0.00000000	      0.00000000	      0.00000000	      0.00000000
      0.93246450	      0.00000000	      0.00000000	      0.00000000	      0.00000000
      0.93264318	      0.00000000	      0.00000000	      0.00000000	      0.00000000
      0.93282186	      0.00000000	      0.00000000	      0.00000000	      0.00000000
      0.93300053	      0.00000000	      0.00000000	      0.00000000	      0.00000000
      0.93317921	      0.00000000	      0.00000000	      0.00000000	      0.00000000
      0.93335789	      0.00000000	      0.00000000	      0.00000000	      0.00000000
      0.93357253	      0.00000000	      0.00000000	      0.00000000	      0.00000000
      0.93378717	      0.00000000	      0.00000000	      0.00000000	      0.00000000
      0.93394474	      0.00000000	      0.00000000	      0.00000000	      0.00000000
      0.93413914	      0.00000000	      0.00000000	      0.00000000	      0.00000000
      0.93433354	      0.00000000	      0.00000000	      0.00000000	      0.00000000
      0.93452554	      0.00000000	      0.00000000	      0.00000000	      0.00000000
      0.93471754	      0.00000000	      0.00000000	      0.00000000	      0.00000000
      0.93491646	      0.00000000	      0.00000000	      0.00000000	      0.00000000
      0.93511538	      0.00000000	      0.00000000	      0.00000000	      0.00000000
      0.93530572	      0.00000000	      0.00000000	      0.00000000	      0.00000000
      0.93549606	      0.00000000	      0.00000000	      0.00000000	      0.00000000
      0.93569548	      0.00000000	      0.00000000	      0.00000000	      0.00000000
      0.93589490	      0.00000000	      0.00000000	      0.00000000	      0.00000000
      0.93607864	      0.00000000	      0.00000000	      0.00000000	      0.00000000
      0.93626237	      0.00000000	      0.00000000	      0.00000000	      0.00000000
      0.93646337	      0.00000000	      0.00000000	      0.00000000	      0.00000000
      0.93666438	      0.00000000	      0.00000000	      0.00000000	      0.00000000
      0.93683107	      0.00000000	      0.00000000	      0.00000000	      0.00000000
      0.93703878	      0.00000000	      0.00000000	      0.00000000	      0.00000000
      0.93724650	      0.00000000	      0.00000000	      0.00000000	      0.00000000
      0.93740657	      0.00000000	      0.00000000	      0.00000000	      0.00000000
      0.93760049	      0.00000000	      0.00000000	      0.00000000	      0.00000000
      0.93779440	      0.00000000	      0.00000000	      0.00000000	      0.00000000
      0.93798962	      0.00000000	      0.00000000	      0.00000000	      0.00000000
      0.93818484	      0.00000000	      0.00000000	      0.00000000	      0.00000000
      0.93836234	      0.00000000	      0.00000000	      0.00000000	      0.00000000
      0.93853985	      0.00000000	      0.00000000	      0.00000000	      0.00000000
      0.93873937	      0.00000000	      0.00000000	      0.00000000	      0.00000000
      0.93893890	      0.00000000	      0.00000000	      0.00000000	      0.00000000
      0.93909528	      0.00000000	      0.00000000	      0.00000000	      0.00000000
      0.93929605	      0.00000000	      0.00000000	      0.00000000	      0.00000000
      0.93949683	      0.00000000	      0.00000000	      0.00000000	      0.00000000
      0.93965558	      0.00000000	      0.00000000	      0.00000000	      0.00000000
      0.93985404	      0.00000000	      0.00000000	      0.00000000	      0.00000000
      0.94005250	      0.00000000	      0.00000000	      0.00000000	      0.00000000
      0.94021411	      0.00000000	      0.00000000	      0.00000000	      0.00000000
      0.94042542	      0.00000000	      0.00000000	      0.00000000	      0.00000000
      0.94063672	      0.00000000	      0.00000000	      0.00000000	      0.00000000
      0.94079261	      0.00000000	      0.00000000	      0.00000000	      0.00000000
      0.94094850	      0.00000000	      0.00000000	      0.00000000	      0.00000000
      0.94112193	      0.00000000	      0.00000000	      0.00000000	      0.00000000
      0.94129535	      0.00000000	      0.00000000	      0.00000000	      0.00000000
      0.94148522	      0.00000000	      0.00000000	      0.00000000	      0.00000000
      0.94167508	      0.00000000	      0.00000000	      0.00000000	      0.00000000
      0.94183086	      0.00000000	      0.00000000	      0.00000000	      0.00000000
      0.94203502	      0.00000000	      0.00000000	      0.00000000	      0.00000000
      0.94223919	      0.00000000	      0.00000000	      0.00000000	      0.00000000
      0.94239879	      0.00000000	      0.00000000	      0.00000000	      0.00000000
      0.94255839	      0.00000000	      0.00000000	      0.00000000	      0.00000000
      0.94273271	      0.00000000	      0.00000000	      0.00000000	      0.00000000
      0.94290702	      0.00000000	      0.00000000	      0.00000000	      0.00000000
      0.94308839	      0.00000000	      0.00000000	      0.00000000	      0.00000000
      0.94326977	      0.00000000	      0.00000000	      0.00000000	      0.00000000
      0.94342452	      0.00000000	      0.00000000	      0.00000000	      0.00000000
      0.94363789	      0.00000000	      0.00000000	      0.00000000	      0.00000000
      0.94385126	      0.00000000	      0.00000000	      0.00000000	      0.00000000
      0.94398554	      0.00000000	      0.00000000	      0.00000000	      0.00000000
      0.94411983	      0.00000000	      0.00000000	      0.00000000	      0.00000000
      0.94430474	      0.00000000	      0.00000000	      0.00000000	      0.00000000
      0.94448966	      0.00000000	      0.00000000	      0.00000000	      0.00000000
      0.94465552	      0.00000000	      0.00000000	      0.00000000	      0.00000000
      0.94482138	      0.00000000	      0.00000000	      0.00000000	      0.00000000
      0.94497594	      0.00000000	      0.00000000	      0.00000000	      0.00000000
      0.94518539	      0.00000000	      0.00000000	      0.00000000	      0.00000000
      0.94539483	      0.00000000	      0.00000000	      0.00000000	      0.00000000
      0.94554036	      0.00000000	      0.00000000	      0.00000000	      0.00000000
      0.94568589	      0.00000000	      0.00000000	      0.00000000	      0.00000000
      0.94582241	      0.00000000	      0.00000000	      0.00000000	      0.00000000
      0.94604103	      0.00000000	      0.00000000	      0.00000000	      0.00000000
      0.94619421	      0.00000000	      0.00000000	      0.00000000	      0.00000000
      0.94634740	      0.00000000	      0.00000000	      0.00000000	      0.00000000
      0.94650059	      0.00000000	      0.00000000	      0.00000000	      0.00000000
      0.94665659	      0.00000000	      0.00000000	      0.00000000	      0.00000000
      0.94686760	      0.00000000	      0.00000000	      0.00000000	      0.00000000
      0.94707860	      0.00000000	      0.00000000	      0.00000000	      0.00000000
      0.94722277	      0.00000000	      0.00000000	      0.00000000	      0.00000000
      0.94736694	      0.00000000	      0.00000000	      0.00000000	      0.00000000
      0.94753239	      0.00000000	      0.00000000	      0.00000000	      0.00000000
      0.94774052	      0.00000000	      0.00000000	      0.00000000	      0.00000000
      0.94792882	      0.00000000	      0.00000000	      0.00000000	      0.00000000
      0.94816156	      0.00000000	      0.00000000	      0.00000000	      0.00000000
      0.94830967	      0.00000000	      0.00000000	      0.00000000	      0.00000000
      0.94849029	      0.00000000	      0.00000000	      0.00000000	      0.00000000
      0.94866271	      0.00000000	      0.00000000	      0.00000000	      0.00000000
      0.94888166	      0.00000000	      0.00000000	      0.00000000	      0.00000000
      0.94902423	      0.00000000	      0.00000000	      0.00000000	      0.00000000
      0.94924940	      0.00000000	      0.00000000	      0.00000000	      0.00000000
      0.94939209	      0.00000000	      0.00000000	      0.00000000	      0.00000000
      0.94953477	      0.00000000	      0.00000000	      0.00000000	      0.00000000
      0.94971387	      0.00000000	      0.00000000	      0.00000000	      0.00000000
      0.94990293	      0.00000000	      0.00000000	      0.00000000	      0.00000000
      0.95009199	      0.00000000	      0.00000000	      0.00000000	      0.00000000
      0.95024750	      0.00000000	      0.00000000	      0.00000000	      0.00000000
      0.95040301	      0.00000000	      0.00000000	      0.00000000	      0.00000000
      0.95057789	      0.00000000	      0.00000000	      0.00000000	      0.00000000
      0.95075276	      0.00000000	      0.00000000	      0.00000000	      0.00000000
      0.95092764	      0.00000000	      0.00000000	      0.00000000	      0.00000000
      0.95108328	      0.00000000	      0.00000000	      0.00000000	      0.00000000
      0.95123892	      0.00000000	      0.00000000	      0.00000000	      0.00000000
      0.95139456	      0.00000000	      0.00000000	      0.00000000	      0.00000000
      0.95156366	      0.00000000	      0.00000000	      0.00000000	      0.00000000
      0.95173276	      0.00000000	      0.00000000	      0.00000000	      0.00000000
      0.95190186	      0.00000000	      0.00000000	      0.00000000	      0.00000000
      0.95207096	      0.00000000	      0.00000000	      0.00000000	      0.00000000
      0.95221085	      0.00000000	      0.00000000	      0.00000000	      0.00000000
      0.95235074	      0.00000000	      0.00000000	      0.00000000	      0.00000000
      0.95253303	      0.00000000	      0.00000000	      0.00000000	      0.00000000
      0.95271532	      0.00000000	      0.00000000	      0.00000000	      0.00000000
      0.95285305	      0.00000000	      0.00000000	      0.00000000	      0.00000000
      0.95299078	      0.00000000	      0.00000000	      0.00000000	      0.00000000
      0.95317360	      0.00000000	      0.00000000	      0.00000000	      0.00000000
      0.95335641	      0.00000000	      0.00000000	      0.00000000	      0.00000000
      0.95349308	      0.00000000	      0.00000000	      0.00000000	      0.00000000
      0.95362974	      0.00000000	      0.00000000	      0.00000000	      0.00000000
      0.95381300	      0.00000000	      0.00000000	      0.00000000	      0.00000000
      0.95399626	      0.00000000	      0.00000000	      0.00000000	      0.00000000
      0.95412931	      0.00000000	      0.00000000	      0.00000000	      0.00000000
      0.95426237	      0.00000000	      0.00000000	      0.00000000	      0.00000000
      0.95444662	      0.00000000	      0.00000000	      0.00000000	      0.00000000
      0.95463087	      0.00000000	      0.00000000	      0.00000000	      0.00000000
      0.95476180	      0.00000000	      0.00000000	      0.00000000	      0.00000000
      0.95489273	      0.00000000	      0.00000000	      0.00000000	      0.00000000
      0.95507746	      0.00000000	      0.00000000	      0.00000000	      0.00000000
      0.95526219	      0.00000000	      0.00000000	      0.00000000	      0.00000000
      0.95539084	      0.00000000	      0.00000000	      0.00000000	      0.00000000
      0.95551949	      0.00000000	      0.00000000	      0.00000000	      0.00000000
      0.95570454	      0.00000000	      0.00000000	      0.00000000	      0.00000000
      0.95588959	      0.00000000	      0.00000000	      0.00000000	      0.00000000
      0.95601650	      0.00000000	      0.00000000	      0.00000000	      0.00000000
      0.95614342	      0.00000000	      0.00000000	      0.00000000	      0.00000000
      0.95632880	      0.00000000	      0.00000000	      0.00000000	      0.00000000
      0.95651418	      0.00000000	      0.00000000	      0.00000000	      0.00000000
      0.95663892	      0.00000000	      0.00000000	      0.00000000	      0.00000000
      0.95676366	      0.00000000	      0.00000000	      0.00000000	      0.00000000
      0.95694899	      0.00000000	      0.00000000	      0.00000000	      0.00000000
      0.95713433	      0.00000000	      0.00000000	      0.00000000	      0.00000000
      0.95725823	      0.00000000	      0.00000000	      0.00000000	      0.00000000
      0.95738213	      0.00000000	      0.00000000	      0.00000000	      0.00000000
      0.95756817	      0.00000000	      0.00000000	      0.00000000	      0.00000000
      0.95773384	      0.00000000	      0.00000000	      0.00000000	      0.00000000
      0.95787780	      0.00000000	      0.00000000	      0.00000000	      0.00000000
      0.95802175	      0.00000000	      0.00000000	      0.00000000	      0.00000000
      0.95820280	      0.00000000	      0.00000000	      0.00000000	      0.00000000
      0.95833754	      0.00000000	      0.00000000	      0.00000000	      0.00000000
      0.95847228	      0.00000000	      0.00000000	      0.00000000	      0.00000000
      0.95863854	      0.00000000	      0.00000000	      0.00000000	      0.00000000
      0.95880330	      0.00000000	      0.00000000	      0.00000000	      0.00000000
      0.95896806	      0.00000000	      0.00000000	      0.00000000	      0.00000000
      0.95913282	      0.00000000	      0.00000000	      0.00000000	      0.00000000
      0.95926978	      0.00000000	      0.00000000	      0.00000000	      0.00000000
      0.95940674	      0.00000000	      0.00000000	      0.00000000	      0.00000000
      0.95954370	      0.00000000	      0.00000000	      0.00000000	      0.00000000
      0.95972395	      0.00000000	      0.00000000	      0.00000000	      0.00000000
      0.95987848	      0.00000000	      0.00000000	      0.00000000	      0.00000000
      0.96003302	      0.00000000	      0.00000000	      0.00000000	      0.00000000
      0.96018755	      0.00000000	      0.00000000	      0.00000000	      0.00000000
      0.96032478	      0.00000000	      0.00000000	      0.00000000	      0.00000000
      0.96046201	      0.00000000	      0.00000000	      0.00000000	      0.00000000
      0.96064008	      0.00000000	      0.00000000	      0.00000000	      0.00000000
      0.96077667	      0.00000000	      0.00000000	      0.00000000	      0.00000000
      0.96091325	      0.00000000	      0.00000000	      0.00000000	      0.00000000
      0.96104984	      0.00000000	      0.00000000	      0.00000000	      0.00000000
      0.96122877	      0.00000000	      0.00000000	      0.00000000	      0.00000000
      0.96137889	      0.00000000	      0.00000000	      0.00000000	      0.00000000
      0.96152900	      0.00000000	      0.00000000	      0.00000000	      0.00000000
      0.96167912	      0.00000000	      0.00000000	      0.00000000	      0.00000000
      0.96182924	      0.00000000	      0.00000000	      0.00000000	      0.00000000
      0.96197935	      0.00000000	      0.00000000	      0.00000000	      0.00000000
      0.96212947	      0.00000000	      0.00000000	      0.00000000	      0.00000000
      0.96227958	      0.00000000	      0.00000000	      0.00000000	      0.00000000
      0.96242970	      0.00000000	      0.00000000	      0.00000000	      0.00000000
      0.96257981	      0.00000000	      0.00000000	      0.00000000	      0.00000000
      0.96271064	      0.00000000	      0.00000000	      0.00000000	      0.00000000
      0.96284147	      0.00000000	      0.00000000	      0.00000000	      0.00000000
      0.96302013	      0.00000000	      0.00000000	      0.00000000	      0.00000000
      0.96315556	      0.00000000	      0.00000000	      0.00000000	      0.00000000
      0.96329100	      0.00000000	      0.00000000	      0.00000000	      0.00000000
      0.96342643	      0.00000000	      0.00000000	      0.00000000	      0.00000000
      0.96360240	      0.00000000	      0.00000000	      0.00000000	      0.00000000
      0.96374631	      0.00000000	      0.00000000	      0.00000000	      0.00000000
      0.96389023	      0.00000000	      0.00000000	      0.00000000	      0.00000000
      0.96403414	      0.00000000	      0.00000000	      0.00000000	      0.00000000
      0.96417805	      0.00000000	      0.00000000	      0.00000000	      0.00000000
      0.96432197	      0.00000000	      0.00000000	      0.00000000	      0.00000000
      0.96446588	      0.00000000	      0.00000000	      0.00000000	      0.00000000
      0.96460979	      0.00000000	      0.00000000	      0.00000000	      0.00000000
      0.96476914	      0.00000000	      0.00000000	      0.00000000	      0.00000000
      0.96492849	      0.00000000	      0.00000000	      0.00000000	      0.00000000
      0.96505409	      0.00000000	      0.00000000	      0.00000000	      0.00000000
      0.96517969	      0.00000000	      0.00000000	      0.00000000	      0.00000000
      0.96536358	      0.00000000	      0.00000000	      0.00000000	      0.00000000
      0.96549277	      0.00000000	      0.00000000	      0.00000000	      0.00000000
      0.96562196	      0.00000000	      0.00000000	      0.00000000	      0.00000000
      0.96578281	      0.00000000	      0.00000000	      0.00000000	      0.00000000
      0.96593622	      0.00000000	      0.00000000	      0.00000000	      0.00000000
      0.96608963	      0.00000000	      0.00000000	      0.00000000	      0.00000000
      0.96624304	      0.00000000	      0.00000000	      0.00000000	      0.00000000
      0.96637216	      0.00000000	      0.00000000	      0.00000000	      0.00000000
      0.96650129	      0.00000000	      0.00000000	      0.00000000	      0.00000000
      0.96663041	      0.00000000	      0.00000000	      0.00000000	      0.00000000
      0.96681034	      0.00000000	      0.00000000	      0.00000000	      0.00000000
      0.96694623	      0.00000000	      0.00000000	      0.00000000	      0.00000000
      0.96708213	      0.00000000	      0.00000000	      0.00000000	      0.00000000
      0.96721802	      0.00000000	      0.00000000	      0.00000000	      0.00000000
      0.96739386	      0.00000000	      0.00000000	      0.00000000	      0.00000000
      0.96751493	      0.00000000	      0.00000000	      0.00000000	      0.00000000
      0.96763599	      0.00000000	      0.00000000	      0.00000000	      0.00000000
      0.96780186	      0.00000000	      0.00000000	      0.00000000	      0.00000000
      0.96796179	      0.00000000	      0.00000000	      0.00000000	      0.00000000
      0.96812173	      0.00000000	      0.00000000	      0.00000000	      0.00000000
      0.96825231	      0.00000000	      0.00000000	      0.00000000	      0.00000000
      0.96838288	      0.00000000	      0.00000000	      0.00000000	      0.00000000
      0.96854858	      0.00000000	      0.00000000	      0.00000000	      0.00000000
      0.96868079	      0.00000000	      0.00000000	      0.00000000	      0.00000000
      0.96881300	      0.00000000	      0.00000000	      0.00000000	      0.00000000
      0.96894522	      0.00000000	      0.00000000	      0.00000000	      0.00000000
      0.96912353	      0.00000000	      0.00000000	      0.00000000	      0.00000000
      0.96924206	      0.00000000	      0.00000000	      0.00000000	      0.00000000
      0.96936059	      0.00000000	      0.00000000	      0.00000000	      0.00000000
      0.96952745	      0.00000000	      0.00000000	      0.00000000	      0.00000000
      0.96968715	      0.00000000	      0.00000000	      0.00000000	      0.00000000
      0.96984685	      0.00000000	      0.00000000	      0.00000000	      0.00000000
      0.96997478	      0.00000000	      0.00000000	      0.00000000	      0.00000000
      0.97010270	      0.00000000	      0.00000000	      0.00000000	      0.00000000
      0.97026769	      0.00000000	      0.00000000	      0.00000000	      0.00000000
      0.97039894	      0.00000000	      0.00000000	      0.00000000	      0.00000000
      0.97053020	      0.00000000	      0.00000000	      0.00000000	      0.00000000
      0.97066145	      0.00000000	      0.00000000	      0.00000000	      0.00000000
      0.97083493	      0.00000000	      0.00000000	      0.00000000	      0.00000000
      0.97095409	      0.00000000	      0.00000000	      0.00000000	      0.00000000
      0.97107324	      0.00000000	      0.00000000	      0.00000000	      0.00000000
      0.97123544	      0.00000000	      0.00000000	      0.00000000	      0.00000000
      0.97138905	      0.00000000	      0.00000000	      0.00000000	      0.00000000
      0.97154265	      0.00000000	      0.00000000	      0.00000000	      0.00000000
      0.97167005	      0.00000000	      0.00000000	      0.00000000	      0.00000000
      0.97179744	      0.00000000	      0.00000000	      0.00000000	      0.00000000
      0.97195714	      0.00000000	      0.00000000	      0.00000000	      0.00000000
      0.97208920	      0.00000000	      0.00000000	      0.00000000	      0.00000000
      0.97222125	      0.00000000	      0.00000000	      0.00000000	      0.00000000
      0.97235331	      0.00000000	      0.00000000	      0.00000000	      0.00000000
      0.97251477	      0.00000000	      0.00000000	      0.00000000	      0.00000000
      0.97263830	      0.00000000	      0.00000000	      0.00000000	      0.00000000
      0.97276184	      0.00000000	      0.00000000	      0.00000000	      0.00000000
      0.97291374	      0.00000000	      0.00000000	      0.00000000	      0.00000000
      0.97305816	      0.00000000	      0.00000000	      0.00000000	      0.00000000
      0.97320259	      0.00000000	      0.00000000	      0.00000000	      0.00000000
      0.97334701	      0.00000000	      0.00000000	      0.00000000	      0.00000000
      0.97347046	      0.00000000	      0.00000000	      0.00000000	      0.00000000
      0.97359390	      0.00000000	      0.00000000	      0.00000000	      0.00000000
      0.97371734	      0.00000000	      0.00000000	      0.00000000	      0.00000000
      0.97390437	      0.00000000	      0.00000000	      0.00000000	      0.00000000
      0.97401454	      0.00000000	      0.00000000	      0.00000000	      0.00000000
      0.97412472	      0.00000000	      0.00000000	      0.00000000	      0.00000000
      0.97429827	      0.00000000	      0.00000000	      0.00000000	      0.00000000
      0.97442104	      0.00000000	      0.00000000	      0.00000000	      0.00000000
      0.97466987	      0.00000000	      0.00000000	      0.00000000	      0.00000000
      0.97476656	      0.00000000	      0.00000000	      0.00000000	      0.00000000
      0.97488895	      0.00000000	      0.00000000	      0.00000000	      0.00000000
      0.97510182	      0.00000000	      0.00000000	      0.00000000	      0.00000000
      0.97533057	      0.00000000	      0.00000000	      0.00000000	      0.00000000
      0.97543466	      0.00000000	      0.00000000	      0.00000000	      0.00000000
      0.97556158	      0.00000000	      0.00000000	      0.00000000	      0.00000000
      0.97574051	      0.00000000	      0.00000000	      0.00000000	      0.00000000
      0.97586752	      0.00000000	      0.00000000	      0.00000000	      0.00000000
      0.97599453	      0.00000000	      0.00000000	      0.00000000	      0.00000000
      0.97612155	      0.00000000	      0.00000000	      0.00000000	      0.00000000
      0.97629122	      0.00000000	      0.00000000	      0.00000000	      0.00000000
      0.97640544	      0.00000000	      0.00000000	      0.00000000	      0.00000000
      0.97651965	      0.00000000	      0.00000000	      0.00000000	      0.00000000
      0.97667915	      0.00000000	      0.00000000	      0.00000000	      0.00000000
      0.97682671	      0.00000000	      0.00000000	      0.00000000	      0.00000000
      0.97697427	      0.00000000	      0.00000000	      0.00000000	      0.00000000
      0.97709720	      0.00000000	      0.00000000	      0.00000000	      0.00000000
      0.97722013	      0.00000000	      0.00000000	      0.00000000	      0.00000000
      0.97737243	      0.00000000	      0.00000000	      0.00000000	      0.00000000
      0.97750255	      0.00000000	      0.00000000	      0.00000000	      0.00000000
      0.97763267	      0.00000000	      0.00000000	      0.00000000	      0.00000000
      0.97776279	      0.00000000	      0.00000000	      0.00000000	      0.00000000
      0.97789291	      0.00000000	      0.00000000	      0.00000000	      0.00000000
      0.97802303	      0.00000000	      0.00000000	      0.00000000	      0.00000000
      0.97818044	      0.00000000	      0.00000000	      0.00000000	      0.00000000
      0.97829592	      0.00000000	      0.00000000	      0.00000000	      0.00000000
      0.97841141	      0.00000000	      0.00000000	      0.00000000	      0.00000000
      0.97856378	      0.00000000	      0.00000000	      0.00000000	      0.00000000
      0.97870566	      0.00000000	      0.00000000	      0.00000000	      0.00000000
      0.97884755	      0.00000000	      0.00000000	      0.00000000	      0.00000000
      0.97897216	      0.00000000	      0.00000000	      0.00000000	      0.00000000
      0.97909677	      0.00000000	      0.00000000	      0.00000000	      0.00000000
      0.97922138	      0.00000000	      0.00000000	      0.00000000	      0.00000000
      0.97937472	      0.00000000	      0.00000000	      0.00000000	      0.00000000
      0.97950477	      0.00000000	      0.00000000	      0.00000000	      0.00000000
      0.97963482	      0.00000000	      0.00000000	      0.00000000	      0.00000000
      0.97976488	      0.00000000	      0.00000000	      0.00000000	      0.00000000
      0.97989493	      0.00000000	      0.00000000	      0.00000000	      0.00000000
      0.98002498	      0.00000000	      0.00000000	      0.00000000	      0.00000000
      0.98015503	      0.00000000	      0.00000000	      0.00000000	      0.00000000
      0.98028508	      0.00000000	      0.00000000	      0.00000000	      0.00000000
      0.98041513	      0.00000000	      0.00000000	      0.00000000	      0.00000000
      0.98054519	      0.00000000	      0.00000000	      0.00000000	      0.00000000
      0.98067524	      0.00000000	      0.00000000	      0.00000000	      0.00000000
      0.98083228	      0.00000000	      0.00000000	      0.00000000	      0.00000000
      0.98094258	      0.00000000	      0.00000000	      0.00000000	      0.00000000
      0.98105288	      0.00000000	      0.00000000	      0.00000000	      0.00000000
      0.98120848	      0.00000000	      0.00000000	      0.00000000	      0.00000000
      0.98135198	      0.00000000	      0.00000000	      0.00000000	      0.00000000
      0.98149549	      0.00000000	      0.00000000	      0.00000000	      0.00000000
      0.98161404	      0.00000000	      0.00000000	      0.00000000	      0.00000000
      0.98173259	      0.00000000	      0.00000000	      0.00000000	      0.00000000
      0.98188108	      0.00000000	      0.00000000	      0.00000000	      0.00000000
      0.98200942	      0.00000000	      0.00000000	      0.00000000	      0.00000000
      0.98213776	      0.00000000	      0.00000000	      0.00000000	      0.00000000
      0.98226610	      0.00000000	      0.00000000	      0.00000000	      0.00000000
      0.98239444	      0.00000000	      0.00000000	      0.00000000	      0.00000000
      0.98252278	      0.00000000	      0.00000000	      0.00000000	      0.00000000
      0.98265112	      0.00000000	      0.00000000	      0.00000000	      0.00000000
      0.98277947	      0.00000000	      0.00000000	      0.00000000	      0.00000000
      0.98290781	      0.00000000	      0.00000000	      0.00000000	      0.00000000
      0.98303615	      0.00000000	      0.00000000	      0.00000000	      0.00000000
      0.98316449	      0.00000000	      0.00000000	      0.00000000	      0.00000000
      0.98329283	      0.00000000	      0.00000000	      0.00000000	      0.00000000
      0.98342117	      0.00000000	      0.00000000	      0.00000000	      0.00000000
      0.98354951	      0.00000000	      0.00000000	      0.00000000	      0.00000000
      0.98367785	      0.00000000	      0.00000000	      0.00000000	      0.00000000
      0.98380619	      0.00000000	      0.00000000	      0.00000000	      0.00000000
      0.98393454	      0.00000000	      0.00000000	      0.00000000	      0.00000000
      0.98406288	      0.00000000	      0.00000000	      0.00000000	      0.00000000
      0.98419122	      0.00000000	      0.00000000	      0.00000000	      0.00000000
      0.98431956	      0.00000000	      0.00000000	      0.00000000	      0.00000000
      0.98444790	      0.00000000	      0.00000000	      0.00000000	      0.00000000
      0.98457624	      0.00000000	      0.00000000	      0.00000000	      0.00000000
      0.98470458	      0.00000000	      0.00000000	      0.00000000	      0.00000000
      0.98483292	      0.00000000	      0.00000000	      0.00000000	      0.00000000
      0.98496126	      0.00000000	      0.00000000	      0.00000000	      0.00000000
      0.98508961	      0.00000000	      0.00000000	      0.00000000	      0.00000000
      0.98521795	      0.00000000	      0.00000000	      0.00000000	      0.00000000
      0.98534629	      0.00000000	      0.00000000	      0.00000000	      0.00000000
      0.98547463	      0.00000000	      0.00000000	      0.00000000	      0.00000000
      0.98560297	      0.00000000	      0.00000000	      0.00000000	      0.00000000
      0.98573131	      0.00000000	      0.00000000	      0.00000000	      0.00000000
      0.98585965	      0.00000000	      0.00000000	      0.00000000	      0.00000000
      0.98598799	      0.00000000	      0.00000000	      0.00000000	      0.00000000
      0.98611633	      0.00000000	      0.00000000	      0.00000000	      0.00000000
      0.98622958	      0.00000000	      0.00000000	      0.00000000	      0.00000000
      0.98634283	      0.00000000	      0.00000000	      0.00000000	      0.00000000
      0.98648619	      0.00000000	      0.00000000	      0.00000000	      0.00000000
      0.98662955	      0.00000000	      0.00000000	      0.00000000	      0.00000000
      0.98673504	      0.00000000	      0.00000000	      0.00000000	      0.00000000
      0.98684052	      0.00000000	      0.00000000	      0.00000000	      0.00000000
      0.98700062	      0.00000000	      0.00000000	      0.00000000	      0.00000000
      0.98712696	      0.00000000	      0.00000000	      0.00000000	      0.00000000
      0.98725331	      0.00000000	      0.00000000	      0.00000000	      0.00000000
      0.98737965	      0.00000000	      0.00000000	      0.00000000	      0.00000000
      0.98750600	      0.00000000	      0.00000000	      0.00000000	      0.00000000
      0.98763234	      0.00000000	      0.00000000	      0.00000000	      0.00000000
      0.98775869	      0.00000000	      0.00000000	      0.00000000	      0.00000000
      0.98788503	      0.00000000	      0.00000000	      0.00000000	      0.00000000
      0.98801138	      0.00000000	      0.00000000	      0.00000000	      0.00000000
      0.98813772	      0.00000000	      0.00000000	      0.00000000	      0.00000000
      0.98826406	      0.00000000	      0.00000000	      0.00000000	      0.00000000
      0.98839041	      0.00000000	      0.00000000	      0.00000000	      0.00000000
      0.98851675	      0.00000000	      0.00000000	      0.00000000	      0.00000000
      0.98862995	      0.00000000	      0.00000000	      0.00000000	      0.00000000
      0.98874315	      0.00000000	      0.00000000	      0.00000000	      0.00000000
      0.98885636	      0.00000000	      0.00000000	      0.00000000	      0.00000000
      0.98901926	      0.00000000	      0.00000000	      0.00000000	      0.00000000
      0.98912918	      0.00000000	      0.00000000	      0.00000000	      0.00000000
      0.98923910	      0.00000000	      0.00000000	      0.00000000	      0.00000000
      0.98938503	      0.00000000	      0.00000000	      0.00000000	      0.00000000
      0.98951335	      0.00000000	      0.00000000	      0.00000000	      0.00000000
      0.98964168	      0.00000000	      0.00000000	      0.00000000	      0.00000000
      0.98977001	      0.00000000	      0.00000000	      0.00000000	      0.00000000
      0.98989833	      0.00000000	      0.00000000	      0.00000000	      0.00000000
      0.99001075	      0.00000000	      0.00000000	      0.00000000	      0.00000000
      0.99012317	      0.00000000	      0.00000000	      0.00000000	      0.00000000
      0.99026188	      0.00000000	      0.00000000	      0.00000000	      0.00000000
      0.99040060	      0.00000000	      0.00000000	      0.00000000	      0.00000000
      0.99050550	      0.00000000	      0.00000000	      0.00000000	      0.00000000
      0.99061040	      0.00000000	      0.00000000	      0.00000000	      0.00000000
      0.99076290	      0.00000000	      0.00000000	      0.00000000	      0.00000000
      0.99087170	      0.00000000	      0.00000000	      0.00000000	      0.00000000
      0.99098050	      0.00000000	      0.00000000	      0.00000000	      0.00000000
      0.99114380	      0.00000000	      0.00000000	      0.00000000	      0.00000000
      0.99126453	      0.00000000	      0.00000000	      0.00000000	      0.00000000
      0.99138527	      0.00000000	      0.00000000	      0.00000000	      0.00000000
      0.99150600	      0.00000000	      0.00000000	      0.00000000	      0.00000000
      0.99162674	      0.00000000	      0.00000000	      0.00000000	      0.00000000
      0.99177948	      0.00000000	      0.00000000	      0.00000000	      0.00000000
      0.99188260	      0.00000000	      0.00000000	      0.00000000	      0.00000000
      0.99198572	      0.00000000	      0.00000000	      0.00000000	      0.00000000
      0.99213580	      0.00000000	      0.00000000	      0.00000000	      0.00000000
      0.99226828	      0.00000000	      0.00000000	      0.00000000	      0.00000000
      0.99240077	      0.00000000	      0.00000000	      0.00000000	      0.00000000
      0.99251594	      0.00000000	      0.00000000	      0.00000000	      0.00000000
      0.99263111	      0.00000000	      0.00000000	      0.00000000	      0.00000000
      0.99274628	      0.00000000	      0.00000000	      0.00000000	      0.00000000
      0.99288969	      0.00000000	      0.00000000	      0.00000000	      0.00000000
      0.99300791	      0.00000000	      0.00000000	      0.00000000	      0.00000000
      0.99312614	      0.00000000	      0.00000000	      0.00000000	      0.00000000
      0.99324436	      0.00000000	      0.00000000	      0.00000000	      0.00000000
      0.99336259	      0.00000000	      0.00000000	      0.00000000	      0.00000000
      0.99350820	      0.00000000	      0.00000000	      0.00000000	      0.00000000
      0.99361568	      0.00000000	      0.00000000	      0.00000000	      0.00000000
      0.99372316	      0.00000000	      0.00000000	      0.00000000	      0.00000000
      0.99386313	      0.00000000	      0.00000000	      0.00000000	      0.00000000
      0.99400311	      0.00000000	      0.00000000	      0.00000000	      0.00000000
      0.99410908	      0.00000000	      0.00000000	      0.00000000	      0.00000000
      0.99421504	      0.00000000	      0.00000000	      0.00000000	      0.00000000
      0.99435520	      0.00000000	      0.00000000	      0.00000000	      0.00000000
      0.99448221	      0.00000000	      0.00000000	      0.00000000	      0.00000000
      0.99460923	      0.00000000	      0.00000000	      0.00000000	      0.00000000
      0.99473625	      0.00000000	      0.00000000	      0.00000000	      0.00000000
      0.99484525	      0.00000000	      0.00000000	      0.00000000	      0.00000000
      0.99495424	      0.00000000	      0.00000000	      0.00000000	      0.00000000
      0.99508669	      0.00000000	      0.00000000	      0.00000000	      0.00000000
      0.99521914	      0.00000000	      0.00000000	      0.00000000	      0.00000000
      0.99533216	      0.00000000	      0.00000000	      0.00000000	      0.00000000
      0.99544519	      0.00000000	      0.00000000	      0.00000000	      0.00000000
      0.99555822	      0.00000000	      0.00000000	      0.00000000	      0.00000000
      0.99570339	      0.00000000	      0.00000000	      0.00000000	      0.00000000
      0.99581403	      0.00000000	      0.00000000	      0.00000000	      0.00000000
      0.99592467	      0.00000000	      0.00000000	      0.00000000	      0.00000000
      0.99605848	      0.00000000	      0.00000000	      0.00000000	      0.00000000
      0.99619230	      0.00000000	      0.00000000	      0.00000000	      0.00000000
      0.99629747	      0.00000000	      0.00000000	      0.00000000	      0.00000000
      0.99640264	      0.00000000	      0.00000000	      0.00000000	      0.00000000
      0.99654000	      0.00000000	      0.00000000	      0.00000000	      0.00000000
      0.99666541	      0.00000000	      0.00000000	      0.00000000	      0.00000000
      0.99679083	      0.00000000	      0.00000000	      0.00000000	      0.00000000
      0.99691625	      0.00000000	      0.00000000	      0.00000000	      0.00000000
      0.99702395	      0.00000000	      0.00000000	      0.00000000	      0.00000000
      0.99713166	      0.00000000	      0.00000000	      0.00000000	      0.00000000
      0.99726294	      0.00000000	      0.00000000	      0.00000000	      0.00000000
      0.99739422	      0.00000000	      0.00000000	      0.00000000	      0.00000000
      0.99750539	      0.00000000	      0.00000000	      0.00000000	      0.00000000
      0.99761656	      0.00000000	      0.00000000	      0.00000000	      0.00000000
      0.99772773	      0.00000000	      0.00000000	      0.00000000	      0.00000000
      0.99787360	      0.00000000	      0.00000000	      0.00000000	      0.00000000
      0.99798257	      0.00000000	      0.00000000	      0.00000000	      0.00000000
      0.99809153	      0.00000000	      0.00000000	      0.00000000	      0.00000000
      0.99822504	      0.00000000	      0.00000000	      0.00000000	      0.00000000
      0.99835855	      0.00000000	      0.00000000	      0.00000000	      0.00000000
      0.99846128	      0.00000000	      0.00000000	      0.00000000	      0.00000000
      0.99856401	      0.00000000	      0.00000000	      0.00000000	      0.00000000
      0.99870203	      0.00000000	      0.00000000	      0.00000000	      0.00000000
      0.99882700	      0.00000000	      0.00000000	      0.00000000	      0.00000000
      0.99895197	      0.00000000	      0.00000000	      0.00000000	      0.00000000
      0.99907693	      0.00000000	      0.00000000	      0.00000000	      0.00000000
      0.99918160	      0.00000000	      0.00000000	      0.00000000	      0.00000000
      0.99928627	      0.00000000	      0.00000000	      0.00000000	      0.00000000
      0.99941865	      0.00000000	      0.00000000	      0.00000000	      0.00000000
      0.99955103	      0.00000000	      0.00000000	      0.00000000	      0.00000000
      0.99965976	      0.00000000	      0.00000000	      0.00000000	      0.00000000
      0.99976850	      0.00000000	      0.00000000	      0.00000000	      0.00000000
      0.99987723	      0.00000000	      0.00000000	      0.00000000	      0.00000000
      1.00002720	      0.00000000	      0.00000000	      0.00000000	      0.00000000
      1.00013291	      0.00000000	      0.00000000	      0.00000000	      0.00000000
      1.00023863	      0.00000000	      0.00000000	      0.00000000	      0.00000000
      1.00037431	      0.00000000	      0.00000000	      0.00000000	      0.00000000
      1.00050999	      0.00000000	      0.00000000	      0.00000000	      0.00000000
      1.00060922	      0.00000000	      0.00000000	      0.00000000	      0.00000000
      1.00070844	      0.00000000	      0.00000000	      0.00000000	      0.00000000
      1.00084939	      0.00000000	      0.00000000	      0.00000000	      0.00000000
      1.00097539	      0.00000000	      0.00000000	      0.00000000	      0.00000000
      1.00110140	      0.00000000	      0.00000000	      0.00000000	      0.00000000
      1.00121171	      0.00000000	      0.00000000	      0.00000000	      0.00000000
      1.00132202	      0.00000000	      0.00000000	      0.00000000	      0.00000000
      1.00143233	      0.00000000	      0.00000000	      0.00000000	      0.00000000
      1.00156948	      0.00000000	      0.00000000	      0.00000000	      0.00000000
      1.00168249	      0.00000000	      0.00000000	      0.00000000	      0.00000000
      1.00179551	      0.00000000	      0.00000000	      0.00000000	      0.00000000
      1.00190852	      0.00000000	      0.00000000	      0.00000000	      0.00000000
      1.00202153	      0.00000000	      0.00000000	      0.00000000	      0.00000000
      1.00216207	      0.00000000	      0.00000000	      0.00000000	      0.00000000
      1.00226490	      0.00000000	      0.00000000	      0.00000000	      0.00000000
      1.00236774	      0.00000000	      0.00000000	      0.00000000	      0.00000000
      1.00250244	      0.00000000	      0.00000000	      0.00000000	      0.00000000
      1.00263714	      0.00000000	      0.00000000	      0.00000000	      0.00000000
      1.00273806	      0.00000000	      0.00000000	      0.00000000	      0.00000000
      1.00283898	      0.00000000	      0.00000000	      0.00000000	      0.00000000
      1.00297437	      0.00000000	      0.00000000	      0.00000000	      0.00000000
      1.00309674	      0.00000000	      0.00000000	      0.00000000	      0.00000000
      1.00321910	      0.00000000	      0.00000000	      0.00000000	      0.00000000
      1.00334147	      0.00000000	      0.00000000	      0.00000000	      0.00000000
      1.00344480	      0.00000000	      0.00000000	      0.00000000	      0.00000000
      1.00354813	      0.00000000	      0.00000000	      0.00000000	      0.00000000
      1.00367660	      0.00000000	      0.00000000	      0.00000000	      0.00000000
      1.00380506	      0.00000000	      0.00000000	      0.00000000	      0.00000000
      1.00391325	      0.00000000	      0.00000000	      0.00000000	      0.00000000
      1.00402144	      0.00000000	      0.00000000	      0.00000000	      0.00000000
      1.00412963	      0.00000000	      0.00000000	      0.00000000	      0.00000000
      1.00427048	      0.00000000	      0.00000000	      0.00000000	      0.00000000
      1.00437567	      0.00000000	      0.00000000	      0.00000000	      0.00000000
      1.00448087	      0.00000000	      0.00000000	      0.00000000	      0.00000000
      1.00461041	      0.00000000	      0.00000000	      0.00000000	      0.00000000
      1.00473996	      0.00000000	      0.00000000	      0.00000000	      0.00000000
      1.00484104	      0.00000000	      0.00000000	      0.00000000	      0.00000000
      1.00494212	      0.00000000	      0.00000000	      0.00000000	      0.00000000
      1.00507368	      0.00000000	      0.00000000	      0.00000000	      0.00000000
      1.00519450	      0.00000000	      0.00000000	      0.00000000	      0.00000000
      1.00531532	      0.00000000	      0.00000000	      0.00000000	      0.00000000
      1.00543613	      0.00000000	      0.00000000	      0.00000000	      0.00000000
      1.00553885	      0.00000000	      0.00000000	      0.00000000	      0.00000000
      1.00564157	      0.00000000	      0.00000000	      0.00000000	      0.00000000
      1.00576824	      0.00000000	      0.00000000	      0.00000000	      0.00000000
      1.00589492	      0.00000000	      0.00000000	      0.00000000	      0.00000000
      1.00600265	      0.00000000	      0.00000000	      0.00000000	      0.00000000
      1.00611038	      0.00000000	      0.00000000	      0.00000000	      0.00000000
      1.00621811	      0.00000000	      0.00000000	      0.00000000	      0.00000000
      1.00635553	      0.00000000	      0.00000000	      0.00000000	      0.00000000
      1.00646046	      0.00000000	      0.00000000	      0.00000000	      0.00000000
      1.00656539	      0.00000000	      0.00000000	      0.00000000	      0.00000000
      1.00669247	      0.00000000	      0.00000000	      0.00000000	      0.00000000
      1.00681955	      0.00000000	      0.00000000	      0.00000000	      0.00000000
      1.00692086	      0.00000000	      0.00000000	      0.00000000	      0.00000000
      1.00702216	      0.00000000	      0.00000000	      0.00000000	      0.00000000
      1.00715074	      0.00000000	      0.00000000	      0.00000000	      0.00000000
      1.00727933	      0.00000000	      0.00000000	      0.00000000	      0.00000000
      1.00738289	      0.00000000	      0.00000000	      0.00000000	      0.00000000
      1.00748644	      0.00000000	      0.00000000	      0.00000000	      0.00000000
      1.00761226	      0.00000000	      0.00000000	      0.00000000	      0.00000000
      1.00773807	      0.00000000	      0.00000000	      0.00000000	      0.00000000
      1.00784181	      0.00000000	      0.00000000	      0.00000000	      0.00000000
      1.00794555	      0.00000000	      0.00000000	      0.00000000	      0.00000000
      1.00807011	      0.00000000	      0.00000000	      0.00000000	      0.00000000
      1.00819466	      0.00000000	      0.00000000	      0.00000000	      0.00000000
      1.00829944	      0.00000000	      0.00000000	      0.00000000	      0.00000000
      1.00840421	      0.00000000	      0.00000000	      0.00000000	      0.00000000
      1.00850899	      0.00000000	      0.00000000	      0.00000000	      0.00000000
      1.00865171	      0.00000000	      0.00000000	      0.00000000	      0.00000000
      1.00875367	      0.00000000	      0.00000000	      0.00000000	      0.00000000
      1.00885563	      0.00000000	      0.00000000	      0.00000000	      0.00000000
      1.00898521	      0.00000000	      0.00000000	      0.00000000	      0.00000000
      1.00911479	      0.00000000	      0.00000000	      0.00000000	      0.00000000
      1.00921163	      0.00000000	      0.00000000	      0.00000000	      0.00000000
      1.00930848	      0.00000000	      0.00000000	      0.00000000	      0.00000000
      1.00944154	      0.00000000	      0.00000000	      0.00000000	      0.00000000
      1.00956177	      0.00000000	      0.00000000	      0.00000000	      0.00000000
      1.00968200	      0.00000000	      0.00000000	      0.00000000	      0.00000000
      1.00978909	      0.00000000	      0.00000000	      0.00000000	      0.00000000
      1.00989618	      0.00000000	      0.00000000	      0.00000000	      0.00000000
      1.01000327	      0.00000000	      0.00000000	      0.00000000	      0.00000000
      1.01013228	      0.00000000	      0.00000000	      0.00000000	      0.00000000
      1.01024137	      0.00000000	      0.00000000	      0.00000000	      0.00000000
      1.01035046	      0.00000000	      0.00000000	      0.00000000	      0.00000000
      1.01045955	      0.00000000	      0.00000000	      0.00000000	      0.00000000
      1.01056864	      0.00000000	      0.00000000	      0.00000000	      0.00000000
      1.01070164	      0.00000000	      0.00000000	      0.00000000	      0.00000000
      1.01080194	      0.00000000	      0.00000000	      0.00000000	      0.00000000
      1.01090224	      0.00000000	      0.00000000	      0.00000000	      0.00000000
      1.01102997	      0.00000000	      0.00000000	      0.00000000	      0.00000000
      1.01115770	      0.00000000	      0.00000000	      0.00000000	      0.00000000
      1.01125601	      0.00000000	      0.00000000	      0.00000000	      0.00000000
      1.01135432	      0.00000000	      0.00000000	      0.00000000	      0.00000000
      1.01148301	      0.00000000	      0.00000000	      0.00000000	      0.00000000
      1.01160005	      0.00000000	      0.00000000	      0.00000000	      0.00000000
      1.01171708	      0.00000000	      0.00000000	      0.00000000	      0.00000000
      1.01183412	      0.00000000	      0.00000000	      0.00000000	      0.00000000
      1.01193563	      0.00000000	      0.00000000	      0.00000000	      0.00000000
      1.01203714	      0.00000000	      0.00000000	      0.00000000	      0.00000000
      1.01213866	      0.00000000	      0.00000000	      0.00000000	      0.00000000
      1.01228399	      0.00000000	      0.00000000	      0.00000000	      0.00000000
      1.01238398	      0.00000000	      0.00000000	      0.00000000	      0.00000000
      1.01248397	      0.00000000	      0.00000000	      0.00000000	      0.00000000
      1.01261348	      0.00000000	      0.00000000	      0.00000000	      0.00000000
      1.01274298	      0.00000000	      0.00000000	      0.00000000	      0.00000000
      1.01283574	      0.00000000	      0.00000000	      0.00000000	      0.00000000
      1.01292850	      0.00000000	      0.00000000	      0.00000000	      0.00000000
      1.01306467	      0.00000000	      0.00000000	      0.00000000	      0.00000000
      1.01318525	      0.00000000	      0.00000000	      0.00000000	      0.00000000
      1.01330583	      0.00000000	      0.00000000	      0.00000000	      0.00000000
      1.01340932	      0.00000000	      0.00000000	      0.00000000	      0.00000000
      1.01351281	      0.00000000	      0.00000000	      0.00000000	      0.00000000
      1.01361630	      0.00000000	      0.00000000	      0.00000000	      0.00000000
      1.01375035	      0.00000000	      0.00000000	      0.00000000	      0.00000000
      1.01385703	      0.00000000	      0.00000000	      0.00000000	      0.00000000
      1.01396370	      0.00000000	      0.00000000	      0.00000000	      0.00000000
      1.01407038	      0.00000000	      0.00000000	      0.00000000	      0.00000000
      1.01417706	      0.00000000	      0.00000000	      0.00000000	      0.00000000
      1.01431404	      0.00000000	      0.00000000	      0.00000000	      0.00000000
      1.01441049	      0.00000000	      0.00000000	      0.00000000	      0.00000000
      1.01450693	      0.00000000	      0.00000000	      0.00000000	      0.00000000
      1.01463769	      0.00000000	      0.00000000	      0.00000000	      0.00000000
      1.01475205	      0.00000000	      0.00000000	      0.00000000	      0.00000000
      1.01486642	      0.00000000	      0.00000000	      0.00000000	      0.00000000
      1.01498078	      0.00000000	      0.00000000	      0.00000000	      0.00000000
      1.01509514	      0.00000000	      0.00000000	      0.00000000	      0.00000000
      1.01519376	      0.00000000	      0.00000000	      0.00000000	      0.00000000
      1.01529239	      0.00000000	      0.00000000	      0.00000000	      0.00000000
      1.01541675	      0.00000000	      0.00000000	      0.00000000	      0.00000000
      1.01554111	      0.00000000	      0.00000000	      0.00000000	      0.00000000
      1.01563578	      0.00000000	      0.00000000	      0.00000000	      0.00000000
      1.01573046	      0.00000000	      0.00000000	      0.00000000	      0.00000000
      1.01586300	      0.00000000	      0.00000000	      0.00000000	      0.00000000
      1.01597791	      0.00000000	      0.00000000	      0.00000000	      0.00000000
      1.01609282	      0.00000000	      0.00000000	      0.00000000	      0.00000000
      1.01619562	      0.00000000	      0.00000000	      0.00000000	      0.00000000
      1.01629843	      0.00000000	      0.00000000	      0.00000000	      0.00000000
      1.01640124	      0.00000000	      0.00000000	      0.00000000	      0.00000000
      1.01653247	      0.00000000	      0.00000000	      0.00000000	      0.00000000
      1.01663485	      0.00000000	      0.00000000	      0.00000000	      0.00000000
      1.01673723	      0.00000000	      0.00000000	      0.00000000	      0.00000000
      1.01683962	      0.00000000	      0.00000000	      0.00000000	      0.00000000
      1.01697607	      0.00000000	      0.00000000	      0.00000000	      0.00000000
      1.01707518	      0.00000000	      0.00000000	      0.00000000	      0.00000000
      1.01717429	      0.00000000	      0.00000000	      0.00000000	      0.00000000
      1.01729935	      0.00000000	      0.00000000	      0.00000000	      0.00000000
      1.01742441	      0.00000000	      0.00000000	      0.00000000	      0.00000000
      1.01751686	      0.00000000	      0.00000000	      0.00000000	      0.00000000
      1.01760931	      0.00000000	      0.00000000	      0.00000000	      0.00000000
      1.01774065	      0.00000000	      0.00000000	      0.00000000	      0.00000000
      1.01785688	      0.00000000	      0.00000000	      0.00000000	      0.00000000
      1.01797310	      0.00000000	      0.00000000	      0.00000000	      0.00000000
      1.01807729	      0.00000000	      0.00000000	      0.00000000	      0.00000000
      1.01818148	      0.00000000	      0.00000000	      0.00000000	      0.00000000
      1.01828566	      0.00000000	      0.00000000	      0.00000000	      0.00000000
      1.01838985	      0.00000000	      0.00000000	      0.00000000	      0.00000000
      1.01852399	      0.00000000	      0.00000000	      0.00000000	      0.00000000
      1.01862048	      0.00000000	      0.00000000	      0.00000000	      0.00000000
      1.01871697	      0.00000000	      0.00000000	      0.00000000	      0.00000000
      1.01884360	      0.00000000	      0.00000000	      0.00000000	      0.00000000
      1.01897023	      0.00000000	      0.00000000	      0.00000000	      0.00000000
      1.01906147	      0.00000000	      0.00000000	      0.00000000	      0.00000000
      1.01915271	      0.00000000	      0.00000000	      0.00000000	      0.00000000
      1.01928504	      0.00000000	      0.00000000	      0.00000000	      0.00000000
      1.01940088	      0.00000000	      0.00000000	      0.00000000	      0.00000000
      1.01951672	      0.00000000	      0.00000000	      0.00000000	      0.00000000
      1.01962039	      0.00000000	      0.00000000	      0.00000000	      0.00000000
      1.01972405	      0.00000000	      0.00000000	      0.00000000	      0.00000000
      1.01982771	      0.00000000	      0.00000000	      0.00000000	      0.00000000
      1.01993138	      0.00000000	      0.00000000	      0.00000000	      0.00000000
      1.02006439	      0.00000000	      0.00000000	      0.00000000	      0.00000000
      1.02016046	      0.00000000	      0.00000000	      0.00000000	      0.00000000
      1.02025653	      0.00000000	      0.00000000	      0.00000000	      0.00000000
      1.02038218	      0.00000000	      0.00000000	      0.00000000	      0.00000000
      1.02050784	      0.00000000	      0.00000000	      0.00000000	      0.00000000
      1.02059879	      0.00000000	      0.00000000	      0.00000000	      0.00000000
      1.02068973	      0.00000000	      0.00000000	      0.00000000	      0.00000000
      1.02082083	      0.00000000	      0.00000000	      0.00000000	      0.00000000
      1.02093589	      0.00000000	      0.00000000	      0.00000000	      0.00000000
      1.02105095	      0.00000000	      0.00000000	      0.00000000	      0.00000000
      1.02115412	      0.00000000	      0.00000000	      0.00000000	      0.00000000
      1.02125730	      0.00000000	      0.00000000	      0.00000000	      0.00000000
      1.02136047	      0.00000000	      0.00000000	      0.00000000	      0.00000000
      1.02146364	      0.00000000	      0.00000000	      0.00000000	      0.00000000
      1.02159544	      0.00000000	      0.00000000	      0.00000000	      0.00000000
      1.02169109	      0.00000000	      0.00000000	      0.00000000	      0.00000000
      1.02178675	      0.00000000	      0.00000000	      0.00000000	      0.00000000
      1.02191137	      0.00000000	      0.00000000	      0.00000000	      0.00000000
      1.02203598	      0.00000000	      0.00000000	      0.00000000	      0.00000000
      1.02212687	      0.00000000	      0.00000000	      0.00000000	      0.00000000
      1.02221776	      0.00000000	      0.00000000	      0.00000000	      0.00000000
      1.02234722	      0.00000000	      0.00000000	      0.00000000	      0.00000000
      1.02246142	      0.00000000	      0.00000000	      0.00000000	      0.00000000
      1.02257562	      0.00000000	      0.00000000	      0.00000000	      0.00000000
      1.02267836	      0.00000000	      0.00000000	      0.00000000	      0.00000000
      1.02278110	      0.00000000	      0.00000000	      0.00000000	      0.00000000
      1.02288384	      0.00000000	      0.00000000	      0.00000000	      0.00000000
      1.02298658	      0.00000000	      0.00000000	      0.00000000	      0.00000000
      1.02311698	      0.00000000	      0.00000000	      0.00000000	      0.00000000
      1.02321228	      0.00000000	      0.00000000	      0.00000000	      0.00000000
      1.02330758	      0.00000000	      0.00000000	      0.00000000	      0.00000000
      1.02343106	      0.00000000	      0.00000000	      0.00000000	      0.00000000
      1.02355453	      0.00000000	      0.00000000	      0.00000000	      0.00000000
      1.02364556	      0.00000000	      0.00000000	      0.00000000	      0.00000000
      1.02373660	      0.00000000	      0.00000000	      0.00000000	      0.00000000
      1.02386410	      0.00000000	      0.00000000	      0.00000000	      0.00000000
      1.02397736	      0.00000000	      0.00000000	      0.00000000	      0.00000000
      1.02409061	      0.00000000	      0.00000000	      0.00000000	      0.00000000
      1.02420387	      0.00000000	      0.00000000	      0.00000000	      0.00000000
      1.02429727	      0.00000000	      0.00000000	      0.00000000	      0.00000000
      1.02439067	      0.00000000	      0.00000000	      0.00000000	      0.00000000
      1.02451163	      0.00000000	      0.00000000	      0.00000000	      0.00000000
      1.02462387	      0.00000000	      0.00000000	      0.00000000	      0.00000000
      1.02473612	      0.00000000	      0.00000000	      0.00000000	      0.00000000
      1.02484836	      0.00000000	      0.00000000	      0.00000000	      0.00000000
      1.02494170	      0.00000000	      0.00000000	      0.00000000	      0.00000000
      1.02503504	      0.00000000	      0.00000000	      0.00000000	      0.00000000
      1.02515530	      0.00000000	      0.00000000	      0.00000000	      0.00000000
      1.02526734	      0.00000000	      0.00000000	      0.00000000	      0.00000000
      1.02537939	      0.00000000	      0.00000000	      0.00000000	      0.00000000
      1.02548021	      0.00000000	      0.00000000	      0.00000000	      0.00000000
      1.02558103	      0.00000000	      0.00000000	      0.00000000	      0.00000000
      1.02568185	      0.00000000	      0.00000000	      0.00000000	      0.00000000
      1.02580335	      0.00000000	      0.00000000	      0.00000000	      0.00000000
      1.02590604	      0.00000000	      0.00000000	      0.00000000	      0.00000000
      1.02600874	      0.00000000	      0.00000000	      0.00000000	      0.00000000
      1.02611143	      0.00000000	      0.00000000	      0.00000000	      0.00000000
      1.02621413	      0.00000000	      0.00000000	      0.00000000	      0.00000000
      1.02633979	      0.00000000	      0.00000000	      0.00000000	      0.00000000
      1.02643456	      0.00000000	      0.00000000	      0.00000000	      0.00000000
      1.02652933	      0.00000000	      0.00000000	      0.00000000	      0.00000000
      1.02664981	      0.00000000	      0.00000000	      0.00000000	      0.00000000
      1.02677030	      0.00000000	      0.00000000	      0.00000000	      0.00000000
      1.02686241	      0.00000000	      0.00000000	      0.00000000	      0.00000000
      1.02695453	      0.00000000	      0.00000000	      0.00000000	      0.00000000
      1.02707695	      0.00000000	      0.00000000	      0.00000000	      0.00000000
      1.02718766	      0.00000000	      0.00000000	      0.00000000	      0.00000000
      1.02729837	      0.00000000	      0.00000000	      0.00000000	      0.00000000
      1.02740907	      0.00000000	      0.00000000	      0.00000000	      0.00000000
      1.02750429	      0.00000000	      0.00000000	      0.00000000	      0.00000000
      1.02759951	      0.00000000	      0.00000000	      0.00000000	      0.00000000
      1.02771512	      0.00000000	      0.00000000	      0.00000000	      0.00000000
      1.02783073	      0.00000000	      0.00000000	      0.00000000	      0.00000000
      1.02792928	      0.00000000	      0.00000000	      0.00000000	      0.00000000
      1.02802783	      0.00000000	      0.00000000	      0.00000000	      0.00000000
      1.02812639	      0.00000000	      0.00000000	      0.00000000	      0.00000000
      1.02825393	      0.00000000	      0.00000000	      0.00000000	      0.00000000
      1.02835067	      0.00000000	      0.00000000	      0.00000000	      0.00000000
      1.02844741	      0.00000000	      0.00000000	      0.00000000	      0.00000000
      1.02856462	      0.00000000	      0.00000000	      0.00000000	      0.00000000
      1.02868183	      0.00000000	      0.00000000	      0.00000000	      0.00000000
      1.02877377	      0.00000000	      0.00000000	      0.00000000	      0.00000000
      1.02886571	      0.00000000	      0.00000000	      0.00000000	      0.00000000
      1.02898613	      0.00000000	      0.00000000	      0.00000000	      0.00000000
      1.02909619	      0.00000000	      0.00000000	      0.00000000	      0.00000000
      1.02920625	      0.00000000	      0.00000000	      0.00000000	      0.00000000
      1.02931632	      0.00000000	      0.00000000	      0.00000000	      0.00000000
      1.02941036	      0.00000000	      0.00000000	      0.00000000	      0.00000000
      1.02950441	      0.00000000	      0.00000000	      0.00000000	      0.00000000
      1.02961995	      0.00000000	      0.00000000	      0.00000000	      0.00000000
      1.02973549	      0.00000000	      0.00000000	      0.00000000	      0.00000000
      1.02983315	      0.00000000	      0.00000000	      0.00000000	      0.00000000
      1.02993081	      0.00000000	      0.00000000	      0.00000000	      0.00000000
      1.03002847	      0.00000000	      0.00000000	      0.00000000	      0.00000000
      1.03015639	      0.00000000	      0.00000000	      0.00000000	      0.00000000
      1.03025209	      0.00000000	      0.00000000	      0.00000000	      0.00000000
      1.03034780	      0.00000000	      0.00000000	      0.00000000	      0.00000000
      1.03046500	      0.00000000	      0.00000000	      0.00000000	      0.00000000
      1.03058221	      0.00000000	      0.00000000	      0.00000000	      0.00000000
      1.03067297	      0.00000000	      0.00000000	      0.00000000	      0.00000000
      1.03076372	      0.00000000	      0.00000000	      0.00000000	      0.00000000
      1.03088441	      0.00000000	      0.00000000	      0.00000000	      0.00000000
      1.03099420	      0.00000000	      0.00000000	      0.00000000	      0.00000000
      1.03110399	      0.00000000	      0.00000000	      0.00000000	      0.00000000
      1.03121378	      0.00000000	      0.00000000	      0.00000000	      0.00000000
      1.03130637	      0.00000000	      0.00000000	      0.00000000	      0.00000000
      1.03139895	      0.00000000	      0.00000000	      0.00000000	      0.00000000
      1.03151497	      0.00000000	      0.00000000	      0.00000000	      0.00000000
      1.03163099	      0.00000000	      0.00000000	      0.00000000	      0.00000000
      1.03172732	      0.00000000	      0.00000000	      0.00000000	      0.00000000
      1.03182365	      0.00000000	      0.00000000	      0.00000000	      0.00000000
      1.03191998	      0.00000000	      0.00000000	      0.00000000	      0.00000000
      1.03205015	      0.00000000	      0.00000000	      0.00000000	      0.00000000
      1.03214430	      0.00000000	      0.00000000	      0.00000000	      0.00000000
      1.03223845	      0.00000000	      0.00000000	      0.00000000	      0.00000000
      1.03235676	      0.00000000	      0.00000000	      0.00000000	      0.00000000
      1.03247508	      0.00000000	      0.00000000	      0.00000000	      0.00000000
      1.03256366	      0.00000000	      0.00000000	      0.00000000	      0.00000000
      1.03265224	      0.00000000	      0.00000000	      0.00000000	      0.00000000
      1.03277509	      0.00000000	      0.00000000	      0.00000000	      0.00000000
      1.03288533	      0.00000000	      0.00000000	      0.00000000	      0.00000000
      1.03299558	      0.00000000	      0.00000000	      0.00000000	      0.00000000
      1.03309425	      0.00000000	      0.00000000	      0.00000000	      0.00000000
      1.03319292	      0.00000000	      0.00000000	      0.00000000	      0.00000000
      1.03329159	      0.00000000	      0.00000000	      0.00000000	      0.00000000
      1.03339026	      0.00000000	      0.00000000	      0.00000000	      0.00000000
      1.03351943	      0.00000000	      0.00000000	      0.00000000	      0.00000000
      1.03361012	      0.00000000	      0.00000000	      0.00000000	      0.00000000
      1.03370081	      0.00000000	      0.00000000	      0.00000000	      0.00000000
      1.03382257	      0.00000000	      0.00000000	      0.00000000	      0.00000000
      1.03394433	      0.00000000	      0.00000000	      0.00000000	      0.00000000
      1.03403067	      0.00000000	      0.00000000	      0.00000000	      0.00000000
      1.03411700	      0.00000000	      0.00000000	      0.00000000	      0.00000000
      1.03424353	      0.00000000	      0.00000000	      0.00000000	      0.00000000
      1.03435427	      0.00000000	      0.00000000	      0.00000000	      0.00000000
      1.03446500	      0.00000000	      0.00000000	      0.00000000	      0.00000000
      1.03456282	      0.00000000	      0.00000000	      0.00000000	      0.00000000
      1.03466065	      0.00000000	      0.00000000	      0.00000000	      0.00000000
      1.03475847	      0.00000000	      0.00000000	      0.00000000	      0.00000000
      1.03487719	      0.00000000	      0.00000000	      0.00000000	      0.00000000
      1.03497635	      0.00000000	      0.00000000	      0.00000000	      0.00000000
      1.03507550	      0.00000000	      0.00000000	      0.00000000	      0.00000000
      1.03517466	      0.00000000	      0.00000000	      0.00000000	      0.00000000
      1.03527381	      0.00000000	      0.00000000	      0.00000000	      0.00000000
      1.03539861	      0.00000000	      0.00000000	      0.00000000	      0.00000000
      1.03548994	      0.00000000	      0.00000000	      0.00000000	      0.00000000
      1.03558127	      0.00000000	      0.00000000	      0.00000000	      0.00000000
      1.03570026	      0.00000000	      0.00000000	      0.00000000	      0.00000000
      1.03581925	      0.00000000	      0.00000000	      0.00000000	      0.00000000
      1.03590602	      0.00000000	      0.00000000	      0.00000000	      0.00000000
      1.03599278	      0.00000000	      0.00000000	      0.00000000	      0.00000000
      1.03611687	      0.00000000	      0.00000000	      0.00000000	      0.00000000
      1.03622557	      0.00000000	      0.00000000	      0.00000000	      0.00000000
      1.03633428	      0.00000000	      0.00000000	      0.00000000	      0.00000000
      1.03644299	      0.00000000	      0.00000000	      0.00000000	      0.00000000
      1.03653319	      0.00000000	      0.00000000	      0.00000000	      0.00000000
      1.03662340	      0.00000000	      0.00000000	      0.00000000	      0.00000000
      1.03673946	      0.00000000	      0.00000000	      0.00000000	      0.00000000
      1.03685552	      0.00000000	      0.00000000	      0.00000000	      0.00000000
      1.03694743	      0.00000000	      0.00000000	      0.00000000	      0.00000000
      1.03703935	      0.00000000	      0.00000000	      0.00000000	      0.00000000
      1.03715485	      0.00000000	      0.00000000	      0.00000000	      0.00000000
      1.03727036	      0.00000000	      0.00000000	      0.00000000	      0.00000000
      1.03735988	      0.00000000	      0.00000000	      0.00000000	      0.00000000
      1.03744940	      0.00000000	      0.00000000	      0.00000000	      0.00000000
      1.03756772	      0.00000000	      0.00000000	      0.00000000	      0.00000000
      1.03768604	      0.00000000	      0.00000000	      0.00000000	      0.00000000
      1.03777393	      0.00000000	      0.00000000	      0.00000000	      0.00000000
      1.03786181	      0.00000000	      0.00000000	      0.00000000	      0.00000000
      1.03798301	      0.00000000	      0.00000000	      0.00000000	      0.00000000
      1.03808926	      0.00000000	      0.00000000	      0.00000000	      0.00000000
      1.03819550	      0.00000000	      0.00000000	      0.00000000	      0.00000000
      1.03830175	      0.00000000	      0.00000000	      0.00000000	      0.00000000
      1.03839618	      0.00000000	      0.00000000	      0.00000000	      0.00000000
      1.03849062	      0.00000000	      0.00000000	      0.00000000	      0.00000000
      1.03858505	      0.00000000	      0.00000000	      0.00000000	      0.00000000
      1.03870960	      0.00000000	      0.00000000	      0.00000000	      0.00000000
      1.03880490	      0.00000000	      0.00000000	      0.00000000	      0.00000000
      1.03890020	      0.00000000	      0.00000000	      0.00000000	      0.00000000
      1.03899549	      0.00000000	      0.00000000	      0.00000000	      0.00000000
      1.03912147	      0.00000000	      0.00000000	      0.00000000	      0.00000000
      1.03921444	      0.00000000	      0.00000000	      0.00000000	      0.00000000
      1.03930740	      0.00000000	      0.00000000	      0.00000000	      0.00000000
      1.03942294	      0.00000000	      0.00000000	      0.00000000	      0.00000000
      1.03952665	      0.00000000	      0.00000000	      0.00000000	      0.00000000
      1.03963036	      0.00000000	      0.00000000	      0.00000000	      0.00000000
      1.03973407	      0.00000000	      0.00000000	      0.00000000	      0.00000000
      1.03983777	      0.00000000	      0.00000000	      0.00000000	      0.00000000
      1.03992997	      0.00000000	      0.00000000	      0.00000000	      0.00000000
      1.04002216	      0.00000000	      0.00000000	      0.00000000	      0.00000000
      1.04013345	      0.00000000	      0.00000000	      0.00000000	      0.00000000
      1.04024474	      0.00000000	      0.00000000	      0.00000000	      0.00000000
      1.04033656	      0.00000000	      0.00000000	      0.00000000	      0.00000000
      1.04042839	      0.00000000	      0.00000000	      0.00000000	      0.00000000
      1.04054185	      0.00000000	      0.00000000	      0.00000000	      0.00000000
      1.04065532	      0.00000000	      0.00000000	      0.00000000	      0.00000000
      1.04074315	      0.00000000	      0.00000000	      0.00000000	      0.00000000
      1.04083097	      0.00000000	      0.00000000	      0.00000000	      0.00000000
      1.04095014	      0.00000000	      0.00000000	      0.00000000	      0.00000000
      1.04106931	      0.00000000	      0.00000000	      0.00000000	      0.00000000
      1.04115279	      0.00000000	      0.00000000	      0.00000000	      0.00000000
      1.04123626	      0.00000000	      0.00000000	      0.00000000	      0.00000000
      1.04136419	      0.00000000	      0.00000000	      0.00000000	      0.00000000
      1.04146906	      0.00000000	      0.00000000	      0.00000000	      0.00000000
      1.04157393	      0.00000000	      0.00000000	      0.00000000	      0.00000000
      1.04167881	      0.00000000	      0.00000000	      0.00000000	      0.00000000
      1.04178368	      0.00000000	      0.00000000	      0.00000000	      0.00000000
      1.04187413	      0.00000000	      0.00000000	      0.00000000	      0.00000000
      1.04196457	      0.00000000	      0.00000000	      0.00000000	      0.00000000
      1.04207676	      0.00000000	      0.00000000	      0.00000000	      0.00000000
      1.04218894	      0.00000000	      0.00000000	      0.00000000	      0.00000000
      1.04227974	      0.00000000	      0.00000000	      0.00000000	      0.00000000
      1.04237054	      0.00000000	      0.00000000	      0.00000000	      0.00000000
      1.04248397	      0.00000000	      0.00000000	      0.00000000	      0.00000000
      1.04259740	      0.00000000	      0.00000000	      0.00000000	      0.00000000
      1.04268488	      0.00000000	      0.00000000	      0.00000000	      0.00000000
      1.04277236	      0.00000000	      0.00000000	      0.00000000	      0.00000000
      1.04289038	      0.00000000	      0.00000000	      0.00000000	      0.00000000
      1.04300840	      0.00000000	      0.00000000	      0.00000000	      0.00000000
      1.04309260	      0.00000000	      0.00000000	      0.00000000	      0.00000000
      1.04317680	      0.00000000	      0.00000000	      0.00000000	      0.00000000
      1.04330112	      0.00000000	      0.00000000	      0.00000000	      0.00000000
      1.04340585	      0.00000000	      0.00000000	      0.00000000	      0.00000000
      1.04351058	      0.00000000	      0.00000000	      0.00000000	      0.00000000
      1.04361531	      0.00000000	      0.00000000	      0.00000000	      0.00000000
      1.04370909	      0.00000000	      0.00000000	      0.00000000	      0.00000000
      1.04380287	      0.00000000	      0.00000000	      0.00000000	      0.00000000
      1.04389664	      0.00000000	      0.00000000	      0.00000000	      0.00000000
      1.04401642	      0.00000000	      0.00000000	      0.00000000	      0.00000000
      1.04411146	      0.00000000	      0.00000000	      0.00000000	      0.00000000
      1.04420651	      0.00000000	      0.00000000	      0.00000000	      0.00000000
      1.04430155	      0.00000000	      0.00000000	      0.00000000	      0.00000000
      1.04442073	      0.00000000	      0.00000000	      0.00000000	      0.00000000
      1.04451401	      0.00000000	      0.00000000	      0.00000000	      0.00000000
      1.04460730	      0.00000000	      0.00000000	      0.00000000	      0.00000000
      1.04470059	      0.00000000	      0.00000000	      0.00000000	      0.00000000
      1.04482507	      0.00000000	      0.00000000	      0.00000000	      0.00000000
      1.04491743	      0.00000000	      0.00000000	      0.00000000	      0.00000000
      1.04500980	      0.00000000	      0.00000000	      0.00000000	      0.00000000
      1.04512291	      0.00000000	      0.00000000	      0.00000000	      0.00000000
      1.04522355	      0.00000000	      0.00000000	      0.00000000	      0.00000000
      1.04532419	      0.00000000	      0.00000000	      0.00000000	      0.00000000
      1.04542482	      0.00000000	      0.00000000	      0.00000000	      0.00000000
      1.04552546	      0.00000000	      0.00000000	      0.00000000	      0.00000000
      1.04562610	      0.00000000	      0.00000000	      0.00000000	      0.00000000
      1.04572673	      0.00000000	      0.00000000	      0.00000000	      0.00000000
      1.04582737	      0.00000000	      0.00000000	      0.00000000	      0.00000000
      1.04592801	      0.00000000	      0.00000000	      0.00000000	      0.00000000
      1.04602864	      0.00000000	      0.00000000	      0.00000000	      0.00000000
      1.04611893	      0.00000000	      0.00000000	      0.00000000	      0.00000000
      1.04620922	      0.00000000	      0.00000000	      0.00000000	      0.00000000
      1.04631825	      0.00000000	      0.00000000	      0.00000000	      0.00000000
      1.04642729	      0.00000000	      0.00000000	      0.00000000	      0.00000000
      1.04651904	      0.00000000	      0.00000000	      0.00000000	      0.00000000
      1.04661080	      0.00000000	      0.00000000	      0.00000000	      0.00000000
      1.04670256	      0.00000000	      0.00000000	      0.00000000	      0.00000000
      1.04682740	      0.00000000	      0.00000000	      0.00000000	      0.00000000
      1.04692013	      0.00000000	      0.00000000	      0.00000000	      0.00000000
      1.04701287	      0.00000000	      0.00000000	      0.00000000	      0.00000000
      1.04712458	      0.00000000	      0.00000000	      0.00000000	      0.00000000
      1.04722385	      0.00000000	      0.00000000	      0.00000000	      0.00000000
      1.04732313	      0.00000000	      0.00000000	      0.00000000	      0.00000000
      1.04742240	      0.00000000	      0.00000000	      0.00000000	      0.00000000
      1.04752167	      0.00000000	      0.00000000	      0.00000000	      0.00000000
      1.04762095	      0.00000000	      0.00000000	      0.00000000	      0.00000000
      1.04772022	      0.00000000	      0.00000000	      0.00000000	      0.00000000
      1.04781949	      0.00000000	      0.00000000	      0.00000000	      0.00000000
      1.04791877	      0.00000000	      0.00000000	      0.00000000	      0.00000000
      1.04801804	      0.00000000	      0.00000000	      0.00000000	      0.00000000
      1.04811731	      0.00000000	      0.00000000	      0.00000000	      0.00000000
      1.04821659	      0.00000000	      0.00000000	      0.00000000	      0.00000000
      1.04831586	      0.00000000	      0.00000000	      0.00000000	      0.00000000
      1.04841513	      0.00000000	      0.00000000	      0.00000000	      0.00000000
      1.04851440	      0.00000000	      0.00000000	      0.00000000	      0.00000000
      1.04861368	      0.00000000	      0.00000000	      0.00000000	      0.00000000
      1.04871295	      0.00000000	      0.00000000	      0.00000000	      0.00000000
      1.04881222	      0.00000000	      0.00000000	      0.00000000	      0.00000000
      1.04891150	      0.00000000	      0.00000000	      0.00000000	      0.00000000
      1.04901077	      0.00000000	      0.00000000	      0.00000000	      0.00000000
      1.04911004	      0.00000000	      0.00000000	      0.00000000	      0.00000000
      1.04920932	      0.00000000	      0.00000000	      0.00000000	      0.00000000
      1.04930859	      0.00000000	      0.00000000	      0.00000000	      0.00000000
      1.04940786	      0.00000000	      0.00000000	      0.00000000	      0.00000000
      1.04950714	      0.00000000	      0.00000000	      0.00000000	      0.00000000
      1.04960641	      0.00000000	      0.00000000	      0.00000000	      0.00000000
      1.04969536	      0.00000000	      0.00000000	      0.00000000	      0.00000000
      1.04978432	      0.00000000	      0.00000000	      0.00000000	      0.00000000
      1.04989272	      0.00000000	      0.00000000	      0.00000000	      0.00000000
      1.05000112	      0.00000000	      0.00000000	      0.00000000	      0.00000000
      1.05009201	      0.00000000	      0.00000000	      0.00000000	      0.00000000
      1.05018290	      0.00000000	      0.00000000	      0.00000000	      0.00000000
      1.05027378	      0.00000000	      0.00000000	      0.00000000	      0.00000000
      1.05039760	      0.00000000	      0.00000000	      0.00000000	      0.00000000
      1.05048927	      0.00000000	      0.00000000	      0.00000000	      0.00000000
      1.05058094	      0.00000000	      0.00000000	      0.00000000	      0.00000000
      1.05069179	      0.00000000	      0.00000000	      0.00000000	      0.00000000
      1.05079035	      0.00000000	      0.00000000	      0.00000000	      0.00000000
      1.05088891	      0.00000000	      0.00000000	      0.00000000	      0.00000000
      1.05098746	      0.00000000	      0.00000000	      0.00000000	      0.00000000
      1.05108602	      0.00000000	      0.00000000	      0.00000000	      0.00000000
      1.05118458	      0.00000000	      0.00000000	      0.00000000	      0.00000000
      1.05128314	      0.00000000	      0.00000000	      0.00000000	      0.00000000
      1.05138169	      0.00000000	      0.00000000	      0.00000000	      0.00000000
      1.05148025	      0.00000000	      0.00000000	      0.00000000	      0.00000000
      1.05157881	      0.00000000	      0.00000000	      0.00000000	      0.00000000
      1.05167737	      0.00000000	      0.00000000	      0.00000000	      0.00000000
      1.05177592	      0.00000000	      0.00000000	      0.00000000	      0.00000000
      1.05187448	      0.00000000	      0.00000000	      0.00000000	      0.00000000
      1.05197304	      0.00000000	      0.00000000	      0.00000000	      0.00000000
      1.05207160	      0.00000000	      0.00000000	      0.00000000	      0.00000000
      1.05217016	      0.00000000	      0.00000000	      0.00000000	      0.00000000
      1.05226871	      0.00000000	      0.00000000	      0.00000000	      0.00000000
      1.05236727	      0.00000000	      0.00000000	      0.00000000	      0.00000000
      1.05246583	      0.00000000	      0.00000000	      0.00000000	      0.00000000
      1.05256439	      0.00000000	      0.00000000	      0.00000000	      0.00000000
      1.05265217	      0.00000000	      0.00000000	      0.00000000	      0.00000000
      1.05273996	      0.00000000	      0.00000000	      0.00000000	      0.00000000
      1.05284812	      0.00000000	      0.00000000	      0.00000000	      0.00000000
      1.05295628	      0.00000000	      0.00000000	      0.00000000	      0.00000000
      1.05304615	      0.00000000	      0.00000000	      0.00000000	      0.00000000
      1.05313603	      0.00000000	      0.00000000	      0.00000000	      0.00000000
      1.05324400	      0.00000000	      0.00000000	      0.00000000	      0.00000000
      1.05335197	      0.00000000	      0.00000000	      0.00000000	      0.00000000
      1.05343867	      0.00000000	      0.00000000	      0.00000000	      0.00000000
      1.05352537	      0.00000000	      0.00000000	      0.00000000	      0.00000000
      1.05363702	      0.00000000	      0.00000000	      0.00000000	      0.00000000
      1.05374867	      0.00000000	      0.00000000	      0.00000000	      0.00000000
      1.05383303	      0.00000000	      0.00000000	      0.00000000	      0.00000000
      1.05391738	      0.00000000	      0.00000000	      0.00000000	      0.00000000
      1.05403311	      0.00000000	      0.00000000	      0.00000000	      0.00000000
      1.05414884	      0.00000000	      0.00000000	      0.00000000	      0.00000000
      1.05422971	      0.00000000	      0.00000000	      0.00000000	      0.00000000
      1.05431058	      0.00000000	      0.00000000	      0.00000000	      0.00000000
      1.05443311	      0.00000000	      0.00000000	      0.00000000	      0.00000000
      1.05453542	      0.00000000	      0.00000000	      0.00000000	      0.00000000
      1.05463772	      0.00000000	      0.00000000	      0.00000000	      0.00000000
      1.05474003	      0.00000000	      0.00000000	      0.00000000	      0.00000000
      1.05482977	      0.00000000	      0.00000000	      0.00000000	      0.00000000
      1.05491952	      0.00000000	      0.00000000	      0.00000000	      0.00000000
      1.05500926	      0.00000000	      0.00000000	      0.00000000	      0.00000000
      1.05513040	      0.00000000	      0.00000000	      0.00000000	      0.00000000
      1.05522168	      0.00000000	      0.00000000	      0.00000000	      0.00000000
      1.05531296	      0.00000000	      0.00000000	      0.00000000	      0.00000000
      1.05540424	      0.00000000	      0.00000000	      0.00000000	      0.00000000
      1.05552467	      0.00000000	      0.00000000	      0.00000000	      0.00000000
      1.05561389	      0.00000000	      0.00000000	      0.00000000	      0.00000000
      1.05570311	      0.00000000	      0.00000000	      0.00000000	      0.00000000
      1.05581357	      0.00000000	      0.00000000	      0.00000000	      0.00000000
      1.05591219	      0.00000000	      0.00000000	      0.00000000	      0.00000000
      1.05601081	      0.00000000	      0.00000000	      0.00000000	      0.00000000
      1.05610942	      0.00000000	      0.00000000	      0.00000000	      0.00000000
      1.05620804	      0.00000000	      0.00000000	      0.00000000	      0.00000000
      1.05630666	      0.00000000	      0.00000000	      0.00000000	      0.00000000
      1.05640528	      0.00000000	      0.00000000	      0.00000000	      0.00000000
      1.05649179	      0.00000000	      0.00000000	      0.00000000	      0.00000000
      1.05657830	      0.00000000	      0.00000000	      0.00000000	      0.00000000
      1.05668655	      0.00000000	      0.00000000	      0.00000000	      0.00000000
      1.05679479	      0.00000000	      0.00000000	      0.00000000	      0.00000000
      1.05688201	      0.00000000	      0.00000000	      0.00000000	      0.00000000
      1.05696923	      0.00000000	      0.00000000	      0.00000000	      0.00000000
      1.05707893	      0.00000000	      0.00000000	      0.00000000	      0.00000000
      1.05718863	      0.00000000	      0.00000000	      0.00000000	      0.00000000
      1.05727178	      0.00000000	      0.00000000	      0.00000000	      0.00000000
      1.05735494	      0.00000000	      0.00000000	      0.00000000	      0.00000000
      1.05747057	      0.00000000	      0.00000000	      0.00000000	      0.00000000
      1.05758621	      0.00000000	      0.00000000	      0.00000000	      0.00000000
      1.05766520	      0.00000000	      0.00000000	      0.00000000	      0.00000000
      1.05774419	      0.00000000	      0.00000000	      0.00000000	      0.00000000
      1.05786891	      0.00000000	      0.00000000	      0.00000000	      0.00000000
      1.05796981	      0.00000000	      0.00000000	      0.00000000	      0.00000000
      1.05807070	      0.00000000	      0.00000000	      0.00000000	      0.00000000
      1.05817160	      0.00000000	      0.00000000	      0.00000000	      0.00000000
      1.05827249	      0.00000000	      0.00000000	      0.00000000	      0.00000000
      1.05835771	      0.00000000	      0.00000000	      0.00000000	      0.00000000
      1.05844293	      0.00000000	      0.00000000	      0.00000000	      0.00000000
      1.05855233	      0.00000000	      0.00000000	      0.00000000	      0.00000000
      1.05866174	      0.00000000	      0.00000000	      0.00000000	      0.00000000
      1.05874732	      0.00000000	      0.00000000	      0.00000000	      0.00000000
      1.05883289	      0.00000000	      0.00000000	      0.00000000	      0.00000000
      1.05894386	      0.00000000	      0.00000000	      0.00000000	      0.00000000
      1.05905482	      0.00000000	      0.00000000	      0.00000000	      0.00000000
      1.05913676	      0.00000000	      0.00000000	      0.00000000	      0.00000000
      1.05921870	      0.00000000	      0.00000000	      0.00000000	      0.00000000
      1.05933529	      0.00000000	      0.00000000	      0.00000000	      0.00000000
      1.05943549	      0.00000000	      0.00000000	      0.00000000	      0.00000000
      1.05953569	      0.00000000	      0.00000000	      0.00000000	      0.00000000
      1.05963589	      0.00000000	      0.00000000	      0.00000000	      0.00000000
      1.05972598	      0.00000000	      0.00000000	      0.00000000	      0.00000000
      1.05981607	      0.00000000	      0.00000000	      0.00000000	      0.00000000
      1.05990617	      0.00000000	      0.00000000	      0.00000000	      0.00000000
      1.06002070	      0.00000000	      0.00000000	      0.00000000	      0.00000000
      1.06011199	      0.00000000	      0.00000000	      0.00000000	      0.00000000
      1.06020328	      0.00000000	      0.00000000	      0.00000000	      0.00000000
      1.06029457	      0.00000000	      0.00000000	      0.00000000	      0.00000000
      1.06040865	      0.00000000	      0.00000000	      0.00000000	      0.00000000
      1.06049827	      0.00000000	      0.00000000	      0.00000000	      0.00000000
      1.06058789	      0.00000000	      0.00000000	      0.00000000	      0.00000000
      1.06067751	      0.00000000	      0.00000000	      0.00000000	      0.00000000
      1.06079674	      0.00000000	      0.00000000	      0.00000000	      0.00000000
      1.06088545	      0.00000000	      0.00000000	      0.00000000	      0.00000000
      1.06097416	      0.00000000	      0.00000000	      0.00000000	      0.00000000
      1.06108264	      0.00000000	      0.00000000	      0.00000000	      0.00000000
      1.06117938	      0.00000000	      0.00000000	      0.00000000	      0.00000000
      1.06127612	      0.00000000	      0.00000000	      0.00000000	      0.00000000
      1.06137286	      0.00000000	      0.00000000	      0.00000000	      0.00000000
      1.06146961	      0.00000000	      0.00000000	      0.00000000	      0.00000000
      1.06156635	      0.00000000	      0.00000000	      0.00000000	      0.00000000
      1.06166309	      0.00000000	      0.00000000	      0.00000000	      0.00000000
      1.06175983	      0.00000000	      0.00000000	      0.00000000	      0.00000000
      1.06185657	      0.00000000	      0.00000000	      0.00000000	      0.00000000
      1.06195332	      0.00000000	      0.00000000	      0.00000000	      0.00000000
      1.06203910	      0.00000000	      0.00000000	      0.00000000	      0.00000000
      1.06212489	      0.00000000	      0.00000000	      0.00000000	      0.00000000
      1.06223082	      0.00000000	      0.00000000	      0.00000000	      0.00000000
      1.06233675	      0.00000000	      0.00000000	      0.00000000	      0.00000000
      1.06242417	      0.00000000	      0.00000000	      0.00000000	      0.00000000
      1.06251159	      0.00000000	      0.00000000	      0.00000000	      0.00000000
      1.06261778	      0.00000000	      0.00000000	      0.00000000	      0.00000000
      1.06272398	      0.00000000	      0.00000000	      0.00000000	      0.00000000
      1.06280811	      0.00000000	      0.00000000	      0.00000000	      0.00000000
      1.06289224	      0.00000000	      0.00000000	      0.00000000	      0.00000000
      1.06300253	      0.00000000	      0.00000000	      0.00000000	      0.00000000
      1.06311283	      0.00000000	      0.00000000	      0.00000000	      0.00000000
      1.06319422	      0.00000000	      0.00000000	      0.00000000	      0.00000000
      1.06327562	      0.00000000	      0.00000000	      0.00000000	      0.00000000
      1.06339092	      0.00000000	      0.00000000	      0.00000000	      0.00000000
      1.06348984	      0.00000000	      0.00000000	      0.00000000	      0.00000000
      1.06358876	      0.00000000	      0.00000000	      0.00000000	      0.00000000
      1.06368768	      0.00000000	      0.00000000	      0.00000000	      0.00000000
      1.06378661	      0.00000000	      0.00000000	      0.00000000	      0.00000000
      1.06387157	      0.00000000	      0.00000000	      0.00000000	      0.00000000
      1.06395653	      0.00000000	      0.00000000	      0.00000000	      0.00000000
      1.06406343	      0.00000000	      0.00000000	      0.00000000	      0.00000000
      1.06417032	      0.00000000	      0.00000000	      0.00000000	      0.00000000
      1.06425531	      0.00000000	      0.00000000	      0.00000000	      0.00000000
      1.06434029	      0.00000000	      0.00000000	      0.00000000	      0.00000000
      1.06444908	      0.00000000	      0.00000000	      0.00000000	      0.00000000
      1.06455787	      0.00000000	      0.00000000	      0.00000000	      0.00000000
      1.06463912	      0.00000000	      0.00000000	      0.00000000	      0.00000000
      1.06472038	      0.00000000	      0.00000000	      0.00000000	      0.00000000
      1.06483491	      0.00000000	      0.00000000	      0.00000000	      0.00000000
      1.06493342	      0.00000000	      0.00000000	      0.00000000	      0.00000000
      1.06503193	      0.00000000	      0.00000000	      0.00000000	      0.00000000
      1.06513043	      0.00000000	      0.00000000	      0.00000000	      0.00000000
      1.06522894	      0.00000000	      0.00000000	      0.00000000	      0.00000000
      1.06531387	      0.00000000	      0.00000000	      0.00000000	      0.00000000
      1.06539881	      0.00000000	      0.00000000	      0.00000000	      0.00000000
      1.06550495	      0.00000000	      0.00000000	      0.00000000	      0.00000000
      1.06561109	      0.00000000	      0.00000000	      0.00000000	      0.00000000
      1.06569626	      0.00000000	      0.00000000	      0.00000000	      0.00000000
      1.06578142	      0.00000000	      0.00000000	      0.00000000	      0.00000000
      1.06588911	      0.00000000	      0.00000000	      0.00000000	      0.00000000
      1.06599680	      0.00000000	      0.00000000	      0.00000000	      0.00000000
      1.06607849	      0.00000000	      0.00000000	      0.00000000	      0.00000000
      1.06616018	      0.00000000	      0.00000000	      0.00000000	      0.00000000
      1.06627300	      0.00000000	      0.00000000	      0.00000000	      0.00000000
      1.06638581	      0.00000000	      0.00000000	      0.00000000	      0.00000000
      1.06646391	      0.00000000	      0.00000000	      0.00000000	      0.00000000
      1.06654201	      0.00000000	      0.00000000	      0.00000000	      0.00000000
      1.06666236	      0.00000000	      0.00000000	      0.00000000	      0.00000000
      1.06676147	      0.00000000	      0.00000000	      0.00000000	      0.00000000
      1.06686057	      0.00000000	      0.00000000	      0.00000000	      0.00000000
      1.06695968	      0.00000000	      0.00000000	      0.00000000	      0.00000000
      1.06704809	      0.00000000	      0.00000000	      0.00000000	      0.00000000
      1.06713650	      0.00000000	      0.00000000	      0.00000000	      0.00000000
      1.06722490	      0.00000000	      0.00000000	      0.00000000	      0.00000000
      1.06733828	      0.00000000	      0.00000000	      0.00000000	      0.00000000
      1.06742804	      0.00000000	      0.00000000	      0.00000000	      0.00000000
      1.06751780	      0.00000000	      0.00000000	      0.00000000	      0.00000000
      1.06760756	      0.00000000	      0.00000000	      0.00000000	      0.00000000
      1.06771997	      0.00000000	      0.00000000	      0.00000000	      0.00000000
      1.06780815	      0.00000000	      0.00000000	      0.00000000	      0.00000000
      1.06789634	      0.00000000	      0.00000000	      0.00000000	      0.00000000
      1.06798452	      0.00000000	      0.00000000	      0.00000000	      0.00000000
      1.06810164	      0.00000000	      0.00000000	      0.00000000	      0.00000000
      1.06818912	      0.00000000	      0.00000000	      0.00000000	      0.00000000
      1.06827660	      0.00000000	      0.00000000	      0.00000000	      0.00000000
      1.06838314	      0.00000000	      0.00000000	      0.00000000	      0.00000000
      1.06847797	      0.00000000	      0.00000000	      0.00000000	      0.00000000
      1.06857280	      0.00000000	      0.00000000	      0.00000000	      0.00000000
      1.06866762	      0.00000000	      0.00000000	      0.00000000	      0.00000000
      1.06876245	      0.00000000	      0.00000000	      0.00000000	      0.00000000
      1.06885728	      0.00000000	      0.00000000	      0.00000000	      0.00000000
      1.06895211	      0.00000000	      0.00000000	      0.00000000	      0.00000000
      1.06904693	      0.00000000	      0.00000000	      0.00000000	      0.00000000
      1.06914176	      0.00000000	      0.00000000	      0.00000000	      0.00000000
      1.06923659	      0.00000000	      0.00000000	      0.00000000	      0.00000000
      1.06933141	      0.00000000	      0.00000000	      0.00000000	      0.00000000
      1.06942624	      0.00000000	      0.00000000	      0.00000000	      0.00000000
      1.06952107	      0.00000000	      0.00000000	      0.00000000	      0.00000000
      1.06960634	      0.00000000	      0.00000000	      0.00000000	      0.00000000
      1.06969161	      0.00000000	      0.00000000	      0.00000000	      0.00000000
      1.06979459	      0.00000000	      0.00000000	      0.00000000	      0.00000000
      1.06989756	      0.00000000	      0.00000000	      0.00000000	      0.00000000
      1.06998439	      0.00000000	      0.00000000	      0.00000000	      0.00000000
      1.07007122	      0.00000000	      0.00000000	      0.00000000	      0.00000000
      1.07015804	      0.00000000	      0.00000000	      0.00000000	      0.00000000
      1.07027558	      0.00000000	      0.00000000	      0.00000000	      0.00000000
      1.07036334	      0.00000000	      0.00000000	      0.00000000	      0.00000000
      1.07045111	      0.00000000	      0.00000000	      0.00000000	      0.00000000
      1.07055649	      0.00000000	      0.00000000	      0.00000000	      0.00000000
      1.07065033	      0.00000000	      0.00000000	      0.00000000	      0.00000000
      1.07074418	      0.00000000	      0.00000000	      0.00000000	      0.00000000
      1.07083802	      0.00000000	      0.00000000	      0.00000000	      0.00000000
      1.07093187	      0.00000000	      0.00000000	      0.00000000	      0.00000000
      1.07102571	      0.00000000	      0.00000000	      0.00000000	      0.00000000
      1.07111955	      0.00000000	      0.00000000	      0.00000000	      0.00000000
      1.07121340	      0.00000000	      0.00000000	      0.00000000	      0.00000000
      1.07130724	      0.00000000	      0.00000000	      0.00000000	      0.00000000
      1.07140109	      0.00000000	      0.00000000	      0.00000000	      0.00000000
      1.07149493	      0.00000000	      0.00000000	      0.00000000	      0.00000000
      1.07158878	      0.00000000	      0.00000000	      0.00000000	      0.00000000
      1.07168262	      0.00000000	      0.00000000	      0.00000000	      0.00000000
      1.07177646	      0.00000000	      0.00000000	      0.00000000	      0.00000000
      1.07187031	      0.00000000	      0.00000000	      0.00000000	      0.00000000
      1.07196415	      0.00000000	      0.00000000	      0.00000000	      0.00000000
      1.07205800	      0.00000000	      0.00000000	      0.00000000	      0.00000000
      1.07215184	      0.00000000	      0.00000000	      0.00000000	      0.00000000
      1.07224569	      0.00000000	      0.00000000	      0.00000000	      0.00000000
      1.07233953	      0.00000000	      0.00000000	      0.00000000	      0.00000000
      1.07243338	      0.00000000	      0.00000000	      0.00000000	      0.00000000
      1.07252722	      0.00000000	      0.00000000	      0.00000000	      0.00000000
      1.07262106	      0.00000000	      0.00000000	      0.00000000	      0.00000000
      1.07271491	      0.00000000	      0.00000000	      0.00000000	      0.00000000
      1.07280875	      0.00000000	      0.00000000	      0.00000000	      0.00000000
      1.07290260	      0.00000000	      0.00000000	      0.00000000	      0.00000000
      1.07299644	      0.00000000	      0.00000000	      0.00000000	      0.00000000
      1.07309029	      0.00000000	      0.00000000	      0.00000000	      0.00000000
      1.07318413	      0.00000000	      0.00000000	      0.00000000	      0.00000000
      1.07327798	      0.00000000	      0.00000000	      0.00000000	      0.00000000
      1.07336227	      0.00000000	      0.00000000	      0.00000000	      0.00000000
      1.07344656	      0.00000000	      0.00000000	      0.00000000	      0.00000000
      1.07354898	      0.00000000	      0.00000000	      0.00000000	      0.00000000
      1.07365140	      0.00000000	      0.00000000	      0.00000000	      0.00000000
      1.07373757	      0.00000000	      0.00000000	      0.00000000	      0.00000000
      1.07382375	      0.00000000	      0.00000000	      0.00000000	      0.00000000
      1.07390992	      0.00000000	      0.00000000	      0.00000000	      0.00000000
      1.07402654	      0.00000000	      0.00000000	      0.00000000	      0.00000000
      1.07411348	      0.00000000	      0.00000000	      0.00000000	      0.00000000
      1.07420043	      0.00000000	      0.00000000	      0.00000000	      0.00000000
      1.07430508	      0.00000000	      0.00000000	      0.00000000	      0.00000000
      1.07439837	      0.00000000	      0.00000000	      0.00000000	      0.00000000
      1.07449166	      0.00000000	      0.00000000	      0.00000000	      0.00000000
      1.07458495	      0.00000000	      0.00000000	      0.00000000	      0.00000000
      1.07467824	      0.00000000	      0.00000000	      0.00000000	      0.00000000
      1.07477153	      0.00000000	      0.00000000	      0.00000000	      0.00000000
      1.07486482	      0.00000000	      0.00000000	      0.00000000	      0.00000000
      1.07495812	      0.00000000	      0.00000000	      0.00000000	      0.00000000
      1.07505141	      0.00000000	      0.00000000	      0.00000000	      0.00000000
      1.07514470	      0.00000000	      0.00000000	      0.00000000	      0.00000000
      1.07523799	      0.00000000	      0.00000000	      0.00000000	      0.00000000
      1.07533128	      0.00000000	      0.00000000	      0.00000000	      0.00000000
      1.07542457	      0.00000000	      0.00000000	      0.00000000	      0.00000000
      1.07551786	      0.00000000	      0.00000000	      0.00000000	      0.00000000
      1.07561115	      0.00000000	      0.00000000	      0.00000000	      0.00000000
      1.07570444	      0.00000000	      0.00000000	      0.00000000	      0.00000000
      1.07579774	      0.00000000	      0.00000000	      0.00000000	      0.00000000
      1.07589103	      0.00000000	      0.00000000	      0.00000000	      0.00000000
      1.07598432	      0.00000000	      0.00000000	      0.00000000	      0.00000000
      1.07607761	      0.00000000	      0.00000000	      0.00000000	      0.00000000
      1.07617090	      0.00000000	      0.00000000	      0.00000000	      0.00000000
      1.07626419	      0.00000000	      0.00000000	      0.00000000	      0.00000000
      1.07635748	      0.00000000	      0.00000000	      0.00000000	      0.00000000
      1.07644062	      0.00000000	      0.00000000	      0.00000000	      0.00000000
      1.07652377	      0.00000000	      0.00000000	      0.00000000	      0.00000000
      1.07662654	      0.00000000	      0.00000000	      0.00000000	      0.00000000
      1.07672932	      0.00000000	      0.00000000	      0.00000000	      0.00000000
      1.07681370	      0.00000000	      0.00000000	      0.00000000	      0.00000000
      1.07689807	      0.00000000	      0.00000000	      0.00000000	      0.00000000
      1.07700171	      0.00000000	      0.00000000	      0.00000000	      0.00000000
      1.07710535	      0.00000000	      0.00000000	      0.00000000	      0.00000000
      1.07718602	      0.00000000	      0.00000000	      0.00000000	      0.00000000
      1.07726670	      0.00000000	      0.00000000	      0.00000000	      0.00000000
      1.07737535	      0.00000000	      0.00000000	      0.00000000	      0.00000000
      1.07748401	      0.00000000	      0.00000000	      0.00000000	      0.00000000
      1.07756117	      0.00000000	      0.00000000	      0.00000000	      0.00000000
      1.07763834	      0.00000000	      0.00000000	      0.00000000	      0.00000000
      1.07775405	      0.00000000	      0.00000000	      0.00000000	      0.00000000
      1.07785012	      0.00000000	      0.00000000	      0.00000000	      0.00000000
      1.07794619	      0.00000000	      0.00000000	      0.00000000	      0.00000000
      1.07804226	      0.00000000	      0.00000000	      0.00000000	      0.00000000
      1.07813833	      0.00000000	      0.00000000	      0.00000000	      0.00000000
      1.07822123	      0.00000000	      0.00000000	      0.00000000	      0.00000000
      1.07830414	      0.00000000	      0.00000000	      0.00000000	      0.00000000
      1.07840704	      0.00000000	      0.00000000	      0.00000000	      0.00000000
      1.07850994	      0.00000000	      0.00000000	      0.00000000	      0.00000000
      1.07859337	      0.00000000	      0.00000000	      0.00000000	      0.00000000
      1.07867680	      0.00000000	      0.00000000	      0.00000000	      0.00000000
      1.07878068	      0.00000000	      0.00000000	      0.00000000	      0.00000000
      1.07888456	      0.00000000	      0.00000000	      0.00000000	      0.00000000
      1.07896513	      0.00000000	      0.00000000	      0.00000000	      0.00000000
      1.07904571	      0.00000000	      0.00000000	      0.00000000	      0.00000000
      1.07915350	      0.00000000	      0.00000000	      0.00000000	      0.00000000
      1.07926129	      0.00000000	      0.00000000	      0.00000000	      0.00000000
      1.07933921	      0.00000000	      0.00000000	      0.00000000	      0.00000000
      1.07941714	      0.00000000	      0.00000000	      0.00000000	      0.00000000
      1.07952995	      0.00000000	      0.00000000	      0.00000000	      0.00000000
      1.07962611	      0.00000000	      0.00000000	      0.00000000	      0.00000000
      1.07972226	      0.00000000	      0.00000000	      0.00000000	      0.00000000
      1.07981841	      0.00000000	      0.00000000	      0.00000000	      0.00000000
      1.07990442	      0.00000000	      0.00000000	      0.00000000	      0.00000000
      1.07999044	      0.00000000	      0.00000000	      0.00000000	      0.00000000
      1.08007645	      0.00000000	      0.00000000	      0.00000000	      0.00000000
      1.08018709	      0.00000000	      0.00000000	      0.00000000	      0.00000000
      1.08027424	      0.00000000	      0.00000000	      0.00000000	      0.00000000
      1.08036139	      0.00000000	      0.00000000	      0.00000000	      0.00000000
      1.08044854	      0.00000000	      0.00000000	      0.00000000	      0.00000000
      1.08055901	      0.00000000	      0.00000000	      0.00000000	      0.00000000
      1.08064446	      0.00000000	      0.00000000	      0.00000000	      0.00000000
      1.08072992	      0.00000000	      0.00000000	      0.00000000	      0.00000000
      1.08083250	      0.00000000	      0.00000000	      0.00000000	      0.00000000
      1.08093508	      0.00000000	      0.00000000	      0.00000000	      0.00000000
      1.08101363	      0.00000000	      0.00000000	      0.00000000	      0.00000000
      1.08109217	      0.00000000	      0.00000000	      0.00000000	      0.00000000
      1.08120188	      0.00000000	      0.00000000	      0.00000000	      0.00000000
      1.08129795	      0.00000000	      0.00000000	      0.00000000	      0.00000000
      1.08139402	      0.00000000	      0.00000000	      0.00000000	      0.00000000
      1.08149010	      0.00000000	      0.00000000	      0.00000000	      0.00000000
      1.08157422	      0.00000000	      0.00000000	      0.00000000	      0.00000000
      1.08165835	      0.00000000	      0.00000000	      0.00000000	      0.00000000
      1.08174247	      0.00000000	      0.00000000	      0.00000000	      0.00000000
      1.08185857	      0.00000000	      0.00000000	      0.00000000	      0.00000000
      1.08194437	      0.00000000	      0.00000000	      0.00000000	      0.00000000
      1.08203017	      0.00000000	      0.00000000	      0.00000000	      0.00000000
      1.08213319	      0.00000000	      0.00000000	      0.00000000	      0.00000000
      1.08222482	      0.00000000	      0.00000000	      0.00000000	      0.00000000
      1.08231645	      0.00000000	      0.00000000	      0.00000000	      0.00000000
      1.08240808	      0.00000000	      0.00000000	      0.00000000	      0.00000000
      1.08249971	      0.00000000	      0.00000000	      0.00000000	      0.00000000
      1.08259134	      0.00000000	      0.00000000	      0.00000000	      0.00000000
      1.08268298	      0.00000000	      0.00000000	      0.00000000	      0.00000000
      1.08277461	      0.00000000	      0.00000000	      0.00000000	      0.00000000
      1.08286624	      0.00000000	      0.00000000	      0.00000000	      0.00000000
      1.08295787	      0.00000000	      0.00000000	      0.00000000	      0.00000000
      1.08304950	      0.00000000	      0.00000000	      0.00000000	      0.00000000
      1.08314113	      0.00000000	      0.00000000	      0.00000000	      0.00000000
      1.08323276	      0.00000000	      0.00000000	      0.00000000	      0.00000000
      1.08332439	      0.00000000	      0.00000000	      0.00000000	      0.00000000
      1.08341602	      0.00000000	      0.00000000	      0.00000000	      0.00000000
      1.08350765	      0.00000000	      0.00000000	      0.00000000	      0.00000000
      1.08359929	      0.00000000	      0.00000000	      0.00000000	      0.00000000
      1.08369092	      0.00000000	      0.00000000	      0.00000000	      0.00000000
      1.08378255	      0.00000000	      0.00000000	      0.00000000	      0.00000000
      1.08387418	      0.00000000	      0.00000000	      0.00000000	      0.00000000
      1.08396581	      0.00000000	      0.00000000	      0.00000000	      0.00000000
      1.08405744	      0.00000000	      0.00000000	      0.00000000	      0.00000000
      1.08414907	      0.00000000	      0.00000000	      0.00000000	      0.00000000
      1.08424070	      0.00000000	      0.00000000	      0.00000000	      0.00000000
      1.08433233	      0.00000000	      0.00000000	      0.00000000	      0.00000000
      1.08442396	      0.00000000	      0.00000000	      0.00000000	      0.00000000
      1.08451560	      0.00000000	      0.00000000	      0.00000000	      0.00000000
      1.08460723	      0.00000000	      0.00000000	      0.00000000	      0.00000000
      1.08469886	      0.00000000	      0.00000000	      0.00000000	      0.00000000
      1.08479049	      0.00000000	      0.00000000	      0.00000000	      0.00000000
      1.08488212	      0.00000000	      0.00000000	      0.00000000	      0.00000000
      1.08497375	      0.00000000	      0.00000000	      0.00000000	      0.00000000
      1.08506538	      0.00000000	      0.00000000	      0.00000000	      0.00000000
      1.08515701	      0.00000000	      0.00000000	      0.00000000	      0.00000000
      1.08524864	      0.00000000	      0.00000000	      0.00000000	      0.00000000
      1.08534028	      0.00000000	      0.00000000	      0.00000000	      0.00000000
      1.08542211	      0.00000000	      0.00000000	      0.00000000	      0.00000000
      1.08550395	      0.00000000	      0.00000000	      0.00000000	      0.00000000
      1.08560447	      0.00000000	      0.00000000	      0.00000000	      0.00000000
      1.08570499	      0.00000000	      0.00000000	      0.00000000	      0.00000000
      1.08578910	      0.00000000	      0.00000000	      0.00000000	      0.00000000
      1.08587321	      0.00000000	      0.00000000	      0.00000000	      0.00000000
      1.08595732	      0.00000000	      0.00000000	      0.00000000	      0.00000000
      1.08607165	      0.00000000	      0.00000000	      0.00000000	      0.00000000
      1.08615626	      0.00000000	      0.00000000	      0.00000000	      0.00000000
      1.08624087	      0.00000000	      0.00000000	      0.00000000	      0.00000000
      1.08634345	      0.00000000	      0.00000000	      0.00000000	      0.00000000
      1.08643494	      0.00000000	      0.00000000	      0.00000000	      0.00000000
      1.08652643	      0.00000000	      0.00000000	      0.00000000	      0.00000000
      1.08661792	      0.00000000	      0.00000000	      0.00000000	      0.00000000
      1.08670941	      0.00000000	      0.00000000	      0.00000000	      0.00000000
      1.08680090	      0.00000000	      0.00000000	      0.00000000	      0.00000000
      1.08689239	      0.00000000	      0.00000000	      0.00000000	      0.00000000
      1.08698388	      0.00000000	      0.00000000	      0.00000000	      0.00000000
      1.08707537	      0.00000000	      0.00000000	      0.00000000	      0.00000000
      1.08716686	      0.00000000	      0.00000000	      0.00000000	      0.00000000
      1.08725835	      0.00000000	      0.00000000	      0.00000000	      0.00000000
      1.08734984	      0.00000000	      0.00000000	      0.00000000	      0.00000000
      1.08744133	      0.00000000	      0.00000000	      0.00000000	      0.00000000
      1.08753282	      0.00000000	      0.00000000	      0.00000000	      0.00000000
      1.08761440	      0.00000000	      0.00000000	      0.00000000	      0.00000000
      1.08769598	      0.00000000	      0.00000000	      0.00000000	      0.00000000
      1.08779606	      0.00000000	      0.00000000	      0.00000000	      0.00000000
      1.08789614	      0.00000000	      0.00000000	      0.00000000	      0.00000000
      1.08797989	      0.00000000	      0.00000000	      0.00000000	      0.00000000
      1.08806364	      0.00000000	      0.00000000	      0.00000000	      0.00000000
      1.08814739	      0.00000000	      0.00000000	      0.00000000	      0.00000000
      1.08826136	      0.00000000	      0.00000000	      0.00000000	      0.00000000
      1.08834560	      0.00000000	      0.00000000	      0.00000000	      0.00000000
      1.08842984	      0.00000000	      0.00000000	      0.00000000	      0.00000000
      1.08853205	      0.00000000	      0.00000000	      0.00000000	      0.00000000
      1.08862321	      0.00000000	      0.00000000	      0.00000000	      0.00000000
      1.08871437	      0.00000000	      0.00000000	      0.00000000	      0.00000000
      1.08880554	      0.00000000	      0.00000000	      0.00000000	      0.00000000
      1.08889670	      0.00000000	      0.00000000	      0.00000000	      0.00000000
      1.08898786	      0.00000000	      0.00000000	      0.00000000	      0.00000000
      1.08907902	      0.00000000	      0.00000000	      0.00000000	      0.00000000
      1.08917018	      0.00000000	      0.00000000	      0.00000000	      0.00000000
      1.08926134	      0.00000000	      0.00000000	      0.00000000	      0.00000000
      1.08935250	      0.00000000	      0.00000000	      0.00000000	      0.00000000
      1.08944367	      0.00000000	      0.00000000	      0.00000000	      0.00000000
      1.08953483	      0.00000000	      0.00000000	      0.00000000	      0.00000000
      1.08962599	      0.00000000	      0.00000000	      0.00000000	      0.00000000
      1.08970769	      0.00000000	      0.00000000	      0.00000000	      0.00000000
      1.08978939	      0.00000000	      0.00000000	      0.00000000	      0.00000000
      1.08988899	      0.00000000	      0.00000000	      0.00000000	      0.00000000
      1.08998858	      0.00000000	      0.00000000	      0.00000000	      0.00000000
      1.09007106	      0.00000000	      0.00000000	      0.00000000	      0.00000000
      1.09015354	      0.00000000	      0.00000000	      0.00000000	      0.00000000
      1.09025432	      0.00000000	      0.00000000	      0.00000000	      0.00000000
      1.09035510	      0.00000000	      0.00000000	      0.00000000	      0.00000000
      1.09043398	      0.00000000	      0.00000000	      0.00000000	      0.00000000
      1.09051286	      0.00000000	      0.00000000	      0.00000000	      0.00000000
      1.09061860	      0.00000000	      0.00000000	      0.00000000	      0.00000000
      1.09072433	      0.00000000	      0.00000000	      0.00000000	      0.00000000
      1.09079959	      0.00000000	      0.00000000	      0.00000000	      0.00000000
      1.09087485	      0.00000000	      0.00000000	      0.00000000	      0.00000000
      1.09098782	      0.00000000	      0.00000000	      0.00000000	      0.00000000
      1.09108131	      0.00000000	      0.00000000	      0.00000000	      0.00000000
      1.09117480	      0.00000000	      0.00000000	      0.00000000	      0.00000000
      1.09126829	      0.00000000	      0.00000000	      0.00000000	      0.00000000
      1.09136178	      0.00000000	      0.00000000	      0.00000000	      0.00000000
      1.09144371	      0.00000000	      0.00000000	      0.00000000	      0.00000000
      1.09152564	      0.00000000	      0.00000000	      0.00000000	      0.00000000
      1.09162463	      0.00000000	      0.00000000	      0.00000000	      0.00000000
      1.09172362	      0.00000000	      0.00000000	      0.00000000	      0.00000000
      1.09180623	      0.00000000	      0.00000000	      0.00000000	      0.00000000
      1.09188883	      0.00000000	      0.00000000	      0.00000000	      0.00000000
      1.09198833	      0.00000000	      0.00000000	      0.00000000	      0.00000000
      1.09208783	      0.00000000	      0.00000000	      0.00000000	      0.00000000
      1.09216823	      0.00000000	      0.00000000	      0.00000000	      0.00000000
      1.09224862	      0.00000000	      0.00000000	      0.00000000	      0.00000000
      1.09235083	      0.00000000	      0.00000000	      0.00000000	      0.00000000
      1.09245304	      0.00000000	      0.00000000	      0.00000000	      0.00000000
      1.09253156	      0.00000000	      0.00000000	      0.00000000	      0.00000000
      1.09261008	      0.00000000	      0.00000000	      0.00000000	      0.00000000
      1.09271543	      0.00000000	      0.00000000	      0.00000000	      0.00000000
      1.09282077	      0.00000000	      0.00000000	      0.00000000	      0.00000000
      1.09289667	      0.00000000	      0.00000000	      0.00000000	      0.00000000
      1.09297256	      0.00000000	      0.00000000	      0.00000000	      0.00000000
      1.09308273	      0.00000000	      0.00000000	      0.00000000	      0.00000000
      1.09317678	      0.00000000	      0.00000000	      0.00000000	      0.00000000
      1.09327084	      0.00000000	      0.00000000	      0.00000000	      0.00000000
      1.09336490	      0.00000000	      0.00000000	      0.00000000	      0.00000000
      1.09344808	      0.00000000	      0.00000000	      0.00000000	      0.00000000
      1.09353127	      0.00000000	      0.00000000	      0.00000000	      0.00000000
      1.09361446	      0.00000000	      0.00000000	      0.00000000	      0.00000000
      1.09372501	      0.00000000	      0.00000000	      0.00000000	      0.00000000
      1.09380941	      0.00000000	      0.00000000	      0.00000000	      0.00000000
      1.09389380	      0.00000000	      0.00000000	      0.00000000	      0.00000000
      1.09397820	      0.00000000	      0.00000000	      0.00000000	      0.00000000
      1.09408879	      0.00000000	      0.00000000	      0.00000000	      0.00000000
      1.09417130	      0.00000000	      0.00000000	      0.00000000	      0.00000000
      1.09425381	      0.00000000	      0.00000000	      0.00000000	      0.00000000
      1.09435546	      0.00000000	      0.00000000	      0.00000000	      0.00000000
      1.09444680	      0.00000000	      0.00000000	      0.00000000	      0.00000000
      1.09453814	      0.00000000	      0.00000000	      0.00000000	      0.00000000
      1.09462948	      0.00000000	      0.00000000	      0.00000000	      0.00000000
      1.09472083	      0.00000000	      0.00000000	      0.00000000	      0.00000000
      1.09481217	      0.00000000	      0.00000000	      0.00000000	      0.00000000
      1.09489307	      0.00000000	      0.00000000	      0.00000000	      0.00000000
      1.09497397	      0.00000000	      0.00000000	      0.00000000	      0.00000000
      1.09507259	      0.00000000	      0.00000000	      0.00000000	      0.00000000
      1.09517120	      0.00000000	      0.00000000	      0.00000000	      0.00000000
      1.09525377	      0.00000000	      0.00000000	      0.00000000	      0.00000000
      1.09533633	      0.00000000	      0.00000000	      0.00000000	      0.00000000
      1.09541889	      0.00000000	      0.00000000	      0.00000000	      0.00000000
      1.09553187	      0.00000000	      0.00000000	      0.00000000	      0.00000000
      1.09561492	      0.00000000	      0.00000000	      0.00000000	      0.00000000
      1.09569798	      0.00000000	      0.00000000	      0.00000000	      0.00000000
      1.09579911	      0.00000000	      0.00000000	      0.00000000	      0.00000000
      1.09588922	      0.00000000	      0.00000000	      0.00000000	      0.00000000
      1.09597932	      0.00000000	      0.00000000	      0.00000000	      0.00000000
      1.09606943	      0.00000000	      0.00000000	      0.00000000	      0.00000000
      1.09615954	      0.00000000	      0.00000000	      0.00000000	      0.00000000
      1.09624965	      0.00000000	      0.00000000	      0.00000000	      0.00000000
      1.09633975	      0.00000000	      0.00000000	      0.00000000	      0.00000000
      1.09642986	      0.00000000	      0.00000000	      0.00000000	      0.00000000
      1.09651997	      0.00000000	      0.00000000	      0.00000000	      0.00000000
      1.09661008	      0.00000000	      0.00000000	      0.00000000	      0.00000000
      1.09670019	      0.00000000	      0.00000000	      0.00000000	      0.00000000
      1.09679029	      0.00000000	      0.00000000	      0.00000000	      0.00000000
      1.09687090	      0.00000000	      0.00000000	      0.00000000	      0.00000000
      1.09695151	      0.00000000	      0.00000000	      0.00000000	      0.00000000
      1.09704957	      0.00000000	      0.00000000	      0.00000000	      0.00000000
      1.09714764	      0.00000000	      0.00000000	      0.00000000	      0.00000000
      1.09723042	      0.00000000	      0.00000000	      0.00000000	      0.00000000
      1.09731320	      0.00000000	      0.00000000	      0.00000000	      0.00000000
      1.09739598	      0.00000000	      0.00000000	      0.00000000	      0.00000000
      1.09750674	      0.00000000	      0.00000000	      0.00000000	      0.00000000
      1.09758987	      0.00000000	      0.00000000	      0.00000000	      0.00000000
      1.09767300	      0.00000000	      0.00000000	      0.00000000	      0.00000000
      1.09777298	      0.00000000	      0.00000000	      0.00000000	      0.00000000
      1.09786281	      0.00000000	      0.00000000	      0.00000000	      0.00000000
      1.09795263	      0.00000000	      0.00000000	      0.00000000	      0.00000000
      1.09804245	      0.00000000	      0.00000000	      0.00000000	      0.00000000
      1.09813228	      0.00000000	      0.00000000	      0.00000000	      0.00000000
      1.09822210	      0.00000000	      0.00000000	      0.00000000	      0.00000000
      1.09831192	      0.00000000	      0.00000000	      0.00000000	      0.00000000
      1.09840175	      0.00000000	      0.00000000	      0.00000000	      0.00000000
      1.09849157	      0.00000000	      0.00000000	      0.00000000	      0.00000000
      1.09858139	      0.00000000	      0.00000000	      0.00000000	      0.00000000
      1.09867121	      0.00000000	      0.00000000	      0.00000000	      0.00000000
      1.09876104	      0.00000000	      0.00000000	      0.00000000	      0.00000000
      1.09884109	      0.00000000	      0.00000000	      0.00000000	      0.00000000
      1.09892114	      0.00000000	      0.00000000	      0.00000000	      0.00000000
      1.09901924	      0.00000000	      0.00000000	      0.00000000	      0.00000000
      1.09911734	      0.00000000	      0.00000000	      0.00000000	      0.00000000
      1.09919964	      0.00000000	      0.00000000	      0.00000000	      0.00000000
      1.09928193	      0.00000000	      0.00000000	      0.00000000	      0.00000000
      1.09936423	      0.00000000	      0.00000000	      0.00000000	      0.00000000
      1.09947552	      0.00000000	      0.00000000	      0.00000000	      0.00000000
      1.09955817	      0.00000000	      0.00000000	      0.00000000	      0.00000000
      1.09964081	      0.00000000	      0.00000000	      0.00000000	      0.00000000
      1.09974091	      0.00000000	      0.00000000	      0.00000000	      0.00000000
      1.09983050	      0.00000000	      0.00000000	      0.00000000	      0.00000000
      1.09992009	      0.00000000	      0.00000000	      0.00000000	      0.00000000
      1.10000968	      0.00000000	      0.00000000	      0.00000000	      0.00000000
      1.10009926	      0.00000000	      0.00000000	      0.00000000	      0.00000000
      1.10018885	      0.00000000	      0.00000000	      0.00000000	      0.00000000
      1.10027844	      0.00000000	      0.00000000	      0.00000000	      0.00000000
      1.10036803	      0.00000000	      0.00000000	      0.00000000	      0.00000000
      1.10045762	      0.00000000	      0.00000000	      0.00000000	      0.00000000
      1.10054720	      0.00000000	      0.00000000	      0.00000000	      0.00000000
      1.10063679	      0.00000000	      0.00000000	      0.00000000	      0.00000000
      1.10071701	      0.00000000	      0.00000000	      0.00000000	      0.00000000
      1.10079724	      0.00000000	      0.00000000	      0.00000000	      0.00000000
      1.10089504	      0.00000000	      0.00000000	      0.00000000	      0.00000000
      1.10099284	      0.00000000	      0.00000000	      0.00000000	      0.00000000
      1.10107364	      0.00000000	      0.00000000	      0.00000000	      0.00000000
      1.10115444	      0.00000000	      0.00000000	      0.00000000	      0.00000000
      1.10125362	      0.00000000	      0.00000000	      0.00000000	      0.00000000
      1.10135280	      0.00000000	      0.00000000	      0.00000000	      0.00000000
      1.10142998	      0.00000000	      0.00000000	      0.00000000	      0.00000000
      1.10150715	      0.00000000	      0.00000000	      0.00000000	      0.00000000
      1.10161146	      0.00000000	      0.00000000	      0.00000000	      0.00000000
      1.10171576	      0.00000000	      0.00000000	      0.00000000	      0.00000000
      1.10178915	      0.00000000	      0.00000000	      0.00000000	      0.00000000
      1.10186255	      0.00000000	      0.00000000	      0.00000000	      0.00000000
      1.10197464	      0.00000000	      0.00000000	      0.00000000	      0.00000000
      1.10206642	      0.00000000	      0.00000000	      0.00000000	      0.00000000
      1.10215821	      0.00000000	      0.00000000	      0.00000000	      0.00000000
      1.10224999	      0.00000000	      0.00000000	      0.00000000	      0.00000000
      1.10234177	      0.00000000	      0.00000000	      0.00000000	      0.00000000
      1.10242259	      0.00000000	      0.00000000	      0.00000000	      0.00000000
      1.10250341	      0.00000000	      0.00000000	      0.00000000	      0.00000000
      1.10258422	      0.00000000	      0.00000000	      0.00000000	      0.00000000
      1.10269716	      0.00000000	      0.00000000	      0.00000000	      0.00000000
      1.10277963	      0.00000000	      0.00000000	      0.00000000	      0.00000000
      1.10286210	      0.00000000	      0.00000000	      0.00000000	      0.00000000
      1.10296188	      0.00000000	      0.00000000	      0.00000000	      0.00000000
      1.10305049	      0.00000000	      0.00000000	      0.00000000	      0.00000000
      1.10313911	      0.00000000	      0.00000000	      0.00000000	      0.00000000
      1.10322772	      0.00000000	      0.00000000	      0.00000000	      0.00000000
      1.10331634	      0.00000000	      0.00000000	      0.00000000	      0.00000000
      1.10340495	      0.00000000	      0.00000000	      0.00000000	      0.00000000
      1.10349356	      0.00000000	      0.00000000	      0.00000000	      0.00000000
      1.10358218	      0.00000000	      0.00000000	      0.00000000	      0.00000000
      1.10367079	      0.00000000	      0.00000000	      0.00000000	      0.00000000
      1.10375940	      0.00000000	      0.00000000	      0.00000000	      0.00000000
      1.10384802	      0.00000000	      0.00000000	      0.00000000	      0.00000000
      1.10393663	      0.00000000	      0.00000000	      0.00000000	      0.00000000
      1.10402525	      0.00000000	      0.00000000	      0.00000000	      0.00000000
      1.10411386	      0.00000000	      0.00000000	      0.00000000	      0.00000000
      1.10420247	      0.00000000	      0.00000000	      0.00000000	      0.00000000
      1.10429109	      0.00000000	      0.00000000	      0.00000000	      0.00000000
      1.10437970	      0.00000000	      0.00000000	      0.00000000	      0.00000000
      1.10446832	      0.00000000	      0.00000000	      0.00000000	      0.00000000
      1.10455693	      0.00000000	      0.00000000	      0.00000000	      0.00000000
      1.10464554	      0.00000000	      0.00000000	      0.00000000	      0.00000000
      1.10473416	      0.00000000	      0.00000000	      0.00000000	      0.00000000
      1.10482277	      0.00000000	      0.00000000	      0.00000000	      0.00000000
      1.10491138	      0.00000000	      0.00000000	      0.00000000	      0.00000000
      1.10500000	      0.00000000	      0.00000000	      0.00000000	      0.00000000
      1.10507969	      0.00000000	      0.00000000	      0.00000000	      0.00000000
      1.10515938	      0.00000000	      0.00000000	      0.00000000	      0.00000000
      1.10525590	      0.00000000	      0.00000000	      0.00000000	      0.00000000
      1.10535242	      0.00000000	      0.00000000	      0.00000000	      0.00000000
      1.10543446	      0.00000000	      0.00000000	      0.00000000	      0.00000000
      1.10551650	      0.00000000	      0.00000000	      0.00000000	      0.00000000
      1.10559853	      0.00000000	      0.00000000	      0.00000000	      0.00000000
      1.10570661	      0.00000000	      0.00000000	      0.00000000	      0.00000000
      1.10578890	      0.00000000	      0.00000000	      0.00000000	      0.00000000
      1.10587119	      0.00000000	      0.00000000	      0.00000000	      0.00000000
      1.10595348	      0.00000000	      0.00000000	      0.00000000	      0.00000000
      1.10606357	      0.00000000	      0.00000000	      0.00000000	      0.00000000
      1.10614420	      0.00000000	      0.00000000	      0.00000000	      0.00000000
      1.10622483	      0.00000000	      0.00000000	      0.00000000	      0.00000000
      1.10632523	      0.00000000	      0.00000000	      0.00000000	      0.00000000
      1.10641489	      0.00000000	      0.00000000	      0.00000000	      0.00000000
      1.10650455	      0.00000000	      0.00000000	      0.00000000	      0.00000000
      1.10659421	      0.00000000	      0.00000000	      0.00000000	      0.00000000
      1.10668387	      0.00000000	      0.00000000	      0.00000000	      0.00000000
      1.10677353	      0.00000000	      0.00000000	      0.00000000	      0.00000000
      1.10685268	      0.00000000	      0.00000000	      0.00000000	      0.00000000
      1.10693183	      0.00000000	      0.00000000	      0.00000000	      0.00000000
      1.10702883	      0.00000000	      0.00000000	      0.00000000	      0.00000000
      1.10712584	      0.00000000	      0.00000000	      0.00000000	      0.00000000
      1.10720671	      0.00000000	      0.00000000	      0.00000000	      0.00000000
      1.10728759	      0.00000000	      0.00000000	      0.00000000	      0.00000000
      1.10736847	      0.00000000	      0.00000000	      0.00000000	      0.00000000
      1.10747987	      0.00000000	      0.00000000	      0.00000000	      0.00000000
      1.10756120	      0.00000000	      0.00000000	      0.00000000	      0.00000000
      1.10764252	      0.00000000	      0.00000000	      0.00000000	      0.00000000
      1.10774204	      0.00000000	      0.00000000	      0.00000000	      0.00000000
      1.10783054	      0.00000000	      0.00000000	      0.00000000	      0.00000000
      1.10791904	      0.00000000	      0.00000000	      0.00000000	      0.00000000
      1.10800754	      0.00000000	      0.00000000	      0.00000000	      0.00000000
      1.10809604	      0.00000000	      0.00000000	      0.00000000	      0.00000000
      1.10818454	      0.00000000	      0.00000000	      0.00000000	      0.00000000
      1.10827304	      0.00000000	      0.00000000	      0.00000000	      0.00000000
      1.10836154	      0.00000000	      0.00000000	      0.00000000	      0.00000000
      1.10845004	      0.00000000	      0.00000000	      0.00000000	      0.00000000
      1.10853854	      0.00000000	      0.00000000	      0.00000000	      0.00000000
      1.10862704	      0.00000000	      0.00000000	      0.00000000	      0.00000000
      1.10870618	      0.00000000	      0.00000000	      0.00000000	      0.00000000
      1.10878532	      0.00000000	      0.00000000	      0.00000000	      0.00000000
      1.10888204	      0.00000000	      0.00000000	      0.00000000	      0.00000000
      1.10897876	      0.00000000	      0.00000000	      0.00000000	      0.00000000
      1.10905851	      0.00000000	      0.00000000	      0.00000000	      0.00000000
      1.10913826	      0.00000000	      0.00000000	      0.00000000	      0.00000000
      1.10923633	      0.00000000	      0.00000000	      0.00000000	      0.00000000
      1.10933440	      0.00000000	      0.00000000	      0.00000000	      0.00000000
      1.10941056	      0.00000000	      0.00000000	      0.00000000	      0.00000000
      1.10948673	      0.00000000	      0.00000000	      0.00000000	      0.00000000
      1.10958988	      0.00000000	      0.00000000	      0.00000000	      0.00000000
      1.10969303	      0.00000000	      0.00000000	      0.00000000	      0.00000000
      1.10976548	      0.00000000	      0.00000000	      0.00000000	      0.00000000
      1.10983794	      0.00000000	      0.00000000	      0.00000000	      0.00000000
      1.10994877	      0.00000000	      0.00000000	      0.00000000	      0.00000000
      1.11003951	      0.00000000	      0.00000000	      0.00000000	      0.00000000
      1.11013026	      0.00000000	      0.00000000	      0.00000000	      0.00000000
      1.11022100	      0.00000000	      0.00000000	      0.00000000	      0.00000000
      1.11031174	      0.00000000	      0.00000000	      0.00000000	      0.00000000
      1.11039132	      0.00000000	      0.00000000	      0.00000000	      0.00000000
      1.11047089	      0.00000000	      0.00000000	      0.00000000	      0.00000000
      1.11056681	      0.00000000	      0.00000000	      0.00000000	      0.00000000
      1.11066272	      0.00000000	      0.00000000	      0.00000000	      0.00000000
      1.11074298	      0.00000000	      0.00000000	      0.00000000	      0.00000000
      1.11082323	      0.00000000	      0.00000000	      0.00000000	      0.00000000
      1.11091960	      0.00000000	      0.00000000	      0.00000000	      0.00000000
      1.11101596	      0.00000000	      0.00000000	      0.00000000	      0.00000000
      1.11109416	      0.00000000	      0.00000000	      0.00000000	      0.00000000
      1.11117236	      0.00000000	      0.00000000	      0.00000000	      0.00000000
      1.11127124	      0.00000000	      0.00000000	      0.00000000	      0.00000000
      1.11137012	      0.00000000	      0.00000000	      0.00000000	      0.00000000
      1.11144658	      0.00000000	      0.00000000	      0.00000000	      0.00000000
      1.11152303	      0.00000000	      0.00000000	      0.00000000	      0.00000000
      1.11162481	      0.00000000	      0.00000000	      0.00000000	      0.00000000
      1.11172659	      0.00000000	      0.00000000	      0.00000000	      0.00000000
      1.11180060	      0.00000000	      0.00000000	      0.00000000	      0.00000000
      1.11187461	      0.00000000	      0.00000000	      0.00000000	      0.00000000
      1.11198081	      0.00000000	      0.00000000	      0.00000000	      0.00000000
      1.11207194	      0.00000000	      0.00000000	      0.00000000	      0.00000000
      1.11216307	      0.00000000	      0.00000000	      0.00000000	      0.00000000
      1.11225420	      0.00000000	      0.00000000	      0.00000000	      0.00000000
      1.11233525	      0.00000000	      0.00000000	      0.00000000	      0.00000000
      1.11241631	      0.00000000	      0.00000000	      0.00000000	      0.00000000
      1.11249736	      0.00000000	      0.00000000	      0.00000000	      0.00000000
      1.11260357	      0.00000000	      0.00000000	      0.00000000	      0.00000000
      1.11268576	      0.00000000	      0.00000000	      0.00000000	      0.00000000
      1.11276795	      0.00000000	      0.00000000	      0.00000000	      0.00000000
      1.11285014	      0.00000000	      0.00000000	      0.00000000	      0.00000000
      1.11295634	      0.00000000	      0.00000000	      0.00000000	      0.00000000
      1.11303681	      0.00000000	      0.00000000	      0.00000000	      0.00000000
      1.11311728	      0.00000000	      0.00000000	      0.00000000	      0.00000000
      1.11321532	      0.00000000	      0.00000000	      0.00000000	      0.00000000
      1.11331336	      0.00000000	      0.00000000	      0.00000000	      0.00000000
      1.11338703	      0.00000000	      0.00000000	      0.00000000	      0.00000000
      1.11346069	      0.00000000	      0.00000000	      0.00000000	      0.00000000
      1.11356607	      0.00000000	      0.00000000	      0.00000000	      0.00000000
      1.11365758	      0.00000000	      0.00000000	      0.00000000	      0.00000000
      1.11374909	      0.00000000	      0.00000000	      0.00000000	      0.00000000
      1.11384061	      0.00000000	      0.00000000	      0.00000000	      0.00000000
      1.11391940	      0.00000000	      0.00000000	      0.00000000	      0.00000000
      1.11399820	      0.00000000	      0.00000000	      0.00000000	      0.00000000
      1.11409443	      0.00000000	      0.00000000	      0.00000000	      0.00000000
      1.11419067	      0.00000000	      0.00000000	      0.00000000	      0.00000000
      1.11426951	      0.00000000	      0.00000000	      0.00000000	      0.00000000
      1.11434835	      0.00000000	      0.00000000	      0.00000000	      0.00000000
      1.11444566	      0.00000000	      0.00000000	      0.00000000	      0.00000000
      1.11454296	      0.00000000	      0.00000000	      0.00000000	      0.00000000
      1.11461956	      0.00000000	      0.00000000	      0.00000000	      0.00000000
      1.11469617	      0.00000000	      0.00000000	      0.00000000	      0.00000000
      1.11479656	      0.00000000	      0.00000000	      0.00000000	      0.00000000
      1.11489695	      0.00000000	      0.00000000	      0.00000000	      0.00000000
      1.11497135	      0.00000000	      0.00000000	      0.00000000	      0.00000000
      1.11504575	      0.00000000	      0.00000000	      0.00000000	      0.00000000
      1.11515010	      0.00000000	      0.00000000	      0.00000000	      0.00000000
      1.11524041	      0.00000000	      0.00000000	      0.00000000	      0.00000000
      1.11533072	      0.00000000	      0.00000000	      0.00000000	      0.00000000
      1.11542103	      0.00000000	      0.00000000	      0.00000000	      0.00000000
      1.11551134	      0.00000000	      0.00000000	      0.00000000	      0.00000000
      1.11558785	      0.00000000	      0.00000000	      0.00000000	      0.00000000
      1.11566436	      0.00000000	      0.00000000	      0.00000000	      0.00000000
      1.11576320	      0.00000000	      0.00000000	      0.00000000	      0.00000000
      1.11586204	      0.00000000	      0.00000000	      0.00000000	      0.00000000
      1.11593821	      0.00000000	      0.00000000	      0.00000000	      0.00000000
      1.11601438	      0.00000000	      0.00000000	      0.00000000	      0.00000000
      1.11611588	      0.00000000	      0.00000000	      0.00000000	      0.00000000
      1.11621739	      0.00000000	      0.00000000	      0.00000000	      0.00000000
      1.11628937	      0.00000000	      0.00000000	      0.00000000	      0.00000000
      1.11636134	      0.00000000	      0.00000000	      0.00000000	      0.00000000
      1.11647045	      0.00000000	      0.00000000	      0.00000000	      0.00000000
      1.11656065	      0.00000000	      0.00000000	      0.00000000	      0.00000000
      1.11665084	      0.00000000	      0.00000000	      0.00000000	      0.00000000
      1.11674104	      0.00000000	      0.00000000	      0.00000000	      0.00000000
      1.11683124	      0.00000000	      0.00000000	      0.00000000	      0.00000000
      1.11690861	      0.00000000	      0.00000000	      0.00000000	      0.00000000
      1.11698599	      0.00000000	      0.00000000	      0.00000000	      0.00000000
      1.11708297	      0.00000000	      0.00000000	      0.00000000	      0.00000000
      1.11717996	      0.00000000	      0.00000000	      0.00000000	      0.00000000
      1.11725795	      0.00000000	      0.00000000	      0.00000000	      0.00000000
      1.11733594	      0.00000000	      0.00000000	      0.00000000	      0.00000000
      1.11743383	      0.00000000	      0.00000000	      0.00000000	      0.00000000
      1.11753171	      0.00000000	      0.00000000	      0.00000000	      0.00000000
      1.11760697	      0.00000000	      0.00000000	      0.00000000	      0.00000000
      1.11768222	      0.00000000	      0.00000000	      0.00000000	      0.00000000
      1.11778397	      0.00000000	      0.00000000	      0.00000000	      0.00000000
      1.11788573	      0.00000000	      0.00000000	      0.00000000	      0.00000000
      1.11795844	      0.00000000	      0.00000000	      0.00000000	      0.00000000
      1.11803115	      0.00000000	      0.00000000	      0.00000000	      0.00000000
      1.11813794	      0.00000000	      0.00000000	      0.00000000	      0.00000000
      1.11822837	      0.00000000	      0.00000000	      0.00000000	      0.00000000
      1.11831881	      0.00000000	      0.00000000	      0.00000000	      0.00000000
      1.11840924	      0.00000000	      0.00000000	      0.00000000	      0.00000000
      1.11848972	      0.00000000	      0.00000000	      0.00000000	      0.00000000
      1.11857020	      0.00000000	      0.00000000	      0.00000000	      0.00000000
      1.11865067	      0.00000000	      0.00000000	      0.00000000	      0.00000000
      1.11875555	      0.00000000	      0.00000000	      0.00000000	      0.00000000
      1.11883725	      0.00000000	      0.00000000	      0.00000000	      0.00000000
      1.11891896	      0.00000000	      0.00000000	      0.00000000	      0.00000000
      1.11900066	      0.00000000	      0.00000000	      0.00000000	      0.00000000
      1.11910511	      0.00000000	      0.00000000	      0.00000000	      0.00000000
      1.11918522	      0.00000000	      0.00000000	      0.00000000	      0.00000000
      1.11926533	      0.00000000	      0.00000000	      0.00000000	      0.00000000
      1.11936207	      0.00000000	      0.00000000	      0.00000000	      0.00000000
      1.11945881	      0.00000000	      0.00000000	      0.00000000	      0.00000000
      1.11953215	      0.00000000	      0.00000000	      0.00000000	      0.00000000
      1.11960549	      0.00000000	      0.00000000	      0.00000000	      0.00000000
      1.11970948	      0.00000000	      0.00000000	      0.00000000	      0.00000000
      1.11979989	      0.00000000	      0.00000000	      0.00000000	      0.00000000
      1.11989031	      0.00000000	      0.00000000	      0.00000000	      0.00000000
      1.11998073	      0.00000000	      0.00000000	      0.00000000	      0.00000000
      1.12005964	      0.00000000	      0.00000000	      0.00000000	      0.00000000
      1.12013856	      0.00000000	      0.00000000	      0.00000000	      0.00000000
      1.12021747	      0.00000000	      0.00000000	      0.00000000	      0.00000000
      1.12032718	      0.00000000	      0.00000000	      0.00000000	      0.00000000
      1.12040789	      0.00000000	      0.00000000	      0.00000000	      0.00000000
      1.12048861	      0.00000000	      0.00000000	      0.00000000	      0.00000000
      1.12058561	      0.00000000	      0.00000000	      0.00000000	      0.00000000
      1.12067157	      0.00000000	      0.00000000	      0.00000000	      0.00000000
      1.12075753	      0.00000000	      0.00000000	      0.00000000	      0.00000000
      1.12084349	      0.00000000	      0.00000000	      0.00000000	      0.00000000
      1.12092945	      0.00000000	      0.00000000	      0.00000000	      0.00000000
      1.12101541	      0.00000000	      0.00000000	      0.00000000	      0.00000000
      1.12110137	      0.00000000	      0.00000000	      0.00000000	      0.00000000
      1.12118733	      0.00000000	      0.00000000	      0.00000000	      0.00000000
      1.12127329	      0.00000000	      0.00000000	      0.00000000	      0.00000000
      1.12135925	      0.00000000	      0.00000000	      0.00000000	      0.00000000
      1.12144521	      0.00000000	      0.00000000	      0.00000000	      0.00000000
      1.12153117	      0.00000000	      0.00000000	      0.00000000	      0.00000000
      1.12161713	      0.00000000	      0.00000000	      0.00000000	      0.00000000
      1.12170309	      0.00000000	      0.00000000	      0.00000000	      0.00000000
      1.12178905	      0.00000000	      0.00000000	      0.00000000	      0.00000000
      1.12187501	      0.00000000	      0.00000000	      0.00000000	      0.00000000
      1.12196097	      0.00000000	      0.00000000	      0.00000000	      0.00000000
      1.12204693	      0.00000000	      0.00000000	      0.00000000	      0.00000000
      1.12213289	      0.00000000	      0.00000000	      0.00000000	      0.00000000
      1.12221885	      0.00000000	      0.00000000	      0.00000000	      0.00000000
      1.12230481	      0.00000000	      0.00000000	      0.00000000	      0.00000000
      1.12239077	      0.00000000	      0.00000000	      0.00000000	      0.00000000
      1.12247673	      0.00000000	      0.00000000	      0.00000000	      0.00000000
      1.12256269	      0.00000000	      0.00000000	      0.00000000	      0.00000000
      1.12264865	      0.00000000	      0.00000000	      0.00000000	      0.00000000
      1.12273461	      0.00000000	      0.00000000	      0.00000000	      0.00000000
      1.12282057	      0.00000000	      0.00000000	      0.00000000	      0.00000000
      1.12290653	      0.00000000	      0.00000000	      0.00000000	      0.00000000
      1.12299249	      0.00000000	      0.00000000	      0.00000000	      0.00000000
      1.12307845	      0.00000000	      0.00000000	      0.00000000	      0.00000000
      1.12316441	      0.00000000	      0.00000000	      0.00000000	      0.00000000
      1.12325038	      0.00000000	      0.00000000	      0.00000000	      0.00000000
      1.12333634	      0.00000000	      0.00000000	      0.00000000	      0.00000000
      1.12342230	      0.00000000	      0.00000000	      0.00000000	      0.00000000
      1.12350826	      0.00000000	      0.00000000	      0.00000000	      0.00000000
      1.12359422	      0.00000000	      0.00000000	      0.00000000	      0.00000000
      1.12368018	      0.00000000	      0.00000000	      0.00000000	      0.00000000
      1.12376614	      0.00000000	      0.00000000	      0.00000000	      0.00000000
      1.12385210	      0.00000000	      0.00000000	      0.00000000	      0.00000000
      1.12393806	      0.00000000	      0.00000000	      0.00000000	      0.00000000
      1.12402402	      0.00000000	      0.00000000	      0.00000000	      0.00000000
      1.12410998	      0.00000000	      0.00000000	      0.00000000	      0.00000000
      1.12419594	      0.00000000	      0.00000000	      0.00000000	      0.00000000
      1.12428190	      0.00000000	      0.00000000	      0.00000000	      0.00000000
      1.12436786	      0.00000000	      0.00000000	      0.00000000	      0.00000000
      1.12445382	      0.00000000	      0.00000000	      0.00000000	      0.00000000
      1.12453978	      0.00000000	      0.00000000	      0.00000000	      0.00000000
      1.12462574	      0.00000000	      0.00000000	      0.00000000	      0.00000000
      1.12471170	      0.00000000	      0.00000000	      0.00000000	      0.00000000
      1.12479766	      0.00000000	      0.00000000	      0.00000000	      0.00000000
      1.12488362	      0.00000000	      0.00000000	      0.00000000	      0.00000000
      1.12496958	      0.00000000	      0.00000000	      0.00000000	      0.00000000
      1.12505554	      0.00000000	      0.00000000	      0.00000000	      0.00000000
      1.12514150	      0.00000000	      0.00000000	      0.00000000	      0.00000000
      1.12522746	      0.00000000	      0.00000000	      0.00000000	      0.00000000
      1.12531342	      0.00000000	      0.00000000	      0.00000000	      0.00000000
      1.12539938	      0.00000000	      0.00000000	      0.00000000	      0.00000000
      1.12548534	      0.00000000	      0.00000000	      0.00000000	      0.00000000
      1.12557130	      0.00000000	      0.00000000	      0.00000000	      0.00000000
      1.12565726	      0.00000000	      0.00000000	      0.00000000	      0.00000000
      1.12574322	      0.00000000	      0.00000000	      0.00000000	      0.00000000
      1.12582918	      0.00000000	      0.00000000	      0.00000000	      0.00000000
      1.12591514	      0.00000000	      0.00000000	      0.00000000	      0.00000000
      1.12600110	      0.00000000	      0.00000000	      0.00000000	      0.00000000
      1.12608706	      0.00000000	      0.00000000	      0.00000000	      0.00000000
      1.12617302	      0.00000000	      0.00000000	      0.00000000	      0.00000000
      1.12625898	      0.00000000	      0.00000000	      0.00000000	      0.00000000
      1.12634495	      0.00000000	      0.00000000	      0.00000000	      0.00000000
      1.12643091	      0.00000000	      0.00000000	      0.00000000	      0.00000000
      1.12651687	      0.00000000	      0.00000000	      0.00000000	      0.00000000
      1.12660283	      0.00000000	      0.00000000	      0.00000000	      0.00000000
      1.12668879	      0.00000000	      0.00000000	      0.00000000	      0.00000000
      1.12677475	      0.00000000	      0.00000000	      0.00000000	      0.00000000
      1.12686071	      0.00000000	      0.00000000	      0.00000000	      0.00000000
      1.12693745	      0.00000000	      0.00000000	      0.00000000	      0.00000000
      1.12701420	      0.00000000	      0.00000000	      0.00000000	      0.00000000
      1.12710875	      0.00000000	      0.00000000	      0.00000000	      0.00000000
      1.12720330	      0.00000000	      0.00000000	      0.00000000	      0.00000000
      1.12728174	      0.00000000	      0.00000000	      0.00000000	      0.00000000
      1.12736018	      0.00000000	      0.00000000	      0.00000000	      0.00000000
      1.12745488	      0.00000000	      0.00000000	      0.00000000	      0.00000000
      1.12754958	      0.00000000	      0.00000000	      0.00000000	      0.00000000
      1.12762507	      0.00000000	      0.00000000	      0.00000000	      0.00000000
      1.12770057	      0.00000000	      0.00000000	      0.00000000	      0.00000000
      1.12779895	      0.00000000	      0.00000000	      0.00000000	      0.00000000
      1.12789733	      0.00000000	      0.00000000	      0.00000000	      0.00000000
      1.12797043	      0.00000000	      0.00000000	      0.00000000	      0.00000000
      1.12804354	      0.00000000	      0.00000000	      0.00000000	      0.00000000
      1.12814635	      0.00000000	      0.00000000	      0.00000000	      0.00000000
      1.12824917	      0.00000000	      0.00000000	      0.00000000	      0.00000000
      1.12831866	      0.00000000	      0.00000000	      0.00000000	      0.00000000
      1.12838815	      0.00000000	      0.00000000	      0.00000000	      0.00000000
      1.12849890	      0.00000000	      0.00000000	      0.00000000	      0.00000000
      1.12858873	      0.00000000	      0.00000000	      0.00000000	      0.00000000
      1.12867856	      0.00000000	      0.00000000	      0.00000000	      0.00000000
      1.12876840	      0.00000000	      0.00000000	      0.00000000	      0.00000000
      1.12884738	      0.00000000	      0.00000000	      0.00000000	      0.00000000
      1.12892637	      0.00000000	      0.00000000	      0.00000000	      0.00000000
      1.12900536	      0.00000000	      0.00000000	      0.00000000	      0.00000000
      1.12911043	      0.00000000	      0.00000000	      0.00000000	      0.00000000
      1.12919096	      0.00000000	      0.00000000	      0.00000000	      0.00000000
      1.12927149	      0.00000000	      0.00000000	      0.00000000	      0.00000000
      1.12935201	      0.00000000	      0.00000000	      0.00000000	      0.00000000
      1.12945576	      0.00000000	      0.00000000	      0.00000000	      0.00000000
      1.12953474	      0.00000000	      0.00000000	      0.00000000	      0.00000000
      1.12961371	      0.00000000	      0.00000000	      0.00000000	      0.00000000
      1.12970957	      0.00000000	      0.00000000	      0.00000000	      0.00000000
      1.12979573	      0.00000000	      0.00000000	      0.00000000	      0.00000000
      1.12988189	      0.00000000	      0.00000000	      0.00000000	      0.00000000
      1.12996805	      0.00000000	      0.00000000	      0.00000000	      0.00000000
      1.13005422	      0.00000000	      0.00000000	      0.00000000	      0.00000000
      1.13014038	      0.00000000	      0.00000000	      0.00000000	      0.00000000
      1.13022654	      0.00000000	      0.00000000	      0.00000000	      0.00000000
      1.13031270	      0.00000000	      0.00000000	      0.00000000	      0.00000000
      1.13039886	      0.00000000	      0.00000000	      0.00000000	      0.00000000
      1.13047530	      0.00000000	      0.00000000	      0.00000000	      0.00000000
      1.13055175	      0.00000000	      0.00000000	      0.00000000	      0.00000000
      1.13064602	      0.00000000	      0.00000000	      0.00000000	      0.00000000
      1.13074030	      0.00000000	      0.00000000	      0.00000000	      0.00000000
      1.13081809	      0.00000000	      0.00000000	      0.00000000	      0.00000000
      1.13089588	      0.00000000	      0.00000000	      0.00000000	      0.00000000
      1.13099057	      0.00000000	      0.00000000	      0.00000000	      0.00000000
      1.13108527	      0.00000000	      0.00000000	      0.00000000	      0.00000000
      1.13116014	      0.00000000	      0.00000000	      0.00000000	      0.00000000
      1.13123501	      0.00000000	      0.00000000	      0.00000000	      0.00000000
      1.13133348	      0.00000000	      0.00000000	      0.00000000	      0.00000000
      1.13143196	      0.00000000	      0.00000000	      0.00000000	      0.00000000
      1.13150434	      0.00000000	      0.00000000	      0.00000000	      0.00000000
      1.13157672	      0.00000000	      0.00000000	      0.00000000	      0.00000000
      1.13167990	      0.00000000	      0.00000000	      0.00000000	      0.00000000
      1.13176814	      0.00000000	      0.00000000	      0.00000000	      0.00000000
      1.13185638	      0.00000000	      0.00000000	      0.00000000	      0.00000000
      1.13194463	      0.00000000	      0.00000000	      0.00000000	      0.00000000
      1.13203287	      0.00000000	      0.00000000	      0.00000000	      0.00000000
      1.13210873	      0.00000000	      0.00000000	      0.00000000	      0.00000000
      1.13218459	      0.00000000	      0.00000000	      0.00000000	      0.00000000
      1.13227988	      0.00000000	      0.00000000	      0.00000000	      0.00000000
      1.13237516	      0.00000000	      0.00000000	      0.00000000	      0.00000000
      1.13245119	      0.00000000	      0.00000000	      0.00000000	      0.00000000
      1.13252722	      0.00000000	      0.00000000	      0.00000000	      0.00000000
      1.13262407	      0.00000000	      0.00000000	      0.00000000	      0.00000000
      1.13272091	      0.00000000	      0.00000000	      0.00000000	      0.00000000
      1.13279376	      0.00000000	      0.00000000	      0.00000000	      0.00000000
      1.13286660	      0.00000000	      0.00000000	      0.00000000	      0.00000000
      1.13296836	      0.00000000	      0.00000000	      0.00000000	      0.00000000
      1.13307011	      0.00000000	      0.00000000	      0.00000000	      0.00000000
      1.13313959	      0.00000000	      0.00000000	      0.00000000	      0.00000000
      1.13320907	      0.00000000	      0.00000000	      0.00000000	      0.00000000
      1.13331826	      0.00000000	      0.00000000	      0.00000000	      0.00000000
      1.13340726	      0.00000000	      0.00000000	      0.00000000	      0.00000000
      1.13349626	      0.00000000	      0.00000000	      0.00000000	      0.00000000
      1.13358525	      0.00000000	      0.00000000	      0.00000000	      0.00000000
      1.13366450	      0.00000000	      0.00000000	      0.00000000	      0.00000000
      1.13374374	      0.00000000	      0.00000000	      0.00000000	      0.00000000
      1.13382298	      0.00000000	      0.00000000	      0.00000000	      0.00000000
      1.13392491	      0.00000000	      0.00000000	      0.00000000	      0.00000000
      1.13400546	      0.00000000	      0.00000000	      0.00000000	      0.00000000
      1.13408601	      0.00000000	      0.00000000	      0.00000000	      0.00000000
      1.13416657	      0.00000000	      0.00000000	      0.00000000	      0.00000000
      1.13426748	      0.00000000	      0.00000000	      0.00000000	      0.00000000
      1.13434667	      0.00000000	      0.00000000	      0.00000000	      0.00000000
      1.13442585	      0.00000000	      0.00000000	      0.00000000	      0.00000000
      1.13450504	      0.00000000	      0.00000000	      0.00000000	      0.00000000
      1.13461013	      0.00000000	      0.00000000	      0.00000000	      0.00000000
      1.13468876	      0.00000000	      0.00000000	      0.00000000	      0.00000000
      1.13476738	      0.00000000	      0.00000000	      0.00000000	      0.00000000
      1.13486299	      0.00000000	      0.00000000	      0.00000000	      0.00000000
      1.13494817	      0.00000000	      0.00000000	      0.00000000	      0.00000000
      1.13503335	      0.00000000	      0.00000000	      0.00000000	      0.00000000
      1.13511853	      0.00000000	      0.00000000	      0.00000000	      0.00000000
      1.13520371	      0.00000000	      0.00000000	      0.00000000	      0.00000000
      1.13528888	      0.00000000	      0.00000000	      0.00000000	      0.00000000
      1.13537406	      0.00000000	      0.00000000	      0.00000000	      0.00000000
      1.13545924	      0.00000000	      0.00000000	      0.00000000	      0.00000000
      1.13554442	      0.00000000	      0.00000000	      0.00000000	      0.00000000
      1.13562959	      0.00000000	      0.00000000	      0.00000000	      0.00000000
[truncated: 753,186 more chars]
