# Supplementary material for: Musculoskeletal simulations to examine the effects of accentuated eccentric loading (AEL) on jump height
Source: PeerJ. 2023 Jan 23;11:e14687. doi: 10.7717/peerj.14687 (PMC9879160; doi:10.7717/peerj.14687)
Supplement: Supplemental Information 1 [file peerj-11-14687-s001.zip › Supplementary Simulation code and output results BW/Optimized_for_J_Results/TwoSegment_Two_Segment_MomentArm_hip_coordinate.sto]

MomentArm_hip_coordinate
version=1
nRows=13563
nColumns=5
inDegrees=no

This analysis gathers basic information about muscles during a simulation (e.g., forces, tendon lengths, moment arms, etc).
Units are S.I. units (second, meters, Newtons, ...)
Angles are in degrees.

endheader
time	vastus	recfem	glut	ham
      0.00000000	      0.00000000	     -0.04383196	      0.04557553	      0.05029925
      0.00010000	     -0.00000000	     -0.04383196	      0.04557553	      0.05029925
      0.00023578	     -0.00000000	     -0.04383196	      0.04557552	      0.05029924
      0.00037157	     -0.00000000	     -0.04383197	      0.04557550	      0.05029922
      0.00050735	      0.00000000	     -0.04383198	      0.04557547	      0.05029920
      0.00064313	     -0.00000000	     -0.04383199	      0.04557544	      0.05029918
      0.00077892	     -0.00000000	     -0.04383201	      0.04557540	      0.05029914
      0.00095179	     -0.00000000	     -0.04383203	      0.04557533	      0.05029909
      0.00112467	      0.00000000	     -0.04383206	      0.04557526	      0.05029903
      0.00129754	      0.00000000	     -0.04383209	      0.04557517	      0.05029896
      0.00151861	      0.00000000	     -0.04383214	      0.04557505	      0.05029885
      0.00173969	     -0.00000000	     -0.04383219	      0.04557491	      0.05029873
      0.00201011	      0.00000000	     -0.04383227	      0.04557471	      0.05029855
      0.00228052	      0.00000000	     -0.04383235	      0.04557448	      0.05029835
      0.00263639	     -0.00000000	     -0.04383248	      0.04557413	      0.05029805
      0.00299225	     -0.00000000	     -0.04383263	      0.04557374	      0.05029770
      0.00349305	      0.00000000	     -0.04383287	      0.04557310	      0.05029712
      0.00399385	     -0.00000000	     -0.04383315	      0.04557235	      0.05029644
      0.00475543	      0.00000000	     -0.04383365	      0.04557099	      0.05029520
      0.00551701	      0.00000000	     -0.04383426	      0.04556938	      0.05029373
      0.00644774	      0.00000000	     -0.04383513	      0.04556704	      0.05029158
      0.00737847	      0.00000000	     -0.04383616	      0.04556429	      0.05028904
      0.00830920	      0.00000000	     -0.04383735	      0.04556111	      0.05028610
      0.00923993	     -0.00000000	     -0.04383869	      0.04555750	      0.05028275
      0.01047305	      0.00000000	     -0.04384073	      0.04555203	      0.05027767
      0.01125060	      0.00000000	     -0.04384216	      0.04554818	      0.05027409
      0.01202816	      0.00000000	     -0.04384371	      0.04554401	      0.05027021
      0.01316609	     -0.00000000	     -0.04384619	      0.04553733	      0.05026399
      0.01396261	     -0.00000000	     -0.04384807	      0.04553225	      0.05025924
      0.01475914	     -0.00000000	     -0.04385008	      0.04552683	      0.05025418
      0.01571545	     -0.00000000	     -0.04385265	      0.04551987	      0.05024768
      0.01658307	     -0.00000000	     -0.04385514	      0.04551313	      0.05024138
      0.01745069	      0.00000000	     -0.04385777	      0.04550599	      0.05023469
      0.01830614	     -0.00000000	     -0.04386051	      0.04549854	      0.05022772
      0.01916159	     -0.00000000	     -0.04386338	      0.04549070	      0.05022036
      0.01997595	      0.00000000	     -0.04386625	      0.04548286	      0.05021302
      0.02079031	      0.00000000	     -0.04386925	      0.04547466	      0.05020532
      0.02156845	     -0.00000000	     -0.04387223	      0.04546649	      0.05019765
      0.02250334	      0.00000000	     -0.04387596	      0.04545623	      0.05018801
      0.02343823	     -0.00000000	     -0.04387986	      0.04544549	      0.05017792
      0.02422430	      0.00000000	     -0.04388326	      0.04543610	      0.05016908
      0.02501038	      0.00000000	     -0.04388678	      0.04542636	      0.05015992
      0.02579645	     -0.00000000	     -0.04389041	      0.04541628	      0.05015043
      0.02658253	     -0.00000000	     -0.04389415	      0.04540587	      0.05014061
      0.02736860	      0.00000000	     -0.04389800	      0.04539511	      0.05013047
      0.02815468	     -0.00000000	     -0.04390197	      0.04538402	      0.05012000
      0.02894076	      0.00000000	     -0.04390604	      0.04537258	      0.05010920
      0.02972683	     -0.00000000	     -0.04391023	      0.04536080	      0.05009808
      0.03051291	      0.00000000	     -0.04391452	      0.04534869	      0.05008663
      0.03129898	     -0.00000000	     -0.04391892	      0.04533623	      0.05007484
      0.03208506	      0.00000000	     -0.04392342	      0.04532343	      0.05006273
      0.03287113	     -0.00000000	     -0.04392803	      0.04531029	      0.05005028
      0.03365721	     -0.00000000	     -0.04393274	      0.04529680	      0.05003750
      0.03444328	     -0.00000000	     -0.04393756	      0.04528298	      0.05002439
      0.03522936	     -0.00000000	     -0.04394248	      0.04526881	      0.05001094
      0.03601544	      0.00000000	     -0.04394749	      0.04525430	      0.04999716
      0.03680151	      0.00000000	     -0.04395261	      0.04523944	      0.04998305
      0.03758759	      0.00000000	     -0.04395782	      0.04522425	      0.04996859
      0.03837366	      0.00000000	     -0.04396313	      0.04520870	      0.04995380
      0.03915974	      0.00000000	     -0.04396854	      0.04519282	      0.04993867
      0.03994581	     -0.00000000	     -0.04397404	      0.04517659	      0.04992320
      0.04073189	      0.00000000	     -0.04397963	      0.04516002	      0.04990739
      0.04151796	      0.00000000	     -0.04398531	      0.04514310	      0.04989124
      0.04230404	      0.00000000	     -0.04399108	      0.04512584	      0.04987475
      0.04309012	      0.00000000	     -0.04399694	      0.04510823	      0.04985791
      0.04387619	      0.00000000	     -0.04400289	      0.04509028	      0.04984073
      0.04466227	     -0.00000000	     -0.04400892	      0.04507198	      0.04982320
      0.04544834	      0.00000000	     -0.04401503	      0.04505333	      0.04980533
      0.04623442	      0.00000000	     -0.04402123	      0.04503434	      0.04978710
      0.04702049	     -0.00000000	     -0.04402751	      0.04501501	      0.04976853
      0.04780657	      0.00000000	     -0.04403386	      0.04499532	      0.04974961
      0.04859264	     -0.00000000	     -0.04404029	      0.04497529	      0.04973034
      0.04937872	     -0.00000000	     -0.04404680	      0.04495491	      0.04971072
      0.05016480	     -0.00000000	     -0.04405338	      0.04493418	      0.04969074
      0.05086958	      0.00000000	     -0.04405934	      0.04491530	      0.04967253
      0.05157436	      0.00000000	     -0.04406536	      0.04489615	      0.04965403
      0.05227914	      0.00000000	     -0.04407143	      0.04487671	      0.04963525
      0.05298392	      0.00000000	     -0.04407756	      0.04485699	      0.04961617
      0.05368870	      0.00000000	     -0.04408374	      0.04483699	      0.04959681
      0.05439348	      0.00000000	     -0.04408996	      0.04481671	      0.04957717
      0.05509826	     -0.00000000	     -0.04409624	      0.04479616	      0.04955723
      0.05580304	     -0.00000000	     -0.04410257	      0.04477532	      0.04953700
      0.05650782	      0.00000000	     -0.04410894	      0.04475420	      0.04951648
      0.05721260	     -0.00000000	     -0.04411536	      0.04473280	      0.04949567
      0.05791738	      0.00000000	     -0.04412182	      0.04471112	      0.04947456
      0.05862216	      0.00000000	     -0.04412832	      0.04468916	      0.04945316
      0.05932694	      0.00000000	     -0.04413486	      0.04466692	      0.04943147
      0.06003172	      0.00000000	     -0.04414144	      0.04464440	      0.04940948
      0.06073650	      0.00000000	     -0.04414806	      0.04462160	      0.04938720
      0.06144128	      0.00000000	     -0.04415471	      0.04459852	      0.04936462
      0.06214606	      0.00000000	     -0.04416140	      0.04457515	      0.04934174
      0.06285084	      0.00000000	     -0.04416812	      0.04455151	      0.04931856
      0.06355562	     -0.00000000	     -0.04417487	      0.04452759	      0.04929509
      0.06426040	      0.00000000	     -0.04418165	      0.04450339	      0.04927132
      0.06496518	     -0.00000000	     -0.04418846	      0.04447891	      0.04924724
      0.06566996	     -0.00000000	     -0.04419529	      0.04445415	      0.04922287
      0.06637474	      0.00000000	     -0.04420215	      0.04442911	      0.04919819
      0.06707952	      0.00000000	     -0.04420903	      0.04440379	      0.04917321
      0.06778430	      0.00000000	     -0.04421593	      0.04437820	      0.04914793
      0.06848908	      0.00000000	     -0.04422284	      0.04435232	      0.04912234
      0.06919386	     -0.00000000	     -0.04422977	      0.04432617	      0.04909645
      0.06989864	      0.00000000	     -0.04423672	      0.04429974	      0.04907026
      0.07060343	      0.00000000	     -0.04424368	      0.04427303	      0.04904376
      0.07130821	      0.00000000	     -0.04425065	      0.04424604	      0.04901695
      0.07201299	      0.00000000	     -0.04425763	      0.04421878	      0.04898984
      0.07271777	      0.00000000	     -0.04426462	      0.04419124	      0.04896242
      0.07342255	      0.00000000	     -0.04427161	      0.04416343	      0.04893469
      0.07412733	     -0.00000000	     -0.04427861	      0.04413534	      0.04890666
      0.07483211	     -0.00000000	     -0.04428561	      0.04410697	      0.04887832
      0.07553689	      0.00000000	     -0.04429260	      0.04407833	      0.04884966
      0.07624167	      0.00000000	     -0.04429960	      0.04404942	      0.04882070
      0.07694645	      0.00000000	     -0.04430659	      0.04402023	      0.04879143
      0.07765123	      0.00000000	     -0.04431357	      0.04399077	      0.04876185
      0.07835601	      0.00000000	     -0.04432054	      0.04396104	      0.04873195
      0.07906079	     -0.00000000	     -0.04432750	      0.04393103	      0.04870175
      0.07976557	     -0.00000000	     -0.04433445	      0.04390075	      0.04867123
      0.08047035	     -0.00000000	     -0.04434139	      0.04387021	      0.04864040
      0.08117513	     -0.00000000	     -0.04434831	      0.04383939	      0.04860926
      0.08187991	     -0.00000000	     -0.04435521	      0.04380831	      0.04857780
      0.08258469	      0.00000000	     -0.04436209	      0.04377695	      0.04854603
      0.08328947	      0.00000000	     -0.04436894	      0.04374533	      0.04851395
      0.08399425	      0.00000000	     -0.04437577	      0.04371344	      0.04848155
      0.08469903	      0.00000000	     -0.04438257	      0.04368129	      0.04844884
      0.08540381	      0.00000000	     -0.04438935	      0.04364887	      0.04841581
      0.08610859	      0.00000000	     -0.04439609	      0.04361618	      0.04838247
      0.08681337	      0.00000000	     -0.04440280	      0.04358323	      0.04834882
      0.08751815	     -0.00000000	     -0.04440947	      0.04355002	      0.04831485
      0.08822293	     -0.00000000	     -0.04441611	      0.04351654	      0.04828056
      0.08892771	     -0.00000000	     -0.04442270	      0.04348281	      0.04824595
      0.08963249	      0.00000000	     -0.04442925	      0.04344881	      0.04821103
      0.09033727	      0.00000000	     -0.04443576	      0.04341455	      0.04817580
      0.09104205	      0.00000000	     -0.04444222	      0.04338004	      0.04814024
      0.09174684	      0.00000000	     -0.04444863	      0.04334526	      0.04810437
      0.09245162	     -0.00000000	     -0.04445500	      0.04331023	      0.04806818
      0.09315640	     -0.00000000	     -0.04446131	      0.04327495	      0.04803168
      0.09386118	     -0.00000000	     -0.04446756	      0.04323940	      0.04799486
      0.09456596	      0.00000000	     -0.04447376	      0.04320425	      0.04795771
      0.09527074	     -0.00000000	     -0.04447989	      0.04317898	      0.04792026
      0.09597552	     -0.00000000	     -0.04448597	      0.04315354	      0.04788248
      0.09668030	     -0.00000000	     -0.04449198	      0.04312794	      0.04784438
      0.09738508	      0.00000000	     -0.04449793	      0.04310217	      0.04780597
      0.09808986	      0.00000000	     -0.04450381	      0.04307624	      0.04776723
      0.09879464	     -0.00000000	     -0.04450962	      0.04305015	      0.04772818
      0.09949942	     -0.00000000	     -0.04451536	      0.04302389	      0.04768881
      0.10020420	     -0.00000000	     -0.04452102	      0.04299748	      0.04764912
      0.10090898	     -0.00000000	     -0.04452661	      0.04297091	      0.04760911
      0.10161376	      0.00000000	     -0.04453212	      0.04294418	      0.04756878
      0.10231854	      0.00000000	     -0.04453754	      0.04291729	      0.04752813
      0.10302332	      0.00000000	     -0.04454289	      0.04289024	      0.04748716
      0.10372810	     -0.00000000	     -0.04454815	      0.04286304	      0.04744587
      0.10443288	     -0.00000000	     -0.04455332	      0.04283569	      0.04740426
      0.10513766	      0.00000000	     -0.04455841	      0.04280818	      0.04736233
      0.10584244	      0.00000000	     -0.04456340	      0.04278051	      0.04732007
      0.10654722	      0.00000000	     -0.04456830	      0.04275270	      0.04727750
      0.10725200	      0.00000000	     -0.04457311	      0.04272474	      0.04723461
      0.10795678	     -0.00000000	     -0.04457781	      0.04269662	      0.04719140
      0.10866156	     -0.00000000	     -0.04458242	      0.04266836	      0.04714787
      0.10936634	     -0.00000000	     -0.04458693	      0.04263995	      0.04710401
      0.11007112	     -0.00000000	     -0.04459133	      0.04261139	      0.04705984
      0.11077590	     -0.00000000	     -0.04459563	      0.04258269	      0.04701534
      0.11148068	     -0.00000000	     -0.04459982	      0.04255384	      0.04697053
      0.11218546	      0.00000000	     -0.04460391	      0.04252484	      0.04692539
      0.11289024	      0.00000000	     -0.04460788	      0.04249571	      0.04687993
      0.11359503	      0.00000000	     -0.04461173	      0.04246643	      0.04683415
      0.11429981	     -0.00000000	     -0.04461547	      0.04243701	      0.04678805
      0.11500459	      0.00000000	     -0.04461910	      0.04240745	      0.04674163
      0.11570937	     -0.00000000	     -0.04462260	      0.04237775	      0.04669489
      0.11641415	     -0.00000000	     -0.04462599	      0.04234791	      0.04664783
      0.11711893	     -0.00000000	     -0.04462925	      0.04231793	      0.04660045
      0.11782371	     -0.00000000	     -0.04463238	      0.04228782	      0.04655274
      0.11852849	     -0.00000000	     -0.04463539	      0.04225757	      0.04650471
      0.11923327	      0.00000000	     -0.04463827	      0.04222719	      0.04645637
      0.11993805	      0.00000000	     -0.04464101	      0.04219668	      0.04640770
      0.12064283	      0.00000000	     -0.04464363	      0.04216603	      0.04635871
      0.12134761	      0.00000000	     -0.04464611	      0.04213525	      0.04630940
      0.12205239	      0.00000000	     -0.04464845	      0.04210434	      0.04625977
      0.12275717	     -0.00000000	     -0.04465065	      0.04207330	      0.04620981
      0.12346195	     -0.00000000	     -0.04465272	      0.04204213	      0.04615954
      0.12416673	     -0.00000000	     -0.04465464	      0.04201083	      0.04610894
      0.12487151	     -0.00000000	     -0.04465642	      0.04197941	      0.04605802
      0.12557629	     -0.00000000	     -0.04465805	      0.04194786	      0.04600678
      0.12628107	     -0.00000000	     -0.04465954	      0.04191619	      0.04595522
      0.12698585	      0.00000000	     -0.04466087	      0.04188439	      0.04590334
      0.12769063	     -0.00000000	     -0.04466206	      0.04185246	      0.04585113
      0.12839541	     -0.00000000	     -0.04466309	      0.04182042	      0.04579861
      0.12910019	      0.00000000	     -0.04466396	      0.04178825	      0.04574576
      0.12980497	     -0.00000000	     -0.04466468	      0.04175597	      0.04569259
      0.13050975	     -0.00000000	     -0.04466525	      0.04172356	      0.04563910
      0.13121453	      0.00000000	     -0.04466565	      0.04169103	      0.04558529
      0.13191931	      0.00000000	     -0.04466589	      0.04165839	      0.04553115
      0.13262409	      0.00000000	     -0.04466597	      0.04162563	      0.04547669
      0.13332887	      0.00000000	     -0.04466588	      0.04159275	      0.04542191
      0.13403365	      0.00000000	     -0.04466563	      0.04155976	      0.04536681
      0.13473844	     -0.00000000	     -0.04466521	      0.04152665	      0.04531138
      0.13544322	      0.00000000	     -0.04466461	      0.04149343	      0.04525564
      0.13614800	      0.00000000	     -0.04466385	      0.04146010	      0.04519957
      0.13685278	     -0.00000000	     -0.04466291	      0.04142665	      0.04514318
      0.13755756	     -0.00000000	     -0.04466180	      0.04139310	      0.04508646
      0.13826234	      0.00000000	     -0.04466052	      0.04135943	      0.04502942
      0.13896712	     -0.00000000	     -0.04465905	      0.04132565	      0.04497206
      0.13967190	     -0.00000000	     -0.04465741	      0.04129177	      0.04491437
      0.14037668	     -0.00000000	     -0.04465558	      0.04125777	      0.04485637
      0.14108146	      0.00000000	     -0.04465358	      0.04122367	      0.04479803
      0.14178624	     -0.00000000	     -0.04465138	      0.04118947	      0.04473938
      0.14249102	     -0.00000000	     -0.04464901	      0.04115515	      0.04468040
      0.14319580	      0.00000000	     -0.04464644	      0.04112074	      0.04462109
      0.14390058	      0.00000000	     -0.04464369	      0.04108622	      0.04456147
      0.14460536	      0.00000000	     -0.04464075	      0.04105159	      0.04450151
      0.14531014	     -0.00000000	     -0.04463761	      0.04101686	      0.04444124
      0.14601492	      0.00000000	     -0.04463428	      0.04098203	      0.04438064
      0.14671970	      0.00000000	     -0.04463076	      0.04094710	      0.04431971
      0.14742448	     -0.00000000	     -0.04462705	      0.04091207	      0.04425846
      0.14812926	     -0.00000000	     -0.04462313	      0.04087694	      0.04419688
      0.14883404	      0.00000000	     -0.04461902	      0.04084171	      0.04413497
      0.14953882	      0.00000000	     -0.04461470	      0.04080639	      0.04407275
      0.15024360	     -0.00000000	     -0.04461019	      0.04077096	      0.04401019
      0.15094838	     -0.00000000	     -0.04460547	      0.04073544	      0.04394731
      0.15165316	     -0.00000000	     -0.04460055	      0.04069982	      0.04388410
      0.15235794	      0.00000000	     -0.04459542	      0.04066411	      0.04382056
      0.15306272	      0.00000000	     -0.04459009	      0.04062830	      0.04375670
      0.15376750	      0.00000000	     -0.04458454	      0.04059240	      0.04369251
      0.15447228	      0.00000000	     -0.04457879	      0.04055640	      0.04362799
      0.15517706	      0.00000000	     -0.04457283	      0.04052031	      0.04356314
      0.15588185	      0.00000000	     -0.04456665	      0.04048413	      0.04349797
      0.15658663	     -0.00000000	     -0.04456026	      0.04044786	      0.04343247
      0.15729141	      0.00000000	     -0.04455365	      0.04041149	      0.04336663
      0.15799619	     -0.00000000	     -0.04454683	      0.04037504	      0.04330047
      0.15870097	      0.00000000	     -0.04453980	      0.04033850	      0.04323398
      0.15940575	      0.00000000	     -0.04453254	      0.04030187	      0.04318193
      0.16011053	      0.00000000	     -0.04452506	      0.04026515	      0.04314050
      0.16081531	      0.00000000	     -0.04451736	      0.04022834	      0.04309892
      0.16152009	     -0.00000000	     -0.04450944	      0.04019144	      0.04305718
      0.16222487	     -0.00000000	     -0.04450130	      0.04015446	      0.04301529
      0.16292965	      0.00000000	     -0.04449293	      0.04011739	      0.04297325
      0.16363443	      0.00000000	     -0.04448433	      0.04008024	      0.04293105
      0.16433921	      0.00000000	     -0.04447551	      0.04004300	      0.04288870
      0.16504399	     -0.00000000	     -0.04446645	      0.04000567	      0.04284619
      0.16574877	      0.00000000	     -0.04445717	      0.03996827	      0.04280353
      0.16645355	      0.00000000	     -0.04444766	      0.03993078	      0.04276072
      0.16715833	     -0.00000000	     -0.04443791	      0.03989320	      0.04271776
      0.16786311	      0.00000000	     -0.04442794	      0.03985555	      0.04267464
      0.16856789	      0.00000000	     -0.04441772	      0.03981781	      0.04263137
      0.16927267	     -0.00000000	     -0.04440727	      0.03977999	      0.04258795
      0.16997745	     -0.00000000	     -0.04439659	      0.03974209	      0.04254437
      0.17068223	      0.00000000	     -0.04438566	      0.03970411	      0.04250064
      0.17138701	     -0.00000000	     -0.04437450	      0.03966606	      0.04245676
      0.17209179	      0.00000000	     -0.04436310	      0.03962792	      0.04241273
      0.17279657	      0.00000000	     -0.04435146	      0.03958970	      0.04236854
      0.17350135	      0.00000000	     -0.04433957	      0.03955141	      0.04232421
      0.17420613	      0.00000000	     -0.04432744	      0.03951304	      0.04227972
      0.17491091	      0.00000000	     -0.04431506	      0.03947459	      0.04223508
      0.17561569	      0.00000000	     -0.04430244	      0.03943606	      0.04219029
      0.17632047	      0.00000000	     -0.04428957	      0.03939746	      0.04214534
      0.17702526	      0.00000000	     -0.04427646	      0.03935878	      0.04210025
      0.17773004	      0.00000000	     -0.04426309	      0.03932003	      0.04205500
      0.17843482	     -0.00000000	     -0.04424948	      0.03928120	      0.04200960
      0.17913960	      0.00000000	     -0.04423561	      0.03924229	      0.04196405
      0.17984438	      0.00000000	     -0.04422150	      0.03920332	      0.04191835
      0.18054916	     -0.00000000	     -0.04420713	      0.03916427	      0.04187250
      0.18125394	     -0.00000000	     -0.04419250	      0.03912514	      0.04182650
      0.18195872	     -0.00000000	     -0.04417762	      0.03908595	      0.04178035
      0.18266350	     -0.00000000	     -0.04416248	      0.03904668	      0.04173404
      0.18336828	     -0.00000000	     -0.04414709	      0.03900734	      0.04168759
      0.18407306	      0.00000000	     -0.04413143	      0.03896793	      0.04164098
      0.18477784	     -0.00000000	     -0.04411552	      0.03892844	      0.04159423
      0.18548262	      0.00000000	     -0.04409935	      0.03888889	      0.04154732
      0.18618740	     -0.00000000	     -0.04408291	      0.03884926	      0.04150026
      0.18689218	      0.00000000	     -0.04406622	      0.03880957	      0.04145305
      0.18759696	     -0.00000000	     -0.04404926	      0.03876981	      0.04140569
      0.18830174	      0.00000000	     -0.04403203	      0.03872997	      0.04135818
      0.18900652	     -0.00000000	     -0.04401454	      0.03869007	      0.04131052
      0.18971130	     -0.00000000	     -0.04399678	      0.03865010	      0.04126271
      0.19041608	      0.00000000	     -0.04397876	      0.03861007	      0.04121475
      0.19112086	     -0.00000000	     -0.04396047	      0.03856996	      0.04116664
      0.19182564	      0.00000000	     -0.04394191	      0.03852979	      0.04111838
      0.19253042	     -0.00000000	     -0.04392307	      0.03848955	      0.04106997
      0.19323520	     -0.00000000	     -0.04390397	      0.03844925	      0.04102141
      0.19393998	     -0.00000000	     -0.04388460	      0.03840888	      0.04097270
      0.19464476	     -0.00000000	     -0.04386495	      0.03836844	      0.04092383
      0.19534954	      0.00000000	     -0.04384503	      0.03832794	      0.04087482
      0.19605432	      0.00000000	     -0.04382483	      0.03828737	      0.04082566
      0.19675910	     -0.00000000	     -0.04380436	      0.03824674	      0.04077635
      0.19746388	      0.00000000	     -0.04378361	      0.03820605	      0.04072688
      0.19816866	     -0.00000000	     -0.04376258	      0.03816529	      0.04067727
      0.19887345	     -0.00000000	     -0.04374128	      0.03812446	      0.04062751
      0.19957823	      0.00000000	     -0.04371969	      0.03808358	      0.04057760
      0.20028301	      0.00000000	     -0.04369783	      0.03804263	      0.04052753
      0.20098779	      0.00000000	     -0.04367568	      0.03800162	      0.04047732
      0.20169257	      0.00000000	     -0.04365325	      0.03796054	      0.04042696
      0.20239735	     -0.00000000	     -0.04363054	      0.03791941	      0.04037645
      0.20310213	     -0.00000000	     -0.04360754	      0.03787821	      0.04032578
      0.20380691	      0.00000000	     -0.04358426	      0.03783695	      0.04027497
      0.20451169	     -0.00000000	     -0.04356070	      0.03779564	      0.04022402
      0.20521647	      0.00000000	     -0.04353685	      0.03775426	      0.04017291
      0.20592125	      0.00000000	     -0.04351271	      0.03771282	      0.04012165
      0.20662603	      0.00000000	     -0.04348828	      0.03767133	      0.04007025
      0.20733081	      0.00000000	     -0.04346357	      0.03762977	      0.04001870
      0.20803559	      0.00000000	     -0.04343856	      0.03758816	      0.03996700
      0.20874037	      0.00000000	     -0.04341327	      0.03754649	      0.03991515
      0.20944515	      0.00000000	     -0.04338769	      0.03750476	      0.03986316
      0.21014993	      0.00000000	     -0.04336181	      0.03746298	      0.03981101
      0.21085471	      0.00000000	     -0.04333564	      0.03742114	      0.03975873
      0.21155949	      0.00000000	     -0.04330918	      0.03737924	      0.03970630
      0.21226427	      0.00000000	     -0.04328243	      0.03733729	      0.03965372
      0.21296905	      0.00000000	     -0.04325538	      0.03729529	      0.03960099
      0.21367383	     -0.00000000	     -0.04322804	      0.03725323	      0.03954812
      0.21437861	     -0.00000000	     -0.04320041	      0.03721112	      0.03949511
      0.21508339	     -0.00000000	     -0.04317247	      0.03716895	      0.03944195
      0.21578817	      0.00000000	     -0.04314424	      0.03712673	      0.03938865
      0.21649295	     -0.00000000	     -0.04311572	      0.03708446	      0.03933520
      0.21719773	      0.00000000	     -0.04308689	      0.03704214	      0.03928161
      0.21790251	      0.00000000	     -0.04305777	      0.03699976	      0.03922788
      0.21860729	     -0.00000000	     -0.04302835	      0.03695734	      0.03917400
      0.21931207	     -0.00000000	     -0.04299863	      0.03691486	      0.03911998
      0.22001686	     -0.00000000	     -0.04296861	      0.03687234	      0.03906582
      0.22072164	      0.00000000	     -0.04293828	      0.03682976	      0.03901152
      0.22142642	     -0.00000000	     -0.04290766	      0.03678713	      0.03895708
      0.22213120	     -0.00000000	     -0.04287674	      0.03674446	      0.03890249
      0.22283598	      0.00000000	     -0.04284551	      0.03670174	      0.03884777
      0.22354076	      0.00000000	     -0.04281398	      0.03665897	      0.03879290
      0.22424554	      0.00000000	     -0.04278214	      0.03661615	      0.03873789
      0.22495032	      0.00000000	     -0.04275001	      0.03657329	      0.03868275
      0.22565510	     -0.00000000	     -0.04271756	      0.03653038	      0.03862746
      0.22635988	      0.00000000	     -0.04268482	      0.03648742	      0.03857204
      0.22706466	      0.00000000	     -0.04265176	      0.03644442	      0.03851647
      0.22776944	     -0.00000000	     -0.04261840	      0.03640137	      0.03846077
      0.22847422	      0.00000000	     -0.04258474	      0.03635827	      0.03840493
      0.22917900	      0.00000000	     -0.04255076	      0.03631513	      0.03834895
      0.22988378	     -0.00000000	     -0.04251648	      0.03627195	      0.03829284
      0.23058856	      0.00000000	     -0.04248189	      0.03622872	      0.03823659
      0.23129334	      0.00000000	     -0.04244700	      0.03618545	      0.03818020
      0.23199812	      0.00000000	     -0.04241179	      0.03614214	      0.03812367
      0.23270290	      0.00000000	     -0.04237627	      0.03609878	      0.03806701
      0.23340768	     -0.00000000	     -0.04234044	      0.03605538	      0.03801021
      0.23411246	     -0.00000000	     -0.04230431	      0.03601194	      0.03795328
      0.23481724	      0.00000000	     -0.04226786	      0.03596846	      0.03789621
      0.23552202	      0.00000000	     -0.04223110	      0.03592494	      0.03783901
      0.23622680	      0.00000000	     -0.04219403	      0.03588137	      0.03778167
      0.23693158	     -0.00000000	     -0.04215664	      0.03583777	      0.03772420
      0.23763636	      0.00000000	     -0.04211894	      0.03579412	      0.03766659
      0.23834114	     -0.00000000	     -0.04208093	      0.03575043	      0.03760886
      0.23904592	     -0.00000000	     -0.04204261	      0.03570671	      0.03755099
      0.23975070	     -0.00000000	     -0.04200397	      0.03566294	      0.03749298
      0.24045548	     -0.00000000	     -0.04196501	      0.03561914	      0.03743484
      0.24116027	     -0.00000000	     -0.04192574	      0.03557529	      0.03737658
      0.24186505	     -0.00000000	     -0.04188616	      0.03553141	      0.03731817
      0.24256983	     -0.00000000	     -0.04184626	      0.03548749	      0.03725964
      0.24327461	      0.00000000	     -0.04180604	      0.03544353	      0.03720098
      0.24397939	     -0.00000000	     -0.04176551	      0.03539954	      0.03714218
      0.24468417	      0.00000000	     -0.04172465	      0.03535551	      0.03708326
      0.24538895	      0.00000000	     -0.04168348	      0.03531144	      0.03702421
      0.24609373	     -0.00000000	     -0.04164199	      0.03526733	      0.03696502
      0.24679851	     -0.00000000	     -0.04160019	      0.03522318	      0.03690571
      0.24750329	     -0.00000000	     -0.04155806	      0.03517900	      0.03684626
      0.24820807	     -0.00000000	     -0.04151561	      0.03513479	      0.03678669
      0.24891285	      0.00000000	     -0.04147285	      0.03509054	      0.03672699
      0.24961763	     -0.00000000	     -0.04142976	      0.03504625	      0.03666716
      0.25032241	      0.00000000	     -0.04138635	      0.03500193	      0.03660720
      0.25102719	      0.00000000	     -0.04134262	      0.03495757	      0.03654712
      0.25173197	     -0.00000000	     -0.04129857	      0.03491317	      0.03648690
      0.25243675	      0.00000000	     -0.04125419	      0.03486875	      0.03642656
      0.25314153	      0.00000000	     -0.04120950	      0.03482428	      0.03636610
      0.25384631	     -0.00000000	     -0.04116448	      0.03477979	      0.03630550
      0.25447979	     -0.00000000	     -0.04112374	      0.03473977	      0.03625093
      0.25511326	      0.00000000	     -0.04108273	      0.03469971	      0.03619626
      0.25574674	      0.00000000	     -0.04104147	      0.03465964	      0.03614149
      0.25638021	     -0.00000000	     -0.04099994	      0.03461953	      0.03608662
      0.25701369	     -0.00000000	     -0.04095815	      0.03457940	      0.03603164
      0.25764716	     -0.00000000	     -0.04091610	      0.03453924	      0.03597656
      0.25828064	     -0.00000000	     -0.04087378	      0.03449906	      0.03592139
      0.25891411	      0.00000000	     -0.04083120	      0.03445885	      0.03586611
      0.25954759	      0.00000000	     -0.04078835	      0.03441861	      0.03581074
      0.26018106	     -0.00000000	     -0.04074525	      0.03437834	      0.03575526
      0.26081453	     -0.00000000	     -0.04070187	      0.03433805	      0.03569969
      0.26144801	     -0.00000000	     -0.04065823	      0.03429774	      0.03564401
      0.26208148	     -0.00000000	     -0.04061433	      0.03425740	      0.03558824
      0.26271496	     -0.00000000	     -0.04057016	      0.03421703	      0.03553237
      0.26334843	      0.00000000	     -0.04052573	      0.03417664	      0.03547640
      0.26398191	      0.00000000	     -0.04048103	      0.03413622	      0.03542033
      0.26461538	     -0.00000000	     -0.04043606	      0.03409578	      0.03536417
      0.26524886	      0.00000000	     -0.04039083	      0.03405531	      0.03530790
      0.26588233	     -0.00000000	     -0.04034533	      0.03401482	      0.03525154
      0.26651581	      0.00000000	     -0.04029956	      0.03397430	      0.03519509
      0.26714928	      0.00000000	     -0.04025352	      0.03393376	      0.03513853
      0.26778276	     -0.00000000	     -0.04020722	      0.03389319	      0.03508188
      0.26841623	     -0.00000000	     -0.04016065	      0.03385260	      0.03502514
      0.26904971	     -0.00000000	     -0.04011381	      0.03381198	      0.03496829
      0.26968318	      0.00000000	     -0.04006670	      0.03377134	      0.03491135
      0.27031666	     -0.00000000	     -0.04001932	      0.03373068	      0.03485432
      0.27095013	     -0.00000000	     -0.03997167	      0.03368999	      0.03479719
      0.27158361	      0.00000000	     -0.03992375	      0.03364928	      0.03473997
      0.27221708	      0.00000000	     -0.03987556	      0.03360854	      0.03468265
      0.27285056	     -0.00000000	     -0.03982710	      0.03356778	      0.03462524
      0.27348403	      0.00000000	     -0.03977837	      0.03352700	      0.03456773
      0.27411751	      0.00000000	     -0.03972937	      0.03348619	      0.03451013
      0.27475098	      0.00000000	     -0.03968010	      0.03344536	      0.03445243
      0.27538446	      0.00000000	     -0.03963056	      0.03340450	      0.03439465
      0.27601793	      0.00000000	     -0.03958074	      0.03336362	      0.03433677
      0.27665141	      0.00000000	     -0.03953065	      0.03332272	      0.03427879
      0.27728488	     -0.00000000	     -0.03948029	      0.03328180	      0.03422073
      0.27791836	     -0.00000000	     -0.03942966	      0.03324085	      0.03416257
      0.27855183	      0.00000000	     -0.03937875	      0.03319988	      0.03410432
      0.27918531	      0.00000000	     -0.03932756	      0.03315888	      0.03404598
      0.27981878	      0.00000000	     -0.03927611	      0.03311786	      0.03398754
      0.28045226	     -0.00000000	     -0.03922438	      0.03307682	      0.03392902
      0.28070004	     -0.00000000	     -0.03920407	      0.03306076	      0.03390610
      0.28085910	      0.00000000	     -0.03919101	      0.03305045	      0.03389138
      0.28107682	      0.00000000	     -0.03917310	      0.03303634	      0.03387123
      0.28129454	     -0.00000000	     -0.03915517	      0.03302222	      0.03385106
      0.28186415	      0.00000000	     -0.03910809	      0.03298527	      0.03379825
      0.28243377	     -0.00000000	     -0.03906079	      0.03294830	      0.03374537
      0.28300338	      0.00000000	     -0.03901326	      0.03291132	      0.03369242
      0.28357299	     -0.00000000	     -0.03896552	      0.03287431	      0.03363940
      0.28414260	     -0.00000000	     -0.03891756	      0.03283730	      0.03358631
      0.28471221	     -0.00000000	     -0.03886938	      0.03280027	      0.03353316
      0.28528182	     -0.00000000	     -0.03882099	      0.03276324	      0.03347995
      0.28585143	      0.00000000	     -0.03877239	      0.03272619	      0.03342669
      0.28642104	      0.00000000	     -0.03872358	      0.03268914	      0.03337337
      0.28671502	      0.00000000	     -0.03869832	      0.03267002	      0.03334584
      0.28727262	     -0.00000000	     -0.03865024	      0.03263375	      0.03329358
      0.28783023	     -0.00000000	     -0.03860198	      0.03259749	      0.03324128
      0.28838783	     -0.00000000	     -0.03855354	      0.03256123	      0.03318894
      0.28894543	     -0.00000000	     -0.03850491	      0.03252498	      0.03313658
      0.28950304	     -0.00000000	     -0.03845611	      0.03248874	      0.03308419
      0.29006064	     -0.00000000	     -0.03840713	      0.03245251	      0.03303177
      0.29061825	      0.00000000	     -0.03835798	      0.03241630	      0.03297934
      0.29117585	     -0.00000000	     -0.03830867	      0.03238011	      0.03292688
      0.29173345	     -0.00000000	     -0.03825919	      0.03234394	      0.03287442
      0.29229106	     -0.00000000	     -0.03820955	      0.03230779	      0.03282194
      0.29279034	     -0.00000000	     -0.03816497	      0.03227544	      0.03277495
      0.29328962	     -0.00000000	     -0.03812026	      0.03224311	      0.03272795
      0.29378891	      0.00000000	     -0.03807543	      0.03221080	      0.03268095
      0.29428819	     -0.00000000	     -0.03803048	      0.03217851	      0.03263394
      0.29478747	      0.00000000	     -0.03798541	      0.03214625	      0.03258694
      0.29528675	      0.00000000	     -0.03794022	      0.03211402	      0.03253995
      0.29578604	      0.00000000	     -0.03789492	      0.03208180	      0.03249295
      0.29628532	     -0.00000000	     -0.03784950	      0.03204962	      0.03244596
      0.29678460	     -0.00000000	     -0.03780397	      0.03201746	      0.03239898
      0.29728388	      0.00000000	     -0.03775833	      0.03198533	      0.03235201
      0.29778316	      0.00000000	     -0.03771257	      0.03195323	      0.03230504
      0.29828245	     -0.00000000	     -0.03766671	      0.03192115	      0.03225809
      0.29878173	     -0.00000000	     -0.03762074	      0.03188911	      0.03221115
      0.29928101	     -0.00000000	     -0.03757465	      0.03185709	      0.03216421
      0.29978029	     -0.00000000	     -0.03752847	      0.03182510	      0.03211729
      0.30027958	     -0.00000000	     -0.03748217	      0.03179315	      0.03207039
      0.30077886	     -0.00000000	     -0.03743577	      0.03176122	      0.03202349
      0.30127814	      0.00000000	     -0.03738927	      0.03172932	      0.03197662
      0.30177742	      0.00000000	     -0.03734267	      0.03169746	      0.03192975
      0.30227671	      0.00000000	     -0.03729596	      0.03166563	      0.03188291
      0.30277599	     -0.00000000	     -0.03724915	      0.03163383	      0.03183608
      0.30327527	      0.00000000	     -0.03720224	      0.03160206	      0.03178927
      0.30377455	      0.00000000	     -0.03715523	      0.03157032	      0.03174248
      0.30427384	      0.00000000	     -0.03710812	      0.03153862	      0.03169571
      0.30477312	     -0.00000000	     -0.03706092	      0.03150695	      0.03164897
      0.30527240	      0.00000000	     -0.03701362	      0.03147531	      0.03160224
      0.30577168	     -0.00000000	     -0.03696623	      0.03144371	      0.03155554
      0.30627096	      0.00000000	     -0.03691874	      0.03141215	      0.03150886
      0.30677025	     -0.00000000	     -0.03687116	      0.03138062	      0.03146220
      0.30726953	     -0.00000000	     -0.03682349	      0.03134912	      0.03141558
      0.30776881	     -0.00000000	     -0.03677573	      0.03131767	      0.03136897
      0.30826809	      0.00000000	     -0.03672788	      0.03128624	      0.03132240
      0.30876738	     -0.00000000	     -0.03667994	      0.03125486	      0.03127586
      0.30926666	     -0.00000000	     -0.03663191	      0.03122351	      0.03122934
      0.30976594	     -0.00000000	     -0.03658380	      0.03119220	      0.03118285
      0.31026522	      0.00000000	     -0.03653560	      0.03116093	      0.03113640
      0.31076451	     -0.00000000	     -0.03648732	      0.03112969	      0.03108998
      0.31126379	      0.00000000	     -0.03643896	      0.03109850	      0.03104358
      0.31176307	      0.00000000	     -0.03639051	      0.03106734	      0.03099722
      0.31226235	     -0.00000000	     -0.03634198	      0.03103622	      0.03095090
      0.31276164	      0.00000000	     -0.03629337	      0.03100514	      0.03090461
      0.31326092	     -0.00000000	     -0.03624468	      0.03097410	      0.03085835
      0.31376020	      0.00000000	     -0.03619592	      0.03094311	      0.03081213
      0.31425948	     -0.00000000	     -0.03614708	      0.03091215	      0.03076595
      0.31475876	      0.00000000	     -0.03609816	      0.03088123	      0.03071981
      0.31525805	     -0.00000000	     -0.03604916	      0.03085035	      0.03067370
      0.31575733	     -0.00000000	     -0.03600009	      0.03081951	      0.03062763
      0.31625661	     -0.00000000	     -0.03595095	      0.03078872	      0.03058161
      0.31675589	     -0.00000000	     -0.03590173	      0.03075796	      0.03053562
      0.31725518	     -0.00000000	     -0.03585245	      0.03072725	      0.03048967
      0.31747634	      0.00000000	     -0.03583059	      0.03071366	      0.03046934
      0.31758865	     -0.00000000	     -0.03581949	      0.03070676	      0.03045901
      0.31770096	     -0.00000000	     -0.03580839	      0.03069987	      0.03044869
      0.31826251	      0.00000000	     -0.03575280	      0.03066542	      0.03039711
      0.31882406	     -0.00000000	     -0.03569713	      0.03063103	      0.03034558
      0.31938561	      0.00000000	     -0.03564138	      0.03059669	      0.03029411
      0.31994716	      0.00000000	     -0.03558554	      0.03056241	      0.03024270
      0.32050870	      0.00000000	     -0.03552963	      0.03052818	      0.03019135
      0.32107025	      0.00000000	     -0.03547364	      0.03049402	      0.03014007
      0.32163180	      0.00000000	     -0.03541757	      0.03045991	      0.03008884
      0.32219335	      0.00000000	     -0.03536143	      0.03042586	      0.03003768
      0.32275490	      0.00000000	     -0.03530522	      0.03039187	      0.02998659
      0.32331645	      0.00000000	     -0.03524894	      0.03035794	      0.02993556
      0.32387800	     -0.00000000	     -0.03519259	      0.03032407	      0.02988461
      0.32443955	     -0.00000000	     -0.03513618	      0.03029027	      0.02983373
      0.32500110	     -0.00000000	     -0.03507971	      0.03025652	      0.02978292
      0.32556265	      0.00000000	     -0.03502318	      0.03022285	      0.02973218
      0.32612419	      0.00000000	     -0.03496659	      0.03018923	      0.02968152
      0.32668574	      0.00000000	     -0.03490995	      0.03015568	      0.02963094
      0.32724729	      0.00000000	     -0.03485325	      0.03012220	      0.02958043
      0.32780884	      0.00000000	     -0.03479650	      0.03008879	      0.02953001
      0.32837039	     -0.00000000	     -0.03473970	      0.03005544	      0.02947967
      0.32893194	     -0.00000000	     -0.03468286	      0.03002216	      0.02942941
      0.32949349	     -0.00000000	     -0.03462597	      0.02998895	      0.02937924
      0.33005504	      0.00000000	     -0.03456903	      0.02995581	      0.02932916
      0.33061659	     -0.00000000	     -0.03451206	      0.02992274	      0.02927916
      0.33117813	     -0.00000000	     -0.03445505	      0.02988974	      0.02922925
      0.33173968	     -0.00000000	     -0.03439801	      0.02985681	      0.02917943
      0.33230123	     -0.00000000	     -0.03434093	      0.02982395	      0.02912971
      0.33286278	     -0.00000000	     -0.03428381	      0.02979117	      0.02908008
      0.33342433	     -0.00000000	     -0.03422667	      0.02975846	      0.02903054
      0.33398588	      0.00000000	     -0.03416950	      0.02972583	      0.02898110
      0.33454743	      0.00000000	     -0.03411231	      0.02969327	      0.02893176
      0.33510898	      0.00000000	     -0.03405509	      0.02966078	      0.02888251
      0.33567053	     -0.00000000	     -0.03399786	      0.02962837	      0.02883337
      0.33623207	      0.00000000	     -0.03394060	      0.02959604	      0.02878433
      0.33679362	      0.00000000	     -0.03388333	      0.02956378	      0.02873539
      0.33735517	      0.00000000	     -0.03382604	      0.02953161	      0.02868656
      0.33791672	      0.00000000	     -0.03376874	      0.02949951	      0.02863783
      0.33847827	      0.00000000	     -0.03371143	      0.02946749	      0.02858921
      0.33903982	      0.00000000	     -0.03365411	      0.02943555	      0.02854070
      0.33960137	      0.00000000	     -0.03359679	      0.02940369	      0.02849230
      0.34016292	     -0.00000000	     -0.03353947	      0.02937191	      0.02844400
      0.34072447	     -0.00000000	     -0.03348214	      0.02934021	      0.02839583
      0.34128602	      0.00000000	     -0.03342481	      0.02930860	      0.02834776
      0.34184756	      0.00000000	     -0.03336749	      0.02927707	      0.02829981
      0.34240911	      0.00000000	     -0.03331017	      0.02924562	      0.02825198
      0.34297066	     -0.00000000	     -0.03325286	      0.02921425	      0.02820426
      0.34353221	      0.00000000	     -0.03319556	      0.02918297	      0.02815666
      0.34409376	     -0.00000000	     -0.03313827	      0.02915178	      0.02810919
      0.34477146	     -0.00000000	     -0.03306916	      0.02911424	      0.02805205
      0.34537573	      0.00000000	     -0.03300754	      0.02908088	      0.02800125
      0.34585227	      0.00000000	     -0.03295897	      0.02905464	      0.02796130
      0.34632881	      0.00000000	     -0.03291042	      0.02902846	      0.02792143
      0.34684282	     -0.00000000	     -0.03285806	      0.02900030	      0.02787853
      0.34748049	     -0.00000000	     -0.03279314	      0.02896546	      0.02782546
      0.34825717	      0.00000000	     -0.03271411	      0.02892319	      0.02776104
      0.34870059	     -0.00000000	     -0.03266902	      0.02889913	      0.02772438
      0.34940683	      0.00000000	     -0.03259725	      0.02886093	      0.02766615
      0.34986741	      0.00000000	     -0.03255047	      0.02883609	      0.02762829
      0.35032799	      0.00000000	     -0.03250371	      0.02881132	      0.02759052
      0.35090636	      0.00000000	     -0.03244504	      0.02878029	      0.02754322
      0.35136418	     -0.00000000	     -0.03239863	      0.02875580	      0.02750587
      0.35212544	      0.00000000	     -0.03232152	      0.02871522	      0.02744399
      0.35258525	      0.00000000	     -0.03227498	      0.02869080	      0.02740673
      0.35304505	      0.00000000	     -0.03222848	      0.02866643	      0.02736957
      0.35364646	     -0.00000000	     -0.03216771	      0.02863466	      0.02732110
      0.35420179	     -0.00000000	     -0.03211164	      0.02860542	      0.02727649
      0.35475713	      0.00000000	     -0.03205564	      0.02857627	      0.02723203
      0.35523349	      0.00000000	     -0.03200764	      0.02855134	      0.02719399
      0.35570986	     -0.00000000	     -0.03195968	      0.02852649	      0.02715607
      0.35618622	      0.00000000	     -0.03191177	      0.02850170	      0.02711824
      0.35680585	     -0.00000000	     -0.03184951	      0.02846956	      0.02706920
      0.35724968	      0.00000000	     -0.03180497	      0.02844662	      0.02703419
      0.35769351	      0.00000000	     -0.03176047	      0.02842373	      0.02699927
      0.35825196	      0.00000000	     -0.03170454	      0.02839503	      0.02695546
      0.35876866	     -0.00000000	     -0.03165286	      0.02836855	      0.02691506
      0.35928536	      0.00000000	     -0.03160123	      0.02834217	      0.02687479
      0.35980207	      0.00000000	     -0.03154967	      0.02831587	      0.02683465
      0.36031877	     -0.00000000	     -0.03149818	      0.02828965	      0.02679464
      0.36073701	     -0.00000000	     -0.03145655	      0.02826850	      0.02676235
      0.36115525	      0.00000000	     -0.03141497	      0.02824740	      0.02673015
      0.36169285	      0.00000000	     -0.03136158	      0.02822036	      0.02668889
      0.36223045	     -0.00000000	     -0.03130828	      0.02819342	      0.02664777
      0.36265555	     -0.00000000	     -0.03126619	      0.02817218	      0.02661536
      0.36308066	      0.00000000	     -0.03122415	      0.02815100	      0.02658304
      0.36357874	      0.00000000	     -0.03117496	      0.02812626	      0.02654529
      0.36407683	      0.00000000	     -0.03112584	      0.02810161	      0.02650766
      0.36452790	      0.00000000	     -0.03108142	      0.02807935	      0.02647370
      0.36497898	      0.00000000	     -0.03103707	      0.02805716	      0.02643985
      0.36543788	     -0.00000000	     -0.03099201	      0.02803466	      0.02640551
      0.36589678	     -0.00000000	     -0.03094703	      0.02801223	      0.02637129
      0.36630098	      0.00000000	     -0.03090746	      0.02799253	      0.02634123
      0.36685382	     -0.00000000	     -0.03085343	      0.02796568	      0.02630027
      0.36740666	      0.00000000	     -0.03079951	      0.02793894	      0.02625946
      0.36777643	     -0.00000000	     -0.03076350	      0.02792111	      0.02623226
      0.36814621	     -0.00000000	     -0.03072754	      0.02790333	      0.02620514
      0.36860420	      0.00000000	     -0.03068307	      0.02788137	      0.02617164
      0.36906220	     -0.00000000	     -0.03063868	      0.02785948	      0.02613826
      0.36946856	     -0.00000000	     -0.03059936	      0.02784012	      0.02610874
      0.36999560	     -0.00000000	     -0.03054845	      0.02781510	      0.02607058
      0.37052264	     -0.00000000	     -0.03049765	      0.02779018	      0.02603258
      0.37090835	     -0.00000000	     -0.03046054	      0.02777200	      0.02600486
      0.37129406	     -0.00000000	     -0.03042349	      0.02775388	      0.02597723
      0.37172029	     -0.00000000	     -0.03038262	      0.02773392	      0.02594679
      0.37214652	     -0.00000000	     -0.03034182	      0.02771402	      0.02591646
      0.37260308	      0.00000000	     -0.03029820	      0.02769277	      0.02588407
      0.37305964	     -0.00000000	     -0.03025467	      0.02767160	      0.02585181
      0.37345145	     -0.00000000	     -0.03021739	      0.02765350	      0.02582421
      0.37394561	      0.00000000	     -0.03017046	      0.02763074	      0.02578954
      0.37443977	     -0.00000000	     -0.03012364	      0.02760807	      0.02575500
      0.37481075	      0.00000000	     -0.03008856	      0.02759111	      0.02572916
      0.37518173	     -0.00000000	     -0.03005354	      0.02757421	      0.02570340
      0.37562148	      0.00000000	     -0.03001211	      0.02755423	      0.02567297
      0.37606123	      0.00000000	     -0.02997078	      0.02753433	      0.02564266
      0.37643692	      0.00000000	     -0.02993553	      0.02751738	      0.02561685
      0.37690935	     -0.00000000	     -0.02989131	      0.02749614	      0.02558451
      0.37738178	      0.00000000	     -0.02984719	      0.02747499	      0.02555230
      0.37774155	      0.00000000	     -0.02981367	      0.02745893	      0.02552786
      0.37810132	     -0.00000000	     -0.02978021	      0.02744293	      0.02550349
      0.37853371	     -0.00000000	     -0.02974008	      0.02742376	      0.02547432
      0.37896610	     -0.00000000	     -0.02970004	      0.02740466	      0.02544525
      0.37932718	      0.00000000	     -0.02966668	      0.02738877	      0.02542106
      0.37978256	      0.00000000	     -0.02962470	      0.02736879	      0.02539067
      0.38001152	     -0.00000000	     -0.02960364	      0.02735878	      0.02537543
      0.38024049	      0.00000000	     -0.02958260	      0.02734878	      0.02536023
      0.38064143	     -0.00000000	     -0.02954582	      0.02733133	      0.02533368
      0.38104238	      0.00000000	     -0.02950914	      0.02731394	      0.02530723
      0.38142924	     -0.00000000	     -0.02947382	      0.02729722	      0.02528181
      0.38181610	      0.00000000	     -0.02943858	      0.02728056	      0.02525647
      0.38224289	     -0.00000000	     -0.02939980	      0.02726225	      0.02522863
      0.38266968	      0.00000000	     -0.02936112	      0.02724400	      0.02520089
      0.38303998	      0.00000000	     -0.02932764	      0.02722823	      0.02517692
      0.38341028	     -0.00000000	     -0.02929424	      0.02721251	      0.02515304
      0.38383655	     -0.00000000	     -0.02925589	      0.02719449	      0.02512565
      0.38426282	      0.00000000	     -0.02921764	      0.02717653	      0.02509837
      0.38460328	      0.00000000	     -0.02918717	      0.02716225	      0.02507666
      0.38503700	     -0.00000000	     -0.02914845	      0.02714411	      0.02504911
      0.38547072	      0.00000000	     -0.02910983	      0.02712605	      0.02502168
      0.38580423	      0.00000000	     -0.02908022	      0.02711221	      0.02500067
      0.38620640	      0.00000000	     -0.02904459	      0.02709558	      0.02497542
      0.38660857	     -0.00000000	     -0.02900906	      0.02707902	      0.02495028
      0.38701561	      0.00000000	     -0.02897320	      0.02706232	      0.02492493
      0.38742266	      0.00000000	     -0.02893745	      0.02704568	      0.02489969
      0.38781231	      0.00000000	     -0.02890331	      0.02702982	      0.02487563
      0.38820195	     -0.00000000	     -0.02886927	      0.02701402	      0.02485166
      0.38860772	     -0.00000000	     -0.02883392	      0.02699764	      0.02482680
      0.38901348	     -0.00000000	     -0.02879867	      0.02698131	      0.02480205
      0.38939013	      0.00000000	     -0.02876604	      0.02696622	      0.02477916
      0.38976677	      0.00000000	     -0.02873351	      0.02695119	      0.02475637
      0.39017406	     -0.00000000	     -0.02869842	      0.02693499	      0.02473182
      0.39058135	     -0.00000000	     -0.02866345	      0.02691887	      0.02470738
      0.39093698	      0.00000000	     -0.02863299	      0.02690484	      0.02468612
      0.39129261	      0.00000000	     -0.02860262	      0.02689087	      0.02466495
      0.39169949	      0.00000000	     -0.02856797	      0.02687494	      0.02464082
      0.39210637	     -0.00000000	     -0.02853344	      0.02685908	      0.02461680
      0.39242982	     -0.00000000	     -0.02850606	      0.02684652	      0.02459778
      0.39284453	      0.00000000	     -0.02847105	      0.02683048	      0.02457349
      0.39325923	      0.00000000	     -0.02843616	      0.02681451	      0.02454931
      0.39358064	     -0.00000000	     -0.02840920	      0.02680218	      0.02453064
      0.39390205	      0.00000000	     -0.02838231	      0.02678989	      0.02451204
      0.39429038	     -0.00000000	     -0.02834991	      0.02677510	      0.02448966
      0.39467870	      0.00000000	     -0.02831761	      0.02676037	      0.02446738
      0.39501629	     -0.00000000	     -0.02828962	      0.02674761	      0.02444808
      0.39542471	     -0.00000000	     -0.02825585	      0.02673224	      0.02442484
      0.39583313	     -0.00000000	     -0.02822220	      0.02671694	      0.02440170
      0.39613566	     -0.00000000	     -0.02819735	      0.02670565	      0.02438463
      0.39654422	     -0.00000000	     -0.02816389	      0.02669046	      0.02436166
      0.39695278	      0.00000000	     -0.02813055	      0.02667534	      0.02433881
      0.39727010	     -0.00000000	     -0.02810473	      0.02666365	      0.02432114
      0.39758741	     -0.00000000	     -0.02807898	      0.02665199	      0.02430352
      0.39796215	      0.00000000	     -0.02804866	      0.02663828	      0.02428281
      0.39833689	      0.00000000	     -0.02801844	      0.02662462	      0.02426219
      0.39868695	     -0.00000000	     -0.02799030	      0.02661192	      0.02424300
      0.39903700	     -0.00000000	     -0.02796225	      0.02659927	      0.02422389
      0.39942547	      0.00000000	     -0.02793123	      0.02658528	      0.02420279
      0.39981393	     -0.00000000	     -0.02790031	      0.02657136	      0.02418177
      0.40014416	     -0.00000000	     -0.02787411	      0.02655958	      0.02416398
      0.40054423	     -0.00000000	     -0.02784247	      0.02654536	      0.02414253
      0.40094430	      0.00000000	     -0.02781095	      0.02653121	      0.02412118
      0.40121378	     -0.00000000	     -0.02778979	      0.02652171	      0.02410685
      0.40161651	     -0.00000000	     -0.02775825	      0.02650757	      0.02408553
      0.40201925	     -0.00000000	     -0.02772684	      0.02649350	      0.02406432
      0.40232380	     -0.00000000	     -0.02770316	      0.02648290	      0.02404834
      0.40262836	      0.00000000	     -0.02767955	      0.02647235	      0.02403243
      0.40298674	      0.00000000	     -0.02765185	      0.02645997	      0.02401377
      0.40334512	     -0.00000000	     -0.02762425	      0.02644765	      0.02399520
      0.40370007	     -0.00000000	     -0.02759701	      0.02643549	      0.02397689
      0.40405501	      0.00000000	     -0.02756986	      0.02642339	      0.02395866
      0.40442750	      0.00000000	     -0.02754147	      0.02641075	      0.02393962
      0.40479998	     -0.00000000	     -0.02751318	      0.02639816	      0.02392066
      0.40514908	     -0.00000000	     -0.02748677	      0.02638641	      0.02390298
      0.40549817	      0.00000000	     -0.02746044	      0.02637472	      0.02388537
      0.40587463	      0.00000000	     -0.02743216	      0.02636216	      0.02386647
      0.40625108	     -0.00000000	     -0.02740398	      0.02634966	      0.02384767
      0.40658336	     -0.00000000	     -0.02737920	      0.02633867	      0.02383114
      0.40691565	      0.00000000	     -0.02735450	      0.02632774	      0.02381468
      0.40729357	     -0.00000000	     -0.02732651	      0.02631535	      0.02379606
      0.40767149	      0.00000000	     -0.02729863	      0.02630302	      0.02377752
      0.40797617	      0.00000000	     -0.02727623	      0.02629312	      0.02376264
      0.40836201	      0.00000000	     -0.02724797	      0.02628064	      0.02374388
      0.40874784	      0.00000000	     -0.02721982	      0.02626823	      0.02372522
      0.40904423	      0.00000000	     -0.02719828	      0.02625873	      0.02371094
      0.40940558	     -0.00000000	     -0.02717211	      0.02624720	      0.02369362
      0.40976694	      0.00000000	     -0.02714603	      0.02623572	      0.02367638
      0.41012252	      0.00000000	     -0.02712048	      0.02622448	      0.02365949
      0.41047810	      0.00000000	     -0.02709502	      0.02621328	      0.02364269
      0.41083748	      0.00000000	     -0.02706939	      0.02620203	      0.02362579
      0.41119686	     -0.00000000	     -0.02704385	      0.02619082	      0.02360897
      0.41154798	     -0.00000000	     -0.02701901	      0.02617992	      0.02359261
      0.41189910	      0.00000000	     -0.02699426	      0.02616908	      0.02357634
      0.41225882	     -0.00000000	     -0.02696901	      0.02615802	      0.02355974
      0.41261855	     -0.00000000	     -0.02694385	      0.02614701	      0.02354323
      0.41296356	     -0.00000000	     -0.02691982	      0.02613650	      0.02352747
      0.41330857	     -0.00000000	     -0.02689589	      0.02612604	      0.02351178
      0.41367031	     -0.00000000	     -0.02687090	      0.02611512	      0.02349542
      0.41403205	     -0.00000000	     -0.02684601	      0.02610426	      0.02347914
      0.41436668	     -0.00000000	     -0.02682308	      0.02609426	      0.02346415
      0.41470131	     -0.00000000	     -0.02680024	      0.02608431	      0.02344923
      0.41506619	      0.00000000	     -0.02677543	      0.02607350	      0.02343305
      0.41543107	      0.00000000	     -0.02675073	      0.02606275	      0.02341694
      0.41574709	      0.00000000	     -0.02672943	      0.02605349	      0.02340307
      0.41606310	      0.00000000	     -0.02670821	      0.02604426	      0.02338925
      0.41642836	     -0.00000000	     -0.02668377	      0.02603365	      0.02337336
      0.41679362	     -0.00000000	     -0.02665945	      0.02602309	      0.02335756
      0.41708161	     -0.00000000	     -0.02664035	      0.02601480	      0.02334515
      0.41745492	     -0.00000000	     -0.02661569	      0.02600411	      0.02332915
      0.41782822	      0.00000000	     -0.02659114	      0.02599348	      0.02331324
      0.41811976	     -0.00000000	     -0.02657205	      0.02598521	      0.02330087
      0.41841129	     -0.00000000	     -0.02655303	      0.02597698	      0.02328856
      0.41876158	      0.00000000	     -0.02653026	      0.02596713	      0.02327384
      0.41911187	      0.00000000	     -0.02650760	      0.02595734	      0.02325919
      0.41942124	     -0.00000000	     -0.02648767	      0.02594872	      0.02324632
      0.41973061	      0.00000000	     -0.02646781	      0.02594015	      0.02323350
      0.42009053	     -0.00000000	     -0.02644481	      0.02593023	      0.02321867
      0.42045046	     -0.00000000	     -0.02642192	      0.02592036	      0.02320392
      0.42073494	     -0.00000000	     -0.02640390	      0.02591259	      0.02319232
      0.42110400	     -0.00000000	     -0.02638062	      0.02590256	      0.02317734
      0.42147307	      0.00000000	     -0.02635745	      0.02589259	      0.02316245
      0.42176156	     -0.00000000	     -0.02633942	      0.02588484	      0.02315086
      0.42205005	     -0.00000000	     -0.02632146	      0.02587711	      0.02313933
      0.42239641	     -0.00000000	     -0.02629999	      0.02586789	      0.02312556
      0.42274277	      0.00000000	     -0.02627861	      0.02585871	      0.02311185
      0.42304843	      0.00000000	     -0.02625983	      0.02585065	      0.02309982
      0.42335409	      0.00000000	     -0.02624113	      0.02584262	      0.02308785
      0.42371026	     -0.00000000	     -0.02621944	      0.02583332	      0.02307397
      0.42406643	     -0.00000000	     -0.02619785	      0.02582407	      0.02306017
      0.42434496	      0.00000000	     -0.02618104	      0.02581687	      0.02304944
      0.42471055	     -0.00000000	     -0.02615908	      0.02580747	      0.02303541
      0.42507615	     -0.00000000	     -0.02613723	      0.02579812	      0.02302148
      0.42536265	     -0.00000000	     -0.02612018	      0.02579084	      0.02301061
      0.42564914	     -0.00000000	     -0.02610321	      0.02578358	      0.02299980
      0.42599054	      0.00000000	     -0.02608307	      0.02577498	      0.02298697
      0.42633194	      0.00000000	     -0.02606302	      0.02576642	      0.02297422
      0.42663858	      0.00000000	     -0.02604511	      0.02575878	      0.02296283
      0.42694521	      0.00000000	     -0.02602727	      0.02575117	      0.02295150
      0.42729811	      0.00000000	     -0.02600684	      0.02574246	      0.02293852
      0.42765101	      0.00000000	     -0.02598651	      0.02573380	      0.02292563
      0.42792962	      0.00000000	     -0.02597054	      0.02572700	      0.02291550
      0.42829195	      0.00000000	     -0.02594987	      0.02571820	      0.02290240
      0.42865429	      0.00000000	     -0.02592930	      0.02570946	      0.02288938
      0.42893788	      0.00000000	     -0.02591329	      0.02570265	      0.02287924
      0.42922148	     -0.00000000	     -0.02589734	      0.02569587	      0.02286915
      0.42956054	      0.00000000	     -0.02587836	      0.02568781	      0.02285716
      0.42989960	     -0.00000000	     -0.02585948	      0.02567980	      0.02284523
      0.43019968	      0.00000000	     -0.02584286	      0.02567274	      0.02283474
      0.43049976	     -0.00000000	     -0.02582631	      0.02566572	      0.02282429
      0.43084965	     -0.00000000	     -0.02580711	      0.02565758	      0.02281219
      0.43119955	      0.00000000	     -0.02578801	      0.02564949	      0.02280016
      0.43146393	      0.00000000	     -0.02577365	      0.02564341	      0.02279111
      0.43182449	     -0.00000000	     -0.02575417	      0.02563516	      0.02277885
      0.43218506	     -0.00000000	     -0.02573479	      0.02562696	      0.02276666
      0.43247921	     -0.00000000	     -0.02571907	      0.02562031	      0.02275678
      0.43277335	      0.00000000	     -0.02570342	      0.02561370	      0.02274695
      0.43309074	     -0.00000000	     -0.02568662	      0.02560660	      0.02273640
      0.43340812	      0.00000000	     -0.02566990	      0.02559954	      0.02272591
      0.43374324	      0.00000000	     -0.02565235	      0.02559213	      0.02271490
      0.43407835	     -0.00000000	     -0.02563489	      0.02558476	      0.02270395
      0.43439742	     -0.00000000	     -0.02561836	      0.02557779	      0.02269360
      0.43471648	      0.00000000	     -0.02560192	      0.02557086	      0.02268330
      0.43505845	      0.00000000	     -0.02558439	      0.02556348	      0.02267234
      0.43540042	     -0.00000000	     -0.02556697	      0.02555614	      0.02266144
      0.43570371	      0.00000000	     -0.02555160	      0.02554967	      0.02265183
      0.43600700	      0.00000000	     -0.02553631	      0.02554323	      0.02264228
      0.43635367	     -0.00000000	     -0.02551893	      0.02553592	      0.02263143
      0.43670034	     -0.00000000	     -0.02550166	      0.02552866	      0.02262065
      0.43695988	     -0.00000000	     -0.02548879	      0.02552325	      0.02261263
      0.43731723	     -0.00000000	     -0.02547118	      0.02551585	      0.02260165
      0.43767458	      0.00000000	     -0.02545367	      0.02550850	      0.02259074
      0.43796082	      0.00000000	     -0.02543973	      0.02550265	      0.02258206
      0.43824707	      0.00000000	     -0.02542586	      0.02549683	      0.02257343
      0.43856198	      0.00000000	     -0.02541068	      0.02549047	      0.02256399
      0.43887689	     -0.00000000	     -0.02539559	      0.02548414	      0.02255461
      0.43920537	      0.00000000	     -0.02537994	      0.02547758	      0.02254488
      0.43953385	      0.00000000	     -0.02536439	      0.02547107	      0.02253522
      0.43985281	      0.00000000	     -0.02534937	      0.02546478	      0.02252590
      0.44017178	      0.00000000	     -0.02533445	      0.02545853	      0.02251664
      0.44050626	     -0.00000000	     -0.02531890	      0.02545202	      0.02250699
      0.44084075	     -0.00000000	     -0.02530344	      0.02544556	      0.02249741
      0.44114878	     -0.00000000	     -0.02528929	      0.02543965	      0.02248865
      0.44145681	     -0.00000000	     -0.02527523	      0.02543377	      0.02247994
      0.44179783	     -0.00000000	     -0.02525975	      0.02542730	      0.02247036
      0.44213884	     -0.00000000	     -0.02524438	      0.02542089	      0.02246085
      0.44241355	      0.00000000	     -0.02523207	      0.02541575	      0.02245324
      0.44276679	     -0.00000000	     -0.02521634	      0.02540918	      0.02244352
      0.44312004	     -0.00000000	     -0.02520073	      0.02540267	      0.02243387
      0.44339561	      0.00000000	     -0.02518862	      0.02539762	      0.02242639
      0.44367119	     -0.00000000	     -0.02517657	      0.02539260	      0.02241896
      0.44399978	     -0.00000000	     -0.02516230	      0.02538666	      0.02241015
      0.44432838	      0.00000000	     -0.02514813	      0.02538075	      0.02240141
      0.44461220	      0.00000000	     -0.02513596	      0.02537568	      0.02239391
      0.44496335	     -0.00000000	     -0.02512100	      0.02536946	      0.02238469
      0.44531449	      0.00000000	     -0.02510615	      0.02536328	      0.02237554
      0.44557757	     -0.00000000	     -0.02509510	      0.02535868	      0.02236874
      0.44591534	     -0.00000000	     -0.02508100	      0.02535282	      0.02236006
      0.44625311	     -0.00000000	     -0.02506700	      0.02534700	      0.02235145
      0.44648145	      0.00000000	     -0.02505759	      0.02534309	      0.02234566
      0.44683994	     -0.00000000	     -0.02504292	      0.02533700	      0.02233664
      0.44719844	      0.00000000	     -0.02502835	      0.02533095	      0.02232769
      0.44744831	     -0.00000000	     -0.02501827	      0.02532677	      0.02232150
      0.44769818	      0.00000000	     -0.02500824	      0.02532261	      0.02231534
      0.44801719	      0.00000000	     -0.02499552	      0.02531733	      0.02230753
      0.44833620	     -0.00000000	     -0.02498289	      0.02531209	      0.02229978
      0.44862669	     -0.00000000	     -0.02497146	      0.02530735	      0.02229278
      0.44897604	      0.00000000	     -0.02495782	      0.02530170	      0.02228441
      0.44932540	     -0.00000000	     -0.02494429	      0.02529609	      0.02227612
      0.44959388	      0.00000000	     -0.02493396	      0.02529182	      0.02226979
      0.44994636	      0.00000000	     -0.02492050	      0.02528624	      0.02226155
      0.45029884	     -0.00000000	     -0.02490715	      0.02528072	      0.02225338
      0.45058179	     -0.00000000	     -0.02489652	      0.02527632	      0.02224687
      0.45086475	     -0.00000000	     -0.02488595	      0.02527195	      0.02224040
      0.45116752	     -0.00000000	     -0.02487472	      0.02526730	      0.02223354
      0.45147030	      0.00000000	     -0.02486358	      0.02526270	      0.02222672
      0.45179693	      0.00000000	     -0.02485165	      0.02525777	      0.02221943
      0.45212356	     -0.00000000	     -0.02483981	      0.02525287	      0.02221220
      0.45241510	     -0.00000000	     -0.02482932	      0.02524854	      0.02220579
      0.45276560	      0.00000000	     -0.02481681	      0.02524338	      0.02219816
      0.45311609	     -0.00000000	     -0.02480442	      0.02523826	      0.02219059
      0.45336563	     -0.00000000	     -0.02479566	      0.02523465	      0.02218524
      0.45371899	      0.00000000	     -0.02478335	      0.02522957	      0.02217773
      0.45407236	      0.00000000	     -0.02477115	      0.02522454	      0.02217029
      0.45433289	      0.00000000	     -0.02476222	      0.02522086	      0.02216485
      0.45459342	     -0.00000000	     -0.02475336	      0.02521720	      0.02215945
      0.45490551	      0.00000000	     -0.02474282	      0.02521286	      0.02215303
      0.45521760	      0.00000000	     -0.02473237	      0.02520856	      0.02214666
      0.45551866	      0.00000000	     -0.02472237	      0.02520444	      0.02214057
      0.45581972	     -0.00000000	     -0.02471246	      0.02520035	      0.02213454
      0.45615020	      0.00000000	     -0.02470166	      0.02519591	      0.02212796
      0.45648068	     -0.00000000	     -0.02469096	      0.02519151	      0.02212145
      0.45673907	      0.00000000	     -0.02468267	      0.02518809	      0.02211641
      0.45708962	     -0.00000000	     -0.02467151	      0.02518350	      0.02210962
      0.45744016	      0.00000000	     -0.02466045	      0.02517896	      0.02210290
      0.45771033	      0.00000000	     -0.02465201	      0.02517549	      0.02209776
      0.45798049	     -0.00000000	     -0.02464363	      0.02517204	      0.02209267
      0.45828467	     -0.00000000	     -0.02463428	      0.02516820	      0.02208698
      0.45858884	      0.00000000	     -0.02462501	      0.02516439	      0.02208135
      0.45890424	      0.00000000	     -0.02461548	      0.02516047	      0.02207556
      0.45921963	     -0.00000000	     -0.02460604	      0.02515660	      0.02206983
      0.45952605	      0.00000000	     -0.02459695	      0.02515287	      0.02206431
      0.45983246	      0.00000000	     -0.02458795	      0.02514917	      0.02205885
      0.46015621	     -0.00000000	     -0.02457853	      0.02514531	      0.02205313
      0.46047995	      0.00000000	     -0.02456920	      0.02514148	      0.02204747
      0.46076367	     -0.00000000	     -0.02456110	      0.02513816	      0.02204255
      0.46111347	      0.00000000	     -0.02455122	      0.02513410	      0.02203655
      0.46146327	      0.00000000	     -0.02454144	      0.02513009	      0.02203062
      0.46172939	     -0.00000000	     -0.02453408	      0.02512708	      0.02202616
      0.46205625	     -0.00000000	     -0.02452512	      0.02512340	      0.02202072
      0.46238311	     -0.00000000	     -0.02451625	      0.02511977	      0.02201535
      0.46269749	      0.00000000	     -0.02450781	      0.02511631	      0.02201023
      0.46301187	      0.00000000	     -0.02449946	      0.02511290	      0.02200517
      0.46332667	     -0.00000000	     -0.02449119	      0.02510951	      0.02200016
      0.46364147	     -0.00000000	     -0.02448301	      0.02510616	      0.02199520
      0.46394821	     -0.00000000	     -0.02447511	      0.02510293	      0.02199041
      0.46425495	      0.00000000	     -0.02446731	      0.02509973	      0.02198568
      0.46457446	      0.00000000	     -0.02445926	      0.02509644	      0.02198081
      0.46489397	     -0.00000000	     -0.02445131	      0.02509319	      0.02197599
      0.46521143	     -0.00000000	     -0.02444350	      0.02508999	      0.02197126
      0.46552889	      0.00000000	     -0.02443577	      0.02508684	      0.02196658
      0.46575076	      0.00000000	     -0.02443043	      0.02508465	      0.02196334
      0.46610986	     -0.00000000	     -0.02442187	      0.02508115	      0.02195816
      0.46640723	     -0.00000000	     -0.02441487	      0.02507829	      0.02195392
      0.46670460	     -0.00000000	     -0.02440795	      0.02507546	      0.02194973
      0.46700196	     -0.00000000	     -0.02440110	      0.02507267	      0.02194558
      0.46728826	     -0.00000000	     -0.02439459	      0.02507001	      0.02194164
      0.46757457	     -0.00000000	     -0.02438815	      0.02506738	      0.02193773
      0.46786169	     -0.00000000	     -0.02438176	      0.02506477	      0.02193387
      0.46820847	     -0.00000000	     -0.02437414	      0.02506166	      0.02192925
      0.46855525	      0.00000000	     -0.02436662	      0.02505859	      0.02192470
      0.46884147	      0.00000000	     -0.02436050	      0.02505609	      0.02192099
      0.46920122	      0.00000000	     -0.02435291	      0.02505299	      0.02191640
      0.46956098	      0.00000000	     -0.02434544	      0.02504994	      0.02191187
      0.46982834	     -0.00000000	     -0.02433995	      0.02504771	      0.02190855
      0.47009570	      0.00000000	     -0.02433453	      0.02504550	      0.02190526
      0.47040767	     -0.00000000	     -0.02432829	      0.02504295	      0.02190148
      0.47071965	      0.00000000	     -0.02432213	      0.02504044	      0.02189775
      0.47098309	     -0.00000000	     -0.02431699	      0.02503835	      0.02189464
      0.47134613	     -0.00000000	     -0.02431002	      0.02503550	      0.02189041
      0.47170917	      0.00000000	     -0.02430316	      0.02503271	      0.02188625
      0.47195404	     -0.00000000	     -0.02429860	      0.02503085	      0.02188349
      0.47219890	     -0.00000000	     -0.02429409	      0.02502901	      0.02188075
      0.47251330	      0.00000000	     -0.02428837	      0.02502669	      0.02187729
      0.47282770	      0.00000000	     -0.02428275	      0.02502439	      0.02187388
      0.47310285	     -0.00000000	     -0.02427790	      0.02502242	      0.02187093
      0.47346042	     -0.00000000	     -0.02427169	      0.02501989	      0.02186717
      0.47381798	     -0.00000000	     -0.02426559	      0.02501741	      0.02186347
      0.47409867	      0.00000000	     -0.02426089	      0.02501549	      0.02186061
      0.47437936	     -0.00000000	     -0.02425625	      0.02501361	      0.02185779
      0.47466150	      0.00000000	     -0.02425166	      0.02501174	      0.02185500
      0.47503731	     -0.00000000	     -0.02424565	      0.02500929	      0.02185135
      0.47541312	      0.00000000	     -0.02423976	      0.02500690	      0.02184778
      0.47567552	     -0.00000000	     -0.02423572	      0.02500525	      0.02184532
      0.47593792	     -0.00000000	     -0.02423175	      0.02500364	      0.02184290
      0.47623364	     -0.00000000	     -0.02422733	      0.02500184	      0.02184022
      0.47660724	     -0.00000000	     -0.02422187	      0.02499962	      0.02183689
      0.47699214	     -0.00000000	     -0.02421637	      0.02499738	      0.02183354
      0.47737705	      0.00000000	     -0.02421099	      0.02499520	      0.02183027
      0.47763152	     -0.00000000	     -0.02420751	      0.02499378	      0.02182815
      0.47788599	      0.00000000	     -0.02420408	      0.02499239	      0.02182606
      0.47819384	      0.00000000	     -0.02420001	      0.02499073	      0.02182357
      0.47857813	     -0.00000000	     -0.02419505	      0.02498872	      0.02182054
      0.47886805	      0.00000000	     -0.02419138	      0.02498723	      0.02181830
      0.47923562	     -0.00000000	     -0.02418684	      0.02498538	      0.02181553
      0.47948908	      0.00000000	     -0.02418378	      0.02498414	      0.02181365
      0.47990560	     -0.00000000	     -0.02417887	      0.02498214	      0.02181065
      0.48016984	      0.00000000	     -0.02417583	      0.02498091	      0.02180878
      0.48043407	     -0.00000000	     -0.02417285	      0.02497970	      0.02180696
      0.48076833	      0.00000000	     -0.02416916	      0.02497820	      0.02180470
      0.48103332	     -0.00000000	     -0.02416631	      0.02497704	      0.02180295
      0.48146181	     -0.00000000	     -0.02416183	      0.02497522	      0.02180019
      0.48173406	     -0.00000000	     -0.02415906	      0.02497410	      0.02179848
      0.48200631	      0.00000000	     -0.02415635	      0.02497300	      0.02179682
      0.48233874	      0.00000000	     -0.02415314	      0.02497169	      0.02179483
      0.48266262	      0.00000000	     -0.02415009	      0.02497046	      0.02179295
      0.48298651	     -0.00000000	     -0.02414714	      0.02496926	      0.02179113
      0.48331040	      0.00000000	     -0.02414427	      0.02496810	      0.02178935
      0.48360012	     -0.00000000	     -0.02414178	      0.02496709	      0.02178781
      0.48388983	      0.00000000	     -0.02413936	      0.02496611	      0.02178631
      0.48417954	     -0.00000000	     -0.02413702	      0.02496515	      0.02178485
      0.48453263	      0.00000000	     -0.02413426	      0.02496403	      0.02178313
      0.48480248	     -0.00000000	     -0.02413221	      0.02496320	      0.02178186
      0.48507233	     -0.00000000	     -0.02413023	      0.02496240	      0.02178062
      0.48540431	     -0.00000000	     -0.02412788	      0.02496145	      0.02177915
      0.48573074	      0.00000000	     -0.02412566	      0.02496055	      0.02177775
      0.48605718	      0.00000000	     -0.02412353	      0.02495968	      0.02177641
      0.48634041	      0.00000000	     -0.02412175	      0.02495896	      0.02177529
      0.48662365	     -0.00000000	     -0.02412004	      0.02495827	      0.02177420
      0.48690689	     -0.00000000	     -0.02411840	      0.02495760	      0.02177316
      0.48726663	     -0.00000000	     -0.02411641	      0.02495679	      0.02177189
      0.48757073	     -0.00000000	     -0.02411481	      0.02495615	      0.02177087
      0.48787483	      0.00000000	     -0.02411329	      0.02495553	      0.02176990
      0.48817892	      0.00000000	     -0.02411185	      0.02495494	      0.02176897
      0.48848302	      0.00000000	     -0.02411048	      0.02495439	      0.02176808
      0.48878712	      0.00000000	     -0.02410919	      0.02495387	      0.02176724
      0.48909122	      0.00000000	     -0.02410798	      0.02495337	      0.02176644
      0.48939532	     -0.00000000	     -0.02410684	      0.02495291	      0.02176569
      0.48969942	     -0.00000000	     -0.02410578	      0.02495248	      0.02176499
      0.49000351	      0.00000000	     -0.02410479	      0.02495208	      0.02176433
      0.49030761	      0.00000000	     -0.02410389	      0.02495172	      0.02176371
      0.49061171	      0.00000000	     -0.02410305	      0.02495138	      0.02176314
      0.49091581	      0.00000000	     -0.02410230	      0.02495107	      0.02176261
      0.49121991	      0.00000000	     -0.02410162	      0.02495080	      0.02176213
      0.49149310	     -0.00000000	     -0.02410107	      0.02495057	      0.02176174
      0.49176629	      0.00000000	     -0.02410059	      0.02495038	      0.02176138
      0.49210098	     -0.00000000	     -0.02410008	      0.02495017	      0.02176099
      0.49243567	     -0.00000000	     -0.02409966	      0.02495000	      0.02176065
      0.49269753	      0.00000000	     -0.02409939	      0.02494989	      0.02176042
      0.49295939	     -0.00000000	     -0.02409918	      0.02494981	      0.02176023
      0.49332375	     -0.00000000	     -0.02409898	      0.02494973	      0.02176002
      0.49362121	     -0.00000000	     -0.02409890	      0.02494969	      0.02175989
      0.49391867	     -0.00000000	     -0.02409889	      0.02494969	      0.02175980
      0.49421612	     -0.00000000	     -0.02409895	      0.02494972	      0.02175976
      0.49451358	      0.00000000	     -0.02409909	      0.02494977	      0.02175975
      0.49481104	      0.00000000	     -0.02409929	      0.02494985	      0.02175979
      0.49510850	     -0.00000000	     -0.02409957	      0.02494996	      0.02175988
      0.49540595	      0.00000000	     -0.02409991	      0.02495010	      0.02176000
      0.49570341	     -0.00000000	     -0.02410033	      0.02495027	      0.02176016
      0.49600087	      0.00000000	     -0.02410082	      0.02495047	      0.02176037
      0.49632388	      0.00000000	     -0.02410143	      0.02495072	      0.02176064
      0.49664688	      0.00000000	     -0.02410212	      0.02495100	      0.02176096
      0.49691418	     -0.00000000	     -0.02410276	      0.02495126	      0.02176127
      0.49718148	      0.00000000	     -0.02410345	      0.02495154	      0.02176160
      0.49754954	      0.00000000	     -0.02410450	      0.02495196	      0.02176212
      0.49781541	     -0.00000000	     -0.02410532	      0.02495230	      0.02176253
      0.49808128	      0.00000000	     -0.02410620	      0.02495265	      0.02176298
      0.49840733	      0.00000000	     -0.02410736	      0.02495312	      0.02176357
      0.49872654	     -0.00000000	     -0.02410857	      0.02495361	      0.02176420
      0.49904575	     -0.00000000	     -0.02410986	      0.02495414	      0.02176487
      0.49936495	      0.00000000	     -0.02411123	      0.02495469	      0.02176559
      0.49964732	     -0.00000000	     -0.02411252	      0.02495521	      0.02176627
      0.49992969	     -0.00000000	     -0.02411386	      0.02495576	      0.02176698
      0.50021206	     -0.00000000	     -0.02411526	      0.02495633	      0.02176774
      0.50053491	      0.00000000	     -0.02411695	      0.02495701	      0.02176864
      0.50085776	     -0.00000000	     -0.02411871	      0.02495773	      0.02176959
      0.50112659	     -0.00000000	     -0.02412024	      0.02495835	      0.02177042
      0.50139542	     -0.00000000	     -0.02412183	      0.02495899	      0.02177128
      0.50172773	      0.00000000	     -0.02412387	      0.02495982	      0.02177239
      0.50206004	     -0.00000000	     -0.02412599	      0.02496068	      0.02177355
      0.50231722	      0.00000000	     -0.02412770	      0.02496137	      0.02177449
      0.50257440	      0.00000000	     -0.02412945	      0.02496208	      0.02177545
      0.50290911	     -0.00000000	     -0.02413181	      0.02496304	      0.02177675
      0.50324382	      0.00000000	     -0.02413425	      0.02496403	      0.02177810
      0.50350808	      0.00000000	     -0.02413624	      0.02496484	      0.02177920
      0.50377233	     -0.00000000	     -0.02413829	      0.02496567	      0.02178033
      0.50409850	      0.00000000	     -0.02414088	      0.02496672	      0.02178177
      0.50442467	      0.00000000	     -0.02414356	      0.02496781	      0.02178326
      0.50470088	     -0.00000000	     -0.02414589	      0.02496875	      0.02178456
      0.50497710	     -0.00000000	     -0.02414828	      0.02496972	      0.02178590
      0.50529133	     -0.00000000	     -0.02415107	      0.02497085	      0.02178745
      0.50560556	     -0.00000000	     -0.02415393	      0.02497202	      0.02178906
      0.50591979	      0.00000000	     -0.02415686	      0.02497321	      0.02179070
      0.50623402	     -0.00000000	     -0.02415987	      0.02497443	      0.02179239
      0.50648283	     -0.00000000	     -0.02416231	      0.02497542	      0.02179376
      0.50673164	      0.00000000	     -0.02416479	      0.02497643	      0.02179516
      0.50704143	     -0.00000000	     -0.02416795	      0.02497771	      0.02179694
      0.50735123	      0.00000000	     -0.02417118	      0.02497902	      0.02179876
      0.50764505	     -0.00000000	     -0.02417431	      0.02498029	      0.02180053
      0.50793886	      0.00000000	     -0.02417750	      0.02498159	      0.02180233
      0.50823662	      0.00000000	     -0.02418080	      0.02498293	      0.02180420
      0.50853438	     -0.00000000	     -0.02418416	      0.02498429	      0.02180611
      0.50882889	     -0.00000000	     -0.02418756	      0.02498567	      0.02180803
      0.50912341	      0.00000000	     -0.02419101	      0.02498708	      0.02180999
      0.50941475	     -0.00000000	     -0.02419450	      0.02498849	      0.02181197
      0.50970610	      0.00000000	     -0.02419804	      0.02498993	      0.02181399
      0.50997541	      0.00000000	     -0.02420137	      0.02499129	      0.02181588
      0.51033471	     -0.00000000	     -0.02420590	      0.02499313	      0.02181846
      0.51069400	      0.00000000	     -0.02421053	      0.02499501	      0.02182110
      0.51096009	     -0.00000000	     -0.02421401	      0.02499642	      0.02182308
      0.51122618	      0.00000000	     -0.02421755	      0.02499786	      0.02182510
      0.51151421	      0.00000000	     -0.02422143	      0.02499944	      0.02182732
      0.51180224	      0.00000000	     -0.02422538	      0.02500105	      0.02182958
      0.51208540	     -0.00000000	     -0.02422931	      0.02500265	      0.02183183
      0.51244544	     -0.00000000	     -0.02423440	      0.02500472	      0.02183474
      0.51287778	      0.00000000	     -0.02424064	      0.02500725	      0.02183831
      0.51312486	     -0.00000000	     -0.02424426	      0.02500873	      0.02184039
      0.51343665	      0.00000000	     -0.02424889	      0.02501061	      0.02184305
      0.51384049	      0.00000000	     -0.02425500	      0.02501310	      0.02184656
      0.51413802	      0.00000000	     -0.02425957	      0.02501496	      0.02184918
      0.51443554	      0.00000000	     -0.02426420	      0.02501684	      0.02185185
      0.51473307	     -0.00000000	     -0.02426890	      0.02501876	      0.02185455
      0.51503059	     -0.00000000	     -0.02427366	      0.02502069	      0.02185729
      0.51532812	      0.00000000	     -0.02427848	      0.02502266	      0.02186007
      0.51562565	      0.00000000	     -0.02428337	      0.02502465	      0.02186288
      0.51592317	      0.00000000	     -0.02428832	      0.02502666	      0.02186574
      0.51618700	     -0.00000000	     -0.02429276	      0.02502847	      0.02186830
      0.51645082	      0.00000000	     -0.02429724	      0.02503030	      0.02187089
      0.51672883	      0.00000000	     -0.02430202	      0.02503225	      0.02187365
      0.51700685	     -0.00000000	     -0.02430686	      0.02503422	      0.02187644
      0.51731330	      0.00000000	     -0.02431225	      0.02503641	      0.02187956
      0.51761975	     -0.00000000	     -0.02431771	      0.02503864	      0.02188272
      0.51784184	      0.00000000	     -0.02432170	      0.02504027	      0.02188503
      0.51819424	      0.00000000	     -0.02432811	      0.02504288	      0.02188874
      0.51847425	     -0.00000000	     -0.02433326	      0.02504498	      0.02189172
      0.51875426	      0.00000000	     -0.02433847	      0.02504710	      0.02189474
      0.51903427	     -0.00000000	     -0.02434373	      0.02504925	      0.02189779
      0.51931517	      0.00000000	     -0.02434906	      0.02505142	      0.02190089
      0.51959607	      0.00000000	     -0.02435445	      0.02505362	      0.02190401
      0.51984281	      0.00000000	     -0.02435922	      0.02505557	      0.02190678
      0.52018601	      0.00000000	     -0.02436593	      0.02505831	      0.02191068
      0.52052921	      0.00000000	     -0.02437272	      0.02506108	      0.02191463
      0.52076468	      0.00000000	     -0.02437742	      0.02506300	      0.02191736
      0.52100015	     -0.00000000	     -0.02438217	      0.02506493	      0.02192012
      0.52129814	     -0.00000000	     -0.02438822	      0.02506741	      0.02192365
      0.52159614	     -0.00000000	     -0.02439433	      0.02506990	      0.02192721
      0.52184168	      0.00000000	     -0.02439941	      0.02507198	      0.02193017
      0.52218169	      0.00000000	     -0.02440652	      0.02507488	      0.02193431
      0.52252171	     -0.00000000	     -0.02441370	      0.02507781	      0.02193850
      0.52275980	      0.00000000	     -0.02441877	      0.02507989	      0.02194146
      0.52299789	      0.00000000	     -0.02442388	      0.02508198	      0.02194444
      0.52329322	     -0.00000000	     -0.02443028	      0.02508459	      0.02194817
      0.52358855	      0.00000000	     -0.02443673	      0.02508723	      0.02195194
      0.52385440	     -0.00000000	     -0.02444258	      0.02508962	      0.02195536
      0.52418860	     -0.00000000	     -0.02445001	      0.02509266	      0.02195970
      0.52452280	     -0.00000000	     -0.02445751	      0.02509572	      0.02196409
      0.52477886	      0.00000000	     -0.02446331	      0.02509810	      0.02196748
      0.52503491	     -0.00000000	     -0.02446914	      0.02510048	      0.02197090
      0.52533923	     -0.00000000	     -0.02447614	      0.02510335	      0.02197499
      0.52564355	     -0.00000000	     -0.02448319	      0.02510623	      0.02197913
      0.52581853	     -0.00000000	     -0.02448727	      0.02510790	      0.02198152
      0.52611639	      0.00000000	     -0.02449427	      0.02511077	      0.02198562
      0.52641425	     -0.00000000	     -0.02450132	      0.02511366	      0.02198976
      0.52666488	      0.00000000	     -0.02450730	      0.02511611	      0.02199327
      0.52698307	     -0.00000000	     -0.02451495	      0.02511924	      0.02199776
      0.52730127	     -0.00000000	     -0.02452267	      0.02512240	      0.02200229
      0.52753384	      0.00000000	     -0.02452834	      0.02512473	      0.02200563
      0.52785903	      0.00000000	     -0.02453634	      0.02512800	      0.02201033
      0.52818421	     -0.00000000	     -0.02454441	      0.02513131	      0.02201508
      0.52844131	     -0.00000000	     -0.02455083	      0.02513394	      0.02201886
      0.52869841	     -0.00000000	     -0.02455730	      0.02513660	      0.02202266
      0.52897817	      0.00000000	     -0.02456438	      0.02513950	      0.02202683
      0.52925793	      0.00000000	     -0.02457151	      0.02514243	      0.02203103
      0.52956106	     -0.00000000	     -0.02457930	      0.02514562	      0.02203562
      0.52986420	      0.00000000	     -0.02458714	      0.02514884	      0.02204024
      0.53013058	     -0.00000000	     -0.02459407	      0.02515168	      0.02204434
      0.53045707	      0.00000000	     -0.02460264	      0.02515520	      0.02204939
      0.53078355	     -0.00000000	     -0.02461127	      0.02515874	      0.02205449
      0.53102509	      0.00000000	     -0.02461769	      0.02516138	      0.02205828
      0.53134017	      0.00000000	     -0.02462613	      0.02516485	      0.02206327
      0.53165525	      0.00000000	     -0.02463463	      0.02516834	      0.02206829
      0.53190549	     -0.00000000	     -0.02464142	      0.02517113	      0.02207231
      0.53221522	      0.00000000	     -0.02464988	      0.02517461	      0.02207732
      0.53252495	      0.00000000	     -0.02465840	      0.02517811	      0.02208236
      0.53280585	      0.00000000	     -0.02466618	      0.02518131	      0.02208696
      0.53308674	      0.00000000	     -0.02467400	      0.02518453	      0.02209160
      0.53339972	      0.00000000	     -0.02468278	      0.02518814	      0.02209680
      0.53371269	      0.00000000	     -0.02469161	      0.02519177	      0.02210204
      0.53393862	      0.00000000	     -0.02469803	      0.02519441	      0.02210584
      0.53426548	      0.00000000	     -0.02470736	      0.02519825	      0.02211138
      0.53459235	     -0.00000000	     -0.02471676	      0.02520212	      0.02211696
      0.53483952	     -0.00000000	     -0.02472391	      0.02520507	      0.02212121
      0.53508669	     -0.00000000	     -0.02473109	      0.02520803	      0.02212548
      0.53537419	     -0.00000000	     -0.02473949	      0.02521149	      0.02213048
      0.53566169	     -0.00000000	     -0.02474795	      0.02521497	      0.02213550
      0.53595153	      0.00000000	     -0.02475652	      0.02521851	      0.02214060
      0.53624137	     -0.00000000	     -0.02476514	      0.02522206	      0.02214573
      0.53653988	      0.00000000	     -0.02477407	      0.02522574	      0.02215105
      0.53683838	      0.00000000	     -0.02478305	      0.02522945	      0.02215640
      0.53712205	     -0.00000000	     -0.02479163	      0.02523299	      0.02216152
      0.53740571	     -0.00000000	     -0.02480026	      0.02523655	      0.02216667
      0.53771459	      0.00000000	     -0.02480972	      0.02524045	      0.02217231
      0.53802347	      0.00000000	     -0.02481922	      0.02524437	      0.02217798
      0.53825287	     -0.00000000	     -0.02482632	      0.02524730	      0.02218222
      0.53858623	     -0.00000000	     -0.02483669	      0.02525159	      0.02218841
      0.53891958	      0.00000000	     -0.02484712	      0.02525589	      0.02219464
      0.53915303	     -0.00000000	     -0.02485446	      0.02525893	      0.02219903
      0.53938648	     -0.00000000	     -0.02486183	      0.02526198	      0.02220344
      0.53968151	     -0.00000000	     -0.02487120	      0.02526585	      0.02220905
      0.53997654	      0.00000000	     -0.02488061	      0.02526974	      0.02221468
      0.54023536	      0.00000000	     -0.02488891	      0.02527317	      0.02221965
      0.54056485	     -0.00000000	     -0.02489953	      0.02527756	      0.02222601
      0.54089434	     -0.00000000	     -0.02491021	      0.02528198	      0.02223242
      0.54114934	     -0.00000000	     -0.02491852	      0.02528542	      0.02223740
      0.54140435	     -0.00000000	     -0.02492686	      0.02528888	      0.02224241
      0.54170479	     -0.00000000	     -0.02493674	      0.02529297	      0.02224834
      0.54200524	      0.00000000	     -0.02494667	      0.02529708	      0.02225430
      0.54224857	     -0.00000000	     -0.02495475	      0.02530043	      0.02225915
      0.54258065	      0.00000000	     -0.02496583	      0.02530502	      0.02226581
      0.54291274	      0.00000000	     -0.02497697	      0.02530964	      0.02227251
      0.54316073	      0.00000000	     -0.02498533	      0.02531310	      0.02227754
      0.54340873	      0.00000000	     -0.02499372	      0.02531658	      0.02228259
      0.54369554	      0.00000000	     -0.02500347	      0.02532063	      0.02228846
      0.54398235	     -0.00000000	     -0.02501327	      0.02532469	      0.02229436
      0.54427421	     -0.00000000	     -0.02502328	      0.02532885	      0.02230039
      0.54456607	      0.00000000	     -0.02503334	      0.02533302	      0.02230646
      0.54486085	     -0.00000000	     -0.02504355	      0.02533726	      0.02231262
      0.54515564	     -0.00000000	     -0.02505380	      0.02534152	      0.02231880
      0.54544711	     -0.00000000	     -0.02506399	      0.02534575	      0.02232495
      0.54573859	      0.00000000	     -0.02507422	      0.02535000	      0.02233113
      0.54603721	      0.00000000	     -0.02508475	      0.02535438	      0.02233750
      0.54633582	      0.00000000	     -0.02509533	      0.02535878	      0.02234389
      0.54661843	      0.00000000	     -0.02510538	      0.02536296	      0.02234997
      0.54690103	      0.00000000	     -0.02511548	      0.02536716	      0.02235608
      0.54721179	      0.00000000	     -0.02512663	      0.02537180	      0.02236284
      0.54752255	      0.00000000	     -0.02513784	      0.02537647	      0.02236962
      0.54775196	     -0.00000000	     -0.02514614	      0.02537992	      0.02237466
      0.54808341	      0.00000000	     -0.02515819	      0.02538494	      0.02238196
      0.54841486	     -0.00000000	     -0.02517029	      0.02538998	      0.02238930
      0.54865625	      0.00000000	     -0.02517914	      0.02539367	      0.02239467
      0.54889765	      0.00000000	     -0.02518803	      0.02539737	      0.02240007
      0.54918865	      0.00000000	     -0.02519877	      0.02540186	      0.02240659
      0.54947964	     -0.00000000	     -0.02520957	      0.02540636	      0.02241315
      0.54975886	     -0.00000000	     -0.02521996	      0.02541069	      0.02241947
      0.55003808	     -0.00000000	     -0.02523040	      0.02541505	      0.02242582
      0.55035055	     -0.00000000	     -0.02524213	      0.02541994	      0.02243296
      0.55066302	     -0.00000000	     -0.02525391	      0.02542486	      0.02244013
      0.55091068	     -0.00000000	     -0.02526328	      0.02542878	      0.02244584
      0.55123288	      0.00000000	     -0.02527552	      0.02543389	      0.02245330
      0.55155508	     -0.00000000	     -0.02528781	      0.02543903	      0.02246079
      0.55181349	      0.00000000	     -0.02529770	      0.02544316	      0.02246683
      0.55207190	      0.00000000	     -0.02530763	      0.02544731	      0.02247289
      0.55237819	     -0.00000000	     -0.02531945	      0.02545226	      0.02248010
      0.55268448	      0.00000000	     -0.02533131	      0.02545722	      0.02248735
      0.55292766	      0.00000000	     -0.02534076	      0.02546117	      0.02249312
      0.55325408	      0.00000000	     -0.02535349	      0.02546650	      0.02250091
      0.55358049	     -0.00000000	     -0.02536628	      0.02547186	      0.02250873
      0.55383669	     -0.00000000	     -0.02537635	      0.02547608	      0.02251490
      0.55409289	      0.00000000	     -0.02538646	      0.02548031	      0.02252109
      0.55438642	     -0.00000000	     -0.02539808	      0.02548518	      0.02252821
      0.55467996	      0.00000000	     -0.02540974	      0.02549007	      0.02253535
      0.55495754	      0.00000000	     -0.02542081	      0.02549471	      0.02254214
      0.55529154	      0.00000000	     -0.02543417	      0.02550032	      0.02255034
      0.55562555	     -0.00000000	     -0.02544759	      0.02550595	      0.02255858
      0.55589831	      0.00000000	     -0.02545859	      0.02551057	      0.02256534
      0.55623964	     -0.00000000	     -0.02547241	      0.02551637	      0.02257383
      0.55658096	      0.00000000	     -0.02548629	      0.02552220	      0.02258236
      0.55683335	     -0.00000000	     -0.02549658	      0.02552653	      0.02258870
      0.55708573	      0.00000000	     -0.02550691	      0.02553087	      0.02259505
      0.55738426	      0.00000000	     -0.02551916	      0.02553602	      0.02260260
      0.55768280	     -0.00000000	     -0.02553146	      0.02554119	      0.02261017
      0.55793376	      0.00000000	     -0.02554183	      0.02554555	      0.02261657
      0.55826917	      0.00000000	     -0.02555573	      0.02555141	      0.02262514
      0.55860459	     -0.00000000	     -0.02556970	      0.02555729	      0.02263376
      0.55885618	     -0.00000000	     -0.02558020	      0.02556171	      0.02264025
      0.55910778	      0.00000000	     -0.02559074	      0.02556615	      0.02264676
      0.55939070	     -0.00000000	     -0.02560262	      0.02557116	      0.02265410
      0.55967361	     -0.00000000	     -0.02561455	      0.02557618	      0.02266147
      0.55997574	     -0.00000000	     -0.02562732	      0.02558157	      0.02266937
      0.56027786	     -0.00000000	     -0.02564014	      0.02558698	      0.02267731
      0.56054136	     -0.00000000	     -0.02565135	      0.02559171	      0.02268425
      0.56087696	     -0.00000000	     -0.02566568	      0.02559776	      0.02269313
      0.56121256	      0.00000000	     -0.02568006	      0.02560383	      0.02270204
      0.56146799	      0.00000000	     -0.02569104	      0.02560847	      0.02270885
      0.56172342	      0.00000000	     -0.02570205	      0.02561312	      0.02271569
      0.56202169	     -0.00000000	     -0.02571494	      0.02561857	      0.02272369
      0.56231995	      0.00000000	     -0.02572788	      0.02562404	      0.02273173
      0.56257699	      0.00000000	     -0.02573906	      0.02562877	      0.02273868
      0.56291267	     -0.00000000	     -0.02575371	      0.02563497	      0.02274778
      0.56324836	     -0.00000000	     -0.02576840	      0.02564119	      0.02275693
      0.56350877	      0.00000000	     -0.02577984	      0.02564603	      0.02276405
      0.56376917	     -0.00000000	     -0.02579131	      0.02565089	      0.02277119
      0.56403951	      0.00000000	     -0.02580325	      0.02565595	      0.02277863
      0.56437062	      0.00000000	     -0.02581791	      0.02566216	      0.02278778
      0.56470173	     -0.00000000	     -0.02583263	      0.02566840	      0.02279696
      0.56493492	      0.00000000	     -0.02584302	      0.02567281	      0.02280344
      0.56527656	     -0.00000000	     -0.02585829	      0.02567929	      0.02281298
      0.56557907	     -0.00000000	     -0.02587186	      0.02568505	      0.02282146
      0.56583725	     -0.00000000	     -0.02588346	      0.02568998	      0.02282872
      0.56609542	      0.00000000	     -0.02589510	      0.02569492	      0.02283600
      0.56634661	     -0.00000000	     -0.02590645	      0.02569974	      0.02284310
      0.56668097	     -0.00000000	     -0.02592161	      0.02570619	      0.02285259
      0.56701533	      0.00000000	     -0.02593681	      0.02571265	      0.02286211
      0.56727344	     -0.00000000	     -0.02594858	      0.02571766	      0.02286949
      0.56753154	      0.00000000	     -0.02596038	      0.02572268	      0.02287689
      0.56780538	     -0.00000000	     -0.02597293	      0.02572802	      0.02288477
      0.56813643	     -0.00000000	     -0.02598814	      0.02573450	      0.02289432
      0.56846748	     -0.00000000	     -0.02600340	      0.02574100	      0.02290391
      0.56875298	     -0.00000000	     -0.02601660	      0.02574662	      0.02291220
      0.56909843	      0.00000000	     -0.02603262	      0.02575345	      0.02292228
      0.56944388	     -0.00000000	     -0.02604869	      0.02576031	      0.02293239
      0.56968924	      0.00000000	     -0.02606013	      0.02576519	      0.02293960
      0.57001318	     -0.00000000	     -0.02607528	      0.02577166	      0.02294914
      0.57033713	     -0.00000000	     -0.02609047	      0.02577814	      0.02295872
      0.57059827	     -0.00000000	     -0.02610275	      0.02578339	      0.02296647
      0.57085941	     -0.00000000	     -0.02611506	      0.02578865	      0.02297424
      0.57116202	      0.00000000	     -0.02612936	      0.02579476	      0.02298327
      0.57146463	     -0.00000000	     -0.02614370	      0.02580089	      0.02299233
      0.57169343	      0.00000000	     -0.02615457	      0.02580554	      0.02299920
      0.57203504	     -0.00000000	     -0.02617083	      0.02581250	      0.02300949
      0.57233558	     -0.00000000	     -0.02618518	      0.02581865	      0.02301857
      0.57259541	      0.00000000	     -0.02619762	      0.02582397	      0.02302644
      0.57285523	     -0.00000000	     -0.02621008	      0.02582931	      0.02303434
      0.57309640	      0.00000000	     -0.02622168	      0.02583428	      0.02304169
      0.57343387	     -0.00000000	     -0.02623794	      0.02584125	      0.02305200
      0.57377134	      0.00000000	     -0.02625425	      0.02584825	      0.02306236
      0.57401187	      0.00000000	     -0.02626590	      0.02585325	      0.02306976
      0.57425240	     -0.00000000	     -0.02627758	      0.02585826	      0.02307717
      0.57454651	      0.00000000	     -0.02629189	      0.02586441	      0.02308627
      0.57484062	     -0.00000000	     -0.02630623	      0.02587057	      0.02309539
      0.57511388	      0.00000000	     -0.02631959	      0.02587631	      0.02310390
      0.57545002	      0.00000000	     -0.02633607	      0.02588340	      0.02311439
      0.57578616	      0.00000000	     -0.02635259	      0.02589050	      0.02312491
      0.57603345	      0.00000000	     -0.02636477	      0.02589574	      0.02313268
      0.57635808	     -0.00000000	     -0.02638080	      0.02590264	      0.02314291
      0.57668270	      0.00000000	     -0.02639688	      0.02590957	      0.02315316
      0.57694403	      0.00000000	     -0.02640984	      0.02591515	      0.02316145
      0.57720536	      0.00000000	     -0.02642284	      0.02592075	      0.02316975
      0.57751031	      0.00000000	     -0.02643804	      0.02592731	      0.02317947
      0.57781527	      0.00000000	     -0.02645328	      0.02593388	      0.02318922
      0.57801893	      0.00000000	     -0.02646347	      0.02593828	      0.02319574
      0.57832915	     -0.00000000	     -0.02647903	      0.02594500	      0.02320571
      0.57863937	     -0.00000000	     -0.02649463	      0.02595173	      0.02321570
      0.57890540	      0.00000000	     -0.02650804	      0.02595752	      0.02322430
      0.57917143	      0.00000000	     -0.02652147	      0.02596333	      0.02323292
      0.57946870	      0.00000000	     -0.02653652	      0.02596984	      0.02324258
      0.57976597	      0.00000000	     -0.02655160	      0.02597636	      0.02325226
      0.58004243	      0.00000000	     -0.02656565	      0.02598244	      0.02326129
      0.58037936	     -0.00000000	     -0.02658282	      0.02598987	      0.02327233
      0.58071629	     -0.00000000	     -0.02660003	      0.02599733	      0.02328341
      0.58090061	     -0.00000000	     -0.02660946	      0.02600141	      0.02328948
      0.58120513	     -0.00000000	     -0.02662508	      0.02600818	      0.02329954
      0.58150965	     -0.00000000	     -0.02664072	      0.02601497	      0.02330962
      0.58177561	      0.00000000	     -0.02665442	      0.02602091	      0.02331846
      0.58204157	      0.00000000	     -0.02666814	      0.02602686	      0.02332731
      0.58234791	      0.00000000	     -0.02668398	      0.02603374	      0.02333754
      0.58265425	     -0.00000000	     -0.02669986	      0.02604064	      0.02334779
      0.58285385	     -0.00000000	     -0.02671022	      0.02604514	      0.02335449
      0.58316268	     -0.00000000	     -0.02672628	      0.02605212	      0.02336488
      0.58347151	     -0.00000000	     -0.02674238	      0.02605912	      0.02337530
      0.58373797	      0.00000000	     -0.02675630	      0.02606518	      0.02338431
      0.58400443	      0.00000000	     -0.02677025	      0.02607125	      0.02339335
      0.58430517	      0.00000000	     -0.02678602	      0.02607811	      0.02340357
      0.58460591	     -0.00000000	     -0.02680182	      0.02608500	      0.02341382
      0.58487080	     -0.00000000	     -0.02681577	      0.02609107	      0.02342287
      0.58520777	      0.00000000	     -0.02683354	      0.02609883	      0.02343442
      0.58554473	      0.00000000	     -0.02685137	      0.02610660	      0.02344600
      0.58580231	      0.00000000	     -0.02686502	      0.02611256	      0.02345488
      0.58605989	     -0.00000000	     -0.02687869	      0.02611853	      0.02346377
      0.58636131	      0.00000000	     -0.02689472	      0.02612553	      0.02347421
      0.58666274	     -0.00000000	     -0.02691079	      0.02613255	      0.02348468
      0.58691646	      0.00000000	     -0.02692434	      0.02613847	      0.02349351
      0.58725404	      0.00000000	     -0.02694240	      0.02614637	      0.02350529
      0.58759162	      0.00000000	     -0.02696050	      0.02615429	      0.02351711
      0.58784720	      0.00000000	     -0.02697423	      0.02616030	      0.02352607
      0.58810278	     -0.00000000	     -0.02698799	      0.02616633	      0.02353506
      0.58838639	      0.00000000	     -0.02700328	      0.02617303	      0.02354506
      0.58867000	     -0.00000000	     -0.02701860	      0.02617974	      0.02355508
      0.58897722	     -0.00000000	     -0.02703523	      0.02618704	      0.02356597
      0.58928444	     -0.00000000	     -0.02705189	      0.02619435	      0.02357688
      0.58953602	     -0.00000000	     -0.02706556	      0.02620035	      0.02358584
      0.58987420	     -0.00000000	     -0.02708396	      0.02620843	      0.02359792
      0.59021238	      0.00000000	     -0.02710241	      0.02621654	      0.02361002
      0.59046408	     -0.00000000	     -0.02711617	      0.02622258	      0.02361906
      0.59071577	     -0.00000000	     -0.02712995	      0.02622864	      0.02362811
      0.59100427	      0.00000000	     -0.02714577	      0.02623560	      0.02363851
      0.59129277	      0.00000000	     -0.02716161	      0.02624258	      0.02364894
      0.59159154	     -0.00000000	     -0.02717806	      0.02624982	      0.02365977
      0.59189031	      0.00000000	     -0.02719453	      0.02625708	      0.02367062
      0.59217987	      0.00000000	     -0.02721052	      0.02626413	      0.02368116
      0.59246942	      0.00000000	     -0.02722655	      0.02627119	      0.02369173
      0.59277905	      0.00000000	     -0.02724371	      0.02627876	      0.02370306
      0.59308868	     -0.00000000	     -0.02726091	      0.02628636	      0.02371442
      0.59333828	      0.00000000	     -0.02727480	      0.02629249	      0.02372359
      0.59367658	      0.00000000	     -0.02729365	      0.02630082	      0.02373606
      0.59401489	     -0.00000000	     -0.02731255	      0.02630917	      0.02374857
      0.59426476	      0.00000000	     -0.02732653	      0.02631536	      0.02375783
      0.59451463	      0.00000000	     -0.02734053	      0.02632155	      0.02376710
      0.59480571	      0.00000000	     -0.02735687	      0.02632878	      0.02377793
      0.59509678	     -0.00000000	     -0.02737323	      0.02633603	      0.02378879
      0.59539076	     -0.00000000	     -0.02738979	      0.02634337	      0.02379978
      0.59568475	      0.00000000	     -0.02740637	      0.02635072	      0.02381079
      0.59598628	     -0.00000000	     -0.02742341	      0.02635828	      0.02382212
      0.59628781	      0.00000000	     -0.02744048	      0.02636585	      0.02383347
      0.59657565	      0.00000000	     -0.02745681	      0.02637310	      0.02384434
      0.59686348	     -0.00000000	     -0.02747316	      0.02638036	      0.02385523
      0.59717655	      0.00000000	     -0.02749097	      0.02638828	      0.02386710
      0.59748963	      0.00000000	     -0.02750882	      0.02639622	      0.02387900
      0.59769774	      0.00000000	     -0.02752070	      0.02640150	      0.02388693
      0.59800834	      0.00000000	     -0.02753846	      0.02640940	      0.02389878
      0.59831894	      0.00000000	     -0.02755625	      0.02641733	      0.02391067
      0.59858454	      0.00000000	     -0.02757148	      0.02642411	      0.02392085
      0.59885015	     -0.00000000	     -0.02758674	      0.02643091	      0.02393106
      0.59915655	      0.00000000	     -0.02760437	      0.02643878	      0.02394286
      0.59946295	     -0.00000000	     -0.02762203	      0.02644666	      0.02395469
      0.59970546	      0.00000000	     -0.02763603	      0.02645291	      0.02396407
      0.60004376	      0.00000000	     -0.02765559	      0.02646164	      0.02397719
      0.60038207	     -0.00000000	     -0.02767519	      0.02647040	      0.02399035
      0.60062691	      0.00000000	     -0.02768940	      0.02647675	      0.02399989
      0.60087174	     -0.00000000	     -0.02770362	      0.02648311	      0.02400944
      0.60116758	     -0.00000000	     -0.02772083	      0.02649081	      0.02402102
      0.60146342	      0.00000000	     -0.02773807	      0.02649853	      0.02403262
      0.60174559	      0.00000000	     -0.02775454	      0.02650591	      0.02404371
      0.60202776	      0.00000000	     -0.02777103	      0.02651330	      0.02405482
      0.60234504	      0.00000000	     -0.02778961	      0.02652163	      0.02406734
      0.60266232	      0.00000000	     -0.02780821	      0.02652998	      0.02407989
      0.60290811	     -0.00000000	     -0.02782265	      0.02653646	      0.02408964
      0.60323554	     -0.00000000	     -0.02784191	      0.02654510	      0.02410265
      0.60356296	      0.00000000	     -0.02786120	      0.02655377	      0.02411569
      0.60382418	      0.00000000	     -0.02787661	      0.02656070	      0.02412612
      0.60408540	      0.00000000	     -0.02789205	      0.02656765	      0.02413657
      0.60438868	     -0.00000000	     -0.02790999	      0.02657572	      0.02414872
      0.60469195	     -0.00000000	     -0.02792797	      0.02658382	      0.02416090
      0.60495710	     -0.00000000	     -0.02794370	      0.02659091	      0.02417158
      0.60529236	     -0.00000000	     -0.02796363	      0.02659989	      0.02418510
      0.60562762	      0.00000000	     -0.02798360	      0.02660889	      0.02419866
      0.60588673	      0.00000000	     -0.02799905	      0.02661587	      0.02420917
      0.60614585	      0.00000000	     -0.02801452	      0.02662285	      0.02421969
      0.60645328	     -0.00000000	     -0.02803290	      0.02663116	      0.02423220
      0.60676071	     -0.00000000	     -0.02805131	      0.02663948	      0.02424474
      0.60699489	      0.00000000	     -0.02806536	      0.02664583	      0.02425431
      0.60733364	      0.00000000	     -0.02808570	      0.02665503	      0.02426818
      0.60767239	     -0.00000000	     -0.02810607	      0.02666426	      0.02428209
      0.60791193	      0.00000000	     -0.02812050	      0.02667079	      0.02429194
      0.60815147	      0.00000000	     -0.02813495	      0.02667734	      0.02430181
      0.60845094	     -0.00000000	     -0.02815303	      0.02668554	      0.02431418
      0.60875041	     -0.00000000	     -0.02817114	      0.02669375	      0.02432657
      0.60902144	     -0.00000000	     -0.02818756	      0.02670120	      0.02433780
      0.60935557	     -0.00000000	     -0.02820782	      0.02671041	      0.02435169
      0.60968970	     -0.00000000	     -0.02822812	      0.02671963	      0.02436560
      0.60994029	     -0.00000000	     -0.02824336	      0.02672656	      0.02437606
      0.61026044	     -0.00000000	     -0.02826286	      0.02673543	      0.02438945
      0.61058060	     -0.00000000	     -0.02828239	      0.02674432	      0.02440287
      0.61078732	      0.00000000	     -0.02829501	      0.02675007	      0.02441155
      0.61109623	      0.00000000	     -0.02831390	      0.02675868	      0.02442455
      0.61140513	      0.00000000	     -0.02833282	      0.02676730	      0.02443757
      0.61166658	     -0.00000000	     -0.02834885	      0.02677461	      0.02444862
      0.61198088	     -0.00000000	     -0.02836815	      0.02678342	      0.02446192
      0.61229518	     -0.00000000	     -0.02838747	      0.02679225	      0.02447526
      0.61261570	     -0.00000000	     -0.02840721	      0.02680127	      0.02448888
      0.61293621	      0.00000000	     -0.02842698	      0.02681030	      0.02450254
      0.61319531	      0.00000000	     -0.02844298	      0.02681762	      0.02451360
      0.61353117	     -0.00000000	     -0.02846374	      0.02682713	      0.02452797
      0.61386703	      0.00000000	     -0.02848454	      0.02683666	      0.02454238
      0.61413671	      0.00000000	     -0.02850126	      0.02684432	      0.02455397
      0.61440639	      0.00000000	     -0.02851801	      0.02685200	      0.02456558
      0.61468650	     -0.00000000	     -0.02853542	      0.02685999	      0.02457766
      0.61496661	      0.00000000	     -0.02855285	      0.02686799	      0.02458976
      0.61528245	      0.00000000	     -0.02857254	      0.02687703	      0.02460344
      0.61559828	      0.00000000	     -0.02859225	      0.02688609	      0.02461715
      0.61580832	     -0.00000000	     -0.02860537	      0.02689213	      0.02462628
      0.61611710	     -0.00000000	     -0.02862468	      0.02690101	      0.02463973
      0.61642588	     -0.00000000	     -0.02864402	      0.02690992	      0.02465320
      0.61668347	      0.00000000	     -0.02866017	      0.02691736	      0.02466447
      0.61700084	     -0.00000000	     -0.02868010	      0.02692654	      0.02467837
      0.61731821	     -0.00000000	     -0.02870006	      0.02693575	      0.02469230
      0.61760639	      0.00000000	     -0.02871820	      0.02694412	      0.02470498
      0.61789457	      0.00000000	     -0.02873636	      0.02695251	      0.02471768
      0.61821369	     -0.00000000	     -0.02875650	      0.02696181	      0.02473178
      0.61853281	     -0.00000000	     -0.02877667	      0.02697114	      0.02474590
      0.61874099	     -0.00000000	     -0.02878984	      0.02697723	      0.02475513
      0.61904859	      0.00000000	     -0.02880932	      0.02698625	      0.02476879
      0.61935620	     -0.00000000	     -0.02882883	      0.02699528	      0.02478248
      0.61960862	      0.00000000	     -0.02884486	      0.02700271	      0.02479374
      0.61992960	      0.00000000	     -0.02886526	      0.02701217	      0.02480808
      0.62025057	     -0.00000000	     -0.02888569	      0.02702164	      0.02482244
      0.62043893	      0.00000000	     -0.02889769	      0.02702721	      0.02483089
      0.62074095	      0.00000000	     -0.02891695	      0.02703616	      0.02484445
      0.62104296	      0.00000000	     -0.02893624	      0.02704512	      0.02485804
      0.62124551	      0.00000000	     -0.02894919	      0.02705114	      0.02486717
      0.62155121	      0.00000000	     -0.02896875	      0.02706024	      0.02488098
      0.62185690	     -0.00000000	     -0.02898834	      0.02706936	      0.02489481
      0.62209969	     -0.00000000	     -0.02900391	      0.02707661	      0.02490581
      0.62242587	      0.00000000	     -0.02902485	      0.02708637	      0.02492062
      0.62275204	      0.00000000	     -0.02904582	      0.02709615	      0.02493546
      0.62301297	      0.00000000	     -0.02906262	      0.02710399	      0.02494735
      0.62327390	      0.00000000	     -0.02907943	      0.02711184	      0.02495927
      0.62358099	      0.00000000	     -0.02909925	      0.02712110	      0.02497331
      0.62388808	      0.00000000	     -0.02911908	      0.02713037	      0.02498739
      0.62415613	      0.00000000	     -0.02913641	      0.02713848	      0.02499970
      0.62448784	     -0.00000000	     -0.02915789	      0.02714853	      0.02501496
      0.62481954	      0.00000000	     -0.02917939	      0.02715860	      0.02503025
      0.62506926	      0.00000000	     -0.02919559	      0.02716619	      0.02504179
      0.62538702	     -0.00000000	     -0.02921623	      0.02717587	      0.02505649
      0.62570478	      0.00000000	     -0.02923690	      0.02718557	      0.02507122
      0.62595488	     -0.00000000	     -0.02925319	      0.02719322	      0.02508284
      0.62628762	     -0.00000000	     -0.02927488	      0.02720341	      0.02509832
      0.62662037	     -0.00000000	     -0.02929659	      0.02721362	      0.02511384
      0.62689008	      0.00000000	     -0.02931422	      0.02722191	      0.02512644
      0.62715979	     -0.00000000	     -0.02933186	      0.02723022	      0.02513906
      0.62744681	      0.00000000	     -0.02935065	      0.02723907	      0.02515252
      0.62773383	      0.00000000	     -0.02936946	      0.02724793	      0.02516600
      0.62804515	      0.00000000	     -0.02938989	      0.02725757	      0.02518065
      0.62835647	      0.00000000	     -0.02941034	      0.02726722	      0.02519532
      0.62863537	      0.00000000	     -0.02942868	      0.02727588	      0.02520850
      0.62891427	      0.00000000	     -0.02944704	      0.02728456	      0.02522169
      0.62923509	     -0.00000000	     -0.02946819	      0.02729456	      0.02523690
      0.62955592	     -0.00000000	     -0.02948936	      0.02730458	      0.02525214
      0.62974903	     -0.00000000	     -0.02950211	      0.02731061	      0.02526132
      0.63005033	      0.00000000	     -0.02952203	      0.02732005	      0.02527568
      0.63035163	     -0.00000000	     -0.02954196	      0.02732950	      0.02529006
      0.63060117	      0.00000000	     -0.02955849	      0.02733734	      0.02530199
      0.63093129	      0.00000000	     -0.02958038	      0.02734773	      0.02531780
      0.63126141	      0.00000000	     -0.02960230	      0.02735814	      0.02533364
      0.63152051	      0.00000000	     -0.02961952	      0.02736632	      0.02534610
      0.63177961	      0.00000000	     -0.02963675	      0.02737452	      0.02535858
      0.63208581	      0.00000000	     -0.02965714	      0.02738422	      0.02537335
      0.63239201	      0.00000000	     -0.02967755	      0.02739394	      0.02538814
      0.63266957	      0.00000000	     -0.02969607	      0.02740277	      0.02540158
      0.63294712	     -0.00000000	     -0.02971460	      0.02741160	      0.02541504
      0.63326714	      0.00000000	     -0.02973600	      0.02742181	      0.02543059
      0.63358716	     -0.00000000	     -0.02975742	      0.02743204	      0.02544616
      0.63382130	      0.00000000	     -0.02977310	      0.02743953	      0.02545758
      0.63415389	      0.00000000	     -0.02979540	      0.02745020	      0.02547382
      0.63448647	     -0.00000000	     -0.02981773	      0.02746088	      0.02549010
      0.63474631	     -0.00000000	     -0.02983519	      0.02746924	      0.02550284
      0.63500614	     -0.00000000	     -0.02985267	      0.02747761	      0.02551560
      0.63530144	     -0.00000000	     -0.02987255	      0.02748714	      0.02553012
      0.63559673	     -0.00000000	     -0.02989245	      0.02749669	      0.02554467
      0.63589813	      0.00000000	     -0.02991278	      0.02750645	      0.02555954
      0.63619952	     -0.00000000	     -0.02993313	      0.02751622	      0.02557444
      0.63650454	     -0.00000000	     -0.02995375	      0.02752614	      0.02558955
      0.63680956	     -0.00000000	     -0.02997439	      0.02753606	      0.02560469
      0.63711294	      0.00000000	     -0.02999493	      0.02754596	      0.02561977
      0.63741633	      0.00000000	     -0.03001550	      0.02755586	      0.02563488
      0.63772328	      0.00000000	     -0.03003633	      0.02756591	      0.02565019
      0.63803023	     -0.00000000	     -0.03005718	      0.02757596	      0.02566553
      0.63833257	     -0.00000000	     -0.03007774	      0.02758589	      0.02568067
      0.63863492	     -0.00000000	     -0.03009832	      0.02759583	      0.02569583
      0.63894399	      0.00000000	     -0.03011938	      0.02760601	      0.02571136
      0.63925305	     -0.00000000	     -0.03014046	      0.02761621	      0.02572692
      0.63955262	     -0.00000000	     -0.03016091	      0.02762611	      0.02574203
      0.63985219	      0.00000000	     -0.03018138	      0.02763603	      0.02575716
      0.64016455	     -0.00000000	     -0.03020274	      0.02764639	      0.02577297
      0.64047692	     -0.00000000	     -0.03022413	      0.02765677	      0.02578880
      0.64077061	      0.00000000	     -0.03024425	      0.02766654	      0.02580372
      0.64106429	     -0.00000000	     -0.03026440	      0.02767633	      0.02581866
      0.64138105	     -0.00000000	     -0.03028614	      0.02768690	      0.02583480
      0.64169781	      0.00000000	     -0.03030791	      0.02769750	      0.02585097
      0.64198000	     -0.00000000	     -0.03032733	      0.02770695	      0.02586540
      0.64226219	     -0.00000000	     -0.03034675	      0.02771642	      0.02587986
      0.64258209	      0.00000000	     -0.03036880	      0.02772717	      0.02589627
      0.64290198	      0.00000000	     -0.03039086	      0.02773794	      0.02591272
      0.64316632	      0.00000000	     -0.03040911	      0.02774685	      0.02592633
      0.64349401	     -0.00000000	     -0.03043176	      0.02775792	      0.02594323
      0.64382170	     -0.00000000	     -0.03045442	      0.02776901	      0.02596016
      0.64405100	      0.00000000	     -0.03047030	      0.02777678	      0.02597203
      0.64437562	     -0.00000000	     -0.03049279	      0.02778780	      0.02598886
      0.64470024	     -0.00000000	     -0.03051530	      0.02779883	      0.02600571
      0.64495959	     -0.00000000	     -0.03053330	      0.02780767	      0.02601921
      0.64521895	     -0.00000000	     -0.03055132	      0.02781651	      0.02603272
      0.64552546	     -0.00000000	     -0.03057263	      0.02782698	      0.02604871
      0.64583197	     -0.00000000	     -0.03059396	      0.02783747	      0.02606473
      0.64611809	     -0.00000000	     -0.03061388	      0.02784727	      0.02607971
      0.64640421	      0.00000000	     -0.03063383	      0.02785709	      0.02609471
      0.64672192	     -0.00000000	     -0.03065599	      0.02786801	      0.02611140
      0.64703963	     -0.00000000	     -0.03067818	      0.02787895	      0.02612812
      0.64731876	      0.00000000	     -0.03069768	      0.02788858	      0.02614283
      0.64759789	     -0.00000000	     -0.03071721	      0.02789822	      0.02615757
      0.64791705	      0.00000000	     -0.03073955	      0.02790926	      0.02617445
      0.64823621	      0.00000000	     -0.03076191	      0.02792032	      0.02619135
      0.64850693	     -0.00000000	     -0.03078090	      0.02792972	      0.02620572
      0.64883339	     -0.00000000	     -0.03080381	      0.02794107	      0.02622307
      0.64915985	     -0.00000000	     -0.03082674	      0.02795244	      0.02624045
      0.64942058	     -0.00000000	     -0.03084507	      0.02796153	      0.02625435
      0.64974684	     -0.00000000	     -0.03086803	      0.02797293	      0.02627178
      0.65007309	     -0.00000000	     -0.03089100	      0.02798435	      0.02628924
      0.65030195	     -0.00000000	     -0.03090713	      0.02799237	      0.02630150
      0.65062454	      0.00000000	     -0.03092989	      0.02800370	      0.02631882
      0.65094713	      0.00000000	     -0.03095266	      0.02801504	      0.02633616
      0.65120471	      0.00000000	     -0.03097086	      0.02802411	      0.02635004
      0.65146229	     -0.00000000	     -0.03098907	      0.02803319	      0.02636393
      0.65177030	      0.00000000	     -0.03101086	      0.02804407	      0.02638056
      0.65207830	     -0.00000000	     -0.03103268	      0.02805497	      0.02639723
      0.65236421	      0.00000000	     -0.03105294	      0.02806510	      0.02641272
      0.65265012	      0.00000000	     -0.03107322	      0.02807524	      0.02642824
      0.65296749	     -0.00000000	     -0.03109574	      0.02808652	      0.02644549
      0.65328486	      0.00000000	     -0.03111829	      0.02809782	      0.02646278
      0.65357006	      0.00000000	     -0.03113857	      0.02810799	      0.02647834
      0.65385526	     -0.00000000	     -0.03115886	      0.02811818	      0.02649392
      0.65417377	      0.00000000	     -0.03118154	      0.02812957	      0.02651135
      0.65449228	      0.00000000	     -0.03120424	      0.02814098	      0.02652880
      0.65477580	      0.00000000	     -0.03122446	      0.02815116	      0.02654437
      0.65505931	      0.00000000	     -0.03124469	      0.02816135	      0.02655996
      0.65537769	      0.00000000	     -0.03126743	      0.02817281	      0.02657749
      0.65569606	     -0.00000000	     -0.03129019	      0.02818429	      0.02659506
      0.65597970	      0.00000000	     -0.03131049	      0.02819453	      0.02661073
      0.65626335	     -0.00000000	     -0.03133079	      0.02820479	      0.02662643
      0.65658152	     -0.00000000	     -0.03135359	      0.02821631	      0.02664407
      0.65689969	      0.00000000	     -0.03137640	      0.02822786	      0.02666173
      0.65718481	     -0.00000000	     -0.03139686	      0.02823822	      0.02667759
      0.65746994	     -0.00000000	     -0.03141734	      0.02824860	      0.02669347
      0.65778802	     -0.00000000	     -0.03144020	      0.02826019	      0.02671121
      0.65810610	      0.00000000	     -0.03146307	      0.02827181	      0.02672899
      0.65839333	     -0.00000000	     -0.03148375	      0.02828231	      0.02674507
      0.65868056	      0.00000000	     -0.03150443	      0.02829283	      0.02676117
      0.65899858	      0.00000000	     -0.03152736	      0.02830450	      0.02677902
      0.65931661	     -0.00000000	     -0.03155030	      0.02831618	      0.02679691
      0.65960618	      0.00000000	     -0.03157120	      0.02832684	      0.02681322
      0.65989574	      0.00000000	     -0.03159212	      0.02833751	      0.02682955
      0.66021370	     -0.00000000	     -0.03161510	      0.02834925	      0.02684752
      0.66053166	      0.00000000	     -0.03163810	      0.02836101	      0.02686551
      0.66082362	     -0.00000000	     -0.03165924	      0.02837182	      0.02688206
      0.66111558	      0.00000000	     -0.03168039	      0.02838265	      0.02689864
      0.66143343	     -0.00000000	     -0.03170344	      0.02839446	      0.02691671
      0.66175128	     -0.00000000	     -0.03172650	      0.02840629	      0.02693482
      0.66204562	     -0.00000000	     -0.03174787	      0.02841726	      0.02695161
      0.66233996	     -0.00000000	     -0.03176925	      0.02842824	      0.02696843
      0.66265764	      0.00000000	     -0.03179235	      0.02844012	      0.02698661
      0.66297533	      0.00000000	     -0.03181546	      0.02845202	      0.02700482
      0.66327201	      0.00000000	     -0.03183706	      0.02846314	      0.02702185
      0.66356870	      0.00000000	     -0.03185868	      0.02847429	      0.02703891
      0.66388615	     -0.00000000	     -0.03188183	      0.02848623	      0.02705719
      0.66420361	     -0.00000000	     -0.03190499	      0.02849819	      0.02707550
      0.66450257	      0.00000000	     -0.03192682	      0.02850948	      0.02709278
      0.66480153	     -0.00000000	     -0.03194866	      0.02852078	      0.02711008
      0.66511871	     -0.00000000	     -0.03197185	      0.02853279	      0.02712846
      0.66543589	     -0.00000000	     -0.03199505	      0.02854482	      0.02714687
      0.66573704	     -0.00000000	     -0.03201710	      0.02855625	      0.02716438
      0.66603818	      0.00000000	     -0.03203916	      0.02856771	      0.02718192
      0.66635504	     -0.00000000	     -0.03206239	      0.02857978	      0.02720039
      0.66667189	      0.00000000	     -0.03208564	      0.02859188	      0.02721890
      0.66697510	     -0.00000000	     -0.03210790	      0.02860346	      0.02723664
      0.66727832	     -0.00000000	     -0.03213017	      0.02861507	      0.02725441
      0.66759481	     -0.00000000	     -0.03215343	      0.02862721	      0.02727299
      0.66791129	     -0.00000000	     -0.03217671	      0.02863936	      0.02729159
      0.66821644	     -0.00000000	     -0.03219917	      0.02865110	      0.02730956
      0.66852159	     -0.00000000	     -0.03222165	      0.02866286	      0.02732755
      0.66883769	      0.00000000	     -0.03224494	      0.02867505	      0.02734622
      0.66915380	      0.00000000	     -0.03226826	      0.02868727	      0.02736492
      0.66946071	      0.00000000	     -0.03229091	      0.02869915	      0.02738310
      0.66976763	      0.00000000	     -0.03231357	      0.02871105	      0.02740131
      0.67008335	      0.00000000	     -0.03233690	      0.02872331	      0.02742008
      0.67039907	      0.00000000	     -0.03236024	      0.02873559	      0.02743887
      0.67070757	     -0.00000000	     -0.03238307	      0.02874761	      0.02745726
      0.67101607	     -0.00000000	     -0.03240590	      0.02875964	      0.02747568
      0.67133144	      0.00000000	     -0.03242927	      0.02877197	      0.02749454
      0.67164681	      0.00000000	     -0.03245264	      0.02878431	      0.02751343
      0.67195669	     -0.00000000	     -0.03247563	      0.02879646	      0.02753202
      0.67226658	     -0.00000000	     -0.03249863	      0.02880862	      0.02755064
      0.67258165	     -0.00000000	     -0.03252202	      0.02882101	      0.02756960
      0.67289672	      0.00000000	     -0.03254544	      0.02883342	      0.02758859
      0.67320779	      0.00000000	     -0.03256857	      0.02884569	      0.02760736
      0.67351887	      0.00000000	     -0.03259171	      0.02885798	      0.02762617
      0.67382994	      0.00000000	     -0.03261487	      0.02887029	      0.02764500
      0.67414102	      0.00000000	     -0.03263804	      0.02888262	      0.02766386
      0.67445209	     -0.00000000	     -0.03266122	      0.02889497	      0.02768276
      0.67476316	     -0.00000000	     -0.03268442	      0.02890734	      0.02770168
      0.67507424	      0.00000000	     -0.03270763	      0.02891973	      0.02772063
      0.67538531	      0.00000000	     -0.03273086	      0.02893213	      0.02773960
      0.67569638	      0.00000000	     -0.03275410	      0.02894456	      0.02775861
      0.67600746	      0.00000000	     -0.03277735	      0.02895701	      0.02777765
      0.67631853	     -0.00000000	     -0.03280062	      0.02896947	      0.02779671
      0.67662960	      0.00000000	     -0.03282390	      0.02898195	      0.02781581
      0.67694068	      0.00000000	     -0.03284719	      0.02899446	      0.02783493
      0.67725175	     -0.00000000	     -0.03287049	      0.02900698	      0.02785408
      0.67756282	      0.00000000	     -0.03289381	      0.02901952	      0.02787326
      0.67787390	      0.00000000	     -0.03291714	      0.02903209	      0.02789247
      0.67818497	     -0.00000000	     -0.03294049	      0.02904467	      0.02791171
      0.67849605	      0.00000000	     -0.03296385	      0.02905727	      0.02793098
      0.67880712	     -0.00000000	     -0.03298722	      0.02906989	      0.02795027
      0.67911819	     -0.00000000	     -0.03301060	      0.02908253	      0.02796960
      0.67942927	      0.00000000	     -0.03303400	      0.02909519	      0.02798895
      0.67974034	      0.00000000	     -0.03305741	      0.02910787	      0.02800834
      0.68005141	     -0.00000000	     -0.03308083	      0.02912057	      0.02802775
      0.68036249	      0.00000000	     -0.03310426	      0.02913329	      0.02804719
      0.68067356	      0.00000000	     -0.03312771	      0.02914603	      0.02806666
      0.68098463	      0.00000000	     -0.03315117	      0.02915879	      0.02808616
      0.68129571	      0.00000000	     -0.03317464	      0.02917157	      0.02810569
      0.68160678	      0.00000000	     -0.03319812	      0.02918437	      0.02812524
      0.68191785	     -0.00000000	     -0.03322161	      0.02919718	      0.02814483
      0.68222893	     -0.00000000	     -0.03324512	      0.02921002	      0.02816445
      0.68254000	      0.00000000	     -0.03326864	      0.02922288	      0.02818409
      0.68285108	      0.00000000	     -0.03329217	      0.02923576	      0.02820376
      0.68316215	     -0.00000000	     -0.03331572	      0.02924865	      0.02822346
      0.68347322	     -0.00000000	     -0.03333927	      0.02926157	      0.02824320
      0.68378430	      0.00000000	     -0.03336284	      0.02927451	      0.02826296
      0.68409537	      0.00000000	     -0.03338642	      0.02928747	      0.02828274
      0.68440644	      0.00000000	     -0.03341001	      0.02930045	      0.02830256
      0.68471752	     -0.00000000	     -0.03343361	      0.02931344	      0.02832241
      0.68502859	     -0.00000000	     -0.03345722	      0.02932646	      0.02834229
      0.68533966	      0.00000000	     -0.03348084	      0.02933950	      0.02836219
      0.68565074	      0.00000000	     -0.03350448	      0.02935256	      0.02838213
      0.68596181	     -0.00000000	     -0.03352813	      0.02936563	      0.02840209
      0.68627289	      0.00000000	     -0.03355179	      0.02937873	      0.02842208
      0.68658396	      0.00000000	     -0.03357545	      0.02939185	      0.02844210
      0.68689503	      0.00000000	     -0.03359913	      0.02940499	      0.02846215
      0.68720611	      0.00000000	     -0.03362283	      0.02941815	      0.02848223
      0.68751718	      0.00000000	     -0.03364653	      0.02943133	      0.02850234
      0.68782825	     -0.00000000	     -0.03367024	      0.02944453	      0.02852248
      0.68813933	     -0.00000000	     -0.03369397	      0.02945775	      0.02854265
      0.68845040	     -0.00000000	     -0.03371770	      0.02947099	      0.02856285
      0.68876147	      0.00000000	     -0.03374145	      0.02948425	      0.02858307
      0.68907255	     -0.00000000	     -0.03376520	      0.02949753	      0.02860333
      0.68938362	      0.00000000	     -0.03378897	      0.02951083	      0.02862361
      0.68969469	     -0.00000000	     -0.03381274	      0.02952415	      0.02864392
      0.69000577	     -0.00000000	     -0.03383653	      0.02953749	      0.02866426
      0.69031684	     -0.00000000	     -0.03386033	      0.02955086	      0.02868464
      0.69062792	      0.00000000	     -0.03388414	      0.02956424	      0.02870504
      0.69093899	      0.00000000	     -0.03390795	      0.02957764	      0.02872547
      0.69125006	      0.00000000	     -0.03393178	      0.02959107	      0.02874593
      0.69156114	      0.00000000	     -0.03395562	      0.02960451	      0.02876641
      0.69187221	      0.00000000	     -0.03397947	      0.02961798	      0.02878693
      0.69218328	      0.00000000	     -0.03400332	      0.02963146	      0.02880748
      0.69249436	      0.00000000	     -0.03402719	      0.02964497	      0.02882805
      0.69280543	      0.00000000	     -0.03405107	      0.02965850	      0.02884866
      0.69311650	      0.00000000	     -0.03407496	      0.02967205	      0.02886929
      0.69342758	     -0.00000000	     -0.03409885	      0.02968562	      0.02888996
      0.69373865	      0.00000000	     -0.03412276	      0.02969921	      0.02891065
      0.69404972	     -0.00000000	     -0.03414667	      0.02971282	      0.02893137
      0.69436080	     -0.00000000	     -0.03417060	      0.02972645	      0.02895212
      0.69467187	     -0.00000000	     -0.03419453	      0.02974010	      0.02897291
      0.69498295	      0.00000000	     -0.03421847	      0.02975378	      0.02899372
      0.69529402	     -0.00000000	     -0.03424243	      0.02976747	      0.02901455
      0.69560509	      0.00000000	     -0.03426639	      0.02978119	      0.02903542
      0.69591617	     -0.00000000	     -0.03429036	      0.02979492	      0.02905632
      0.69622724	      0.00000000	     -0.03431434	      0.02980868	      0.02907725
      0.69653831	      0.00000000	     -0.03433833	      0.02982246	      0.02909821
      0.69684939	      0.00000000	     -0.03436232	      0.02983626	      0.02911919
      0.69716046	     -0.00000000	     -0.03438633	      0.02985008	      0.02914021
      0.69747153	     -0.00000000	     -0.03441034	      0.02986392	      0.02916125
      0.69778261	      0.00000000	     -0.03443437	      0.02987779	      0.02918233
      0.69809368	     -0.00000000	     -0.03445840	      0.02989167	      0.02920343
      0.69840475	     -0.00000000	     -0.03448244	      0.02990558	      0.02922456
      0.69871583	      0.00000000	     -0.03450648	      0.02991951	      0.02924573
      0.69902690	     -0.00000000	     -0.03453054	      0.02993345	      0.02926692
      0.69933798	     -0.00000000	     -0.03455460	      0.02994742	      0.02928814
      0.69964905	     -0.00000000	     -0.03457868	      0.02996142	      0.02930939
      0.69996012	      0.00000000	     -0.03460276	      0.02997543	      0.02933067
      0.70027120	     -0.00000000	     -0.03462685	      0.02998946	      0.02935198
      0.70058227	      0.00000000	     -0.03465094	      0.03000352	      0.02937332
      0.70089334	      0.00000000	     -0.03467505	      0.03001760	      0.02939469
      0.70120442	     -0.00000000	     -0.03469916	      0.03003170	      0.02941609
      0.70151549	      0.00000000	     -0.03472328	      0.03004582	      0.02943752
      0.70182656	     -0.00000000	     -0.03474741	      0.03005996	      0.02945897
      0.70213764	      0.00000000	     -0.03477154	      0.03007412	      0.02948046
      0.70244871	     -0.00000000	     -0.03479569	      0.03008831	      0.02950198
      0.70275978	     -0.00000000	     -0.03481984	      0.03010252	      0.02952352
      0.70307086	      0.00000000	     -0.03484399	      0.03011675	      0.02954510
      0.70338193	      0.00000000	     -0.03486816	      0.03013100	      0.02956670
      0.70369301	      0.00000000	     -0.03489233	      0.03014527	      0.02958834
      0.70400408	      0.00000000	     -0.03491651	      0.03015956	      0.02961000
      0.70431515	     -0.00000000	     -0.03494069	      0.03017388	      0.02963170
      0.70462623	      0.00000000	     -0.03496489	      0.03018822	      0.02965342
      0.70493730	      0.00000000	     -0.03498909	      0.03020258	      0.02967517
      0.70524837	      0.00000000	     -0.03501329	      0.03021696	      0.02969696
      0.70555945	     -0.00000000	     -0.03503750	      0.03023137	      0.02971877
      0.70587052	      0.00000000	     -0.03506172	      0.03024580	      0.02974061
      0.70618159	      0.00000000	     -0.03508595	      0.03026025	      0.02976248
      0.70649267	     -0.00000000	     -0.03511018	      0.03027472	      0.02978439
      0.70680374	      0.00000000	     -0.03513442	      0.03028921	      0.02980632
      0.70711481	      0.00000000	     -0.03515867	      0.03030373	      0.02982828
      0.70742589	     -0.00000000	     -0.03518292	      0.03031827	      0.02985027
      0.70773696	      0.00000000	     -0.03520718	      0.03033283	      0.02987229
      0.70804804	      0.00000000	     -0.03523144	      0.03034741	      0.02989434
      0.70835911	     -0.00000000	     -0.03525571	      0.03036202	      0.02991642
      0.70867018	      0.00000000	     -0.03527999	      0.03037664	      0.02993853
      0.70898126	      0.00000000	     -0.03530427	      0.03039129	      0.02996067
      0.70929233	      0.00000000	     -0.03532856	      0.03040597	      0.02998284
      0.70960340	     -0.00000000	     -0.03535285	      0.03042066	      0.03000504
      0.70991448	      0.00000000	     -0.03537715	      0.03043538	      0.03002727
      0.71022555	      0.00000000	     -0.03540146	      0.03045012	      0.03004953
      0.71053662	     -0.00000000	     -0.03542577	      0.03046489	      0.03007182
      0.71084770	      0.00000000	     -0.03545008	      0.03047967	      0.03009414
      0.71115877	      0.00000000	     -0.03547440	      0.03049448	      0.03011649
      0.71146984	      0.00000000	     -0.03549873	      0.03050932	      0.03013887
      0.71178092	      0.00000000	     -0.03552306	      0.03052417	      0.03016128
      0.71209199	     -0.00000000	     -0.03554740	      0.03053905	      0.03018372
      0.71240307	      0.00000000	     -0.03557174	      0.03055395	      0.03020619
      0.71271414	      0.00000000	     -0.03559609	      0.03056887	      0.03022868
      0.71302521	      0.00000000	     -0.03562044	      0.03058382	      0.03025121
      0.71333629	      0.00000000	     -0.03564480	      0.03059879	      0.03027377
      0.71364736	     -0.00000000	     -0.03566916	      0.03061379	      0.03029636
      0.71395843	      0.00000000	     -0.03569353	      0.03062880	      0.03031898
      0.71426951	      0.00000000	     -0.03571790	      0.03064384	      0.03034163
      0.71458058	      0.00000000	     -0.03574227	      0.03065891	      0.03036431
      0.71489165	      0.00000000	     -0.03576665	      0.03067399	      0.03038702
      0.71520273	      0.00000000	     -0.03579104	      0.03068910	      0.03040976
      0.71551380	     -0.00000000	     -0.03581542	      0.03070424	      0.03043253
      0.71582488	      0.00000000	     -0.03583982	      0.03071939	      0.03045533
      0.71613595	      0.00000000	     -0.03586421	      0.03073458	      0.03047816
      0.71644702	      0.00000000	     -0.03588861	      0.03074978	      0.03050103
      0.71675810	      0.00000000	     -0.03591302	      0.03076501	      0.03052392
      0.71706917	      0.00000000	     -0.03593743	      0.03078026	      0.03054684
      0.71738024	     -0.00000000	     -0.03596184	      0.03079554	      0.03056979
      0.71769132	      0.00000000	     -0.03598626	      0.03081083	      0.03059277
      0.71800239	      0.00000000	     -0.03601068	      0.03082616	      0.03061579
      0.71831346	     -0.00000000	     -0.03603510	      0.03084150	      0.03063883
      0.71862454	      0.00000000	     -0.03605953	      0.03085688	      0.03066190
      0.71893561	     -0.00000000	     -0.03608396	      0.03087227	      0.03068501
      0.71924668	     -0.00000000	     -0.03610839	      0.03088769	      0.03070814
      0.71955776	     -0.00000000	     -0.03613283	      0.03090313	      0.03073131
      0.71986883	     -0.00000000	     -0.03615727	      0.03091860	      0.03075450
      0.72017991	     -0.00000000	     -0.03618171	      0.03093409	      0.03077773
      0.72049098	      0.00000000	     -0.03620616	      0.03094961	      0.03080098
      0.72080205	      0.00000000	     -0.03623061	      0.03096515	      0.03082427
      0.72111313	     -0.00000000	     -0.03625506	      0.03098071	      0.03084759
      0.72142420	      0.00000000	     -0.03627952	      0.03099630	      0.03087094
      0.72173527	      0.00000000	     -0.03630397	      0.03101191	      0.03089432
      0.72204635	     -0.00000000	     -0.03632843	      0.03102755	      0.03091773
      0.72235742	      0.00000000	     -0.03635290	      0.03104322	      0.03094117
      0.72266849	     -0.00000000	     -0.03637736	      0.03105890	      0.03096464
      0.72297957	     -0.00000000	     -0.03640183	      0.03107461	      0.03098814
      0.72329064	      0.00000000	     -0.03642630	      0.03109035	      0.03101167
      0.72360171	     -0.00000000	     -0.03645077	      0.03110611	      0.03103523
      0.72391279	     -0.00000000	     -0.03647525	      0.03112190	      0.03105883
      0.72422386	     -0.00000000	     -0.03649973	      0.03113771	      0.03108245
      0.72453494	     -0.00000000	     -0.03652420	      0.03115355	      0.03110611
      0.72484601	      0.00000000	     -0.03654869	      0.03116941	      0.03112980
      0.72515708	     -0.00000000	     -0.03657317	      0.03118529	      0.03115351
      0.72546816	     -0.00000000	     -0.03659765	      0.03120121	      0.03117726
      0.72577923	     -0.00000000	     -0.03662214	      0.03121714	      0.03120104
      0.72609030	      0.00000000	     -0.03664662	      0.03123310	      0.03122485
      0.72640138	     -0.00000000	     -0.03667111	      0.03124909	      0.03124870
      0.72671245	     -0.00000000	     -0.03669560	      0.03126511	      0.03127257
      0.72702352	     -0.00000000	     -0.03672010	      0.03128114	      0.03129647
      0.72733460	     -0.00000000	     -0.03674459	      0.03129721	      0.03132041
      0.72764567	      0.00000000	     -0.03676908	      0.03131330	      0.03134437
      0.72795674	     -0.00000000	     -0.03679358	      0.03132941	      0.03136837
      0.72826782	     -0.00000000	     -0.03681807	      0.03134555	      0.03139240
      0.72857889	      0.00000000	     -0.03684257	      0.03136172	      0.03141646
      0.72888997	      0.00000000	     -0.03686707	      0.03137791	      0.03144055
      0.72920104	      0.00000000	     -0.03689157	      0.03139413	      0.03146467
      0.72951211	      0.00000000	     -0.03691607	      0.03141037	      0.03148883
      0.72982319	      0.00000000	     -0.03694057	      0.03142664	      0.03151301
      0.73013426	     -0.00000000	     -0.03696507	      0.03144294	      0.03153723
      0.73044533	      0.00000000	     -0.03698957	      0.03145926	      0.03156148
      0.73075641	      0.00000000	     -0.03701407	      0.03147561	      0.03158576
      0.73106748	      0.00000000	     -0.03703857	      0.03149199	      0.03161007
      0.73137855	     -0.00000000	     -0.03706307	      0.03150839	      0.03163441
      0.73168963	      0.00000000	     -0.03708757	      0.03152482	      0.03165878
      0.73200070	      0.00000000	     -0.03711207	      0.03154127	      0.03168319
      0.73231177	      0.00000000	     -0.03713657	      0.03155775	      0.03170763
      0.73262285	      0.00000000	     -0.03716107	      0.03157426	      0.03173210
      0.73293392	     -0.00000000	     -0.03718557	      0.03159079	      0.03175660
      0.73324500	      0.00000000	     -0.03721007	      0.03160736	      0.03178113
      0.73355607	      0.00000000	     -0.03723457	      0.03162394	      0.03180569
      0.73386714	      0.00000000	     -0.03725907	      0.03164056	      0.03183029
      0.73417822	     -0.00000000	     -0.03728357	      0.03165720	      0.03185492
      0.73448929	     -0.00000000	     -0.03730807	      0.03167387	      0.03187958
      0.73480036	     -0.00000000	     -0.03733256	      0.03169057	      0.03190427
      0.73511144	     -0.00000000	     -0.03735706	      0.03170729	      0.03192899
      0.73542251	      0.00000000	     -0.03738155	      0.03172404	      0.03195375
      0.73573358	     -0.00000000	     -0.03740605	      0.03174082	      0.03197854
      0.73604466	      0.00000000	     -0.03743054	      0.03175762	      0.03200336
      0.73635573	      0.00000000	     -0.03745503	      0.03177446	      0.03202821
      0.73666680	      0.00000000	     -0.03747952	      0.03179132	      0.03205309
      0.73697788	     -0.00000000	     -0.03750401	      0.03180820	      0.03207801
      0.73728895	     -0.00000000	     -0.03752849	      0.03182512	      0.03210296
      0.73760003	      0.00000000	     -0.03755298	      0.03184206	      0.03212794
      0.73791110	     -0.00000000	     -0.03757746	      0.03185903	      0.03215295
      0.73822217	      0.00000000	     -0.03760194	      0.03187603	      0.03217800
      0.73853325	      0.00000000	     -0.03762642	      0.03189306	      0.03220307
      0.73884432	      0.00000000	     -0.03765089	      0.03191012	      0.03222818
      0.73915539	     -0.00000000	     -0.03767537	      0.03192720	      0.03225333
      0.73946647	     -0.00000000	     -0.03769984	      0.03194431	      0.03227850
      0.73977754	     -0.00000000	     -0.03772431	      0.03196145	      0.03230371
      0.74008861	     -0.00000000	     -0.03774878	      0.03197862	      0.03232895
      0.74039969	      0.00000000	     -0.03777324	      0.03199582	      0.03235422
      0.74071076	      0.00000000	     -0.03779770	      0.03201304	      0.03237953
      0.74102183	     -0.00000000	     -0.03782216	      0.03203030	      0.03240486
      0.74133291	     -0.00000000	     -0.03784662	      0.03204758	      0.03243024
      0.74164398	      0.00000000	     -0.03787107	      0.03206489	      0.03245564
      0.74195506	      0.00000000	     -0.03789552	      0.03208223	      0.03248108
      0.74226613	     -0.00000000	     -0.03791997	      0.03209960	      0.03250654
      0.74257720	      0.00000000	     -0.03794441	      0.03211700	      0.03253205
      0.74288828	      0.00000000	     -0.03796885	      0.03213443	      0.03255758
      0.74319935	     -0.00000000	     -0.03799329	      0.03215188	      0.03258315
      0.74351042	      0.00000000	     -0.03801772	      0.03216937	      0.03260875
      0.74382150	     -0.00000000	     -0.03804215	      0.03218689	      0.03263439
      0.74413257	      0.00000000	     -0.03806657	      0.03220443	      0.03266005
      0.74444364	      0.00000000	     -0.03809100	      0.03222200	      0.03268575
      0.74475472	      0.00000000	     -0.03811541	      0.03223961	      0.03271149
      0.74506579	      0.00000000	     -0.03813983	      0.03225724	      0.03273725
      0.74537687	     -0.00000000	     -0.03816424	      0.03227491	      0.03276305
      0.74568794	      0.00000000	     -0.03818864	      0.03229260	      0.03278889
      0.74599901	     -0.00000000	     -0.03821304	      0.03231033	      0.03281476
      0.74631009	     -0.00000000	     -0.03823744	      0.03232808	      0.03284066
      0.74662116	     -0.00000000	     -0.03826183	      0.03234586	      0.03286659
      0.74693223	      0.00000000	     -0.03828621	      0.03236368	      0.03289256
      0.74724331	     -0.00000000	     -0.03831059	      0.03238152	      0.03291856
      0.74755438	     -0.00000000	     -0.03833497	      0.03239940	      0.03294459
      0.74786545	      0.00000000	     -0.03835934	      0.03241730	      0.03297066
      0.74817653	      0.00000000	     -0.03838371	      0.03243524	      0.03299676
      0.74848760	     -0.00000000	     -0.03840807	      0.03245321	      0.03302290
      0.74879867	     -0.00000000	     -0.03843242	      0.03247121	      0.03304907
      0.74910975	     -0.00000000	     -0.03845677	      0.03248923	      0.03307527
      0.74942082	      0.00000000	     -0.03848112	      0.03250729	      0.03310151
      0.74973190	     -0.00000000	     -0.03850545	      0.03252539	      0.03312778
      0.75004297	     -0.00000000	     -0.03852979	      0.03254351	      0.03315409
      0.75035404	     -0.00000000	     -0.03855411	      0.03256166	      0.03318043
      0.75066512	      0.00000000	     -0.03857843	      0.03257985	      0.03320681
      0.75097619	      0.00000000	     -0.03860275	      0.03259806	      0.03323321
      0.75128726	     -0.00000000	     -0.03862705	      0.03261631	      0.03325966
      0.75159834	      0.00000000	     -0.03865135	      0.03263459	      0.03328613
      0.75190941	     -0.00000000	     -0.03867565	      0.03265290	      0.03331265
      0.75222048	      0.00000000	     -0.03869994	      0.03267125	      0.03333919
      0.75253156	      0.00000000	     -0.03872422	      0.03268962	      0.03336577
      0.75284263	     -0.00000000	     -0.03874849	      0.03270803	      0.03339239
      0.75328755	     -0.00000000	     -0.03878320	      0.03273442	      0.03343051
      0.75360129	      0.00000000	     -0.03880766	      0.03275306	      0.03345744
      0.75391503	      0.00000000	     -0.03883212	      0.03277174	      0.03348441
      0.75415525	     -0.00000000	     -0.03885084	      0.03278606	      0.03350507
      0.75445913	     -0.00000000	     -0.03887451	      0.03280421	      0.03353125
      0.75476300	      0.00000000	     -0.03889817	      0.03282238	      0.03355746
      0.75506688	      0.00000000	     -0.03892183	      0.03284059	      0.03358370
      0.75537075	     -0.00000000	     -0.03894548	      0.03285883	      0.03360997
      0.75567463	     -0.00000000	     -0.03896912	      0.03287710	      0.03363628
      0.75597850	      0.00000000	     -0.03899276	      0.03289541	      0.03366262
      0.75628238	      0.00000000	     -0.03901638	      0.03291374	      0.03368899
      0.75658625	      0.00000000	     -0.03904000	      0.03293210	      0.03371539
      0.75689013	     -0.00000000	     -0.03906360	      0.03295050	      0.03374183
      0.75719400	     -0.00000000	     -0.03908720	      0.03296893	      0.03376830
      0.75749788	      0.00000000	     -0.03911079	      0.03298738	      0.03379480
      0.75780175	     -0.00000000	     -0.03913437	      0.03300587	      0.03382134
      0.75810563	     -0.00000000	     -0.03915794	      0.03302440	      0.03384791
      0.75840950	     -0.00000000	     -0.03918149	      0.03304295	      0.03387451
      0.75871338	     -0.00000000	     -0.03920504	      0.03306154	      0.03390114
      0.75901725	      0.00000000	     -0.03922858	      0.03308015	      0.03392781
      0.75932113	     -0.00000000	     -0.03925211	      0.03309880	      0.03395451
      0.75962500	      0.00000000	     -0.03927563	      0.03311748	      0.03398124
      0.75992887	      0.00000000	     -0.03929913	      0.03313620	      0.03400801
      0.76023275	      0.00000000	     -0.03932263	      0.03315494	      0.03403481
      0.76053662	      0.00000000	     -0.03934612	      0.03317372	      0.03406164
      0.76084050	      0.00000000	     -0.03936959	      0.03319253	      0.03408850
      0.76114437	     -0.00000000	     -0.03939305	      0.03321137	      0.03411540
      0.76144825	     -0.00000000	     -0.03941650	      0.03323025	      0.03414233
      0.76175212	      0.00000000	     -0.03943994	      0.03324915	      0.03416930
      0.76205600	     -0.00000000	     -0.03946337	      0.03326809	      0.03419629
      0.76235987	     -0.00000000	     -0.03948679	      0.03328707	      0.03422332
      0.76266375	      0.00000000	     -0.03951019	      0.03330607	      0.03425039
      0.76296762	     -0.00000000	     -0.03953358	      0.03332511	      0.03427748
      0.76327150	     -0.00000000	     -0.03955696	      0.03334418	      0.03430461
      0.76357537	     -0.00000000	     -0.03958033	      0.03336329	      0.03433178
      0.76387925	     -0.00000000	     -0.03960368	      0.03338243	      0.03435897
      0.76418312	      0.00000000	     -0.03962703	      0.03340160	      0.03438621
      0.76448700	     -0.00000000	     -0.03965035	      0.03342080	      0.03441347
      0.76479087	      0.00000000	     -0.03967367	      0.03344004	      0.03444077
      0.76509475	      0.00000000	     -0.03969697	      0.03345931	      0.03446810
      0.76539862	      0.00000000	     -0.03972026	      0.03347862	      0.03449546
      0.76570250	      0.00000000	     -0.03974354	      0.03349796	      0.03452286
      0.76600637	      0.00000000	     -0.03976680	      0.03351734	      0.03455029
      0.76627959	      0.00000000	     -0.03978770	      0.03353479	      0.03457499
      0.76655282	     -0.00000000	     -0.03980859	      0.03355226	      0.03459971
      0.76682604	     -0.00000000	     -0.03982947	      0.03356977	      0.03462446
      0.76709926	      0.00000000	     -0.03985034	      0.03358730	      0.03464924
      0.76737248	     -0.00000000	     -0.03987120	      0.03360486	      0.03467404
      0.76764571	      0.00000000	     -0.03989204	      0.03362245	      0.03469887
      0.76791893	      0.00000000	     -0.03991288	      0.03364007	      0.03472373
      0.76819215	     -0.00000000	     -0.03993370	      0.03365771	      0.03474862
      0.76846537	      0.00000000	     -0.03995451	      0.03367538	      0.03477353
      0.76873860	     -0.00000000	     -0.03997530	      0.03369309	      0.03479848
      0.76901182	     -0.00000000	     -0.03999609	      0.03371082	      0.03482345
      0.76928504	      0.00000000	     -0.04001686	      0.03372858	      0.03484844
      0.76955826	      0.00000000	     -0.04003762	      0.03374636	      0.03487347
      0.76983149	      0.00000000	     -0.04005837	      0.03376418	      0.03489852
      0.77010471	     -0.00000000	     -0.04007910	      0.03378202	      0.03492360
      0.77037793	      0.00000000	     -0.04009982	      0.03379990	      0.03494871
      0.77065115	     -0.00000000	     -0.04012053	      0.03381780	      0.03497385
      0.77092438	      0.00000000	     -0.04014122	      0.03383573	      0.03499902
      0.77119760	      0.00000000	     -0.04016190	      0.03385369	      0.03502421
      0.77147082	     -0.00000000	     -0.04018257	      0.03387168	      0.03504943
      0.77174404	      0.00000000	     -0.04020322	      0.03388970	      0.03507468
      0.77201727	     -0.00000000	     -0.04022386	      0.03390775	      0.03509996
      0.77229049	     -0.00000000	     -0.04024449	      0.03392583	      0.03512527
      0.77256371	      0.00000000	     -0.04026510	      0.03394394	      0.03515061
      0.77283693	     -0.00000000	     -0.04028570	      0.03396207	      0.03517597
      0.77311016	     -0.00000000	     -0.04030628	      0.03398024	      0.03520136
      0.77338338	     -0.00000000	     -0.04032685	      0.03399844	      0.03522678
      0.77365660	     -0.00000000	     -0.04034741	      0.03401667	      0.03525223
      0.77392982	     -0.00000000	     -0.04036795	      0.03403492	      0.03527771
      0.77420305	     -0.00000000	     -0.04038847	      0.03405321	      0.03530322
      0.77447627	      0.00000000	     -0.04040898	      0.03407153	      0.03532875
      0.77474949	     -0.00000000	     -0.04042948	      0.03408988	      0.03535432
      0.77502271	      0.00000000	     -0.04044996	      0.03410826	      0.03537991
      0.77529594	      0.00000000	     -0.04047043	      0.03412667	      0.03540553
      0.77556916	      0.00000000	     -0.04049087	      0.03414511	      0.03543118
      0.77584238	      0.00000000	     -0.04051131	      0.03416358	      0.03545686
      0.77611560	     -0.00000000	     -0.04053173	      0.03418208	      0.03548257
      0.77638883	     -0.00000000	     -0.04055213	      0.03420061	      0.03550831
      0.77666205	      0.00000000	     -0.04057252	      0.03421918	      0.03553408
      0.77693527	     -0.00000000	     -0.04059289	      0.03423777	      0.03555987
      0.77720849	      0.00000000	     -0.04061324	      0.03425640	      0.03558570
      0.77748172	      0.00000000	     -0.04063358	      0.03427506	      0.03561155
      0.77775494	      0.00000000	     -0.04065390	      0.03429375	      0.03563744
      0.77802816	     -0.00000000	     -0.04067420	      0.03431247	      0.03566335
      0.77830138	      0.00000000	     -0.04069449	      0.03433122	      0.03568930
      0.77857461	      0.00000000	     -0.04071476	      0.03435000	      0.03571527
      0.77884783	      0.00000000	     -0.04073501	      0.03436882	      0.03574127
      0.77912105	     -0.00000000	     -0.04075525	      0.03438767	      0.03576730
      0.77939427	      0.00000000	     -0.04077547	      0.03440655	      0.03579336
      0.77966750	     -0.00000000	     -0.04079567	      0.03442546	      0.03581946
      0.77994072	     -0.00000000	     -0.04081585	      0.03444441	      0.03584558
      0.78021394	     -0.00000000	     -0.04083602	      0.03446338	      0.03587173
      0.78048717	     -0.00000000	     -0.04085616	      0.03448239	      0.03589791
      0.78076039	      0.00000000	     -0.04087629	      0.03450144	      0.03592412
      0.78103361	      0.00000000	     -0.04089640	      0.03452051	      0.03595036
      0.78130683	     -0.00000000	     -0.04091649	      0.03453962	      0.03597663
      0.78158006	      0.00000000	     -0.04093657	      0.03455876	      0.03600294
      0.78185328	     -0.00000000	     -0.04095662	      0.03457794	      0.03602927
      0.78212650	      0.00000000	     -0.04097666	      0.03459715	      0.03605563
      0.78239972	     -0.00000000	     -0.04099667	      0.03461639	      0.03608202
      0.78267295	      0.00000000	     -0.04101667	      0.03463566	      0.03610845
      0.78294617	     -0.00000000	     -0.04103665	      0.03465497	      0.03613490
      0.78321939	      0.00000000	     -0.04105661	      0.03467431	      0.03616139
      0.78349261	     -0.00000000	     -0.04107654	      0.03469369	      0.03618790
      0.78376584	      0.00000000	     -0.04109646	      0.03471310	      0.03621445
      0.78403906	     -0.00000000	     -0.04111636	      0.03473255	      0.03624102
      0.78431228	      0.00000000	     -0.04113624	      0.03475202	      0.03626763
      0.78458550	     -0.00000000	     -0.04115610	      0.03477154	      0.03629427
      0.78485873	      0.00000000	     -0.04117593	      0.03479108	      0.03632094
      0.78513195	      0.00000000	     -0.04119575	      0.03481067	      0.03634764
      0.78540517	      0.00000000	     -0.04121555	      0.03483028	      0.03637437
      0.78567839	      0.00000000	     -0.04123532	      0.03484994	      0.03640113
      0.78595162	     -0.00000000	     -0.04125507	      0.03486962	      0.03642793
      0.78622484	      0.00000000	     -0.04127480	      0.03488934	      0.03645476
      0.78649806	      0.00000000	     -0.04129451	      0.03490910	      0.03648161
      0.78677128	     -0.00000000	     -0.04131420	      0.03492889	      0.03650850
      0.78704451	      0.00000000	     -0.04133387	      0.03494872	      0.03653542
      0.78731773	     -0.00000000	     -0.04135351	      0.03496859	      0.03656237
      0.78759095	      0.00000000	     -0.04137313	      0.03498849	      0.03658936
      0.78786417	      0.00000000	     -0.04139273	      0.03500842	      0.03661638
      0.78813740	      0.00000000	     -0.04141231	      0.03502839	      0.03664342
      0.78841062	     -0.00000000	     -0.04143186	      0.03504840	      0.03667050
      0.78868384	      0.00000000	     -0.04145139	      0.03506845	      0.03669762
      0.78895706	      0.00000000	     -0.04147090	      0.03508853	      0.03672476
      0.78923029	     -0.00000000	     -0.04149038	      0.03510864	      0.03675194
      0.78950351	     -0.00000000	     -0.04150984	      0.03512880	      0.03677915
      0.78977673	      0.00000000	     -0.04152928	      0.03514899	      0.03680639
      0.79004995	      0.00000000	     -0.04154869	      0.03516922	      0.03683366
      0.79032318	     -0.00000000	     -0.04156808	      0.03518948	      0.03686097
      0.79059640	     -0.00000000	     -0.04158744	      0.03520979	      0.03688831
      0.79086962	      0.00000000	     -0.04160678	      0.03523013	      0.03691568
      0.79114284	      0.00000000	     -0.04162609	      0.03525050	      0.03694308
      0.79141607	     -0.00000000	     -0.04164538	      0.03527092	      0.03697052
      0.79166189	      0.00000000	     -0.04166272	      0.03528932	      0.03699524
      0.79190772	      0.00000000	     -0.04168003	      0.03530775	      0.03701998
      0.79215355	      0.00000000	     -0.04169732	      0.03532622	      0.03704475
      0.79239938	     -0.00000000	     -0.04171460	      0.03534471	      0.03706954
      0.79264521	     -0.00000000	     -0.04173185	      0.03536324	      0.03709437
      0.79289104	     -0.00000000	     -0.04174908	      0.03538179	      0.03711922
      0.79313687	      0.00000000	     -0.04176628	      0.03540038	      0.03714410
      0.79338269	     -0.00000000	     -0.04178347	      0.03541900	      0.03716900
      0.79362852	      0.00000000	     -0.04180064	      0.03543765	      0.03719393
      0.79387435	      0.00000000	     -0.04181778	      0.03545633	      0.03721889
      0.79412018	     -0.00000000	     -0.04183490	      0.03547505	      0.03724388
      0.79436601	      0.00000000	     -0.04185200	      0.03549380	      0.03726889
      0.79461184	     -0.00000000	     -0.04186908	      0.03551258	      0.03729393
      0.79485767	     -0.00000000	     -0.04188614	      0.03553139	      0.03731900
      0.79510350	      0.00000000	     -0.04190317	      0.03555023	      0.03734410
      0.79534932	     -0.00000000	     -0.04192018	      0.03556911	      0.03736923
      0.79559515	      0.00000000	     -0.04193717	      0.03558802	      0.03739438
      0.79584098	     -0.00000000	     -0.04195413	      0.03560696	      0.03741956
      0.79608681	      0.00000000	     -0.04197107	      0.03562593	      0.03744477
      0.79633264	      0.00000000	     -0.04198799	      0.03564494	      0.03747001
      0.79657847	     -0.00000000	     -0.04200489	      0.03566398	      0.03749527
      0.79682430	     -0.00000000	     -0.04202176	      0.03568305	      0.03752057
      0.79707012	      0.00000000	     -0.04203860	      0.03570216	      0.03754589
      0.79731595	     -0.00000000	     -0.04205543	      0.03572130	      0.03757124
      0.79756178	      0.00000000	     -0.04207223	      0.03574047	      0.03759662
      0.79780761	      0.00000000	     -0.04208900	      0.03575968	      0.03762203
      0.79805344	      0.00000000	     -0.04210575	      0.03577892	      0.03764747
      0.79829927	     -0.00000000	     -0.04212248	      0.03579820	      0.03767293
      0.79854510	      0.00000000	     -0.04213918	      0.03581751	      0.03769843
      0.79879092	      0.00000000	     -0.04215586	      0.03583685	      0.03772395
      0.79903675	     -0.00000000	     -0.04217251	      0.03585623	      0.03774950
      0.79928258	      0.00000000	     -0.04218913	      0.03587565	      0.03777509
      0.79952841	      0.00000000	     -0.04220573	      0.03589509	      0.03780070
      0.79977424	     -0.00000000	     -0.04222231	      0.03591458	      0.03782634
      0.80002007	     -0.00000000	     -0.04223886	      0.03593410	      0.03785201
      0.80026590	     -0.00000000	     -0.04225538	      0.03595365	      0.03787771
      0.80051172	      0.00000000	     -0.04227187	      0.03597324	      0.03790344
      0.80075755	      0.00000000	     -0.04228834	      0.03599286	      0.03792920
      0.80100338	     -0.00000000	     -0.04230479	      0.03601252	      0.03795498
      0.80124921	     -0.00000000	     -0.04232120	      0.03603222	      0.03798080
      0.80149504	      0.00000000	     -0.04233759	      0.03605195	      0.03800665
      0.80174087	      0.00000000	     -0.04235396	      0.03607171	      0.03803253
      0.80198670	     -0.00000000	     -0.04237029	      0.03609152	      0.03805844
      0.80223253	      0.00000000	     -0.04238660	      0.03611136	      0.03808438
      0.80247835	     -0.00000000	     -0.04240288	      0.03613123	      0.03811035
      0.80272418	      0.00000000	     -0.04241913	      0.03615114	      0.03813635
      0.80297001	      0.00000000	     -0.04243535	      0.03617109	      0.03816238
      0.80321584	     -0.00000000	     -0.04245155	      0.03619108	      0.03818844
      0.80346167	     -0.00000000	     -0.04246772	      0.03621110	      0.03821453
      0.80370750	     -0.00000000	     -0.04248385	      0.03623117	      0.03824066
      0.80395333	      0.00000000	     -0.04249996	      0.03625126	      0.03826681
      0.80419915	      0.00000000	     -0.04251604	      0.03627140	      0.03829300
      0.80444498	     -0.00000000	     -0.04253209	      0.03629157	      0.03831921
      0.80469081	     -0.00000000	     -0.04254811	      0.03631178	      0.03834546
      0.80493664	     -0.00000000	     -0.04256411	      0.03633203	      0.03837174
      0.80518247	      0.00000000	     -0.04258007	      0.03635232	      0.03839805
      0.80542830	      0.00000000	     -0.04259600	      0.03637265	      0.03842439
      0.80567413	     -0.00000000	     -0.04261190	      0.03639301	      0.03845077
      0.80591995	     -0.00000000	     -0.04262777	      0.03641342	      0.03847717
      0.80616578	     -0.00000000	     -0.04264361	      0.03643386	      0.03850361
      0.80641161	      0.00000000	     -0.04265942	      0.03645434	      0.03853008
      0.80665744	     -0.00000000	     -0.04267519	      0.03647486	      0.03855659
      0.80690327	      0.00000000	     -0.04269094	      0.03649542	      0.03858312
      0.80714910	      0.00000000	     -0.04270665	      0.03651602	      0.03860969
      0.80739493	      0.00000000	     -0.04272233	      0.03653666	      0.03863629
      0.80764075	      0.00000000	     -0.04273798	      0.03655734	      0.03866292
      0.80788658	     -0.00000000	     -0.04275360	      0.03657806	      0.03868959
      0.80813241	     -0.00000000	     -0.04276918	      0.03659882	      0.03871629
      0.80837824	      0.00000000	     -0.04278474	      0.03661962	      0.03874302
      0.80862407	     -0.00000000	     -0.04280025	      0.03664047	      0.03876978
      0.80886990	     -0.00000000	     -0.04281574	      0.03666135	      0.03879658
      0.80911573	      0.00000000	     -0.04283119	      0.03668227	      0.03882341
      0.80936156	     -0.00000000	     -0.04284661	      0.03670324	      0.03885028
      0.80960738	      0.00000000	     -0.04286199	      0.03672424	      0.03887718
      0.80985321	      0.00000000	     -0.04287734	      0.03674529	      0.03890411
      0.81009904	     -0.00000000	     -0.04289266	      0.03676638	      0.03893108
      0.81034487	     -0.00000000	     -0.04290794	      0.03678752	      0.03895808
      0.81059070	     -0.00000000	     -0.04292318	      0.03680869	      0.03898512
      0.81083653	     -0.00000000	     -0.04293839	      0.03682991	      0.03901219
      0.81108236	     -0.00000000	     -0.04295356	      0.03685117	      0.03903929
      0.81132818	      0.00000000	     -0.04296870	      0.03687247	      0.03906643
      0.81157401	     -0.00000000	     -0.04298380	      0.03689382	      0.03909360
      0.81181984	     -0.00000000	     -0.04299887	      0.03691521	      0.03912081
      0.81206567	      0.00000000	     -0.04301390	      0.03693664	      0.03914806
      0.81231150	     -0.00000000	     -0.04302889	      0.03695812	      0.03917534
      0.81255733	      0.00000000	     -0.04304385	      0.03697964	      0.03920265
      0.81280316	     -0.00000000	     -0.04305876	      0.03700120	      0.03923000
      0.81304898	     -0.00000000	     -0.04307364	      0.03702281	      0.03925739
      0.81329481	      0.00000000	     -0.04308848	      0.03704447	      0.03928481
      0.81354064	     -0.00000000	     -0.04310329	      0.03706616	      0.03931227
      0.81378647	      0.00000000	     -0.04311805	      0.03708791	      0.03933977
      0.81403230	      0.00000000	     -0.04313278	      0.03710970	      0.03936730
      0.81427813	      0.00000000	     -0.04314747	      0.03713153	      0.03939486
      0.81452396	      0.00000000	     -0.04316211	      0.03715341	      0.03942247
      0.81476978	     -0.00000000	     -0.04317672	      0.03717534	      0.03945011
      0.81501561	     -0.00000000	     -0.04319129	      0.03719731	      0.03947779
      0.81526144	      0.00000000	     -0.04320582	      0.03721933	      0.03950550
      0.81550727	      0.00000000	     -0.04322030	      0.03724140	      0.03953326
      0.81572831	      0.00000000	     -0.04323329	      0.03726128	      0.03955824
      0.81594934	      0.00000000	     -0.04324625	      0.03728120	      0.03958326
      0.81617038	     -0.00000000	     -0.04325918	      0.03730115	      0.03960830
      0.81639142	     -0.00000000	     -0.04327207	      0.03732115	      0.03963338
      0.81661246	      0.00000000	     -0.04328492	      0.03734118	      0.03965849
      0.81683349	      0.00000000	     -0.04329774	      0.03736126	      0.03968363
      0.81705453	      0.00000000	     -0.04331053	      0.03738137	      0.03970880
      0.81727557	      0.00000000	     -0.04332329	      0.03740152	      0.03973400
      0.81749660	      0.00000000	     -0.04333600	      0.03742171	      0.03975924
      0.81771764	      0.00000000	     -0.04334869	      0.03744194	      0.03978450
      0.81793868	      0.00000000	     -0.04336133	      0.03746221	      0.03980980
      0.81815971	     -0.00000000	     -0.04337395	      0.03748252	      0.03983512
      0.81838075	      0.00000000	     -0.04338652	      0.03750287	      0.03986048
      0.81860179	      0.00000000	     -0.04339906	      0.03752327	      0.03988588
      0.81882283	      0.00000000	     -0.04341157	      0.03754370	      0.03991130
      0.81904386	      0.00000000	     -0.04342403	      0.03756417	      0.03993676
      0.81926490	     -0.00000000	     -0.04343646	      0.03758468	      0.03996225
      0.81948594	      0.00000000	     -0.04344886	      0.03760524	      0.03998777
      0.81970697	      0.00000000	     -0.04346121	      0.03762583	      0.04001332
      0.81992801	     -0.00000000	     -0.04347353	      0.03764647	      0.04003891
      0.82014905	      0.00000000	     -0.04348581	      0.03766715	      0.04006453
      0.82037008	     -0.00000000	     -0.04349805	      0.03768787	      0.04009018
      0.82059112	     -0.00000000	     -0.04351026	      0.03770864	      0.04011587
      0.82081216	     -0.00000000	     -0.04352242	      0.03772944	      0.04014159
      0.82103320	      0.00000000	     -0.04353455	      0.03775029	      0.04016734
      0.82125423	      0.00000000	     -0.04354663	      0.03777118	      0.04019313
      0.82147527	      0.00000000	     -0.04355868	      0.03779212	      0.04021895
      0.82169631	      0.00000000	     -0.04357069	      0.03781310	      0.04024481
      0.82191734	     -0.00000000	     -0.04358265	      0.03783412	      0.04027070
      0.82213838	      0.00000000	     -0.04359458	      0.03785518	      0.04029662
      0.82235942	     -0.00000000	     -0.04360647	      0.03787629	      0.04032258
      0.82258045	     -0.00000000	     -0.04361831	      0.03789744	      0.04034857
      0.82280149	      0.00000000	     -0.04363011	      0.03791864	      0.04037460
      0.82302253	      0.00000000	     -0.04364188	      0.03793989	      0.04040066
      0.82324357	     -0.00000000	     -0.04365360	      0.03796117	      0.04042676
      0.82346460	      0.00000000	     -0.04366528	      0.03798251	      0.04045290
      0.82368564	      0.00000000	     -0.04367691	      0.03800388	      0.04047907
      0.82390668	     -0.00000000	     -0.04368850	      0.03802531	      0.04050527
      0.82412771	      0.00000000	     -0.04370005	      0.03804678	      0.04053151
      0.82434875	     -0.00000000	     -0.04371156	      0.03806829	      0.04055779
      0.82456979	     -0.00000000	     -0.04372302	      0.03808985	      0.04058411
      0.82479082	      0.00000000	     -0.04373444	      0.03811146	      0.04061046
      0.82501186	      0.00000000	     -0.04374581	      0.03813312	      0.04063684
      0.82523290	     -0.00000000	     -0.04375714	      0.03815482	      0.04066327
      0.82545394	     -0.00000000	     -0.04376843	      0.03817657	      0.04068973
      0.82567497	     -0.00000000	     -0.04377967	      0.03819837	      0.04071622
      0.82589601	      0.00000000	     -0.04379086	      0.03822021	      0.04074276
      0.82611705	      0.00000000	     -0.04380201	      0.03824211	      0.04076933
      0.82633808	      0.00000000	     -0.04381311	      0.03826405	      0.04079594
      0.82655912	      0.00000000	     -0.04382416	      0.03828604	      0.04082259
      0.82678016	      0.00000000	     -0.04383517	      0.03830808	      0.04084928
      0.82700119	      0.00000000	     -0.04384613	      0.03833017	      0.04087600
      0.82722223	      0.00000000	     -0.04385704	      0.03835230	      0.04090277
      0.82744327	      0.00000000	     -0.04386791	      0.03837449	      0.04092957
      0.82766431	     -0.00000000	     -0.04387872	      0.03839673	      0.04095641
      0.82788534	     -0.00000000	     -0.04388949	      0.03841902	      0.04098329
      0.82810638	     -0.00000000	     -0.04390020	      0.03844136	      0.04101021
      0.82832742	      0.00000000	     -0.04391087	      0.03846375	      0.04103717
      0.82854845	      0.00000000	     -0.04392149	      0.03848619	      0.04106417
      0.82876949	     -0.00000000	     -0.04393206	      0.03850868	      0.04109120
      0.82899053	     -0.00000000	     -0.04394257	      0.03853122	      0.04111828
      0.82921156	     -0.00000000	     -0.04395304	      0.03855382	      0.04114540
      0.82943260	     -0.00000000	     -0.04396345	      0.03857647	      0.04117256
      0.82965364	      0.00000000	     -0.04397381	      0.03859917	      0.04119976
      0.82987468	      0.00000000	     -0.04398412	      0.03862192	      0.04122700
      0.83009571	     -0.00000000	     -0.04399438	      0.03864473	      0.04125429
      0.83031675	     -0.00000000	     -0.04400458	      0.03866759	      0.04128161
      0.83053779	     -0.00000000	     -0.04401473	      0.03869051	      0.04130898
      0.83075882	     -0.00000000	     -0.04402483	      0.03871347	      0.04133638
      0.83097986	      0.00000000	     -0.04403487	      0.03873650	      0.04136383
      0.83120090	     -0.00000000	     -0.04404485	      0.03875958	      0.04139133
      0.83142193	      0.00000000	     -0.04405479	      0.03878271	      0.04141886
      0.83164297	      0.00000000	     -0.04406466	      0.03880590	      0.04144644
      0.83186401	      0.00000000	     -0.04407448	      0.03882914	      0.04147406
      0.83208505	      0.00000000	     -0.04408424	      0.03885245	      0.04150173
      0.83230608	     -0.00000000	     -0.04409395	      0.03887580	      0.04152943
      0.83250464	      0.00000000	     -0.04410262	      0.03889684	      0.04155436
      0.83270321	      0.00000000	     -0.04411124	      0.03891791	      0.04157933
      0.83290177	      0.00000000	     -0.04411981	      0.03893904	      0.04160432
      0.83310033	     -0.00000000	     -0.04412834	      0.03896021	      0.04162936
      0.83329889	     -0.00000000	     -0.04413682	      0.03898142	      0.04165443
      0.83349745	      0.00000000	     -0.04414525	      0.03900269	      0.04167954
      0.83369602	     -0.00000000	     -0.04415364	      0.03902400	      0.04170468
      0.83389458	      0.00000000	     -0.04416197	      0.03904536	      0.04172986
      0.83409314	     -0.00000000	     -0.04417025	      0.03906677	      0.04175508
      0.83429170	      0.00000000	     -0.04417849	      0.03908822	      0.04178034
      0.83449026	     -0.00000000	     -0.04418667	      0.03910973	      0.04180563
      0.83468882	      0.00000000	     -0.04419481	      0.03913128	      0.04183096
      0.83488739	      0.00000000	     -0.04420289	      0.03915288	      0.04185633
      0.83508595	     -0.00000000	     -0.04421093	      0.03917454	      0.04188173
      0.83528451	      0.00000000	     -0.04421891	      0.03919624	      0.04190717
      0.83548307	     -0.00000000	     -0.04422684	      0.03921799	      0.04193266
      0.83568163	     -0.00000000	     -0.04423471	      0.03923979	      0.04195818
      0.83588020	      0.00000000	     -0.04424254	      0.03926164	      0.04198373
      0.83607876	     -0.00000000	     -0.04425031	      0.03928354	      0.04200933
      0.83627732	      0.00000000	     -0.04425803	      0.03930550	      0.04203497
      0.83647588	      0.00000000	     -0.04426569	      0.03932750	      0.04206064
      0.83667444	     -0.00000000	     -0.04427330	      0.03934956	      0.04208636
      0.83687301	     -0.00000000	     -0.04428085	      0.03937167	      0.04211211
      0.83707157	      0.00000000	     -0.04428835	      0.03939383	      0.04213791
      0.83727013	     -0.00000000	     -0.04429580	      0.03941604	      0.04216374
      0.83746869	     -0.00000000	     -0.04430319	      0.03943831	      0.04218962
      0.83766725	      0.00000000	     -0.04431052	      0.03946063	      0.04221553
      0.83786581	      0.00000000	     -0.04431779	      0.03948300	      0.04224149
      0.83806438	     -0.00000000	     -0.04432501	      0.03950543	      0.04226749
      0.83826294	      0.00000000	     -0.04433217	      0.03952791	      0.04229353
      0.83846150	     -0.00000000	     -0.04433927	      0.03955044	      0.04231961
      0.83866006	     -0.00000000	     -0.04434631	      0.03957303	      0.04234573
      0.83885862	      0.00000000	     -0.04435329	      0.03959568	      0.04237190
      0.83905719	     -0.00000000	     -0.04436021	      0.03961838	      0.04239810
      0.83925575	     -0.00000000	     -0.04436708	      0.03964113	      0.04242435
      0.83945431	      0.00000000	     -0.04437388	      0.03966395	      0.04245064
      0.83965287	     -0.00000000	     -0.04438062	      0.03968682	      0.04247698
      0.83985143	      0.00000000	     -0.04438730	      0.03970974	      0.04250335
      0.84005000	     -0.00000000	     -0.04439391	      0.03973272	      0.04252977
      0.84024856	      0.00000000	     -0.04440047	      0.03975576	      0.04255624
      0.84044712	     -0.00000000	     -0.04440696	      0.03977886	      0.04258275
      0.84064568	     -0.00000000	     -0.04441339	      0.03980202	      0.04260930
      0.84084424	      0.00000000	     -0.04441975	      0.03982523	      0.04263590
      0.84104280	     -0.00000000	     -0.04442605	      0.03984851	      0.04266254
      0.84124137	      0.00000000	     -0.04443228	      0.03987184	      0.04268922
      0.84141998	      0.00000000	     -0.04443783	      0.03989288	      0.04271327
      0.84159859	      0.00000000	     -0.04444333	      0.03991397	      0.04273735
      0.84177720	      0.00000000	     -0.04444877	      0.03993510	      0.04276147
      0.84195581	     -0.00000000	     -0.04445416	      0.03995629	      0.04278562
      0.84213442	     -0.00000000	     -0.04445949	      0.03997752	      0.04280981
      0.84231303	     -0.00000000	     -0.04446477	      0.03999881	      0.04283404
      0.84249164	     -0.00000000	     -0.04446999	      0.04002014	      0.04285831
      0.84267026	     -0.00000000	     -0.04447515	      0.04004153	      0.04288261
      0.84284887	      0.00000000	     -0.04448026	      0.04006296	      0.04290695
      0.84302748	      0.00000000	     -0.04448532	      0.04008445	      0.04293133
      0.84320609	      0.00000000	     -0.04449031	      0.04010599	      0.04295575
      0.84338470	      0.00000000	     -0.04449525	      0.04012757	      0.04298021
      0.84356331	     -0.00000000	     -0.04450012	      0.04014921	      0.04300470
      0.84374192	      0.00000000	     -0.04450494	      0.04017090	      0.04302924
      0.84392053	     -0.00000000	     -0.04450970	      0.04019265	      0.04305381
      0.84409915	     -0.00000000	     -0.04451440	      0.04021444	      0.04307843
      0.84427776	      0.00000000	     -0.04451904	      0.04023629	      0.04310308
      0.84445637	      0.00000000	     -0.04452362	      0.04025819	      0.04312777
      0.84463498	      0.00000000	     -0.04452814	      0.04028015	      0.04315250
      0.84481359	     -0.00000000	     -0.04453260	      0.04030216	      0.04317728
      0.84499220	     -0.00000000	     -0.04453699	      0.04032422	      0.04320209
      0.84517081	     -0.00000000	     -0.04454132	      0.04034634	      0.04324003
      0.84534942	     -0.00000000	     -0.04454559	      0.04036851	      0.04328030
      0.84552804	     -0.00000000	     -0.04454980	      0.04039074	      0.04332060
      0.84570665	     -0.00000000	     -0.04455394	      0.04041302	      0.04336093
      0.84588526	     -0.00000000	     -0.04455801	      0.04043536	      0.04340131
      0.84606387	      0.00000000	     -0.04456202	      0.04045775	      0.04344172
      0.84622392	     -0.00000000	     -0.04456556	      0.04047786	      0.04347796
      0.84638398	     -0.00000000	     -0.04456904	      0.04049802	      0.04351424
      0.84654403	      0.00000000	     -0.04457248	      0.04051823	      0.04355054
      0.84670408	     -0.00000000	     -0.04457585	      0.04053848	      0.04358688
      0.84686413	      0.00000000	     -0.04457917	      0.04055877	      0.04362324
      0.84702419	      0.00000000	     -0.04458244	      0.04057911	      0.04365964
      0.84718424	     -0.00000000	     -0.04458566	      0.04059950	      0.04369606
      0.84734429	      0.00000000	     -0.04458881	      0.04061994	      0.04373252
      0.84750435	      0.00000000	     -0.04459191	      0.04064042	      0.04376901
      0.84766440	     -0.00000000	     -0.04459496	      0.04066095	      0.04380552
      0.84782445	      0.00000000	     -0.04459795	      0.04068153	      0.04384207
      0.84798451	     -0.00000000	     -0.04460088	      0.04070215	      0.04387865
      0.84814456	      0.00000000	     -0.04460375	      0.04072282	      0.04391526
      0.84830461	     -0.00000000	     -0.04460656	      0.04074354	      0.04395190
      0.84846467	     -0.00000000	     -0.04460932	      0.04076431	      0.04398857
      0.84862472	      0.00000000	     -0.04461202	      0.04078513	      0.04402527
      0.84878477	     -0.00000000	     -0.04461465	      0.04080599	      0.04406201
      0.84894482	     -0.00000000	     -0.04461723	      0.04082691	      0.04409877
      0.84910488	     -0.00000000	     -0.04461975	      0.04084787	      0.04413556
      0.84924832	      0.00000000	     -0.04462195	      0.04086670	      0.04416856
      0.84939176	      0.00000000	     -0.04462411	      0.04088557	      0.04420159
      0.84953520	     -0.00000000	     -0.04462621	      0.04090447	      0.04423464
      0.84967864	     -0.00000000	     -0.04462827	      0.04092342	      0.04426771
      0.84982208	      0.00000000	     -0.04463028	      0.04094241	      0.04430081
      0.84996552	      0.00000000	     -0.04463223	      0.04096144	      0.04433393
      0.85010896	     -0.00000000	     -0.04463414	      0.04098051	      0.04436708
      0.85025240	     -0.00000000	     -0.04463599	      0.04099962	      0.04440026
      0.85039584	      0.00000000	     -0.04463779	      0.04101877	      0.04443345
      0.85053928	      0.00000000	     -0.04463954	      0.04103797	      0.04446667
      0.85068272	      0.00000000	     -0.04464124	      0.04105720	      0.04449992
      0.85082615	     -0.00000000	     -0.04464288	      0.04107648	      0.04453319
      0.85096959	     -0.00000000	     -0.04464447	      0.04109579	      0.04456648
      0.85111303	      0.00000000	     -0.04464601	      0.04111515	      0.04459980
      0.85125647	      0.00000000	     -0.04464749	      0.04113455	      0.04463314
      0.85139991	     -0.00000000	     -0.04464892	      0.04115399	      0.04466651
      0.85152897	      0.00000000	     -0.04465016	      0.04117152	      0.04469655
      0.85165802	     -0.00000000	     -0.04465136	      0.04118908	      0.04472661
      0.85178707	      0.00000000	     -0.04465251	      0.04120668	      0.04475668
      0.85191612	     -0.00000000	     -0.04465361	      0.04122431	      0.04478678
      0.85204517	      0.00000000	     -0.04465467	      0.04124198	      0.04481690
      0.85217422	     -0.00000000	     -0.04465569	      0.04125968	      0.04484703
      0.85230328	     -0.00000000	     -0.04465666	      0.04127741	      0.04487718
      0.85243233	      0.00000000	     -0.04465758	      0.04129518	      0.04490736
      0.85256138	     -0.00000000	     -0.04465846	      0.04131299	      0.04493755
      0.85269043	      0.00000000	     -0.04465929	      0.04133083	      0.04496775
      0.85281948	     -0.00000000	     -0.04466007	      0.04134870	      0.04499798
      0.85294854	      0.00000000	     -0.04466081	      0.04136661	      0.04502823
      0.85307759	     -0.00000000	     -0.04466149	      0.04138456	      0.04505849
      0.85320664	     -0.00000000	     -0.04466213	      0.04140254	      0.04508877
      0.85333569	     -0.00000000	     -0.04466273	      0.04142056	      0.04511907
      0.85346474	      0.00000000	     -0.04466327	      0.04143861	      0.04514939
      0.85359379	     -0.00000000	     -0.04466376	      0.04145670	      0.04517972
      0.85372285	     -0.00000000	     -0.04466421	      0.04147482	      0.04521007
      0.85383826	     -0.00000000	     -0.04466457	      0.04149106	      0.04523723
      0.85395368	     -0.00000000	     -0.04466488	      0.04150733	      0.04526440
      0.85406909	     -0.00000000	     -0.04466516	      0.04152362	      0.04529159
      0.85418451	     -0.00000000	     -0.04466540	      0.04153995	      0.04531879
      0.85429992	      0.00000000	     -0.04466559	      0.04155631	      0.04534600
      0.85441534	     -0.00000000	     -0.04466575	      0.04157269	      0.04537323
      0.85453075	     -0.00000000	     -0.04466586	      0.04158910	      0.04540047
      0.85464617	     -0.00000000	     -0.04466593	      0.04160555	      0.04542772
      0.85476158	     -0.00000000	     -0.04466597	      0.04162202	      0.04545499
      0.85487700	      0.00000000	     -0.04466596	      0.04163852	      0.04548226
      0.85499241	      0.00000000	     -0.04466591	      0.04165505	      0.04550956
      0.85510783	      0.00000000	     -0.04466581	      0.04167162	      0.04553686
      0.85522324	     -0.00000000	     -0.04466568	      0.04168821	      0.04556417
      0.85533866	      0.00000000	     -0.04466550	      0.04170483	      0.04559150
      0.85545407	      0.00000000	     -0.04466528	      0.04172148	      0.04561884
      0.85553803	      0.00000000	     -0.04466509	      0.04173361	      0.04563874
      0.85562198	     -0.00000000	     -0.04466488	      0.04174576	      0.04565864
      0.85572780	      0.00000000	     -0.04466458	      0.04176109	      0.04568373
      0.85583362	      0.00000000	     -0.04466425	      0.04177645	      0.04570883
      0.85593944	     -0.00000000	     -0.04466387	      0.04179183	      0.04573395
      0.85604527	      0.00000000	     -0.04466347	      0.04180724	      0.04575907
      0.85615109	      0.00000000	     -0.04466302	      0.04182268	      0.04578420
      0.85625691	      0.00000000	     -0.04466254	      0.04183814	      0.04580934
      0.85636273	      0.00000000	     -0.04466202	      0.04185363	      0.04583449
      0.85646855	      0.00000000	     -0.04466146	      0.04186914	      0.04585965
      0.85657437	      0.00000000	     -0.04466086	      0.04188468	      0.04588481
      0.85668019	      0.00000000	     -0.04466023	      0.04190024	      0.04590999
      0.85678601	     -0.00000000	     -0.04465955	      0.04191583	      0.04593517
      0.85689183	      0.00000000	     -0.04465884	      0.04193145	      0.04596037
      0.85699765	     -0.00000000	     -0.04465809	      0.04194709	      0.04598557
      0.85710347	     -0.00000000	     -0.04465730	      0.04196276	      0.04601077
      0.85720929	     -0.00000000	     -0.04465647	      0.04197845	      0.04603599
      0.85731511	     -0.00000000	     -0.04465560	      0.04199417	      0.04606121
      0.85742093	     -0.00000000	     -0.04465470	      0.04200992	      0.04608645
      0.85752675	     -0.00000000	     -0.04465375	      0.04202569	      0.04611169
      0.85763257	      0.00000000	     -0.04465276	      0.04204150	      0.04613693
      0.85773839	      0.00000000	     -0.04465173	      0.04205732	      0.04616219
      0.85784421	     -0.00000000	     -0.04465066	      0.04207318	      0.04618745
      0.85795003	      0.00000000	     -0.04464955	      0.04208906	      0.04621271
      0.85805585	      0.00000000	     -0.04464840	      0.04210496	      0.04623799
      0.85816167	     -0.00000000	     -0.04464721	      0.04212090	      0.04626327
      0.85826749	      0.00000000	     -0.04464598	      0.04213686	      0.04628856
      0.85837331	     -0.00000000	     -0.04464471	      0.04215285	      0.04631385
      0.85847913	      0.00000000	     -0.04464339	      0.04216887	      0.04633916
      0.85858496	      0.00000000	     -0.04464203	      0.04218491	      0.04636446
      0.85871214	     -0.00000000	     -0.04464035	      0.04220423	      0.04639489
      0.85883932	      0.00000000	     -0.04463860	      0.04222359	      0.04642532
      0.85896650	      0.00000000	     -0.04463679	      0.04224299	      0.04645576
      0.85909368	      0.00000000	     -0.04463491	      0.04226243	      0.04648622
      0.85922086	     -0.00000000	     -0.04463298	      0.04228192	      0.04651668
      0.85934804	      0.00000000	     -0.04463098	      0.04230144	      0.04654714
      0.85947522	     -0.00000000	     -0.04462892	      0.04232100	      0.04657762
      0.85960240	      0.00000000	     -0.04462679	      0.04234061	      0.04660811
      0.85972958	     -0.00000000	     -0.04462460	      0.04236026	      0.04663860
      0.85985676	      0.00000000	     -0.04462235	      0.04237995	      0.04666910
      0.85998394	      0.00000000	     -0.04462003	      0.04239969	      0.04669961
      0.86011112	     -0.00000000	     -0.04461764	      0.04241947	      0.04673013
      0.86023829	     -0.00000000	     -0.04461519	      0.04243929	      0.04676066
      0.86036547	      0.00000000	     -0.04461267	      0.04245915	      0.04679119
      0.86049265	     -0.00000000	     -0.04461009	      0.04247906	      0.04682173
      0.86054091	      0.00000000	     -0.04460909	      0.04248663	      0.04683332
      0.86061671	      0.00000000	     -0.04460750	      0.04249853	      0.04685153
      0.86099571	      0.00000000	     -0.04459919	      0.04255826	      0.04694261
      0.86237498	     -0.00000000	     -0.04456369	      0.04277888	      0.04727437
      0.86375425	     -0.00000000	     -0.04451955	      0.04300437	      0.04760597
      0.86513352	     -0.00000000	     -0.04446631	      0.04324653	      0.04793660
      0.86636486	     -0.00000000	     -0.04441076	      0.04354357	      0.04823028
      0.86759620	      0.00000000	     -0.04434736	      0.04384365	      0.04852199
      0.86882753	     -0.00000000	     -0.04427589	      0.04414628	      0.04881119
      0.87005887	      0.00000000	     -0.04419618	      0.04445093	      0.04909739
      0.87129021	     -0.00000000	     -0.04410807	      0.04475707	      0.04938012
      0.87252155	      0.00000000	     -0.04401148	      0.04506418	      0.04965896
      0.87375288	     -0.00000000	     -0.04390635	      0.04537171	      0.04993351
      0.87498422	      0.00000000	     -0.04379268	      0.04567914	      0.05020342
      0.87621556	      0.00000000	     -0.04367049	      0.04598596	      0.05046836
      0.87744690	     -0.00000000	     -0.04353989	      0.04629166	      0.05072806
      0.87757003	      0.00000000	     -0.04352637	      0.04632215	      0.05075374
      0.87818570	      0.00000000	     -0.04345753	      0.04647435	      0.05088127
      0.87820051	      0.00000000	     -0.04345585	      0.04647800	      0.05088432
      0.87821051	     -0.00000000	     -0.04345472	      0.04648047	      0.05088638
      0.87822161	     -0.00000000	     -0.04345345	      0.04648321	      0.05088867
      0.87823161	      0.00000000	     -0.04345232	      0.04648568	      0.05089073
      0.87824161	     -0.00000000	     -0.04345118	      0.04648814	      0.05089279
      0.87825161	     -0.00000000	     -0.04345004	      0.04649061	      0.05089484
      0.87826161	      0.00000000	     -0.04344890	      0.04649308	      0.05089690
      0.87827161	      0.00000000	     -0.04344776	      0.04649555	      0.05089896
      0.87828161	      0.00000000	     -0.04344662	      0.04649801	      0.05090102
      0.87829161	      0.00000000	     -0.04344548	      0.04650048	      0.05090307
      0.87830161	      0.00000000	     -0.04344434	      0.04650295	      0.05090513
      0.87831161	      0.00000000	     -0.04344320	      0.04650541	      0.05090718
      0.87832161	      0.00000000	     -0.04344206	      0.04650788	      0.05090924
      0.87833161	     -0.00000000	     -0.04344092	      0.04651034	      0.05091129
      0.87834161	      0.00000000	     -0.04343978	      0.04651281	      0.05091335
      0.87835161	      0.00000000	     -0.04343864	      0.04651527	      0.05091540
      0.87836161	     -0.00000000	     -0.04343749	      0.04651773	      0.05091745
      0.87837161	      0.00000000	     -0.04343635	      0.04652019	      0.05091950
      0.87838161	     -0.00000000	     -0.04343521	      0.04652264	      0.05092154
      0.87839161	      0.00000000	     -0.04343407	      0.04652510	      0.05092359
      0.87840235	     -0.00000000	     -0.04343285	      0.04652773	      0.05092578
      0.87841235	      0.00000000	     -0.04343172	      0.04653017	      0.05092781
      0.87842235	     -0.00000000	     -0.04343058	      0.04653260	      0.05092985
      0.87843235	      0.00000000	     -0.04342945	      0.04653503	      0.05093187
      0.87844235	     -0.00000000	     -0.04342832	      0.04653746	      0.05093389
      0.87845235	      0.00000000	     -0.04342720	      0.04653987	      0.05093591
      0.87846235	      0.00000000	     -0.04342608	      0.04654227	      0.05093792
      0.87847235	      0.00000000	     -0.04342496	      0.04654466	      0.05093992
      0.87848235	      0.00000000	     -0.04342385	      0.04654704	      0.05094191
      0.87849235	     -0.00000000	     -0.04342275	      0.04654940	      0.05094389
      0.87850235	      0.00000000	     -0.04342165	      0.04655175	      0.05094586
      0.87851235	     -0.00000000	     -0.04342056	      0.04655408	      0.05094782
      0.87852235	      0.00000000	     -0.04341948	      0.04655639	      0.05094977
      0.87853235	      0.00000000	     -0.04341841	      0.04655868	      0.05095170
      0.87854235	      0.00000000	     -0.04341735	      0.04656095	      0.05095362
      0.87855235	     -0.00000000	     -0.04341630	      0.04656319	      0.05095552
      0.87856235	      0.00000000	     -0.04341526	      0.04656541	      0.05095740
      0.87857235	     -0.00000000	     -0.04341423	      0.04656760	      0.05095927
      0.87858465	      0.00000000	     -0.04341298	      0.04657026	      0.05096154
      0.87859694	      0.00000000	     -0.04341176	      0.04657288	      0.05096378
      0.87861211	     -0.00000000	     -0.04341027	      0.04657604	      0.05096650
      0.87863063	     -0.00000000	     -0.04340851	      0.04657979	      0.05096975
      0.87864676	      0.00000000	     -0.04340701	      0.04658297	      0.05097252
      0.87866290	      0.00000000	     -0.04340556	      0.04658605	      0.05097522
      0.87867739	     -0.00000000	     -0.04340429	      0.04658874	      0.05097760
      0.87869187	      0.00000000	     -0.04340306	      0.04659136	      0.05097993
      0.87870636	      0.00000000	     -0.04340187	      0.04659390	      0.05098220
      0.87872085	      0.00000000	     -0.04340070	      0.04659636	      0.05098443
      0.87873534	     -0.00000000	     -0.04339958	      0.04659875	      0.05098660
      0.87874983	      0.00000000	     -0.04339848	      0.04660106	      0.05098873
      0.87876432	     -0.00000000	     -0.04339742	      0.04660331	      0.05099081
      0.87877880	     -0.00000000	     -0.04339640	      0.04660548	      0.05099284
      0.87879329	     -0.00000000	     -0.04339540	      0.04660759	      0.05099483
      0.87880778	      0.00000000	     -0.04339443	      0.04660964	      0.05099678
      0.87882227	     -0.00000000	     -0.04339349	      0.04661162	      0.05099868
      0.87883676	     -0.00000000	     -0.04339258	      0.04661355	      0.05100055
      0.87885125	     -0.00000000	     -0.04339170	      0.04661542	      0.05100238
      0.87886573	      0.00000000	     -0.04339083	      0.04661724	      0.05100418
      0.87888022	      0.00000000	     -0.04338999	      0.04661901	      0.05100595
      0.87889471	     -0.00000000	     -0.04338917	      0.04662074	      0.05100768
      0.87890920	      0.00000000	     -0.04338837	      0.04662242	      0.05100939
      0.87892369	     -0.00000000	     -0.04338759	      0.04662407	      0.05101107
      0.87893818	      0.00000000	     -0.04338683	      0.04662568	      0.05101273
      0.87895266	      0.00000000	     -0.04338608	      0.04662726	      0.05101436
      0.87896715	     -0.00000000	     -0.04338534	      0.04662881	      0.05101598
      0.87898164	     -0.00000000	     -0.04338462	      0.04663033	      0.05101757
      0.87899613	     -0.00000000	     -0.04338391	      0.04663182	      0.05101915
      0.87901062	     -0.00000000	     -0.04338321	      0.04663329	      0.05102072
      0.87902510	      0.00000000	     -0.04338252	      0.04663474	      0.05102226
      0.87903959	     -0.00000000	     -0.04338185	      0.04663617	      0.05102380
      0.87905408	      0.00000000	     -0.04338117	      0.04663758	      0.05102532
      0.87907172	      0.00000000	     -0.04338037	      0.04663927	      0.05102716
      0.87908935	     -0.00000000	     -0.04337957	      0.04664094	      0.05102898
      0.87910699	     -0.00000000	     -0.04337879	      0.04664259	      0.05103080
      0.87912462	      0.00000000	     -0.04337801	      0.04664423	      0.05103260
      0.87914226	      0.00000000	     -0.04337723	      0.04664585	      0.05103438
      0.87915989	     -0.00000000	     -0.04337647	      0.04664745	      0.05103616
      0.87917752	      0.00000000	     -0.04337571	      0.04664905	      0.05103793
      0.87919516	      0.00000000	     -0.04337495	      0.04665063	      0.05103970
      0.87921279	      0.00000000	     -0.04337420	      0.04665220	      0.05104146
      0.87923479	      0.00000000	     -0.04337327	      0.04665415	      0.05104364
      0.87925678	      0.00000000	     -0.04337235	      0.04665609	      0.05104582
      0.87927877	     -0.00000000	     -0.04337142	      0.04665802	      0.05104798
      0.87930076	      0.00000000	     -0.04337051	      0.04665994	      0.05105015
      0.87932734	      0.00000000	     -0.04336940	      0.04666225	      0.05105275
      0.87935392	      0.00000000	     -0.04336830	      0.04666455	      0.05105536
      0.87938050	      0.00000000	     -0.04336720	      0.04666685	      0.05105795
      0.87940707	      0.00000000	     -0.04336611	      0.04666914	      0.05106054
      0.87943941	     -0.00000000	     -0.04336477	      0.04667191	      0.05106369
      0.87947174	      0.00000000	     -0.04336345	      0.04667469	      0.05106683
      0.87950407	     -0.00000000	     -0.04336212	      0.04667745	      0.05106997
      0.87953640	      0.00000000	     -0.04336079	      0.04668022	      0.05107311
      0.87957600	      0.00000000	     -0.04335917	      0.04668359	      0.05107695
      0.87961559	     -0.00000000	     -0.04335755	      0.04668697	      0.05108078
      0.87965518	      0.00000000	     -0.04335592	      0.04669034	      0.05108461
      0.87969478	     -0.00000000	     -0.04335430	      0.04669371	      0.05108844
      0.87974453	     -0.00000000	     -0.04335226	      0.04669795	      0.05109325
      0.87979429	      0.00000000	     -0.04335022	      0.04670218	      0.05109806
      0.87984404	     -0.00000000	     -0.04334818	      0.04670641	      0.05110286
      0.87990418	      0.00000000	     -0.04334571	      0.04671152	      0.05110866
      0.87996431	      0.00000000	     -0.04334324	      0.04671663	      0.05111446
      0.88002445	     -0.00000000	     -0.04334077	      0.04672174	      0.05112026
      0.88010100	      0.00000000	     -0.04333762	      0.04672824	      0.05112763
      0.88017755	     -0.00000000	     -0.04333447	      0.04673474	      0.05113500
      0.88025410	      0.00000000	     -0.04333131	      0.04674123	      0.05114237
      0.88035348	     -0.00000000	     -0.04332720	      0.04674967	      0.05115193
      0.88045285	      0.00000000	     -0.04332309	      0.04675810	      0.05116148
      0.88055223	      0.00000000	     -0.04331898	      0.04676653	      0.05117102
      0.88067308	     -0.00000000	     -0.04331396	      0.04677678	      0.05118261
      0.88079394	     -0.00000000	     -0.04330894	      0.04678702	      0.05119420
      0.88091479	     -0.00000000	     -0.04330391	      0.04679726	      0.05120577
      0.88103565	     -0.00000000	     -0.04329887	      0.04680750	      0.05121733
      0.88115650	     -0.00000000	     -0.04329382	      0.04681773	      0.05122889
      0.88127735	     -0.00000000	     -0.04328876	      0.04682796	      0.05124043
      0.88142334	     -0.00000000	     -0.04328264	      0.04684032	      0.05125435
      0.88156933	      0.00000000	     -0.04327650	      0.04685266	      0.05126826
      0.88171532	      0.00000000	     -0.04327036	      0.04686500	      0.05128215
      0.88192158	      0.00000000	     -0.04326165	      0.04688243	      0.05130175
      0.88210499	     -0.00000000	     -0.04325389	      0.04689791	      0.05131915
      0.88228839	      0.00000000	     -0.04324611	      0.04691338	      0.05133652
      0.88247180	     -0.00000000	     -0.04323831	      0.04692884	      0.05135386
      0.88265520	      0.00000000	     -0.04323050	      0.04694429	      0.05137117
      0.88283861	      0.00000000	     -0.04322266	      0.04695972	      0.05138846
      0.88302201	     -0.00000000	     -0.04321481	      0.04697515	      0.05140572
      0.88323584	      0.00000000	     -0.04320563	      0.04699312	      0.05142580
      0.88342459	     -0.00000000	     -0.04319751	      0.04700896	      0.05144349
      0.88361334	     -0.00000000	     -0.04318937	      0.04702479	      0.05146116
      0.88380209	      0.00000000	     -0.04318121	      0.04704061	      0.05147879
      0.88397170	      0.00000000	     -0.04317386	      0.04705481	      0.05149460
      0.88414130	      0.00000000	     -0.04316650	      0.04706900	      0.05151039
      0.88431090	     -0.00000000	     -0.04315912	      0.04708318	      0.05152616
      0.88448050	      0.00000000	     -0.04315173	      0.04709734	      0.05154189
      0.88465011	      0.00000000	     -0.04314433	      0.04711149	      0.05155761
      0.88481971	      0.00000000	     -0.04313691	      0.04712563	      0.05157329
      0.88498931	     -0.00000000	     -0.04312948	      0.04713976	      0.05158895
      0.88520599	      0.00000000	     -0.04311996	      0.04715779	      0.05160891
      0.88542267	     -0.00000000	     -0.04311042	      0.04717580	      0.05162884
      0.88569970	     -0.00000000	     -0.04309820	      0.04719879	      0.05165424
      0.88593230	      0.00000000	     -0.04308790	      0.04721807	      0.05167552
      0.88617283	      0.00000000	     -0.04307723	      0.04723797	      0.05169747
      0.88641335	      0.00000000	     -0.04306653	      0.04725785	      0.05171936
      0.88665387	     -0.00000000	     -0.04305581	      0.04727770	      0.05174119
      0.88689440	      0.00000000	     -0.04304506	      0.04729752	      0.05176297
      0.88713492	      0.00000000	     -0.04303429	      0.04731732	      0.05178470
      0.88737544	     -0.00000000	     -0.04302349	      0.04733708	      0.05180636
      0.88761596	      0.00000000	     -0.04301266	      0.04735681	      0.05182797
      0.88785649	     -0.00000000	     -0.04300182	      0.04737652	      0.05184952
      0.88809701	      0.00000000	     -0.04299094	      0.04739619	      0.05187102
      0.88833753	     -0.00000000	     -0.04298005	      0.04741583	      0.05189246
      0.88857806	     -0.00000000	     -0.04296913	      0.04743544	      0.05191384
      0.88881858	     -0.00000000	     -0.04295818	      0.04745502	      0.05193516
      0.88905910	     -0.00000000	     -0.04294722	      0.04747457	      0.05195642
      0.88915092	      0.00000000	     -0.04294302	      0.04748202	      0.05196452
      0.88923905	     -0.00000000	     -0.04293900	      0.04748917	      0.05197229
      0.88932718	      0.00000000	     -0.04293497	      0.04749632	      0.05198005
      0.88940354	     -0.00000000	     -0.04293147	      0.04750250	      0.05198677
      0.88947989	      0.00000000	     -0.04292798	      0.04750869	      0.05199348
      0.88954461	     -0.00000000	     -0.04292501	      0.04751393	      0.05199917
      0.88960933	     -0.00000000	     -0.04292204	      0.04751916	      0.05200485
      0.88967404	      0.00000000	     -0.04291908	      0.04752440	      0.05201052
      0.88973219	      0.00000000	     -0.04291641	      0.04752910	      0.05201561
      0.88979033	      0.00000000	     -0.04291374	      0.04753379	      0.05202070
      0.88984848	      0.00000000	     -0.04291107	      0.04753849	      0.05202579
      0.88990662	      0.00000000	     -0.04290840	      0.04754318	      0.05203087
      0.88996476	      0.00000000	     -0.04290573	      0.04754787	      0.05203595
      0.89002291	      0.00000000	     -0.04290306	      0.04755255	      0.05204102
      0.89007509	     -0.00000000	     -0.04290066	      0.04755675	      0.05204557
      0.89012727	     -0.00000000	     -0.04289827	      0.04756095	      0.05205011
      0.89017945	      0.00000000	     -0.04289587	      0.04756514	      0.05205465
      0.89023163	      0.00000000	     -0.04289347	      0.04756933	      0.05205919
      0.89028381	      0.00000000	     -0.04289107	      0.04757352	      0.05206372
      0.89033599	      0.00000000	     -0.04288868	      0.04757770	      0.05206824
      0.89038817	      0.00000000	     -0.04288628	      0.04758188	      0.05207276
      0.89044035	      0.00000000	     -0.04288389	      0.04758606	      0.05207727
      0.89049253	     -0.00000000	     -0.04288149	      0.04759022	      0.05208178
      0.89054471	     -0.00000000	     -0.04287910	      0.04759439	      0.05208628
      0.89059689	      0.00000000	     -0.04287671	      0.04759854	      0.05209077
      0.89064907	     -0.00000000	     -0.04287432	      0.04760269	      0.05209526
      0.89070125	     -0.00000000	     -0.04287194	      0.04760684	      0.05209974
      0.89075343	      0.00000000	     -0.04286955	      0.04761097	      0.05210421
      0.89080561	     -0.00000000	     -0.04286717	      0.04761510	      0.05210867
      0.89085779	      0.00000000	     -0.04286479	      0.04761922	      0.05211312
      0.89090997	      0.00000000	     -0.04286242	      0.04762333	      0.05211756
      0.89096215	      0.00000000	     -0.04286004	      0.04762743	      0.05212199
      0.89101433	      0.00000000	     -0.04285768	      0.04763152	      0.05212641
      0.89106651	      0.00000000	     -0.04285531	      0.04763561	      0.05213082
      0.89111869	      0.00000000	     -0.04285295	      0.04763968	      0.05213522
      0.89117087	     -0.00000000	     -0.04285060	      0.04764373	      0.05213961
      0.89122305	     -0.00000000	     -0.04284825	      0.04764778	      0.05214398
      0.89127523	     -0.00000000	     -0.04284591	      0.04765182	      0.05214834
      0.89132741	     -0.00000000	     -0.04284357	      0.04765584	      0.05215268
      0.89137959	     -0.00000000	     -0.04284124	      0.04765984	      0.05215701
      0.89143178	      0.00000000	     -0.04283892	      0.04766383	      0.05216132
      0.89148396	      0.00000000	     -0.04283660	      0.04766781	      0.05216562
      0.89153614	     -0.00000000	     -0.04283429	      0.04767177	      0.05216990
      0.89158832	      0.00000000	     -0.04283199	      0.04767571	      0.05217416
      0.89164050	      0.00000000	     -0.04282970	      0.04767963	      0.05217840
      0.89169268	     -0.00000000	     -0.04282742	      0.04768354	      0.05218263
      0.89174486	      0.00000000	     -0.04282514	      0.04768743	      0.05218683
      0.89179704	      0.00000000	     -0.04282288	      0.04769130	      0.05219101
      0.89184922	     -0.00000000	     -0.04282063	      0.04769514	      0.05219517
      0.89190140	     -0.00000000	     -0.04281838	      0.04769897	      0.05219931
      0.89195358	     -0.00000000	     -0.04281615	      0.04770277	      0.05220343
      0.89200576	      0.00000000	     -0.04281394	      0.04770655	      0.05220752
      0.89205794	     -0.00000000	     -0.04281173	      0.04771031	      0.05221158
      0.89211012	     -0.00000000	     -0.04280953	      0.04771405	      0.05221562
      0.89216230	      0.00000000	     -0.04280735	      0.04771775	      0.05221964
      0.89221448	      0.00000000	     -0.04280519	      0.04772144	      0.05222363
      0.89226666	      0.00000000	     -0.04280303	      0.04772509	      0.05222759
      0.89231884	     -0.00000000	     -0.04280089	      0.04772872	      0.05223152
      0.89237102	      0.00000000	     -0.04279877	      0.04773232	      0.05223542
      0.89242320	     -0.00000000	     -0.04279666	      0.04773590	      0.05223930
      0.89247538	     -0.00000000	     -0.04279457	      0.04773944	      0.05224314
      0.89252756	      0.00000000	     -0.04279249	      0.04774296	      0.05224695
      0.89259197	     -0.00000000	     -0.04278995	      0.04774725	      0.05225161
      0.89265639	     -0.00000000	     -0.04278744	      0.04775150	      0.05225622
      0.89272080	     -0.00000000	     -0.04278495	      0.04775570	      0.05226078
      0.89278521	     -0.00000000	     -0.04278249	      0.04775985	      0.05226529
      0.89286922	      0.00000000	     -0.04277932	      0.04776519	      0.05227109
      0.89295322	     -0.00000000	     -0.04277621	      0.04777044	      0.05227679
      0.89303481	      0.00000000	     -0.04277323	      0.04777545	      0.05228224
      0.89311641	      0.00000000	     -0.04277030	      0.04778038	      0.05228760
      0.89318491	      0.00000000	     -0.04276788	      0.04778445	      0.05229203
      0.89325341	      0.00000000	     -0.04276549	      0.04778845	      0.05229639
      0.89332191	     -0.00000000	     -0.04276314	      0.04779239	      0.05230068
      0.89338307	     -0.00000000	     -0.04276107	      0.04779586	      0.05230446
      0.89344424	      0.00000000	     -0.04275904	      0.04779927	      0.05230818
      0.89350541	      0.00000000	     -0.04275703	      0.04780263	      0.05231185
      0.89356658	     -0.00000000	     -0.04275505	      0.04780594	      0.05231546
      0.89362775	      0.00000000	     -0.04275311	      0.04780919	      0.05231901
      0.89368892	     -0.00000000	     -0.04275119	      0.04781239	      0.05232251
      0.89375009	     -0.00000000	     -0.04274930	      0.04781554	      0.05232595
      0.89380459	     -0.00000000	     -0.04274765	      0.04781830	      0.05232897
      0.89385910	     -0.00000000	     -0.04274602	      0.04782102	      0.05233194
      0.89391361	     -0.00000000	     -0.04274442	      0.04782370	      0.05233487
      0.89396812	      0.00000000	     -0.04274284	      0.04782633	      0.05233775
      0.89402263	     -0.00000000	     -0.04274128	      0.04782892	      0.05234059
      0.89407713	     -0.00000000	     -0.04273975	      0.04783147	      0.05234339
      0.89413164	     -0.00000000	     -0.04273824	      0.04783398	      0.05234613
      0.89418615	     -0.00000000	     -0.04273676	      0.04783644	      0.05234884
      0.89424066	     -0.00000000	     -0.04273530	      0.04783887	      0.05235149
      0.89429517	     -0.00000000	     -0.04273387	      0.04784125	      0.05235411
      0.89434967	     -0.00000000	     -0.04273246	      0.04784359	      0.05235668
      0.89440418	      0.00000000	     -0.04273108	      0.04784589	      0.05235920
      0.89445869	      0.00000000	     -0.04272972	      0.04784815	      0.05236168
      0.89451320	     -0.00000000	     -0.04272838	      0.04785036	      0.05236412
      0.89456771	     -0.00000000	     -0.04272707	      0.04785254	      0.05236651
      0.89462221	     -0.00000000	     -0.04272578	      0.04785468	      0.05236886
      0.89467672	     -0.00000000	     -0.04272451	      0.04785677	      0.05237117
      0.89473123	      0.00000000	     -0.04272327	      0.04785883	      0.05237343
      0.89478574	      0.00000000	     -0.04272205	      0.04786085	      0.05237565
      0.89484024	      0.00000000	     -0.04272086	      0.04786283	      0.05237783
      0.89489475	     -0.00000000	     -0.04271968	      0.04786477	      0.05237997
      0.89494926	      0.00000000	     -0.04271853	      0.04786667	      0.05238207
      0.89500377	     -0.00000000	     -0.04271740	      0.04786854	      0.05238412
      0.89505828	      0.00000000	     -0.04271630	      0.04787037	      0.05238614
      0.89511278	      0.00000000	     -0.04271521	      0.04787216	      0.05238812
      0.89516729	      0.00000000	     -0.04271415	      0.04787392	      0.05239005
      0.89522180	      0.00000000	     -0.04271311	      0.04787564	      0.05239195
      0.89527631	     -0.00000000	     -0.04271209	      0.04787732	      0.05239381
      0.89533082	      0.00000000	     -0.04271109	      0.04787897	      0.05239563
      0.89538532	      0.00000000	     -0.04271011	      0.04788059	      0.05239741
      0.89543983	      0.00000000	     -0.04270915	      0.04788217	      0.05239916
      0.89549434	      0.00000000	     -0.04270821	      0.04788372	      0.05240087
      0.89554885	      0.00000000	     -0.04270729	      0.04788524	      0.05240255
      0.89560336	     -0.00000000	     -0.04270639	      0.04788672	      0.05240419
      0.89565786	     -0.00000000	     -0.04270551	      0.04788818	      0.05240579
      0.89571237	     -0.00000000	     -0.04270464	      0.04788960	      0.05240736
      0.89576688	      0.00000000	     -0.04270380	      0.04789099	      0.05240889
      0.89582139	     -0.00000000	     -0.04270297	      0.04789235	      0.05241040
      0.89587590	      0.00000000	     -0.04270216	      0.04789368	      0.05241187
      0.89593040	     -0.00000000	     -0.04270137	      0.04789498	      0.05241330
      0.89598491	     -0.00000000	     -0.04270060	      0.04789625	      0.05241471
      0.89603942	      0.00000000	     -0.04269984	      0.04789750	      0.05241608
      0.89609393	     -0.00000000	     -0.04269910	      0.04789871	      0.05241742
      0.89614844	     -0.00000000	     -0.04269838	      0.04789990	      0.05241874
      0.89620294	     -0.00000000	     -0.04269767	      0.04790106	      0.05242002
      0.89625745	     -0.00000000	     -0.04269698	      0.04790220	      0.05242127
      0.89631196	     -0.00000000	     -0.04269631	      0.04790331	      0.05242250
      0.89636647	     -0.00000000	     -0.04269565	      0.04790439	      0.05242370
      0.89642098	     -0.00000000	     -0.04269500	      0.04790546	      0.05242487
      0.89647548	      0.00000000	     -0.04269437	      0.04790649	      0.05242601
      0.89652999	     -0.00000000	     -0.04269375	      0.04790750	      0.05242712
      0.89658450	      0.00000000	     -0.04269315	      0.04790849	      0.05242821
      0.89663901	     -0.00000000	     -0.04269256	      0.04790946	      0.05242928
      0.89669352	      0.00000000	     -0.04269199	      0.04791040	      0.05243031
      0.89674802	      0.00000000	     -0.04269143	      0.04791132	      0.05243133
      0.89680253	     -0.00000000	     -0.04269088	      0.04791222	      0.05243232
      0.89685704	      0.00000000	     -0.04269034	      0.04791310	      0.05243328
      0.89692262	      0.00000000	     -0.04268972	      0.04791413	      0.05243441
      0.89698820	      0.00000000	     -0.04268911	      0.04791513	      0.05243551
      0.89705378	     -0.00000000	     -0.04268851	      0.04791610	      0.05243658
      0.89711936	     -0.00000000	     -0.04268794	      0.04791704	      0.05243761
      0.89718494	     -0.00000000	     -0.04268738	      0.04791796	      0.05243861
      0.89725052	     -0.00000000	     -0.04268683	      0.04791885	      0.05243959
      0.89731610	     -0.00000000	     -0.04268631	      0.04791972	      0.05244053
      0.89738168	     -0.00000000	     -0.04268579	      0.04792055	      0.05244145
      0.89744726	      0.00000000	     -0.04268530	      0.04792137	      0.05244234
      0.89751284	      0.00000000	     -0.04268481	      0.04792216	      0.05244320
      0.89757842	     -0.00000000	     -0.04268434	      0.04792293	      0.05244403
      0.89764401	      0.00000000	     -0.04268389	      0.04792367	      0.05244484
      0.89770959	      0.00000000	     -0.04268345	      0.04792440	      0.05244563
      0.89777517	     -0.00000000	     -0.04268302	      0.04792510	      0.05244638
      0.89785437	     -0.00000000	     -0.04268252	      0.04792592	      0.05244727
      0.89793356	      0.00000000	     -0.04268204	      0.04792671	      0.05244812
      0.89801276	      0.00000000	     -0.04268157	      0.04792747	      0.05244894
      0.89809196	      0.00000000	     -0.04268112	      0.04792820	      0.05244973
      0.89817116	      0.00000000	     -0.04268069	      0.04792891	      0.05245048
      0.89825036	      0.00000000	     -0.04268027	      0.04792959	      0.05245121
      0.89832956	     -0.00000000	     -0.04267987	      0.04793024	      0.05245191
      0.89840876	     -0.00000000	     -0.04267949	      0.04793088	      0.05245258
      0.89848796	      0.00000000	     -0.04267911	      0.04793148	      0.05245322
      0.89858409	     -0.00000000	     -0.04267868	      0.04793219	      0.05245397
      0.89868023	      0.00000000	     -0.04267827	      0.04793287	      0.05245468
      0.89877637	     -0.00000000	     -0.04267787	      0.04793351	      0.05245535
      0.89887251	      0.00000000	     -0.04267750	      0.04793413	      0.05245599
      0.89896865	     -0.00000000	     -0.04267714	      0.04793471	      0.05245660
      0.89906478	     -0.00000000	     -0.04267680	      0.04793527	      0.05245717
      0.89918482	      0.00000000	     -0.04267639	      0.04793593	      0.05245785
      0.89930486	      0.00000000	     -0.04267601	      0.04793655	      0.05245848
      0.89942490	      0.00000000	     -0.04267566	      0.04793713	      0.05245907
      0.89957396	      0.00000000	     -0.04267524	      0.04793781	      0.05245974
      0.89972302	      0.00000000	     -0.04267486	      0.04793844	      0.05246036
      0.89990429	      0.00000000	     -0.04267443	      0.04793913	      0.05246103
      0.90006030	     -0.00000000	     -0.04267410	      0.04793968	      0.05246155
      0.90021630	      0.00000000	     -0.04267379	      0.04794018	      0.05246201
      0.90035610	     -0.00000000	     -0.04267354	      0.04794059	      0.05246239
      0.90049590	      0.00000000	     -0.04267331	      0.04794097	      0.05246273
      0.90063570	      0.00000000	     -0.04267309	      0.04794132	      0.05246303
      0.90077551	     -0.00000000	     -0.04267290	      0.04794164	      0.05246330
      0.90091531	     -0.00000000	     -0.04267272	      0.04794193	      0.05246355
      0.90105511	      0.00000000	     -0.04267255	      0.04794220	      0.05246376
      0.90119491	     -0.00000000	     -0.04267240	      0.04794244	      0.05246394
      0.90133471	     -0.00000000	     -0.04267227	      0.04794266	      0.05246410
      0.90147452	     -0.00000000	     -0.04267215	      0.04794286	      0.05246423
      0.90161432	     -0.00000000	     -0.04267204	      0.04794304	      0.05246435
      0.90175412	     -0.00000000	     -0.04267194	      0.04794320	      0.05246444
      0.90189392	     -0.00000000	     -0.04267185	      0.04794334	      0.05246451
      0.90203372	      0.00000000	     -0.04267177	      0.04794347	      0.05246456
      0.90217353	      0.00000000	     -0.04267171	      0.04794358	      0.05246459
      0.90231333	     -0.00000000	     -0.04267165	      0.04794368	      0.05246461
      0.90245313	      0.00000000	     -0.04267160	      0.04794376	      0.05246461
      0.90259293	      0.00000000	     -0.04267155	      0.04794383	      0.05246460
      0.90273273	     -0.00000000	     -0.04267152	      0.04794388	      0.05246457
      0.90287254	     -0.00000000	     -0.04267149	      0.04794393	      0.05246453
      0.90301234	      0.00000000	     -0.04267147	      0.04794396	      0.05246448
      0.90315214	     -0.00000000	     -0.04267146	      0.04794398	      0.05246442
      0.90329194	     -0.00000000	     -0.04267145	      0.04794400	      0.05246435
      0.90343175	      0.00000000	     -0.04267145	      0.04794400	      0.05246427
      0.90357155	      0.00000000	     -0.04267145	      0.04794400	      0.05246417
      0.90374048	      0.00000000	     -0.04267146	      0.04794399	      0.05246405
      0.90390941	     -0.00000000	     -0.04267147	      0.04794396	      0.05246392
      0.90407834	     -0.00000000	     -0.04267149	      0.04794393	      0.05246377
      0.90424726	     -0.00000000	     -0.04267152	      0.04794388	      0.05246362
      0.90441619	      0.00000000	     -0.04267155	      0.04794383	      0.05246345
      0.90462115	     -0.00000000	     -0.04267160	      0.04794375	      0.05246324
      0.90482610	     -0.00000000	     -0.04267165	      0.04794367	      0.05246302
      0.90503106	     -0.00000000	     -0.04267171	      0.04794357	      0.05246279
      0.90531553	     -0.00000000	     -0.04267180	      0.04794342	      0.05246246
      0.90553927	     -0.00000000	     -0.04267188	      0.04794330	      0.05246218
      0.90576946	      0.00000000	     -0.04267196	      0.04794316	      0.05246189
      0.90599965	     -0.00000000	     -0.04267205	      0.04794301	      0.05246159
      0.90622985	     -0.00000000	     -0.04267215	      0.04794286	      0.05246129
      0.90642964	     -0.00000000	     -0.04267223	      0.04794272	      0.05246102
      0.90662944	     -0.00000000	     -0.04267232	      0.04794258	      0.05246074
      0.90682923	      0.00000000	     -0.04267241	      0.04794243	      0.05246047
      0.90702903	     -0.00000000	     -0.04267250	      0.04794228	      0.05246018
      0.90722882	     -0.00000000	     -0.04267260	      0.04794213	      0.05245990
      0.90742861	      0.00000000	     -0.04267269	      0.04794197	      0.05245961
      0.90762841	      0.00000000	     -0.04267279	      0.04794181	      0.05245933
      0.90780709	      0.00000000	     -0.04267288	      0.04794167	      0.05245907
      0.90798576	     -0.00000000	     -0.04267297	      0.04794152	      0.05245880
      0.90816444	      0.00000000	     -0.04267306	      0.04794137	      0.05245854
      0.90834312	      0.00000000	     -0.04267315	      0.04794122	      0.05245828
      0.90852179	     -0.00000000	     -0.04267324	      0.04794107	      0.05245801
      0.90870047	     -0.00000000	     -0.04267334	      0.04794092	      0.05245775
      0.90887915	      0.00000000	     -0.04267343	      0.04794076	      0.05245748
      0.90905782	      0.00000000	     -0.04267353	      0.04794061	      0.05245722
      0.90923650	     -0.00000000	     -0.04267362	      0.04794045	      0.05245695
      0.90941518	      0.00000000	     -0.04267372	      0.04794030	      0.05245668
      0.90959385	      0.00000000	     -0.04267381	      0.04794014	      0.05245641
      0.90977253	      0.00000000	     -0.04267391	      0.04793998	      0.05245615
      0.90995121	     -0.00000000	     -0.04267401	      0.04793983	      0.05245588
      0.91012989	      0.00000000	     -0.04267410	      0.04793967	      0.05245561
      0.91030856	     -0.00000000	     -0.04267420	      0.04793951	      0.05245534
      0.91048724	      0.00000000	     -0.04267430	      0.04793935	      0.05245507
      0.91066592	      0.00000000	     -0.04267440	      0.04793919	      0.05245481
      0.91084459	      0.00000000	     -0.04267450	      0.04793903	      0.05245454
      0.91102327	     -0.00000000	     -0.04267460	      0.04793886	      0.05245427
      0.91120195	     -0.00000000	     -0.04267469	      0.04793870	      0.05245400
      0.91138062	     -0.00000000	     -0.04267479	      0.04793854	      0.05245373
      0.91155930	      0.00000000	     -0.04267489	      0.04793838	      0.05245347
      0.91173798	     -0.00000000	     -0.04267499	      0.04793822	      0.05245320
      0.91191665	     -0.00000000	     -0.04267509	      0.04793805	      0.05245293
      0.91209533	      0.00000000	     -0.04267519	      0.04793789	      0.05245267
      0.91227401	     -0.00000000	     -0.04267529	      0.04793773	      0.05245240
      0.91245269	      0.00000000	     -0.04267539	      0.04793757	      0.05245214
      0.91263136	      0.00000000	     -0.04267549	      0.04793740	      0.05245187
      0.91281004	      0.00000000	     -0.04267559	      0.04793724	      0.05245160
      0.91298872	      0.00000000	     -0.04267569	      0.04793708	      0.05245134
      0.91316739	      0.00000000	     -0.04267579	      0.04793691	      0.05245108
      0.91334607	     -0.00000000	     -0.04267589	      0.04793675	      0.05245081
      0.91352475	      0.00000000	     -0.04267599	      0.04793659	      0.05245055
      0.91370342	      0.00000000	     -0.04267609	      0.04793642	      0.05245028
      0.91388210	     -0.00000000	     -0.04267619	      0.04793626	      0.05245002
      0.91406078	     -0.00000000	     -0.04267629	      0.04793610	      0.05244976
      0.91423945	      0.00000000	     -0.04267639	      0.04793593	      0.05244950
      0.91441813	      0.00000000	     -0.04267649	      0.04793577	      0.05244923
      0.91459681	     -0.00000000	     -0.04267659	      0.04793561	      0.05244897
      0.91477549	      0.00000000	     -0.04267669	      0.04793544	      0.05244871
      0.91495416	     -0.00000000	     -0.04267679	      0.04793528	      0.05244845
      0.91513284	      0.00000000	     -0.04267689	      0.04793512	      0.05244819
      0.91531152	     -0.00000000	     -0.04267699	      0.04793495	      0.05244793
      0.91549019	     -0.00000000	     -0.04267709	      0.04793479	      0.05244767
      0.91566887	     -0.00000000	     -0.04267719	      0.04793463	      0.05244741
      0.91584755	     -0.00000000	     -0.04267729	      0.04793446	      0.05244715
      0.91602622	      0.00000000	     -0.04267739	      0.04793430	      0.05244690
      0.91620490	     -0.00000000	     -0.04267749	      0.04793413	      0.05244664
      0.91638358	      0.00000000	     -0.04267759	      0.04793397	      0.05244638
      0.91656226	     -0.00000000	     -0.04267769	      0.04793381	      0.05244612
      0.91674093	     -0.00000000	     -0.04267779	      0.04793364	      0.05244587
      0.91691961	      0.00000000	     -0.04267789	      0.04793348	      0.05244561
      0.91709829	     -0.00000000	     -0.04267799	      0.04793332	      0.05244535
      0.91727696	      0.00000000	     -0.04267809	      0.04793315	      0.05244510
      0.91745564	      0.00000000	     -0.04267819	      0.04793299	      0.05244484
      0.91763432	      0.00000000	     -0.04267829	      0.04793283	      0.05244459
      0.91781299	      0.00000000	     -0.04267839	      0.04793266	      0.05244433
      0.91799167	      0.00000000	     -0.04267849	      0.04793250	      0.05244408
      0.91817035	      0.00000000	     -0.04267859	      0.04793233	      0.05244382
      0.91834902	     -0.00000000	     -0.04267869	      0.04793217	      0.05244357
      0.91852770	     -0.00000000	     -0.04267879	      0.04793201	      0.05244331
      0.91870638	     -0.00000000	     -0.04267889	      0.04793184	      0.05244306
      0.91888506	      0.00000000	     -0.04267899	      0.04793168	      0.05244281
      0.91906373	      0.00000000	     -0.04267909	      0.04793152	      0.05244255
      0.91924241	      0.00000000	     -0.04267919	      0.04793135	      0.05244230
      0.91942109	     -0.00000000	     -0.04267930	      0.04793119	      0.05244205
      0.91959976	      0.00000000	     -0.04267940	      0.04793102	      0.05244180
      0.91977844	     -0.00000000	     -0.04267950	      0.04793086	      0.05244154
      0.91995712	      0.00000000	     -0.04267960	      0.04793070	      0.05244129
      0.92013579	      0.00000000	     -0.04267970	      0.04793053	      0.05244104
      0.92031447	      0.00000000	     -0.04267980	      0.04793037	      0.05244079
      0.92049315	     -0.00000000	     -0.04267990	      0.04793020	      0.05244054
      0.92067182	     -0.00000000	     -0.04268000	      0.04793004	      0.05244029
      0.92085050	     -0.00000000	     -0.04268010	      0.04792988	      0.05244004
      0.92102918	     -0.00000000	     -0.04268020	      0.04792971	      0.05243979
      0.92120786	      0.00000000	     -0.04268030	      0.04792955	      0.05243954
      0.92138653	     -0.00000000	     -0.04268040	      0.04792938	      0.05243929
      0.92156521	     -0.00000000	     -0.04268050	      0.04792922	      0.05243904
      0.92174389	      0.00000000	     -0.04268060	      0.04792905	      0.05243879
      0.92192256	     -0.00000000	     -0.04268070	      0.04792889	      0.05243854
      0.92210124	      0.00000000	     -0.04268080	      0.04792872	      0.05243829
      0.92227992	      0.00000000	     -0.04268090	      0.04792856	      0.05243804
      0.92245859	      0.00000000	     -0.04268100	      0.04792839	      0.05243779
      0.92263727	     -0.00000000	     -0.04268110	      0.04792823	      0.05243754
      0.92281595	     -0.00000000	     -0.04268121	      0.04792806	      0.05243729
      0.92299462	     -0.00000000	     -0.04268131	      0.04792790	      0.05243704
      0.92317330	     -0.00000000	     -0.04268141	      0.04792773	      0.05243680
      0.92335198	      0.00000000	     -0.04268151	      0.04792757	      0.05243655
      0.92353066	     -0.00000000	     -0.04268161	      0.04792740	      0.05243630
      0.92370933	      0.00000000	     -0.04268171	      0.04792724	      0.05243605
      0.92388801	      0.00000000	     -0.04268181	      0.04792707	      0.05243581
      0.92406669	      0.00000000	     -0.04268191	      0.04792691	      0.05243556
      0.92424536	     -0.00000000	     -0.04268201	      0.04792674	      0.05243531
      0.92442404	      0.00000000	     -0.04268212	      0.04792658	      0.05243506
      0.92460272	     -0.00000000	     -0.04268222	      0.04792641	      0.05243482
      0.92478139	     -0.00000000	     -0.04268232	      0.04792625	      0.05243457
      0.92496007	      0.00000000	     -0.04268242	      0.04792608	      0.05243432
      0.92513875	      0.00000000	     -0.04268252	      0.04792591	      0.05243408
      0.92531743	     -0.00000000	     -0.04268262	      0.04792575	      0.05243383
      0.92549610	     -0.00000000	     -0.04268272	      0.04792558	      0.05243358
      0.92567478	      0.00000000	     -0.04268283	      0.04792541	      0.05243334
      0.92585346	     -0.00000000	     -0.04268293	      0.04792525	      0.05243309
      0.92603213	      0.00000000	     -0.04268303	      0.04792508	      0.05243284
      0.92621081	      0.00000000	     -0.04268313	      0.04792491	      0.05243260
      0.92638949	      0.00000000	     -0.04268323	      0.04792475	      0.05243235
      0.92656816	     -0.00000000	     -0.04268333	      0.04792458	      0.05243211
      0.92674684	     -0.00000000	     -0.04268344	      0.04792441	      0.05243186
      0.92692552	     -0.00000000	     -0.04268354	      0.04792425	      0.05243162
      0.92710419	      0.00000000	     -0.04268364	      0.04792408	      0.05243137
      0.92728287	     -0.00000000	     -0.04268374	      0.04792391	      0.05243112
      0.92746155	      0.00000000	     -0.04268385	      0.04792375	      0.05243088
      0.92764023	      0.00000000	     -0.04268395	      0.04792358	      0.05243063
      0.92781890	      0.00000000	     -0.04268405	      0.04792341	      0.05243039
      0.92799758	      0.00000000	     -0.04268415	      0.04792324	      0.05243014
      0.92817626	     -0.00000000	     -0.04268425	      0.04792307	      0.05242990
      0.92835493	     -0.00000000	     -0.04268436	      0.04792291	      0.05242965
      0.92853361	      0.00000000	     -0.04268446	      0.04792274	      0.05242941
      0.92871229	     -0.00000000	     -0.04268456	      0.04792257	      0.05242916
      0.92889096	     -0.00000000	     -0.04268467	      0.04792240	      0.05242892
      0.92906964	     -0.00000000	     -0.04268477	      0.04792223	      0.05242867
      0.92924832	      0.00000000	     -0.04268487	      0.04792207	      0.05242843
      0.92942699	      0.00000000	     -0.04268497	      0.04792190	      0.05242818
      0.92960567	     -0.00000000	     -0.04268508	      0.04792173	      0.05242794
      0.92978435	     -0.00000000	     -0.04268518	      0.04792156	      0.05242770
      0.92996303	     -0.00000000	     -0.04268528	      0.04792139	      0.05242745
      0.93014170	     -0.00000000	     -0.04268539	      0.04792122	      0.05242721
      0.93032038	      0.00000000	     -0.04268549	      0.04792105	      0.05242696
      0.93049906	      0.00000000	     -0.04268559	      0.04792088	      0.05242672
      0.93067773	     -0.00000000	     -0.04268570	      0.04792071	      0.05242647
      0.93085641	     -0.00000000	     -0.04268580	      0.04792054	      0.05242623
      0.93103509	     -0.00000000	     -0.04268590	      0.04792037	      0.05242598
      0.93121376	     -0.00000000	     -0.04268601	      0.04792020	      0.05242574
      0.93139244	      0.00000000	     -0.04268611	      0.04792003	      0.05242550
      0.93157112	      0.00000000	     -0.04268622	      0.04791986	      0.05242525
      0.93174979	     -0.00000000	     -0.04268632	      0.04791969	      0.05242501
      0.93192847	      0.00000000	     -0.04268642	      0.04791952	      0.05242476
      0.93210715	      0.00000000	     -0.04268653	      0.04791935	      0.05242452
      0.93228583	      0.00000000	     -0.04268663	      0.04791918	      0.05242428
      0.93246450	     -0.00000000	     -0.04268674	      0.04791901	      0.05242403
      0.93264318	      0.00000000	     -0.04268684	      0.04791884	      0.05242379
      0.93282186	     -0.00000000	     -0.04268695	      0.04791867	      0.05242354
      0.93300053	      0.00000000	     -0.04268705	      0.04791850	      0.05242330
      0.93317921	     -0.00000000	     -0.04268715	      0.04791833	      0.05242306
      0.93335789	     -0.00000000	     -0.04268726	      0.04791816	      0.05242281
      0.93357253	      0.00000000	     -0.04268738	      0.04791795	      0.05242252
      0.93378717	      0.00000000	     -0.04268751	      0.04791774	      0.05242223
      0.93394474	      0.00000000	     -0.04268760	      0.04791759	      0.05242201
      0.93413914	      0.00000000	     -0.04268772	      0.04791740	      0.05242174
      0.93433354	      0.00000000	     -0.04268783	      0.04791722	      0.05242148
      0.93452554	     -0.00000000	     -0.04268794	      0.04791703	      0.05242122
      0.93471754	      0.00000000	     -0.04268806	      0.04791685	      0.05242096
      0.93491646	      0.00000000	     -0.04268818	      0.04791665	      0.05242068
      0.93511538	      0.00000000	     -0.04268829	      0.04791646	      0.05242041
      0.93530572	      0.00000000	     -0.04268841	      0.04791628	      0.05242015
      0.93549606	     -0.00000000	     -0.04268852	      0.04791609	      0.05241989
      0.93569548	     -0.00000000	     -0.04268864	      0.04791590	      0.05241962
      0.93589490	      0.00000000	     -0.04268875	      0.04791571	      0.05241935
      0.93607864	      0.00000000	     -0.04268886	      0.04791553	      0.05241910
      0.93626237	     -0.00000000	     -0.04268897	      0.04791535	      0.05241885
      0.93646337	     -0.00000000	     -0.04268909	      0.04791515	      0.05241857
      0.93666438	      0.00000000	     -0.04268921	      0.04791496	      0.05241830
      0.93683107	      0.00000000	     -0.04268931	      0.04791479	      0.05241807
      0.93703878	      0.00000000	     -0.04268943	      0.04791459	      0.05241778
      0.93724650	     -0.00000000	     -0.04268956	      0.04791439	      0.05241750
      0.93740657	     -0.00000000	     -0.04268965	      0.04791423	      0.05241728
      0.93760049	     -0.00000000	     -0.04268977	      0.04791404	      0.05241702
      0.93779440	     -0.00000000	     -0.04268988	      0.04791385	      0.05241675
      0.93798962	      0.00000000	     -0.04269000	      0.04791366	      0.05241648
      0.93818484	     -0.00000000	     -0.04269012	      0.04791347	      0.05241622
      0.93836234	     -0.00000000	     -0.04269022	      0.04791330	      0.05241597
      0.93853985	     -0.00000000	     -0.04269033	      0.04791312	      0.05241573
      0.93873937	     -0.00000000	     -0.04269045	      0.04791292	      0.05241546
      0.93893890	      0.00000000	     -0.04269057	      0.04791273	      0.05241519
      0.93909528	     -0.00000000	     -0.04269066	      0.04791257	      0.05241497
      0.93929605	     -0.00000000	     -0.04269078	      0.04791238	      0.05241470
      0.93949683	      0.00000000	     -0.04269091	      0.04791218	      0.05241442
      0.93965558	      0.00000000	     -0.04269100	      0.04791202	      0.05241421
      0.93985404	     -0.00000000	     -0.04269112	      0.04791182	      0.05241393
      0.94005250	     -0.00000000	     -0.04269124	      0.04791163	      0.05241366
      0.94021411	      0.00000000	     -0.04269134	      0.04791147	      0.05241344
      0.94042542	      0.00000000	     -0.04269147	      0.04791126	      0.05241315
      0.94063672	      0.00000000	     -0.04269159	      0.04791105	      0.05241286
      0.94079261	      0.00000000	     -0.04269169	      0.04791089	      0.05241265
      0.94094850	      0.00000000	     -0.04269178	      0.04791074	      0.05241243
      0.94112193	      0.00000000	     -0.04269189	      0.04791057	      0.05241220
      0.94129535	      0.00000000	     -0.04269199	      0.04791039	      0.05241196
      0.94148522	     -0.00000000	     -0.04269211	      0.04791020	      0.05241170
      0.94167508	      0.00000000	     -0.04269222	      0.04791001	      0.05241144
      0.94183086	     -0.00000000	     -0.04269232	      0.04790986	      0.05241122
      0.94203502	     -0.00000000	     -0.04269244	      0.04790965	      0.05241094
      0.94223919	     -0.00000000	     -0.04269257	      0.04790945	      0.05241066
      0.94239879	     -0.00000000	     -0.04269267	      0.04790929	      0.05241044
      0.94255839	     -0.00000000	     -0.04269276	      0.04790913	      0.05241022
      0.94273271	      0.00000000	     -0.04269287	      0.04790895	      0.05240998
      0.94290702	     -0.00000000	     -0.04269298	      0.04790878	      0.05240974
      0.94308839	      0.00000000	     -0.04269309	      0.04790860	      0.05240950
      0.94326977	      0.00000000	     -0.04269320	      0.04790841	      0.05240925
      0.94342452	     -0.00000000	     -0.04269329	      0.04790826	      0.05240903
      0.94363789	     -0.00000000	     -0.04269342	      0.04790804	      0.05240874
      0.94385126	      0.00000000	     -0.04269356	      0.04790783	      0.05240845
      0.94398554	      0.00000000	     -0.04269364	      0.04790769	      0.05240826
      0.94411983	      0.00000000	     -0.04269372	      0.04790756	      0.05240808
      0.94430474	      0.00000000	     -0.04269383	      0.04790737	      0.05240782
      0.94448966	     -0.00000000	     -0.04269395	      0.04790718	      0.05240757
      0.94465552	     -0.00000000	     -0.04269405	      0.04790701	      0.05240734
      0.94482138	     -0.00000000	     -0.04269415	      0.04790685	      0.05240711
      0.94497594	      0.00000000	     -0.04269425	      0.04790669	      0.05240690
      0.94518539	     -0.00000000	     -0.04269438	      0.04790648	      0.05240661
      0.94539483	     -0.00000000	     -0.04269451	      0.04790626	      0.05240632
      0.94554036	     -0.00000000	     -0.04269460	      0.04790612	      0.05240612
      0.94568589	     -0.00000000	     -0.04269469	      0.04790597	      0.05240592
      0.94582241	     -0.00000000	     -0.04269477	      0.04790583	      0.05240573
      0.94604103	     -0.00000000	     -0.04269491	      0.04790560	      0.05240543
      0.94619421	     -0.00000000	     -0.04269501	      0.04790545	      0.05240521
      0.94634740	      0.00000000	     -0.04269510	      0.04790529	      0.05240500
      0.94650059	      0.00000000	     -0.04269520	      0.04790514	      0.05240479
      0.94665659	     -0.00000000	     -0.04269529	      0.04790498	      0.05240457
      0.94686760	     -0.00000000	     -0.04269542	      0.04790476	      0.05240428
      0.94707860	     -0.00000000	     -0.04269556	      0.04790454	      0.05240399
      0.94722277	     -0.00000000	     -0.04269565	      0.04790439	      0.05240379
      0.94736694	      0.00000000	     -0.04269574	      0.04790425	      0.05240359
      0.94753239	     -0.00000000	     -0.04269584	      0.04790408	      0.05240336
      0.94774052	     -0.00000000	     -0.04269597	      0.04790386	      0.05240307
      0.94792882	      0.00000000	     -0.04269609	      0.04790367	      0.05240281
      0.94816156	     -0.00000000	     -0.04269624	      0.04790343	      0.05240249
      0.94830967	     -0.00000000	     -0.04269633	      0.04790327	      0.05240228
      0.94849029	     -0.00000000	     -0.04269644	      0.04790309	      0.05240203
      0.94866271	      0.00000000	     -0.04269655	      0.04790291	      0.05240179
      0.94888166	      0.00000000	     -0.04269669	      0.04790268	      0.05240149
      0.94902423	      0.00000000	     -0.04269678	      0.04790253	      0.05240129
      0.94924940	     -0.00000000	     -0.04269692	      0.04790230	      0.05240098
      0.94939209	     -0.00000000	     -0.04269701	      0.04790215	      0.05240078
      0.94953477	     -0.00000000	     -0.04269710	      0.04790200	      0.05240058
      0.94971387	      0.00000000	     -0.04269722	      0.04790182	      0.05240033
      0.94990293	      0.00000000	     -0.04269733	      0.04790162	      0.05240007
      0.95009199	      0.00000000	     -0.04269745	      0.04790142	      0.05239980
      0.95024750	     -0.00000000	     -0.04269755	      0.04790126	      0.05239959
      0.95040301	     -0.00000000	     -0.04269765	      0.04790110	      0.05239937
      0.95057789	     -0.00000000	     -0.04269776	      0.04790092	      0.05239913
      0.95075276	      0.00000000	     -0.04269788	      0.04790073	      0.05239888
      0.95092764	      0.00000000	     -0.04269799	      0.04790055	      0.05239864
      0.95108328	     -0.00000000	     -0.04269809	      0.04790039	      0.05239842
      0.95123892	      0.00000000	     -0.04269819	      0.04790022	      0.05239820
      0.95139456	      0.00000000	     -0.04269828	      0.04790006	      0.05239799
      0.95156366	     -0.00000000	     -0.04269839	      0.04789988	      0.05239775
      0.95173276	     -0.00000000	     -0.04269850	      0.04789970	      0.05239751
      0.95190186	      0.00000000	     -0.04269861	      0.04789953	      0.05239728
      0.95207096	      0.00000000	     -0.04269872	      0.04789935	      0.05239704
      0.95221085	     -0.00000000	     -0.04269881	      0.04789920	      0.05239684
      0.95235074	     -0.00000000	     -0.04269890	      0.04789905	      0.05239665
      0.95253303	     -0.00000000	     -0.04269901	      0.04789886	      0.05239639
      0.95271532	     -0.00000000	     -0.04269913	      0.04789867	      0.05239614
      0.95285305	     -0.00000000	     -0.04269922	      0.04789852	      0.05239594
      0.95299078	     -0.00000000	     -0.04269931	      0.04789838	      0.05239575
      0.95317360	      0.00000000	     -0.04269943	      0.04789818	      0.05239549
      0.95335641	     -0.00000000	     -0.04269954	      0.04789799	      0.05239524
      0.95349308	     -0.00000000	     -0.04269963	      0.04789784	      0.05239504
      0.95362974	     -0.00000000	     -0.04269972	      0.04789770	      0.05239485
      0.95381300	      0.00000000	     -0.04269984	      0.04789750	      0.05239460
      0.95399626	     -0.00000000	     -0.04269996	      0.04789731	      0.05239434
      0.95412931	      0.00000000	     -0.04270004	      0.04789717	      0.05239415
      0.95426237	     -0.00000000	     -0.04270013	      0.04789702	      0.05239396
      0.95444662	     -0.00000000	     -0.04270025	      0.04789683	      0.05239370
      0.95463087	      0.00000000	     -0.04270037	      0.04789663	      0.05239344
      0.95476180	      0.00000000	     -0.04270046	      0.04789649	      0.05239326
      0.95489273	     -0.00000000	     -0.04270054	      0.04789635	      0.05239307
      0.95507746	     -0.00000000	     -0.04270066	      0.04789615	      0.05239281
      0.95526219	     -0.00000000	     -0.04270078	      0.04789595	      0.05239255
      0.95539084	     -0.00000000	     -0.04270087	      0.04789582	      0.05239237
      0.95551949	     -0.00000000	     -0.04270095	      0.04789568	      0.05239219
      0.95570454	      0.00000000	     -0.04270107	      0.04789548	      0.05239193
      0.95588959	     -0.00000000	     -0.04270119	      0.04789528	      0.05239167
      0.95601650	      0.00000000	     -0.04270127	      0.04789514	      0.05239149
      0.95614342	      0.00000000	     -0.04270136	      0.04789501	      0.05239131
      0.95632880	     -0.00000000	     -0.04270148	      0.04789481	      0.05239104
      0.95651418	     -0.00000000	     -0.04270160	      0.04789461	      0.05239078
      0.95663892	      0.00000000	     -0.04270168	      0.04789447	      0.05239060
      0.95676366	     -0.00000000	     -0.04270177	      0.04789434	      0.05239043
      0.95694899	      0.00000000	     -0.04270189	      0.04789413	      0.05239016
      0.95713433	     -0.00000000	     -0.04270201	      0.04789393	      0.05238990
      0.95725823	     -0.00000000	     -0.04270209	      0.04789380	      0.05238972
      0.95738213	      0.00000000	     -0.04270217	      0.04789367	      0.05238955
      0.95756817	     -0.00000000	     -0.04270230	      0.04789346	      0.05238928
      0.95773384	     -0.00000000	     -0.04270241	      0.04789328	      0.05238905
      0.95787780	      0.00000000	     -0.04270250	      0.04789313	      0.05238884
      0.95802175	      0.00000000	     -0.04270260	      0.04789297	      0.05238864
      0.95820280	     -0.00000000	     -0.04270272	      0.04789277	      0.05238838
      0.95833754	     -0.00000000	     -0.04270280	      0.04789262	      0.05238819
      0.95847228	      0.00000000	     -0.04270289	      0.04789248	      0.05238800
      0.95863854	     -0.00000000	     -0.04270300	      0.04789230	      0.05238776
      0.95880330	     -0.00000000	     -0.04270311	      0.04789212	      0.05238752
      0.95896806	      0.00000000	     -0.04270322	      0.04789193	      0.05238729
      0.95913282	     -0.00000000	     -0.04270333	      0.04789175	      0.05238705
      0.95926978	      0.00000000	     -0.04270342	      0.04789160	      0.05238686
      0.95940674	      0.00000000	     -0.04270352	      0.04789145	      0.05238666
      0.95954370	      0.00000000	     -0.04270361	      0.04789130	      0.05238647
      0.95972395	     -0.00000000	     -0.04270373	      0.04789110	      0.05238621
      0.95987848	      0.00000000	     -0.04270383	      0.04789093	      0.05238599
      0.96003302	     -0.00000000	     -0.04270393	      0.04789076	      0.05238576
      0.96018755	     -0.00000000	     -0.04270404	      0.04789059	      0.05238554
      0.96032478	      0.00000000	     -0.04270413	      0.04789044	      0.05238535
      0.96046201	      0.00000000	     -0.04270422	      0.04789029	      0.05238515
      0.96064008	      0.00000000	     -0.04270434	      0.04789009	      0.05238489
      0.96077667	     -0.00000000	     -0.04270443	      0.04788994	      0.05238470
      0.96091325	      0.00000000	     -0.04270453	      0.04788979	      0.05238450
      0.96104984	      0.00000000	     -0.04270462	      0.04788964	      0.05238430
      0.96122877	      0.00000000	     -0.04270474	      0.04788944	      0.05238405
      0.96137889	     -0.00000000	     -0.04270484	      0.04788927	      0.05238383
      0.96152900	      0.00000000	     -0.04270494	      0.04788911	      0.05238361
      0.96167912	     -0.00000000	     -0.04270504	      0.04788894	      0.05238340
      0.96182924	      0.00000000	     -0.04270514	      0.04788877	      0.05238318
      0.96197935	      0.00000000	     -0.04270525	      0.04788861	      0.05238297
      0.96212947	      0.00000000	     -0.04270535	      0.04788844	      0.05238275
      0.96227958	     -0.00000000	     -0.04270545	      0.04788827	      0.05238253
      0.96242970	     -0.00000000	     -0.04270555	      0.04788810	      0.05238231
      0.96257981	     -0.00000000	     -0.04270565	      0.04788793	      0.05238210
      0.96271064	      0.00000000	     -0.04270574	      0.04788779	      0.05238191
      0.96284147	      0.00000000	     -0.04270583	      0.04788764	      0.05238172
      0.96302013	     -0.00000000	     -0.04270595	      0.04788744	      0.05238146
      0.96315556	     -0.00000000	     -0.04270604	      0.04788729	      0.05238126
      0.96329100	     -0.00000000	     -0.04270614	      0.04788714	      0.05238107
      0.96342643	      0.00000000	     -0.04270623	      0.04788698	      0.05238087
      0.96360240	     -0.00000000	     -0.04270635	      0.04788679	      0.05238062
      0.96374631	     -0.00000000	     -0.04270645	      0.04788662	      0.05238041
      0.96389023	     -0.00000000	     -0.04270655	      0.04788646	      0.05238020
      0.96403414	     -0.00000000	     -0.04270665	      0.04788630	      0.05237999
      0.96417805	      0.00000000	     -0.04270674	      0.04788614	      0.05237978
      0.96432197	      0.00000000	     -0.04270684	      0.04788597	      0.05237957
      0.96446588	      0.00000000	     -0.04270694	      0.04788581	      0.05237936
      0.96460979	      0.00000000	     -0.04270704	      0.04788565	      0.05237915
      0.96476914	     -0.00000000	     -0.04270715	      0.04788547	      0.05237892
      0.96492849	     -0.00000000	     -0.04270726	      0.04788529	      0.05237869
      0.96505409	      0.00000000	     -0.04270735	      0.04788514	      0.05237850
      0.96517969	     -0.00000000	     -0.04270743	      0.04788500	      0.05237832
      0.96536358	      0.00000000	     -0.04270756	      0.04788479	      0.05237805
      0.96549277	      0.00000000	     -0.04270765	      0.04788464	      0.05237786
      0.96562196	      0.00000000	     -0.04270774	      0.04788450	      0.05237767
      0.96578281	     -0.00000000	     -0.04270785	      0.04788431	      0.05237744
      0.96593622	     -0.00000000	     -0.04270796	      0.04788414	      0.05237721
      0.96608963	     -0.00000000	     -0.04270806	      0.04788396	      0.05237699
      0.96624304	      0.00000000	     -0.04270817	      0.04788379	      0.05237676
      0.96637216	      0.00000000	     -0.04270826	      0.04788364	      0.05237657
      0.96650129	      0.00000000	     -0.04270835	      0.04788349	      0.05237639
      0.96663041	      0.00000000	     -0.04270844	      0.04788334	      0.05237620
      0.96681034	     -0.00000000	     -0.04270856	      0.04788314	      0.05237593
      0.96694623	     -0.00000000	     -0.04270866	      0.04788298	      0.05237573
      0.96708213	      0.00000000	     -0.04270875	      0.04788283	      0.05237553
      0.96721802	     -0.00000000	     -0.04270885	      0.04788267	      0.05237533
      0.96739386	     -0.00000000	     -0.04270897	      0.04788247	      0.05237507
      0.96751493	     -0.00000000	     -0.04270905	      0.04788233	      0.05237489
      0.96763599	      0.00000000	     -0.04270914	      0.04788219	      0.05237472
      0.96780186	      0.00000000	     -0.04270926	      0.04788200	      0.05237447
      0.96796179	      0.00000000	     -0.04270937	      0.04788181	      0.05237424
      0.96812173	     -0.00000000	     -0.04270948	      0.04788163	      0.05237400
      0.96825231	      0.00000000	     -0.04270957	      0.04788147	      0.05237381
      0.96838288	      0.00000000	     -0.04270966	      0.04788132	      0.05237361
      0.96854858	     -0.00000000	     -0.04270978	      0.04788113	      0.05237337
      0.96868079	     -0.00000000	     -0.04270987	      0.04788098	      0.05237317
      0.96881300	     -0.00000000	     -0.04270997	      0.04788082	      0.05237298
      0.96894522	     -0.00000000	     -0.04271006	      0.04788067	      0.05237278
      0.96912353	     -0.00000000	     -0.04271019	      0.04788046	      0.05237252
      0.96924206	      0.00000000	     -0.04271027	      0.04788032	      0.05237234
      0.96936059	      0.00000000	     -0.04271035	      0.04788019	      0.05237217
      0.96952745	      0.00000000	     -0.04271047	      0.04787999	      0.05237192
      0.96968715	     -0.00000000	     -0.04271058	      0.04787980	      0.05237168
      0.96984685	     -0.00000000	     -0.04271070	      0.04787962	      0.05237144
      0.96997478	     -0.00000000	     -0.04271079	      0.04787947	      0.05237125
      0.97010270	      0.00000000	     -0.04271088	      0.04787932	      0.05237106
      0.97026769	     -0.00000000	     -0.04271100	      0.04787912	      0.05237082
      0.97039894	     -0.00000000	     -0.04271109	      0.04787897	      0.05237062
      0.97053020	     -0.00000000	     -0.04271118	      0.04787882	      0.05237042
      0.97066145	     -0.00000000	     -0.04271128	      0.04787866	      0.05237023
      0.97083493	     -0.00000000	     -0.04271140	      0.04787846	      0.05236997
      0.97095409	      0.00000000	     -0.04271149	      0.04787832	      0.05236979
      0.97107324	     -0.00000000	     -0.04271157	      0.04787818	      0.05236961
      0.97123544	     -0.00000000	     -0.04271169	      0.04787798	      0.05236937
      0.97138905	     -0.00000000	     -0.04271180	      0.04787780	      0.05236914
      0.97154265	     -0.00000000	     -0.04271191	      0.04787762	      0.05236891
      0.97167005	      0.00000000	     -0.04271200	      0.04787747	      0.05236872
      0.97179744	     -0.00000000	     -0.04271209	      0.04787732	      0.05236853
      0.97195714	      0.00000000	     -0.04271220	      0.04787713	      0.05236829
      0.97208920	     -0.00000000	     -0.04271230	      0.04787697	      0.05236809
      0.97222125	     -0.00000000	     -0.04271239	      0.04787682	      0.05236789
      0.97235331	     -0.00000000	     -0.04271249	      0.04787666	      0.05236769
      0.97251477	      0.00000000	     -0.04271261	      0.04787647	      0.05236745
      0.97263830	      0.00000000	     -0.04271269	      0.04787632	      0.05236726
      0.97276184	     -0.00000000	     -0.04271278	      0.04787617	      0.05236708
      0.97291374	     -0.00000000	     -0.04271289	      0.04787599	      0.05236685
      0.97305816	     -0.00000000	     -0.04271300	      0.04787582	      0.05236663
      0.97320259	     -0.00000000	     -0.04271310	      0.04787565	      0.05236641
      0.97334701	      0.00000000	     -0.04271321	      0.04787547	      0.05236620
      0.97347046	      0.00000000	     -0.04271330	      0.04787533	      0.05236601
      0.97359390	      0.00000000	     -0.04271339	      0.04787518	      0.05236582
      0.97371734	      0.00000000	     -0.04271348	      0.04787503	      0.05236564
      0.97390437	      0.00000000	     -0.04271361	      0.04787481	      0.05236535
      0.97401454	     -0.00000000	     -0.04271369	      0.04787467	      0.05236519
      0.97412472	     -0.00000000	     -0.04271377	      0.04787454	      0.05236502
      0.97429827	     -0.00000000	     -0.04271390	      0.04787433	      0.05236475
      0.97442104	     -0.00000000	     -0.04271399	      0.04787418	      0.05236457
      0.97466987	     -0.00000000	     -0.04271417	      0.04787388	      0.05236419
      0.97476656	     -0.00000000	     -0.04271424	      0.04787377	      0.05236404
      0.97488895	      0.00000000	     -0.04271433	      0.04787362	      0.05236386
      0.97510182	      0.00000000	     -0.04271449	      0.04787336	      0.05236353
      0.97533057	     -0.00000000	     -0.04271465	      0.04787308	      0.05236318
      0.97543466	      0.00000000	     -0.04271473	      0.04787296	      0.05236303
      0.97556158	      0.00000000	     -0.04271482	      0.04787280	      0.05236283
      0.97574051	     -0.00000000	     -0.04271496	      0.04787259	      0.05236256
      0.97586752	     -0.00000000	     -0.04271505	      0.04787243	      0.05236236
      0.97599453	     -0.00000000	     -0.04271514	      0.04787228	      0.05236217
      0.97612155	      0.00000000	     -0.04271524	      0.04787212	      0.05236198
      0.97629122	      0.00000000	     -0.04271536	      0.04787191	      0.05236172
      0.97640544	      0.00000000	     -0.04271545	      0.04787177	      0.05236154
      0.97651965	      0.00000000	     -0.04271553	      0.04787164	      0.05236137
      0.97667915	     -0.00000000	     -0.04271565	      0.04787144	      0.05236112
      0.97682671	      0.00000000	     -0.04271576	      0.04787126	      0.05236090
      0.97697427	     -0.00000000	     -0.04271587	      0.04787108	      0.05236067
      0.97709720	      0.00000000	     -0.04271596	      0.04787093	      0.05236048
      0.97722013	     -0.00000000	     -0.04271605	      0.04787078	      0.05236029
      0.97737243	     -0.00000000	     -0.04271616	      0.04787059	      0.05236006
      0.97750255	     -0.00000000	     -0.04271626	      0.04787043	      0.05235986
      0.97763267	     -0.00000000	     -0.04271636	      0.04787027	      0.05235965
      0.97776279	      0.00000000	     -0.04271645	      0.04787011	      0.05235945
      0.97789291	     -0.00000000	     -0.04271655	      0.04786995	      0.05235925
      0.97802303	     -0.00000000	     -0.04271665	      0.04786979	      0.05235905
      0.97818044	     -0.00000000	     -0.04271677	      0.04786959	      0.05235881
      0.97829592	      0.00000000	     -0.04271685	      0.04786945	      0.05235863
      0.97841141	      0.00000000	     -0.04271694	      0.04786931	      0.05235845
      0.97856378	     -0.00000000	     -0.04271705	      0.04786912	      0.05235822
      0.97870566	      0.00000000	     -0.04271716	      0.04786894	      0.05235800
      0.97884755	      0.00000000	     -0.04271727	      0.04786877	      0.05235778
      0.97897216	     -0.00000000	     -0.04271736	      0.04786861	      0.05235758
      0.97909677	      0.00000000	     -0.04271745	      0.04786846	      0.05235739
      0.97922138	      0.00000000	     -0.04271755	      0.04786830	      0.05235720
      0.97937472	      0.00000000	     -0.04271766	      0.04786811	      0.05235696
      0.97950477	     -0.00000000	     -0.04271776	      0.04786795	      0.05235675
      0.97963482	      0.00000000	     -0.04271786	      0.04786779	      0.05235655
      0.97976488	     -0.00000000	     -0.04271796	      0.04786762	      0.05235635
      0.97989493	     -0.00000000	     -0.04271806	      0.04786746	      0.05235615
      0.98002498	     -0.00000000	     -0.04271816	      0.04786730	      0.05235594
      0.98015503	      0.00000000	     -0.04271825	      0.04786713	      0.05235574
      0.98028508	     -0.00000000	     -0.04271835	      0.04786697	      0.05235554
      0.98041513	      0.00000000	     -0.04271845	      0.04786681	      0.05235533
      0.98054519	      0.00000000	     -0.04271855	      0.04786664	      0.05235513
      0.98067524	      0.00000000	     -0.04271865	      0.04786648	      0.05235493
      0.98083228	     -0.00000000	     -0.04271877	      0.04786628	      0.05235468
      0.98094258	      0.00000000	     -0.04271885	      0.04786614	      0.05235451
      0.98105288	     -0.00000000	     -0.04271894	      0.04786601	      0.05235434
      0.98120848	      0.00000000	     -0.04271906	      0.04786581	      0.05235409
      0.98135198	      0.00000000	     -0.04271916	      0.04786563	      0.05235387
      0.98149549	      0.00000000	     -0.04271927	      0.04786545	      0.05235364
      0.98161404	     -0.00000000	     -0.04271937	      0.04786530	      0.05235345
      0.98173259	     -0.00000000	     -0.04271946	      0.04786515	      0.05235327
      0.98188108	     -0.00000000	     -0.04271957	      0.04786496	      0.05235303
      0.98200942	     -0.00000000	     -0.04271967	      0.04786479	      0.05235283
      0.98213776	      0.00000000	     -0.04271977	      0.04786463	      0.05235263
      0.98226610	      0.00000000	     -0.04271987	      0.04786447	      0.05235243
      0.98239444	     -0.00000000	     -0.04271996	      0.04786430	      0.05235222
      0.98252278	     -0.00000000	     -0.04272006	      0.04786414	      0.05235202
      0.98265112	     -0.00000000	     -0.04272016	      0.04786398	      0.05235182
      0.98277947	      0.00000000	     -0.04272026	      0.04786381	      0.05235161
      0.98290781	      0.00000000	     -0.04272036	      0.04786365	      0.05235141
      0.98303615	      0.00000000	     -0.04272046	      0.04786349	      0.05235121
      0.98316449	     -0.00000000	     -0.04272056	      0.04786332	      0.05235100
      0.98329283	      0.00000000	     -0.04272066	      0.04786316	      0.05235080
      0.98342117	      0.00000000	     -0.04272076	      0.04786299	      0.05235060
      0.98354951	      0.00000000	     -0.04272086	      0.04786283	      0.05235039
      0.98367785	     -0.00000000	     -0.04272096	      0.04786266	      0.05235019
      0.98380619	      0.00000000	     -0.04272106	      0.04786250	      0.05234998
      0.98393454	     -0.00000000	     -0.04272116	      0.04786233	      0.05234978
      0.98406288	     -0.00000000	     -0.04272126	      0.04786217	      0.05234957
      0.98419122	      0.00000000	     -0.04272136	      0.04786200	      0.05234937
      0.98431956	     -0.00000000	     -0.04272146	      0.04786184	      0.05234916
      0.98444790	      0.00000000	     -0.04272156	      0.04786167	      0.05234896
      0.98457624	     -0.00000000	     -0.04272166	      0.04786150	      0.05234875
      0.98470458	      0.00000000	     -0.04272176	      0.04786134	      0.05234855
      0.98483292	      0.00000000	     -0.04272186	      0.04786117	      0.05234834
      0.98496126	      0.00000000	     -0.04272196	      0.04786100	      0.05234814
      0.98508961	     -0.00000000	     -0.04272206	      0.04786084	      0.05234793
      0.98521795	     -0.00000000	     -0.04272216	      0.04786067	      0.05234773
      0.98534629	      0.00000000	     -0.04272226	      0.04786050	      0.05234752
      0.98547463	      0.00000000	     -0.04272236	      0.04786034	      0.05234731
      0.98560297	     -0.00000000	     -0.04272246	      0.04786017	      0.05234711
      0.98573131	     -0.00000000	     -0.04272256	      0.04786000	      0.05234690
      0.98585965	      0.00000000	     -0.04272266	      0.04785983	      0.05234669
      0.98598799	      0.00000000	     -0.04272277	      0.04785967	      0.05234649
      0.98611633	      0.00000000	     -0.04272287	      0.04785950	      0.05234628
      0.98622958	      0.00000000	     -0.04272296	      0.04785935	      0.05234610
      0.98634283	     -0.00000000	     -0.04272305	      0.04785920	      0.05234591
      0.98648619	      0.00000000	     -0.04272316	      0.04785901	      0.05234568
      0.98662955	      0.00000000	     -0.04272327	      0.04785883	      0.05234545
      0.98673504	     -0.00000000	     -0.04272336	      0.04785869	      0.05234528
      0.98684052	     -0.00000000	     -0.04272344	      0.04785855	      0.05234511
      0.98700062	      0.00000000	     -0.04272357	      0.04785834	      0.05234485
      0.98712696	     -0.00000000	     -0.04272367	      0.04785817	      0.05234464
      0.98725331	      0.00000000	     -0.04272377	      0.04785800	      0.05234444
      0.98737965	     -0.00000000	     -0.04272387	      0.04785784	      0.05234423
      0.98750600	      0.00000000	     -0.04272397	      0.04785767	      0.05234403
      0.98763234	      0.00000000	     -0.04272407	      0.04785750	      0.05234382
      0.98775869	      0.00000000	     -0.04272417	      0.04785734	      0.05234362
      0.98788503	      0.00000000	     -0.04272427	      0.04785717	      0.05234341
      0.98801138	     -0.00000000	     -0.04272438	      0.04785700	      0.05234320
      0.98813772	      0.00000000	     -0.04272448	      0.04785683	      0.05234300
      0.98826406	      0.00000000	     -0.04272458	      0.04785667	      0.05234279
      0.98839041	     -0.00000000	     -0.04272468	      0.04785650	      0.05234259
      0.98851675	      0.00000000	     -0.04272478	      0.04785633	      0.05234238
      0.98862995	      0.00000000	     -0.04272487	      0.04785618	      0.05234219
      0.98874315	     -0.00000000	     -0.04272496	      0.04785603	      0.05234201
      0.98885636	     -0.00000000	     -0.04272506	      0.04785588	      0.05234182
      0.98901926	      0.00000000	     -0.04272519	      0.04785566	      0.05234155
      0.98912918	     -0.00000000	     -0.04272528	      0.04785551	      0.05234137
      0.98923910	      0.00000000	     -0.04272536	      0.04785536	      0.05234119
      0.98938503	      0.00000000	     -0.04272548	      0.04785517	      0.05234095
      0.98951335	      0.00000000	     -0.04272559	      0.04785500	      0.05234074
      0.98964168	     -0.00000000	     -0.04272569	      0.04785482	      0.05234053
      0.98977001	      0.00000000	     -0.04272579	      0.04785465	      0.05234032
      0.98989833	      0.00000000	     -0.04272590	      0.04785448	      0.05234011
      0.99001075	      0.00000000	     -0.04272599	      0.04785433	      0.05233992
      0.99012317	     -0.00000000	     -0.04272608	      0.04785417	      0.05233974
      0.99026188	     -0.00000000	     -0.04272619	      0.04785399	      0.05233951
      0.99040060	      0.00000000	     -0.04272631	      0.04785380	      0.05233928
      0.99050550	      0.00000000	     -0.04272639	      0.04785366	      0.05233910
      0.99061040	      0.00000000	     -0.04272648	      0.04785352	      0.05233893
      0.99076290	     -0.00000000	     -0.04272660	      0.04785331	      0.05233868
      0.99087170	      0.00000000	     -0.04272669	      0.04785316	      0.05233850
      0.99098050	     -0.00000000	     -0.04272678	      0.04785301	      0.05233832
      0.99114380	      0.00000000	     -0.04272692	      0.04785279	      0.05233804
      0.99126453	     -0.00000000	     -0.04272701	      0.04785263	      0.05233784
      0.99138527	     -0.00000000	     -0.04272711	      0.04785246	      0.05233764
      0.99150600	      0.00000000	     -0.04272721	      0.04785230	      0.05233744
      0.99162674	     -0.00000000	     -0.04272731	      0.04785213	      0.05233724
      0.99177948	     -0.00000000	     -0.04272744	      0.04785192	      0.05233698
      0.99188260	      0.00000000	     -0.04272752	      0.04785178	      0.05233681
      0.99198572	     -0.00000000	     -0.04272761	      0.04785164	      0.05233664
      0.99213580	      0.00000000	     -0.04272773	      0.04785144	      0.05233639
      0.99226828	     -0.00000000	     -0.04272784	      0.04785125	      0.05233617
      0.99240077	     -0.00000000	     -0.04272795	      0.04785107	      0.05233594
      0.99251594	      0.00000000	     -0.04272805	      0.04785091	      0.05233575
      0.99263111	     -0.00000000	     -0.04272814	      0.04785076	      0.05233556
      0.99274628	     -0.00000000	     -0.04272824	      0.04785060	      0.05233536
      0.99288969	      0.00000000	     -0.04272836	      0.04785040	      0.05233512
      0.99300791	      0.00000000	     -0.04272846	      0.04785024	      0.05233492
      0.99312614	     -0.00000000	     -0.04272855	      0.04785007	      0.05233473
      0.99324436	     -0.00000000	     -0.04272865	      0.04784991	      0.05233453
      0.99336259	      0.00000000	     -0.04272875	      0.04784975	      0.05233433
      0.99350820	      0.00000000	     -0.04272887	      0.04784954	      0.05233408
      0.99361568	     -0.00000000	     -0.04272896	      0.04784940	      0.05233390
      0.99372316	      0.00000000	     -0.04272905	      0.04784925	      0.05233372
      0.99386313	      0.00000000	     -0.04272917	      0.04784905	      0.05233348
      0.99400311	      0.00000000	     -0.04272929	      0.04784886	      0.05233324
      0.99410908	     -0.00000000	     -0.04272938	      0.04784871	      0.05233307
      0.99421504	     -0.00000000	     -0.04272947	      0.04784856	      0.05233289
      0.99435520	     -0.00000000	     -0.04272958	      0.04784837	      0.05233265
      0.99448221	     -0.00000000	     -0.04272969	      0.04784819	      0.05233243
      0.99460923	      0.00000000	     -0.04272980	      0.04784801	      0.05233222
      0.99473625	     -0.00000000	     -0.04272990	      0.04784784	      0.05233200
      0.99484525	     -0.00000000	     -0.04273000	      0.04784768	      0.05233182
      0.99495424	     -0.00000000	     -0.04273009	      0.04784753	      0.05233163
      0.99508669	      0.00000000	     -0.04273020	      0.04784734	      0.05233140
      0.99521914	      0.00000000	     -0.04273031	      0.04784716	      0.05233118
      0.99533216	     -0.00000000	     -0.04273041	      0.04784700	      0.05233099
      0.99544519	      0.00000000	     -0.04273050	      0.04784684	      0.05233079
      0.99555822	      0.00000000	     -0.04273060	      0.04784668	      0.05233060
      0.99570339	     -0.00000000	     -0.04273072	      0.04784648	      0.05233035
      0.99581403	      0.00000000	     -0.04273081	      0.04784632	      0.05233016
      0.99592467	      0.00000000	     -0.04273091	      0.04784617	      0.05232998
      0.99605848	     -0.00000000	     -0.04273102	      0.04784598	      0.05232975
      0.99619230	      0.00000000	     -0.04273113	      0.04784579	      0.05232952
      0.99629747	     -0.00000000	     -0.04273122	      0.04784564	      0.05232934
      0.99640264	      0.00000000	     -0.04273131	      0.04784549	      0.05232916
      0.99654000	     -0.00000000	     -0.04273143	      0.04784530	      0.05232892
      0.99666541	      0.00000000	     -0.04273154	      0.04784512	      0.05232871
      0.99679083	      0.00000000	     -0.04273164	      0.04784495	      0.05232849
      0.99691625	     -0.00000000	     -0.04273175	      0.04784477	      0.05232828
      0.99702395	      0.00000000	     -0.04273184	      0.04784462	      0.05232809
      0.99713166	     -0.00000000	     -0.04273193	      0.04784446	      0.05232791
      0.99726294	     -0.00000000	     -0.04273205	      0.04784428	      0.05232768
      0.99739422	     -0.00000000	     -0.04273216	      0.04784409	      0.05232746
      0.99750539	      0.00000000	     -0.04273225	      0.04784393	      0.05232727
      0.99761656	      0.00000000	     -0.04273235	      0.04784378	      0.05232708
      0.99772773	      0.00000000	     -0.04273244	      0.04784362	      0.05232688
      0.99787360	      0.00000000	     -0.04273257	      0.04784341	      0.05232663
      0.99798257	      0.00000000	     -0.04273266	      0.04784326	      0.05232645
      0.99809153	      0.00000000	     -0.04273275	      0.04784310	      0.05232626
      0.99822504	     -0.00000000	     -0.04273287	      0.04784291	      0.05232603
      0.99835855	      0.00000000	     -0.04273298	      0.04784272	      0.05232580
      0.99846128	     -0.00000000	     -0.04273307	      0.04784258	      0.05232562
      0.99856401	     -0.00000000	     -0.04273316	      0.04784243	      0.05232545
      0.99870203	      0.00000000	     -0.04273328	      0.04784224	      0.05232521
      0.99882700	     -0.00000000	     -0.04273338	      0.04784206	      0.05232499
      0.99895197	     -0.00000000	     -0.04273349	      0.04784188	      0.05232478
      0.99907693	      0.00000000	     -0.04273360	      0.04784170	      0.05232456
      0.99918160	     -0.00000000	     -0.04273369	      0.04784155	      0.05232438
      0.99928627	      0.00000000	     -0.04273378	      0.04784141	      0.05232420
      0.99941865	      0.00000000	     -0.04273389	      0.04784122	      0.05232398
      0.99955103	     -0.00000000	     -0.04273400	      0.04784103	      0.05232375
      0.99965976	     -0.00000000	     -0.04273410	      0.04784087	      0.05232356
      0.99976850	     -0.00000000	     -0.04273419	      0.04784072	      0.05232337
      0.99987723	     -0.00000000	     -0.04273428	      0.04784056	      0.05232319
      1.00002720	      0.00000000	     -0.04273441	      0.04784035	      0.05232293
      1.00013291	     -0.00000000	     -0.04273450	      0.04784020	      0.05232275
      1.00023863	     -0.00000000	     -0.04273459	      0.04784005	      0.05232257
      1.00037431	     -0.00000000	     -0.04273471	      0.04783986	      0.05232233
      1.00050999	      0.00000000	     -0.04273482	      0.04783966	      0.05232210
      1.00060922	     -0.00000000	     -0.04273491	      0.04783952	      0.05232193
      1.00070844	     -0.00000000	     -0.04273499	      0.04783938	      0.05232176
      1.00084939	      0.00000000	     -0.04273511	      0.04783918	      0.05232151
      1.00097539	     -0.00000000	     -0.04273522	      0.04783900	      0.05232130
      1.00110140	      0.00000000	     -0.04273533	      0.04783882	      0.05232108
      1.00121171	     -0.00000000	     -0.04273542	      0.04783867	      0.05232089
      1.00132202	      0.00000000	     -0.04273552	      0.04783851	      0.05232070
      1.00143233	      0.00000000	     -0.04273561	      0.04783835	      0.05232051
      1.00156948	      0.00000000	     -0.04273573	      0.04783816	      0.05232028
      1.00168249	      0.00000000	     -0.04273583	      0.04783800	      0.05232008
      1.00179551	     -0.00000000	     -0.04273592	      0.04783784	      0.05231989
      1.00190852	     -0.00000000	     -0.04273602	      0.04783768	      0.05231970
      1.00202153	      0.00000000	     -0.04273612	      0.04783752	      0.05231950
      1.00216207	      0.00000000	     -0.04273624	      0.04783732	      0.05231926
      1.00226490	     -0.00000000	     -0.04273632	      0.04783717	      0.05231909
      1.00236774	     -0.00000000	     -0.04273641	      0.04783702	      0.05231891
      1.00250244	      0.00000000	     -0.04273653	      0.04783683	      0.05231868
      1.00263714	     -0.00000000	     -0.04273664	      0.04783664	      0.05231845
      1.00273806	     -0.00000000	     -0.04273673	      0.04783650	      0.05231828
      1.00283898	      0.00000000	     -0.04273681	      0.04783636	      0.05231810
      1.00297437	      0.00000000	     -0.04273693	      0.04783616	      0.05231787
      1.00309674	      0.00000000	     -0.04273703	      0.04783599	      0.05231766
      1.00321910	      0.00000000	     -0.04273714	      0.04783582	      0.05231745
      1.00334147	      0.00000000	     -0.04273724	      0.04783565	      0.05231724
      1.00344480	     -0.00000000	     -0.04273733	      0.04783550	      0.05231707
      1.00354813	      0.00000000	     -0.04273742	      0.04783535	      0.05231689
      1.00367660	      0.00000000	     -0.04273752	      0.04783517	      0.05231667
      1.00380506	      0.00000000	     -0.04273763	      0.04783499	      0.05231645
      1.00391325	     -0.00000000	     -0.04273773	      0.04783484	      0.05231627
      1.00402144	      0.00000000	     -0.04273782	      0.04783469	      0.05231609
      1.00412963	     -0.00000000	     -0.04273791	      0.04783453	      0.05231590
      1.00427048	     -0.00000000	     -0.04273803	      0.04783433	      0.05231566
      1.00437567	     -0.00000000	     -0.04273812	      0.04783419	      0.05231548
      1.00448087	      0.00000000	     -0.04273821	      0.04783404	      0.05231531
      1.00461041	      0.00000000	     -0.04273832	      0.04783386	      0.05231509
      1.00473996	      0.00000000	     -0.04273842	      0.04783367	      0.05231487
      1.00484104	      0.00000000	     -0.04273851	      0.04783353	      0.05231470
      1.00494212	     -0.00000000	     -0.04273860	      0.04783339	      0.05231452
      1.00507368	      0.00000000	     -0.04273871	      0.04783321	      0.05231430
      1.00519450	      0.00000000	     -0.04273881	      0.04783304	      0.05231410
      1.00531532	      0.00000000	     -0.04273891	      0.04783287	      0.05231389
      1.00543613	      0.00000000	     -0.04273901	      0.04783270	      0.05231369
      1.00553885	      0.00000000	     -0.04273910	      0.04783256	      0.05231352
      1.00564157	      0.00000000	     -0.04273918	      0.04783241	      0.05231334
      1.00576824	     -0.00000000	     -0.04273929	      0.04783224	      0.05231313
      1.00589492	      0.00000000	     -0.04273940	      0.04783206	      0.05231292
      1.00600265	      0.00000000	     -0.04273949	      0.04783191	      0.05231274
      1.00611038	     -0.00000000	     -0.04273958	      0.04783176	      0.05231255
      1.00621811	      0.00000000	     -0.04273967	      0.04783161	      0.05231237
      1.00635553	      0.00000000	     -0.04273978	      0.04783142	      0.05231214
      1.00646046	      0.00000000	     -0.04273987	      0.04783127	      0.05231197
      1.00656539	      0.00000000	     -0.04273996	      0.04783113	      0.05231179
      1.00669247	     -0.00000000	     -0.04274006	      0.04783095	      0.05231158
      1.00681955	      0.00000000	     -0.04274017	      0.04783077	      0.05231137
      1.00692086	     -0.00000000	     -0.04274025	      0.04783063	      0.05231120
      1.00702216	      0.00000000	     -0.04274034	      0.04783049	      0.05231103
      1.00715074	      0.00000000	     -0.04274044	      0.04783032	      0.05231081
      1.00727933	      0.00000000	     -0.04274055	      0.04783014	      0.05231060
      1.00738289	      0.00000000	     -0.04274064	      0.04782999	      0.05231043
      1.00748644	     -0.00000000	     -0.04274072	      0.04782985	      0.05231026
      1.00761226	     -0.00000000	     -0.04274082	      0.04782968	      0.05231005
      1.00773807	     -0.00000000	     -0.04274093	      0.04782951	      0.05230984
      1.00784181	      0.00000000	     -0.04274101	      0.04782936	      0.05230967
      1.00794555	     -0.00000000	     -0.04274110	      0.04782922	      0.05230949
      1.00807011	      0.00000000	     -0.04274120	      0.04782905	      0.05230929
      1.00819466	      0.00000000	     -0.04274131	      0.04782888	      0.05230908
      1.00829944	      0.00000000	     -0.04274139	      0.04782874	      0.05230891
      1.00840421	     -0.00000000	     -0.04274148	      0.04782859	      0.05230874
      1.00850899	     -0.00000000	     -0.04274156	      0.04782845	      0.05230856
      1.00865171	     -0.00000000	     -0.04274168	      0.04782825	      0.05230833
      1.00875367	      0.00000000	     -0.04274176	      0.04782812	      0.05230816
      1.00885563	      0.00000000	     -0.04274185	      0.04782798	      0.05230799
      1.00898521	     -0.00000000	     -0.04274195	      0.04782780	      0.05230778
      1.00911479	     -0.00000000	     -0.04274206	      0.04782762	      0.05230757
      1.00921163	     -0.00000000	     -0.04274214	      0.04782749	      0.05230741
      1.00930848	      0.00000000	     -0.04274222	      0.04782736	      0.05230725
      1.00944154	      0.00000000	     -0.04274232	      0.04782718	      0.05230703
      1.00956177	     -0.00000000	     -0.04274242	      0.04782702	      0.05230684
      1.00968200	     -0.00000000	     -0.04274252	      0.04782686	      0.05230664
      1.00978909	      0.00000000	     -0.04274261	      0.04782671	      0.05230647
      1.00989618	      0.00000000	     -0.04274269	      0.04782657	      0.05230629
      1.01000327	     -0.00000000	     -0.04274278	      0.04782642	      0.05230612
      1.01013228	      0.00000000	     -0.04274288	      0.04782625	      0.05230591
      1.01024137	      0.00000000	     -0.04274297	      0.04782610	      0.05230573
      1.01035046	      0.00000000	     -0.04274306	      0.04782596	      0.05230556
      1.01045955	      0.00000000	     -0.04274315	      0.04782581	      0.05230538
      1.01056864	      0.00000000	     -0.04274323	      0.04782567	      0.05230520
      1.01070164	      0.00000000	     -0.04274334	      0.04782549	      0.05230499
      1.01080194	     -0.00000000	     -0.04274342	      0.04782535	      0.05230483
      1.01090224	     -0.00000000	     -0.04274350	      0.04782522	      0.05230466
      1.01102997	      0.00000000	     -0.04274360	      0.04782505	      0.05230446
      1.01115770	      0.00000000	     -0.04274371	      0.04782488	      0.05230425
      1.01125601	     -0.00000000	     -0.04274378	      0.04782475	      0.05230410
      1.01135432	      0.00000000	     -0.04274386	      0.04782462	      0.05230394
      1.01148301	      0.00000000	     -0.04274396	      0.04782445	      0.05230373
      1.01160005	      0.00000000	     -0.04274406	      0.04782429	      0.05230355
      1.01171708	      0.00000000	     -0.04274415	      0.04782414	      0.05230336
      1.01183412	     -0.00000000	     -0.04274424	      0.04782398	      0.05230317
      1.01193563	      0.00000000	     -0.04274432	      0.04782385	      0.05230301
      1.01203714	     -0.00000000	     -0.04274440	      0.04782372	      0.05230285
      1.01213866	      0.00000000	     -0.04274448	      0.04782358	      0.05230269
      1.01228399	      0.00000000	     -0.04274460	      0.04782339	      0.05230246
      1.01238398	      0.00000000	     -0.04274468	      0.04782326	      0.05230230
      1.01248397	      0.00000000	     -0.04274475	      0.04782313	      0.05230214
      1.01261348	     -0.00000000	     -0.04274486	      0.04782296	      0.05230194
      1.01274298	     -0.00000000	     -0.04274496	      0.04782279	      0.05230173
      1.01283574	      0.00000000	     -0.04274503	      0.04782267	      0.05230159
      1.01292850	      0.00000000	     -0.04274510	      0.04782255	      0.05230144
      1.01306467	     -0.00000000	     -0.04274521	      0.04782238	      0.05230123
      1.01318525	      0.00000000	     -0.04274530	      0.04782222	      0.05230104
      1.01330583	      0.00000000	     -0.04274540	      0.04782206	      0.05230085
      1.01340932	      0.00000000	     -0.04274548	      0.04782193	      0.05230069
      1.01351281	     -0.00000000	     -0.04274556	      0.04782180	      0.05230053
      1.01361630	      0.00000000	     -0.04274564	      0.04782166	      0.05230037
      1.01375035	     -0.00000000	     -0.04274574	      0.04782149	      0.05230016
      1.01385703	      0.00000000	     -0.04274582	      0.04782135	      0.05229999
      1.01396370	     -0.00000000	     -0.04274590	      0.04782122	      0.05229983
      1.01407038	     -0.00000000	     -0.04274598	      0.04782108	      0.05229966
      1.01417706	      0.00000000	     -0.04274607	      0.04782094	      0.05229950
      1.01431404	     -0.00000000	     -0.04274617	      0.04782077	      0.05229928
      1.01441049	      0.00000000	     -0.04274625	      0.04782065	      0.05229914
      1.01450693	      0.00000000	     -0.04274632	      0.04782052	      0.05229899
      1.01463769	      0.00000000	     -0.04274642	      0.04782036	      0.05229879
      1.01475205	     -0.00000000	     -0.04274651	      0.04782021	      0.05229861
      1.01486642	     -0.00000000	     -0.04274659	      0.04782007	      0.05229844
      1.01498078	     -0.00000000	     -0.04274668	      0.04781992	      0.05229826
      1.01509514	      0.00000000	     -0.04274677	      0.04781978	      0.05229809
      1.01519376	     -0.00000000	     -0.04274684	      0.04781965	      0.05229794
      1.01529239	      0.00000000	     -0.04274691	      0.04781953	      0.05229779
      1.01541675	      0.00000000	     -0.04274701	      0.04781937	      0.05229760
      1.01554111	      0.00000000	     -0.04274710	      0.04781922	      0.05229741
      1.01563578	      0.00000000	     -0.04274717	      0.04781910	      0.05229726
      1.01573046	     -0.00000000	     -0.04274724	      0.04781898	      0.05229712
      1.01586300	      0.00000000	     -0.04274734	      0.04781882	      0.05229692
      1.01597791	     -0.00000000	     -0.04274743	      0.04781867	      0.05229675
      1.01609282	      0.00000000	     -0.04274751	      0.04781853	      0.05229658
      1.01619562	     -0.00000000	     -0.04274759	      0.04781840	      0.05229642
      1.01629843	      0.00000000	     -0.04274767	      0.04781828	      0.05229627
      1.01640124	     -0.00000000	     -0.04274774	      0.04781815	      0.05229611
      1.01653247	      0.00000000	     -0.04274784	      0.04781799	      0.05229592
      1.01663485	      0.00000000	     -0.04274791	      0.04781786	      0.05229576
      1.01673723	     -0.00000000	     -0.04274799	      0.04781774	      0.05229561
      1.01683962	     -0.00000000	     -0.04274806	      0.04781761	      0.05229546
      1.01697607	     -0.00000000	     -0.04274816	      0.04781744	      0.05229526
      1.01707518	     -0.00000000	     -0.04274824	      0.04781732	      0.05229511
      1.01717429	      0.00000000	     -0.04274831	      0.04781720	      0.05229496
      1.01729935	      0.00000000	     -0.04274840	      0.04781705	      0.05229478
      1.01742441	     -0.00000000	     -0.04274849	      0.04781690	      0.05229459
      1.01751686	     -0.00000000	     -0.04274856	      0.04781679	      0.05229446
      1.01760931	     -0.00000000	     -0.04274863	      0.04781667	      0.05229432
      1.01774065	     -0.00000000	     -0.04274872	      0.04781652	      0.05229413
      1.01785688	     -0.00000000	     -0.04274880	      0.04781638	      0.05229396
      1.01797310	      0.00000000	     -0.04274889	      0.04781624	      0.05229379
      1.01807729	     -0.00000000	     -0.04274896	      0.04781611	      0.05229364
      1.01818148	     -0.00000000	     -0.04274904	      0.04781599	      0.05229349
      1.01828566	     -0.00000000	     -0.04274911	      0.04781586	      0.05229334
      1.01838985	      0.00000000	     -0.04274919	      0.04781574	      0.05229318
      1.01852399	     -0.00000000	     -0.04274928	      0.04781558	      0.05229299
      1.01862048	      0.00000000	     -0.04274935	      0.04781546	      0.05229285
      1.01871697	     -0.00000000	     -0.04274942	      0.04781535	      0.05229271
      1.01884360	     -0.00000000	     -0.04274951	      0.04781520	      0.05229253
      1.01897023	     -0.00000000	     -0.04274960	      0.04781505	      0.05229235
      1.01906147	      0.00000000	     -0.04274966	      0.04781494	      0.05229222
      1.01915271	      0.00000000	     -0.04274973	      0.04781484	      0.05229209
      1.01928504	     -0.00000000	     -0.04274982	      0.04781468	      0.05229190
      1.01940088	      0.00000000	     -0.04274990	      0.04781455	      0.05229173
      1.01951672	     -0.00000000	     -0.04274998	      0.04781441	      0.05229157
      1.01962039	     -0.00000000	     -0.04275005	      0.04781429	      0.05229142
      1.01972405	     -0.00000000	     -0.04275013	      0.04781417	      0.05229128
      1.01982771	      0.00000000	     -0.04275020	      0.04781405	      0.05229113
      1.01993138	     -0.00000000	     -0.04275027	      0.04781393	      0.05229098
      1.02006439	      0.00000000	     -0.04275036	      0.04781378	      0.05229080
      1.02016046	      0.00000000	     -0.04275043	      0.04781366	      0.05229066
      1.02025653	     -0.00000000	     -0.04275049	      0.04781355	      0.05229053
      1.02038218	     -0.00000000	     -0.04275058	      0.04781341	      0.05229035
      1.02050784	     -0.00000000	     -0.04275067	      0.04781327	      0.05229018
      1.02059879	     -0.00000000	     -0.04275073	      0.04781316	      0.05229005
      1.02068973	      0.00000000	     -0.04275079	      0.04781306	      0.05228993
      1.02082083	     -0.00000000	     -0.04275088	      0.04781291	      0.05228974
      1.02093589	      0.00000000	     -0.04275096	      0.04781278	      0.05228959
      1.02105095	      0.00000000	     -0.04275103	      0.04781265	      0.05228943
      1.02115412	      0.00000000	     -0.04275110	      0.04781253	      0.05228928
      1.02125730	     -0.00000000	     -0.04275117	      0.04781242	      0.05228914
      1.02136047	      0.00000000	     -0.04275124	      0.04781230	      0.05228900
      1.02146364	      0.00000000	     -0.04275131	      0.04781219	      0.05228886
      1.02159544	     -0.00000000	     -0.04275140	      0.04781204	      0.05228868
      1.02169109	      0.00000000	     -0.04275146	      0.04781193	      0.05228855
      1.02178675	      0.00000000	     -0.04275153	      0.04781183	      0.05228842
      1.02191137	     -0.00000000	     -0.04275161	      0.04781169	      0.05228825
      1.02203598	     -0.00000000	     -0.04275169	      0.04781155	      0.05228809
      1.02212687	      0.00000000	     -0.04275175	      0.04781145	      0.05228796
      1.02221776	     -0.00000000	     -0.04275181	      0.04781135	      0.05228784
      1.02234722	      0.00000000	     -0.04275190	      0.04781121	      0.05228767
      1.02246142	      0.00000000	     -0.04275197	      0.04781109	      0.05228752
      1.02257562	      0.00000000	     -0.04275205	      0.04781096	      0.05228736
      1.02267836	     -0.00000000	     -0.04275211	      0.04781085	      0.05228723
      1.02278110	      0.00000000	     -0.04275218	      0.04781074	      0.05228709
      1.02288384	      0.00000000	     -0.04275225	      0.04781063	      0.05228695
      1.02298658	      0.00000000	     -0.04275231	      0.04781052	      0.05228682
      1.02311698	      0.00000000	     -0.04275240	      0.04781038	      0.05228665
      1.02321228	      0.00000000	     -0.04275246	      0.04781027	      0.05228652
      1.02330758	      0.00000000	     -0.04275252	      0.04781017	      0.05228640
      1.02343106	      0.00000000	     -0.04275260	      0.04781004	      0.05228624
      1.02355453	     -0.00000000	     -0.04275268	      0.04780991	      0.05228607
      1.02364556	      0.00000000	     -0.04275273	      0.04780981	      0.05228596
      1.02373660	     -0.00000000	     -0.04275279	      0.04780972	      0.05228584
      1.02386410	     -0.00000000	     -0.04275287	      0.04780958	      0.05228567
      1.02397736	     -0.00000000	     -0.04275294	      0.04780946	      0.05228553
      1.02409061	      0.00000000	     -0.04275301	      0.04780935	      0.05228538
      1.02420387	     -0.00000000	     -0.04275308	      0.04780923	      0.05228524
      1.02429727	     -0.00000000	     -0.04275314	      0.04780913	      0.05228512
      1.02439067	      0.00000000	     -0.04275320	      0.04780903	      0.05228500
      1.02451163	      0.00000000	     -0.04275328	      0.04780891	      0.05228484
      1.02462387	     -0.00000000	     -0.04275335	      0.04780879	      0.05228470
      1.02473612	      0.00000000	     -0.04275341	      0.04780868	      0.05228456
      1.02484836	      0.00000000	     -0.04275348	      0.04780856	      0.05228442
      1.02494170	      0.00000000	     -0.04275354	      0.04780846	      0.05228430
      1.02503504	     -0.00000000	     -0.04275360	      0.04780837	      0.05228418
      1.02515530	      0.00000000	     -0.04275367	      0.04780825	      0.05228403
      1.02526734	      0.00000000	     -0.04275374	      0.04780813	      0.05228389
      1.02537939	     -0.00000000	     -0.04275381	      0.04780802	      0.05228375
      1.02548021	      0.00000000	     -0.04275387	      0.04780792	      0.05228363
      1.02558103	      0.00000000	     -0.04275393	      0.04780782	      0.05228350
      1.02568185	      0.00000000	     -0.04275399	      0.04780772	      0.05228338
      1.02580335	      0.00000000	     -0.04275406	      0.04780759	      0.05228323
      1.02590604	     -0.00000000	     -0.04275412	      0.04780749	      0.05228310
      1.02600874	      0.00000000	     -0.04275418	      0.04780739	      0.05228298
      1.02611143	      0.00000000	     -0.04275424	      0.04780729	      0.05228285
      1.02621413	     -0.00000000	     -0.04275430	      0.04780719	      0.05228273
      1.02633979	     -0.00000000	     -0.04275438	      0.04780706	      0.05228257
      1.02643456	     -0.00000000	     -0.04275443	      0.04780697	      0.05228246
      1.02652933	      0.00000000	     -0.04275449	      0.04780688	      0.05228234
      1.02664981	     -0.00000000	     -0.04275456	      0.04780676	      0.05228220
      1.02677030	      0.00000000	     -0.04275463	      0.04780664	      0.05228205
      1.02686241	      0.00000000	     -0.04275468	      0.04780656	      0.05228194
      1.02695453	     -0.00000000	     -0.04275474	      0.04780647	      0.05228183
      1.02707695	     -0.00000000	     -0.04275481	      0.04780635	      0.05228169
      1.02718766	     -0.00000000	     -0.04275487	      0.04780624	      0.05228156
      1.02729837	      0.00000000	     -0.04275493	      0.04780614	      0.05228143
      1.02740907	      0.00000000	     -0.04275499	      0.04780603	      0.05228130
      1.02750429	     -0.00000000	     -0.04275505	      0.04780594	      0.05228118
      1.02759951	      0.00000000	     -0.04275510	      0.04780585	      0.05228107
      1.02771512	      0.00000000	     -0.04275517	      0.04780574	      0.05228094
      1.02783073	      0.00000000	     -0.04275523	      0.04780564	      0.05228080
      1.02792928	     -0.00000000	     -0.04275529	      0.04780554	      0.05228069
      1.02802783	      0.00000000	     -0.04275534	      0.04780545	      0.05228058
      1.02812639	      0.00000000	     -0.04275540	      0.04780536	      0.05228046
      1.02825393	      0.00000000	     -0.04275547	      0.04780524	      0.05228032
      1.02835067	     -0.00000000	     -0.04275552	      0.04780515	      0.05228021
      1.02844741	     -0.00000000	     -0.04275557	      0.04780506	      0.05228009
      1.02856462	      0.00000000	     -0.04275564	      0.04780496	      0.05227996
      1.02868183	      0.00000000	     -0.04275570	      0.04780485	      0.05227983
      1.02877377	      0.00000000	     -0.04275575	      0.04780477	      0.05227972
      1.02886571	      0.00000000	     -0.04275580	      0.04780468	      0.05227962
      1.02898613	     -0.00000000	     -0.04275587	      0.04780458	      0.05227949
      1.02909619	      0.00000000	     -0.04275592	      0.04780448	      0.05227936
      1.02920625	      0.00000000	     -0.04275598	      0.04780438	      0.05227924
      1.02931632	      0.00000000	     -0.04275604	      0.04780428	      0.05227912
      1.02941036	      0.00000000	     -0.04275609	      0.04780420	      0.05227901
      1.02950441	     -0.00000000	     -0.04275614	      0.04780411	      0.05227891
      1.02961995	      0.00000000	     -0.04275620	      0.04780401	      0.05227878
      1.02973549	     -0.00000000	     -0.04275626	      0.04780391	      0.05227866
      1.02983315	     -0.00000000	     -0.04275631	      0.04780383	      0.05227855
      1.02993081	     -0.00000000	     -0.04275636	      0.04780374	      0.05227844
      1.03002847	      0.00000000	     -0.04275642	      0.04780366	      0.05227834
      1.03015639	      0.00000000	     -0.04275648	      0.04780355	      0.05227820
      1.03025209	     -0.00000000	     -0.04275653	      0.04780346	      0.05227810
      1.03034780	      0.00000000	     -0.04275658	      0.04780338	      0.05227799
      1.03046500	      0.00000000	     -0.04275664	      0.04780328	      0.05227787
      1.03058221	     -0.00000000	     -0.04275670	      0.04780318	      0.05227774
      1.03067297	     -0.00000000	     -0.04275674	      0.04780311	      0.05227765
      1.03076372	     -0.00000000	     -0.04275679	      0.04780303	      0.05227755
      1.03088441	     -0.00000000	     -0.04275685	      0.04780293	      0.05227742
      1.03099420	     -0.00000000	     -0.04275691	      0.04780284	      0.05227731
      1.03110399	      0.00000000	     -0.04275696	      0.04780275	      0.05227719
      1.03121378	      0.00000000	     -0.04275701	      0.04780265	      0.05227708
      1.03130637	     -0.00000000	     -0.04275706	      0.04780258	      0.05227698
      1.03139895	      0.00000000	     -0.04275711	      0.04780250	      0.05227689
      1.03151497	     -0.00000000	     -0.04275716	      0.04780241	      0.05227677
      1.03163099	     -0.00000000	     -0.04275722	      0.04780231	      0.05227665
      1.03172732	      0.00000000	     -0.04275726	      0.04780224	      0.05227655
      1.03182365	      0.00000000	     -0.04275731	      0.04780216	      0.05227645
      1.03191998	     -0.00000000	     -0.04275736	      0.04780208	      0.05227636
      1.03205015	      0.00000000	     -0.04275742	      0.04780198	      0.05227622
      1.03214430	     -0.00000000	     -0.04275746	      0.04780190	      0.05227613
      1.03223845	      0.00000000	     -0.04275751	      0.04780183	      0.05227604
      1.03235676	     -0.00000000	     -0.04275756	      0.04780173	      0.05227592
      1.03247508	      0.00000000	     -0.04275762	      0.04780164	      0.05227580
      1.03256366	     -0.00000000	     -0.04275766	      0.04780157	      0.05227571
      1.03265224	      0.00000000	     -0.04275770	      0.04780150	      0.05227562
      1.03277509	     -0.00000000	     -0.04275776	      0.04780141	      0.05227550
      1.03288533	     -0.00000000	     -0.04275781	      0.04780132	      0.05227540
      1.03299558	     -0.00000000	     -0.04275786	      0.04780124	      0.05227529
      1.03309425	     -0.00000000	     -0.04275791	      0.04780116	      0.05227519
      1.03319292	      0.00000000	     -0.04275795	      0.04780109	      0.05227510
      1.03329159	      0.00000000	     -0.04275800	      0.04780101	      0.05227500
      1.03339026	      0.00000000	     -0.04275804	      0.04780094	      0.05227491
      1.03351943	     -0.00000000	     -0.04275810	      0.04780084	      0.05227478
      1.03361012	     -0.00000000	     -0.04275814	      0.04780077	      0.05227470
      1.03370081	     -0.00000000	     -0.04275818	      0.04780071	      0.05227461
      1.03382257	      0.00000000	     -0.04275823	      0.04780062	      0.05227450
      1.03394433	      0.00000000	     -0.04275829	      0.04780053	      0.05227438
      1.03403067	      0.00000000	     -0.04275832	      0.04780046	      0.05227430
      1.03411700	      0.00000000	     -0.04275836	      0.04780040	      0.05227422
      1.03424353	     -0.00000000	     -0.04275842	      0.04780031	      0.05227411
      1.03435427	     -0.00000000	     -0.04275846	      0.04780023	      0.05227400
      1.03446500	     -0.00000000	     -0.04275851	      0.04780015	      0.05227390
      1.03456282	     -0.00000000	     -0.04275855	      0.04780008	      0.05227381
      1.03466065	      0.00000000	     -0.04275859	      0.04780001	      0.05227372
      1.03475847	     -0.00000000	     -0.04275864	      0.04779994	      0.05227363
      1.03487719	      0.00000000	     -0.04275868	      0.04779986	      0.05227353
      1.03497635	     -0.00000000	     -0.04275873	      0.04779979	      0.05227344
      1.03507550	     -0.00000000	     -0.04275877	      0.04779972	      0.05227335
      1.03517466	      0.00000000	     -0.04275881	      0.04779965	      0.05227326
      1.03527381	      0.00000000	     -0.04275885	      0.04779958	      0.05227317
      1.03539861	      0.00000000	     -0.04275890	      0.04779950	      0.05227306
      1.03548994	      0.00000000	     -0.04275894	      0.04779944	      0.05227298
      1.03558127	      0.00000000	     -0.04275897	      0.04779937	      0.05227290
      1.03570026	     -0.00000000	     -0.04275902	      0.04779929	      0.05227280
      1.03581925	      0.00000000	     -0.04275907	      0.04779921	      0.05227270
      1.03590602	      0.00000000	     -0.04275910	      0.04779916	      0.05227262
      1.03599278	     -0.00000000	     -0.04275914	      0.04779910	      0.05227255
      1.03611687	      0.00000000	     -0.04275919	      0.04779902	      0.05227244
      1.03622557	     -0.00000000	     -0.04275923	      0.04779895	      0.05227235
      1.03633428	     -0.00000000	     -0.04275927	      0.04779888	      0.05227226
      1.03644299	     -0.00000000	     -0.04275931	      0.04779881	      0.05227217
      1.03653319	     -0.00000000	     -0.04275935	      0.04779875	      0.05227209
      1.03662340	     -0.00000000	     -0.04275938	      0.04779869	      0.05227202
      1.03673946	      0.00000000	     -0.04275943	      0.04779862	      0.05227192
      1.03685552	     -0.00000000	     -0.04275947	      0.04779854	      0.05227183
      1.03694743	      0.00000000	     -0.04275950	      0.04779849	      0.05227175
      1.03703935	      0.00000000	     -0.04275954	      0.04779843	      0.05227168
      1.03715485	      0.00000000	     -0.04275958	      0.04779836	      0.05227158
      1.03727036	      0.00000000	     -0.04275962	      0.04779829	      0.05227149
      1.03735988	     -0.00000000	     -0.04275966	      0.04779823	      0.05227142
      1.03744940	      0.00000000	     -0.04275969	      0.04779818	      0.05227135
      1.03756772	     -0.00000000	     -0.04275973	      0.04779811	      0.05227125
      1.03768604	      0.00000000	     -0.04275977	      0.04779803	      0.05227116
      1.03777393	      0.00000000	     -0.04275981	      0.04779798	      0.05227109
      1.03786181	      0.00000000	     -0.04275984	      0.04779793	      0.05227102
      1.03798301	     -0.00000000	     -0.04275988	      0.04779786	      0.05227093
      1.03808926	      0.00000000	     -0.04275992	      0.04779780	      0.05227084
      1.03819550	     -0.00000000	     -0.04275995	      0.04779773	      0.05227076
      1.03830175	      0.00000000	     -0.04275999	      0.04779767	      0.05227068
      1.03839618	     -0.00000000	     -0.04276002	      0.04779762	      0.05227061
      1.03849062	      0.00000000	     -0.04276005	      0.04779756	      0.05227054
      1.03858505	     -0.00000000	     -0.04276009	      0.04779751	      0.05227047
      1.03870960	     -0.00000000	     -0.04276013	      0.04779744	      0.05227037
      1.03880490	      0.00000000	     -0.04276016	      0.04779739	      0.05227030
      1.03890020	     -0.00000000	     -0.04276019	      0.04779734	      0.05227023
      1.03899549	      0.00000000	     -0.04276022	      0.04779728	      0.05227016
      1.03912147	     -0.00000000	     -0.04276026	      0.04779721	      0.05227007
      1.03921444	      0.00000000	     -0.04276029	      0.04779716	      0.05227000
      1.03930740	     -0.00000000	     -0.04276032	      0.04779711	      0.05226994
      1.03942294	      0.00000000	     -0.04276036	      0.04779705	      0.05226985
      1.03952665	      0.00000000	     -0.04276039	      0.04779700	      0.05226978
      1.03963036	      0.00000000	     -0.04276043	      0.04779694	      0.05226971
      1.03973407	      0.00000000	     -0.04276046	      0.04779689	      0.05226963
      1.03983777	     -0.00000000	     -0.04276049	      0.04779683	      0.05226956
      1.03992997	      0.00000000	     -0.04276052	      0.04779679	      0.05226950
      1.04002216	     -0.00000000	     -0.04276055	      0.04779674	      0.05226943
      1.04013345	     -0.00000000	     -0.04276058	      0.04779668	      0.05226936
      1.04024474	      0.00000000	     -0.04276061	      0.04779663	      0.05226928
      1.04033656	      0.00000000	     -0.04276064	      0.04779658	      0.05226922
      1.04042839	     -0.00000000	     -0.04276067	      0.04779653	      0.05226916
      1.04054185	     -0.00000000	     -0.04276070	      0.04779648	      0.05226908
      1.04065532	      0.00000000	     -0.04276074	      0.04779642	      0.05226901
      1.04074315	     -0.00000000	     -0.04276076	      0.04779638	      0.05226895
      1.04083097	      0.00000000	     -0.04276079	      0.04779634	      0.05226889
      1.04095014	      0.00000000	     -0.04276082	      0.04779628	      0.05226881
      1.04106931	      0.00000000	     -0.04276085	      0.04779623	      0.05226873
      1.04115279	      0.00000000	     -0.04276088	      0.04779619	      0.05226868
      1.04123626	     -0.00000000	     -0.04276090	      0.04779615	      0.05226863
      1.04136419	     -0.00000000	     -0.04276094	      0.04779609	      0.05226855
      1.04146906	     -0.00000000	     -0.04276096	      0.04779604	      0.05226848
      1.04157393	      0.00000000	     -0.04276099	      0.04779599	      0.05226841
      1.04167881	      0.00000000	     -0.04276102	      0.04779595	      0.05226835
      1.04178368	      0.00000000	     -0.04276105	      0.04779590	      0.05226828
      1.04187413	      0.00000000	     -0.04276107	      0.04779586	      0.05226823
      1.04196457	      0.00000000	     -0.04276110	      0.04779582	      0.05226817
      1.04207676	     -0.00000000	     -0.04276112	      0.04779577	      0.05226811
      1.04218894	      0.00000000	     -0.04276115	      0.04779572	      0.05226804
      1.04227974	      0.00000000	     -0.04276118	      0.04779569	      0.05226799
      1.04237054	     -0.00000000	     -0.04276120	      0.04779565	      0.05226793
      1.04248397	     -0.00000000	     -0.04276123	      0.04779560	      0.05226787
      1.04259740	     -0.00000000	     -0.04276125	      0.04779555	      0.05226780
      1.04268488	      0.00000000	     -0.04276128	      0.04779552	      0.05226775
      1.04277236	     -0.00000000	     -0.04276130	      0.04779548	      0.05226770
      1.04289038	     -0.00000000	     -0.04276132	      0.04779544	      0.05226763
      1.04300840	     -0.00000000	     -0.04276135	      0.04779539	      0.05226757
      1.04309260	      0.00000000	     -0.04276137	      0.04779536	      0.05226752
      1.04317680	      0.00000000	     -0.04276139	      0.04779532	      0.05226747
      1.04330112	     -0.00000000	     -0.04276142	      0.04779528	      0.05226740
      1.04340585	     -0.00000000	     -0.04276144	      0.04779524	      0.05226735
      1.04351058	     -0.00000000	     -0.04276147	      0.04779520	      0.05226729
      1.04361531	     -0.00000000	     -0.04276149	      0.04779516	      0.05226724
      1.04370909	      0.00000000	     -0.04276151	      0.04779512	      0.05226719
      1.04380287	      0.00000000	     -0.04276153	      0.04779509	      0.05226714
      1.04389664	     -0.00000000	     -0.04276155	      0.04779506	      0.05226709
      1.04401642	     -0.00000000	     -0.04276158	      0.04779501	      0.05226703
      1.04411146	     -0.00000000	     -0.04276160	      0.04779498	      0.05226698
      1.04420651	      0.00000000	     -0.04276162	      0.04779495	      0.05226693
      1.04430155	     -0.00000000	     -0.04276163	      0.04779492	      0.05226688
      1.04442073	      0.00000000	     -0.04276166	      0.04779488	      0.05226682
      1.04451401	     -0.00000000	     -0.04276168	      0.04779485	      0.05226678
      1.04460730	     -0.00000000	     -0.04276170	      0.04779481	      0.05226673
      1.04470059	     -0.00000000	     -0.04276171	      0.04779478	      0.05226668
      1.04482507	      0.00000000	     -0.04276174	      0.04779474	      0.05226662
      1.04491743	      0.00000000	     -0.04276175	      0.04779472	      0.05226658
      1.04500980	     -0.00000000	     -0.04276177	      0.04779469	      0.05226654
      1.04512291	      0.00000000	     -0.04276179	      0.04779465	      0.05226648
      1.04522355	      0.00000000	     -0.04276181	      0.04779462	      0.05226644
      1.04532419	     -0.00000000	     -0.04276183	      0.04779459	      0.05226639
      1.04542482	     -0.00000000	     -0.04276185	      0.04779456	      0.05226635
      1.04552546	      0.00000000	     -0.04276186	      0.04779453	      0.05226630
      1.04562610	      0.00000000	     -0.04276188	      0.04779450	      0.05226626
      1.04572673	      0.00000000	     -0.04276190	      0.04779448	      0.05226621
      1.04582737	      0.00000000	     -0.04276191	      0.04779445	      0.05226617
      1.04592801	      0.00000000	     -0.04276193	      0.04779442	      0.05226613
      1.04602864	      0.00000000	     -0.04276195	      0.04779439	      0.05226608
      1.04611893	     -0.00000000	     -0.04276196	      0.04779437	      0.05226605
      1.04620922	      0.00000000	     -0.04276198	      0.04779435	      0.05226601
      1.04631825	     -0.00000000	     -0.04276199	      0.04779432	      0.05226596
      1.04642729	      0.00000000	     -0.04276201	      0.04779429	      0.05226592
      1.04651904	      0.00000000	     -0.04276202	      0.04779427	      0.05226588
      1.04661080	      0.00000000	     -0.04276204	      0.04779425	      0.05226585
      1.04670256	     -0.00000000	     -0.04276205	      0.04779422	      0.05226581
      1.04682740	      0.00000000	     -0.04276207	      0.04779419	      0.05226576
      1.04692013	      0.00000000	     -0.04276208	      0.04779417	      0.05226573
      1.04701287	     -0.00000000	     -0.04276209	      0.04779415	      0.05226569
      1.04712458	     -0.00000000	     -0.04276211	      0.04779413	      0.05226565
      1.04722385	     -0.00000000	     -0.04276212	      0.04779411	      0.05226562
      1.04732313	      0.00000000	     -0.04276213	      0.04779409	      0.05226558
      1.04742240	     -0.00000000	     -0.04276214	      0.04779406	      0.05226555
      1.04752167	      0.00000000	     -0.04276216	      0.04779404	      0.05226551
      1.04762095	      0.00000000	     -0.04276217	      0.04779402	      0.05226548
      1.04772022	      0.00000000	     -0.04276218	      0.04779401	      0.05226544
      1.04781949	      0.00000000	     -0.04276219	      0.04779399	      0.05226541
      1.04791877	      0.00000000	     -0.04276220	      0.04779397	      0.05226538
      1.04801804	      0.00000000	     -0.04276221	      0.04779395	      0.05226534
      1.04811731	      0.00000000	     -0.04276222	      0.04779393	      0.05226531
      1.04821659	     -0.00000000	     -0.04276223	      0.04779392	      0.05226528
      1.04831586	      0.00000000	     -0.04276224	      0.04779390	      0.05226525
      1.04841513	     -0.00000000	     -0.04276225	      0.04779388	      0.05226522
      1.04851440	      0.00000000	     -0.04276226	      0.04779387	      0.05226519
      1.04861368	      0.00000000	     -0.04276227	      0.04779385	      0.05226516
      1.04871295	      0.00000000	     -0.04276228	      0.04779384	      0.05226513
      1.04881222	     -0.00000000	     -0.04276229	      0.04779382	      0.05226510
      1.04891150	      0.00000000	     -0.04276230	      0.04779381	      0.05226507
      1.04901077	      0.00000000	     -0.04276230	      0.04779379	      0.05226505
      1.04911004	      0.00000000	     -0.04276231	      0.04779378	      0.05226502
      1.04920932	     -0.00000000	     -0.04276232	      0.04779377	      0.05226499
      1.04930859	     -0.00000000	     -0.04276233	      0.04779376	      0.05226497
      1.04940786	     -0.00000000	     -0.04276233	      0.04779374	      0.05226494
      1.04950714	     -0.00000000	     -0.04276234	      0.04779373	      0.05226491
      1.04960641	      0.00000000	     -0.04276235	      0.04779372	      0.05226489
      1.04969536	     -0.00000000	     -0.04276235	      0.04779371	      0.05226487
      1.04978432	      0.00000000	     -0.04276236	      0.04779370	      0.05226485
      1.04989272	     -0.00000000	     -0.04276237	      0.04779369	      0.05226482
      1.05000112	     -0.00000000	     -0.04276237	      0.04779368	      0.05226480
      1.05009201	      0.00000000	     -0.04276238	      0.04779367	      0.05226478
      1.05018290	      0.00000000	     -0.04276238	      0.04779367	      0.05226476
      1.05027378	     -0.00000000	     -0.04276238	      0.04779366	      0.05226474
      1.05039760	     -0.00000000	     -0.04276239	      0.04779365	      0.05226471
      1.05048927	      0.00000000	     -0.04276239	      0.04779364	      0.05226469
      1.05058094	     -0.00000000	     -0.04276240	      0.04779364	      0.05226467
      1.05069179	      0.00000000	     -0.04276240	      0.04779363	      0.05226465
      1.05079035	     -0.00000000	     -0.04276240	      0.04779363	      0.05226463
      1.05088891	     -0.00000000	     -0.04276241	      0.04779362	      0.05226462
      1.05098746	     -0.00000000	     -0.04276241	      0.04779362	      0.05226460
      1.05108602	     -0.00000000	     -0.04276241	      0.04779361	      0.05226458
      1.05118458	     -0.00000000	     -0.04276242	      0.04779361	      0.05226456
      1.05128314	      0.00000000	     -0.04276242	      0.04779360	      0.05226455
      1.05138169	     -0.00000000	     -0.04276242	      0.04779360	      0.05226453
      1.05148025	      0.00000000	     -0.04276242	      0.04779360	      0.05226452
      1.05157881	     -0.00000000	     -0.04276242	      0.04779360	      0.05226450
      1.05167737	     -0.00000000	     -0.04276242	      0.04779360	      0.05226449
      1.05177592	      0.00000000	     -0.04276242	      0.04779360	      0.05226447
      1.05187448	      0.00000000	     -0.04276242	      0.04779359	      0.05226446
      1.05197304	     -0.00000000	     -0.04276242	      0.04779359	      0.05226445
      1.05207160	     -0.00000000	     -0.04276242	      0.04779359	      0.05226444
      1.05217016	      0.00000000	     -0.04276242	      0.04779360	      0.05226442
      1.05226871	      0.00000000	     -0.04276242	      0.04779360	      0.05226441
      1.05236727	     -0.00000000	     -0.04276242	      0.04779360	      0.05226440
      1.05246583	     -0.00000000	     -0.04276242	      0.04779360	      0.05226439
      1.05256439	      0.00000000	     -0.04276242	      0.04779360	      0.05226438
      1.05265217	      0.00000000	     -0.04276242	      0.04779361	      0.05226437
      1.05273996	      0.00000000	     -0.04276242	      0.04779361	      0.05226437
      1.05284812	      0.00000000	     -0.04276241	      0.04779361	      0.05226436
      1.05295628	      0.00000000	     -0.04276241	      0.04779362	      0.05226435
      1.05304615	      0.00000000	     -0.04276241	      0.04779362	      0.05226434
      1.05313603	     -0.00000000	     -0.04276240	      0.04779363	      0.05226434
      1.05324400	      0.00000000	     -0.04276240	      0.04779363	      0.05226433
      1.05335197	      0.00000000	     -0.04276240	      0.04779364	      0.05226432
      1.05343867	     -0.00000000	     -0.04276239	      0.04779365	      0.05226432
      1.05352537	      0.00000000	     -0.04276239	      0.04779365	      0.05226431
      1.05363702	      0.00000000	     -0.04276238	      0.04779366	      0.05226431
      1.05374867	      0.00000000	     -0.04276238	      0.04779367	      0.05226430
      1.05383303	     -0.00000000	     -0.04276237	      0.04779368	      0.05226430
      1.05391738	     -0.00000000	     -0.04276237	      0.04779368	      0.05226430
      1.05403311	     -0.00000000	     -0.04276236	      0.04779370	      0.05226430
      1.05414884	     -0.00000000	     -0.04276236	      0.04779371	      0.05226429
      1.05422971	     -0.00000000	     -0.04276235	      0.04779372	      0.05226429
      1.05431058	      0.00000000	     -0.04276235	      0.04779372	      0.05226429
      1.05443311	     -0.00000000	     -0.04276234	      0.04779374	      0.05226429
      1.05453542	      0.00000000	     -0.04276233	      0.04779375	      0.05226429
      1.05463772	      0.00000000	     -0.04276232	      0.04779376	      0.05226429
      1.05474003	     -0.00000000	     -0.04276232	      0.04779378	      0.05226430
      1.05482977	     -0.00000000	     -0.04276231	      0.04779379	      0.05226430
      1.05491952	      0.00000000	     -0.04276230	      0.04779380	      0.05226430
      1.05500926	      0.00000000	     -0.04276229	      0.04779381	      0.05226430
      1.05513040	     -0.00000000	     -0.04276228	      0.04779383	      0.05226431
      1.05522168	     -0.00000000	     -0.04276227	      0.04779385	      0.05226431
      1.05531296	      0.00000000	     -0.04276227	      0.04779386	      0.05226431
      1.05540424	      0.00000000	     -0.04276226	      0.04779387	      0.05226432
      1.05552467	      0.00000000	     -0.04276225	      0.04779389	      0.05226432
      1.05561389	     -0.00000000	     -0.04276224	      0.04779391	      0.05226433
      1.05570311	      0.00000000	     -0.04276223	      0.04779392	      0.05226434
      1.05581357	     -0.00000000	     -0.04276221	      0.04779394	      0.05226434
      1.05591219	     -0.00000000	     -0.04276220	      0.04779396	      0.05226435
      1.05601081	      0.00000000	     -0.04276219	      0.04779398	      0.05226436
      1.05610942	     -0.00000000	     -0.04276218	      0.04779400	      0.05226437
      1.05620804	      0.00000000	     -0.04276217	      0.04779402	      0.05226438
      1.05630666	     -0.00000000	     -0.04276216	      0.04779404	      0.05226439
      1.05640528	      0.00000000	     -0.04276215	      0.04779406	      0.05226440
      1.05649179	     -0.00000000	     -0.04276213	      0.04779408	      0.05226440
      1.05657830	     -0.00000000	     -0.04276212	      0.04779410	      0.05226441
      1.05668655	      0.00000000	     -0.04276211	      0.04779412	      0.05226443
      1.05679479	      0.00000000	     -0.04276209	      0.04779415	      0.05226444
      1.05688201	     -0.00000000	     -0.04276208	      0.04779417	      0.05226445
      1.05696923	      0.00000000	     -0.04276207	      0.04779419	      0.05226446
      1.05707893	     -0.00000000	     -0.04276205	      0.04779421	      0.05226448
      1.05718863	      0.00000000	     -0.04276204	      0.04779424	      0.05226449
      1.05727178	     -0.00000000	     -0.04276203	      0.04779426	      0.05226450
      1.05735494	      0.00000000	     -0.04276201	      0.04779428	      0.05226452
      1.05747057	     -0.00000000	     -0.04276200	      0.04779431	      0.05226453
      1.05758621	     -0.00000000	     -0.04276198	      0.04779434	      0.05226455
      1.05766520	      0.00000000	     -0.04276197	      0.04779436	      0.05226457
      1.05774419	     -0.00000000	     -0.04276195	      0.04779438	      0.05226458
      1.05786891	     -0.00000000	     -0.04276193	      0.04779442	      0.05226460
      1.05796981	     -0.00000000	     -0.04276192	      0.04779445	      0.05226462
      1.05807070	      0.00000000	     -0.04276190	      0.04779448	      0.05226464
      1.05817160	     -0.00000000	     -0.04276188	      0.04779451	      0.05226466
      1.05827249	      0.00000000	     -0.04276186	      0.04779454	      0.05226468
      1.05835771	      0.00000000	     -0.04276185	      0.04779456	      0.05226470
      1.05844293	     -0.00000000	     -0.04276183	      0.04779459	      0.05226471
      1.05855233	     -0.00000000	     -0.04276181	      0.04779462	      0.05226474
      1.05866174	      0.00000000	     -0.04276179	      0.04779465	      0.05226476
      1.05874732	     -0.00000000	     -0.04276177	      0.04779468	      0.05226478
      1.05883289	      0.00000000	     -0.04276176	      0.04779471	      0.05226480
      1.05894386	     -0.00000000	     -0.04276174	      0.04779475	      0.05226483
      1.05905482	      0.00000000	     -0.04276171	      0.04779478	      0.05226485
      1.05913676	     -0.00000000	     -0.04276170	      0.04779481	      0.05226487
      1.05921870	     -0.00000000	     -0.04276168	      0.04779484	      0.05226489
      1.05933529	     -0.00000000	     -0.04276166	      0.04779488	      0.05226492
      1.05943549	     -0.00000000	     -0.04276164	      0.04779491	      0.05226495
      1.05953569	      0.00000000	     -0.04276161	      0.04779495	      0.05226497
      1.05963589	     -0.00000000	     -0.04276159	      0.04779499	      0.05226500
      1.05972598	      0.00000000	     -0.04276157	      0.04779502	      0.05226503
      1.05981607	     -0.00000000	     -0.04276155	      0.04779505	      0.05226505
      1.05990617	      0.00000000	     -0.04276153	      0.04779509	      0.05226508
      1.06002070	     -0.00000000	     -0.04276151	      0.04779513	      0.05226511
      1.06011199	     -0.00000000	     -0.04276149	      0.04779516	      0.05226514
      1.06020328	     -0.00000000	     -0.04276147	      0.04779520	      0.05226516
      1.06029457	      0.00000000	     -0.04276144	      0.04779524	      0.05226519
      1.06040865	      0.00000000	     -0.04276142	      0.04779528	      0.05226523
      1.06049827	     -0.00000000	     -0.04276140	      0.04779532	      0.05226525
      1.06058789	     -0.00000000	     -0.04276137	      0.04779535	      0.05226528
      1.06067751	      0.00000000	     -0.04276135	      0.04779539	      0.05226531
      1.06079674	      0.00000000	     -0.04276132	      0.04779544	      0.05226535
      1.06088545	     -0.00000000	     -0.04276130	      0.04779548	      0.05226538
      1.06097416	     -0.00000000	     -0.04276128	      0.04779551	      0.05226541
      1.06108264	     -0.00000000	     -0.04276125	      0.04779556	      0.05226545
      1.06117938	      0.00000000	     -0.04276123	      0.04779560	      0.05226548
      1.06127612	     -0.00000000	     -0.04276120	      0.04779565	      0.05226552
      1.06137286	      0.00000000	     -0.04276117	      0.04779569	      0.05226555
      1.06146961	      0.00000000	     -0.04276115	      0.04779573	      0.05226559
      1.06156635	     -0.00000000	     -0.04276112	      0.04779577	      0.05226562
      1.06166309	     -0.00000000	     -0.04276110	      0.04779582	      0.05226566
      1.06175983	      0.00000000	     -0.04276107	      0.04779586	      0.05226569
      1.06185657	      0.00000000	     -0.04276104	      0.04779591	      0.05226573
      1.06195332	     -0.00000000	     -0.04276102	      0.04779595	      0.05226577
      1.06203910	     -0.00000000	     -0.04276099	      0.04779599	      0.05226580
      1.06212489	     -0.00000000	     -0.04276097	      0.04779604	      0.05226584
      1.06223082	      0.00000000	     -0.04276094	      0.04779609	      0.05226588
      1.06233675	     -0.00000000	     -0.04276091	      0.04779614	      0.05226592
      1.06242417	      0.00000000	     -0.04276088	      0.04779618	      0.05226596
      1.06251159	     -0.00000000	     -0.04276085	      0.04779622	      0.05226600
      1.06261778	      0.00000000	     -0.04276082	      0.04779628	      0.05226604
      1.06272398	     -0.00000000	     -0.04276079	      0.04779633	      0.05226609
      1.06280811	     -0.00000000	     -0.04276076	      0.04779637	      0.05226612
      1.06289224	     -0.00000000	     -0.04276074	      0.04779642	      0.05226616
      1.06300253	     -0.00000000	     -0.04276070	      0.04779647	      0.05226621
      1.06311283	     -0.00000000	     -0.04276067	      0.04779653	      0.05226626
      1.06319422	      0.00000000	     -0.04276064	      0.04779658	      0.05226629
      1.06327562	     -0.00000000	     -0.04276062	      0.04779662	      0.05226633
      1.06339092	     -0.00000000	     -0.04276058	      0.04779668	      0.05226638
      1.06348984	      0.00000000	     -0.04276055	      0.04779673	      0.05226643
      1.06358876	      0.00000000	     -0.04276052	      0.04779679	      0.05226648
      1.06368768	      0.00000000	     -0.04276049	      0.04779684	      0.05226652
      1.06378661	      0.00000000	     -0.04276045	      0.04779690	      0.05226657
      1.06387157	      0.00000000	     -0.04276042	      0.04779694	      0.05226661
      1.06395653	     -0.00000000	     -0.04276040	      0.04779699	      0.05226665
      1.06406343	     -0.00000000	     -0.04276036	      0.04779705	      0.05226671
      1.06417032	      0.00000000	     -0.04276032	      0.04779711	      0.05226676
      1.06425531	     -0.00000000	     -0.04276029	      0.04779716	      0.05226680
      1.06434029	      0.00000000	     -0.04276026	      0.04779721	      0.05226685
      1.06444908	     -0.00000000	     -0.04276023	      0.04779728	      0.05226690
      1.06455787	     -0.00000000	     -0.04276019	      0.04779734	      0.05226696
      1.06463912	     -0.00000000	     -0.04276016	      0.04779739	      0.05226700
      1.06472038	      0.00000000	     -0.04276013	      0.04779744	      0.05226704
      1.06483491	     -0.00000000	     -0.04276009	      0.04779751	      0.05226711
      1.06493342	      0.00000000	     -0.04276005	      0.04779756	      0.05226716
      1.06503193	      0.00000000	     -0.04276002	      0.04779762	      0.05226721
      1.06513043	     -0.00000000	     -0.04275998	      0.04779769	      0.05226727
      1.06522894	      0.00000000	     -0.04275995	      0.04779775	      0.05226732
      1.06531387	      0.00000000	     -0.04275991	      0.04779780	      0.05226737
      1.06539881	      0.00000000	     -0.04275988	      0.04779785	      0.05226742
      1.06550495	     -0.00000000	     -0.04275984	      0.04779792	      0.05226748
      1.06561109	      0.00000000	     -0.04275980	      0.04779799	      0.05226754
      1.06569626	     -0.00000000	     -0.04275977	      0.04779804	      0.05226759
      1.06578142	      0.00000000	     -0.04275974	      0.04779810	      0.05226764
      1.06588911	      0.00000000	     -0.04275969	      0.04779817	      0.05226770
      1.06599680	     -0.00000000	     -0.04275965	      0.04779824	      0.05226776
      1.06607849	     -0.00000000	     -0.04275962	      0.04779829	      0.05226781
      1.06616018	     -0.00000000	     -0.04275959	      0.04779835	      0.05226786
      1.06627300	      0.00000000	     -0.04275954	      0.04779842	      0.05226793
      1.06638581	      0.00000000	     -0.04275950	      0.04779850	      0.05226800
      1.06646391	      0.00000000	     -0.04275947	      0.04779855	      0.05226804
      1.06654201	      0.00000000	     -0.04275944	      0.04779860	      0.05226809
      1.06666236	      0.00000000	     -0.04275939	      0.04779868	      0.05226817
      1.06676147	     -0.00000000	     -0.04275935	      0.04779875	      0.05226823
      1.06686057	     -0.00000000	     -0.04275930	      0.04779882	      0.05226829
      1.06695968	     -0.00000000	     -0.04275926	      0.04779889	      0.05226836
      1.06704809	     -0.00000000	     -0.04275923	      0.04779895	      0.05226841
      1.06713650	      0.00000000	     -0.04275919	      0.04779901	      0.05226847
      1.06722490	      0.00000000	     -0.04275915	      0.04779908	      0.05226853
      1.06733828	     -0.00000000	     -0.04275910	      0.04779916	      0.05226860
      1.06742804	      0.00000000	     -0.04275906	      0.04779922	      0.05226866
      1.06751780	      0.00000000	     -0.04275903	      0.04779929	      0.05226872
      1.06760756	      0.00000000	     -0.04275899	      0.04779935	      0.05226878
      1.06771997	     -0.00000000	     -0.04275894	      0.04779943	      0.05226886
      1.06780815	      0.00000000	     -0.04275890	      0.04779950	      0.05226892
      1.06789634	     -0.00000000	     -0.04275886	      0.04779956	      0.05226898
      1.06798452	     -0.00000000	     -0.04275882	      0.04779963	      0.05226904
      1.06810164	     -0.00000000	     -0.04275877	      0.04779972	      0.05226912
      1.06818912	     -0.00000000	     -0.04275873	      0.04779978	      0.05226918
      1.06827660	     -0.00000000	     -0.04275869	      0.04779985	      0.05226924
      1.06838314	     -0.00000000	     -0.04275864	      0.04779993	      0.05226932
      1.06847797	     -0.00000000	     -0.04275860	      0.04780000	      0.05226938
      1.06857280	      0.00000000	     -0.04275856	      0.04780007	      0.05226945
      1.06866762	      0.00000000	     -0.04275851	      0.04780015	      0.05226952
      1.06876245	      0.00000000	     -0.04275847	      0.04780022	      0.05226959
      1.06885728	     -0.00000000	     -0.04275842	      0.04780029	      0.05226966
      1.06895211	     -0.00000000	     -0.04275838	      0.04780037	      0.05226973
      1.06904693	     -0.00000000	     -0.04275834	      0.04780044	      0.05226980
      1.06914176	      0.00000000	     -0.04275829	      0.04780052	      0.05226987
      1.06923659	      0.00000000	     -0.04275825	      0.04780059	      0.05226994
      1.06933141	      0.00000000	     -0.04275820	      0.04780067	      0.05227001
      1.06942624	      0.00000000	     -0.04275816	      0.04780074	      0.05227008
      1.06952107	     -0.00000000	     -0.04275811	      0.04780082	      0.05227015
      1.06960634	      0.00000000	     -0.04275807	      0.04780089	      0.05227022
      1.06969161	     -0.00000000	     -0.04275803	      0.04780096	      0.05227028
      1.06979459	      0.00000000	     -0.04275798	      0.04780104	      0.05227036
      1.06989756	      0.00000000	     -0.04275793	      0.04780113	      0.05227044
      1.06998439	     -0.00000000	     -0.04275788	      0.04780120	      0.05227051
      1.07007122	     -0.00000000	     -0.04275784	      0.04780127	      0.05227058
      1.07015804	     -0.00000000	     -0.04275780	      0.04780134	      0.05227064
      1.07027558	      0.00000000	     -0.04275774	      0.04780144	      0.05227074
      1.07036334	      0.00000000	     -0.04275769	      0.04780152	      0.05227081
      1.07045111	      0.00000000	     -0.04275765	      0.04780159	      0.05227088
      1.07055649	     -0.00000000	     -0.04275760	      0.04780168	      0.05227096
      1.07065033	     -0.00000000	     -0.04275755	      0.04780176	      0.05227104
      1.07074418	     -0.00000000	     -0.04275750	      0.04780184	      0.05227112
      1.07083802	      0.00000000	     -0.04275745	      0.04780192	      0.05227119
      1.07093187	      0.00000000	     -0.04275740	      0.04780200	      0.05227127
      1.07102571	     -0.00000000	     -0.04275735	      0.04780209	      0.05227135
      1.07111955	     -0.00000000	     -0.04275731	      0.04780217	      0.05227143
      1.07121340	     -0.00000000	     -0.04275726	      0.04780225	      0.05227150
      1.07130724	     -0.00000000	     -0.04275721	      0.04780233	      0.05227158
      1.07140109	     -0.00000000	     -0.04275716	      0.04780242	      0.05227166
      1.07149493	      0.00000000	     -0.04275711	      0.04780250	      0.05227174
      1.07158878	     -0.00000000	     -0.04275706	      0.04780258	      0.05227182
      1.07168262	     -0.00000000	     -0.04275701	      0.04780267	      0.05227190
      1.07177646	     -0.00000000	     -0.04275696	      0.04780275	      0.05227198
      1.07187031	      0.00000000	     -0.04275691	      0.04780284	      0.05227206
      1.07196415	     -0.00000000	     -0.04275686	      0.04780292	      0.05227215
      1.07205800	     -0.00000000	     -0.04275680	      0.04780301	      0.05227223
      1.07215184	     -0.00000000	     -0.04275675	      0.04780309	      0.05227231
      1.07224569	      0.00000000	     -0.04275670	      0.04780318	      0.05227239
      1.07233953	     -0.00000000	     -0.04275665	      0.04780326	      0.05227248
      1.07243338	     -0.00000000	     -0.04275660	      0.04780335	      0.05227256
      1.07252722	     -0.00000000	     -0.04275655	      0.04780344	      0.05227264
      1.07262106	     -0.00000000	     -0.04275649	      0.04780353	      0.05227273
      1.07271491	      0.00000000	     -0.04275644	      0.04780361	      0.05227281
      1.07280875	     -0.00000000	     -0.04275639	      0.04780370	      0.05227290
      1.07290260	      0.00000000	     -0.04275633	      0.04780379	      0.05227298
      1.07299644	      0.00000000	     -0.04275628	      0.04780388	      0.05227307
      1.07309029	     -0.00000000	     -0.04275623	      0.04780397	      0.05227315
      1.07318413	      0.00000000	     -0.04275617	      0.04780406	      0.05227324
      1.07327798	      0.00000000	     -0.04275612	      0.04780415	      0.05227333
      1.07336227	      0.00000000	     -0.04275607	      0.04780423	      0.05227341
      1.07344656	     -0.00000000	     -0.04275602	      0.04780431	      0.05227348
      1.07354898	      0.00000000	     -0.04275596	      0.04780441	      0.05227358
      1.07365140	      0.00000000	     -0.04275590	      0.04780451	      0.05227368
      1.07373757	      0.00000000	     -0.04275585	      0.04780459	      0.05227376
      1.07382375	     -0.00000000	     -0.04275580	      0.04780468	      0.05227384
      1.07390992	     -0.00000000	     -0.04275575	      0.04780476	      0.05227392
      1.07402654	      0.00000000	     -0.04275568	      0.04780488	      0.05227403
      1.07411348	     -0.00000000	     -0.04275563	      0.04780497	      0.05227412
      1.07420043	      0.00000000	     -0.04275558	      0.04780505	      0.05227420
      1.07430508	     -0.00000000	     -0.04275552	      0.04780516	      0.05227430
      1.07439837	     -0.00000000	     -0.04275546	      0.04780525	      0.05227439
      1.07449166	      0.00000000	     -0.04275541	      0.04780534	      0.05227448
      1.07458495	      0.00000000	     -0.04275535	      0.04780544	      0.05227458
      1.07467824	     -0.00000000	     -0.04275529	      0.04780553	      0.05227467
      1.07477153	     -0.00000000	     -0.04275524	      0.04780563	      0.05227476
      1.07486482	      0.00000000	     -0.04275518	      0.04780572	      0.05227485
      1.07495812	     -0.00000000	     -0.04275512	      0.04780582	      0.05227495
      1.07505141	     -0.00000000	     -0.04275507	      0.04780591	      0.05227504
      1.07514470	     -0.00000000	     -0.04275501	      0.04780601	      0.05227513
      1.07523799	      0.00000000	     -0.04275495	      0.04780611	      0.05227523
      1.07533128	      0.00000000	     -0.04275489	      0.04780620	      0.05227532
      1.07542457	      0.00000000	     -0.04275483	      0.04780630	      0.05227542
      1.07551786	     -0.00000000	     -0.04275478	      0.04780640	      0.05227551
      1.07561115	     -0.00000000	     -0.04275472	      0.04780650	      0.05227561
      1.07570444	      0.00000000	     -0.04275466	      0.04780659	      0.05227570
      1.07579774	     -0.00000000	     -0.04275460	      0.04780669	      0.05227580
      1.07589103	     -0.00000000	     -0.04275454	      0.04780679	      0.05227590
      1.07598432	     -0.00000000	     -0.04275448	      0.04780689	      0.05227599
      1.07607761	     -0.00000000	     -0.04275442	      0.04780699	      0.05227609
      1.07617090	      0.00000000	     -0.04275436	      0.04780709	      0.05227619
      1.07626419	     -0.00000000	     -0.04275430	      0.04780719	      0.05227628
      1.07635748	     -0.00000000	     -0.04275424	      0.04780729	      0.05227638
      1.07644062	      0.00000000	     -0.04275419	      0.04780738	      0.05227647
      1.07652377	     -0.00000000	     -0.04275414	      0.04780747	      0.05227656
      1.07662654	      0.00000000	     -0.04275407	      0.04780758	      0.05227667
      1.07672932	      0.00000000	     -0.04275400	      0.04780769	      0.05227678
      1.07681370	      0.00000000	     -0.04275395	      0.04780778	      0.05227687
      1.07689807	      0.00000000	     -0.04275389	      0.04780788	      0.05227696
      1.07700171	      0.00000000	     -0.04275382	      0.04780799	      0.05227707
      1.07710535	     -0.00000000	     -0.04275376	      0.04780810	      0.05227718
      1.07718602	      0.00000000	     -0.04275370	      0.04780819	      0.05227727
      1.07726670	      0.00000000	     -0.04275365	      0.04780828	      0.05227736
      1.07737535	      0.00000000	     -0.04275358	      0.04780840	      0.05227748
      1.07748401	     -0.00000000	     -0.04275350	      0.04780852	      0.05227760
      1.07756117	     -0.00000000	     -0.04275345	      0.04780861	      0.05227768
      1.07763834	      0.00000000	     -0.04275340	      0.04780870	      0.05227777
      1.07775405	      0.00000000	     -0.04275332	      0.04780883	      0.05227789
      1.07785012	     -0.00000000	     -0.04275326	      0.04780893	      0.05227800
      1.07794619	      0.00000000	     -0.04275319	      0.04780904	      0.05227811
      1.07804226	      0.00000000	     -0.04275313	      0.04780915	      0.05227822
      1.07813833	     -0.00000000	     -0.04275306	      0.04780926	      0.05227832
      1.07822123	     -0.00000000	     -0.04275301	      0.04780936	      0.05227842
      1.07830414	      0.00000000	     -0.04275295	      0.04780945	      0.05227851
      1.07840704	      0.00000000	     -0.04275288	      0.04780957	      0.05227863
      1.07850994	      0.00000000	     -0.04275281	      0.04780969	      0.05227874
      1.07859337	     -0.00000000	     -0.04275275	      0.04780978	      0.05227884
      1.07867680	      0.00000000	     -0.04275269	      0.04780988	      0.05227893
      1.07878068	      0.00000000	     -0.04275262	      0.04781000	      0.05227905
      1.07888456	     -0.00000000	     -0.04275255	      0.04781012	      0.05227917
      1.07896513	     -0.00000000	     -0.04275249	      0.04781022	      0.05227927
      1.07904571	      0.00000000	     -0.04275244	      0.04781031	      0.05227936
      1.07915350	     -0.00000000	     -0.04275236	      0.04781044	      0.05227948
      1.07926129	      0.00000000	     -0.04275229	      0.04781056	      0.05227961
      1.07933921	      0.00000000	     -0.04275223	      0.04781065	      0.05227970
      1.07941714	      0.00000000	     -0.04275218	      0.04781075	      0.05227979
      1.07952995	      0.00000000	     -0.04275210	      0.04781088	      0.05227992
      1.07962611	      0.00000000	     -0.04275203	      0.04781099	      0.05228004
      1.07972226	      0.00000000	     -0.04275196	      0.04781111	      0.05228015
      1.07981841	      0.00000000	     -0.04275189	      0.04781122	      0.05228026
      1.07990442	     -0.00000000	     -0.04275183	      0.04781133	      0.05228037
      1.07999044	     -0.00000000	     -0.04275177	      0.04781143	      0.05228047
      1.08007645	      0.00000000	     -0.04275170	      0.04781153	      0.05228057
      1.08018709	     -0.00000000	     -0.04275162	      0.04781167	      0.05228070
      1.08027424	      0.00000000	     -0.04275156	      0.04781177	      0.05228081
      1.08036139	     -0.00000000	     -0.04275150	      0.04781188	      0.05228091
      1.08044854	      0.00000000	     -0.04275143	      0.04781198	      0.05228102
      1.08055901	      0.00000000	     -0.04275135	      0.04781212	      0.05228115
      1.08064446	      0.00000000	     -0.04275129	      0.04781222	      0.05228126
      1.08072992	      0.00000000	     -0.04275123	      0.04781233	      0.05228136
      1.08083250	      0.00000000	     -0.04275115	      0.04781245	      0.05228149
      1.08093508	      0.00000000	     -0.04275108	      0.04781258	      0.05228161
      1.08101363	      0.00000000	     -0.04275102	      0.04781268	      0.05228171
      1.08109217	     -0.00000000	     -0.04275096	      0.04781277	      0.05228180
      1.08120188	      0.00000000	     -0.04275088	      0.04781291	      0.05228194
      1.08129795	      0.00000000	     -0.04275081	      0.04781303	      0.05228206
      1.08139402	     -0.00000000	     -0.04275074	      0.04781315	      0.05228218
      1.08149010	     -0.00000000	     -0.04275067	      0.04781327	      0.05228230
      1.08157422	      0.00000000	     -0.04275060	      0.04781337	      0.05228240
      1.08165835	     -0.00000000	     -0.04275054	      0.04781348	      0.05228251
      1.08174247	     -0.00000000	     -0.04275048	      0.04781358	      0.05228261
      1.08185857	     -0.00000000	     -0.04275039	      0.04781373	      0.05228276
      1.08194437	      0.00000000	     -0.04275032	      0.04781384	      0.05228287
      1.08203017	      0.00000000	     -0.04275026	      0.04781395	      0.05228297
      1.08213319	      0.00000000	     -0.04275018	      0.04781408	      0.05228310
      1.08222482	      0.00000000	     -0.04275011	      0.04781419	      0.05228322
      1.08231645	     -0.00000000	     -0.04275004	      0.04781431	      0.05228334
      1.08240808	     -0.00000000	     -0.04274997	      0.04781443	      0.05228345
      1.08249971	      0.00000000	     -0.04274990	      0.04781454	      0.05228357
      1.08259134	      0.00000000	     -0.04274983	      0.04781466	      0.05228369
      1.08268298	     -0.00000000	     -0.04274976	      0.04781478	      0.05228381
      1.08277461	      0.00000000	     -0.04274969	      0.04781490	      0.05228392
      1.08286624	     -0.00000000	     -0.04274962	      0.04781501	      0.05228404
      1.08295787	      0.00000000	     -0.04274955	      0.04781513	      0.05228416
      1.08304950	      0.00000000	     -0.04274948	      0.04781525	      0.05228428
      1.08314113	     -0.00000000	     -0.04274941	      0.04781537	      0.05228440
      1.08323276	      0.00000000	     -0.04274934	      0.04781549	      0.05228452
      1.08332439	     -0.00000000	     -0.04274926	      0.04781561	      0.05228464
      1.08341602	      0.00000000	     -0.04274919	      0.04781573	      0.05228476
      1.08350765	      0.00000000	     -0.04274912	      0.04781585	      0.05228488
      1.08359929	     -0.00000000	     -0.04274905	      0.04781597	      0.05228500
      1.08369092	     -0.00000000	     -0.04274898	      0.04781609	      0.05228512
      1.08378255	     -0.00000000	     -0.04274890	      0.04781621	      0.05228524
      1.08387418	      0.00000000	     -0.04274883	      0.04781633	      0.05228536
      1.08396581	     -0.00000000	     -0.04274876	      0.04781645	      0.05228548
      1.08405744	     -0.00000000	     -0.04274869	      0.04781657	      0.05228560
      1.08414907	     -0.00000000	     -0.04274861	      0.04781669	      0.05228572
      1.08424070	      0.00000000	     -0.04274854	      0.04781682	      0.05228585
      1.08433233	     -0.00000000	     -0.04274847	      0.04781694	      0.05228597
      1.08442396	      0.00000000	     -0.04274839	      0.04781706	      0.05228609
      1.08451560	      0.00000000	     -0.04274832	      0.04781718	      0.05228621
      1.08460723	     -0.00000000	     -0.04274825	      0.04781731	      0.05228634
      1.08469886	      0.00000000	     -0.04274817	      0.04781743	      0.05228646
      1.08479049	      0.00000000	     -0.04274810	      0.04781755	      0.05228658
      1.08488212	     -0.00000000	     -0.04274803	      0.04781768	      0.05228671
      1.08497375	     -0.00000000	     -0.04274795	      0.04781780	      0.05228683
      1.08506538	     -0.00000000	     -0.04274788	      0.04781792	      0.05228696
      1.08515701	     -0.00000000	     -0.04274780	      0.04781805	      0.05228708
      1.08524864	     -0.00000000	     -0.04274773	      0.04781817	      0.05228721
      1.08534028	     -0.00000000	     -0.04274765	      0.04781830	      0.05228733
      1.08542211	     -0.00000000	     -0.04274759	      0.04781841	      0.05228744
      1.08550395	      0.00000000	     -0.04274752	      0.04781852	      0.05228756
      1.08560447	      0.00000000	     -0.04274744	      0.04781866	      0.05228769
      1.08570499	     -0.00000000	     -0.04274736	      0.04781879	      0.05228783
      1.08578910	      0.00000000	     -0.04274729	      0.04781891	      0.05228795
      1.08587321	     -0.00000000	     -0.04274722	      0.04781903	      0.05228807
      1.08595732	      0.00000000	     -0.04274715	      0.04781914	      0.05228818
      1.08607165	      0.00000000	     -0.04274705	      0.04781930	      0.05228834
      1.08615626	      0.00000000	     -0.04274698	      0.04781942	      0.05228846
      1.08624087	     -0.00000000	     -0.04274691	      0.04781953	      0.05228858
      1.08634345	      0.00000000	     -0.04274683	      0.04781968	      0.05228872
      1.08643494	     -0.00000000	     -0.04274675	      0.04781980	      0.05228885
      1.08652643	      0.00000000	     -0.04274667	      0.04781993	      0.05228898
      1.08661792	     -0.00000000	     -0.04274660	      0.04782006	      0.05228911
      1.08670941	     -0.00000000	     -0.04274652	      0.04782019	      0.05228923
      1.08680090	     -0.00000000	     -0.04274644	      0.04782031	      0.05228936
      1.08689239	     -0.00000000	     -0.04274637	      0.04782044	      0.05228949
      1.08698388	     -0.00000000	     -0.04274629	      0.04782057	      0.05228962
      1.08707537	      0.00000000	     -0.04274621	      0.04782070	      0.05228975
      1.08716686	      0.00000000	     -0.04274614	      0.04782083	      0.05228988
      1.08725835	      0.00000000	     -0.04274606	      0.04782096	      0.05229001
      1.08734984	      0.00000000	     -0.04274598	      0.04782109	      0.05229014
      1.08744133	     -0.00000000	     -0.04274590	      0.04782122	      0.05229027
      1.08753282	      0.00000000	     -0.04274583	      0.04782135	      0.05229040
      1.08761440	     -0.00000000	     -0.04274576	      0.04782146	      0.05229052
      1.08769598	      0.00000000	     -0.04274569	      0.04782158	      0.05229064
      1.08779606	     -0.00000000	     -0.04274560	      0.04782172	      0.05229078
      1.08789614	      0.00000000	     -0.04274552	      0.04782186	      0.05229093
      1.08797989	     -0.00000000	     -0.04274544	      0.04782198	      0.05229105
      1.08806364	     -0.00000000	     -0.04274537	      0.04782210	      0.05229117
      1.08814739	     -0.00000000	     -0.04274530	      0.04782222	      0.05229129
      1.08826136	     -0.00000000	     -0.04274520	      0.04782239	      0.05229145
      1.08834560	     -0.00000000	     -0.04274513	      0.04782251	      0.05229158
      1.08842984	     -0.00000000	     -0.04274506	      0.04782263	      0.05229170
      1.08853205	      0.00000000	     -0.04274497	      0.04782278	      0.05229185
      1.08862321	      0.00000000	     -0.04274489	      0.04782291	      0.05229198
      1.08871437	     -0.00000000	     -0.04274481	      0.04782304	      0.05229212
      1.08880554	      0.00000000	     -0.04274473	      0.04782317	      0.05229225
      1.08889670	      0.00000000	     -0.04274465	      0.04782330	      0.05229238
      1.08898786	      0.00000000	     -0.04274457	      0.04782344	      0.05229252
      1.08907902	     -0.00000000	     -0.04274449	      0.04782357	      0.05229265
      1.08917018	      0.00000000	     -0.04274441	      0.04782370	      0.05229279
      1.08926134	     -0.00000000	     -0.04274433	      0.04782384	      0.05229292
      1.08935250	      0.00000000	     -0.04274425	      0.04782397	      0.05229306
      1.08944367	     -0.00000000	     -0.04274417	      0.04782410	      0.05229319
      1.08953483	      0.00000000	     -0.04274409	      0.04782424	      0.05229333
      1.08962599	     -0.00000000	     -0.04274401	      0.04782437	      0.05229346
      1.08970769	     -0.00000000	     -0.04274394	      0.04782449	      0.05229358
      1.08978939	     -0.00000000	     -0.04274387	      0.04782461	      0.05229371
      1.08988899	      0.00000000	     -0.04274378	      0.04782476	      0.05229385
      1.08998858	     -0.00000000	     -0.04274369	      0.04782490	      0.05229400
      1.09007106	     -0.00000000	     -0.04274362	      0.04782503	      0.05229413
      1.09015354	     -0.00000000	     -0.04274354	      0.04782515	      0.05229425
      1.09025432	     -0.00000000	     -0.04274345	      0.04782530	      0.05229440
      1.09035510	     -0.00000000	     -0.04274336	      0.04782545	      0.05229455
      1.09043398	     -0.00000000	     -0.04274329	      0.04782557	      0.05229467
      1.09051286	      0.00000000	     -0.04274322	      0.04782568	      0.05229479
      1.09061860	      0.00000000	     -0.04274313	      0.04782584	      0.05229495
      1.09072433	      0.00000000	     -0.04274303	      0.04782600	      0.05229511
      1.09079959	      0.00000000	     -0.04274297	      0.04782611	      0.05229523
      1.09087485	      0.00000000	     -0.04274290	      0.04782622	      0.05229534
      1.09098782	     -0.00000000	     -0.04274280	      0.04782639	      0.05229551
      1.09108131	      0.00000000	     -0.04274271	      0.04782653	      0.05229566
      1.09117480	      0.00000000	     -0.04274263	      0.04782668	      0.05229580
      1.09126829	      0.00000000	     -0.04274254	      0.04782682	      0.05229594
      1.09136178	     -0.00000000	     -0.04274246	      0.04782696	      0.05229609
      1.09144371	      0.00000000	     -0.04274238	      0.04782708	      0.05229621
      1.09152564	      0.00000000	     -0.04274231	      0.04782720	      0.05229634
      1.09162463	      0.00000000	     -0.04274222	      0.04782735	      0.05229649
      1.09172362	      0.00000000	     -0.04274213	      0.04782750	      0.05229664
      1.09180623	     -0.00000000	     -0.04274206	      0.04782763	      0.05229677
      1.09188883	      0.00000000	     -0.04274198	      0.04782776	      0.05229690
      1.09198833	     -0.00000000	     -0.04274189	      0.04782791	      0.05229705
      1.09208783	      0.00000000	     -0.04274180	      0.04782806	      0.05229720
      1.09216823	      0.00000000	     -0.04274172	      0.04782818	      0.05229733
      1.09224862	      0.00000000	     -0.04274165	      0.04782830	      0.05229745
      1.09235083	      0.00000000	     -0.04274156	      0.04782846	      0.05229761
      1.09245304	     -0.00000000	     -0.04274146	      0.04782862	      0.05229777
      1.09253156	     -0.00000000	     -0.04274139	      0.04782874	      0.05229789
      1.09261008	     -0.00000000	     -0.04274132	      0.04782886	      0.05229802
      1.09271543	      0.00000000	     -0.04274122	      0.04782902	      0.05229818
      1.09282077	     -0.00000000	     -0.04274112	      0.04782918	      0.05229835
      1.09289667	     -0.00000000	     -0.04274105	      0.04782930	      0.05229847
      1.09297256	      0.00000000	     -0.04274098	      0.04782942	      0.05229858
      1.09308273	      0.00000000	     -0.04274088	      0.04782959	      0.05229876
      1.09317678	      0.00000000	     -0.04274079	      0.04782973	      0.05229891
      1.09327084	      0.00000000	     -0.04274071	      0.04782988	      0.05229905
      1.09336490	     -0.00000000	     -0.04274062	      0.04783002	      0.05229920
      1.09344808	      0.00000000	     -0.04274054	      0.04783015	      0.05229933
      1.09353127	      0.00000000	     -0.04274046	      0.04783028	      0.05229947
      1.09361446	     -0.00000000	     -0.04274038	      0.04783041	      0.05229960
      1.09372501	     -0.00000000	     -0.04274028	      0.04783058	      0.05229977
      1.09380941	     -0.00000000	     -0.04274020	      0.04783072	      0.05229991
      1.09389380	     -0.00000000	     -0.04274012	      0.04783085	      0.05230004
      1.09397820	     -0.00000000	     -0.04274004	      0.04783098	      0.05230018
      1.09408879	      0.00000000	     -0.04273994	      0.04783115	      0.05230035
      1.09417130	      0.00000000	     -0.04273986	      0.04783128	      0.05230048
      1.09425381	      0.00000000	     -0.04273978	      0.04783141	      0.05230062
      1.09435546	     -0.00000000	     -0.04273969	      0.04783157	      0.05230078
      1.09444680	      0.00000000	     -0.04273960	      0.04783172	      0.05230093
      1.09453814	     -0.00000000	     -0.04273952	      0.04783186	      0.05230107
      1.09462948	      0.00000000	     -0.04273943	      0.04783200	      0.05230122
      1.09472083	      0.00000000	     -0.04273934	      0.04783215	      0.05230137
      1.09481217	      0.00000000	     -0.04273926	      0.04783229	      0.05230151
      1.09489307	     -0.00000000	     -0.04273918	      0.04783242	      0.05230164
      1.09497397	      0.00000000	     -0.04273910	      0.04783255	      0.05230177
      1.09507259	      0.00000000	     -0.04273901	      0.04783270	      0.05230193
      1.09517120	      0.00000000	     -0.04273891	      0.04783286	      0.05230209
      1.09525377	     -0.00000000	     -0.04273883	      0.04783299	      0.05230223
      1.09533633	      0.00000000	     -0.04273876	      0.04783312	      0.05230236
      1.09541889	     -0.00000000	     -0.04273868	      0.04783325	      0.05230249
      1.09553187	      0.00000000	     -0.04273857	      0.04783343	      0.05230268
      1.09561492	      0.00000000	     -0.04273849	      0.04783357	      0.05230281
      1.09569798	     -0.00000000	     -0.04273841	      0.04783370	      0.05230295
      1.09579911	     -0.00000000	     -0.04273831	      0.04783386	      0.05230311
      1.09588922	      0.00000000	     -0.04273823	      0.04783401	      0.05230326
      1.09597932	      0.00000000	     -0.04273814	      0.04783415	      0.05230341
      1.09606943	     -0.00000000	     -0.04273805	      0.04783429	      0.05230356
      1.09615954	     -0.00000000	     -0.04273796	      0.04783444	      0.05230370
      1.09624965	     -0.00000000	     -0.04273788	      0.04783458	      0.05230385
      1.09633975	     -0.00000000	     -0.04273779	      0.04783473	      0.05230400
      1.09642986	      0.00000000	     -0.04273770	      0.04783487	      0.05230415
      1.09651997	     -0.00000000	     -0.04273762	      0.04783502	      0.05230429
      1.09661008	      0.00000000	     -0.04273753	      0.04783516	      0.05230444
      1.09670019	      0.00000000	     -0.04273744	      0.04783531	      0.05230459
      1.09679029	      0.00000000	     -0.04273735	      0.04783546	      0.05230474
      1.09687090	     -0.00000000	     -0.04273728	      0.04783559	      0.05230487
      1.09695151	     -0.00000000	     -0.04273720	      0.04783572	      0.05230501
      1.09704957	     -0.00000000	     -0.04273710	      0.04783588	      0.05230517
      1.09714764	     -0.00000000	     -0.04273701	      0.04783604	      0.05230533
      1.09723042	      0.00000000	     -0.04273692	      0.04783617	      0.05230547
      1.09731320	      0.00000000	     -0.04273684	      0.04783630	      0.05230561
      1.09739598	     -0.00000000	     -0.04273676	      0.04783644	      0.05230575
      1.09750674	     -0.00000000	     -0.04273665	      0.04783662	      0.05230593
      1.09758987	      0.00000000	     -0.04273657	      0.04783676	      0.05230607
      1.09767300	     -0.00000000	     -0.04273649	      0.04783689	      0.05230621
      1.09777298	     -0.00000000	     -0.04273639	      0.04783705	      0.05230637
      1.09786281	     -0.00000000	     -0.04273630	      0.04783720	      0.05230652
      1.09795263	      0.00000000	     -0.04273622	      0.04783735	      0.05230667
      1.09804245	     -0.00000000	     -0.04273613	      0.04783750	      0.05230682
      1.09813228	      0.00000000	     -0.04273604	      0.04783764	      0.05230698
      1.09822210	      0.00000000	     -0.04273595	      0.04783779	      0.05230713
      1.09831192	      0.00000000	     -0.04273586	      0.04783794	      0.05230728
      1.09840175	     -0.00000000	     -0.04273577	      0.04783809	      0.05230743
      1.09849157	     -0.00000000	     -0.04273568	      0.04783823	      0.05230758
      1.09858139	      0.00000000	     -0.04273559	      0.04783838	      0.05230773
      1.09867121	     -0.00000000	     -0.04273551	      0.04783853	      0.05230788
      1.09876104	      0.00000000	     -0.04273542	      0.04783868	      0.05230803
      1.09884109	      0.00000000	     -0.04273534	      0.04783881	      0.05230817
      1.09892114	     -0.00000000	     -0.04273526	      0.04783894	      0.05230831
      1.09901924	     -0.00000000	     -0.04273516	      0.04783910	      0.05230847
      1.09911734	      0.00000000	     -0.04273506	      0.04783927	      0.05230864
      1.09919964	      0.00000000	     -0.04273498	      0.04783940	      0.05230878
      1.09928193	      0.00000000	     -0.04273490	      0.04783954	      0.05230892
      1.09936423	      0.00000000	     -0.04273482	      0.04783968	      0.05230906
      1.09947552	     -0.00000000	     -0.04273470	      0.04783986	      0.05230925
      1.09955817	     -0.00000000	     -0.04273462	      0.04784000	      0.05230939
      1.09964081	     -0.00000000	     -0.04273454	      0.04784014	      0.05230953
      1.09974091	     -0.00000000	     -0.04273444	      0.04784030	      0.05230970
      1.09983050	      0.00000000	     -0.04273435	      0.04784045	      0.05230985
      1.09992009	      0.00000000	     -0.04273426	      0.04784060	      0.05231001
      1.10000968	     -0.00000000	     -0.04273417	      0.04784075	      0.05231016
      1.10009926	     -0.00000000	     -0.04273408	      0.04784090	      0.05231031
      1.10018885	      0.00000000	     -0.04273399	      0.04784105	      0.05231047
      1.10027844	     -0.00000000	     -0.04273390	      0.04784120	      0.05231062
      1.10036803	      0.00000000	     -0.04273381	      0.04784135	      0.05231077
      1.10045762	      0.00000000	     -0.04273372	      0.04784150	      0.05231093
      1.10054720	     -0.00000000	     -0.04273363	      0.04784165	      0.05231108
      1.10063679	      0.00000000	     -0.04273354	      0.04784180	      0.05231124
      1.10071701	     -0.00000000	     -0.04273345	      0.04784194	      0.05231137
      1.10079724	     -0.00000000	     -0.04273337	      0.04784207	      0.05231151
      1.10089504	      0.00000000	     -0.04273327	      0.04784224	      0.05231168
      1.10099284	      0.00000000	     -0.04273317	      0.04784240	      0.05231185
      1.10107364	     -0.00000000	     -0.04273309	      0.04784254	      0.05231199
      1.10115444	     -0.00000000	     -0.04273301	      0.04784268	      0.05231213
      1.10125362	      0.00000000	     -0.04273291	      0.04784284	      0.05231230
      1.10135280	     -0.00000000	     -0.04273281	      0.04784301	      0.05231247
      1.10142998	      0.00000000	     -0.04273273	      0.04784314	      0.05231261
      1.10150715	     -0.00000000	     -0.04273265	      0.04784327	      0.05231274
      1.10161146	     -0.00000000	     -0.04273254	      0.04784345	      0.05231292
      1.10171576	     -0.00000000	     -0.04273244	      0.04784363	      0.05231310
      1.10178915	      0.00000000	     -0.04273236	      0.04784375	      0.05231323
      1.10186255	      0.00000000	     -0.04273229	      0.04784388	      0.05231336
      1.10197464	      0.00000000	     -0.04273217	      0.04784407	      0.05231356
      1.10206642	     -0.00000000	     -0.04273208	      0.04784422	      0.05231372
      1.10215821	      0.00000000	     -0.04273199	      0.04784438	      0.05231388
      1.10224999	     -0.00000000	     -0.04273189	      0.04784454	      0.05231404
      1.10234177	      0.00000000	     -0.04273180	      0.04784469	      0.05231420
      1.10242259	      0.00000000	     -0.04273171	      0.04784483	      0.05231434
      1.10250341	     -0.00000000	     -0.04273163	      0.04784497	      0.05231448
      1.10258422	     -0.00000000	     -0.04273155	      0.04784511	      0.05231462
      1.10269716	      0.00000000	     -0.04273143	      0.04784530	      0.05231482
      1.10277963	      0.00000000	     -0.04273135	      0.04784544	      0.05231497
      1.10286210	      0.00000000	     -0.04273126	      0.04784558	      0.05231511
      1.10296188	     -0.00000000	     -0.04273116	      0.04784575	      0.05231529
      1.10305049	     -0.00000000	     -0.04273107	      0.04784590	      0.05231544
      1.10313911	     -0.00000000	     -0.04273097	      0.04784606	      0.05231560
      1.10322772	      0.00000000	     -0.04273088	      0.04784621	      0.05231576
      1.10331634	     -0.00000000	     -0.04273079	      0.04784636	      0.05231591
      1.10340495	      0.00000000	     -0.04273070	      0.04784651	      0.05231607
      1.10349356	      0.00000000	     -0.04273061	      0.04784667	      0.05231622
      1.10358218	     -0.00000000	     -0.04273052	      0.04784682	      0.05231638
      1.10367079	     -0.00000000	     -0.04273042	      0.04784697	      0.05231654
      1.10375940	     -0.00000000	     -0.04273033	      0.04784713	      0.05231670
      1.10384802	     -0.00000000	     -0.04273024	      0.04784728	      0.05231685
      1.10393663	     -0.00000000	     -0.04273015	      0.04784743	      0.05231701
      1.10402525	     -0.00000000	     -0.04273005	      0.04784758	      0.05231717
      1.10411386	      0.00000000	     -0.04272996	      0.04784774	      0.05231733
      1.10420247	      0.00000000	     -0.04272987	      0.04784789	      0.05231748
      1.10429109	     -0.00000000	     -0.04272978	      0.04784804	      0.05231764
      1.10437970	      0.00000000	     -0.04272968	      0.04784820	      0.05231780
      1.10446832	     -0.00000000	     -0.04272959	      0.04784835	      0.05231796
      1.10455693	     -0.00000000	     -0.04272950	      0.04784851	      0.05231811
      1.10464554	     -0.00000000	     -0.04272941	      0.04784866	      0.05231827
      1.10473416	      0.00000000	     -0.04272931	      0.04784881	      0.05231843
      1.10482277	     -0.00000000	     -0.04272922	      0.04784897	      0.05231859
      1.10491138	      0.00000000	     -0.04272913	      0.04784912	      0.05231875
      1.10500000	      0.00000000	     -0.04272903	      0.04784928	      0.05231891
      1.10507969	      0.00000000	     -0.04272895	      0.04784942	      0.05231905
      1.10515938	     -0.00000000	     -0.04272887	      0.04784955	      0.05231919
      1.10525590	      0.00000000	     -0.04272877	      0.04784972	      0.05231937
      1.10535242	     -0.00000000	     -0.04272866	      0.04784989	      0.05231954
      1.10543446	      0.00000000	     -0.04272858	      0.04785003	      0.05231969
      1.10551650	     -0.00000000	     -0.04272849	      0.04785018	      0.05231983
      1.10559853	      0.00000000	     -0.04272840	      0.04785032	      0.05231998
      1.10570661	     -0.00000000	     -0.04272829	      0.04785051	      0.05232018
      1.10578890	     -0.00000000	     -0.04272820	      0.04785066	      0.05232032
      1.10587119	      0.00000000	     -0.04272812	      0.04785080	      0.05232047
      1.10595348	      0.00000000	     -0.04272803	      0.04785094	      0.05232062
      1.10606357	      0.00000000	     -0.04272791	      0.04785114	      0.05232082
      1.10614420	     -0.00000000	     -0.04272783	      0.04785128	      0.05232097
      1.10622483	     -0.00000000	     -0.04272774	      0.04785142	      0.05232111
      1.10632523	      0.00000000	     -0.04272764	      0.04785160	      0.05232129
      1.10641489	     -0.00000000	     -0.04272754	      0.04785175	      0.05232146
      1.10650455	      0.00000000	     -0.04272745	      0.04785191	      0.05232162
      1.10659421	     -0.00000000	     -0.04272735	      0.04785207	      0.05232178
      1.10668387	      0.00000000	     -0.04272725	      0.04785223	      0.05232194
      1.10677353	     -0.00000000	     -0.04272716	      0.04785239	      0.05232211
      1.10685268	      0.00000000	     -0.04272708	      0.04785253	      0.05232225
      1.10693183	     -0.00000000	     -0.04272699	      0.04785267	      0.05232239
      1.10702883	      0.00000000	     -0.04272689	      0.04785284	      0.05232257
      1.10712584	     -0.00000000	     -0.04272678	      0.04785301	      0.05232275
      1.10720671	     -0.00000000	     -0.04272670	      0.04785315	      0.05232289
      1.10728759	     -0.00000000	     -0.04272661	      0.04785330	      0.05232304
      1.10736847	      0.00000000	     -0.04272653	      0.04785344	      0.05232319
      1.10747987	     -0.00000000	     -0.04272641	      0.04785364	      0.05232339
      1.10756120	     -0.00000000	     -0.04272632	      0.04785378	      0.05232354
      1.10764252	      0.00000000	     -0.04272623	      0.04785392	      0.05232369
      1.10774204	     -0.00000000	     -0.04272613	      0.04785410	      0.05232387
      1.10783054	      0.00000000	     -0.04272603	      0.04785426	      0.05232403
      1.10791904	      0.00000000	     -0.04272594	      0.04785442	      0.05232420
      1.10800754	      0.00000000	     -0.04272584	      0.04785457	      0.05232436
      1.10809604	     -0.00000000	     -0.04272575	      0.04785473	      0.05232452
      1.10818454	      0.00000000	     -0.04272565	      0.04785489	      0.05232468
      1.10827304	     -0.00000000	     -0.04272556	      0.04785505	      0.05232484
      1.10836154	      0.00000000	     -0.04272546	      0.04785520	      0.05232501
      1.10845004	      0.00000000	     -0.04272537	      0.04785536	      0.05232517
      1.10853854	      0.00000000	     -0.04272527	      0.04785552	      0.05232533
      1.10862704	      0.00000000	     -0.04272517	      0.04785568	      0.05232550
      1.10870618	     -0.00000000	     -0.04272509	      0.04785582	      0.05232564
      1.10878532	     -0.00000000	     -0.04272500	      0.04785596	      0.05232579
      1.10888204	      0.00000000	     -0.04272490	      0.04785613	      0.05232597
      1.10897876	     -0.00000000	     -0.04272479	      0.04785631	      0.05232614
      1.10905851	      0.00000000	     -0.04272471	      0.04785645	      0.05232629
      1.10913826	      0.00000000	     -0.04272462	      0.04785659	      0.05232644
      1.10923633	     -0.00000000	     -0.04272452	      0.04785677	      0.05232662
      1.10933440	     -0.00000000	     -0.04272441	      0.04785694	      0.05232680
      1.10941056	      0.00000000	     -0.04272433	      0.04785708	      0.05232694
      1.10948673	     -0.00000000	     -0.04272425	      0.04785722	      0.05232708
      1.10958988	      0.00000000	     -0.04272413	      0.04785740	      0.05232727
      1.10969303	     -0.00000000	     -0.04272402	      0.04785759	      0.05232746
      1.10976548	     -0.00000000	     -0.04272394	      0.04785772	      0.05232760
      1.10983794	      0.00000000	     -0.04272386	      0.04785785	      0.05232773
      1.10994877	      0.00000000	     -0.04272374	      0.04785805	      0.05232794
      1.11003951	      0.00000000	     -0.04272365	      0.04785821	      0.05232811
      1.11013026	      0.00000000	     -0.04272355	      0.04785837	      0.05232828
      1.11022100	      0.00000000	     -0.04272345	      0.04785854	      0.05232844
      1.11031174	     -0.00000000	     -0.04272335	      0.04785870	      0.05232861
      1.11039132	      0.00000000	     -0.04272326	      0.04785885	      0.05232876
      1.11047089	      0.00000000	     -0.04272318	      0.04785899	      0.05232891
      1.11056681	     -0.00000000	     -0.04272307	      0.04785916	      0.05232909
      1.11066272	     -0.00000000	     -0.04272297	      0.04785934	      0.05232927
      1.11074298	     -0.00000000	     -0.04272288	      0.04785948	      0.05232942
      1.11082323	      0.00000000	     -0.04272279	      0.04785963	      0.05232957
      1.11091960	     -0.00000000	     -0.04272269	      0.04785980	      0.05232975
      1.11101596	      0.00000000	     -0.04272258	      0.04785998	      0.05232993
      1.11109416	      0.00000000	     -0.04272249	      0.04786012	      0.05233007
      1.11117236	     -0.00000000	     -0.04272241	      0.04786026	      0.05233022
      1.11127124	      0.00000000	     -0.04272230	      0.04786044	      0.05233040
      1.11137012	     -0.00000000	     -0.04272219	      0.04786062	      0.05233059
      1.11144658	      0.00000000	     -0.04272211	      0.04786076	      0.05233073
      1.11152303	      0.00000000	     -0.04272202	      0.04786089	      0.05233088
      1.11162481	     -0.00000000	     -0.04272191	      0.04786108	      0.05233107
      1.11172659	      0.00000000	     -0.04272180	      0.04786126	      0.05233126
      1.11180060	      0.00000000	     -0.04272172	      0.04786140	      0.05233140
      1.11187461	      0.00000000	     -0.04272164	      0.04786153	      0.05233154
      1.11198081	      0.00000000	     -0.04272152	      0.04786173	      0.05233174
      1.11207194	      0.00000000	     -0.04272142	      0.04786189	      0.05233191
      1.11216307	     -0.00000000	     -0.04272132	      0.04786206	      0.05233208
      1.11225420	     -0.00000000	     -0.04272122	      0.04786223	      0.05233225
      1.11233525	     -0.00000000	     -0.04272113	      0.04786237	      0.05233240
      1.11241631	      0.00000000	     -0.04272104	      0.04786252	      0.05233256
      1.11249736	     -0.00000000	     -0.04272095	      0.04786267	      0.05233271
      1.11260357	      0.00000000	     -0.04272084	      0.04786286	      0.05233291
      1.11268576	     -0.00000000	     -0.04272074	      0.04786301	      0.05233306
      1.11276795	     -0.00000000	     -0.04272065	      0.04786316	      0.05233322
      1.11285014	      0.00000000	     -0.04272056	      0.04786331	      0.05233337
      1.11295634	     -0.00000000	     -0.04272045	      0.04786351	      0.05233357
      1.11303681	     -0.00000000	     -0.04272036	      0.04786366	      0.05233373
      1.11311728	     -0.00000000	     -0.04272027	      0.04786380	      0.05233388
      1.11321532	      0.00000000	     -0.04272016	      0.04786398	      0.05233406
      1.11331336	     -0.00000000	     -0.04272005	      0.04786416	      0.05233425
      1.11338703	     -0.00000000	     -0.04271997	      0.04786430	      0.05233439
      1.11346069	     -0.00000000	     -0.04271989	      0.04786443	      0.05233453
      1.11356607	      0.00000000	     -0.04271977	      0.04786463	      0.05233473
      1.11365758	      0.00000000	     -0.04271967	      0.04786479	      0.05233490
      1.11374909	      0.00000000	     -0.04271957	      0.04786496	      0.05233508
      1.11384061	      0.00000000	     -0.04271947	      0.04786513	      0.05233525
      1.11391940	     -0.00000000	     -0.04271938	      0.04786528	      0.05233540
      1.11399820	     -0.00000000	     -0.04271929	      0.04786542	      0.05233555
      1.11409443	      0.00000000	     -0.04271918	      0.04786560	      0.05233573
      1.11419067	     -0.00000000	     -0.04271908	      0.04786577	      0.05233592
      1.11426951	      0.00000000	     -0.04271899	      0.04786592	      0.05233607
      1.11434835	     -0.00000000	     -0.04271890	      0.04786607	      0.05233622
      1.11444566	     -0.00000000	     -0.04271879	      0.04786624	      0.05233640
      1.11454296	      0.00000000	     -0.04271868	      0.04786642	      0.05233659
      1.11461956	      0.00000000	     -0.04271860	      0.04786657	      0.05233673
      1.11469617	     -0.00000000	     -0.04271851	      0.04786671	      0.05233688
      1.11479656	      0.00000000	     -0.04271840	      0.04786689	      0.05233707
      1.11489695	     -0.00000000	     -0.04271829	      0.04786708	      0.05233726
      1.11497135	     -0.00000000	     -0.04271821	      0.04786721	      0.05233740
      1.11504575	     -0.00000000	     -0.04271812	      0.04786735	      0.05233755
      1.11515010	     -0.00000000	     -0.04271801	      0.04786755	      0.05233775
      1.11524041	      0.00000000	     -0.04271790	      0.04786771	      0.05233792
      1.11533072	     -0.00000000	     -0.04271780	      0.04786788	      0.05233809
      1.11542103	     -0.00000000	     -0.04271770	      0.04786805	      0.05233827
      1.11551134	      0.00000000	     -0.04271760	      0.04786821	      0.05233844
      1.11558785	     -0.00000000	     -0.04271752	      0.04786836	      0.05233858
      1.11566436	      0.00000000	     -0.04271743	      0.04786850	      0.05233873
      1.11576320	     -0.00000000	     -0.04271732	      0.04786868	      0.05233892
      1.11586204	      0.00000000	     -0.04271721	      0.04786886	      0.05233911
      1.11593821	     -0.00000000	     -0.04271712	      0.04786901	      0.05233926
      1.11601438	     -0.00000000	     -0.04271704	      0.04786915	      0.05233940
      1.11611588	     -0.00000000	     -0.04271692	      0.04786934	      0.05233960
      1.11621739	     -0.00000000	     -0.04271681	      0.04786952	      0.05233979
      1.11628937	      0.00000000	     -0.04271673	      0.04786966	      0.05233993
      1.11636134	      0.00000000	     -0.04271665	      0.04786979	      0.05234007
      1.11647045	     -0.00000000	     -0.04271652	      0.04787000	      0.05234028
      1.11656065	     -0.00000000	     -0.04271642	      0.04787016	      0.05234045
      1.11665084	     -0.00000000	     -0.04271632	      0.04787033	      0.05234063
      1.11674104	     -0.00000000	     -0.04271622	      0.04787050	      0.05234080
      1.11683124	      0.00000000	     -0.04271612	      0.04787067	      0.05234098
      1.11690861	     -0.00000000	     -0.04271603	      0.04787081	      0.05234112
      1.11698599	      0.00000000	     -0.04271594	      0.04787096	      0.05234127
      1.11708297	      0.00000000	     -0.04271583	      0.04787114	      0.05234146
      1.11717996	      0.00000000	     -0.04271572	      0.04787132	      0.05234165
      1.11725795	      0.00000000	     -0.04271564	      0.04787146	      0.05234180
      1.11733594	     -0.00000000	     -0.04271555	      0.04787161	      0.05234195
      1.11743383	      0.00000000	     -0.04271544	      0.04787179	      0.05234214
      1.11753171	      0.00000000	     -0.04271533	      0.04787197	      0.05234233
      1.11760697	      0.00000000	     -0.04271524	      0.04787211	      0.05234247
      1.11768222	      0.00000000	     -0.04271516	      0.04787226	      0.05234262
      1.11778397	     -0.00000000	     -0.04271504	      0.04787245	      0.05234282
      1.11788573	     -0.00000000	     -0.04271493	      0.04787264	      0.05234301
      1.11795844	      0.00000000	     -0.04271484	      0.04787277	      0.05234315
      1.11803115	      0.00000000	     -0.04271476	      0.04787291	      0.05234330
      1.11813794	      0.00000000	     -0.04271464	      0.04787311	      0.05234350
      1.11822837	     -0.00000000	     -0.04271454	      0.04787328	      0.05234368
      1.11831881	     -0.00000000	     -0.04271443	      0.04787345	      0.05234385
      1.11840924	     -0.00000000	     -0.04271433	      0.04787362	      0.05234403
      1.11848972	     -0.00000000	     -0.04271424	      0.04787377	      0.05234419
      1.11857020	     -0.00000000	     -0.04271415	      0.04787392	      0.05234434
      1.11865067	      0.00000000	     -0.04271406	      0.04787407	      0.05234450
      1.11875555	     -0.00000000	     -0.04271394	      0.04787427	      0.05234470
      1.11883725	      0.00000000	     -0.04271385	      0.04787442	      0.05234486
      1.11891896	      0.00000000	     -0.04271375	      0.04787457	      0.05234502
      1.11900066	      0.00000000	     -0.04271366	      0.04787473	      0.05234518
      1.11910511	     -0.00000000	     -0.04271354	      0.04787492	      0.05234538
      1.11918522	     -0.00000000	     -0.04271345	      0.04787507	      0.05234554
      1.11926533	      0.00000000	     -0.04271336	      0.04787523	      0.05234569
      1.11936207	     -0.00000000	     -0.04271325	      0.04787541	      0.05234588
      1.11945881	     -0.00000000	     -0.04271314	      0.04787559	      0.05234607
      1.11953215	     -0.00000000	     -0.04271305	      0.04787573	      0.05234621
      1.11960549	     -0.00000000	     -0.04271297	      0.04787587	      0.05234636
      1.11970948	     -0.00000000	     -0.04271285	      0.04787606	      0.05234656
      1.11979989	     -0.00000000	     -0.04271275	      0.04787623	      0.05234674
      1.11989031	      0.00000000	     -0.04271265	      0.04787640	      0.05234691
      1.11998073	     -0.00000000	     -0.04271254	      0.04787657	      0.05234709
      1.12005964	      0.00000000	     -0.04271245	      0.04787672	      0.05234724
      1.12013856	     -0.00000000	     -0.04271236	      0.04787687	      0.05234740
      1.12021747	      0.00000000	     -0.04271227	      0.04787702	      0.05234755
      1.12032718	     -0.00000000	     -0.04271215	      0.04787723	      0.05234777
      1.12040789	      0.00000000	     -0.04271205	      0.04787738	      0.05234793
      1.12048861	     -0.00000000	     -0.04271196	      0.04787753	      0.05234808
      1.12058561	      0.00000000	     -0.04271185	      0.04787771	      0.05234827
      1.12067157	     -0.00000000	     -0.04271175	      0.04787788	      0.05234844
      1.12075753	      0.00000000	     -0.04271165	      0.04787804	      0.05234861
      1.12084349	     -0.00000000	     -0.04271155	      0.04787820	      0.05234878
      1.12092945	     -0.00000000	     -0.04271146	      0.04787836	      0.05234895
      1.12101541	      0.00000000	     -0.04271136	      0.04787853	      0.05234912
      1.12110137	     -0.00000000	     -0.04271126	      0.04787869	      0.05234928
      1.12118733	     -0.00000000	     -0.04271116	      0.04787885	      0.05234945
      1.12127329	      0.00000000	     -0.04271106	      0.04787902	      0.05234962
      1.12135925	      0.00000000	     -0.04271096	      0.04787918	      0.05234979
      1.12144521	      0.00000000	     -0.04271086	      0.04787934	      0.05234996
      1.12153117	     -0.00000000	     -0.04271077	      0.04787950	      0.05235013
      1.12161713	      0.00000000	     -0.04271067	      0.04787967	      0.05235030
      1.12170309	      0.00000000	     -0.04271057	      0.04787983	      0.05235047
      1.12178905	     -0.00000000	     -0.04271047	      0.04787999	      0.05235064
      1.12187501	      0.00000000	     -0.04271037	      0.04788016	      0.05235080
      1.12196097	      0.00000000	     -0.04271027	      0.04788032	      0.05235097
      1.12204693	     -0.00000000	     -0.04271017	      0.04788048	      0.05235114
      1.12213289	     -0.00000000	     -0.04271007	      0.04788065	      0.05235131
      1.12221885	      0.00000000	     -0.04270998	      0.04788081	      0.05235148
      1.12230481	     -0.00000000	     -0.04270988	      0.04788097	      0.05235165
      1.12239077	      0.00000000	     -0.04270978	      0.04788113	      0.05235182
      1.12247673	     -0.00000000	     -0.04270968	      0.04788130	      0.05235199
      1.12256269	     -0.00000000	     -0.04270958	      0.04788146	      0.05235216
      1.12264865	     -0.00000000	     -0.04270948	      0.04788162	      0.05235233
      1.12273461	     -0.00000000	     -0.04270938	      0.04788179	      0.05235250
      1.12282057	     -0.00000000	     -0.04270928	      0.04788195	      0.05235267
      1.12290653	      0.00000000	     -0.04270918	      0.04788212	      0.05235284
      1.12299249	     -0.00000000	     -0.04270908	      0.04788228	      0.05235301
      1.12307845	     -0.00000000	     -0.04270898	      0.04788244	      0.05235318
      1.12316441	      0.00000000	     -0.04270889	      0.04788261	      0.05235335
      1.12325038	      0.00000000	     -0.04270879	      0.04788277	      0.05235352
      1.12333634	      0.00000000	     -0.04270869	      0.04788293	      0.05235368
      1.12342230	     -0.00000000	     -0.04270859	      0.04788310	      0.05235385
      1.12350826	      0.00000000	     -0.04270849	      0.04788326	      0.05235402
      1.12359422	     -0.00000000	     -0.04270839	      0.04788342	      0.05235419
      1.12368018	      0.00000000	     -0.04270829	      0.04788359	      0.05235436
      1.12376614	      0.00000000	     -0.04270819	      0.04788375	      0.05235453
      1.12385210	      0.00000000	     -0.04270809	      0.04788392	      0.05235470
      1.12393806	     -0.00000000	     -0.04270799	      0.04788408	      0.05235487
      1.12402402	      0.00000000	     -0.04270789	      0.04788424	      0.05235504
      1.12410998	      0.00000000	     -0.04270779	      0.04788441	      0.05235521
      1.12419594	     -0.00000000	     -0.04270769	      0.04788457	      0.05235539
      1.12428190	     -0.00000000	     -0.04270759	      0.04788474	      0.05235556
      1.12436786	     -0.00000000	     -0.04270749	      0.04788490	      0.05235573
      1.12445382	      0.00000000	     -0.04270739	      0.04788506	      0.05235590
      1.12453978	     -0.00000000	     -0.04270730	      0.04788523	      0.05235607
      1.12462574	      0.00000000	     -0.04270720	      0.04788539	      0.05235624
      1.12471170	      0.00000000	     -0.04270710	      0.04788556	      0.05235641
      1.12479766	     -0.00000000	     -0.04270700	      0.04788572	      0.05235658
      1.12488362	      0.00000000	     -0.04270690	      0.04788589	      0.05235675
      1.12496958	     -0.00000000	     -0.04270680	      0.04788605	      0.05235692
      1.12505554	      0.00000000	     -0.04270670	      0.04788621	      0.05235709
      1.12514150	     -0.00000000	     -0.04270660	      0.04788638	      0.05235726
      1.12522746	      0.00000000	     -0.04270650	      0.04788654	      0.05235743
      1.12531342	     -0.00000000	     -0.04270640	      0.04788671	      0.05235760
      1.12539938	      0.00000000	     -0.04270630	      0.04788687	      0.05235777
      1.12548534	     -0.00000000	     -0.04270620	      0.04788704	      0.05235794
      1.12557130	      0.00000000	     -0.04270610	      0.04788720	      0.05235811
      1.12565726	      0.00000000	     -0.04270600	      0.04788736	      0.05235828
      1.12574322	      0.00000000	     -0.04270590	      0.04788753	      0.05235845
      1.12582918	      0.00000000	     -0.04270580	      0.04788769	      0.05235862
      1.12591514	      0.00000000	     -0.04270570	      0.04788786	      0.05235880
      1.12600110	     -0.00000000	     -0.04270560	      0.04788802	      0.05235897
      1.12608706	     -0.00000000	     -0.04270550	      0.04788819	      0.05235914
      1.12617302	      0.00000000	     -0.04270540	      0.04788835	      0.05235931
      1.12625898	      0.00000000	     -0.04270530	      0.04788852	      0.05235948
      1.12634495	      0.00000000	     -0.04270520	      0.04788868	      0.05235965
      1.12643091	     -0.00000000	     -0.04270510	      0.04788885	      0.05235982
      1.12651687	      0.00000000	     -0.04270500	      0.04788901	      0.05235999
      1.12660283	      0.00000000	     -0.04270490	      0.04788918	      0.05236016
      1.12668879	      0.00000000	     -0.04270480	      0.04788934	      0.05236033
      1.12677475	     -0.00000000	     -0.04270470	      0.04788950	      0.05236051
      1.12686071	     -0.00000000	     -0.04270460	      0.04788967	      0.05236068
      1.12693745	     -0.00000000	     -0.04270451	      0.04788982	      0.05236083
      1.12701420	      0.00000000	     -0.04270442	      0.04788996	      0.05236098
      1.12710875	     -0.00000000	     -0.04270431	      0.04789014	      0.05236117
      1.12720330	      0.00000000	     -0.04270420	      0.04789033	      0.05236136
      1.12728174	      0.00000000	     -0.04270411	      0.04789048	      0.05236151
      1.12736018	     -0.00000000	     -0.04270402	      0.04789063	      0.05236167
      1.12745488	      0.00000000	     -0.04270391	      0.04789081	      0.05236186
      1.12754958	      0.00000000	     -0.04270380	      0.04789099	      0.05236205
      1.12762507	      0.00000000	     -0.04270371	      0.04789114	      0.05236220
      1.12770057	      0.00000000	     -0.04270362	      0.04789128	      0.05236235
      1.12779895	     -0.00000000	     -0.04270351	      0.04789147	      0.05236255
      1.12789733	      0.00000000	     -0.04270339	      0.04789166	      0.05236274
      1.12797043	     -0.00000000	     -0.04270331	      0.04789180	      0.05236289
      1.12804354	      0.00000000	     -0.04270322	      0.04789194	      0.05236303
      1.12814635	     -0.00000000	     -0.04270310	      0.04789214	      0.05236324
      1.12824917	      0.00000000	     -0.04270298	      0.04789233	      0.05236344
      1.12831866	      0.00000000	     -0.04270290	      0.04789247	      0.05236358
      1.12838815	     -0.00000000	     -0.04270282	      0.04789260	      0.05236372
      1.12849890	     -0.00000000	     -0.04270269	      0.04789281	      0.05236394
      1.12858873	      0.00000000	     -0.04270259	      0.04789299	      0.05236412
      1.12867856	     -0.00000000	     -0.04270248	      0.04789316	      0.05236430
      1.12876840	     -0.00000000	     -0.04270238	      0.04789333	      0.05236448
      1.12884738	     -0.00000000	     -0.04270228	      0.04789348	      0.05236464
      1.12892637	     -0.00000000	     -0.04270219	      0.04789363	      0.05236479
      1.12900536	      0.00000000	     -0.04270210	      0.04789379	      0.05236495
      1.12911043	     -0.00000000	     -0.04270198	      0.04789399	      0.05236516
      1.12919096	      0.00000000	     -0.04270188	      0.04789414	      0.05236532
      1.12927149	      0.00000000	     -0.04270179	      0.04789430	      0.05236548
      1.12935201	     -0.00000000	     -0.04270169	      0.04789445	      0.05236564
      1.12945576	     -0.00000000	     -0.04270157	      0.04789465	      0.05236585
      1.12953474	     -0.00000000	     -0.04270148	      0.04789480	      0.05236601
      1.12961371	     -0.00000000	     -0.04270139	      0.04789496	      0.05236617
      1.12970957	     -0.00000000	     -0.04270128	      0.04789514	      0.05236636
      1.12979573	      0.00000000	     -0.04270118	      0.04789531	      0.05236653
      1.12988189	     -0.00000000	     -0.04270108	      0.04789547	      0.05236670
      1.12996805	      0.00000000	     -0.04270097	      0.04789564	      0.05236688
      1.13005422	     -0.00000000	     -0.04270087	      0.04789580	      0.05236705
      1.13014038	      0.00000000	     -0.04270077	      0.04789597	      0.05236722
      1.13022654	     -0.00000000	     -0.04270067	      0.04789613	      0.05236739
      1.13031270	      0.00000000	     -0.04270057	      0.04789630	      0.05236756
      1.13039886	     -0.00000000	     -0.04270047	      0.04789647	      0.05236774
      1.13047530	      0.00000000	     -0.04270038	      0.04789661	      0.05236789
      1.13055175	      0.00000000	     -0.04270029	      0.04789676	      0.05236804
      1.13064602	      0.00000000	     -0.04270018	      0.04789694	      0.05236823
      1.13074030	     -0.00000000	     -0.04270007	      0.04789712	      0.05236842
      1.13081809	      0.00000000	     -0.04269998	      0.04789727	      0.05236857
      1.13089588	     -0.00000000	     -0.04269989	      0.04789742	      0.05236873
      1.13099057	      0.00000000	     -0.04269978	      0.04789760	      0.05236892
      1.13108527	     -0.00000000	     -0.04269967	      0.04789779	      0.05236911
      1.13116014	     -0.00000000	     -0.04269958	      0.04789793	      0.05236926
      1.13123501	     -0.00000000	     -0.04269949	      0.04789807	      0.05236941
      1.13133348	     -0.00000000	     -0.04269938	      0.04789826	      0.05236961
      1.13143196	     -0.00000000	     -0.04269926	      0.04789845	      0.05236980
      1.13150434	     -0.00000000	     -0.04269918	      0.04789859	      0.05236995
      1.13157672	      0.00000000	     -0.04269909	      0.04789873	      0.05237009
      1.13167990	     -0.00000000	     -0.04269897	      0.04789893	      0.05237030
      1.13176814	     -0.00000000	     -0.04269887	      0.04789910	      0.05237047
      1.13185638	      0.00000000	     -0.04269877	      0.04789927	      0.05237065
      1.13194463	      0.00000000	     -0.04269866	      0.04789944	      0.05237083
      1.13203287	     -0.00000000	     -0.04269856	      0.04789961	      0.05237100
      1.13210873	      0.00000000	     -0.04269847	      0.04789975	      0.05237116
      1.13218459	      0.00000000	     -0.04269838	      0.04789990	      0.05237131
      1.13227988	     -0.00000000	     -0.04269827	      0.04790008	      0.05237150
      1.13237516	      0.00000000	     -0.04269816	      0.04790027	      0.05237169
      1.13245119	      0.00000000	     -0.04269807	      0.04790041	      0.05237184
      1.13252722	      0.00000000	     -0.04269798	      0.04790056	      0.05237199
      1.13262407	      0.00000000	     -0.04269787	      0.04790075	      0.05237219
      1.13272091	     -0.00000000	     -0.04269775	      0.04790093	      0.05237238
      1.13279376	     -0.00000000	     -0.04269767	      0.04790107	      0.05237253
      1.13286660	     -0.00000000	     -0.04269758	      0.04790121	      0.05237267
      1.13296836	     -0.00000000	     -0.04269746	      0.04790141	      0.05237288
      1.13307011	      0.00000000	     -0.04269735	      0.04790160	      0.05237308
      1.13313959	     -0.00000000	     -0.04269726	      0.04790174	      0.05237322
      1.13320907	     -0.00000000	     -0.04269718	      0.04790187	      0.05237336
      1.13331826	      0.00000000	     -0.04269705	      0.04790208	      0.05237358
      1.13340726	     -0.00000000	     -0.04269695	      0.04790225	      0.05237375
      1.13349626	     -0.00000000	     -0.04269685	      0.04790242	      0.05237393
      1.13358525	     -0.00000000	     -0.04269674	      0.04790260	      0.05237411
      1.13366450	     -0.00000000	     -0.04269665	      0.04790275	      0.05237427
      1.13374374	      0.00000000	     -0.04269656	      0.04790290	      0.05237443
      1.13382298	      0.00000000	     -0.04269646	      0.04790305	      0.05237459
      1.13392491	      0.00000000	     -0.04269634	      0.04790325	      0.05237479
      1.13400546	      0.00000000	     -0.04269625	      0.04790340	      0.05237495
      1.13408601	      0.00000000	     -0.04269616	      0.04790356	      0.05237511
      1.13416657	     -0.00000000	     -0.04269606	      0.04790371	      0.05237527
      1.13426748	     -0.00000000	     -0.04269594	      0.04790391	      0.05237547
      1.13434667	      0.00000000	     -0.04269585	      0.04790406	      0.05237563
      1.13442585	     -0.00000000	     -0.04269576	      0.04790421	      0.05237579
      1.13450504	      0.00000000	     -0.04269567	      0.04790436	      0.05237595
      1.13461013	      0.00000000	     -0.04269554	      0.04790457	      0.05237616
      1.13468876	      0.00000000	     -0.04269545	      0.04790472	      0.05237632
      1.13476738	      0.00000000	     -0.04269536	      0.04790487	      0.05237647
      1.13486299	      0.00000000	     -0.04269525	      0.04790505	      0.05237667
      1.13494817	      0.00000000	     -0.04269515	      0.04790522	      0.05237684
      1.13503335	      0.00000000	     -0.04269505	      0.04790538	      0.05237701
      1.13511853	     -0.00000000	     -0.04269495	      0.04790554	      0.05237718
      1.13520371	     -0.00000000	     -0.04269485	      0.04790571	      0.05237735
      1.13528888	      0.00000000	     -0.04269475	      0.04790587	      0.05237752
      1.13537406	      0.00000000	     -0.04269465	      0.04790603	      0.05237769
      1.13545924	     -0.00000000	     -0.04269455	      0.04790620	      0.05237786
      1.13554442	      0.00000000	     -0.04269445	      0.04790636	      0.05237803
      1.13562959	     -0.00000000	     -0.04269435	      0.04790653	      0.05237820
[truncated: 753,186 more chars]
