# Supplementary material for: Musculoskeletal simulations to examine the effects of accentuated eccentric loading (AEL) on jump height
Source: PeerJ. 2023 Jan 23;11:e14687. doi: 10.7717/peerj.14687 (PMC9879160; doi:10.7717/peerj.14687)
Supplement: Supplemental Information 1 [file peerj-11-14687-s001.zip › Supplementary Simulation code and output results BW/Optimized_for_J_Results/TwoSegment_Two_Segment_MomentArm_knee_coordinate.sto]

MomentArm_knee_coordinate
version=1
nRows=13563
nColumns=5
inDegrees=no

This analysis gathers basic information about muscles during a simulation (e.g., forces, tendon lengths, moment arms, etc).
Units are S.I. units (second, meters, Newtons, ...)
Angles are in degrees.

endheader
time	vastus	recfem	glut	ham
      0.00000000	     -0.04000000	     -0.04000000	      0.00000000	      0.04118155
      0.00010000	     -0.04000000	     -0.04000000	      0.00000000	      0.04118157
      0.00023578	     -0.04000000	     -0.04000000	      0.00000000	      0.04118164
      0.00037157	     -0.04000000	     -0.04000000	      0.00000000	      0.04118176
      0.00050735	     -0.04000000	     -0.04000000	      0.00000000	      0.04118192
      0.00064313	     -0.04000000	     -0.04000000	      0.00000000	      0.04118212
      0.00077892	     -0.04000000	     -0.04000000	      0.00000000	      0.04118234
      0.00095179	     -0.04000000	     -0.04000000	      0.00000000	      0.04118267
      0.00112467	     -0.04000000	     -0.04000000	      0.00000000	      0.04118304
      0.00129754	     -0.04000000	     -0.04000000	      0.00000000	      0.04118345
      0.00151861	     -0.04000000	     -0.04000000	      0.00000000	      0.04118403
      0.00173969	     -0.04000000	     -0.04000000	      0.00000000	      0.04118466
      0.00201011	     -0.04000000	     -0.04000000	      0.00000000	      0.04118553
      0.00228052	     -0.04000000	     -0.04000000	      0.00000000	      0.04118649
      0.00263639	     -0.04000000	     -0.04000000	      0.00000000	      0.04118789
      0.00299225	     -0.04000000	     -0.04000000	      0.00000000	      0.04118947
      0.00349305	     -0.04000000	     -0.04000000	      0.00000000	      0.04119197
      0.00399385	     -0.04000000	     -0.04000000	      0.00000000	      0.04119483
      0.00475543	     -0.04000000	     -0.04000000	      0.00000000	      0.04119985
      0.00551701	     -0.04000000	     -0.04000000	      0.00000000	      0.04120574
      0.00644774	     -0.04000000	     -0.04000000	      0.00000000	      0.04121413
      0.00737847	     -0.04000000	     -0.04000000	      0.00000000	      0.04122389
      0.00830920	     -0.04000000	     -0.04000000	      0.00000000	      0.04123503
      0.00923993	     -0.04000000	     -0.04000000	      0.00000000	      0.04124759
      0.01047305	     -0.04000000	     -0.04000000	      0.00000000	      0.04126645
      0.01125060	     -0.04000000	     -0.04000000	      0.00000000	      0.04127966
      0.01202816	     -0.04000000	     -0.04000000	      0.00000000	      0.04129390
      0.01316609	     -0.04000000	     -0.04000000	      0.00000000	      0.04131660
      0.01396261	     -0.04000000	     -0.04000000	      0.00000000	      0.04133382
      0.01475914	     -0.04000000	     -0.04000000	      0.00000000	      0.04135214
      0.01571545	     -0.04000000	     -0.04000000	      0.00000000	      0.04137559
      0.01658307	     -0.04000000	     -0.04000000	      0.00000000	      0.04139824
      0.01745069	     -0.04000000	     -0.04000000	      0.00000000	      0.04142220
      0.01830614	     -0.04000000	     -0.04000000	      0.00000000	      0.04144711
      0.01916159	     -0.04000000	     -0.04000000	      0.00000000	      0.04147330
      0.01997595	     -0.04000000	     -0.04000000	      0.00000000	      0.04149941
      0.02079031	     -0.04000000	     -0.04000000	      0.00000000	      0.04152668
      0.02156845	     -0.04000000	     -0.04000000	      0.00000000	      0.04155381
      0.02250334	     -0.04000000	     -0.04000000	      0.00000000	      0.04158780
      0.02343823	     -0.04000000	     -0.04000000	      0.00000000	      0.04162330
      0.02422430	     -0.04000000	     -0.04000000	      0.00000000	      0.04165433
      0.02501038	     -0.04000000	     -0.04000000	      0.00000000	      0.04168642
      0.02579645	     -0.04000000	     -0.04000000	      0.00000000	      0.04171958
      0.02658253	     -0.04000000	     -0.04000000	      0.00000000	      0.04175380
      0.02736860	     -0.04000000	     -0.04000000	      0.00000000	      0.04178908
      0.02815468	     -0.04000000	     -0.04000000	      0.00000000	      0.04182543
      0.02894076	     -0.04000000	     -0.04000000	      0.00000000	      0.04186282
      0.02972683	     -0.04000000	     -0.04000000	      0.00000000	      0.04190127
      0.03051291	     -0.04000000	     -0.04000000	      0.00000000	      0.04194077
      0.03129898	     -0.04000000	     -0.04000000	      0.00000000	      0.04198132
      0.03208506	     -0.04000000	     -0.04000000	      0.00000000	      0.04202291
      0.03287113	     -0.04000000	     -0.04000000	      0.00000000	      0.04206554
      0.03365721	     -0.04000000	     -0.04000000	      0.00000000	      0.04210921
      0.03444328	     -0.04000000	     -0.04000000	      0.00000000	      0.04215391
      0.03522936	     -0.04000000	     -0.04000000	      0.00000000	      0.04219964
      0.03601544	     -0.04000000	     -0.04000000	      0.00000000	      0.04224640
      0.03680151	     -0.04000000	     -0.04000000	      0.00000000	      0.04229418
      0.03758759	     -0.04000000	     -0.04000000	      0.00000000	      0.04234298
      0.03837366	     -0.04000000	     -0.04000000	      0.00000000	      0.04239279
      0.03915974	     -0.04000000	     -0.04000000	      0.00000000	      0.04244361
      0.03994581	     -0.04000000	     -0.04000000	      0.00000000	      0.04249544
      0.04073189	     -0.04000000	     -0.04000000	      0.00000000	      0.04254827
      0.04151796	     -0.04000000	     -0.04000000	      0.00000000	      0.04260210
      0.04230404	     -0.04000000	     -0.04000000	      0.00000000	      0.04265692
      0.04309012	     -0.04000000	     -0.04000000	      0.00000000	      0.04271273
      0.04387619	     -0.04000000	     -0.04000000	      0.00000000	      0.04276952
      0.04466227	     -0.04000000	     -0.04000000	      0.00000000	      0.04282729
      0.04544834	     -0.04000000	     -0.04000000	      0.00000000	      0.04288603
      0.04623442	     -0.04000000	     -0.04000000	      0.00000000	      0.04294574
      0.04702049	     -0.04000000	     -0.04000000	      0.00000000	      0.04300642
      0.04780657	     -0.04000000	     -0.04000000	      0.00000000	      0.04306805
      0.04859264	     -0.04000000	     -0.04000000	      0.00000000	      0.04313063
      0.04937872	     -0.04000000	     -0.04000000	      0.00000000	      0.04319416
      0.05016480	     -0.04000000	     -0.04000000	      0.00000000	      0.04325863
      0.05086958	     -0.04000000	     -0.04000000	      0.00000000	      0.04331722
      0.05157436	     -0.04000000	     -0.04000000	      0.00000000	      0.04337657
      0.05227914	     -0.04000000	     -0.04000000	      0.00000000	      0.04343665
      0.05298392	     -0.04000000	     -0.04000000	      0.00000000	      0.04349747
      0.05368870	     -0.04000000	     -0.04000000	      0.00000000	      0.04355902
      0.05439348	     -0.04000000	     -0.04000000	      0.00000000	      0.04362130
      0.05509826	     -0.04000000	     -0.04000000	      0.00000000	      0.04368430
      0.05580304	     -0.04000000	     -0.04000000	      0.00000000	      0.04374802
      0.05650782	     -0.04000000	     -0.04000000	      0.00000000	      0.04381245
      0.05721260	     -0.04000000	     -0.04000000	      0.00000000	      0.04387758
      0.05791738	     -0.04000000	     -0.04000000	      0.00000000	      0.04394342
      0.05862216	     -0.04000000	     -0.04000000	      0.00000000	      0.04400995
      0.05932694	     -0.04000000	     -0.04000000	      0.00000000	      0.04407717
      0.06003172	     -0.04000000	     -0.04000000	      0.00000000	      0.04414507
      0.06073650	     -0.04000000	     -0.04000000	      0.00000000	      0.04421366
      0.06144128	     -0.04000000	     -0.04000000	      0.00000000	      0.04428291
      0.06214606	     -0.04000000	     -0.04000000	      0.00000000	      0.04435283
      0.06285084	     -0.04000000	     -0.04000000	      0.00000000	      0.04442340
      0.06355562	     -0.04000000	     -0.04000000	      0.00000000	      0.04449463
      0.06426040	     -0.04000000	     -0.04000000	      0.00000000	      0.04456650
      0.06496518	     -0.04000000	     -0.04000000	      0.00000000	      0.04463902
      0.06566996	     -0.04000000	     -0.04000000	      0.00000000	      0.04471216
      0.06637474	     -0.04000000	     -0.04000000	      0.00000000	      0.04478593
      0.06707952	     -0.04000000	     -0.04000000	      0.00000000	      0.04486032
      0.06778430	     -0.04000000	     -0.04000000	      0.00000000	      0.04493532
      0.06848908	     -0.04000000	     -0.04000000	      0.00000000	      0.04501092
      0.06919386	     -0.04000000	     -0.04000000	      0.00000000	      0.04508711
      0.06989864	     -0.04000000	     -0.04000000	      0.00000000	      0.04516390
      0.07060343	     -0.04000000	     -0.04000000	      0.00000000	      0.04524127
      0.07130821	     -0.04000000	     -0.04000000	      0.00000000	      0.04531921
      0.07201299	     -0.04000000	     -0.04000000	      0.00000000	      0.04539771
      0.07271777	     -0.04000000	     -0.04000000	      0.00000000	      0.04547677
      0.07342255	     -0.04000000	     -0.04000000	      0.00000000	      0.04555638
      0.07412733	     -0.04000000	     -0.04000000	      0.00000000	      0.04563653
      0.07483211	     -0.04000000	     -0.04000000	      0.00000000	      0.04571721
      0.07553689	     -0.04000000	     -0.04000000	      0.00000000	      0.04579841
      0.07624167	     -0.04000000	     -0.04000000	      0.00000000	      0.04588013
      0.07694645	     -0.04000000	     -0.04000000	      0.00000000	      0.04596236
      0.07765123	     -0.04000000	     -0.04000000	      0.00000000	      0.04604508
      0.07835601	     -0.04000000	     -0.04000000	      0.00000000	      0.04612829
      0.07906079	     -0.04000000	     -0.04000000	      0.00000000	      0.04621198
      0.07976557	     -0.04000000	     -0.04000000	      0.00000000	      0.04629614
      0.08047035	     -0.04000000	     -0.04000000	      0.00000000	      0.04638076
      0.08117513	     -0.04000000	     -0.04000000	      0.00000000	      0.04646583
      0.08187991	     -0.04000000	     -0.04000000	      0.00000000	      0.04655135
      0.08258469	     -0.04000000	     -0.04000000	      0.00000000	      0.04663730
      0.08328947	     -0.04000000	     -0.04000000	      0.00000000	      0.04672367
      0.08399425	     -0.04000000	     -0.04000000	      0.00000000	      0.04681045
      0.08469903	     -0.04000000	     -0.04000000	      0.00000000	      0.04689764
      0.08540381	     -0.04000000	     -0.04000000	      0.00000000	      0.04698523
      0.08610859	     -0.04000000	     -0.04000000	      0.00000000	      0.04707320
      0.08681337	     -0.04000000	     -0.04000000	      0.00000000	      0.04716154
      0.08751815	     -0.04000000	     -0.04000000	      0.00000000	      0.04725025
      0.08822293	     -0.04000000	     -0.04000000	      0.00000000	      0.04733931
      0.08892771	     -0.04000000	     -0.04000000	      0.00000000	      0.04742872
      0.08963249	     -0.04000000	     -0.04000000	      0.00000000	      0.04751846
      0.09033727	     -0.04000000	     -0.04000000	      0.00000000	      0.04760852
      0.09104205	     -0.04000000	     -0.04000000	      0.00000000	      0.04769890
      0.09174684	     -0.04000000	     -0.04000000	      0.00000000	      0.04778959
      0.09245162	     -0.04000000	     -0.04000000	      0.00000000	      0.04788056
      0.09315640	     -0.04000000	     -0.04000000	      0.00000000	      0.04797182
      0.09386118	     -0.04000000	     -0.04000000	      0.00000000	      0.04806336
      0.09456596	     -0.04000000	     -0.04000000	      0.00000000	      0.04815515
      0.09527074	     -0.04000000	     -0.04000000	      0.00000000	      0.04824720
      0.09597552	     -0.04000000	     -0.04000000	      0.00000000	      0.04833949
      0.09668030	     -0.04000000	     -0.04000000	      0.00000000	      0.04843202
      0.09738508	     -0.04000000	     -0.04000000	      0.00000000	      0.04852476
      0.09808986	     -0.04000000	     -0.04000000	      0.00000000	      0.04861771
      0.09879464	     -0.04000000	     -0.04000000	      0.00000000	      0.04871087
      0.09949942	     -0.04000000	     -0.04000000	      0.00000000	      0.04880421
      0.10020420	     -0.04000000	     -0.04000000	      0.00000000	      0.04889773
      0.10090898	     -0.04000000	     -0.04000000	      0.00000000	      0.04899142
      0.10161376	     -0.04000000	     -0.04000000	      0.00000000	      0.04908526
      0.10231854	     -0.04000000	     -0.04000000	      0.00000000	      0.04917926
      0.10302332	     -0.04000000	     -0.04000000	      0.00000000	      0.04927339
      0.10372810	     -0.04000000	     -0.04000000	      0.00000000	      0.04936764
      0.10443288	     -0.04000000	     -0.04000000	      0.00000000	      0.04946201
      0.10513766	     -0.04000000	     -0.04000000	      0.00000000	      0.04955649
      0.10584244	     -0.04000000	     -0.04000000	      0.00000000	      0.04965105
      0.10654722	     -0.04000000	     -0.04000000	      0.00000000	      0.04974570
      0.10725200	     -0.04000000	     -0.04000000	      0.00000000	      0.04984042
      0.10795678	     -0.04000000	     -0.04000000	      0.00000000	      0.04993520
      0.10866156	     -0.04000000	     -0.04000000	      0.00000000	      0.05003003
      0.10936634	     -0.04000000	     -0.04000000	      0.00000000	      0.05012490
      0.11007112	     -0.04000000	     -0.04000000	      0.00000000	      0.05021980
      0.11077590	     -0.04000000	     -0.04000000	      0.00000000	      0.05031472
      0.11148068	     -0.04000000	     -0.04000000	      0.00000000	      0.05040964
      0.11218546	     -0.04000000	     -0.04000000	      0.00000000	      0.05050456
      0.11289024	     -0.04000000	     -0.04000000	      0.00000000	      0.05059946
      0.11359503	     -0.04000000	     -0.04000000	      0.00000000	      0.05069434
      0.11429981	     -0.04000000	     -0.04000000	      0.00000000	      0.05078918
      0.11500459	     -0.04000000	     -0.04000000	      0.00000000	      0.05088398
      0.11570937	     -0.04000000	     -0.04000000	      0.00000000	      0.05097871
      0.11641415	     -0.04000000	     -0.04000000	      0.00000000	      0.05107338
      0.11711893	     -0.04000000	     -0.04000000	      0.00000000	      0.05116797
      0.11782371	     -0.04000000	     -0.04000000	      0.00000000	      0.05126248
      0.11852849	     -0.04000000	     -0.04000000	      0.00000000	      0.05135688
      0.11923327	     -0.04000000	     -0.04000000	      0.00000000	      0.05145117
      0.11993805	     -0.04000000	     -0.04000000	      0.00000000	      0.05154534
      0.12064283	     -0.04000000	     -0.04000000	      0.00000000	      0.05163938
      0.12134761	     -0.04000000	     -0.04000000	      0.00000000	      0.05173327
      0.12205239	     -0.04000000	     -0.04000000	      0.00000000	      0.05182702
      0.12275717	     -0.04000000	     -0.04000000	      0.00000000	      0.05192060
      0.12346195	     -0.04000000	     -0.04000000	      0.00000000	      0.05201400
      0.12416673	     -0.04000000	     -0.04000000	      0.00000000	      0.05210723
      0.12487151	     -0.04000000	     -0.04000000	      0.00000000	      0.05220026
      0.12557629	     -0.04000000	     -0.04000000	      0.00000000	      0.05229309
      0.12628107	     -0.04000000	     -0.04000000	      0.00000000	      0.05238570
      0.12698585	     -0.04000000	     -0.04000000	      0.00000000	      0.05247809
      0.12769063	     -0.04000000	     -0.04000000	      0.00000000	      0.05257024
      0.12839541	     -0.04000000	     -0.04000000	      0.00000000	      0.05266215
      0.12910019	     -0.04000000	     -0.04000000	      0.00000000	      0.05275381
      0.12980497	     -0.04000000	     -0.04000000	      0.00000000	      0.05284520
      0.13050975	     -0.04000000	     -0.04000000	      0.00000000	      0.05293632
      0.13121453	     -0.04000000	     -0.04000000	      0.00000000	      0.05302715
      0.13191931	     -0.04000000	     -0.04000000	      0.00000000	      0.05311769
      0.13262409	     -0.04000000	     -0.04000000	      0.00000000	      0.05320792
      0.13332887	     -0.04000000	     -0.04000000	      0.00000000	      0.05329784
      0.13403365	     -0.04000000	     -0.04000000	      0.00000000	      0.05338744
      0.13473844	     -0.04000000	     -0.04000000	      0.00000000	      0.05347671
      0.13544322	     -0.04000000	     -0.04000000	      0.00000000	      0.05356563
      0.13614800	     -0.04000000	     -0.04000000	      0.00000000	      0.05365420
      0.13685278	     -0.04000000	     -0.04000000	      0.00000000	      0.05374241
      0.13755756	     -0.04000000	     -0.04000000	      0.00000000	      0.05383025
      0.13826234	     -0.04000000	     -0.04000000	      0.00000000	      0.05391771
      0.13896712	     -0.04000000	     -0.04000000	      0.00000000	      0.05400477
      0.13967190	     -0.04000000	     -0.04000000	      0.00000000	      0.05409144
      0.14037668	     -0.04000000	     -0.04000000	      0.00000000	      0.05417770
      0.14108146	     -0.04000000	     -0.04000000	      0.00000000	      0.05426355
      0.14178624	     -0.04000000	     -0.04000000	      0.00000000	      0.05434896
      0.14249102	     -0.04000000	     -0.04000000	      0.00000000	      0.05443394
      0.14319580	     -0.04000000	     -0.04000000	      0.00000000	      0.05451848
      0.14390058	     -0.04000000	     -0.04000000	      0.00000000	      0.05460256
      0.14460536	     -0.04000000	     -0.04000000	      0.00000000	      0.05468618
      0.14531014	     -0.04000000	     -0.04000000	      0.00000000	      0.05476932
      0.14601492	     -0.04000000	     -0.04000000	      0.00000000	      0.05485199
      0.14671970	     -0.04000000	     -0.04000000	      0.00000000	      0.05493417
      0.14742448	     -0.04000000	     -0.04000000	      0.00000000	      0.05501584
      0.14812926	     -0.04000000	     -0.04000000	      0.00000000	      0.05509701
      0.14883404	     -0.04000000	     -0.04000000	      0.00000000	      0.05517767
      0.14953882	     -0.04000000	     -0.04000000	      0.00000000	      0.05525780
      0.15024360	     -0.04000000	     -0.04000000	      0.00000000	      0.05533740
      0.15094838	     -0.04000000	     -0.04000000	      0.00000000	      0.05541646
      0.15165316	     -0.04000000	     -0.04000000	      0.00000000	      0.05549496
      0.15235794	     -0.04000000	     -0.04000000	      0.00000000	      0.05557291
      0.15306272	     -0.04000000	     -0.04000000	      0.00000000	      0.05565029
      0.15376750	     -0.04000000	     -0.04000000	      0.00000000	      0.05572710
      0.15447228	     -0.04000000	     -0.04000000	      0.00000000	      0.05580332
      0.15517706	     -0.04000000	     -0.04000000	      0.00000000	      0.05587895
      0.15588185	     -0.04000000	     -0.04000000	      0.00000000	      0.05595398
      0.15658663	     -0.04000000	     -0.04000000	      0.00000000	      0.05602841
      0.15729141	     -0.04000000	     -0.04000000	      0.00000000	      0.05610221
      0.15799619	     -0.04000000	     -0.04000000	      0.00000000	      0.05617540
      0.15870097	     -0.04000000	     -0.04000000	      0.00000000	      0.05624795
      0.15940575	     -0.04000000	     -0.04000000	      0.00000000	      0.05632052
      0.16011053	     -0.04000000	     -0.04000000	      0.00000000	      0.05639291
      0.16081531	     -0.04000000	     -0.04000000	      0.00000000	      0.05646463
      0.16152009	     -0.04000000	     -0.04000000	      0.00000000	      0.05653567
      0.16222487	     -0.04000000	     -0.04000000	      0.00000000	      0.05660602
      0.16292965	     -0.04000000	     -0.04000000	      0.00000000	      0.05667567
      0.16363443	     -0.04000000	     -0.04000000	      0.00000000	      0.05674461
      0.16433921	     -0.04000000	     -0.04000000	      0.00000000	      0.05681284
      0.16504399	     -0.04000000	     -0.04000000	      0.00000000	      0.05688034
      0.16574877	     -0.04000000	     -0.04000000	      0.00000000	      0.05694712
      0.16645355	     -0.04000000	     -0.04000000	      0.00000000	      0.05701315
      0.16715833	     -0.04000000	     -0.04000000	      0.00000000	      0.05707844
      0.16786311	     -0.04000000	     -0.04000000	      0.00000000	      0.05714297
      0.16856789	     -0.04000000	     -0.04000000	      0.00000000	      0.05720674
      0.16927267	     -0.04000000	     -0.04000000	      0.00000000	      0.05726973
      0.16997745	     -0.04000000	     -0.04000000	      0.00000000	      0.05733195
      0.17068223	     -0.04000000	     -0.04000000	      0.00000000	      0.05739339
      0.17138701	     -0.04000000	     -0.04000000	      0.00000000	      0.05745402
      0.17209179	     -0.04000000	     -0.04000000	      0.00000000	      0.05751386
      0.17279657	     -0.04000000	     -0.04000000	      0.00000000	      0.05757288
      0.17350135	     -0.04000000	     -0.04000000	      0.00000000	      0.05763109
      0.17420613	     -0.04000000	     -0.04000000	      0.00000000	      0.05768848
      0.17491091	     -0.04000000	     -0.04000000	      0.00000000	      0.05774503
      0.17561569	     -0.04000000	     -0.04000000	      0.00000000	      0.05780074
      0.17632047	     -0.04000000	     -0.04000000	      0.00000000	      0.05785560
      0.17702526	     -0.04000000	     -0.04000000	      0.00000000	      0.05790961
      0.17773004	     -0.04000000	     -0.04000000	      0.00000000	      0.05796275
      0.17843482	     -0.04000000	     -0.04000000	      0.00000000	      0.05801503
      0.17913960	     -0.04000000	     -0.04000000	      0.00000000	      0.05806643
      0.17984438	     -0.04000000	     -0.04000000	      0.00000000	      0.05811694
      0.18054916	     -0.04000000	     -0.04000000	      0.00000000	      0.05816656
      0.18125394	     -0.04000000	     -0.04000000	      0.00000000	      0.05821528
      0.18195872	     -0.04000000	     -0.04000000	      0.00000000	      0.05826309
      0.18266350	     -0.04000000	     -0.04000000	      0.00000000	      0.05830999
      0.18336828	     -0.04000000	     -0.04000000	      0.00000000	      0.05835597
      0.18407306	     -0.04000000	     -0.04000000	      0.00000000	      0.05840102
      0.18477784	     -0.04000000	     -0.04000000	      0.00000000	      0.05844513
      0.18548262	     -0.04000000	     -0.04000000	      0.00000000	      0.05848831
      0.18618740	     -0.04000000	     -0.04000000	      0.00000000	      0.05853053
      0.18689218	     -0.04000000	     -0.04000000	      0.00000000	      0.05857179
      0.18759696	     -0.04000000	     -0.04000000	      0.00000000	      0.05861209
      0.18830174	     -0.04000000	     -0.04000000	      0.00000000	      0.05865142
      0.18900652	     -0.04000000	     -0.04000000	      0.00000000	      0.05868977
      0.18971130	     -0.04000000	     -0.04000000	      0.00000000	      0.05872713
      0.19041608	     -0.04000000	     -0.04000000	      0.00000000	      0.05876350
      0.19112086	     -0.04000000	     -0.04000000	      0.00000000	      0.05879887
      0.19182564	     -0.04000000	     -0.04000000	      0.00000000	      0.05883324
      0.19253042	     -0.04000000	     -0.04000000	      0.00000000	      0.05886658
      0.19323520	     -0.04000000	     -0.04000000	      0.00000000	      0.05889891
      0.19393998	     -0.04000000	     -0.04000000	      0.00000000	      0.05893021
      0.19464476	     -0.04000000	     -0.04000000	      0.00000000	      0.05896046
      0.19534954	     -0.04000000	     -0.04000000	      0.00000000	      0.05898968
      0.19605432	     -0.04000000	     -0.04000000	      0.00000000	      0.05901785
      0.19675910	     -0.04000000	     -0.04000000	      0.00000000	      0.05904496
      0.19746388	     -0.04000000	     -0.04000000	      0.00000000	      0.05907101
      0.19816866	     -0.04000000	     -0.04000000	      0.00000000	      0.05909599
      0.19887345	     -0.04000000	     -0.04000000	      0.00000000	      0.05911990
      0.19957823	     -0.04000000	     -0.04000000	      0.00000000	      0.05914272
      0.20028301	     -0.04000000	     -0.04000000	      0.00000000	      0.05916446
      0.20098779	     -0.04000000	     -0.04000000	      0.00000000	      0.05918510
      0.20169257	     -0.04000000	     -0.04000000	      0.00000000	      0.05920464
      0.20239735	     -0.04000000	     -0.04000000	      0.00000000	      0.05922308
      0.20310213	     -0.04000000	     -0.04000000	      0.00000000	      0.05924041
      0.20380691	     -0.04000000	     -0.04000000	      0.00000000	      0.05925662
      0.20451169	     -0.04000000	     -0.04000000	      0.00000000	      0.05927171
      0.20521647	     -0.04000000	     -0.04000000	      0.00000000	      0.05928566
      0.20592125	     -0.04000000	     -0.04000000	      0.00000000	      0.05929849
      0.20662603	     -0.04000000	     -0.04000000	      0.00000000	      0.05931017
      0.20733081	     -0.04000000	     -0.04000000	      0.00000000	      0.05932071
      0.20803559	     -0.04000000	     -0.04000000	      0.00000000	      0.05933010
      0.20874037	     -0.04000000	     -0.04000000	      0.00000000	      0.05933833
      0.20944515	     -0.04000000	     -0.04000000	      0.00000000	      0.05934540
      0.21014993	     -0.04000000	     -0.04000000	      0.00000000	      0.05935130
      0.21085471	     -0.04000000	     -0.04000000	      0.00000000	      0.05935603
      0.21155949	     -0.04000000	     -0.04000000	      0.00000000	      0.05935959
      0.21226427	     -0.04000000	     -0.04000000	      0.00000000	      0.05936196
      0.21296905	     -0.04000000	     -0.04000000	      0.00000000	      0.05936314
      0.21367383	     -0.04000000	     -0.04000000	      0.00000000	      0.05936313
      0.21437861	     -0.04000000	     -0.04000000	      0.00000000	      0.05936193
      0.21508339	     -0.04000000	     -0.04000000	      0.00000000	      0.05935952
      0.21578817	     -0.04000000	     -0.04000000	      0.00000000	      0.05935591
      0.21649295	     -0.04000000	     -0.04000000	      0.00000000	      0.05935108
      0.21719773	     -0.04000000	     -0.04000000	      0.00000000	      0.05934503
      0.21790251	     -0.04000000	     -0.04000000	      0.00000000	      0.05933777
      0.21860729	     -0.04000000	     -0.04000000	      0.00000000	      0.05932928
      0.21931207	     -0.04000000	     -0.04000000	      0.00000000	      0.05931956
      0.22001686	     -0.04000000	     -0.04000000	      0.00000000	      0.05930860
      0.22072164	     -0.04000000	     -0.04000000	      0.00000000	      0.05929640
      0.22142642	     -0.04000000	     -0.04000000	      0.00000000	      0.05928296
      0.22213120	     -0.04000000	     -0.04000000	      0.00000000	      0.05926827
      0.22283598	     -0.04000000	     -0.04000000	      0.00000000	      0.05925233
      0.22354076	     -0.04000000	     -0.04000000	      0.00000000	      0.05923514
      0.22424554	     -0.04000000	     -0.04000000	      0.00000000	      0.05921668
      0.22495032	     -0.04000000	     -0.04000000	      0.00000000	      0.05919695
      0.22565510	     -0.04000000	     -0.04000000	      0.00000000	      0.05917596
      0.22635988	     -0.04000000	     -0.04000000	      0.00000000	      0.05915369
      0.22706466	     -0.04000000	     -0.04000000	      0.00000000	      0.05913015
      0.22776944	     -0.04000000	     -0.04000000	      0.00000000	      0.05910533
      0.22847422	     -0.04000000	     -0.04000000	      0.00000000	      0.05907922
      0.22917900	     -0.04000000	     -0.04000000	      0.00000000	      0.05905182
      0.22988378	     -0.04000000	     -0.04000000	      0.00000000	      0.05902313
      0.23058856	     -0.04000000	     -0.04000000	      0.00000000	      0.05899314
      0.23129334	     -0.04000000	     -0.04000000	      0.00000000	      0.05896186
      0.23199812	     -0.04000000	     -0.04000000	      0.00000000	      0.05892927
      0.23270290	     -0.04000000	     -0.04000000	      0.00000000	      0.05889537
      0.23340768	     -0.04000000	     -0.04000000	      0.00000000	      0.05886016
      0.23411246	     -0.04000000	     -0.04000000	      0.00000000	      0.05882364
      0.23481724	     -0.04000000	     -0.04000000	      0.00000000	      0.05878580
      0.23552202	     -0.04000000	     -0.04000000	      0.00000000	      0.05874664
      0.23622680	     -0.04000000	     -0.04000000	      0.00000000	      0.05870616
      0.23693158	     -0.04000000	     -0.04000000	      0.00000000	      0.05866434
      0.23763636	     -0.04000000	     -0.04000000	      0.00000000	      0.05862120
      0.23834114	     -0.04000000	     -0.04000000	      0.00000000	      0.05857672
      0.23904592	     -0.04000000	     -0.04000000	      0.00000000	      0.05853091
      0.23975070	     -0.04000000	     -0.04000000	      0.00000000	      0.05848375
      0.24045548	     -0.04000000	     -0.04000000	      0.00000000	      0.05843525
      0.24116027	     -0.04000000	     -0.04000000	      0.00000000	      0.05838541
      0.24186505	     -0.04000000	     -0.04000000	      0.00000000	      0.05833421
      0.24256983	     -0.04000000	     -0.04000000	      0.00000000	      0.05828167
      0.24327461	     -0.04000000	     -0.04000000	      0.00000000	      0.05822776
      0.24397939	     -0.04000000	     -0.04000000	      0.00000000	      0.05817250
      0.24468417	     -0.04000000	     -0.04000000	      0.00000000	      0.05811588
      0.24538895	     -0.04000000	     -0.04000000	      0.00000000	      0.05805789
      0.24609373	     -0.04000000	     -0.04000000	      0.00000000	      0.05799854
      0.24679851	     -0.04000000	     -0.04000000	      0.00000000	      0.05793782
      0.24750329	     -0.04000000	     -0.04000000	      0.00000000	      0.05787572
      0.24820807	     -0.04000000	     -0.04000000	      0.00000000	      0.05781225
      0.24891285	     -0.04000000	     -0.04000000	      0.00000000	      0.05774741
      0.24961763	     -0.04000000	     -0.04000000	      0.00000000	      0.05768118
      0.25032241	     -0.04000000	     -0.04000000	      0.00000000	      0.05761357
      0.25102719	     -0.04000000	     -0.04000000	      0.00000000	      0.05754458
      0.25173197	     -0.04000000	     -0.04000000	      0.00000000	      0.05747420
      0.25243675	     -0.04000000	     -0.04000000	      0.00000000	      0.05740244
      0.25314153	     -0.04000000	     -0.04000000	      0.00000000	      0.05732928
      0.25384631	     -0.04000000	     -0.04000000	      0.00000000	      0.05725473
      0.25447979	     -0.04000000	     -0.04000000	      0.00000000	      0.05718653
      0.25511326	     -0.04000000	     -0.04000000	      0.00000000	      0.05711720
      0.25574674	     -0.04000000	     -0.04000000	      0.00000000	      0.05704674
      0.25638021	     -0.04000000	     -0.04000000	      0.00000000	      0.05697515
      0.25701369	     -0.04000000	     -0.04000000	      0.00000000	      0.05690242
      0.25764716	     -0.04000000	     -0.04000000	      0.00000000	      0.05682856
      0.25828064	     -0.04000000	     -0.04000000	      0.00000000	      0.05675357
      0.25891411	     -0.04000000	     -0.04000000	      0.00000000	      0.05667744
      0.25954759	     -0.04000000	     -0.04000000	      0.00000000	      0.05660017
      0.26018106	     -0.04000000	     -0.04000000	      0.00000000	      0.05652176
      0.26081453	     -0.04000000	     -0.04000000	      0.00000000	      0.05644221
      0.26144801	     -0.04000000	     -0.04000000	      0.00000000	      0.05636151
      0.26208148	     -0.04000000	     -0.04000000	      0.00000000	      0.05627968
      0.26271496	     -0.04000000	     -0.04000000	      0.00000000	      0.05619670
      0.26334843	     -0.04000000	     -0.04000000	      0.00000000	      0.05611257
      0.26398191	     -0.04000000	     -0.04000000	      0.00000000	      0.05602730
      0.26461538	     -0.04000000	     -0.04000000	      0.00000000	      0.05594088
      0.26524886	     -0.04000000	     -0.04000000	      0.00000000	      0.05585331
      0.26588233	     -0.04000000	     -0.04000000	      0.00000000	      0.05576459
      0.26651581	     -0.04000000	     -0.04000000	      0.00000000	      0.05567471
      0.26714928	     -0.04000000	     -0.04000000	      0.00000000	      0.05558369
      0.26778276	     -0.04000000	     -0.04000000	      0.00000000	      0.05549152
      0.26841623	     -0.04000000	     -0.04000000	      0.00000000	      0.05539819
      0.26904971	     -0.04000000	     -0.04000000	      0.00000000	      0.05530370
      0.26968318	     -0.04000000	     -0.04000000	      0.00000000	      0.05520806
      0.27031666	     -0.04000000	     -0.04000000	      0.00000000	      0.05511127
      0.27095013	     -0.04000000	     -0.04000000	      0.00000000	      0.05501332
      0.27158361	     -0.04000000	     -0.04000000	      0.00000000	      0.05491421
      0.27221708	     -0.04000000	     -0.04000000	      0.00000000	      0.05481394
      0.27285056	     -0.04000000	     -0.04000000	      0.00000000	      0.05471251
      0.27348403	     -0.04000000	     -0.04000000	      0.00000000	      0.05460992
      0.27411751	     -0.04000000	     -0.04000000	      0.00000000	      0.05450617
      0.27475098	     -0.04000000	     -0.04000000	      0.00000000	      0.05440126
      0.27538446	     -0.04000000	     -0.04000000	      0.00000000	      0.05429519
      0.27601793	     -0.04000000	     -0.04000000	      0.00000000	      0.05418795
      0.27665141	     -0.04000000	     -0.04000000	      0.00000000	      0.05407956
      0.27728488	     -0.04000000	     -0.04000000	      0.00000000	      0.05397000
      0.27791836	     -0.04000000	     -0.04000000	      0.00000000	      0.05385927
      0.27855183	     -0.04000000	     -0.04000000	      0.00000000	      0.05374738
      0.27918531	     -0.04000000	     -0.04000000	      0.00000000	      0.05363433
      0.27981878	     -0.04000000	     -0.04000000	      0.00000000	      0.05352011
      0.28045226	     -0.04000000	     -0.04000000	      0.00000000	      0.05340473
      0.28070004	     -0.04000000	     -0.04000000	      0.00000000	      0.05335928
      0.28085910	     -0.04000000	     -0.04000000	      0.00000000	      0.05333001
      0.28107682	     -0.04000000	     -0.04000000	      0.00000000	      0.05328983
      0.28129454	     -0.04000000	     -0.04000000	      0.00000000	      0.05324951
      0.28186415	     -0.04000000	     -0.04000000	      0.00000000	      0.05314337
      0.28243377	     -0.04000000	     -0.04000000	      0.00000000	      0.05303629
      0.28300338	     -0.04000000	     -0.04000000	      0.00000000	      0.05292827
      0.28357299	     -0.04000000	     -0.04000000	      0.00000000	      0.05281932
      0.28414260	     -0.04000000	     -0.04000000	      0.00000000	      0.05270944
      0.28471221	     -0.04000000	     -0.04000000	      0.00000000	      0.05259864
      0.28528182	     -0.04000000	     -0.04000000	      0.00000000	      0.05248692
      0.28585143	     -0.04000000	     -0.04000000	      0.00000000	      0.05237430
      0.28642104	     -0.04000000	     -0.04000000	      0.00000000	      0.05226077
      0.28671502	     -0.04000000	     -0.04000000	      0.00000000	      0.05220183
      0.28727262	     -0.04000000	     -0.04000000	      0.00000000	      0.05208937
      0.28783023	     -0.04000000	     -0.04000000	      0.00000000	      0.05197607
      0.28838783	     -0.04000000	     -0.04000000	      0.00000000	      0.05186192
      0.28894543	     -0.04000000	     -0.04000000	      0.00000000	      0.05174694
      0.28950304	     -0.04000000	     -0.04000000	      0.00000000	      0.05163113
      0.29006064	     -0.04000000	     -0.04000000	      0.00000000	      0.05151449
      0.29061825	     -0.04000000	     -0.04000000	      0.00000000	      0.05139704
      0.29117585	     -0.04000000	     -0.04000000	      0.00000000	      0.05127878
      0.29173345	     -0.04000000	     -0.04000000	      0.00000000	      0.05115972
      0.29229106	     -0.04000000	     -0.04000000	      0.00000000	      0.05103986
      0.29279034	     -0.04000000	     -0.04000000	      0.00000000	      0.05093187
      0.29328962	     -0.04000000	     -0.04000000	      0.00000000	      0.05082325
      0.29378891	     -0.04000000	     -0.04000000	      0.00000000	      0.05071401
      0.29428819	     -0.04000000	     -0.04000000	      0.00000000	      0.05060415
      0.29478747	     -0.04000000	     -0.04000000	      0.00000000	      0.05049367
      0.29528675	     -0.04000000	     -0.04000000	      0.00000000	      0.05038259
      0.29578604	     -0.04000000	     -0.04000000	      0.00000000	      0.05027090
      0.29628532	     -0.04000000	     -0.04000000	      0.00000000	      0.05015861
      0.29678460	     -0.04000000	     -0.04000000	      0.00000000	      0.05004573
      0.29728388	     -0.04000000	     -0.04000000	      0.00000000	      0.04993226
      0.29778316	     -0.04000000	     -0.04000000	      0.00000000	      0.04981820
      0.29828245	     -0.04000000	     -0.04000000	      0.00000000	      0.04970356
      0.29878173	     -0.04000000	     -0.04000000	      0.00000000	      0.04958834
      0.29928101	     -0.04000000	     -0.04000000	      0.00000000	      0.04947255
      0.29978029	     -0.04000000	     -0.04000000	      0.00000000	      0.04935619
      0.30027958	     -0.04000000	     -0.04000000	      0.00000000	      0.04923926
      0.30077886	     -0.04000000	     -0.04000000	      0.00000000	      0.04912177
      0.30127814	     -0.04000000	     -0.04000000	      0.00000000	      0.04900373
      0.30177742	     -0.04000000	     -0.04000000	      0.00000000	      0.04888513
      0.30227671	     -0.04000000	     -0.04000000	      0.00000000	      0.04876599
      0.30277599	     -0.04000000	     -0.04000000	      0.00000000	      0.04864630
      0.30327527	     -0.04000000	     -0.04000000	      0.00000000	      0.04852608
      0.30377455	     -0.04000000	     -0.04000000	      0.00000000	      0.04840532
      0.30427384	     -0.04000000	     -0.04000000	      0.00000000	      0.04828404
      0.30477312	     -0.04000000	     -0.04000000	      0.00000000	      0.04816223
      0.30527240	     -0.04000000	     -0.04000000	      0.00000000	      0.04803991
      0.30577168	     -0.04000000	     -0.04000000	      0.00000000	      0.04791707
      0.30627096	     -0.04000000	     -0.04000000	      0.00000000	      0.04779372
      0.30677025	     -0.04000000	     -0.04000000	      0.00000000	      0.04766987
      0.30726953	     -0.04000000	     -0.04000000	      0.00000000	      0.04754552
      0.30776881	     -0.04000000	     -0.04000000	      0.00000000	      0.04742068
      0.30826809	     -0.04000000	     -0.04000000	      0.00000000	      0.04729535
      0.30876738	     -0.04000000	     -0.04000000	      0.00000000	      0.04716953
      0.30926666	     -0.04000000	     -0.04000000	      0.00000000	      0.04704323
      0.30976594	     -0.04000000	     -0.04000000	      0.00000000	      0.04691646
      0.31026522	     -0.04000000	     -0.04000000	      0.00000000	      0.04678922
      0.31076451	     -0.04000000	     -0.04000000	      0.00000000	      0.04666151
      0.31126379	     -0.04000000	     -0.04000000	      0.00000000	      0.04653334
      0.31176307	     -0.04000000	     -0.04000000	      0.00000000	      0.04640472
      0.31226235	     -0.04000000	     -0.04000000	      0.00000000	      0.04627564
      0.31276164	     -0.04000000	     -0.04000000	      0.00000000	      0.04614612
      0.31326092	     -0.04000000	     -0.04000000	      0.00000000	      0.04601615
      0.31376020	     -0.04000000	     -0.04000000	      0.00000000	      0.04588575
      0.31425948	     -0.04000000	     -0.04000000	      0.00000000	      0.04575492
      0.31475876	     -0.04000000	     -0.04000000	      0.00000000	      0.04562366
      0.31525805	     -0.04000000	     -0.04000000	      0.00000000	      0.04549198
      0.31575733	     -0.04000000	     -0.04000000	      0.00000000	      0.04535988
      0.31625661	     -0.04000000	     -0.04000000	      0.00000000	      0.04522737
      0.31675589	     -0.04000000	     -0.04000000	      0.00000000	      0.04509445
      0.31725518	     -0.04000000	     -0.04000000	      0.00000000	      0.04496114
      0.31747634	     -0.04000000	     -0.04000000	      0.00000000	      0.04490195
      0.31758865	     -0.04000000	     -0.04000000	      0.00000000	      0.04487187
      0.31770096	     -0.04000000	     -0.04000000	      0.00000000	      0.04484177
      0.31826251	     -0.04000000	     -0.04000000	      0.00000000	      0.04469096
      0.31882406	     -0.04000000	     -0.04000000	      0.00000000	      0.04453966
      0.31938561	     -0.04000000	     -0.04000000	      0.00000000	      0.04438789
      0.31994716	     -0.04000000	     -0.04000000	      0.00000000	      0.04423564
      0.32050870	     -0.04000000	     -0.04000000	      0.00000000	      0.04408292
      0.32107025	     -0.04000000	     -0.04000000	      0.00000000	      0.04392976
      0.32163180	     -0.04000000	     -0.04000000	      0.00000000	      0.04377614
      0.32219335	     -0.04000000	     -0.04000000	      0.00000000	      0.04362209
      0.32275490	     -0.04000000	     -0.04000000	      0.00000000	      0.04346761
      0.32331645	     -0.04000000	     -0.04000000	      0.00000000	      0.04331270
      0.32387800	     -0.04000000	     -0.04000000	      0.00000000	      0.04315739
      0.32443955	     -0.04000000	     -0.04000000	      0.00000000	      0.04300166
      0.32500110	     -0.04000000	     -0.04000000	      0.00000000	      0.04284555
      0.32556265	     -0.04000000	     -0.04000000	      0.00000000	      0.04268905
      0.32612419	     -0.04000000	     -0.04000000	      0.00000000	      0.04253217
      0.32668574	     -0.04000000	     -0.04000000	      0.00000000	      0.04237492
      0.32724729	     -0.04000000	     -0.04000000	      0.00000000	      0.04221731
      0.32780884	     -0.04000000	     -0.04000000	      0.00000000	      0.04205935
      0.32837039	     -0.04000000	     -0.04000000	      0.00000000	      0.04190105
      0.32893194	     -0.04000000	     -0.04000000	      0.00000000	      0.04174242
      0.32949349	     -0.04000000	     -0.04000000	      0.00000000	      0.04158346
      0.33005504	     -0.04000000	     -0.04000000	      0.00000000	      0.04142419
      0.33061659	     -0.04000000	     -0.04000000	      0.00000000	      0.04126461
      0.33117813	     -0.04000000	     -0.04000000	      0.00000000	      0.04110474
      0.33173968	     -0.04000000	     -0.04000000	      0.00000000	      0.04094458
      0.33230123	     -0.04000000	     -0.04000000	      0.00000000	      0.04078414
      0.33286278	     -0.04000000	     -0.04000000	      0.00000000	      0.04062343
      0.33342433	     -0.04000000	     -0.04000000	      0.00000000	      0.04046246
      0.33398588	     -0.04000000	     -0.04000000	      0.00000000	      0.04030124
      0.33454743	     -0.04000000	     -0.04000000	      0.00000000	      0.04013977
      0.33510898	     -0.04000000	     -0.04000000	      0.00000000	      0.03997808
      0.33567053	     -0.04000000	     -0.04000000	      0.00000000	      0.03981616
      0.33623207	     -0.04000000	     -0.04000000	      0.00000000	      0.03965403
      0.33679362	     -0.04000000	     -0.04000000	      0.00000000	      0.03949170
      0.33735517	     -0.04000000	     -0.04000000	      0.00000000	      0.03932917
      0.33791672	     -0.04000000	     -0.04000000	      0.00000000	      0.03916645
      0.33847827	     -0.04000000	     -0.04000000	      0.00000000	      0.03900356
      0.33903982	     -0.04000000	     -0.04000000	      0.00000000	      0.03884050
      0.33960137	     -0.04000000	     -0.04000000	      0.00000000	      0.03867728
      0.34016292	     -0.04000000	     -0.04000000	      0.00000000	      0.03851391
      0.34072447	     -0.04000000	     -0.04000000	      0.00000000	      0.03835041
      0.34128602	     -0.04000000	     -0.04000000	      0.00000000	      0.03818677
      0.34184756	     -0.04000000	     -0.04000000	      0.00000000	      0.03802301
      0.34240911	     -0.04000000	     -0.04000000	      0.00000000	      0.03785915
      0.34297066	     -0.04000000	     -0.04000000	      0.00000000	      0.03769518
      0.34353221	     -0.04000000	     -0.04000000	      0.00000000	      0.03753111
      0.34409376	     -0.04000000	     -0.04000000	      0.00000000	      0.03736697
      0.34477146	     -0.04000000	     -0.04000000	      0.00000000	      0.03716877
      0.34537573	     -0.04000000	     -0.04000000	      0.00000000	      0.03699197
      0.34585227	     -0.04000000	     -0.04000000	      0.00000000	      0.03685249
      0.34632881	     -0.04000000	     -0.04000000	      0.00000000	      0.03671299
      0.34684282	     -0.04000000	     -0.04000000	      0.00000000	      0.03656249
      0.34748049	     -0.04000000	     -0.04000000	      0.00000000	      0.03637574
      0.34825717	     -0.04000000	     -0.04000000	      0.00000000	      0.03614826
      0.34870059	     -0.04000000	     -0.04000000	      0.00000000	      0.03601838
      0.34940683	     -0.04000000	     -0.04000000	      0.00000000	      0.03581152
      0.34986741	     -0.04000000	     -0.04000000	      0.00000000	      0.03567663
      0.35032799	     -0.04000000	     -0.04000000	      0.00000000	      0.03554175
      0.35090636	     -0.04000000	     -0.04000000	      0.00000000	      0.03537240
      0.35136418	     -0.04000000	     -0.04000000	      0.00000000	      0.03523838
      0.35212544	     -0.04000000	     -0.04000000	      0.00000000	      0.03501561
      0.35258525	     -0.04000000	     -0.04000000	      0.00000000	      0.03488110
      0.35304505	     -0.04000000	     -0.04000000	      0.00000000	      0.03474664
      0.35364646	     -0.04000000	     -0.04000000	      0.00000000	      0.03457085
      0.35420179	     -0.04000000	     -0.04000000	      0.00000000	      0.03440861
      0.35475713	     -0.04000000	     -0.04000000	      0.00000000	      0.03424647
      0.35523349	     -0.04000000	     -0.04000000	      0.00000000	      0.03410746
      0.35570986	     -0.04000000	     -0.04000000	      0.00000000	      0.03396853
      0.35618622	     -0.04000000	     -0.04000000	      0.00000000	      0.03382968
      0.35680585	     -0.04000000	     -0.04000000	      0.00000000	      0.03364922
      0.35724968	     -0.04000000	     -0.04000000	      0.00000000	      0.03352006
      0.35769351	     -0.04000000	     -0.04000000	      0.00000000	      0.03339099
      0.35825196	     -0.04000000	     -0.04000000	      0.00000000	      0.03322872
      0.35876866	     -0.04000000	     -0.04000000	      0.00000000	      0.03307873
      0.35928536	     -0.04000000	     -0.04000000	      0.00000000	      0.03292887
      0.35980207	     -0.04000000	     -0.04000000	      0.00000000	      0.03277917
      0.36031877	     -0.04000000	     -0.04000000	      0.00000000	      0.03262962
      0.36073701	     -0.04000000	     -0.04000000	      0.00000000	      0.03250869
      0.36115525	     -0.04000000	     -0.04000000	      0.00000000	      0.03238788
      0.36169285	     -0.04000000	     -0.04000000	      0.00000000	      0.03223275
      0.36223045	     -0.04000000	     -0.04000000	      0.00000000	      0.03207783
      0.36265555	     -0.04000000	     -0.04000000	      0.00000000	      0.03195546
      0.36308066	     -0.04000000	     -0.04000000	      0.00000000	      0.03183323
      0.36357874	     -0.04000000	     -0.04000000	      0.00000000	      0.03169020
      0.36407683	     -0.04000000	     -0.04000000	      0.00000000	      0.03154735
      0.36452790	     -0.04000000	     -0.04000000	      0.00000000	      0.03141816
      0.36497898	     -0.04000000	     -0.04000000	      0.00000000	      0.03128914
      0.36543788	     -0.04000000	     -0.04000000	      0.00000000	      0.03115806
      0.36589678	     -0.04000000	     -0.04000000	      0.00000000	      0.03102717
      0.36630098	     -0.04000000	     -0.04000000	      0.00000000	      0.03091203
      0.36685382	     -0.04000000	     -0.04000000	      0.00000000	      0.03075480
      0.36740666	     -0.04000000	     -0.04000000	      0.00000000	      0.03059786
      0.36777643	     -0.04000000	     -0.04000000	      0.00000000	      0.03049306
      0.36814621	     -0.04000000	     -0.04000000	      0.00000000	      0.03038839
      0.36860420	     -0.04000000	     -0.04000000	      0.00000000	      0.03025894
      0.36906220	     -0.04000000	     -0.04000000	      0.00000000	      0.03012970
      0.36946856	     -0.04000000	     -0.04000000	      0.00000000	      0.03001523
      0.36999560	     -0.04000000	     -0.04000000	      0.00000000	      0.02986702
      0.37052264	     -0.04000000	     -0.04000000	      0.00000000	      0.02971912
      0.37090835	     -0.04000000	     -0.04000000	      0.00000000	      0.02961107
      0.37129406	     -0.04000000	     -0.04000000	      0.00000000	      0.02950320
      0.37172029	     -0.04000000	     -0.04000000	      0.00000000	      0.02938420
      0.37214652	     -0.04000000	     -0.04000000	      0.00000000	      0.02926542
      0.37260308	     -0.04000000	     -0.04000000	      0.00000000	      0.02913842
      0.37305964	     -0.04000000	     -0.04000000	      0.00000000	      0.02901169
      0.37345145	     -0.04000000	     -0.04000000	      0.00000000	      0.02890313
      0.37394561	     -0.04000000	     -0.04000000	      0.00000000	      0.02876650
      0.37443977	     -0.04000000	     -0.04000000	      0.00000000	      0.02863018
      0.37481075	     -0.04000000	     -0.04000000	      0.00000000	      0.02852806
      0.37518173	     -0.04000000	     -0.04000000	      0.00000000	      0.02842611
      0.37562148	     -0.04000000	     -0.04000000	      0.00000000	      0.02830552
      0.37606123	     -0.04000000	     -0.04000000	      0.00000000	      0.02818518
      0.37643692	     -0.04000000	     -0.04000000	      0.00000000	      0.02808260
      0.37690935	     -0.04000000	     -0.04000000	      0.00000000	      0.02795388
      0.37738178	     -0.04000000	     -0.04000000	      0.00000000	      0.02782547
      0.37774155	     -0.04000000	     -0.04000000	      0.00000000	      0.02772791
      0.37810132	     -0.04000000	     -0.04000000	      0.00000000	      0.02763054
      0.37853371	     -0.04000000	     -0.04000000	      0.00000000	      0.02751377
      0.37896610	     -0.04000000	     -0.04000000	      0.00000000	      0.02739728
      0.37932718	     -0.04000000	     -0.04000000	      0.00000000	      0.02730022
      0.37978256	     -0.04000000	     -0.04000000	      0.00000000	      0.02717810
      0.38001152	     -0.04000000	     -0.04000000	      0.00000000	      0.02711682
      0.38024049	     -0.04000000	     -0.04000000	      0.00000000	      0.02705563
      0.38064143	     -0.04000000	     -0.04000000	      0.00000000	      0.02694867
      0.38104238	     -0.04000000	     -0.04000000	      0.00000000	      0.02684197
      0.38142924	     -0.04000000	     -0.04000000	      0.00000000	      0.02673926
      0.38181610	     -0.04000000	     -0.04000000	      0.00000000	      0.02663680
      0.38224289	     -0.04000000	     -0.04000000	      0.00000000	      0.02652405
      0.38266968	     -0.04000000	     -0.04000000	      0.00000000	      0.02641161
      0.38303998	     -0.04000000	     -0.04000000	      0.00000000	      0.02631430
      0.38341028	     -0.04000000	     -0.04000000	      0.00000000	      0.02621723
      0.38383655	     -0.04000000	     -0.04000000	      0.00000000	      0.02610577
      0.38426282	     -0.04000000	     -0.04000000	      0.00000000	      0.02599464
      0.38460328	     -0.04000000	     -0.04000000	      0.00000000	      0.02590610
      0.38503700	     -0.04000000	     -0.04000000	      0.00000000	      0.02579361
      0.38547072	     -0.04000000	     -0.04000000	      0.00000000	      0.02568145
      0.38580423	     -0.04000000	     -0.04000000	      0.00000000	      0.02559544
      0.38620640	     -0.04000000	     -0.04000000	      0.00000000	      0.02549199
      0.38660857	     -0.04000000	     -0.04000000	      0.00000000	      0.02538884
      0.38701561	     -0.04000000	     -0.04000000	      0.00000000	      0.02528474
      0.38742266	     -0.04000000	     -0.04000000	      0.00000000	      0.02518094
      0.38781231	     -0.04000000	     -0.04000000	      0.00000000	      0.02508187
      0.38820195	     -0.04000000	     -0.04000000	      0.00000000	      0.02498309
      0.38860772	     -0.04000000	     -0.04000000	      0.00000000	      0.02488053
      0.38901348	     -0.04000000	     -0.04000000	      0.00000000	      0.02477828
      0.38939013	     -0.04000000	     -0.04000000	      0.00000000	      0.02468366
      0.38976677	     -0.04000000	     -0.04000000	      0.00000000	      0.02458931
      0.39017406	     -0.04000000	     -0.04000000	      0.00000000	      0.02448759
      0.39058135	     -0.04000000	     -0.04000000	      0.00000000	      0.02438619
      0.39093698	     -0.04000000	     -0.04000000	      0.00000000	      0.02429792
      0.39129261	     -0.04000000	     -0.04000000	      0.00000000	      0.02420991
      0.39169949	     -0.04000000	     -0.04000000	      0.00000000	      0.02410952
      0.39210637	     -0.04000000	     -0.04000000	      0.00000000	      0.02400945
      0.39242982	     -0.04000000	     -0.04000000	      0.00000000	      0.02393015
      0.39284453	     -0.04000000	     -0.04000000	      0.00000000	      0.02382877
      0.39325923	     -0.04000000	     -0.04000000	      0.00000000	      0.02372775
      0.39358064	     -0.04000000	     -0.04000000	      0.00000000	      0.02364970
      0.39390205	     -0.04000000	     -0.04000000	      0.00000000	      0.02357185
      0.39429038	     -0.04000000	     -0.04000000	      0.00000000	      0.02347809
      0.39467870	     -0.04000000	     -0.04000000	      0.00000000	      0.02338463
      0.39501629	     -0.04000000	     -0.04000000	      0.00000000	      0.02330364
      0.39542471	     -0.04000000	     -0.04000000	      0.00000000	      0.02320598
      0.39583313	     -0.04000000	     -0.04000000	      0.00000000	      0.02310866
      0.39613566	     -0.04000000	     -0.04000000	      0.00000000	      0.02303680
      0.39654422	     -0.04000000	     -0.04000000	      0.00000000	      0.02294006
      0.39695278	     -0.04000000	     -0.04000000	      0.00000000	      0.02284368
      0.39727010	     -0.04000000	     -0.04000000	      0.00000000	      0.02276907
      0.39758741	     -0.04000000	     -0.04000000	      0.00000000	      0.02269467
      0.39796215	     -0.04000000	     -0.04000000	      0.00000000	      0.02260709
      0.39833689	     -0.04000000	     -0.04000000	      0.00000000	      0.02251980
      0.39868695	     -0.04000000	     -0.04000000	      0.00000000	      0.02243855
      0.39903700	     -0.04000000	     -0.04000000	      0.00000000	      0.02235755
      0.39942547	     -0.04000000	     -0.04000000	      0.00000000	      0.02226798
      0.39981393	     -0.04000000	     -0.04000000	      0.00000000	      0.02217874
      0.40014416	     -0.04000000	     -0.04000000	      0.00000000	      0.02210314
      0.40054423	     -0.04000000	     -0.04000000	      0.00000000	      0.02201187
      0.40094430	     -0.04000000	     -0.04000000	      0.00000000	      0.02192095
      0.40121378	     -0.04000000	     -0.04000000	      0.00000000	      0.02185991
      0.40161651	     -0.04000000	     -0.04000000	      0.00000000	      0.02176898
      0.40201925	     -0.04000000	     -0.04000000	      0.00000000	      0.02167841
      0.40232380	     -0.04000000	     -0.04000000	      0.00000000	      0.02161016
      0.40262836	     -0.04000000	     -0.04000000	      0.00000000	      0.02154212
      0.40298674	     -0.04000000	     -0.04000000	      0.00000000	      0.02146232
      0.40334512	     -0.04000000	     -0.04000000	      0.00000000	      0.02138281
      0.40370007	     -0.04000000	     -0.04000000	      0.00000000	      0.02130434
      0.40405501	     -0.04000000	     -0.04000000	      0.00000000	      0.02122616
      0.40442750	     -0.04000000	     -0.04000000	      0.00000000	      0.02114442
      0.40479998	     -0.04000000	     -0.04000000	      0.00000000	      0.02106299
      0.40514908	     -0.04000000	     -0.04000000	      0.00000000	      0.02098697
      0.40549817	     -0.04000000	     -0.04000000	      0.00000000	      0.02091122
      0.40587463	     -0.04000000	     -0.04000000	      0.00000000	      0.02082984
      0.40625108	     -0.04000000	     -0.04000000	      0.00000000	      0.02074879
      0.40658336	     -0.04000000	     -0.04000000	      0.00000000	      0.02067752
      0.40691565	     -0.04000000	     -0.04000000	      0.00000000	      0.02060651
      0.40729357	     -0.04000000	     -0.04000000	      0.00000000	      0.02052605
      0.40767149	     -0.04000000	     -0.04000000	      0.00000000	      0.02044591
      0.40797617	     -0.04000000	     -0.04000000	      0.00000000	      0.02038155
      0.40836201	     -0.04000000	     -0.04000000	      0.00000000	      0.02030035
      0.40874784	     -0.04000000	     -0.04000000	      0.00000000	      0.02021950
      0.40904423	     -0.04000000	     -0.04000000	      0.00000000	      0.02015763
      0.40940558	     -0.04000000	     -0.04000000	      0.00000000	      0.02008247
      0.40976694	     -0.04000000	     -0.04000000	      0.00000000	      0.02000762
      0.41012252	     -0.04000000	     -0.04000000	      0.00000000	      0.01993426
      0.41047810	     -0.04000000	     -0.04000000	      0.00000000	      0.01986119
      0.41083748	     -0.04000000	     -0.04000000	      0.00000000	      0.01978765
      0.41119686	     -0.04000000	     -0.04000000	      0.00000000	      0.01971441
      0.41154798	     -0.04000000	     -0.04000000	      0.00000000	      0.01964314
      0.41189910	     -0.04000000	     -0.04000000	      0.00000000	      0.01957217
      0.41225882	     -0.04000000	     -0.04000000	      0.00000000	      0.01949976
      0.41261855	     -0.04000000	     -0.04000000	      0.00000000	      0.01942765
      0.41296356	     -0.04000000	     -0.04000000	      0.00000000	      0.01935879
      0.41330857	     -0.04000000	     -0.04000000	      0.00000000	      0.01929020
      0.41367031	     -0.04000000	     -0.04000000	      0.00000000	      0.01921859
      0.41403205	     -0.04000000	     -0.04000000	      0.00000000	      0.01914730
      0.41436668	     -0.04000000	     -0.04000000	      0.00000000	      0.01908162
      0.41470131	     -0.04000000	     -0.04000000	      0.00000000	      0.01901621
      0.41506619	     -0.04000000	     -0.04000000	      0.00000000	      0.01894519
      0.41543107	     -0.04000000	     -0.04000000	      0.00000000	      0.01887449
      0.41574709	     -0.04000000	     -0.04000000	      0.00000000	      0.01881352
      0.41606310	     -0.04000000	     -0.04000000	      0.00000000	      0.01875278
      0.41642836	     -0.04000000	     -0.04000000	      0.00000000	      0.01868288
      0.41679362	     -0.04000000	     -0.04000000	      0.00000000	      0.01861330
      0.41708161	     -0.04000000	     -0.04000000	      0.00000000	      0.01855866
      0.41745492	     -0.04000000	     -0.04000000	      0.00000000	      0.01848814
      0.41782822	     -0.04000000	     -0.04000000	      0.00000000	      0.01841795
      0.41811976	     -0.04000000	     -0.04000000	      0.00000000	      0.01836337
      0.41841129	     -0.04000000	     -0.04000000	      0.00000000	      0.01830900
      0.41876158	     -0.04000000	     -0.04000000	      0.00000000	      0.01824394
      0.41911187	     -0.04000000	     -0.04000000	      0.00000000	      0.01817917
      0.41942124	     -0.04000000	     -0.04000000	      0.00000000	      0.01812222
      0.41973061	     -0.04000000	     -0.04000000	      0.00000000	      0.01806550
      0.42009053	     -0.04000000	     -0.04000000	      0.00000000	      0.01799980
      0.42045046	     -0.04000000	     -0.04000000	      0.00000000	      0.01793441
      0.42073494	     -0.04000000	     -0.04000000	      0.00000000	      0.01788296
      0.42110400	     -0.04000000	     -0.04000000	      0.00000000	      0.01781650
      0.42147307	     -0.04000000	     -0.04000000	      0.00000000	      0.01775037
      0.42176156	     -0.04000000	     -0.04000000	      0.00000000	      0.01769890
      0.42205005	     -0.04000000	     -0.04000000	      0.00000000	      0.01764764
      0.42239641	     -0.04000000	     -0.04000000	      0.00000000	      0.01758637
      0.42274277	     -0.04000000	     -0.04000000	      0.00000000	      0.01752538
      0.42304843	     -0.04000000	     -0.04000000	      0.00000000	      0.01747181
      0.42335409	     -0.04000000	     -0.04000000	      0.00000000	      0.01741847
      0.42371026	     -0.04000000	     -0.04000000	      0.00000000	      0.01735659
      0.42406643	     -0.04000000	     -0.04000000	      0.00000000	      0.01729503
      0.42434496	     -0.04000000	     -0.04000000	      0.00000000	      0.01724711
      0.42471055	     -0.04000000	     -0.04000000	      0.00000000	      0.01718449
      0.42507615	     -0.04000000	     -0.04000000	      0.00000000	      0.01712219
      0.42536265	     -0.04000000	     -0.04000000	      0.00000000	      0.01707361
      0.42564914	     -0.04000000	     -0.04000000	      0.00000000	      0.01702522
      0.42599054	     -0.04000000	     -0.04000000	      0.00000000	      0.01696783
      0.42633194	     -0.04000000	     -0.04000000	      0.00000000	      0.01691072
      0.42663858	     -0.04000000	     -0.04000000	      0.00000000	      0.01685967
      0.42694521	     -0.04000000	     -0.04000000	      0.00000000	      0.01680885
      0.42729811	     -0.04000000	     -0.04000000	      0.00000000	      0.01675066
      0.42765101	     -0.04000000	     -0.04000000	      0.00000000	      0.01669276
      0.42792962	     -0.04000000	     -0.04000000	      0.00000000	      0.01664727
      0.42829195	     -0.04000000	     -0.04000000	      0.00000000	      0.01658840
      0.42865429	     -0.04000000	     -0.04000000	      0.00000000	      0.01652985
      0.42893788	     -0.04000000	     -0.04000000	      0.00000000	      0.01648425
      0.42922148	     -0.04000000	     -0.04000000	      0.00000000	      0.01643885
      0.42956054	     -0.04000000	     -0.04000000	      0.00000000	      0.01638482
      0.42989960	     -0.04000000	     -0.04000000	      0.00000000	      0.01633108
      0.43019968	     -0.04000000	     -0.04000000	      0.00000000	      0.01628376
      0.43049976	     -0.04000000	     -0.04000000	      0.00000000	      0.01623665
      0.43084965	     -0.04000000	     -0.04000000	      0.00000000	      0.01618201
      0.43119955	     -0.04000000	     -0.04000000	      0.00000000	      0.01612767
      0.43146393	     -0.04000000	     -0.04000000	      0.00000000	      0.01608681
      0.43182449	     -0.04000000	     -0.04000000	      0.00000000	      0.01603137
      0.43218506	     -0.04000000	     -0.04000000	      0.00000000	      0.01597625
      0.43247921	     -0.04000000	     -0.04000000	      0.00000000	      0.01593151
      0.43277335	     -0.04000000	     -0.04000000	      0.00000000	      0.01588700
      0.43309074	     -0.04000000	     -0.04000000	      0.00000000	      0.01583920
      0.43340812	     -0.04000000	     -0.04000000	      0.00000000	      0.01579165
      0.43374324	     -0.04000000	     -0.04000000	      0.00000000	      0.01574172
      0.43407835	     -0.04000000	     -0.04000000	      0.00000000	      0.01569207
      0.43439742	     -0.04000000	     -0.04000000	      0.00000000	      0.01564505
      0.43471648	     -0.04000000	     -0.04000000	      0.00000000	      0.01559828
      0.43505845	     -0.04000000	     -0.04000000	      0.00000000	      0.01554844
      0.43540042	     -0.04000000	     -0.04000000	      0.00000000	      0.01549888
      0.43570371	     -0.04000000	     -0.04000000	      0.00000000	      0.01545517
      0.43600700	     -0.04000000	     -0.04000000	      0.00000000	      0.01541169
      0.43635367	     -0.04000000	     -0.04000000	      0.00000000	      0.01536227
      0.43670034	     -0.04000000	     -0.04000000	      0.00000000	      0.01531315
      0.43695988	     -0.04000000	     -0.04000000	      0.00000000	      0.01527657
      0.43731723	     -0.04000000	     -0.04000000	      0.00000000	      0.01522647
      0.43767458	     -0.04000000	     -0.04000000	      0.00000000	      0.01517669
      0.43796082	     -0.04000000	     -0.04000000	      0.00000000	      0.01513705
      0.43824707	     -0.04000000	     -0.04000000	      0.00000000	      0.01509760
      0.43856198	     -0.04000000	     -0.04000000	      0.00000000	      0.01505444
      0.43887689	     -0.04000000	     -0.04000000	      0.00000000	      0.01501153
      0.43920537	     -0.04000000	     -0.04000000	      0.00000000	      0.01496703
      0.43953385	     -0.04000000	     -0.04000000	      0.00000000	      0.01492279
      0.43985281	     -0.04000000	     -0.04000000	      0.00000000	      0.01488009
      0.44017178	     -0.04000000	     -0.04000000	      0.00000000	      0.01483765
      0.44050626	     -0.04000000	     -0.04000000	      0.00000000	      0.01479341
      0.44084075	     -0.04000000	     -0.04000000	      0.00000000	      0.01474944
      0.44114878	     -0.04000000	     -0.04000000	      0.00000000	      0.01470920
      0.44145681	     -0.04000000	     -0.04000000	      0.00000000	      0.01466919
      0.44179783	     -0.04000000	     -0.04000000	      0.00000000	      0.01462517
      0.44213884	     -0.04000000	     -0.04000000	      0.00000000	      0.01458144
      0.44241355	     -0.04000000	     -0.04000000	      0.00000000	      0.01454642
      0.44276679	     -0.04000000	     -0.04000000	      0.00000000	      0.01450167
      0.44312004	     -0.04000000	     -0.04000000	      0.00000000	      0.01445722
      0.44339561	     -0.04000000	     -0.04000000	      0.00000000	      0.01442276
      0.44367119	     -0.04000000	     -0.04000000	      0.00000000	      0.01438849
      0.44399978	     -0.04000000	     -0.04000000	      0.00000000	      0.01434787
      0.44432838	     -0.04000000	     -0.04000000	      0.00000000	      0.01430751
      0.44461220	     -0.04000000	     -0.04000000	      0.00000000	      0.01427287
      0.44496335	     -0.04000000	     -0.04000000	      0.00000000	      0.01423029
      0.44531449	     -0.04000000	     -0.04000000	      0.00000000	      0.01418801
      0.44557757	     -0.04000000	     -0.04000000	      0.00000000	      0.01415654
      0.44591534	     -0.04000000	     -0.04000000	      0.00000000	      0.01411637
      0.44625311	     -0.04000000	     -0.04000000	      0.00000000	      0.01407649
      0.44648145	     -0.04000000	     -0.04000000	      0.00000000	      0.01404969
      0.44683994	     -0.04000000	     -0.04000000	      0.00000000	      0.01400788
      0.44719844	     -0.04000000	     -0.04000000	      0.00000000	      0.01396638
      0.44744831	     -0.04000000	     -0.04000000	      0.00000000	      0.01393764
      0.44769818	     -0.04000000	     -0.04000000	      0.00000000	      0.01390905
      0.44801719	     -0.04000000	     -0.04000000	      0.00000000	      0.01387278
      0.44833620	     -0.04000000	     -0.04000000	      0.00000000	      0.01383676
      0.44862669	     -0.04000000	     -0.04000000	      0.00000000	      0.01380418
      0.44897604	     -0.04000000	     -0.04000000	      0.00000000	      0.01376528
      0.44932540	     -0.04000000	     -0.04000000	      0.00000000	      0.01372667
      0.44959388	     -0.04000000	     -0.04000000	      0.00000000	      0.01369720
      0.44994636	     -0.04000000	     -0.04000000	      0.00000000	      0.01365878
      0.45029884	     -0.04000000	     -0.04000000	      0.00000000	      0.01362067
      0.45058179	     -0.04000000	     -0.04000000	      0.00000000	      0.01359030
      0.45086475	     -0.04000000	     -0.04000000	      0.00000000	      0.01356013
      0.45116752	     -0.04000000	     -0.04000000	      0.00000000	      0.01352805
      0.45147030	     -0.04000000	     -0.04000000	      0.00000000	      0.01349621
      0.45179693	     -0.04000000	     -0.04000000	      0.00000000	      0.01346210
      0.45212356	     -0.04000000	     -0.04000000	      0.00000000	      0.01342826
      0.45241510	     -0.04000000	     -0.04000000	      0.00000000	      0.01339828
      0.45276560	     -0.04000000	     -0.04000000	      0.00000000	      0.01336250
      0.45311609	     -0.04000000	     -0.04000000	      0.00000000	      0.01332703
      0.45336563	     -0.04000000	     -0.04000000	      0.00000000	      0.01330196
      0.45371899	     -0.04000000	     -0.04000000	      0.00000000	      0.01326672
      0.45407236	     -0.04000000	     -0.04000000	      0.00000000	      0.01323178
      0.45433289	     -0.04000000	     -0.04000000	      0.00000000	      0.01320622
      0.45459342	     -0.04000000	     -0.04000000	      0.00000000	      0.01318082
      0.45490551	     -0.04000000	     -0.04000000	      0.00000000	      0.01315062
      0.45521760	     -0.04000000	     -0.04000000	      0.00000000	      0.01312066
      0.45551866	     -0.04000000	     -0.04000000	      0.00000000	      0.01309197
      0.45581972	     -0.04000000	     -0.04000000	      0.00000000	      0.01306351
      0.45615020	     -0.04000000	     -0.04000000	      0.00000000	      0.01303253
      0.45648068	     -0.04000000	     -0.04000000	      0.00000000	      0.01300181
      0.45673907	     -0.04000000	     -0.04000000	      0.00000000	      0.01297797
      0.45708962	     -0.04000000	     -0.04000000	      0.00000000	      0.01294590
      0.45744016	     -0.04000000	     -0.04000000	      0.00000000	      0.01291413
      0.45771033	     -0.04000000	     -0.04000000	      0.00000000	      0.01288984
      0.45798049	     -0.04000000	     -0.04000000	      0.00000000	      0.01286573
      0.45828467	     -0.04000000	     -0.04000000	      0.00000000	      0.01283881
      0.45858884	     -0.04000000	     -0.04000000	      0.00000000	      0.01281210
      0.45890424	     -0.04000000	     -0.04000000	      0.00000000	      0.01278465
      0.45921963	     -0.04000000	     -0.04000000	      0.00000000	      0.01275744
      0.45952605	     -0.04000000	     -0.04000000	      0.00000000	      0.01273123
      0.45983246	     -0.04000000	     -0.04000000	      0.00000000	      0.01270526
      0.46015621	     -0.04000000	     -0.04000000	      0.00000000	      0.01267806
      0.46047995	     -0.04000000	     -0.04000000	      0.00000000	      0.01265111
      0.46076367	     -0.04000000	     -0.04000000	      0.00000000	      0.01262771
      0.46111347	     -0.04000000	     -0.04000000	      0.00000000	      0.01259912
      0.46146327	     -0.04000000	     -0.04000000	      0.00000000	      0.01257083
      0.46172939	     -0.04000000	     -0.04000000	      0.00000000	      0.01254950
      0.46205625	     -0.04000000	     -0.04000000	      0.00000000	      0.01252355
      0.46238311	     -0.04000000	     -0.04000000	      0.00000000	      0.01249784
      0.46269749	     -0.04000000	     -0.04000000	      0.00000000	      0.01247337
      0.46301187	     -0.04000000	     -0.04000000	      0.00000000	      0.01244913
      0.46332667	     -0.04000000	     -0.04000000	      0.00000000	      0.01242510
      0.46364147	     -0.04000000	     -0.04000000	      0.00000000	      0.01240130
      0.46394821	     -0.04000000	     -0.04000000	      0.00000000	      0.01237835
      0.46425495	     -0.04000000	     -0.04000000	      0.00000000	      0.01235562
      0.46457446	     -0.04000000	     -0.04000000	      0.00000000	      0.01233219
      0.46489397	     -0.04000000	     -0.04000000	      0.00000000	      0.01230900
      0.46521143	     -0.04000000	     -0.04000000	      0.00000000	      0.01228620
      0.46552889	     -0.04000000	     -0.04000000	      0.00000000	      0.01226364
      0.46575076	     -0.04000000	     -0.04000000	      0.00000000	      0.01224802
      0.46610986	     -0.04000000	     -0.04000000	      0.00000000	      0.01222299
      0.46640723	     -0.04000000	     -0.04000000	      0.00000000	      0.01220249
      0.46670460	     -0.04000000	     -0.04000000	      0.00000000	      0.01218221
      0.46700196	     -0.04000000	     -0.04000000	      0.00000000	      0.01216214
      0.46728826	     -0.04000000	     -0.04000000	      0.00000000	      0.01214301
      0.46757457	     -0.04000000	     -0.04000000	      0.00000000	      0.01212408
      0.46786169	     -0.04000000	     -0.04000000	      0.00000000	      0.01210529
      0.46820847	     -0.04000000	     -0.04000000	      0.00000000	      0.01208286
      0.46855525	     -0.04000000	     -0.04000000	      0.00000000	      0.01206072
      0.46884147	     -0.04000000	     -0.04000000	      0.00000000	      0.01204266
      0.46920122	     -0.04000000	     -0.04000000	      0.00000000	      0.01202023
      0.46956098	     -0.04000000	     -0.04000000	      0.00000000	      0.01199812
      0.46982834	     -0.04000000	     -0.04000000	      0.00000000	      0.01198188
      0.47009570	     -0.04000000	     -0.04000000	      0.00000000	      0.01196581
      0.47040767	     -0.04000000	     -0.04000000	      0.00000000	      0.01194728
      0.47071965	     -0.04000000	     -0.04000000	      0.00000000	      0.01192897
      0.47098309	     -0.04000000	     -0.04000000	      0.00000000	      0.01191370
      0.47134613	     -0.04000000	     -0.04000000	      0.00000000	      0.01189291
      0.47170917	     -0.04000000	     -0.04000000	      0.00000000	      0.01187244
      0.47195404	     -0.04000000	     -0.04000000	      0.00000000	      0.01185881
      0.47219890	     -0.04000000	     -0.04000000	      0.00000000	      0.01184531
      0.47251330	     -0.04000000	     -0.04000000	      0.00000000	      0.01182820
      0.47282770	     -0.04000000	     -0.04000000	      0.00000000	      0.01181132
      0.47310285	     -0.04000000	     -0.04000000	      0.00000000	      0.01179673
      0.47346042	     -0.04000000	     -0.04000000	      0.00000000	      0.01177805
      0.47381798	     -0.04000000	     -0.04000000	      0.00000000	      0.01175966
      0.47409867	     -0.04000000	     -0.04000000	      0.00000000	      0.01174544
      0.47437936	     -0.04000000	     -0.04000000	      0.00000000	      0.01173140
      0.47466150	     -0.04000000	     -0.04000000	      0.00000000	      0.01171748
      0.47503731	     -0.04000000	     -0.04000000	      0.00000000	      0.01169922
      0.47541312	     -0.04000000	     -0.04000000	      0.00000000	      0.01168129
      0.47567552	     -0.04000000	     -0.04000000	      0.00000000	      0.01166897
      0.47593792	     -0.04000000	     -0.04000000	      0.00000000	      0.01165681
      0.47623364	     -0.04000000	     -0.04000000	      0.00000000	      0.01164330
      0.47660724	     -0.04000000	     -0.04000000	      0.00000000	      0.01162652
      0.47699214	     -0.04000000	     -0.04000000	      0.00000000	      0.01160957
      0.47737705	     -0.04000000	     -0.04000000	      0.00000000	      0.01159297
      0.47763152	     -0.04000000	     -0.04000000	      0.00000000	      0.01158218
      0.47788599	     -0.04000000	     -0.04000000	      0.00000000	      0.01157154
      0.47819384	     -0.04000000	     -0.04000000	      0.00000000	      0.01155887
      0.47857813	     -0.04000000	     -0.04000000	      0.00000000	      0.01154337
      0.47886805	     -0.04000000	     -0.04000000	      0.00000000	      0.01153190
      0.47923562	     -0.04000000	     -0.04000000	      0.00000000	      0.01151763
      0.47948908	     -0.04000000	     -0.04000000	      0.00000000	      0.01150797
      0.47990560	     -0.04000000	     -0.04000000	      0.00000000	      0.01149243
      0.48016984	     -0.04000000	     -0.04000000	      0.00000000	      0.01148278
      0.48043407	     -0.04000000	     -0.04000000	      0.00000000	      0.01147328
      0.48076833	     -0.04000000	     -0.04000000	      0.00000000	      0.01146150
      0.48103332	     -0.04000000	     -0.04000000	      0.00000000	      0.01145235
      0.48146181	     -0.04000000	     -0.04000000	      0.00000000	      0.01143788
      0.48173406	     -0.04000000	     -0.04000000	      0.00000000	      0.01142891
      0.48200631	     -0.04000000	     -0.04000000	      0.00000000	      0.01142010
      0.48233874	     -0.04000000	     -0.04000000	      0.00000000	      0.01140959
      0.48266262	     -0.04000000	     -0.04000000	      0.00000000	      0.01139958
      0.48298651	     -0.04000000	     -0.04000000	      0.00000000	      0.01138981
      0.48331040	     -0.04000000	     -0.04000000	      0.00000000	      0.01138029
      0.48360012	     -0.04000000	     -0.04000000	      0.00000000	      0.01137197
      0.48388983	     -0.04000000	     -0.04000000	      0.00000000	      0.01136384
      0.48417954	     -0.04000000	     -0.04000000	      0.00000000	      0.01135590
      0.48453263	     -0.04000000	     -0.04000000	      0.00000000	      0.01134648
      0.48480248	     -0.04000000	     -0.04000000	      0.00000000	      0.01133947
      0.48507233	     -0.04000000	     -0.04000000	      0.00000000	      0.01133263
      0.48540431	     -0.04000000	     -0.04000000	      0.00000000	      0.01132444
      0.48573074	     -0.04000000	     -0.04000000	      0.00000000	      0.01131662
      0.48605718	     -0.04000000	     -0.04000000	      0.00000000	      0.01130905
      0.48634041	     -0.04000000	     -0.04000000	      0.00000000	      0.01130267
      0.48662365	     -0.04000000	     -0.04000000	      0.00000000	      0.01129648
      0.48690689	     -0.04000000	     -0.04000000	      0.00000000	      0.01129046
      0.48726663	     -0.04000000	     -0.04000000	      0.00000000	      0.01128308
      0.48757073	     -0.04000000	     -0.04000000	      0.00000000	      0.01127707
      0.48787483	     -0.04000000	     -0.04000000	      0.00000000	      0.01127126
      0.48817892	     -0.04000000	     -0.04000000	      0.00000000	      0.01126566
      0.48848302	     -0.04000000	     -0.04000000	      0.00000000	      0.01126027
      0.48878712	     -0.04000000	     -0.04000000	      0.00000000	      0.01125508
      0.48909122	     -0.04000000	     -0.04000000	      0.00000000	      0.01125010
      0.48939532	     -0.04000000	     -0.04000000	      0.00000000	      0.01124532
      0.48969942	     -0.04000000	     -0.04000000	      0.00000000	      0.01124075
      0.49000351	     -0.04000000	     -0.04000000	      0.00000000	      0.01123639
      0.49030761	     -0.04000000	     -0.04000000	      0.00000000	      0.01123223
      0.49061171	     -0.04000000	     -0.04000000	      0.00000000	      0.01122827
      0.49091581	     -0.04000000	     -0.04000000	      0.00000000	      0.01122452
      0.49121991	     -0.04000000	     -0.04000000	      0.00000000	      0.01122097
      0.49149310	     -0.04000000	     -0.04000000	      0.00000000	      0.01121796
      0.49176629	     -0.04000000	     -0.04000000	      0.00000000	      0.01121511
      0.49210098	     -0.04000000	     -0.04000000	      0.00000000	      0.01121184
      0.49243567	     -0.04000000	     -0.04000000	      0.00000000	      0.01120882
      0.49269753	     -0.04000000	     -0.04000000	      0.00000000	      0.01120663
      0.49295939	     -0.04000000	     -0.04000000	      0.00000000	      0.01120459
      0.49332375	     -0.04000000	     -0.04000000	      0.00000000	      0.01120200
      0.49362121	     -0.04000000	     -0.04000000	      0.00000000	      0.01120009
      0.49391867	     -0.04000000	     -0.04000000	      0.00000000	      0.01119839
      0.49421612	     -0.04000000	     -0.04000000	      0.00000000	      0.01119687
      0.49451358	     -0.04000000	     -0.04000000	      0.00000000	      0.01119555
      0.49481104	     -0.04000000	     -0.04000000	      0.00000000	      0.01119441
      0.49510850	     -0.04000000	     -0.04000000	      0.00000000	      0.01119348
      0.49540595	     -0.04000000	     -0.04000000	      0.00000000	      0.01119273
      0.49570341	     -0.04000000	     -0.04000000	      0.00000000	      0.01119217
      0.49600087	     -0.04000000	     -0.04000000	      0.00000000	      0.01119180
      0.49632388	     -0.04000000	     -0.04000000	      0.00000000	      0.01119162
      0.49664688	     -0.04000000	     -0.04000000	      0.00000000	      0.01119167
      0.49691418	     -0.04000000	     -0.04000000	      0.00000000	      0.01119187
      0.49718148	     -0.04000000	     -0.04000000	      0.00000000	      0.01119223
      0.49754954	     -0.04000000	     -0.04000000	      0.00000000	      0.01119298
      0.49781541	     -0.04000000	     -0.04000000	      0.00000000	      0.01119369
      0.49808128	     -0.04000000	     -0.04000000	      0.00000000	      0.01119456
      0.49840733	     -0.04000000	     -0.04000000	      0.00000000	      0.01119584
      0.49872654	     -0.04000000	     -0.04000000	      0.00000000	      0.01119730
      0.49904575	     -0.04000000	     -0.04000000	      0.00000000	      0.01119898
      0.49936495	     -0.04000000	     -0.04000000	      0.00000000	      0.01120088
      0.49964732	     -0.04000000	     -0.04000000	      0.00000000	      0.01120274
      0.49992969	     -0.04000000	     -0.04000000	      0.00000000	      0.01120477
      0.50021206	     -0.04000000	     -0.04000000	      0.00000000	      0.01120697
      0.50053491	     -0.04000000	     -0.04000000	      0.00000000	      0.01120968
      0.50085776	     -0.04000000	     -0.04000000	      0.00000000	      0.01121262
      0.50112659	     -0.04000000	     -0.04000000	      0.00000000	      0.01121524
      0.50139542	     -0.04000000	     -0.04000000	      0.00000000	      0.01121800
      0.50172773	     -0.04000000	     -0.04000000	      0.00000000	      0.01122163
      0.50206004	     -0.04000000	     -0.04000000	      0.00000000	      0.01122549
      0.50231722	     -0.04000000	     -0.04000000	      0.00000000	      0.01122864
      0.50257440	     -0.04000000	     -0.04000000	      0.00000000	      0.01123192
      0.50290911	     -0.04000000	     -0.04000000	      0.00000000	      0.01123640
      0.50324382	     -0.04000000	     -0.04000000	      0.00000000	      0.01124112
      0.50350808	     -0.04000000	     -0.04000000	      0.00000000	      0.01124500
      0.50377233	     -0.04000000	     -0.04000000	      0.00000000	      0.01124903
      0.50409850	     -0.04000000	     -0.04000000	      0.00000000	      0.01125421
      0.50442467	     -0.04000000	     -0.04000000	      0.00000000	      0.01125960
      0.50470088	     -0.04000000	     -0.04000000	      0.00000000	      0.01126435
      0.50497710	     -0.04000000	     -0.04000000	      0.00000000	      0.01126924
      0.50529133	     -0.04000000	     -0.04000000	      0.00000000	      0.01127501
      0.50560556	     -0.04000000	     -0.04000000	      0.00000000	      0.01128098
      0.50591979	     -0.04000000	     -0.04000000	      0.00000000	      0.01128715
      0.50623402	     -0.04000000	     -0.04000000	      0.00000000	      0.01129352
      0.50648283	     -0.04000000	     -0.04000000	      0.00000000	      0.01129871
      0.50673164	     -0.04000000	     -0.04000000	      0.00000000	      0.01130402
      0.50704143	     -0.04000000	     -0.04000000	      0.00000000	      0.01131082
      0.50735123	     -0.04000000	     -0.04000000	      0.00000000	      0.01131781
      0.50764505	     -0.04000000	     -0.04000000	      0.00000000	      0.01132462
      0.50793886	     -0.04000000	     -0.04000000	      0.00000000	      0.01133160
      0.50823662	     -0.04000000	     -0.04000000	      0.00000000	      0.01133886
      0.50853438	     -0.04000000	     -0.04000000	      0.00000000	      0.01134630
      0.50882889	     -0.04000000	     -0.04000000	      0.00000000	      0.01135383
      0.50912341	     -0.04000000	     -0.04000000	      0.00000000	      0.01136154
      0.50941475	     -0.04000000	     -0.04000000	      0.00000000	      0.01136934
      0.50970610	     -0.04000000	     -0.04000000	      0.00000000	      0.01137730
      0.50997541	     -0.04000000	     -0.04000000	      0.00000000	      0.01138482
      0.51033471	     -0.04000000	     -0.04000000	      0.00000000	      0.01139507
      0.51069400	     -0.04000000	     -0.04000000	      0.00000000	      0.01140559
      0.51096009	     -0.04000000	     -0.04000000	      0.00000000	      0.01141354
      0.51122618	     -0.04000000	     -0.04000000	      0.00000000	      0.01142163
      0.51151421	     -0.04000000	     -0.04000000	      0.00000000	      0.01143055
      0.51180224	     -0.04000000	     -0.04000000	      0.00000000	      0.01143963
      0.51208540	     -0.04000000	     -0.04000000	      0.00000000	      0.01144872
      0.51244544	     -0.04000000	     -0.04000000	      0.00000000	      0.01146051
      0.51287778	     -0.04000000	     -0.04000000	      0.00000000	      0.01147500
      0.51312486	     -0.04000000	     -0.04000000	      0.00000000	      0.01148345
      0.51343665	     -0.04000000	     -0.04000000	      0.00000000	      0.01149428
      0.51384049	     -0.04000000	     -0.04000000	      0.00000000	      0.01150860
      0.51413802	     -0.04000000	     -0.04000000	      0.00000000	      0.01151935
      0.51443554	     -0.04000000	     -0.04000000	      0.00000000	      0.01153027
      0.51473307	     -0.04000000	     -0.04000000	      0.00000000	      0.01154137
      0.51503059	     -0.04000000	     -0.04000000	      0.00000000	      0.01155264
      0.51532812	     -0.04000000	     -0.04000000	      0.00000000	      0.01156408
      0.51562565	     -0.04000000	     -0.04000000	      0.00000000	      0.01157569
      0.51592317	     -0.04000000	     -0.04000000	      0.00000000	      0.01158748
      0.51618700	     -0.04000000	     -0.04000000	      0.00000000	      0.01159807
      0.51645082	     -0.04000000	     -0.04000000	      0.00000000	      0.01160880
      0.51672883	     -0.04000000	     -0.04000000	      0.00000000	      0.01162025
      0.51700685	     -0.04000000	     -0.04000000	      0.00000000	      0.01163185
      0.51731330	     -0.04000000	     -0.04000000	      0.00000000	      0.01164481
      0.51761975	     -0.04000000	     -0.04000000	      0.00000000	      0.01165795
      0.51784184	     -0.04000000	     -0.04000000	      0.00000000	      0.01166758
      0.51819424	     -0.04000000	     -0.04000000	      0.00000000	      0.01168306
      0.51847425	     -0.04000000	     -0.04000000	      0.00000000	      0.01169553
      0.51875426	     -0.04000000	     -0.04000000	      0.00000000	      0.01170815
      0.51903427	     -0.04000000	     -0.04000000	      0.00000000	      0.01172092
      0.51931517	     -0.04000000	     -0.04000000	      0.00000000	      0.01173388
      0.51959607	     -0.04000000	     -0.04000000	      0.00000000	      0.01174699
      0.51984281	     -0.04000000	     -0.04000000	      0.00000000	      0.01175863
      0.52018601	     -0.04000000	     -0.04000000	      0.00000000	      0.01177501
      0.52052921	     -0.04000000	     -0.04000000	      0.00000000	      0.01179161
      0.52076468	     -0.04000000	     -0.04000000	      0.00000000	      0.01180313
      0.52100015	     -0.04000000	     -0.04000000	      0.00000000	      0.01181475
      0.52129814	     -0.04000000	     -0.04000000	      0.00000000	      0.01182961
      0.52159614	     -0.04000000	     -0.04000000	      0.00000000	      0.01184464
      0.52184168	     -0.04000000	     -0.04000000	      0.00000000	      0.01185714
      0.52218169	     -0.04000000	     -0.04000000	      0.00000000	      0.01187464
      0.52252171	     -0.04000000	     -0.04000000	      0.00000000	      0.01189236
      0.52275980	     -0.04000000	     -0.04000000	      0.00000000	      0.01190490
      0.52299789	     -0.04000000	     -0.04000000	      0.00000000	      0.01191754
      0.52329322	     -0.04000000	     -0.04000000	      0.00000000	      0.01193336
      0.52358855	     -0.04000000	     -0.04000000	      0.00000000	      0.01194935
      0.52385440	     -0.04000000	     -0.04000000	      0.00000000	      0.01196388
      0.52418860	     -0.04000000	     -0.04000000	      0.00000000	      0.01198233
      0.52452280	     -0.04000000	     -0.04000000	      0.00000000	      0.01200098
      0.52477886	     -0.04000000	     -0.04000000	      0.00000000	      0.01201541
      0.52503491	     -0.04000000	     -0.04000000	      0.00000000	      0.01202997
      0.52533923	     -0.04000000	     -0.04000000	      0.00000000	      0.01204742
      0.52564355	     -0.04000000	     -0.04000000	      0.00000000	      0.01206504
      0.52581853	     -0.04000000	     -0.04000000	      0.00000000	      0.01207525
      0.52611639	     -0.04000000	     -0.04000000	      0.00000000	      0.01209275
      0.52641425	     -0.04000000	     -0.04000000	      0.00000000	      0.01211042
      0.52666488	     -0.04000000	     -0.04000000	      0.00000000	      0.01212541
      0.52698307	     -0.04000000	     -0.04000000	      0.00000000	      0.01214460
      0.52730127	     -0.04000000	     -0.04000000	      0.00000000	      0.01216398
      0.52753384	     -0.04000000	     -0.04000000	      0.00000000	      0.01217826
      0.52785903	     -0.04000000	     -0.04000000	      0.00000000	      0.01219839
      0.52818421	     -0.04000000	     -0.04000000	      0.00000000	      0.01221871
      0.52844131	     -0.04000000	     -0.04000000	      0.00000000	      0.01223491
      0.52869841	     -0.04000000	     -0.04000000	      0.00000000	      0.01225122
      0.52897817	     -0.04000000	     -0.04000000	      0.00000000	      0.01226911
      0.52925793	     -0.04000000	     -0.04000000	      0.00000000	      0.01228714
      0.52956106	     -0.04000000	     -0.04000000	      0.00000000	      0.01230684
      0.52986420	     -0.04000000	     -0.04000000	      0.00000000	      0.01232670
      0.53013058	     -0.04000000	     -0.04000000	      0.00000000	      0.01234428
      0.53045707	     -0.04000000	     -0.04000000	      0.00000000	      0.01236600
      0.53078355	     -0.04000000	     -0.04000000	      0.00000000	      0.01238792
      0.53102509	     -0.04000000	     -0.04000000	      0.00000000	      0.01240425
      0.53134017	     -0.04000000	     -0.04000000	      0.00000000	      0.01242571
      0.53165525	     -0.04000000	     -0.04000000	      0.00000000	      0.01244734
      0.53190549	     -0.04000000	     -0.04000000	      0.00000000	      0.01246465
      0.53221522	     -0.04000000	     -0.04000000	      0.00000000	      0.01248622
      0.53252495	     -0.04000000	     -0.04000000	      0.00000000	      0.01250796
      0.53280585	     -0.04000000	     -0.04000000	      0.00000000	      0.01252782
      0.53308674	     -0.04000000	     -0.04000000	      0.00000000	      0.01254782
      0.53339972	     -0.04000000	     -0.04000000	      0.00000000	      0.01257027
      0.53371269	     -0.04000000	     -0.04000000	      0.00000000	      0.01259288
      0.53393862	     -0.04000000	     -0.04000000	      0.00000000	      0.01260931
      0.53426548	     -0.04000000	     -0.04000000	      0.00000000	      0.01263324
      0.53459235	     -0.04000000	     -0.04000000	      0.00000000	      0.01265735
      0.53483952	     -0.04000000	     -0.04000000	      0.00000000	      0.01267571
      0.53508669	     -0.04000000	     -0.04000000	      0.00000000	      0.01269417
      0.53537419	     -0.04000000	     -0.04000000	      0.00000000	      0.01271577
      0.53566169	     -0.04000000	     -0.04000000	      0.00000000	      0.01273751
      0.53595153	     -0.04000000	     -0.04000000	      0.00000000	      0.01275958
      0.53624137	     -0.04000000	     -0.04000000	      0.00000000	      0.01278179
      0.53653988	     -0.04000000	     -0.04000000	      0.00000000	      0.01280481
      0.53683838	     -0.04000000	     -0.04000000	      0.00000000	      0.01282799
      0.53712205	     -0.04000000	     -0.04000000	      0.00000000	      0.01285015
      0.53740571	     -0.04000000	     -0.04000000	      0.00000000	      0.01287245
      0.53771459	     -0.04000000	     -0.04000000	      0.00000000	      0.01289688
      0.53802347	     -0.04000000	     -0.04000000	      0.00000000	      0.01292148
      0.53825287	     -0.04000000	     -0.04000000	      0.00000000	      0.01293985
      0.53858623	     -0.04000000	     -0.04000000	      0.00000000	      0.01296670
      0.53891958	     -0.04000000	     -0.04000000	      0.00000000	      0.01299375
      0.53915303	     -0.04000000	     -0.04000000	      0.00000000	      0.01301279
      0.53938648	     -0.04000000	     -0.04000000	      0.00000000	      0.01303193
      0.53968151	     -0.04000000	     -0.04000000	      0.00000000	      0.01305625
      0.53997654	     -0.04000000	     -0.04000000	      0.00000000	      0.01308071
      0.54023536	     -0.04000000	     -0.04000000	      0.00000000	      0.01310229
      0.54056485	     -0.04000000	     -0.04000000	      0.00000000	      0.01312992
      0.54089434	     -0.04000000	     -0.04000000	      0.00000000	      0.01315773
      0.54114934	     -0.04000000	     -0.04000000	      0.00000000	      0.01317938
      0.54140435	     -0.04000000	     -0.04000000	      0.00000000	      0.01320113
      0.54170479	     -0.04000000	     -0.04000000	      0.00000000	      0.01322690
      0.54200524	     -0.04000000	     -0.04000000	      0.00000000	      0.01325282
      0.54224857	     -0.04000000	     -0.04000000	      0.00000000	      0.01327392
      0.54258065	     -0.04000000	     -0.04000000	      0.00000000	      0.01330287
      0.54291274	     -0.04000000	     -0.04000000	      0.00000000	      0.01333200
      0.54316073	     -0.04000000	     -0.04000000	      0.00000000	      0.01335387
      0.54340873	     -0.04000000	     -0.04000000	      0.00000000	      0.01337584
      0.54369554	     -0.04000000	     -0.04000000	      0.00000000	      0.01340138
      0.54398235	     -0.04000000	     -0.04000000	      0.00000000	      0.01342705
      0.54427421	     -0.04000000	     -0.04000000	      0.00000000	      0.01345330
      0.54456607	     -0.04000000	     -0.04000000	      0.00000000	      0.01347970
      0.54486085	     -0.04000000	     -0.04000000	      0.00000000	      0.01350650
      0.54515564	     -0.04000000	     -0.04000000	      0.00000000	      0.01353344
      0.54544711	     -0.04000000	     -0.04000000	      0.00000000	      0.01356021
      0.54573859	     -0.04000000	     -0.04000000	      0.00000000	      0.01358712
      0.54603721	     -0.04000000	     -0.04000000	      0.00000000	      0.01361483
      0.54633582	     -0.04000000	     -0.04000000	      0.00000000	      0.01364268
      0.54661843	     -0.04000000	     -0.04000000	      0.00000000	      0.01366917
      0.54690103	     -0.04000000	     -0.04000000	      0.00000000	      0.01369579
      0.54721179	     -0.04000000	     -0.04000000	      0.00000000	      0.01372520
      0.54752255	     -0.04000000	     -0.04000000	      0.00000000	      0.01375477
      0.54775196	     -0.04000000	     -0.04000000	      0.00000000	      0.01377669
      0.54808341	     -0.04000000	     -0.04000000	      0.00000000	      0.01380852
      0.54841486	     -0.04000000	     -0.04000000	      0.00000000	      0.01384051
      0.54865625	     -0.04000000	     -0.04000000	      0.00000000	      0.01386392
      0.54889765	     -0.04000000	     -0.04000000	      0.00000000	      0.01388743
      0.54918865	     -0.04000000	     -0.04000000	      0.00000000	      0.01391588
      0.54947964	     -0.04000000	     -0.04000000	      0.00000000	      0.01394447
      0.54975886	     -0.04000000	     -0.04000000	      0.00000000	      0.01397202
      0.55003808	     -0.04000000	     -0.04000000	      0.00000000	      0.01399970
      0.55035055	     -0.04000000	     -0.04000000	      0.00000000	      0.01403081
      0.55066302	     -0.04000000	     -0.04000000	      0.00000000	      0.01406207
      0.55091068	     -0.04000000	     -0.04000000	      0.00000000	      0.01408696
      0.55123288	     -0.04000000	     -0.04000000	      0.00000000	      0.01411948
      0.55155508	     -0.04000000	     -0.04000000	      0.00000000	      0.01415216
      0.55181349	     -0.04000000	     -0.04000000	      0.00000000	      0.01417849
      0.55207190	     -0.04000000	     -0.04000000	      0.00000000	      0.01420492
      0.55237819	     -0.04000000	     -0.04000000	      0.00000000	      0.01423637
      0.55268448	     -0.04000000	     -0.04000000	      0.00000000	      0.01426797
      0.55292766	     -0.04000000	     -0.04000000	      0.00000000	      0.01429316
      0.55325408	     -0.04000000	     -0.04000000	      0.00000000	      0.01432712
      0.55358049	     -0.04000000	     -0.04000000	      0.00000000	      0.01436124
      0.55383669	     -0.04000000	     -0.04000000	      0.00000000	      0.01438813
      0.55409289	     -0.04000000	     -0.04000000	      0.00000000	      0.01441512
      0.55438642	     -0.04000000	     -0.04000000	      0.00000000	      0.01444616
      0.55467996	     -0.04000000	     -0.04000000	      0.00000000	      0.01447734
      0.55495754	     -0.04000000	     -0.04000000	      0.00000000	      0.01450694
      0.55529154	     -0.04000000	     -0.04000000	      0.00000000	      0.01454271
      0.55562555	     -0.04000000	     -0.04000000	      0.00000000	      0.01457865
      0.55589831	     -0.04000000	     -0.04000000	      0.00000000	      0.01460812
      0.55623964	     -0.04000000	     -0.04000000	      0.00000000	      0.01464515
      0.55658096	     -0.04000000	     -0.04000000	      0.00000000	      0.01468236
      0.55683335	     -0.04000000	     -0.04000000	      0.00000000	      0.01470999
      0.55708573	     -0.04000000	     -0.04000000	      0.00000000	      0.01473771
      0.55738426	     -0.04000000	     -0.04000000	      0.00000000	      0.01477062
      0.55768280	     -0.04000000	     -0.04000000	      0.00000000	      0.01480366
      0.55793376	     -0.04000000	     -0.04000000	      0.00000000	      0.01483154
      0.55826917	     -0.04000000	     -0.04000000	      0.00000000	      0.01486894
      0.55860459	     -0.04000000	     -0.04000000	      0.00000000	      0.01490651
      0.55885618	     -0.04000000	     -0.04000000	      0.00000000	      0.01493480
      0.55910778	     -0.04000000	     -0.04000000	      0.00000000	      0.01496318
      0.55939070	     -0.04000000	     -0.04000000	      0.00000000	      0.01499521
      0.55967361	     -0.04000000	     -0.04000000	      0.00000000	      0.01502735
      0.55997574	     -0.04000000	     -0.04000000	      0.00000000	      0.01506180
      0.56027786	     -0.04000000	     -0.04000000	      0.00000000	      0.01509638
      0.56054136	     -0.04000000	     -0.04000000	      0.00000000	      0.01512665
      0.56087696	     -0.04000000	     -0.04000000	      0.00000000	      0.01516535
      0.56121256	     -0.04000000	     -0.04000000	      0.00000000	      0.01520421
      0.56146799	     -0.04000000	     -0.04000000	      0.00000000	      0.01523390
      0.56172342	     -0.04000000	     -0.04000000	      0.00000000	      0.01526368
      0.56202169	     -0.04000000	     -0.04000000	      0.00000000	      0.01529857
      0.56231995	     -0.04000000	     -0.04000000	      0.00000000	      0.01533359
      0.56257699	     -0.04000000	     -0.04000000	      0.00000000	      0.01536387
      0.56291267	     -0.04000000	     -0.04000000	      0.00000000	      0.01540356
      0.56324836	     -0.04000000	     -0.04000000	      0.00000000	      0.01544341
      0.56350877	     -0.04000000	     -0.04000000	      0.00000000	      0.01547443
      0.56376917	     -0.04000000	     -0.04000000	      0.00000000	      0.01550555
      0.56403951	     -0.04000000	     -0.04000000	      0.00000000	      0.01553796
      0.56437062	     -0.04000000	     -0.04000000	      0.00000000	      0.01557779
      0.56470173	     -0.04000000	     -0.04000000	      0.00000000	      0.01561777
      0.56493492	     -0.04000000	     -0.04000000	      0.00000000	      0.01564603
      0.56527656	     -0.04000000	     -0.04000000	      0.00000000	      0.01568756
      0.56557907	     -0.04000000	     -0.04000000	      0.00000000	      0.01572447
      0.56583725	     -0.04000000	     -0.04000000	      0.00000000	      0.01575607
      0.56609542	     -0.04000000	     -0.04000000	      0.00000000	      0.01578776
      0.56634661	     -0.04000000	     -0.04000000	      0.00000000	      0.01581869
      0.56668097	     -0.04000000	     -0.04000000	      0.00000000	      0.01585999
      0.56701533	     -0.04000000	     -0.04000000	      0.00000000	      0.01590144
      0.56727344	     -0.04000000	     -0.04000000	      0.00000000	      0.01593355
      0.56753154	     -0.04000000	     -0.04000000	      0.00000000	      0.01596575
      0.56780538	     -0.04000000	     -0.04000000	      0.00000000	      0.01600001
      0.56813643	     -0.04000000	     -0.04000000	      0.00000000	      0.01604157
      0.56846748	     -0.04000000	     -0.04000000	      0.00000000	      0.01608328
      0.56875298	     -0.04000000	     -0.04000000	      0.00000000	      0.01611937
      0.56909843	     -0.04000000	     -0.04000000	      0.00000000	      0.01616318
      0.56944388	     -0.04000000	     -0.04000000	      0.00000000	      0.01620716
      0.56968924	     -0.04000000	     -0.04000000	      0.00000000	      0.01623849
      0.57001318	     -0.04000000	     -0.04000000	      0.00000000	      0.01627999
      0.57033713	     -0.04000000	     -0.04000000	      0.00000000	      0.01632162
      0.57059827	     -0.04000000	     -0.04000000	      0.00000000	      0.01635529
      0.57085941	     -0.04000000	     -0.04000000	      0.00000000	      0.01638905
      0.57116202	     -0.04000000	     -0.04000000	      0.00000000	      0.01642829
      0.57146463	     -0.04000000	     -0.04000000	      0.00000000	      0.01646765
      0.57169343	     -0.04000000	     -0.04000000	      0.00000000	      0.01649748
      0.57203504	     -0.04000000	     -0.04000000	      0.00000000	      0.01654217
      0.57233558	     -0.04000000	     -0.04000000	      0.00000000	      0.01658161
      0.57259541	     -0.04000000	     -0.04000000	      0.00000000	      0.01661580
      0.57285523	     -0.04000000	     -0.04000000	      0.00000000	      0.01665008
      0.57309640	     -0.04000000	     -0.04000000	      0.00000000	      0.01668198
      0.57343387	     -0.04000000	     -0.04000000	      0.00000000	      0.01672675
      0.57377134	     -0.04000000	     -0.04000000	      0.00000000	      0.01677167
      0.57401187	     -0.04000000	     -0.04000000	      0.00000000	      0.01680377
      0.57425240	     -0.04000000	     -0.04000000	      0.00000000	      0.01683596
      0.57454651	     -0.04000000	     -0.04000000	      0.00000000	      0.01687541
      0.57484062	     -0.04000000	     -0.04000000	      0.00000000	      0.01691498
      0.57511388	     -0.04000000	     -0.04000000	      0.00000000	      0.01695185
      0.57545002	     -0.04000000	     -0.04000000	      0.00000000	      0.01699733
      0.57578616	     -0.04000000	     -0.04000000	      0.00000000	      0.01704295
      0.57603345	     -0.04000000	     -0.04000000	      0.00000000	      0.01707662
      0.57635808	     -0.04000000	     -0.04000000	      0.00000000	      0.01712092
      0.57668270	     -0.04000000	     -0.04000000	      0.00000000	      0.01716537
      0.57694403	     -0.04000000	     -0.04000000	      0.00000000	      0.01720125
      0.57720536	     -0.04000000	     -0.04000000	      0.00000000	      0.01723721
      0.57751031	     -0.04000000	     -0.04000000	      0.00000000	      0.01727929
      0.57781527	     -0.04000000	     -0.04000000	      0.00000000	      0.01732149
      0.57801893	     -0.04000000	     -0.04000000	      0.00000000	      0.01734974
      0.57832915	     -0.04000000	     -0.04000000	      0.00000000	      0.01739287
      0.57863937	     -0.04000000	     -0.04000000	      0.00000000	      0.01743612
      0.57890540	     -0.04000000	     -0.04000000	      0.00000000	      0.01747331
      0.57917143	     -0.04000000	     -0.04000000	      0.00000000	      0.01751059
      0.57946870	     -0.04000000	     -0.04000000	      0.00000000	      0.01755235
      0.57976597	     -0.04000000	     -0.04000000	      0.00000000	      0.01759423
      0.58004243	     -0.04000000	     -0.04000000	      0.00000000	      0.01763327
      0.58037936	     -0.04000000	     -0.04000000	      0.00000000	      0.01768098
      0.58071629	     -0.04000000	     -0.04000000	      0.00000000	      0.01772884
      0.58090061	     -0.04000000	     -0.04000000	      0.00000000	      0.01775508
      0.58120513	     -0.04000000	     -0.04000000	      0.00000000	      0.01779852
      0.58150965	     -0.04000000	     -0.04000000	      0.00000000	      0.01784208
      0.58177561	     -0.04000000	     -0.04000000	      0.00000000	      0.01788022
      0.58204157	     -0.04000000	     -0.04000000	      0.00000000	      0.01791845
      0.58234791	     -0.04000000	     -0.04000000	      0.00000000	      0.01796258
      0.58265425	     -0.04000000	     -0.04000000	      0.00000000	      0.01800684
      0.58285385	     -0.04000000	     -0.04000000	      0.00000000	      0.01803574
      0.58316268	     -0.04000000	     -0.04000000	      0.00000000	      0.01808055
      0.58347151	     -0.04000000	     -0.04000000	      0.00000000	      0.01812547
      0.58373797	     -0.04000000	     -0.04000000	      0.00000000	      0.01816433
      0.58400443	     -0.04000000	     -0.04000000	      0.00000000	      0.01820327
      0.58430517	     -0.04000000	     -0.04000000	      0.00000000	      0.01824733
      0.58460591	     -0.04000000	     -0.04000000	      0.00000000	      0.01829150
      0.58487080	     -0.04000000	     -0.04000000	      0.00000000	      0.01833049
      0.58520777	     -0.04000000	     -0.04000000	      0.00000000	      0.01838022
      0.58554473	     -0.04000000	     -0.04000000	      0.00000000	      0.01843008
      0.58580231	     -0.04000000	     -0.04000000	      0.00000000	      0.01846829
      0.58605989	     -0.04000000	     -0.04000000	      0.00000000	      0.01850658
      0.58636131	     -0.04000000	     -0.04000000	      0.00000000	      0.01855149
      0.58666274	     -0.04000000	     -0.04000000	      0.00000000	      0.01859651
      0.58691646	     -0.04000000	     -0.04000000	      0.00000000	      0.01863449
      0.58725404	     -0.04000000	     -0.04000000	      0.00000000	      0.01868514
      0.58759162	     -0.04000000	     -0.04000000	      0.00000000	      0.01873592
      0.58784720	     -0.04000000	     -0.04000000	      0.00000000	      0.01877446
      0.58810278	     -0.04000000	     -0.04000000	      0.00000000	      0.01881308
      0.58838639	     -0.04000000	     -0.04000000	      0.00000000	      0.01885602
      0.58867000	     -0.04000000	     -0.04000000	      0.00000000	      0.01889906
      0.58897722	     -0.04000000	     -0.04000000	      0.00000000	      0.01894579
      0.58928444	     -0.04000000	     -0.04000000	      0.00000000	      0.01899263
      0.58953602	     -0.04000000	     -0.04000000	      0.00000000	      0.01903107
      0.58987420	     -0.04000000	     -0.04000000	      0.00000000	      0.01908286
      0.59021238	     -0.04000000	     -0.04000000	      0.00000000	      0.01913478
      0.59046408	     -0.04000000	     -0.04000000	      0.00000000	      0.01917351
      0.59071577	     -0.04000000	     -0.04000000	      0.00000000	      0.01921232
      0.59100427	     -0.04000000	     -0.04000000	      0.00000000	      0.01925689
      0.59129277	     -0.04000000	     -0.04000000	      0.00000000	      0.01930155
      0.59159154	     -0.04000000	     -0.04000000	      0.00000000	      0.01934791
      0.59189031	     -0.04000000	     -0.04000000	      0.00000000	      0.01939437
      0.59217987	     -0.04000000	     -0.04000000	      0.00000000	      0.01943950
      0.59246942	     -0.04000000	     -0.04000000	      0.00000000	      0.01948472
      0.59277905	     -0.04000000	     -0.04000000	      0.00000000	      0.01953318
      0.59308868	     -0.04000000	     -0.04000000	      0.00000000	      0.01958176
      0.59333828	     -0.04000000	     -0.04000000	      0.00000000	      0.01962099
      0.59367658	     -0.04000000	     -0.04000000	      0.00000000	      0.01967429
      0.59401489	     -0.04000000	     -0.04000000	      0.00000000	      0.01972771
      0.59426476	     -0.04000000	     -0.04000000	      0.00000000	      0.01976725
      0.59451463	     -0.04000000	     -0.04000000	      0.00000000	      0.01980687
      0.59480571	     -0.04000000	     -0.04000000	      0.00000000	      0.01985310
      0.59509678	     -0.04000000	     -0.04000000	      0.00000000	      0.01989943
      0.59539076	     -0.04000000	     -0.04000000	      0.00000000	      0.01994632
      0.59568475	     -0.04000000	     -0.04000000	      0.00000000	      0.01999330
      0.59598628	     -0.04000000	     -0.04000000	      0.00000000	      0.02004160
      0.59628781	     -0.04000000	     -0.04000000	      0.00000000	      0.02008999
      0.59657565	     -0.04000000	     -0.04000000	      0.00000000	      0.02013628
      0.59686348	     -0.04000000	     -0.04000000	      0.00000000	      0.02018267
      0.59717655	     -0.04000000	     -0.04000000	      0.00000000	      0.02023322
      0.59748963	     -0.04000000	     -0.04000000	      0.00000000	      0.02028388
      0.59769774	     -0.04000000	     -0.04000000	      0.00000000	      0.02031762
      0.59800834	     -0.04000000	     -0.04000000	      0.00000000	      0.02036806
      0.59831894	     -0.04000000	     -0.04000000	      0.00000000	      0.02041861
      0.59858454	     -0.04000000	     -0.04000000	      0.00000000	      0.02046192
      0.59885015	     -0.04000000	     -0.04000000	      0.00000000	      0.02050531
      0.59915655	     -0.04000000	     -0.04000000	      0.00000000	      0.02055545
      0.59946295	     -0.04000000	     -0.04000000	      0.00000000	      0.02060570
      0.59970546	     -0.04000000	     -0.04000000	      0.00000000	      0.02064554
      0.60004376	     -0.04000000	     -0.04000000	      0.00000000	      0.02070123
      0.60038207	     -0.04000000	     -0.04000000	      0.00000000	      0.02075704
      0.60062691	     -0.04000000	     -0.04000000	      0.00000000	      0.02079751
      0.60087174	     -0.04000000	     -0.04000000	      0.00000000	      0.02083804
      0.60116758	     -0.04000000	     -0.04000000	      0.00000000	      0.02088711
      0.60146342	     -0.04000000	     -0.04000000	      0.00000000	      0.02093626
      0.60174559	     -0.04000000	     -0.04000000	      0.00000000	      0.02098324
      0.60202776	     -0.04000000	     -0.04000000	      0.00000000	      0.02103029
      0.60234504	     -0.04000000	     -0.04000000	      0.00000000	      0.02108331
      0.60266232	     -0.04000000	     -0.04000000	      0.00000000	      0.02113643
      0.60290811	     -0.04000000	     -0.04000000	      0.00000000	      0.02117766
      0.60323554	     -0.04000000	     -0.04000000	      0.00000000	      0.02123268
      0.60356296	     -0.04000000	     -0.04000000	      0.00000000	      0.02128781
      0.60382418	     -0.04000000	     -0.04000000	      0.00000000	      0.02133187
      0.60408540	     -0.04000000	     -0.04000000	      0.00000000	      0.02137600
      0.60438868	     -0.04000000	     -0.04000000	      0.00000000	      0.02142734
      0.60469195	     -0.04000000	     -0.04000000	      0.00000000	      0.02147876
      0.60495710	     -0.04000000	     -0.04000000	      0.00000000	      0.02152380
      0.60529236	     -0.04000000	     -0.04000000	      0.00000000	      0.02158086
      0.60562762	     -0.04000000	     -0.04000000	      0.00000000	      0.02163803
      0.60588673	     -0.04000000	     -0.04000000	      0.00000000	      0.02168230
      0.60614585	     -0.04000000	     -0.04000000	      0.00000000	      0.02172663
      0.60645328	     -0.04000000	     -0.04000000	      0.00000000	      0.02177932
      0.60676071	     -0.04000000	     -0.04000000	      0.00000000	      0.02183211
      0.60699489	     -0.04000000	     -0.04000000	      0.00000000	      0.02187239
      0.60733364	     -0.04000000	     -0.04000000	      0.00000000	      0.02193075
      0.60767239	     -0.04000000	     -0.04000000	      0.00000000	      0.02198923
      0.60791193	     -0.04000000	     -0.04000000	      0.00000000	      0.02203065
      0.60815147	     -0.04000000	     -0.04000000	      0.00000000	      0.02207213
      0.60845094	     -0.04000000	     -0.04000000	      0.00000000	      0.02212407
      0.60875041	     -0.04000000	     -0.04000000	      0.00000000	      0.02217610
      0.60902144	     -0.04000000	     -0.04000000	      0.00000000	      0.02222327
      0.60935557	     -0.04000000	     -0.04000000	      0.00000000	      0.02228152
      0.60968970	     -0.04000000	     -0.04000000	      0.00000000	      0.02233988
      0.60994029	     -0.04000000	     -0.04000000	      0.00000000	      0.02238372
      0.61026044	     -0.04000000	     -0.04000000	      0.00000000	      0.02243983
      0.61058060	     -0.04000000	     -0.04000000	      0.00000000	      0.02249604
      0.61078732	     -0.04000000	     -0.04000000	      0.00000000	      0.02253238
      0.61109623	     -0.04000000	     -0.04000000	      0.00000000	      0.02258678
      0.61140513	     -0.04000000	     -0.04000000	      0.00000000	      0.02264126
      0.61166658	     -0.04000000	     -0.04000000	      0.00000000	      0.02268745
      0.61198088	     -0.04000000	     -0.04000000	      0.00000000	      0.02274307
      0.61229518	     -0.04000000	     -0.04000000	      0.00000000	      0.02279878
      0.61261570	     -0.04000000	     -0.04000000	      0.00000000	      0.02285569
      0.61293621	     -0.04000000	     -0.04000000	      0.00000000	      0.02291271
      0.61319531	     -0.04000000	     -0.04000000	      0.00000000	      0.02295887
      0.61353117	     -0.04000000	     -0.04000000	      0.00000000	      0.02301880
      0.61386703	     -0.04000000	     -0.04000000	      0.00000000	      0.02307884
      0.61413671	     -0.04000000	     -0.04000000	      0.00000000	      0.02312713
      0.61440639	     -0.04000000	     -0.04000000	      0.00000000	      0.02317550
      0.61468650	     -0.04000000	     -0.04000000	      0.00000000	      0.02322580
      0.61496661	     -0.04000000	     -0.04000000	      0.00000000	      0.02327618
      0.61528245	     -0.04000000	     -0.04000000	      0.00000000	      0.02333308
      0.61559828	     -0.04000000	     -0.04000000	      0.00000000	      0.02339007
      0.61580832	     -0.04000000	     -0.04000000	      0.00000000	      0.02342802
      0.61611710	     -0.04000000	     -0.04000000	      0.00000000	      0.02348389
      0.61642588	     -0.04000000	     -0.04000000	      0.00000000	      0.02353985
      0.61668347	     -0.04000000	     -0.04000000	      0.00000000	      0.02358660
      0.61700084	     -0.04000000	     -0.04000000	      0.00000000	      0.02364429
      0.61731821	     -0.04000000	     -0.04000000	      0.00000000	      0.02370207
      0.61760639	     -0.04000000	     -0.04000000	      0.00000000	      0.02375462
      0.61789457	     -0.04000000	     -0.04000000	      0.00000000	      0.02380725
      0.61821369	     -0.04000000	     -0.04000000	      0.00000000	      0.02386561
      0.61853281	     -0.04000000	     -0.04000000	      0.00000000	      0.02392407
      0.61874099	     -0.04000000	     -0.04000000	      0.00000000	      0.02396226
      0.61904859	     -0.04000000	     -0.04000000	      0.00000000	      0.02401876
      0.61935620	     -0.04000000	     -0.04000000	      0.00000000	      0.02407535
      0.61960862	     -0.04000000	     -0.04000000	      0.00000000	      0.02412185
      0.61992960	     -0.04000000	     -0.04000000	      0.00000000	      0.02418106
      0.62025057	     -0.04000000	     -0.04000000	      0.00000000	      0.02424037
      0.62043893	     -0.04000000	     -0.04000000	      0.00000000	      0.02427521
      0.62074095	     -0.04000000	     -0.04000000	      0.00000000	      0.02433115
      0.62104296	     -0.04000000	     -0.04000000	      0.00000000	      0.02438718
      0.62124551	     -0.04000000	     -0.04000000	      0.00000000	      0.02442479
      0.62155121	     -0.04000000	     -0.04000000	      0.00000000	      0.02448164
      0.62185690	     -0.04000000	     -0.04000000	      0.00000000	      0.02453857
      0.62209969	     -0.04000000	     -0.04000000	      0.00000000	      0.02458384
      0.62242587	     -0.04000000	     -0.04000000	      0.00000000	      0.02464474
      0.62275204	     -0.04000000	     -0.04000000	      0.00000000	      0.02470574
      0.62301297	     -0.04000000	     -0.04000000	      0.00000000	      0.02475461
      0.62327390	     -0.04000000	     -0.04000000	      0.00000000	      0.02480354
      0.62358099	     -0.04000000	     -0.04000000	      0.00000000	      0.02486119
      0.62388808	     -0.04000000	     -0.04000000	      0.00000000	      0.02491894
      0.62415613	     -0.04000000	     -0.04000000	      0.00000000	      0.02496940
      0.62448784	     -0.04000000	     -0.04000000	      0.00000000	      0.02503194
      0.62481954	     -0.04000000	     -0.04000000	      0.00000000	      0.02509458
      0.62506926	     -0.04000000	     -0.04000000	      0.00000000	      0.02514180
      0.62538702	     -0.04000000	     -0.04000000	      0.00000000	      0.02520196
      0.62570478	     -0.04000000	     -0.04000000	      0.00000000	      0.02526220
      0.62595488	     -0.04000000	     -0.04000000	      0.00000000	      0.02530969
      0.62628762	     -0.04000000	     -0.04000000	      0.00000000	      0.02537294
      0.62662037	     -0.04000000	     -0.04000000	      0.00000000	      0.02543629
      0.62689008	     -0.04000000	     -0.04000000	      0.00000000	      0.02548770
      0.62715979	     -0.04000000	     -0.04000000	      0.00000000	      0.02553918
      0.62744681	     -0.04000000	     -0.04000000	      0.00000000	      0.02559403
      0.62773383	     -0.04000000	     -0.04000000	      0.00000000	      0.02564895
      0.62804515	     -0.04000000	     -0.04000000	      0.00000000	      0.02570860
      0.62835647	     -0.04000000	     -0.04000000	      0.00000000	      0.02576833
      0.62863537	     -0.04000000	     -0.04000000	      0.00000000	      0.02582191
      0.62891427	     -0.04000000	     -0.04000000	      0.00000000	      0.02587555
      0.62923509	     -0.04000000	     -0.04000000	      0.00000000	      0.02593734
      0.62955592	     -0.04000000	     -0.04000000	      0.00000000	      0.02599921
      0.62974903	     -0.04000000	     -0.04000000	      0.00000000	      0.02603649
      0.63005033	     -0.04000000	     -0.04000000	      0.00000000	      0.02609472
      0.63035163	     -0.04000000	     -0.04000000	      0.00000000	      0.02615303
      0.63060117	     -0.04000000	     -0.04000000	      0.00000000	      0.02620137
      0.63093129	     -0.04000000	     -0.04000000	      0.00000000	      0.02626541
      0.63126141	     -0.04000000	     -0.04000000	      0.00000000	      0.02632953
      0.63152051	     -0.04000000	     -0.04000000	      0.00000000	      0.02637992
      0.63177961	     -0.04000000	     -0.04000000	      0.00000000	      0.02643037
      0.63208581	     -0.04000000	     -0.04000000	      0.00000000	      0.02649005
      0.63239201	     -0.04000000	     -0.04000000	      0.00000000	      0.02654981
      0.63266957	     -0.04000000	     -0.04000000	      0.00000000	      0.02660404
      0.63294712	     -0.04000000	     -0.04000000	      0.00000000	      0.02665834
      0.63326714	     -0.04000000	     -0.04000000	      0.00000000	      0.02672102
      0.63358716	     -0.04000000	     -0.04000000	      0.00000000	      0.02678378
      0.63382130	     -0.04000000	     -0.04000000	      0.00000000	      0.02682975
      0.63415389	     -0.04000000	     -0.04000000	      0.00000000	      0.02689511
      0.63448647	     -0.04000000	     -0.04000000	      0.00000000	      0.02696057
      0.63474631	     -0.04000000	     -0.04000000	      0.00000000	      0.02701177
      0.63500614	     -0.04000000	     -0.04000000	      0.00000000	      0.02706302
      0.63530144	     -0.04000000	     -0.04000000	      0.00000000	      0.02712133
      0.63559673	     -0.04000000	     -0.04000000	      0.00000000	      0.02717970
      0.63589813	     -0.04000000	     -0.04000000	      0.00000000	      0.02723935
      0.63619952	     -0.04000000	     -0.04000000	      0.00000000	      0.02729907
      0.63650454	     -0.04000000	     -0.04000000	      0.00000000	      0.02735958
      0.63680956	     -0.04000000	     -0.04000000	      0.00000000	      0.02742016
      0.63711294	     -0.04000000	     -0.04000000	      0.00000000	      0.02748049
      0.63741633	     -0.04000000	     -0.04000000	      0.00000000	      0.02754088
      0.63772328	     -0.04000000	     -0.04000000	      0.00000000	      0.02760205
      0.63803023	     -0.04000000	     -0.04000000	      0.00000000	      0.02766330
      0.63833257	     -0.04000000	     -0.04000000	      0.00000000	      0.02772369
      0.63863492	     -0.04000000	     -0.04000000	      0.00000000	      0.02778416
      0.63894399	     -0.04000000	     -0.04000000	      0.00000000	      0.02784603
      0.63925305	     -0.04000000	     -0.04000000	      0.00000000	      0.02790798
      0.63955262	     -0.04000000	     -0.04000000	      0.00000000	      0.02796809
      0.63985219	     -0.04000000	     -0.04000000	      0.00000000	      0.02802826
      0.64016455	     -0.04000000	     -0.04000000	      0.00000000	      0.02809108
      0.64047692	     -0.04000000	     -0.04000000	      0.00000000	      0.02815396
      0.64077061	     -0.04000000	     -0.04000000	      0.00000000	      0.02821315
      0.64106429	     -0.04000000	     -0.04000000	      0.00000000	      0.02827241
      0.64138105	     -0.04000000	     -0.04000000	      0.00000000	      0.02833638
      0.64169781	     -0.04000000	     -0.04000000	      0.00000000	      0.02840043
      0.64198000	     -0.04000000	     -0.04000000	      0.00000000	      0.02845755
      0.64226219	     -0.04000000	     -0.04000000	      0.00000000	      0.02851472
      0.64258209	     -0.04000000	     -0.04000000	      0.00000000	      0.02857960
      0.64290198	     -0.04000000	     -0.04000000	      0.00000000	      0.02864455
      0.64316632	     -0.04000000	     -0.04000000	      0.00000000	      0.02869828
      0.64349401	     -0.04000000	     -0.04000000	      0.00000000	      0.02876495
      0.64382170	     -0.04000000	     -0.04000000	      0.00000000	      0.02883169
      0.64405100	     -0.04000000	     -0.04000000	      0.00000000	      0.02887844
      0.64437562	     -0.04000000	     -0.04000000	      0.00000000	      0.02894468
      0.64470024	     -0.04000000	     -0.04000000	      0.00000000	      0.02901099
      0.64495959	     -0.04000000	     -0.04000000	      0.00000000	      0.02906403
      0.64521895	     -0.04000000	     -0.04000000	      0.00000000	      0.02911710
      0.64552546	     -0.04000000	     -0.04000000	      0.00000000	      0.02917989
      0.64583197	     -0.04000000	     -0.04000000	      0.00000000	      0.02924274
      0.64611809	     -0.04000000	     -0.04000000	      0.00000000	      0.02930147
      0.64640421	     -0.04000000	     -0.04000000	      0.00000000	      0.02936025
      0.64672192	     -0.04000000	     -0.04000000	      0.00000000	      0.02942558
      0.64703963	     -0.04000000	     -0.04000000	      0.00000000	      0.02949098
      0.64731876	     -0.04000000	     -0.04000000	      0.00000000	      0.02954849
      0.64759789	     -0.04000000	     -0.04000000	      0.00000000	      0.02960605
      0.64791705	     -0.04000000	     -0.04000000	      0.00000000	      0.02967193
      0.64823621	     -0.04000000	     -0.04000000	      0.00000000	      0.02973788
      0.64850693	     -0.04000000	     -0.04000000	      0.00000000	      0.02979387
      0.64883339	     -0.04000000	     -0.04000000	      0.00000000	      0.02986145
      0.64915985	     -0.04000000	     -0.04000000	      0.00000000	      0.02992909
      0.64942058	     -0.04000000	     -0.04000000	      0.00000000	      0.02998317
      0.64974684	     -0.04000000	     -0.04000000	      0.00000000	      0.03005089
      0.65007309	     -0.04000000	     -0.04000000	      0.00000000	      0.03011868
      0.65030195	     -0.04000000	     -0.04000000	      0.00000000	      0.03016627
      0.65062454	     -0.04000000	     -0.04000000	      0.00000000	      0.03023341
      0.65094713	     -0.04000000	     -0.04000000	      0.00000000	      0.03030062
      0.65120471	     -0.04000000	     -0.04000000	      0.00000000	      0.03035432
      0.65146229	     -0.04000000	     -0.04000000	      0.00000000	      0.03040807
      0.65177030	     -0.04000000	     -0.04000000	      0.00000000	      0.03047239
      0.65207830	     -0.04000000	     -0.04000000	      0.00000000	      0.03053677
      0.65236421	     -0.04000000	     -0.04000000	      0.00000000	      0.03059658
      0.65265012	     -0.04000000	     -0.04000000	      0.00000000	      0.03065644
      0.65296749	     -0.04000000	     -0.04000000	      0.00000000	      0.03072294
      0.65328486	     -0.04000000	     -0.04000000	      0.00000000	      0.03078951
      0.65357006	     -0.04000000	     -0.04000000	      0.00000000	      0.03084937
      0.65385526	     -0.04000000	     -0.04000000	      0.00000000	      0.03090929
      0.65417377	     -0.04000000	     -0.04000000	      0.00000000	      0.03097626
      0.65449228	     -0.04000000	     -0.04000000	      0.00000000	      0.03104328
      0.65477580	     -0.04000000	     -0.04000000	      0.00000000	      0.03110299
      0.65505931	     -0.04000000	     -0.04000000	      0.00000000	      0.03116275
      0.65537769	     -0.04000000	     -0.04000000	      0.00000000	      0.03122991
      0.65569606	     -0.04000000	     -0.04000000	      0.00000000	      0.03129712
      0.65597970	     -0.04000000	     -0.04000000	      0.00000000	      0.03135705
      0.65626335	     -0.04000000	     -0.04000000	      0.00000000	      0.03141702
      0.65658152	     -0.04000000	     -0.04000000	      0.00000000	      0.03148435
      0.65689969	     -0.04000000	     -0.04000000	      0.00000000	      0.03155174
      0.65718481	     -0.04000000	     -0.04000000	      0.00000000	      0.03161217
      0.65746994	     -0.04000000	     -0.04000000	      0.00000000	      0.03167265
      0.65778802	     -0.04000000	     -0.04000000	      0.00000000	      0.03174016
      0.65810610	     -0.04000000	     -0.04000000	      0.00000000	      0.03180774
      0.65839333	     -0.04000000	     -0.04000000	      0.00000000	      0.03186880
      0.65868056	     -0.04000000	     -0.04000000	      0.00000000	      0.03192991
      0.65899858	     -0.04000000	     -0.04000000	      0.00000000	      0.03199762
      0.65931661	     -0.04000000	     -0.04000000	      0.00000000	      0.03206539
      0.65960618	     -0.04000000	     -0.04000000	      0.00000000	      0.03212713
      0.65989574	     -0.04000000	     -0.04000000	      0.00000000	      0.03218892
      0.66021370	     -0.04000000	     -0.04000000	      0.00000000	      0.03225681
      0.66053166	     -0.04000000	     -0.04000000	      0.00000000	      0.03232476
      0.66082362	     -0.04000000	     -0.04000000	      0.00000000	      0.03238720
      0.66111558	     -0.04000000	     -0.04000000	      0.00000000	      0.03244967
      0.66143343	     -0.04000000	     -0.04000000	      0.00000000	      0.03251774
      0.66175128	     -0.04000000	     -0.04000000	      0.00000000	      0.03258586
      0.66204562	     -0.04000000	     -0.04000000	      0.00000000	      0.03264898
      0.66233996	     -0.04000000	     -0.04000000	      0.00000000	      0.03271214
      0.66265764	     -0.04000000	     -0.04000000	      0.00000000	      0.03278036
      0.66297533	     -0.04000000	     -0.04000000	      0.00000000	      0.03284863
      0.66327201	     -0.04000000	     -0.04000000	      0.00000000	      0.03291243
      0.66356870	     -0.04000000	     -0.04000000	      0.00000000	      0.03297627
      0.66388615	     -0.04000000	     -0.04000000	      0.00000000	      0.03304463
      0.66420361	     -0.04000000	     -0.04000000	      0.00000000	      0.03311303
      0.66450257	     -0.04000000	     -0.04000000	      0.00000000	      0.03317749
      0.66480153	     -0.04000000	     -0.04000000	      0.00000000	      0.03324199
      0.66511871	     -0.04000000	     -0.04000000	      0.00000000	      0.03331046
      0.66543589	     -0.04000000	     -0.04000000	      0.00000000	      0.03337898
      0.66573704	     -0.04000000	     -0.04000000	      0.00000000	      0.03344408
      0.66603818	     -0.04000000	     -0.04000000	      0.00000000	      0.03350921
      0.66635504	     -0.04000000	     -0.04000000	      0.00000000	      0.03357779
      0.66667189	     -0.04000000	     -0.04000000	      0.00000000	      0.03364641
      0.66697510	     -0.04000000	     -0.04000000	      0.00000000	      0.03371212
      0.66727832	     -0.04000000	     -0.04000000	      0.00000000	      0.03377786
      0.66759481	     -0.04000000	     -0.04000000	      0.00000000	      0.03384653
      0.66791129	     -0.04000000	     -0.04000000	      0.00000000	      0.03391523
      0.66821644	     -0.04000000	     -0.04000000	      0.00000000	      0.03398151
      0.66852159	     -0.04000000	     -0.04000000	      0.00000000	      0.03404783
      0.66883769	     -0.04000000	     -0.04000000	      0.00000000	      0.03411658
      0.66915380	     -0.04000000	     -0.04000000	      0.00000000	      0.03418536
      0.66946071	     -0.04000000	     -0.04000000	      0.00000000	      0.03425218
      0.66976763	     -0.04000000	     -0.04000000	      0.00000000	      0.03431903
      0.67008335	     -0.04000000	     -0.04000000	      0.00000000	      0.03438785
      0.67039907	     -0.04000000	     -0.04000000	      0.00000000	      0.03445670
      0.67070757	     -0.04000000	     -0.04000000	      0.00000000	      0.03452401
      0.67101607	     -0.04000000	     -0.04000000	      0.00000000	      0.03459136
      0.67133144	     -0.04000000	     -0.04000000	      0.00000000	      0.03466024
      0.67164681	     -0.04000000	     -0.04000000	      0.00000000	      0.03472916
      0.67195669	     -0.04000000	     -0.04000000	      0.00000000	      0.03479692
      0.67226658	     -0.04000000	     -0.04000000	      0.00000000	      0.03486471
      0.67258165	     -0.04000000	     -0.04000000	      0.00000000	      0.03493367
      0.67289672	     -0.04000000	     -0.04000000	      0.00000000	      0.03500266
      0.67320779	     -0.04000000	     -0.04000000	      0.00000000	      0.03507082
      0.67351887	     -0.04000000	     -0.04000000	      0.00000000	      0.03513900
      0.67382994	     -0.04000000	     -0.04000000	      0.00000000	      0.03520722
      0.67414102	     -0.04000000	     -0.04000000	      0.00000000	      0.03527547
      0.67445209	     -0.04000000	     -0.04000000	      0.00000000	      0.03534375
      0.67476316	     -0.04000000	     -0.04000000	      0.00000000	      0.03541207
      0.67507424	     -0.04000000	     -0.04000000	      0.00000000	      0.03548041
      0.67538531	     -0.04000000	     -0.04000000	      0.00000000	      0.03554879
      0.67569638	     -0.04000000	     -0.04000000	      0.00000000	      0.03561719
      0.67600746	     -0.04000000	     -0.04000000	      0.00000000	      0.03568563
      0.67631853	     -0.04000000	     -0.04000000	      0.00000000	      0.03575409
      0.67662960	     -0.04000000	     -0.04000000	      0.00000000	      0.03582258
      0.67694068	     -0.04000000	     -0.04000000	      0.00000000	      0.03589110
      0.67725175	     -0.04000000	     -0.04000000	      0.00000000	      0.03595965
      0.67756282	     -0.04000000	     -0.04000000	      0.00000000	      0.03602823
      0.67787390	     -0.04000000	     -0.04000000	      0.00000000	      0.03609683
      0.67818497	     -0.04000000	     -0.04000000	      0.00000000	      0.03616546
      0.67849605	     -0.04000000	     -0.04000000	      0.00000000	      0.03623412
      0.67880712	     -0.04000000	     -0.04000000	      0.00000000	      0.03630280
      0.67911819	     -0.04000000	     -0.04000000	      0.00000000	      0.03637151
      0.67942927	     -0.04000000	     -0.04000000	      0.00000000	      0.03644024
      0.67974034	     -0.04000000	     -0.04000000	      0.00000000	      0.03650899
      0.68005141	     -0.04000000	     -0.04000000	      0.00000000	      0.03657777
      0.68036249	     -0.04000000	     -0.04000000	      0.00000000	      0.03664658
      0.68067356	     -0.04000000	     -0.04000000	      0.00000000	      0.03671540
      0.68098463	     -0.04000000	     -0.04000000	      0.00000000	      0.03678425
      0.68129571	     -0.04000000	     -0.04000000	      0.00000000	      0.03685313
      0.68160678	     -0.04000000	     -0.04000000	      0.00000000	      0.03692202
      0.68191785	     -0.04000000	     -0.04000000	      0.00000000	      0.03699093
      0.68222893	     -0.04000000	     -0.04000000	      0.00000000	      0.03705987
      0.68254000	     -0.04000000	     -0.04000000	      0.00000000	      0.03712882
      0.68285108	     -0.04000000	     -0.04000000	      0.00000000	      0.03719780
      0.68316215	     -0.04000000	     -0.04000000	      0.00000000	      0.03726680
      0.68347322	     -0.04000000	     -0.04000000	      0.00000000	      0.03733581
      0.68378430	     -0.04000000	     -0.04000000	      0.00000000	      0.03740484
      0.68409537	     -0.04000000	     -0.04000000	      0.00000000	      0.03747389
      0.68440644	     -0.04000000	     -0.04000000	      0.00000000	      0.03754296
      0.68471752	     -0.04000000	     -0.04000000	      0.00000000	      0.03761205
      0.68502859	     -0.04000000	     -0.04000000	      0.00000000	      0.03768115
      0.68533966	     -0.04000000	     -0.04000000	      0.00000000	      0.03775027
      0.68565074	     -0.04000000	     -0.04000000	      0.00000000	      0.03781940
      0.68596181	     -0.04000000	     -0.04000000	      0.00000000	      0.03788856
      0.68627289	     -0.04000000	     -0.04000000	      0.00000000	      0.03795772
      0.68658396	     -0.04000000	     -0.04000000	      0.00000000	      0.03802690
      0.68689503	     -0.04000000	     -0.04000000	      0.00000000	      0.03809609
      0.68720611	     -0.04000000	     -0.04000000	      0.00000000	      0.03816530
      0.68751718	     -0.04000000	     -0.04000000	      0.00000000	      0.03823452
      0.68782825	     -0.04000000	     -0.04000000	      0.00000000	      0.03830375
      0.68813933	     -0.04000000	     -0.04000000	      0.00000000	      0.03837300
      0.68845040	     -0.04000000	     -0.04000000	      0.00000000	      0.03844225
      0.68876147	     -0.04000000	     -0.04000000	      0.00000000	      0.03851152
      0.68907255	     -0.04000000	     -0.04000000	      0.00000000	      0.03858080
      0.68938362	     -0.04000000	     -0.04000000	      0.00000000	      0.03865008
      0.68969469	     -0.04000000	     -0.04000000	      0.00000000	      0.03871938
      0.69000577	     -0.04000000	     -0.04000000	      0.00000000	      0.03878869
      0.69031684	     -0.04000000	     -0.04000000	      0.00000000	      0.03885800
      0.69062792	     -0.04000000	     -0.04000000	      0.00000000	      0.03892733
      0.69093899	     -0.04000000	     -0.04000000	      0.00000000	      0.03899666
      0.69125006	     -0.04000000	     -0.04000000	      0.00000000	      0.03906599
      0.69156114	     -0.04000000	     -0.04000000	      0.00000000	      0.03913534
      0.69187221	     -0.04000000	     -0.04000000	      0.00000000	      0.03920469
      0.69218328	     -0.04000000	     -0.04000000	      0.00000000	      0.03927405
      0.69249436	     -0.04000000	     -0.04000000	      0.00000000	      0.03934341
      0.69280543	     -0.04000000	     -0.04000000	      0.00000000	      0.03941277
      0.69311650	     -0.04000000	     -0.04000000	      0.00000000	      0.03948214
      0.69342758	     -0.04000000	     -0.04000000	      0.00000000	      0.03955152
      0.69373865	     -0.04000000	     -0.04000000	      0.00000000	      0.03962090
      0.69404972	     -0.04000000	     -0.04000000	      0.00000000	      0.03969028
      0.69436080	     -0.04000000	     -0.04000000	      0.00000000	      0.03975966
      0.69467187	     -0.04000000	     -0.04000000	      0.00000000	      0.03982904
      0.69498295	     -0.04000000	     -0.04000000	      0.00000000	      0.03989843
      0.69529402	     -0.04000000	     -0.04000000	      0.00000000	      0.03996781
      0.69560509	     -0.04000000	     -0.04000000	      0.00000000	      0.04003720
      0.69591617	     -0.04000000	     -0.04000000	      0.00000000	      0.04010658
      0.69622724	     -0.04000000	     -0.04000000	      0.00000000	      0.04017597
      0.69653831	     -0.04000000	     -0.04000000	      0.00000000	      0.04024535
      0.69684939	     -0.04000000	     -0.04000000	      0.00000000	      0.04031473
      0.69716046	     -0.04000000	     -0.04000000	      0.00000000	      0.04038411
      0.69747153	     -0.04000000	     -0.04000000	      0.00000000	      0.04045349
      0.69778261	     -0.04000000	     -0.04000000	      0.00000000	      0.04052286
      0.69809368	     -0.04000000	     -0.04000000	      0.00000000	      0.04059222
      0.69840475	     -0.04000000	     -0.04000000	      0.00000000	      0.04066159
      0.69871583	     -0.04000000	     -0.04000000	      0.00000000	      0.04073095
      0.69902690	     -0.04000000	     -0.04000000	      0.00000000	      0.04080030
      0.69933798	     -0.04000000	     -0.04000000	      0.00000000	      0.04086964
      0.69964905	     -0.04000000	     -0.04000000	      0.00000000	      0.04093898
      0.69996012	     -0.04000000	     -0.04000000	      0.00000000	      0.04100832
      0.70027120	     -0.04000000	     -0.04000000	      0.00000000	      0.04107764
      0.70058227	     -0.04000000	     -0.04000000	      0.00000000	      0.04114696
      0.70089334	     -0.04000000	     -0.04000000	      0.00000000	      0.04121626
      0.70120442	     -0.04000000	     -0.04000000	      0.00000000	      0.04128556
      0.70151549	     -0.04000000	     -0.04000000	      0.00000000	      0.04135485
      0.70182656	     -0.04000000	     -0.04000000	      0.00000000	      0.04142413
      0.70213764	     -0.04000000	     -0.04000000	      0.00000000	      0.04149339
      0.70244871	     -0.04000000	     -0.04000000	      0.00000000	      0.04156265
      0.70275978	     -0.04000000	     -0.04000000	      0.00000000	      0.04163189
      0.70307086	     -0.04000000	     -0.04000000	      0.00000000	      0.04170112
      0.70338193	     -0.04000000	     -0.04000000	      0.00000000	      0.04177033
      0.70369301	     -0.04000000	     -0.04000000	      0.00000000	      0.04183954
      0.70400408	     -0.04000000	     -0.04000000	      0.00000000	      0.04190872
      0.70431515	     -0.04000000	     -0.04000000	      0.00000000	      0.04197790
      0.70462623	     -0.04000000	     -0.04000000	      0.00000000	      0.04204706
      0.70493730	     -0.04000000	     -0.04000000	      0.00000000	      0.04211620
      0.70524837	     -0.04000000	     -0.04000000	      0.00000000	      0.04218532
      0.70555945	     -0.04000000	     -0.04000000	      0.00000000	      0.04225443
      0.70587052	     -0.04000000	     -0.04000000	      0.00000000	      0.04232352
      0.70618159	     -0.04000000	     -0.04000000	      0.00000000	      0.04239259
      0.70649267	     -0.04000000	     -0.04000000	      0.00000000	      0.04246164
      0.70680374	     -0.04000000	     -0.04000000	      0.00000000	      0.04253068
      0.70711481	     -0.04000000	     -0.04000000	      0.00000000	      0.04259969
      0.70742589	     -0.04000000	     -0.04000000	      0.00000000	      0.04266868
      0.70773696	     -0.04000000	     -0.04000000	      0.00000000	      0.04273765
      0.70804804	     -0.04000000	     -0.04000000	      0.00000000	      0.04280660
      0.70835911	     -0.04000000	     -0.04000000	      0.00000000	      0.04287553
      0.70867018	     -0.04000000	     -0.04000000	      0.00000000	      0.04294443
      0.70898126	     -0.04000000	     -0.04000000	      0.00000000	      0.04301332
      0.70929233	     -0.04000000	     -0.04000000	      0.00000000	      0.04308217
      0.70960340	     -0.04000000	     -0.04000000	      0.00000000	      0.04315100
      0.70991448	     -0.04000000	     -0.04000000	      0.00000000	      0.04321981
      0.71022555	     -0.04000000	     -0.04000000	      0.00000000	      0.04328859
      0.71053662	     -0.04000000	     -0.04000000	      0.00000000	      0.04335734
      0.71084770	     -0.04000000	     -0.04000000	      0.00000000	      0.04342607
      0.71115877	     -0.04000000	     -0.04000000	      0.00000000	      0.04349477
      0.71146984	     -0.04000000	     -0.04000000	      0.00000000	      0.04356344
      0.71178092	     -0.04000000	     -0.04000000	      0.00000000	      0.04363208
      0.71209199	     -0.04000000	     -0.04000000	      0.00000000	      0.04370070
      0.71240307	     -0.04000000	     -0.04000000	      0.00000000	      0.04376928
      0.71271414	     -0.04000000	     -0.04000000	      0.00000000	      0.04383783
      0.71302521	     -0.04000000	     -0.04000000	      0.00000000	      0.04390635
      0.71333629	     -0.04000000	     -0.04000000	      0.00000000	      0.04397484
      0.71364736	     -0.04000000	     -0.04000000	      0.00000000	      0.04404330
      0.71395843	     -0.04000000	     -0.04000000	      0.00000000	      0.04411172
      0.71426951	     -0.04000000	     -0.04000000	      0.00000000	      0.04418011
      0.71458058	     -0.04000000	     -0.04000000	      0.00000000	      0.04424846
      0.71489165	     -0.04000000	     -0.04000000	      0.00000000	      0.04431678
      0.71520273	     -0.04000000	     -0.04000000	      0.00000000	      0.04438507
      0.71551380	     -0.04000000	     -0.04000000	      0.00000000	      0.04445332
      0.71582488	     -0.04000000	     -0.04000000	      0.00000000	      0.04452153
      0.71613595	     -0.04000000	     -0.04000000	      0.00000000	      0.04458970
      0.71644702	     -0.04000000	     -0.04000000	      0.00000000	      0.04465784
      0.71675810	     -0.04000000	     -0.04000000	      0.00000000	      0.04472594
      0.71706917	     -0.04000000	     -0.04000000	      0.00000000	      0.04479399
      0.71738024	     -0.04000000	     -0.04000000	      0.00000000	      0.04486201
      0.71769132	     -0.04000000	     -0.04000000	      0.00000000	      0.04492999
      0.71800239	     -0.04000000	     -0.04000000	      0.00000000	      0.04499792
      0.71831346	     -0.04000000	     -0.04000000	      0.00000000	      0.04506582
      0.71862454	     -0.04000000	     -0.04000000	      0.00000000	      0.04513367
      0.71893561	     -0.04000000	     -0.04000000	      0.00000000	      0.04520148
      0.71924668	     -0.04000000	     -0.04000000	      0.00000000	      0.04526924
      0.71955776	     -0.04000000	     -0.04000000	      0.00000000	      0.04533696
      0.71986883	     -0.04000000	     -0.04000000	      0.00000000	      0.04540464
      0.72017991	     -0.04000000	     -0.04000000	      0.00000000	      0.04547226
      0.72049098	     -0.04000000	     -0.04000000	      0.00000000	      0.04553985
      0.72080205	     -0.04000000	     -0.04000000	      0.00000000	      0.04560738
      0.72111313	     -0.04000000	     -0.04000000	      0.00000000	      0.04567487
      0.72142420	     -0.04000000	     -0.04000000	      0.00000000	      0.04574231
      0.72173527	     -0.04000000	     -0.04000000	      0.00000000	      0.04580970
      0.72204635	     -0.04000000	     -0.04000000	      0.00000000	      0.04587704
      0.72235742	     -0.04000000	     -0.04000000	      0.00000000	      0.04594433
      0.72266849	     -0.04000000	     -0.04000000	      0.00000000	      0.04601157
      0.72297957	     -0.04000000	     -0.04000000	      0.00000000	      0.04607875
      0.72329064	     -0.04000000	     -0.04000000	      0.00000000	      0.04614589
      0.72360171	     -0.04000000	     -0.04000000	      0.00000000	      0.04621297
      0.72391279	     -0.04000000	     -0.04000000	      0.00000000	      0.04628000
      0.72422386	     -0.04000000	     -0.04000000	      0.00000000	      0.04634697
      0.72453494	     -0.04000000	     -0.04000000	      0.00000000	      0.04641389
      0.72484601	     -0.04000000	     -0.04000000	      0.00000000	      0.04648075
      0.72515708	     -0.04000000	     -0.04000000	      0.00000000	      0.04654755
      0.72546816	     -0.04000000	     -0.04000000	      0.00000000	      0.04661430
      0.72577923	     -0.04000000	     -0.04000000	      0.00000000	      0.04668099
      0.72609030	     -0.04000000	     -0.04000000	      0.00000000	      0.04674762
      0.72640138	     -0.04000000	     -0.04000000	      0.00000000	      0.04681419
      0.72671245	     -0.04000000	     -0.04000000	      0.00000000	      0.04688071
      0.72702352	     -0.04000000	     -0.04000000	      0.00000000	      0.04694716
      0.72733460	     -0.04000000	     -0.04000000	      0.00000000	      0.04701355
      0.72764567	     -0.04000000	     -0.04000000	      0.00000000	      0.04707987
      0.72795674	     -0.04000000	     -0.04000000	      0.00000000	      0.04714614
      0.72826782	     -0.04000000	     -0.04000000	      0.00000000	      0.04721234
      0.72857889	     -0.04000000	     -0.04000000	      0.00000000	      0.04727847
      0.72888997	     -0.04000000	     -0.04000000	      0.00000000	      0.04734455
      0.72920104	     -0.04000000	     -0.04000000	      0.00000000	      0.04741055
      0.72951211	     -0.04000000	     -0.04000000	      0.00000000	      0.04747649
      0.72982319	     -0.04000000	     -0.04000000	      0.00000000	      0.04754236
      0.73013426	     -0.04000000	     -0.04000000	      0.00000000	      0.04760816
      0.73044533	     -0.04000000	     -0.04000000	      0.00000000	      0.04767390
      0.73075641	     -0.04000000	     -0.04000000	      0.00000000	      0.04773956
      0.73106748	     -0.04000000	     -0.04000000	      0.00000000	      0.04780516
      0.73137855	     -0.04000000	     -0.04000000	      0.00000000	      0.04787068
      0.73168963	     -0.04000000	     -0.04000000	      0.00000000	      0.04793614
      0.73200070	     -0.04000000	     -0.04000000	      0.00000000	      0.04800152
      0.73231177	     -0.04000000	     -0.04000000	      0.00000000	      0.04806682
      0.73262285	     -0.04000000	     -0.04000000	      0.00000000	      0.04813205
      0.73293392	     -0.04000000	     -0.04000000	      0.00000000	      0.04819721
      0.73324500	     -0.04000000	     -0.04000000	      0.00000000	      0.04826229
      0.73355607	     -0.04000000	     -0.04000000	      0.00000000	      0.04832730
      0.73386714	     -0.04000000	     -0.04000000	      0.00000000	      0.04839223
      0.73417822	     -0.04000000	     -0.04000000	      0.00000000	      0.04845708
      0.73448929	     -0.04000000	     -0.04000000	      0.00000000	      0.04852185
      0.73480036	     -0.04000000	     -0.04000000	      0.00000000	      0.04858655
      0.73511144	     -0.04000000	     -0.04000000	      0.00000000	      0.04865116
      0.73542251	     -0.04000000	     -0.04000000	      0.00000000	      0.04871569
      0.73573358	     -0.04000000	     -0.04000000	      0.00000000	      0.04878014
      0.73604466	     -0.04000000	     -0.04000000	      0.00000000	      0.04884451
      0.73635573	     -0.04000000	     -0.04000000	      0.00000000	      0.04890879
      0.73666680	     -0.04000000	     -0.04000000	      0.00000000	      0.04897299
      0.73697788	     -0.04000000	     -0.04000000	      0.00000000	      0.04903711
      0.73728895	     -0.04000000	     -0.04000000	      0.00000000	      0.04910114
      0.73760003	     -0.04000000	     -0.04000000	      0.00000000	      0.04916508
      0.73791110	     -0.04000000	     -0.04000000	      0.00000000	      0.04922893
      0.73822217	     -0.04000000	     -0.04000000	      0.00000000	      0.04929270
      0.73853325	     -0.04000000	     -0.04000000	      0.00000000	      0.04935638
      0.73884432	     -0.04000000	     -0.04000000	      0.00000000	      0.04941997
      0.73915539	     -0.04000000	     -0.04000000	      0.00000000	      0.04948346
      0.73946647	     -0.04000000	     -0.04000000	      0.00000000	      0.04954687
      0.73977754	     -0.04000000	     -0.04000000	      0.00000000	      0.04961018
      0.74008861	     -0.04000000	     -0.04000000	      0.00000000	      0.04967340
      0.74039969	     -0.04000000	     -0.04000000	      0.00000000	      0.04973653
      0.74071076	     -0.04000000	     -0.04000000	      0.00000000	      0.04979956
      0.74102183	     -0.04000000	     -0.04000000	      0.00000000	      0.04986250
      0.74133291	     -0.04000000	     -0.04000000	      0.00000000	      0.04992534
      0.74164398	     -0.04000000	     -0.04000000	      0.00000000	      0.04998808
      0.74195506	     -0.04000000	     -0.04000000	      0.00000000	      0.05005072
      0.74226613	     -0.04000000	     -0.04000000	      0.00000000	      0.05011327
      0.74257720	     -0.04000000	     -0.04000000	      0.00000000	      0.05017571
      0.74288828	     -0.04000000	     -0.04000000	      0.00000000	      0.05023805
      0.74319935	     -0.04000000	     -0.04000000	      0.00000000	      0.05030029
      0.74351042	     -0.04000000	     -0.04000000	      0.00000000	      0.05036243
      0.74382150	     -0.04000000	     -0.04000000	      0.00000000	      0.05042447
      0.74413257	     -0.04000000	     -0.04000000	      0.00000000	      0.05048640
      0.74444364	     -0.04000000	     -0.04000000	      0.00000000	      0.05054823
      0.74475472	     -0.04000000	     -0.04000000	      0.00000000	      0.05060994
      0.74506579	     -0.04000000	     -0.04000000	      0.00000000	      0.05067156
      0.74537687	     -0.04000000	     -0.04000000	      0.00000000	      0.05073306
      0.74568794	     -0.04000000	     -0.04000000	      0.00000000	      0.05079446
      0.74599901	     -0.04000000	     -0.04000000	      0.00000000	      0.05085574
      0.74631009	     -0.04000000	     -0.04000000	      0.00000000	      0.05091692
      0.74662116	     -0.04000000	     -0.04000000	      0.00000000	      0.05097798
      0.74693223	     -0.04000000	     -0.04000000	      0.00000000	      0.05103893
      0.74724331	     -0.04000000	     -0.04000000	      0.00000000	      0.05109977
      0.74755438	     -0.04000000	     -0.04000000	      0.00000000	      0.05116049
      0.74786545	     -0.04000000	     -0.04000000	      0.00000000	      0.05122109
      0.74817653	     -0.04000000	     -0.04000000	      0.00000000	      0.05128158
      0.74848760	     -0.04000000	     -0.04000000	      0.00000000	      0.05134196
      0.74879867	     -0.04000000	     -0.04000000	      0.00000000	      0.05140221
      0.74910975	     -0.04000000	     -0.04000000	      0.00000000	      0.05146235
      0.74942082	     -0.04000000	     -0.04000000	      0.00000000	      0.05152236
      0.74973190	     -0.04000000	     -0.04000000	      0.00000000	      0.05158226
      0.75004297	     -0.04000000	     -0.04000000	      0.00000000	      0.05164203
      0.75035404	     -0.04000000	     -0.04000000	      0.00000000	      0.05170168
      0.75066512	     -0.04000000	     -0.04000000	      0.00000000	      0.05176120
      0.75097619	     -0.04000000	     -0.04000000	      0.00000000	      0.05182060
      0.75128726	     -0.04000000	     -0.04000000	      0.00000000	      0.05187987
      0.75159834	     -0.04000000	     -0.04000000	      0.00000000	      0.05193902
      0.75190941	     -0.04000000	     -0.04000000	      0.00000000	      0.05199804
      0.75222048	     -0.04000000	     -0.04000000	      0.00000000	      0.05205693
      0.75253156	     -0.04000000	     -0.04000000	      0.00000000	      0.05211569
      0.75284263	     -0.04000000	     -0.04000000	      0.00000000	      0.05217432
      0.75328755	     -0.04000000	     -0.04000000	      0.00000000	      0.05225794
      0.75360129	     -0.04000000	     -0.04000000	      0.00000000	      0.05231674
      0.75391503	     -0.04000000	     -0.04000000	      0.00000000	      0.05237540
      0.75415525	     -0.04000000	     -0.04000000	      0.00000000	      0.05242023
      0.75445913	     -0.04000000	     -0.04000000	      0.00000000	      0.05247681
      0.75476300	     -0.04000000	     -0.04000000	      0.00000000	      0.05253326
      0.75506688	     -0.04000000	     -0.04000000	      0.00000000	      0.05258957
      0.75537075	     -0.04000000	     -0.04000000	      0.00000000	      0.05264575
      0.75567463	     -0.04000000	     -0.04000000	      0.00000000	      0.05270179
      0.75597850	     -0.04000000	     -0.04000000	      0.00000000	      0.05275770
      0.75628238	     -0.04000000	     -0.04000000	      0.00000000	      0.05281346
      0.75658625	     -0.04000000	     -0.04000000	      0.00000000	      0.05286909
      0.75689013	     -0.04000000	     -0.04000000	      0.00000000	      0.05292457
      0.75719400	     -0.04000000	     -0.04000000	      0.00000000	      0.05297992
      0.75749788	     -0.04000000	     -0.04000000	      0.00000000	      0.05303512
      0.75780175	     -0.04000000	     -0.04000000	      0.00000000	      0.05309017
      0.75810563	     -0.04000000	     -0.04000000	      0.00000000	      0.05314508
      0.75840950	     -0.04000000	     -0.04000000	      0.00000000	      0.05319985
      0.75871338	     -0.04000000	     -0.04000000	      0.00000000	      0.05325447
      0.75901725	     -0.04000000	     -0.04000000	      0.00000000	      0.05330894
      0.75932113	     -0.04000000	     -0.04000000	      0.00000000	      0.05336326
      0.75962500	     -0.04000000	     -0.04000000	      0.00000000	      0.05341743
      0.75992887	     -0.04000000	     -0.04000000	      0.00000000	      0.05347145
      0.76023275	     -0.04000000	     -0.04000000	      0.00000000	      0.05352531
      0.76053662	     -0.04000000	     -0.04000000	      0.00000000	      0.05357903
      0.76084050	     -0.04000000	     -0.04000000	      0.00000000	      0.05363258
      0.76114437	     -0.04000000	     -0.04000000	      0.00000000	      0.05368599
      0.76144825	     -0.04000000	     -0.04000000	      0.00000000	      0.05373923
      0.76175212	     -0.04000000	     -0.04000000	      0.00000000	      0.05379232
      0.76205600	     -0.04000000	     -0.04000000	      0.00000000	      0.05384525
      0.76235987	     -0.04000000	     -0.04000000	      0.00000000	      0.05389802
      0.76266375	     -0.04000000	     -0.04000000	      0.00000000	      0.05395063
      0.76296762	     -0.04000000	     -0.04000000	      0.00000000	      0.05400307
      0.76327150	     -0.04000000	     -0.04000000	      0.00000000	      0.05405535
      0.76357537	     -0.04000000	     -0.04000000	      0.00000000	      0.05410747
      0.76387925	     -0.04000000	     -0.04000000	      0.00000000	      0.05415942
      0.76418312	     -0.04000000	     -0.04000000	      0.00000000	      0.05421120
      0.76448700	     -0.04000000	     -0.04000000	      0.00000000	      0.05426282
      0.76479087	     -0.04000000	     -0.04000000	      0.00000000	      0.05431427
      0.76509475	     -0.04000000	     -0.04000000	      0.00000000	      0.05436555
      0.76539862	     -0.04000000	     -0.04000000	      0.00000000	      0.05441665
      0.76570250	     -0.04000000	     -0.04000000	      0.00000000	      0.05446759
      0.76600637	     -0.04000000	     -0.04000000	      0.00000000	      0.05451834
      0.76627959	     -0.04000000	     -0.04000000	      0.00000000	      0.05456383
      0.76655282	     -0.04000000	     -0.04000000	      0.00000000	      0.05460918
      0.76682604	     -0.04000000	     -0.04000000	      0.00000000	      0.05465439
      0.76709926	     -0.04000000	     -0.04000000	      0.00000000	      0.05469945
      0.76737248	     -0.04000000	     -0.04000000	      0.00000000	      0.05474436
      0.76764571	     -0.04000000	     -0.04000000	      0.00000000	      0.05478913
      0.76791893	     -0.04000000	     -0.04000000	      0.00000000	      0.05483376
      0.76819215	     -0.04000000	     -0.04000000	      0.00000000	      0.05487823
      0.76846537	     -0.04000000	     -0.04000000	      0.00000000	      0.05492256
      0.76873860	     -0.04000000	     -0.04000000	      0.00000000	      0.05496674
      0.76901182	     -0.04000000	     -0.04000000	      0.00000000	      0.05501077
      0.76928504	     -0.04000000	     -0.04000000	      0.00000000	      0.05505465
      0.76955826	     -0.04000000	     -0.04000000	      0.00000000	      0.05509837
      0.76983149	     -0.04000000	     -0.04000000	      0.00000000	      0.05514194
      0.77010471	     -0.04000000	     -0.04000000	      0.00000000	      0.05518536
      0.77037793	     -0.04000000	     -0.04000000	      0.00000000	      0.05522863
      0.77065115	     -0.04000000	     -0.04000000	      0.00000000	      0.05527173
      0.77092438	     -0.04000000	     -0.04000000	      0.00000000	      0.05531469
      0.77119760	     -0.04000000	     -0.04000000	      0.00000000	      0.05535748
      0.77147082	     -0.04000000	     -0.04000000	      0.00000000	      0.05540012
      0.77174404	     -0.04000000	     -0.04000000	      0.00000000	      0.05544259
      0.77201727	     -0.04000000	     -0.04000000	      0.00000000	      0.05548491
      0.77229049	     -0.04000000	     -0.04000000	      0.00000000	      0.05552707
      0.77256371	     -0.04000000	     -0.04000000	      0.00000000	      0.05556906
      0.77283693	     -0.04000000	     -0.04000000	      0.00000000	      0.05561089
      0.77311016	     -0.04000000	     -0.04000000	      0.00000000	      0.05565256
      0.77338338	     -0.04000000	     -0.04000000	      0.00000000	      0.05569406
      0.77365660	     -0.04000000	     -0.04000000	      0.00000000	      0.05573539
      0.77392982	     -0.04000000	     -0.04000000	      0.00000000	      0.05577656
      0.77420305	     -0.04000000	     -0.04000000	      0.00000000	      0.05581756
      0.77447627	     -0.04000000	     -0.04000000	      0.00000000	      0.05585839
      0.77474949	     -0.04000000	     -0.04000000	      0.00000000	      0.05589905
      0.77502271	     -0.04000000	     -0.04000000	      0.00000000	      0.05593955
      0.77529594	     -0.04000000	     -0.04000000	      0.00000000	      0.05597986
      0.77556916	     -0.04000000	     -0.04000000	      0.00000000	      0.05602001
      0.77584238	     -0.04000000	     -0.04000000	      0.00000000	      0.05605998
      0.77611560	     -0.04000000	     -0.04000000	      0.00000000	      0.05609978
      0.77638883	     -0.04000000	     -0.04000000	      0.00000000	      0.05613940
      0.77666205	     -0.04000000	     -0.04000000	      0.00000000	      0.05617884
      0.77693527	     -0.04000000	     -0.04000000	      0.00000000	      0.05621811
      0.77720849	     -0.04000000	     -0.04000000	      0.00000000	      0.05625720
      0.77748172	     -0.04000000	     -0.04000000	      0.00000000	      0.05629610
      0.77775494	     -0.04000000	     -0.04000000	      0.00000000	      0.05633483
      0.77802816	     -0.04000000	     -0.04000000	      0.00000000	      0.05637337
      0.77830138	     -0.04000000	     -0.04000000	      0.00000000	      0.05641173
      0.77857461	     -0.04000000	     -0.04000000	      0.00000000	      0.05644991
      0.77884783	     -0.04000000	     -0.04000000	      0.00000000	      0.05648790
      0.77912105	     -0.04000000	     -0.04000000	      0.00000000	      0.05652570
      0.77939427	     -0.04000000	     -0.04000000	      0.00000000	      0.05656332
      0.77966750	     -0.04000000	     -0.04000000	      0.00000000	      0.05660075
      0.77994072	     -0.04000000	     -0.04000000	      0.00000000	      0.05663799
      0.78021394	     -0.04000000	     -0.04000000	      0.00000000	      0.05667504
      0.78048717	     -0.04000000	     -0.04000000	      0.00000000	      0.05671189
      0.78076039	     -0.04000000	     -0.04000000	      0.00000000	      0.05674856
      0.78103361	     -0.04000000	     -0.04000000	      0.00000000	      0.05678503
      0.78130683	     -0.04000000	     -0.04000000	      0.00000000	      0.05682130
      0.78158006	     -0.04000000	     -0.04000000	      0.00000000	      0.05685738
      0.78185328	     -0.04000000	     -0.04000000	      0.00000000	      0.05689326
      0.78212650	     -0.04000000	     -0.04000000	      0.00000000	      0.05692894
      0.78239972	     -0.04000000	     -0.04000000	      0.00000000	      0.05696442
      0.78267295	     -0.04000000	     -0.04000000	      0.00000000	      0.05699970
      0.78294617	     -0.04000000	     -0.04000000	      0.00000000	      0.05703478
      0.78321939	     -0.04000000	     -0.04000000	      0.00000000	      0.05706966
      0.78349261	     -0.04000000	     -0.04000000	      0.00000000	      0.05710433
      0.78376584	     -0.04000000	     -0.04000000	      0.00000000	      0.05713879
      0.78403906	     -0.04000000	     -0.04000000	      0.00000000	      0.05717305
      0.78431228	     -0.04000000	     -0.04000000	      0.00000000	      0.05720710
      0.78458550	     -0.04000000	     -0.04000000	      0.00000000	      0.05724095
      0.78485873	     -0.04000000	     -0.04000000	      0.00000000	      0.05727458
      0.78513195	     -0.04000000	     -0.04000000	      0.00000000	      0.05730800
      0.78540517	     -0.04000000	     -0.04000000	      0.00000000	      0.05734121
      0.78567839	     -0.04000000	     -0.04000000	      0.00000000	      0.05737420
      0.78595162	     -0.04000000	     -0.04000000	      0.00000000	      0.05740698
      0.78622484	     -0.04000000	     -0.04000000	      0.00000000	      0.05743954
      0.78649806	     -0.04000000	     -0.04000000	      0.00000000	      0.05747189
      0.78677128	     -0.04000000	     -0.04000000	      0.00000000	      0.05750401
      0.78704451	     -0.04000000	     -0.04000000	      0.00000000	      0.05753592
      0.78731773	     -0.04000000	     -0.04000000	      0.00000000	      0.05756760
      0.78759095	     -0.04000000	     -0.04000000	      0.00000000	      0.05759907
      0.78786417	     -0.04000000	     -0.04000000	      0.00000000	      0.05763030
      0.78813740	     -0.04000000	     -0.04000000	      0.00000000	      0.05766132
      0.78841062	     -0.04000000	     -0.04000000	      0.00000000	      0.05769210
      0.78868384	     -0.04000000	     -0.04000000	      0.00000000	      0.05772266
      0.78895706	     -0.04000000	     -0.04000000	      0.00000000	      0.05775299
      0.78923029	     -0.04000000	     -0.04000000	      0.00000000	      0.05778309
      0.78950351	     -0.04000000	     -0.04000000	      0.00000000	      0.05781296
      0.78977673	     -0.04000000	     -0.04000000	      0.00000000	      0.05784259
      0.79004995	     -0.04000000	     -0.04000000	      0.00000000	      0.05787199
      0.79032318	     -0.04000000	     -0.04000000	      0.00000000	      0.05790115
      0.79059640	     -0.04000000	     -0.04000000	      0.00000000	      0.05793008
      0.79086962	     -0.04000000	     -0.04000000	      0.00000000	      0.05795877
      0.79114284	     -0.04000000	     -0.04000000	      0.00000000	      0.05798722
      0.79141607	     -0.04000000	     -0.04000000	      0.00000000	      0.05801543
      0.79166189	     -0.04000000	     -0.04000000	      0.00000000	      0.05804060
      0.79190772	     -0.04000000	     -0.04000000	      0.00000000	      0.05806557
      0.79215355	     -0.04000000	     -0.04000000	      0.00000000	      0.05809035
      0.79239938	     -0.04000000	     -0.04000000	      0.00000000	      0.05811493
      0.79264521	     -0.04000000	     -0.04000000	      0.00000000	      0.05813930
      0.79289104	     -0.04000000	     -0.04000000	      0.00000000	      0.05816348
      0.79313687	     -0.04000000	     -0.04000000	      0.00000000	      0.05818745
      0.79338269	     -0.04000000	     -0.04000000	      0.00000000	      0.05821122
      0.79362852	     -0.04000000	     -0.04000000	      0.00000000	      0.05823478
      0.79387435	     -0.04000000	     -0.04000000	      0.00000000	      0.05825814
      0.79412018	     -0.04000000	     -0.04000000	      0.00000000	      0.05828129
      0.79436601	     -0.04000000	     -0.04000000	      0.00000000	      0.05830423
      0.79461184	     -0.04000000	     -0.04000000	      0.00000000	      0.05832697
      0.79485767	     -0.04000000	     -0.04000000	      0.00000000	      0.05834949
      0.79510350	     -0.04000000	     -0.04000000	      0.00000000	      0.05837181
      0.79534932	     -0.04000000	     -0.04000000	      0.00000000	      0.05839391
      0.79559515	     -0.04000000	     -0.04000000	      0.00000000	      0.05841580
      0.79584098	     -0.04000000	     -0.04000000	      0.00000000	      0.05843747
      0.79608681	     -0.04000000	     -0.04000000	      0.00000000	      0.05845893
      0.79633264	     -0.04000000	     -0.04000000	      0.00000000	      0.05848017
      0.79657847	     -0.04000000	     -0.04000000	      0.00000000	      0.05850119
      0.79682430	     -0.04000000	     -0.04000000	      0.00000000	      0.05852199
      0.79707012	     -0.04000000	     -0.04000000	      0.00000000	      0.05854258
      0.79731595	     -0.04000000	     -0.04000000	      0.00000000	      0.05856294
      0.79756178	     -0.04000000	     -0.04000000	      0.00000000	      0.05858308
      0.79780761	     -0.04000000	     -0.04000000	      0.00000000	      0.05860300
      0.79805344	     -0.04000000	     -0.04000000	      0.00000000	      0.05862269
      0.79829927	     -0.04000000	     -0.04000000	      0.00000000	      0.05864215
      0.79854510	     -0.04000000	     -0.04000000	      0.00000000	      0.05866139
      0.79879092	     -0.04000000	     -0.04000000	      0.00000000	      0.05868040
      0.79903675	     -0.04000000	     -0.04000000	      0.00000000	      0.05869918
      0.79928258	     -0.04000000	     -0.04000000	      0.00000000	      0.05871773
      0.79952841	     -0.04000000	     -0.04000000	      0.00000000	      0.05873605
      0.79977424	     -0.04000000	     -0.04000000	      0.00000000	      0.05875413
      0.80002007	     -0.04000000	     -0.04000000	      0.00000000	      0.05877198
      0.80026590	     -0.04000000	     -0.04000000	      0.00000000	      0.05878960
      0.80051172	     -0.04000000	     -0.04000000	      0.00000000	      0.05880698
      0.80075755	     -0.04000000	     -0.04000000	      0.00000000	      0.05882411
      0.80100338	     -0.04000000	     -0.04000000	      0.00000000	      0.05884101
      0.80124921	     -0.04000000	     -0.04000000	      0.00000000	      0.05885767
      0.80149504	     -0.04000000	     -0.04000000	      0.00000000	      0.05887409
      0.80174087	     -0.04000000	     -0.04000000	      0.00000000	      0.05889026
      0.80198670	     -0.04000000	     -0.04000000	      0.00000000	      0.05890619
      0.80223253	     -0.04000000	     -0.04000000	      0.00000000	      0.05892187
      0.80247835	     -0.04000000	     -0.04000000	      0.00000000	      0.05893731
      0.80272418	     -0.04000000	     -0.04000000	      0.00000000	      0.05895250
      0.80297001	     -0.04000000	     -0.04000000	      0.00000000	      0.05896743
      0.80321584	     -0.04000000	     -0.04000000	      0.00000000	      0.05898212
      0.80346167	     -0.04000000	     -0.04000000	      0.00000000	      0.05899655
      0.80370750	     -0.04000000	     -0.04000000	      0.00000000	      0.05901073
      0.80395333	     -0.04000000	     -0.04000000	      0.00000000	      0.05902465
      0.80419915	     -0.04000000	     -0.04000000	      0.00000000	      0.05903832
      0.80444498	     -0.04000000	     -0.04000000	      0.00000000	      0.05905173
      0.80469081	     -0.04000000	     -0.04000000	      0.00000000	      0.05906488
      0.80493664	     -0.04000000	     -0.04000000	      0.00000000	      0.05907776
      0.80518247	     -0.04000000	     -0.04000000	      0.00000000	      0.05909039
      0.80542830	     -0.04000000	     -0.04000000	      0.00000000	      0.05910275
      0.80567413	     -0.04000000	     -0.04000000	      0.00000000	      0.05911485
      0.80591995	     -0.04000000	     -0.04000000	      0.00000000	      0.05912668
      0.80616578	     -0.04000000	     -0.04000000	      0.00000000	      0.05913824
      0.80641161	     -0.04000000	     -0.04000000	      0.00000000	      0.05914953
      0.80665744	     -0.04000000	     -0.04000000	      0.00000000	      0.05916055
      0.80690327	     -0.04000000	     -0.04000000	      0.00000000	      0.05917130
      0.80714910	     -0.04000000	     -0.04000000	      0.00000000	      0.05918177
      0.80739493	     -0.04000000	     -0.04000000	      0.00000000	      0.05919197
      0.80764075	     -0.04000000	     -0.04000000	      0.00000000	      0.05920189
      0.80788658	     -0.04000000	     -0.04000000	      0.00000000	      0.05921154
      0.80813241	     -0.04000000	     -0.04000000	      0.00000000	      0.05922090
      0.80837824	     -0.04000000	     -0.04000000	      0.00000000	      0.05922998
      0.80862407	     -0.04000000	     -0.04000000	      0.00000000	      0.05923878
      0.80886990	     -0.04000000	     -0.04000000	      0.00000000	      0.05924729
      0.80911573	     -0.04000000	     -0.04000000	      0.00000000	      0.05925551
      0.80936156	     -0.04000000	     -0.04000000	      0.00000000	      0.05926345
      0.80960738	     -0.04000000	     -0.04000000	      0.00000000	      0.05927110
      0.80985321	     -0.04000000	     -0.04000000	      0.00000000	      0.05927846
      0.81009904	     -0.04000000	     -0.04000000	      0.00000000	      0.05928552
      0.81034487	     -0.04000000	     -0.04000000	      0.00000000	      0.05929229
      0.81059070	     -0.04000000	     -0.04000000	      0.00000000	      0.05929876
      0.81083653	     -0.04000000	     -0.04000000	      0.00000000	      0.05930493
      0.81108236	     -0.04000000	     -0.04000000	      0.00000000	      0.05931081
      0.81132818	     -0.04000000	     -0.04000000	      0.00000000	      0.05931638
      0.81157401	     -0.04000000	     -0.04000000	      0.00000000	      0.05932165
      0.81181984	     -0.04000000	     -0.04000000	      0.00000000	      0.05932662
      0.81206567	     -0.04000000	     -0.04000000	      0.00000000	      0.05933128
      0.81231150	     -0.04000000	     -0.04000000	      0.00000000	      0.05933563
      0.81255733	     -0.04000000	     -0.04000000	      0.00000000	      0.05933967
      0.81280316	     -0.04000000	     -0.04000000	      0.00000000	      0.05934339
      0.81304898	     -0.04000000	     -0.04000000	      0.00000000	      0.05934681
      0.81329481	     -0.04000000	     -0.04000000	      0.00000000	      0.05934991
      0.81354064	     -0.04000000	     -0.04000000	      0.00000000	      0.05935269
      0.81378647	     -0.04000000	     -0.04000000	      0.00000000	      0.05935515
      0.81403230	     -0.04000000	     -0.04000000	      0.00000000	      0.05935729
      0.81427813	     -0.04000000	     -0.04000000	      0.00000000	      0.05935911
      0.81452396	     -0.04000000	     -0.04000000	      0.00000000	      0.05936060
      0.81476978	     -0.04000000	     -0.04000000	      0.00000000	      0.05936177
      0.81501561	     -0.04000000	     -0.04000000	      0.00000000	      0.05936261
      0.81526144	     -0.04000000	     -0.04000000	      0.00000000	      0.05936311
      0.81550727	     -0.04000000	     -0.04000000	      0.00000000	      0.05936329
      0.81572831	     -0.04000000	     -0.04000000	      0.00000000	      0.05936316
      0.81594934	     -0.04000000	     -0.04000000	      0.00000000	      0.05936276
      0.81617038	     -0.04000000	     -0.04000000	      0.00000000	      0.05936209
      0.81639142	     -0.04000000	     -0.04000000	      0.00000000	      0.05936114
      0.81661246	     -0.04000000	     -0.04000000	      0.00000000	      0.05935991
      0.81683349	     -0.04000000	     -0.04000000	      0.00000000	      0.05935841
      0.81705453	     -0.04000000	     -0.04000000	      0.00000000	      0.05935663
      0.81727557	     -0.04000000	     -0.04000000	      0.00000000	      0.05935456
      0.81749660	     -0.04000000	     -0.04000000	      0.00000000	      0.05935222
      0.81771764	     -0.04000000	     -0.04000000	      0.00000000	      0.05934959
      0.81793868	     -0.04000000	     -0.04000000	      0.00000000	      0.05934668
      0.81815971	     -0.04000000	     -0.04000000	      0.00000000	      0.05934347
      0.81838075	     -0.04000000	     -0.04000000	      0.00000000	      0.05933998
      0.81860179	     -0.04000000	     -0.04000000	      0.00000000	      0.05933620
      0.81882283	     -0.04000000	     -0.04000000	      0.00000000	      0.05933213
      0.81904386	     -0.04000000	     -0.04000000	      0.00000000	      0.05932777
      0.81926490	     -0.04000000	     -0.04000000	      0.00000000	      0.05932311
      0.81948594	     -0.04000000	     -0.04000000	      0.00000000	      0.05931815
      0.81970697	     -0.04000000	     -0.04000000	      0.00000000	      0.05931290
      0.81992801	     -0.04000000	     -0.04000000	      0.00000000	      0.05930734
      0.82014905	     -0.04000000	     -0.04000000	      0.00000000	      0.05930148
      0.82037008	     -0.04000000	     -0.04000000	      0.00000000	      0.05929533
      0.82059112	     -0.04000000	     -0.04000000	      0.00000000	      0.05928886
      0.82081216	     -0.04000000	     -0.04000000	      0.00000000	      0.05928209
      0.82103320	     -0.04000000	     -0.04000000	      0.00000000	      0.05927501
      0.82125423	     -0.04000000	     -0.04000000	      0.00000000	      0.05926762
      0.82147527	     -0.04000000	     -0.04000000	      0.00000000	      0.05925992
      0.82169631	     -0.04000000	     -0.04000000	      0.00000000	      0.05925190
      0.82191734	     -0.04000000	     -0.04000000	      0.00000000	      0.05924357
      0.82213838	     -0.04000000	     -0.04000000	      0.00000000	      0.05923492
      0.82235942	     -0.04000000	     -0.04000000	      0.00000000	      0.05922596
      0.82258045	     -0.04000000	     -0.04000000	      0.00000000	      0.05921667
      0.82280149	     -0.04000000	     -0.04000000	      0.00000000	      0.05920706
      0.82302253	     -0.04000000	     -0.04000000	      0.00000000	      0.05919712
      0.82324357	     -0.04000000	     -0.04000000	      0.00000000	      0.05918686
      0.82346460	     -0.04000000	     -0.04000000	      0.00000000	      0.05917627
      0.82368564	     -0.04000000	     -0.04000000	      0.00000000	      0.05916535
      0.82390668	     -0.04000000	     -0.04000000	      0.00000000	      0.05915410
      0.82412771	     -0.04000000	     -0.04000000	      0.00000000	      0.05914251
      0.82434875	     -0.04000000	     -0.04000000	      0.00000000	      0.05913059
      0.82456979	     -0.04000000	     -0.04000000	      0.00000000	      0.05911833
      0.82479082	     -0.04000000	     -0.04000000	      0.00000000	      0.05910572
      0.82501186	     -0.04000000	     -0.04000000	      0.00000000	      0.05909278
      0.82523290	     -0.04000000	     -0.04000000	      0.00000000	      0.05907949
      0.82545394	     -0.04000000	     -0.04000000	      0.00000000	      0.05906586
      0.82567497	     -0.04000000	     -0.04000000	      0.00000000	      0.05905187
      0.82589601	     -0.04000000	     -0.04000000	      0.00000000	      0.05903754
      0.82611705	     -0.04000000	     -0.04000000	      0.00000000	      0.05902286
      0.82633808	     -0.04000000	     -0.04000000	      0.00000000	      0.05900782
      0.82655912	     -0.04000000	     -0.04000000	      0.00000000	      0.05899242
      0.82678016	     -0.04000000	     -0.04000000	      0.00000000	      0.05897666
      0.82700119	     -0.04000000	     -0.04000000	      0.00000000	      0.05896054
      0.82722223	     -0.04000000	     -0.04000000	      0.00000000	      0.05894406
      0.82744327	     -0.04000000	     -0.04000000	      0.00000000	      0.05892722
      0.82766431	     -0.04000000	     -0.04000000	      0.00000000	      0.05891000
      0.82788534	     -0.04000000	     -0.04000000	      0.00000000	      0.05889242
      0.82810638	     -0.04000000	     -0.04000000	      0.00000000	      0.05887446
      0.82832742	     -0.04000000	     -0.04000000	      0.00000000	      0.05885613
      0.82854845	     -0.04000000	     -0.04000000	      0.00000000	      0.05883742
      0.82876949	     -0.04000000	     -0.04000000	      0.00000000	      0.05881833
      0.82899053	     -0.04000000	     -0.04000000	      0.00000000	      0.05879886
      0.82921156	     -0.04000000	     -0.04000000	      0.00000000	      0.05877901
      0.82943260	     -0.04000000	     -0.04000000	      0.00000000	      0.05875877
      0.82965364	     -0.04000000	     -0.04000000	      0.00000000	      0.05873814
      0.82987468	     -0.04000000	     -0.04000000	      0.00000000	      0.05871712
      0.83009571	     -0.04000000	     -0.04000000	      0.00000000	      0.05869570
      0.83031675	     -0.04000000	     -0.04000000	      0.00000000	      0.05867389
      0.83053779	     -0.04000000	     -0.04000000	      0.00000000	      0.05865168
      0.83075882	     -0.04000000	     -0.04000000	      0.00000000	      0.05862906
      0.83097986	     -0.04000000	     -0.04000000	      0.00000000	      0.05860605
      0.83120090	     -0.04000000	     -0.04000000	      0.00000000	      0.05858262
      0.83142193	     -0.04000000	     -0.04000000	      0.00000000	      0.05855879
      0.83164297	     -0.04000000	     -0.04000000	      0.00000000	      0.05853454
      0.83186401	     -0.04000000	     -0.04000000	      0.00000000	      0.05850988
      0.83208505	     -0.04000000	     -0.04000000	      0.00000000	      0.05848480
      0.83230608	     -0.04000000	     -0.04000000	      0.00000000	      0.05845930
      0.83250464	     -0.04000000	     -0.04000000	      0.00000000	      0.05843603
      0.83270321	     -0.04000000	     -0.04000000	      0.00000000	      0.05841242
      0.83290177	     -0.04000000	     -0.04000000	      0.00000000	      0.05838846
      0.83310033	     -0.04000000	     -0.04000000	      0.00000000	      0.05836416
      0.83329889	     -0.04000000	     -0.04000000	      0.00000000	      0.05833950
      0.83349745	     -0.04000000	     -0.04000000	      0.00000000	      0.05831450
      0.83369602	     -0.04000000	     -0.04000000	      0.00000000	      0.05828913
      0.83389458	     -0.04000000	     -0.04000000	      0.00000000	      0.05826342
      0.83409314	     -0.04000000	     -0.04000000	      0.00000000	      0.05823734
      0.83429170	     -0.04000000	     -0.04000000	      0.00000000	      0.05821090
      0.83449026	     -0.04000000	     -0.04000000	      0.00000000	      0.05818410
      0.83468882	     -0.04000000	     -0.04000000	      0.00000000	      0.05815694
      0.83488739	     -0.04000000	     -0.04000000	      0.00000000	      0.05812941
      0.83508595	     -0.04000000	     -0.04000000	      0.00000000	      0.05810150
      0.83528451	     -0.04000000	     -0.04000000	      0.00000000	      0.05807323
      0.83548307	     -0.04000000	     -0.04000000	      0.00000000	      0.05804458
      0.83568163	     -0.04000000	     -0.04000000	      0.00000000	      0.05801555
      0.83588020	     -0.04000000	     -0.04000000	      0.00000000	      0.05798615
      0.83607876	     -0.04000000	     -0.04000000	      0.00000000	      0.05795636
      0.83627732	     -0.04000000	     -0.04000000	      0.00000000	      0.05792619
      0.83647588	     -0.04000000	     -0.04000000	      0.00000000	      0.05789563
      0.83667444	     -0.04000000	     -0.04000000	      0.00000000	      0.05786469
      0.83687301	     -0.04000000	     -0.04000000	      0.00000000	      0.05783335
      0.83707157	     -0.04000000	     -0.04000000	      0.00000000	      0.05780162
      0.83727013	     -0.04000000	     -0.04000000	      0.00000000	      0.05776949
      0.83746869	     -0.04000000	     -0.04000000	      0.00000000	      0.05773696
      0.83766725	     -0.04000000	     -0.04000000	      0.00000000	      0.05770403
      0.83786581	     -0.04000000	     -0.04000000	      0.00000000	      0.05767070
      0.83806438	     -0.04000000	     -0.04000000	      0.00000000	      0.05763696
      0.83826294	     -0.04000000	     -0.04000000	      0.00000000	      0.05760281
      0.83846150	     -0.04000000	     -0.04000000	      0.00000000	      0.05756825
      0.83866006	     -0.04000000	     -0.04000000	      0.00000000	      0.05753327
      0.83885862	     -0.04000000	     -0.04000000	      0.00000000	      0.05749787
      0.83905719	     -0.04000000	     -0.04000000	      0.00000000	      0.05746205
      0.83925575	     -0.04000000	     -0.04000000	      0.00000000	      0.05742581
      0.83945431	     -0.04000000	     -0.04000000	      0.00000000	      0.05738914
      0.83965287	     -0.04000000	     -0.04000000	      0.00000000	      0.05735204
      0.83985143	     -0.04000000	     -0.04000000	      0.00000000	      0.05731451
      0.84005000	     -0.04000000	     -0.04000000	      0.00000000	      0.05727655
      0.84024856	     -0.04000000	     -0.04000000	      0.00000000	      0.05723814
      0.84044712	     -0.04000000	     -0.04000000	      0.00000000	      0.05719930
      0.84064568	     -0.04000000	     -0.04000000	      0.00000000	      0.05716001
      0.84084424	     -0.04000000	     -0.04000000	      0.00000000	      0.05712027
      0.84104280	     -0.04000000	     -0.04000000	      0.00000000	      0.05708008
      0.84124137	     -0.04000000	     -0.04000000	      0.00000000	      0.05703943
      0.84141998	     -0.04000000	     -0.04000000	      0.00000000	      0.05700248
      0.84159859	     -0.04000000	     -0.04000000	      0.00000000	      0.05696516
      0.84177720	     -0.04000000	     -0.04000000	      0.00000000	      0.05692746
      0.84195581	     -0.04000000	     -0.04000000	      0.00000000	      0.05688938
      0.84213442	     -0.04000000	     -0.04000000	      0.00000000	      0.05685093
      0.84231303	     -0.04000000	     -0.04000000	      0.00000000	      0.05681209
      0.84249164	     -0.04000000	     -0.04000000	      0.00000000	      0.05677287
      0.84267026	     -0.04000000	     -0.04000000	      0.00000000	      0.05673325
      0.84284887	     -0.04000000	     -0.04000000	      0.00000000	      0.05669325
      0.84302748	     -0.04000000	     -0.04000000	      0.00000000	      0.05665286
      0.84320609	     -0.04000000	     -0.04000000	      0.00000000	      0.05661207
      0.84338470	     -0.04000000	     -0.04000000	      0.00000000	      0.05657088
      0.84356331	     -0.04000000	     -0.04000000	      0.00000000	      0.05652930
      0.84374192	     -0.04000000	     -0.04000000	      0.00000000	      0.05648731
      0.84392053	     -0.04000000	     -0.04000000	      0.00000000	      0.05644491
      0.84409915	     -0.04000000	     -0.04000000	      0.00000000	      0.05640210
      0.84427776	     -0.04000000	     -0.04000000	      0.00000000	      0.05635888
      0.84445637	     -0.04000000	     -0.04000000	      0.00000000	      0.05631525
      0.84463498	     -0.04000000	     -0.04000000	      0.00000000	      0.05627120
      0.84481359	     -0.04000000	     -0.04000000	      0.00000000	      0.05622673
      0.84499220	     -0.04000000	     -0.04000000	      0.00000000	      0.05618184
      0.84517081	     -0.04000000	     -0.04000000	      0.00000000	      0.05613712
      0.84534942	     -0.04000000	     -0.04000000	      0.00000000	      0.05609208
      0.84552804	     -0.04000000	     -0.04000000	      0.00000000	      0.05604662
      0.84570665	     -0.04000000	     -0.04000000	      0.00000000	      0.05600074
      0.84588526	     -0.04000000	     -0.04000000	      0.00000000	      0.05595442
      0.84606387	     -0.04000000	     -0.04000000	      0.00000000	      0.05590767
      0.84622392	     -0.04000000	     -0.04000000	      0.00000000	      0.05586541
      0.84638398	     -0.04000000	     -0.04000000	      0.00000000	      0.05582280
      0.84654403	     -0.04000000	     -0.04000000	      0.00000000	      0.05577982
      0.84670408	     -0.04000000	     -0.04000000	      0.00000000	      0.05573649
      0.84686413	     -0.04000000	     -0.04000000	      0.00000000	      0.05569281
      0.84702419	     -0.04000000	     -0.04000000	      0.00000000	      0.05564875
      0.84718424	     -0.04000000	     -0.04000000	      0.00000000	      0.05560433
      0.84734429	     -0.04000000	     -0.04000000	      0.00000000	      0.05555955
      0.84750435	     -0.04000000	     -0.04000000	      0.00000000	      0.05551439
      0.84766440	     -0.04000000	     -0.04000000	      0.00000000	      0.05546886
      0.84782445	     -0.04000000	     -0.04000000	      0.00000000	      0.05542295
      0.84798451	     -0.04000000	     -0.04000000	      0.00000000	      0.05537667
      0.84814456	     -0.04000000	     -0.04000000	      0.00000000	      0.05533000
      0.84830461	     -0.04000000	     -0.04000000	      0.00000000	      0.05528295
      0.84846467	     -0.04000000	     -0.04000000	      0.00000000	      0.05523551
      0.84862472	     -0.04000000	     -0.04000000	      0.00000000	      0.05518768
      0.84878477	     -0.04000000	     -0.04000000	      0.00000000	      0.05513945
      0.84894482	     -0.04000000	     -0.04000000	      0.00000000	      0.05509083
      0.84910488	     -0.04000000	     -0.04000000	      0.00000000	      0.05504181
      0.84924832	     -0.04000000	     -0.04000000	      0.00000000	      0.05499754
      0.84939176	     -0.04000000	     -0.04000000	      0.00000000	      0.05495294
      0.84953520	     -0.04000000	     -0.04000000	      0.00000000	      0.05490801
      0.84967864	     -0.04000000	     -0.04000000	      0.00000000	      0.05486275
      0.84982208	     -0.04000000	     -0.04000000	      0.00000000	      0.05481716
      0.84996552	     -0.04000000	     -0.04000000	      0.00000000	      0.05477124
      0.85010896	     -0.04000000	     -0.04000000	      0.00000000	      0.05472497
      0.85025240	     -0.04000000	     -0.04000000	      0.00000000	      0.05467837
      0.85039584	     -0.04000000	     -0.04000000	      0.00000000	      0.05463142
      0.85053928	     -0.04000000	     -0.04000000	      0.00000000	      0.05458413
      0.85068272	     -0.04000000	     -0.04000000	      0.00000000	      0.05453649
      0.85082615	     -0.04000000	     -0.04000000	      0.00000000	      0.05448850
      0.85096959	     -0.04000000	     -0.04000000	      0.00000000	      0.05444015
      0.85111303	     -0.04000000	     -0.04000000	      0.00000000	      0.05439145
      0.85125647	     -0.04000000	     -0.04000000	      0.00000000	      0.05434239
      0.85139991	     -0.04000000	     -0.04000000	      0.00000000	      0.05429297
      0.85152897	     -0.04000000	     -0.04000000	      0.00000000	      0.05424819
      0.85165802	     -0.04000000	     -0.04000000	      0.00000000	      0.05420311
      0.85178707	     -0.04000000	     -0.04000000	      0.00000000	      0.05415774
      0.85191612	     -0.04000000	     -0.04000000	      0.00000000	      0.05411206
      0.85204517	     -0.04000000	     -0.04000000	      0.00000000	      0.05406608
      0.85217422	     -0.04000000	     -0.04000000	      0.00000000	      0.05401979
      0.85230328	     -0.04000000	     -0.04000000	      0.00000000	      0.05397319
      0.85243233	     -0.04000000	     -0.04000000	      0.00000000	      0.05392628
      0.85256138	     -0.04000000	     -0.04000000	      0.00000000	      0.05387906
      0.85269043	     -0.04000000	     -0.04000000	      0.00000000	      0.05383152
      0.85281948	     -0.04000000	     -0.04000000	      0.00000000	      0.05378366
      0.85294854	     -0.04000000	     -0.04000000	      0.00000000	      0.05373548
      0.85307759	     -0.04000000	     -0.04000000	      0.00000000	      0.05368698
      0.85320664	     -0.04000000	     -0.04000000	      0.00000000	      0.05363814
      0.85333569	     -0.04000000	     -0.04000000	      0.00000000	      0.05358898
      0.85346474	     -0.04000000	     -0.04000000	      0.00000000	      0.05353949
      0.85359379	     -0.04000000	     -0.04000000	      0.00000000	      0.05348966
      0.85372285	     -0.04000000	     -0.04000000	      0.00000000	      0.05343949
      0.85383826	     -0.04000000	     -0.04000000	      0.00000000	      0.05339433
      0.85395368	     -0.04000000	     -0.04000000	      0.00000000	      0.05334890
      0.85406909	     -0.04000000	     -0.04000000	      0.00000000	      0.05330319
      0.85418451	     -0.04000000	     -0.04000000	      0.00000000	      0.05325720
      0.85429992	     -0.04000000	     -0.04000000	      0.00000000	      0.05321093
      0.85441534	     -0.04000000	     -0.04000000	      0.00000000	      0.05316438
      0.85453075	     -0.04000000	     -0.04000000	      0.00000000	      0.05311754
      0.85464617	     -0.04000000	     -0.04000000	      0.00000000	      0.05307041
      0.85476158	     -0.04000000	     -0.04000000	      0.00000000	      0.05302299
      0.85487700	     -0.04000000	     -0.04000000	      0.00000000	      0.05297528
      0.85499241	     -0.04000000	     -0.04000000	      0.00000000	      0.05292727
      0.85510783	     -0.04000000	     -0.04000000	      0.00000000	      0.05287896
      0.85522324	     -0.04000000	     -0.04000000	      0.00000000	      0.05283035
      0.85533866	     -0.04000000	     -0.04000000	      0.00000000	      0.05278144
      0.85545407	     -0.04000000	     -0.04000000	      0.00000000	      0.05273222
      0.85553803	     -0.04000000	     -0.04000000	      0.00000000	      0.05269622
      0.85562198	     -0.04000000	     -0.04000000	      0.00000000	      0.05266006
      0.85572780	     -0.04000000	     -0.04000000	      0.00000000	      0.05261424
      0.85583362	     -0.04000000	     -0.04000000	      0.00000000	      0.05256816
      0.85593944	     -0.04000000	     -0.04000000	      0.00000000	      0.05252180
      0.85604527	     -0.04000000	     -0.04000000	      0.00000000	      0.05247518
      0.85615109	     -0.04000000	     -0.04000000	      0.00000000	      0.05242828
      0.85625691	     -0.04000000	     -0.04000000	      0.00000000	      0.05238110
      0.85636273	     -0.04000000	     -0.04000000	      0.00000000	      0.05233365
      0.85646855	     -0.04000000	     -0.04000000	      0.00000000	      0.05228591
      0.85657437	     -0.04000000	     -0.04000000	      0.00000000	      0.05223790
      0.85668019	     -0.04000000	     -0.04000000	      0.00000000	      0.05218959
      0.85678601	     -0.04000000	     -0.04000000	      0.00000000	      0.05214100
      0.85689183	     -0.04000000	     -0.04000000	      0.00000000	      0.05209211
      0.85699765	     -0.04000000	     -0.04000000	      0.00000000	      0.05204294
      0.85710347	     -0.04000000	     -0.04000000	      0.00000000	      0.05199346
      0.85720929	     -0.04000000	     -0.04000000	      0.00000000	      0.05194369
      0.85731511	     -0.04000000	     -0.04000000	      0.00000000	      0.05189361
      0.85742093	     -0.04000000	     -0.04000000	      0.00000000	      0.05184323
      0.85752675	     -0.04000000	     -0.04000000	      0.00000000	      0.05179254
      0.85763257	     -0.04000000	     -0.04000000	      0.00000000	      0.05174154
      0.85773839	     -0.04000000	     -0.04000000	      0.00000000	      0.05169023
      0.85784421	     -0.04000000	     -0.04000000	      0.00000000	      0.05163860
      0.85795003	     -0.04000000	     -0.04000000	      0.00000000	      0.05158665
      0.85805585	     -0.04000000	     -0.04000000	      0.00000000	      0.05153438
      0.85816167	     -0.04000000	     -0.04000000	      0.00000000	      0.05148178
      0.85826749	     -0.04000000	     -0.04000000	      0.00000000	      0.05142885
      0.85837331	     -0.04000000	     -0.04000000	      0.00000000	      0.05137560
      0.85847913	     -0.04000000	     -0.04000000	      0.00000000	      0.05132200
      0.85858496	     -0.04000000	     -0.04000000	      0.00000000	      0.05126807
      0.85871214	     -0.04000000	     -0.04000000	      0.00000000	      0.05120279
      0.85883932	     -0.04000000	     -0.04000000	      0.00000000	      0.05113702
      0.85896650	     -0.04000000	     -0.04000000	      0.00000000	      0.05107073
      0.85909368	     -0.04000000	     -0.04000000	      0.00000000	      0.05100393
      0.85922086	     -0.04000000	     -0.04000000	      0.00000000	      0.05093662
      0.85934804	     -0.04000000	     -0.04000000	      0.00000000	      0.05086877
      0.85947522	     -0.04000000	     -0.04000000	      0.00000000	      0.05080039
      0.85960240	     -0.04000000	     -0.04000000	      0.00000000	      0.05073147
      0.85972958	     -0.04000000	     -0.04000000	      0.00000000	      0.05066200
      0.85985676	     -0.04000000	     -0.04000000	      0.00000000	      0.05059198
      0.85998394	     -0.04000000	     -0.04000000	      0.00000000	      0.05052139
      0.86011112	     -0.04000000	     -0.04000000	      0.00000000	      0.05045023
      0.86023829	     -0.04000000	     -0.04000000	      0.00000000	      0.05037848
      0.86036547	     -0.04000000	     -0.04000000	      0.00000000	      0.05030616
      0.86049265	     -0.04000000	     -0.04000000	      0.00000000	      0.05023323
      0.86054091	     -0.04000000	     -0.04000000	      0.00000000	      0.05020540
      0.86061671	     -0.04000000	     -0.04000000	      0.00000000	      0.05016151
      0.86099571	     -0.04000000	     -0.04000000	      0.00000000	      0.04993883
      0.86237498	     -0.04000000	     -0.04000000	      0.00000000	      0.04908214
      0.86375425	     -0.04000000	     -0.04000000	      0.00000000	      0.04815170
      0.86513352	     -0.04000000	     -0.04000000	      0.00000000	      0.04714651
      0.86636486	     -0.04000000	     -0.04000000	      0.00000000	      0.04618573
      0.86759620	     -0.04000000	     -0.04000000	      0.00000000	      0.04516537
      0.86882753	     -0.04000000	     -0.04000000	      0.00000000	      0.04408609
      0.87005887	     -0.04000000	     -0.04000000	      0.00000000	      0.04294895
      0.87129021	     -0.04000000	     -0.04000000	      0.00000000	      0.04175546
      0.87252155	     -0.04000000	     -0.04000000	      0.00000000	      0.04050753
      0.87375288	     -0.04000000	     -0.04000000	      0.00000000	      0.03920751
      0.87498422	     -0.04000000	     -0.04000000	      0.00000000	      0.03785808
      0.87621556	     -0.04000000	     -0.04000000	      0.00000000	      0.03646230
      0.87744690	     -0.04000000	     -0.04000000	      0.00000000	      0.03502346
      0.87757003	     -0.04000000	     -0.04000000	      0.00000000	      0.03487734
      0.87818570	     -0.04000000	     -0.04000000	      0.00000000	      0.03414094
      0.87820051	     -0.04000000	     -0.04000000	      0.00000000	      0.03412311
      0.87821051	     -0.04000000	     -0.04000000	      0.00000000	      0.03411107
      0.87822161	     -0.04000000	     -0.04000000	      0.00000000	      0.03409769
      0.87823161	     -0.04000000	     -0.04000000	      0.00000000	      0.03408565
      0.87824161	     -0.04000000	     -0.04000000	      0.00000000	      0.03407360
      0.87825161	     -0.04000000	     -0.04000000	      0.00000000	      0.03406154
      0.87826161	     -0.04000000	     -0.04000000	      0.00000000	      0.03404949
      0.87827161	     -0.04000000	     -0.04000000	      0.00000000	      0.03403743
      0.87828161	     -0.04000000	     -0.04000000	      0.00000000	      0.03402537
      0.87829161	     -0.04000000	     -0.04000000	      0.00000000	      0.03401331
      0.87830161	     -0.04000000	     -0.04000000	      0.00000000	      0.03400124
      0.87831161	     -0.04000000	     -0.04000000	      0.00000000	      0.03398918
      0.87832161	     -0.04000000	     -0.04000000	      0.00000000	      0.03397712
      0.87833161	     -0.04000000	     -0.04000000	      0.00000000	      0.03396506
      0.87834161	     -0.04000000	     -0.04000000	      0.00000000	      0.03395300
      0.87835161	     -0.04000000	     -0.04000000	      0.00000000	      0.03394096
      0.87836161	     -0.04000000	     -0.04000000	      0.00000000	      0.03392892
      0.87837161	     -0.04000000	     -0.04000000	      0.00000000	      0.03391690
      0.87838161	     -0.04000000	     -0.04000000	      0.00000000	      0.03390489
      0.87839161	     -0.04000000	     -0.04000000	      0.00000000	      0.03389291
      0.87840235	     -0.04000000	     -0.04000000	      0.00000000	      0.03388007
      0.87841235	     -0.04000000	     -0.04000000	      0.00000000	      0.03386815
      0.87842235	     -0.04000000	     -0.04000000	      0.00000000	      0.03385628
      0.87843235	     -0.04000000	     -0.04000000	      0.00000000	      0.03384445
      0.87844235	     -0.04000000	     -0.04000000	      0.00000000	      0.03383268
      0.87845235	     -0.04000000	     -0.04000000	      0.00000000	      0.03382098
      0.87846235	     -0.04000000	     -0.04000000	      0.00000000	      0.03380936
      0.87847235	     -0.04000000	     -0.04000000	      0.00000000	      0.03379781
      0.87848235	     -0.04000000	     -0.04000000	      0.00000000	      0.03378637
      0.87849235	     -0.04000000	     -0.04000000	      0.00000000	      0.03377503
      0.87850235	     -0.04000000	     -0.04000000	      0.00000000	      0.03376380
      0.87851235	     -0.04000000	     -0.04000000	      0.00000000	      0.03375271
      0.87852235	     -0.04000000	     -0.04000000	      0.00000000	      0.03374176
      0.87853235	     -0.04000000	     -0.04000000	      0.00000000	      0.03373096
      0.87854235	     -0.04000000	     -0.04000000	      0.00000000	      0.03372032
      0.87855235	     -0.04000000	     -0.04000000	      0.00000000	      0.03370986
      0.87856235	     -0.04000000	     -0.04000000	      0.00000000	      0.03369958
      0.87857235	     -0.04000000	     -0.04000000	      0.00000000	      0.03368951
      0.87858465	     -0.04000000	     -0.04000000	      0.00000000	      0.03367740
      0.87859694	     -0.04000000	     -0.04000000	      0.00000000	      0.03366564
      0.87861211	     -0.04000000	     -0.04000000	      0.00000000	      0.03365160
      0.87863063	     -0.04000000	     -0.04000000	      0.00000000	      0.03363525
      0.87864676	     -0.04000000	     -0.04000000	      0.00000000	      0.03362171
      0.87866290	     -0.04000000	     -0.04000000	      0.00000000	      0.03360887
      0.87867739	     -0.04000000	     -0.04000000	      0.00000000	      0.03359793
      0.87869187	     -0.04000000	     -0.04000000	      0.00000000	      0.03358758
      0.87870636	     -0.04000000	     -0.04000000	      0.00000000	      0.03357780
      0.87872085	     -0.04000000	     -0.04000000	      0.00000000	      0.03356859
      0.87873534	     -0.04000000	     -0.04000000	      0.00000000	      0.03355995
      0.87874983	     -0.04000000	     -0.04000000	      0.00000000	      0.03355187
      0.87876432	     -0.04000000	     -0.04000000	      0.00000000	      0.03354432
      0.87877880	     -0.04000000	     -0.04000000	      0.00000000	      0.03353730
      0.87879329	     -0.04000000	     -0.04000000	      0.00000000	      0.03353078
      0.87880778	     -0.04000000	     -0.04000000	      0.00000000	      0.03352475
      0.87882227	     -0.04000000	     -0.04000000	      0.00000000	      0.03351918
      0.87883676	     -0.04000000	     -0.04000000	      0.00000000	      0.03351405
      0.87885125	     -0.04000000	     -0.04000000	      0.00000000	      0.03350932
      0.87886573	     -0.04000000	     -0.04000000	      0.00000000	      0.03350499
      0.87888022	     -0.04000000	     -0.04000000	      0.00000000	      0.03350102
      0.87889471	     -0.04000000	     -0.04000000	      0.00000000	      0.03349740
      0.87890920	     -0.04000000	     -0.04000000	      0.00000000	      0.03349409
      0.87892369	     -0.04000000	     -0.04000000	      0.00000000	      0.03349107
      0.87893818	     -0.04000000	     -0.04000000	      0.00000000	      0.03348833
      0.87895266	     -0.04000000	     -0.04000000	      0.00000000	      0.03348584
      0.87896715	     -0.04000000	     -0.04000000	      0.00000000	      0.03348358
      0.87898164	     -0.04000000	     -0.04000000	      0.00000000	      0.03348154
      0.87899613	     -0.04000000	     -0.04000000	      0.00000000	      0.03347969
      0.87901062	     -0.04000000	     -0.04000000	      0.00000000	      0.03347803
      0.87902510	     -0.04000000	     -0.04000000	      0.00000000	      0.03347653
      0.87903959	     -0.04000000	     -0.04000000	      0.00000000	      0.03347518
      0.87905408	     -0.04000000	     -0.04000000	      0.00000000	      0.03347397
      0.87907172	     -0.04000000	     -0.04000000	      0.00000000	      0.03347266
      0.87908935	     -0.04000000	     -0.04000000	      0.00000000	      0.03347152
      0.87910699	     -0.04000000	     -0.04000000	      0.00000000	      0.03347053
      0.87912462	     -0.04000000	     -0.04000000	      0.00000000	      0.03346967
      0.87914226	     -0.04000000	     -0.04000000	      0.00000000	      0.03346893
      0.87915989	     -0.04000000	     -0.04000000	      0.00000000	      0.03346829
      0.87917752	     -0.04000000	     -0.04000000	      0.00000000	      0.03346774
      0.87919516	     -0.04000000	     -0.04000000	      0.00000000	      0.03346728
      0.87921279	     -0.04000000	     -0.04000000	      0.00000000	      0.03346689
      0.87923479	     -0.04000000	     -0.04000000	      0.00000000	      0.03346649
      0.87925678	     -0.04000000	     -0.04000000	      0.00000000	      0.03346618
      0.87927877	     -0.04000000	     -0.04000000	      0.00000000	      0.03346594
      0.87930076	     -0.04000000	     -0.04000000	      0.00000000	      0.03346576
      0.87932734	     -0.04000000	     -0.04000000	      0.00000000	      0.03346562
      0.87935392	     -0.04000000	     -0.04000000	      0.00000000	      0.03346554
      0.87938050	     -0.04000000	     -0.04000000	      0.00000000	      0.03346552
      0.87940707	     -0.04000000	     -0.04000000	      0.00000000	      0.03346555
      0.87943941	     -0.04000000	     -0.04000000	      0.00000000	      0.03346562
      0.87947174	     -0.04000000	     -0.04000000	      0.00000000	      0.03346574
      0.87950407	     -0.04000000	     -0.04000000	      0.00000000	      0.03346590
      0.87953640	     -0.04000000	     -0.04000000	      0.00000000	      0.03346608
      0.87957600	     -0.04000000	     -0.04000000	      0.00000000	      0.03346633
      0.87961559	     -0.04000000	     -0.04000000	      0.00000000	      0.03346660
      0.87965518	     -0.04000000	     -0.04000000	      0.00000000	      0.03346689
      0.87969478	     -0.04000000	     -0.04000000	      0.00000000	      0.03346719
      0.87974453	     -0.04000000	     -0.04000000	      0.00000000	      0.03346759
      0.87979429	     -0.04000000	     -0.04000000	      0.00000000	      0.03346799
      0.87984404	     -0.04000000	     -0.04000000	      0.00000000	      0.03346839
      0.87990418	     -0.04000000	     -0.04000000	      0.00000000	      0.03346889
      0.87996431	     -0.04000000	     -0.04000000	      0.00000000	      0.03346938
      0.88002445	     -0.04000000	     -0.04000000	      0.00000000	      0.03346988
      0.88010100	     -0.04000000	     -0.04000000	      0.00000000	      0.03347050
      0.88017755	     -0.04000000	     -0.04000000	      0.00000000	      0.03347112
      0.88025410	     -0.04000000	     -0.04000000	      0.00000000	      0.03347173
      0.88035348	     -0.04000000	     -0.04000000	      0.00000000	      0.03347252
      0.88045285	     -0.04000000	     -0.04000000	      0.00000000	      0.03347329
      0.88055223	     -0.04000000	     -0.04000000	      0.00000000	      0.03347405
      0.88067308	     -0.04000000	     -0.04000000	      0.00000000	      0.03347496
      0.88079394	     -0.04000000	     -0.04000000	      0.00000000	      0.03347585
      0.88091479	     -0.04000000	     -0.04000000	      0.00000000	      0.03347673
      0.88103565	     -0.04000000	     -0.04000000	      0.00000000	      0.03347758
      0.88115650	     -0.04000000	     -0.04000000	      0.00000000	      0.03347842
      0.88127735	     -0.04000000	     -0.04000000	      0.00000000	      0.03347924
      0.88142334	     -0.04000000	     -0.04000000	      0.00000000	      0.03348021
      0.88156933	     -0.04000000	     -0.04000000	      0.00000000	      0.03348115
      0.88171532	     -0.04000000	     -0.04000000	      0.00000000	      0.03348207
      0.88192158	     -0.04000000	     -0.04000000	      0.00000000	      0.03348333
      0.88210499	     -0.04000000	     -0.04000000	      0.00000000	      0.03348441
      0.88228839	     -0.04000000	     -0.04000000	      0.00000000	      0.03348546
      0.88247180	     -0.04000000	     -0.04000000	      0.00000000	      0.03348648
      0.88265520	     -0.04000000	     -0.04000000	      0.00000000	      0.03348746
      0.88283861	     -0.04000000	     -0.04000000	      0.00000000	      0.03348842
      0.88302201	     -0.04000000	     -0.04000000	      0.00000000	      0.03348935
      0.88323584	     -0.04000000	     -0.04000000	      0.00000000	      0.03349040
      0.88342459	     -0.04000000	     -0.04000000	      0.00000000	      0.03349129
      0.88361334	     -0.04000000	     -0.04000000	      0.00000000	      0.03349216
      0.88380209	     -0.04000000	     -0.04000000	      0.00000000	      0.03349300
      0.88397170	     -0.04000000	     -0.04000000	      0.00000000	      0.03349373
      0.88414130	     -0.04000000	     -0.04000000	      0.00000000	      0.03349444
      0.88431090	     -0.04000000	     -0.04000000	      0.00000000	      0.03349514
      0.88448050	     -0.04000000	     -0.04000000	      0.00000000	      0.03349581
      0.88465011	     -0.04000000	     -0.04000000	      0.00000000	      0.03349647
      0.88481971	     -0.04000000	     -0.04000000	      0.00000000	      0.03349711
      0.88498931	     -0.04000000	     -0.04000000	      0.00000000	      0.03349773
      0.88520599	     -0.04000000	     -0.04000000	      0.00000000	      0.03349850
      0.88542267	     -0.04000000	     -0.04000000	      0.00000000	      0.03349924
      0.88569970	     -0.04000000	     -0.04000000	      0.00000000	      0.03350015
      0.88593230	     -0.04000000	     -0.04000000	      0.00000000	      0.03350089
      0.88617283	     -0.04000000	     -0.04000000	      0.00000000	      0.03350162
      0.88641335	     -0.04000000	     -0.04000000	      0.00000000	      0.03350233
      0.88665387	     -0.04000000	     -0.04000000	      0.00000000	      0.03350301
      0.88689440	     -0.04000000	     -0.04000000	      0.00000000	      0.03350366
      0.88713492	     -0.04000000	     -0.04000000	      0.00000000	      0.03350430
      0.88737544	     -0.04000000	     -0.04000000	      0.00000000	      0.03350491
      0.88761596	     -0.04000000	     -0.04000000	      0.00000000	      0.03350551
      0.88785649	     -0.04000000	     -0.04000000	      0.00000000	      0.03350608
      0.88809701	     -0.04000000	     -0.04000000	      0.00000000	      0.03350663
      0.88833753	     -0.04000000	     -0.04000000	      0.00000000	      0.03350717
      0.88857806	     -0.04000000	     -0.04000000	      0.00000000	      0.03350769
      0.88881858	     -0.04000000	     -0.04000000	      0.00000000	      0.03350820
      0.88905910	     -0.04000000	     -0.04000000	      0.00000000	      0.03350869
      0.88915092	     -0.04000000	     -0.04000000	      0.00000000	      0.03350887
      0.88923905	     -0.04000000	     -0.04000000	      0.00000000	      0.03350905
      0.88932718	     -0.04000000	     -0.04000000	      0.00000000	      0.03350922
      0.88940354	     -0.04000000	     -0.04000000	      0.00000000	      0.03350937
      0.88947989	     -0.04000000	     -0.04000000	      0.00000000	      0.03350952
      0.88954461	     -0.04000000	     -0.04000000	      0.00000000	      0.03350964
      0.88960933	     -0.04000000	     -0.04000000	      0.00000000	      0.03350977
      0.88967404	     -0.04000000	     -0.04000000	      0.00000000	      0.03350989
      0.88973219	     -0.04000000	     -0.04000000	      0.00000000	      0.03351001
      0.88979033	     -0.04000000	     -0.04000000	      0.00000000	      0.03351012
      0.88984848	     -0.04000000	     -0.04000000	      0.00000000	      0.03351024
      0.88990662	     -0.04000000	     -0.04000000	      0.00000000	      0.03351036
      0.88996476	     -0.04000000	     -0.04000000	      0.00000000	      0.03351048
      0.89002291	     -0.04000000	     -0.04000000	      0.00000000	      0.03351061
      0.89007509	     -0.04000000	     -0.04000000	      0.00000000	      0.03351073
      0.89012727	     -0.04000000	     -0.04000000	      0.00000000	      0.03351085
      0.89017945	     -0.04000000	     -0.04000000	      0.00000000	      0.03351098
      0.89023163	     -0.04000000	     -0.04000000	      0.00000000	      0.03351112
      0.89028381	     -0.04000000	     -0.04000000	      0.00000000	      0.03351126
      0.89033599	     -0.04000000	     -0.04000000	      0.00000000	      0.03351140
      0.89038817	     -0.04000000	     -0.04000000	      0.00000000	      0.03351156
      0.89044035	     -0.04000000	     -0.04000000	      0.00000000	      0.03351172
      0.89049253	     -0.04000000	     -0.04000000	      0.00000000	      0.03351189
      0.89054471	     -0.04000000	     -0.04000000	      0.00000000	      0.03351207
      0.89059689	     -0.04000000	     -0.04000000	      0.00000000	      0.03351226
      0.89064907	     -0.04000000	     -0.04000000	      0.00000000	      0.03351246
      0.89070125	     -0.04000000	     -0.04000000	      0.00000000	      0.03351267
      0.89075343	     -0.04000000	     -0.04000000	      0.00000000	      0.03351289
      0.89080561	     -0.04000000	     -0.04000000	      0.00000000	      0.03351313
      0.89085779	     -0.04000000	     -0.04000000	      0.00000000	      0.03351338
      0.89090997	     -0.04000000	     -0.04000000	      0.00000000	      0.03351364
      0.89096215	     -0.04000000	     -0.04000000	      0.00000000	      0.03351392
      0.89101433	     -0.04000000	     -0.04000000	      0.00000000	      0.03351421
      0.89106651	     -0.04000000	     -0.04000000	      0.00000000	      0.03351452
      0.89111869	     -0.04000000	     -0.04000000	      0.00000000	      0.03351485
      0.89117087	     -0.04000000	     -0.04000000	      0.00000000	      0.03351519
      0.89122305	     -0.04000000	     -0.04000000	      0.00000000	      0.03351555
      0.89127523	     -0.04000000	     -0.04000000	      0.00000000	      0.03351593
      0.89132741	     -0.04000000	     -0.04000000	      0.00000000	      0.03351633
      0.89137959	     -0.04000000	     -0.04000000	      0.00000000	      0.03351675
      0.89143178	     -0.04000000	     -0.04000000	      0.00000000	      0.03351719
      0.89148396	     -0.04000000	     -0.04000000	      0.00000000	      0.03351765
      0.89153614	     -0.04000000	     -0.04000000	      0.00000000	      0.03351813
      0.89158832	     -0.04000000	     -0.04000000	      0.00000000	      0.03351863
      0.89164050	     -0.04000000	     -0.04000000	      0.00000000	      0.03351916
      0.89169268	     -0.04000000	     -0.04000000	      0.00000000	      0.03351971
      0.89174486	     -0.04000000	     -0.04000000	      0.00000000	      0.03352028
      0.89179704	     -0.04000000	     -0.04000000	      0.00000000	      0.03352087
      0.89184922	     -0.04000000	     -0.04000000	      0.00000000	      0.03352149
      0.89190140	     -0.04000000	     -0.04000000	      0.00000000	      0.03352213
      0.89195358	     -0.04000000	     -0.04000000	      0.00000000	      0.03352280
      0.89200576	     -0.04000000	     -0.04000000	      0.00000000	      0.03352349
      0.89205794	     -0.04000000	     -0.04000000	      0.00000000	      0.03352420
      0.89211012	     -0.04000000	     -0.04000000	      0.00000000	      0.03352494
      0.89216230	     -0.04000000	     -0.04000000	      0.00000000	      0.03352571
      0.89221448	     -0.04000000	     -0.04000000	      0.00000000	      0.03352650
      0.89226666	     -0.04000000	     -0.04000000	      0.00000000	      0.03352731
      0.89231884	     -0.04000000	     -0.04000000	      0.00000000	      0.03352815
      0.89237102	     -0.04000000	     -0.04000000	      0.00000000	      0.03352902
      0.89242320	     -0.04000000	     -0.04000000	      0.00000000	      0.03352991
      0.89247538	     -0.04000000	     -0.04000000	      0.00000000	      0.03353082
      0.89252756	     -0.04000000	     -0.04000000	      0.00000000	      0.03353176
      0.89259197	     -0.04000000	     -0.04000000	      0.00000000	      0.03353295
      0.89265639	     -0.04000000	     -0.04000000	      0.00000000	      0.03353417
      0.89272080	     -0.04000000	     -0.04000000	      0.00000000	      0.03353544
      0.89278521	     -0.04000000	     -0.04000000	      0.00000000	      0.03353673
      0.89286922	     -0.04000000	     -0.04000000	      0.00000000	      0.03353847
      0.89295322	     -0.04000000	     -0.04000000	      0.00000000	      0.03354027
      0.89303481	     -0.04000000	     -0.04000000	      0.00000000	      0.03354207
      0.89311641	     -0.04000000	     -0.04000000	      0.00000000	      0.03354391
      0.89318491	     -0.04000000	     -0.04000000	      0.00000000	      0.03354550
      0.89325341	     -0.04000000	     -0.04000000	      0.00000000	      0.03354711
      0.89332191	     -0.04000000	     -0.04000000	      0.00000000	      0.03354875
      0.89338307	     -0.04000000	     -0.04000000	      0.00000000	      0.03355024
      0.89344424	     -0.04000000	     -0.04000000	      0.00000000	      0.03355175
      0.89350541	     -0.04000000	     -0.04000000	      0.00000000	      0.03355328
      0.89356658	     -0.04000000	     -0.04000000	      0.00000000	      0.03355483
      0.89362775	     -0.04000000	     -0.04000000	      0.00000000	      0.03355639
      0.89368892	     -0.04000000	     -0.04000000	      0.00000000	      0.03355796
      0.89375009	     -0.04000000	     -0.04000000	      0.00000000	      0.03355955
      0.89380459	     -0.04000000	     -0.04000000	      0.00000000	      0.03356098
      0.89385910	     -0.04000000	     -0.04000000	      0.00000000	      0.03356242
      0.89391361	     -0.04000000	     -0.04000000	      0.00000000	      0.03356386
      0.89396812	     -0.04000000	     -0.04000000	      0.00000000	      0.03356531
      0.89402263	     -0.04000000	     -0.04000000	      0.00000000	      0.03356676
      0.89407713	     -0.04000000	     -0.04000000	      0.00000000	      0.03356822
      0.89413164	     -0.04000000	     -0.04000000	      0.00000000	      0.03356968
      0.89418615	     -0.04000000	     -0.04000000	      0.00000000	      0.03357114
      0.89424066	     -0.04000000	     -0.04000000	      0.00000000	      0.03357260
      0.89429517	     -0.04000000	     -0.04000000	      0.00000000	      0.03357406
      0.89434967	     -0.04000000	     -0.04000000	      0.00000000	      0.03357553
      0.89440418	     -0.04000000	     -0.04000000	      0.00000000	      0.03357699
      0.89445869	     -0.04000000	     -0.04000000	      0.00000000	      0.03357844
      0.89451320	     -0.04000000	     -0.04000000	      0.00000000	      0.03357989
      0.89456771	     -0.04000000	     -0.04000000	      0.00000000	      0.03358134
      0.89462221	     -0.04000000	     -0.04000000	      0.00000000	      0.03358278
      0.89467672	     -0.04000000	     -0.04000000	      0.00000000	      0.03358421
      0.89473123	     -0.04000000	     -0.04000000	      0.00000000	      0.03358564
      0.89478574	     -0.04000000	     -0.04000000	      0.00000000	      0.03358705
      0.89484024	     -0.04000000	     -0.04000000	      0.00000000	      0.03358846
      0.89489475	     -0.04000000	     -0.04000000	      0.00000000	      0.03358985
      0.89494926	     -0.04000000	     -0.04000000	      0.00000000	      0.03359124
      0.89500377	     -0.04000000	     -0.04000000	      0.00000000	      0.03359261
      0.89505828	     -0.04000000	     -0.04000000	      0.00000000	      0.03359396
      0.89511278	     -0.04000000	     -0.04000000	      0.00000000	      0.03359531
      0.89516729	     -0.04000000	     -0.04000000	      0.00000000	      0.03359664
      0.89522180	     -0.04000000	     -0.04000000	      0.00000000	      0.03359795
      0.89527631	     -0.04000000	     -0.04000000	      0.00000000	      0.03359925
      0.89533082	     -0.04000000	     -0.04000000	      0.00000000	      0.03360053
      0.89538532	     -0.04000000	     -0.04000000	      0.00000000	      0.03360179
      0.89543983	     -0.04000000	     -0.04000000	      0.00000000	      0.03360303
      0.89549434	     -0.04000000	     -0.04000000	      0.00000000	      0.03360426
      0.89554885	     -0.04000000	     -0.04000000	      0.00000000	      0.03360546
      0.89560336	     -0.04000000	     -0.04000000	      0.00000000	      0.03360665
      0.89565786	     -0.04000000	     -0.04000000	      0.00000000	      0.03360782
      0.89571237	     -0.04000000	     -0.04000000	      0.00000000	      0.03360896
      0.89576688	     -0.04000000	     -0.04000000	      0.00000000	      0.03361009
      0.89582139	     -0.04000000	     -0.04000000	      0.00000000	      0.03361119
      0.89587590	     -0.04000000	     -0.04000000	      0.00000000	      0.03361227
      0.89593040	     -0.04000000	     -0.04000000	      0.00000000	      0.03361333
      0.89598491	     -0.04000000	     -0.04000000	      0.00000000	      0.03361437
      0.89603942	     -0.04000000	     -0.04000000	      0.00000000	      0.03361538
      0.89609393	     -0.04000000	     -0.04000000	      0.00000000	      0.03361637
      0.89614844	     -0.04000000	     -0.04000000	      0.00000000	      0.03361734
      0.89620294	     -0.04000000	     -0.04000000	      0.00000000	      0.03361829
      0.89625745	     -0.04000000	     -0.04000000	      0.00000000	      0.03361921
      0.89631196	     -0.04000000	     -0.04000000	      0.00000000	      0.03362010
      0.89636647	     -0.04000000	     -0.04000000	      0.00000000	      0.03362097
      0.89642098	     -0.04000000	     -0.04000000	      0.00000000	      0.03362182
      0.89647548	     -0.04000000	     -0.04000000	      0.00000000	      0.03362265
      0.89652999	     -0.04000000	     -0.04000000	      0.00000000	      0.03362345
      0.89658450	     -0.04000000	     -0.04000000	      0.00000000	      0.03362422
      0.89663901	     -0.04000000	     -0.04000000	      0.00000000	      0.03362497
      0.89669352	     -0.04000000	     -0.04000000	      0.00000000	      0.03362570
      0.89674802	     -0.04000000	     -0.04000000	      0.00000000	      0.03362640
      0.89680253	     -0.04000000	     -0.04000000	      0.00000000	      0.03362708
      0.89685704	     -0.04000000	     -0.04000000	      0.00000000	      0.03362773
      0.89692262	     -0.04000000	     -0.04000000	      0.00000000	      0.03362848
      0.89698820	     -0.04000000	     -0.04000000	      0.00000000	      0.03362920
      0.89705378	     -0.04000000	     -0.04000000	      0.00000000	      0.03362988
      0.89711936	     -0.04000000	     -0.04000000	      0.00000000	      0.03363053
      0.89718494	     -0.04000000	     -0.04000000	      0.00000000	      0.03363115
      0.89725052	     -0.04000000	     -0.04000000	      0.00000000	      0.03363173
      0.89731610	     -0.04000000	     -0.04000000	      0.00000000	      0.03363227
      0.89738168	     -0.04000000	     -0.04000000	      0.00000000	      0.03363279
      0.89744726	     -0.04000000	     -0.04000000	      0.00000000	      0.03363326
      0.89751284	     -0.04000000	     -0.04000000	      0.00000000	      0.03363371
      0.89757842	     -0.04000000	     -0.04000000	      0.00000000	      0.03363413
      0.89764401	     -0.04000000	     -0.04000000	      0.00000000	      0.03363451
      0.89770959	     -0.04000000	     -0.04000000	      0.00000000	      0.03363486
      0.89777517	     -0.04000000	     -0.04000000	      0.00000000	      0.03363518
      0.89785437	     -0.04000000	     -0.04000000	      0.00000000	      0.03363552
      0.89793356	     -0.04000000	     -0.04000000	      0.00000000	      0.03363582
      0.89801276	     -0.04000000	     -0.04000000	      0.00000000	      0.03363608
      0.89809196	     -0.04000000	     -0.04000000	      0.00000000	      0.03363630
      0.89817116	     -0.04000000	     -0.04000000	      0.00000000	      0.03363647
      0.89825036	     -0.04000000	     -0.04000000	      0.00000000	      0.03363660
      0.89832956	     -0.04000000	     -0.04000000	      0.00000000	      0.03363670
      0.89840876	     -0.04000000	     -0.04000000	      0.00000000	      0.03363675
      0.89848796	     -0.04000000	     -0.04000000	      0.00000000	      0.03363677
      0.89858409	     -0.04000000	     -0.04000000	      0.00000000	      0.03363674
      0.89868023	     -0.04000000	     -0.04000000	      0.00000000	      0.03363666
      0.89877637	     -0.04000000	     -0.04000000	      0.00000000	      0.03363653
      0.89887251	     -0.04000000	     -0.04000000	      0.00000000	      0.03363635
      0.89896865	     -0.04000000	     -0.04000000	      0.00000000	      0.03363612
      0.89906478	     -0.04000000	     -0.04000000	      0.00000000	      0.03363585
      0.89918482	     -0.04000000	     -0.04000000	      0.00000000	      0.03363545
      0.89930486	     -0.04000000	     -0.04000000	      0.00000000	      0.03363498
      0.89942490	     -0.04000000	     -0.04000000	      0.00000000	      0.03363445
      0.89957396	     -0.04000000	     -0.04000000	      0.00000000	      0.03363371
      0.89972302	     -0.04000000	     -0.04000000	      0.00000000	      0.03363288
      0.89990429	     -0.04000000	     -0.04000000	      0.00000000	      0.03363177
      0.90006030	     -0.04000000	     -0.04000000	      0.00000000	      0.03363072
      0.90021630	     -0.04000000	     -0.04000000	      0.00000000	      0.03362960
      0.90035610	     -0.04000000	     -0.04000000	      0.00000000	      0.03362854
      0.90049590	     -0.04000000	     -0.04000000	      0.00000000	      0.03362742
      0.90063570	     -0.04000000	     -0.04000000	      0.00000000	      0.03362626
      0.90077551	     -0.04000000	     -0.04000000	      0.00000000	      0.03362505
      0.90091531	     -0.04000000	     -0.04000000	      0.00000000	      0.03362380
      0.90105511	     -0.04000000	     -0.04000000	      0.00000000	      0.03362251
      0.90119491	     -0.04000000	     -0.04000000	      0.00000000	      0.03362119
      0.90133471	     -0.04000000	     -0.04000000	      0.00000000	      0.03361983
      0.90147452	     -0.04000000	     -0.04000000	      0.00000000	      0.03361844
      0.90161432	     -0.04000000	     -0.04000000	      0.00000000	      0.03361703
      0.90175412	     -0.04000000	     -0.04000000	      0.00000000	      0.03361559
      0.90189392	     -0.04000000	     -0.04000000	      0.00000000	      0.03361413
      0.90203372	     -0.04000000	     -0.04000000	      0.00000000	      0.03361265
      0.90217353	     -0.04000000	     -0.04000000	      0.00000000	      0.03361115
      0.90231333	     -0.04000000	     -0.04000000	      0.00000000	      0.03360963
      0.90245313	     -0.04000000	     -0.04000000	      0.00000000	      0.03360810
      0.90259293	     -0.04000000	     -0.04000000	      0.00000000	      0.03360655
      0.90273273	     -0.04000000	     -0.04000000	      0.00000000	      0.03360500
      0.90287254	     -0.04000000	     -0.04000000	      0.00000000	      0.03360343
      0.90301234	     -0.04000000	     -0.04000000	      0.00000000	      0.03360185
      0.90315214	     -0.04000000	     -0.04000000	      0.00000000	      0.03360026
      0.90329194	     -0.04000000	     -0.04000000	      0.00000000	      0.03359867
      0.90343175	     -0.04000000	     -0.04000000	      0.00000000	      0.03359707
      0.90357155	     -0.04000000	     -0.04000000	      0.00000000	      0.03359547
      0.90374048	     -0.04000000	     -0.04000000	      0.00000000	      0.03359353
      0.90390941	     -0.04000000	     -0.04000000	      0.00000000	      0.03359158
      0.90407834	     -0.04000000	     -0.04000000	      0.00000000	      0.03358963
      0.90424726	     -0.04000000	     -0.04000000	      0.00000000	      0.03358768
      0.90441619	     -0.04000000	     -0.04000000	      0.00000000	      0.03358573
      0.90462115	     -0.04000000	     -0.04000000	      0.00000000	      0.03358337
      0.90482610	     -0.04000000	     -0.04000000	      0.00000000	      0.03358100
      0.90503106	     -0.04000000	     -0.04000000	      0.00000000	      0.03357864
      0.90531553	     -0.04000000	     -0.04000000	      0.00000000	      0.03357538
      0.90553927	     -0.04000000	     -0.04000000	      0.00000000	      0.03357282
      0.90576946	     -0.04000000	     -0.04000000	      0.00000000	      0.03357020
      0.90599965	     -0.04000000	     -0.04000000	      0.00000000	      0.03356758
      0.90622985	     -0.04000000	     -0.04000000	      0.00000000	      0.03356498
      0.90642964	     -0.04000000	     -0.04000000	      0.00000000	      0.03356274
      0.90662944	     -0.04000000	     -0.04000000	      0.00000000	      0.03356050
      0.90682923	     -0.04000000	     -0.04000000	      0.00000000	      0.03355827
      0.90702903	     -0.04000000	     -0.04000000	      0.00000000	      0.03355606
      0.90722882	     -0.04000000	     -0.04000000	      0.00000000	      0.03355385
      0.90742861	     -0.04000000	     -0.04000000	      0.00000000	      0.03355166
      0.90762841	     -0.04000000	     -0.04000000	      0.00000000	      0.03354948
      0.90780709	     -0.04000000	     -0.04000000	      0.00000000	      0.03354754
      0.90798576	     -0.04000000	     -0.04000000	      0.00000000	      0.03354561
      0.90816444	     -0.04000000	     -0.04000000	      0.00000000	      0.03354369
      0.90834312	     -0.04000000	     -0.04000000	      0.00000000	      0.03354178
      0.90852179	     -0.04000000	     -0.04000000	      0.00000000	      0.03353987
      0.90870047	     -0.04000000	     -0.04000000	      0.00000000	      0.03353798
      0.90887915	     -0.04000000	     -0.04000000	      0.00000000	      0.03353610
      0.90905782	     -0.04000000	     -0.04000000	      0.00000000	      0.03353423
      0.90923650	     -0.04000000	     -0.04000000	      0.00000000	      0.03353236
      0.90941518	     -0.04000000	     -0.04000000	      0.00000000	      0.03353051
      0.90959385	     -0.04000000	     -0.04000000	      0.00000000	      0.03352867
      0.90977253	     -0.04000000	     -0.04000000	      0.00000000	      0.03352683
      0.90995121	     -0.04000000	     -0.04000000	      0.00000000	      0.03352501
      0.91012989	     -0.04000000	     -0.04000000	      0.00000000	      0.03352319
      0.91030856	     -0.04000000	     -0.04000000	      0.00000000	      0.03352139
      0.91048724	     -0.04000000	     -0.04000000	      0.00000000	      0.03351959
      0.91066592	     -0.04000000	     -0.04000000	      0.00000000	      0.03351780
      0.91084459	     -0.04000000	     -0.04000000	      0.00000000	      0.03351603
      0.91102327	     -0.04000000	     -0.04000000	      0.00000000	      0.03351426
      0.91120195	     -0.04000000	     -0.04000000	      0.00000000	      0.03351250
      0.91138062	     -0.04000000	     -0.04000000	      0.00000000	      0.03351075
      0.91155930	     -0.04000000	     -0.04000000	      0.00000000	      0.03350900
      0.91173798	     -0.04000000	     -0.04000000	      0.00000000	      0.03350727
      0.91191665	     -0.04000000	     -0.04000000	      0.00000000	      0.03350555
      0.91209533	     -0.04000000	     -0.04000000	      0.00000000	      0.03350383
      0.91227401	     -0.04000000	     -0.04000000	      0.00000000	      0.03350212
      0.91245269	     -0.04000000	     -0.04000000	      0.00000000	      0.03350043
      0.91263136	     -0.04000000	     -0.04000000	      0.00000000	      0.03349874
      0.91281004	     -0.04000000	     -0.04000000	      0.00000000	      0.03349705
      0.91298872	     -0.04000000	     -0.04000000	      0.00000000	      0.03349538
      0.91316739	     -0.04000000	     -0.04000000	      0.00000000	      0.03349371
      0.91334607	     -0.04000000	     -0.04000000	      0.00000000	      0.03349206
      0.91352475	     -0.04000000	     -0.04000000	      0.00000000	      0.03349041
      0.91370342	     -0.04000000	     -0.04000000	      0.00000000	      0.03348876
      0.91388210	     -0.04000000	     -0.04000000	      0.00000000	      0.03348713
      0.91406078	     -0.04000000	     -0.04000000	      0.00000000	      0.03348550
      0.91423945	     -0.04000000	     -0.04000000	      0.00000000	      0.03348388
      0.91441813	     -0.04000000	     -0.04000000	      0.00000000	      0.03348227
      0.91459681	     -0.04000000	     -0.04000000	      0.00000000	      0.03348067
      0.91477549	     -0.04000000	     -0.04000000	      0.00000000	      0.03347907
      0.91495416	     -0.04000000	     -0.04000000	      0.00000000	      0.03347748
      0.91513284	     -0.04000000	     -0.04000000	      0.00000000	      0.03347590
      0.91531152	     -0.04000000	     -0.04000000	      0.00000000	      0.03347432
      0.91549019	     -0.04000000	     -0.04000000	      0.00000000	      0.03347275
      0.91566887	     -0.04000000	     -0.04000000	      0.00000000	      0.03347119
      0.91584755	     -0.04000000	     -0.04000000	      0.00000000	      0.03346964
      0.91602622	     -0.04000000	     -0.04000000	      0.00000000	      0.03346809
      0.91620490	     -0.04000000	     -0.04000000	      0.00000000	      0.03346655
      0.91638358	     -0.04000000	     -0.04000000	      0.00000000	      0.03346501
      0.91656226	     -0.04000000	     -0.04000000	      0.00000000	      0.03346348
      0.91674093	     -0.04000000	     -0.04000000	      0.00000000	      0.03346196
      0.91691961	     -0.04000000	     -0.04000000	      0.00000000	      0.03346045
      0.91709829	     -0.04000000	     -0.04000000	      0.00000000	      0.03345894
      0.91727696	     -0.04000000	     -0.04000000	      0.00000000	      0.03345743
      0.91745564	     -0.04000000	     -0.04000000	      0.00000000	      0.03345594
      0.91763432	     -0.04000000	     -0.04000000	      0.00000000	      0.03345445
      0.91781299	     -0.04000000	     -0.04000000	      0.00000000	      0.03345296
      0.91799167	     -0.04000000	     -0.04000000	      0.00000000	      0.03345148
      0.91817035	     -0.04000000	     -0.04000000	      0.00000000	      0.03345001
      0.91834902	     -0.04000000	     -0.04000000	      0.00000000	      0.03344854
      0.91852770	     -0.04000000	     -0.04000000	      0.00000000	      0.03344708
      0.91870638	     -0.04000000	     -0.04000000	      0.00000000	      0.03344563
      0.91888506	     -0.04000000	     -0.04000000	      0.00000000	      0.03344418
      0.91906373	     -0.04000000	     -0.04000000	      0.00000000	      0.03344273
      0.91924241	     -0.04000000	     -0.04000000	      0.00000000	      0.03344129
      0.91942109	     -0.04000000	     -0.04000000	      0.00000000	      0.03343986
      0.91959976	     -0.04000000	     -0.04000000	      0.00000000	      0.03343843
      0.91977844	     -0.04000000	     -0.04000000	      0.00000000	      0.03343701
      0.91995712	     -0.04000000	     -0.04000000	      0.00000000	      0.03343559
      0.92013579	     -0.04000000	     -0.04000000	      0.00000000	      0.03343418
      0.92031447	     -0.04000000	     -0.04000000	      0.00000000	      0.03343277
      0.92049315	     -0.04000000	     -0.04000000	      0.00000000	      0.03343137
      0.92067182	     -0.04000000	     -0.04000000	      0.00000000	      0.03342997
      0.92085050	     -0.04000000	     -0.04000000	      0.00000000	      0.03342858
      0.92102918	     -0.04000000	     -0.04000000	      0.00000000	      0.03342720
      0.92120786	     -0.04000000	     -0.04000000	      0.00000000	      0.03342581
      0.92138653	     -0.04000000	     -0.04000000	      0.00000000	      0.03342444
      0.92156521	     -0.04000000	     -0.04000000	      0.00000000	      0.03342307
      0.92174389	     -0.04000000	     -0.04000000	      0.00000000	      0.03342170
      0.92192256	     -0.04000000	     -0.04000000	      0.00000000	      0.03342034
      0.92210124	     -0.04000000	     -0.04000000	      0.00000000	      0.03341898
      0.92227992	     -0.04000000	     -0.04000000	      0.00000000	      0.03341763
      0.92245859	     -0.04000000	     -0.04000000	      0.00000000	      0.03341628
      0.92263727	     -0.04000000	     -0.04000000	      0.00000000	      0.03341493
      0.92281595	     -0.04000000	     -0.04000000	      0.00000000	      0.03341360
      0.92299462	     -0.04000000	     -0.04000000	      0.00000000	      0.03341226
      0.92317330	     -0.04000000	     -0.04000000	      0.00000000	      0.03341093
      0.92335198	     -0.04000000	     -0.04000000	      0.00000000	      0.03340961
      0.92353066	     -0.04000000	     -0.04000000	      0.00000000	      0.03340828
      0.92370933	     -0.04000000	     -0.04000000	      0.00000000	      0.03340697
      0.92388801	     -0.04000000	     -0.04000000	      0.00000000	      0.03340565
      0.92406669	     -0.04000000	     -0.04000000	      0.00000000	      0.03340435
      0.92424536	     -0.04000000	     -0.04000000	      0.00000000	      0.03340304
      0.92442404	     -0.04000000	     -0.04000000	      0.00000000	      0.03340174
      0.92460272	     -0.04000000	     -0.04000000	      0.00000000	      0.03340045
      0.92478139	     -0.04000000	     -0.04000000	      0.00000000	      0.03339916
      0.92496007	     -0.04000000	     -0.04000000	      0.00000000	      0.03339787
      0.92513875	     -0.04000000	     -0.04000000	      0.00000000	      0.03339658
      0.92531743	     -0.04000000	     -0.04000000	      0.00000000	      0.03339530
      0.92549610	     -0.04000000	     -0.04000000	      0.00000000	      0.03339403
      0.92567478	     -0.04000000	     -0.04000000	      0.00000000	      0.03339276
      0.92585346	     -0.04000000	     -0.04000000	      0.00000000	      0.03339149
      0.92603213	     -0.04000000	     -0.04000000	      0.00000000	      0.03339023
      0.92621081	     -0.04000000	     -0.04000000	      0.00000000	      0.03338897
      0.92638949	     -0.04000000	     -0.04000000	      0.00000000	      0.03338771
      0.92656816	     -0.04000000	     -0.04000000	      0.00000000	      0.03338646
      0.92674684	     -0.04000000	     -0.04000000	      0.00000000	      0.03338521
      0.92692552	     -0.04000000	     -0.04000000	      0.00000000	      0.03338397
      0.92710419	     -0.04000000	     -0.04000000	      0.00000000	      0.03338272
      0.92728287	     -0.04000000	     -0.04000000	      0.00000000	      0.03338149
      0.92746155	     -0.04000000	     -0.04000000	      0.00000000	      0.03338025
      0.92764023	     -0.04000000	     -0.04000000	      0.00000000	      0.03337902
      0.92781890	     -0.04000000	     -0.04000000	      0.00000000	      0.03337780
      0.92799758	     -0.04000000	     -0.04000000	      0.00000000	      0.03337657
      0.92817626	     -0.04000000	     -0.04000000	      0.00000000	      0.03337535
      0.92835493	     -0.04000000	     -0.04000000	      0.00000000	      0.03337414
      0.92853361	     -0.04000000	     -0.04000000	      0.00000000	      0.03337293
      0.92871229	     -0.04000000	     -0.04000000	      0.00000000	      0.03337172
      0.92889096	     -0.04000000	     -0.04000000	      0.00000000	      0.03337051
      0.92906964	     -0.04000000	     -0.04000000	      0.00000000	      0.03336931
      0.92924832	     -0.04000000	     -0.04000000	      0.00000000	      0.03336811
      0.92942699	     -0.04000000	     -0.04000000	      0.00000000	      0.03336691
      0.92960567	     -0.04000000	     -0.04000000	      0.00000000	      0.03336572
      0.92978435	     -0.04000000	     -0.04000000	      0.00000000	      0.03336453
      0.92996303	     -0.04000000	     -0.04000000	      0.00000000	      0.03336335
      0.93014170	     -0.04000000	     -0.04000000	      0.00000000	      0.03336217
      0.93032038	     -0.04000000	     -0.04000000	      0.00000000	      0.03336099
      0.93049906	     -0.04000000	     -0.04000000	      0.00000000	      0.03335981
      0.93067773	     -0.04000000	     -0.04000000	      0.00000000	      0.03335864
      0.93085641	     -0.04000000	     -0.04000000	      0.00000000	      0.03335747
      0.93103509	     -0.04000000	     -0.04000000	      0.00000000	      0.03335630
      0.93121376	     -0.04000000	     -0.04000000	      0.00000000	      0.03335514
      0.93139244	     -0.04000000	     -0.04000000	      0.00000000	      0.03335398
      0.93157112	     -0.04000000	     -0.04000000	      0.00000000	      0.03335282
      0.93174979	     -0.04000000	     -0.04000000	      0.00000000	      0.03335167
      0.93192847	     -0.04000000	     -0.04000000	      0.00000000	      0.03335052
      0.93210715	     -0.04000000	     -0.04000000	      0.00000000	      0.03334937
      0.93228583	     -0.04000000	     -0.04000000	      0.00000000	      0.03334822
      0.93246450	     -0.04000000	     -0.04000000	      0.00000000	      0.03334708
      0.93264318	     -0.04000000	     -0.04000000	      0.00000000	      0.03334594
      0.93282186	     -0.04000000	     -0.04000000	      0.00000000	      0.03334480
      0.93300053	     -0.04000000	     -0.04000000	      0.00000000	      0.03334367
      0.93317921	     -0.04000000	     -0.04000000	      0.00000000	      0.03334254
      0.93335789	     -0.04000000	     -0.04000000	      0.00000000	      0.03334141
      0.93357253	     -0.04000000	     -0.04000000	      0.00000000	      0.03334006
      0.93378717	     -0.04000000	     -0.04000000	      0.00000000	      0.03333871
      0.93394474	     -0.04000000	     -0.04000000	      0.00000000	      0.03333773
      0.93413914	     -0.04000000	     -0.04000000	      0.00000000	      0.03333651
      0.93433354	     -0.04000000	     -0.04000000	      0.00000000	      0.03333530
      0.93452554	     -0.04000000	     -0.04000000	      0.00000000	      0.03333411
      0.93471754	     -0.04000000	     -0.04000000	      0.00000000	      0.03333292
      0.93491646	     -0.04000000	     -0.04000000	      0.00000000	      0.03333169
      0.93511538	     -0.04000000	     -0.04000000	      0.00000000	      0.03333047
      0.93530572	     -0.04000000	     -0.04000000	      0.00000000	      0.03332930
      0.93549606	     -0.04000000	     -0.04000000	      0.00000000	      0.03332813
      0.93569548	     -0.04000000	     -0.04000000	      0.00000000	      0.03332691
      0.93589490	     -0.04000000	     -0.04000000	      0.00000000	      0.03332569
      0.93607864	     -0.04000000	     -0.04000000	      0.00000000	      0.03332458
      0.93626237	     -0.04000000	     -0.04000000	      0.00000000	      0.03332346
      0.93646337	     -0.04000000	     -0.04000000	      0.00000000	      0.03332224
      0.93666438	     -0.04000000	     -0.04000000	      0.00000000	      0.03332103
      0.93683107	     -0.04000000	     -0.04000000	      0.00000000	      0.03332003
      0.93703878	     -0.04000000	     -0.04000000	      0.00000000	      0.03331878
      0.93724650	     -0.04000000	     -0.04000000	      0.00000000	      0.03331754
      0.93740657	     -0.04000000	     -0.04000000	      0.00000000	      0.03331658
      0.93760049	     -0.04000000	     -0.04000000	      0.00000000	      0.03331542
      0.93779440	     -0.04000000	     -0.04000000	      0.00000000	      0.03331427
      0.93798962	     -0.04000000	     -0.04000000	      0.00000000	      0.03331311
      0.93818484	     -0.04000000	     -0.04000000	      0.00000000	      0.03331195
      0.93836234	     -0.04000000	     -0.04000000	      0.00000000	      0.03331091
      0.93853985	     -0.04000000	     -0.04000000	      0.00000000	      0.03330986
      0.93873937	     -0.04000000	     -0.04000000	      0.00000000	      0.03330869
      0.93893890	     -0.04000000	     -0.04000000	      0.00000000	      0.03330752
      0.93909528	     -0.04000000	     -0.04000000	      0.00000000	      0.03330660
      0.93929605	     -0.04000000	     -0.04000000	      0.00000000	      0.03330543
      0.93949683	     -0.04000000	     -0.04000000	      0.00000000	      0.03330426
      0.93965558	     -0.04000000	     -0.04000000	      0.00000000	      0.03330334
      0.93985404	     -0.04000000	     -0.04000000	      0.00000000	      0.03330219
      0.94005250	     -0.04000000	     -0.04000000	      0.00000000	      0.03330104
      0.94021411	     -0.04000000	     -0.04000000	      0.00000000	      0.03330011
      0.94042542	     -0.04000000	     -0.04000000	      0.00000000	      0.03329889
      0.94063672	     -0.04000000	     -0.04000000	      0.00000000	      0.03329767
      0.94079261	     -0.04000000	     -0.04000000	      0.00000000	      0.03329678
      0.94094850	     -0.04000000	     -0.04000000	      0.00000000	      0.03329589
      0.94112193	     -0.04000000	     -0.04000000	      0.00000000	      0.03329490
      0.94129535	     -0.04000000	     -0.04000000	      0.00000000	      0.03329391
      0.94148522	     -0.04000000	     -0.04000000	      0.00000000	      0.03329283
      0.94167508	     -0.04000000	     -0.04000000	      0.00000000	      0.03329175
      0.94183086	     -0.04000000	     -0.04000000	      0.00000000	      0.03329087
      0.94203502	     -0.04000000	     -0.04000000	      0.00000000	      0.03328972
      0.94223919	     -0.04000000	     -0.04000000	      0.00000000	      0.03328857
      0.94239879	     -0.04000000	     -0.04000000	      0.00000000	      0.03328767
      0.94255839	     -0.04000000	     -0.04000000	      0.00000000	      0.03328677
      0.94273271	     -0.04000000	     -0.04000000	      0.00000000	      0.03328580
      0.94290702	     -0.04000000	     -0.04000000	      0.00000000	      0.03328482
      0.94308839	     -0.04000000	     -0.04000000	      0.00000000	      0.03328381
      0.94326977	     -0.04000000	     -0.04000000	      0.00000000	      0.03328280
      0.94342452	     -0.04000000	     -0.04000000	      0.00000000	      0.03328194
      0.94363789	     -0.04000000	     -0.04000000	      0.00000000	      0.03328075
      0.94385126	     -0.04000000	     -0.04000000	      0.00000000	      0.03327957
      0.94398554	     -0.04000000	     -0.04000000	      0.00000000	      0.03327883
      0.94411983	     -0.04000000	     -0.04000000	      0.00000000	      0.03327809
      0.94430474	     -0.04000000	     -0.04000000	      0.00000000	      0.03327707
      0.94448966	     -0.04000000	     -0.04000000	      0.00000000	      0.03327606
      0.94465552	     -0.04000000	     -0.04000000	      0.00000000	      0.03327515
      0.94482138	     -0.04000000	     -0.04000000	      0.00000000	      0.03327424
      0.94497594	     -0.04000000	     -0.04000000	      0.00000000	      0.03327339
      0.94518539	     -0.04000000	     -0.04000000	      0.00000000	      0.03327225
      0.94539483	     -0.04000000	     -0.04000000	      0.00000000	      0.03327111
      0.94554036	     -0.04000000	     -0.04000000	      0.00000000	      0.03327032
      0.94568589	     -0.04000000	     -0.04000000	      0.00000000	      0.03326953
      0.94582241	     -0.04000000	     -0.04000000	      0.00000000	      0.03326879
      0.94604103	     -0.04000000	     -0.04000000	      0.00000000	      0.03326761
      0.94619421	     -0.04000000	     -0.04000000	      0.00000000	      0.03326678
      0.94634740	     -0.04000000	     -0.04000000	      0.00000000	      0.03326596
      0.94650059	     -0.04000000	     -0.04000000	      0.00000000	      0.03326514
      0.94665659	     -0.04000000	     -0.04000000	      0.00000000	      0.03326430
      0.94686760	     -0.04000000	     -0.04000000	      0.00000000	      0.03326317
      0.94707860	     -0.04000000	     -0.04000000	      0.00000000	      0.03326204
      0.94722277	     -0.04000000	     -0.04000000	      0.00000000	      0.03326127
      0.94736694	     -0.04000000	     -0.04000000	      0.00000000	      0.03326050
      0.94753239	     -0.04000000	     -0.04000000	      0.00000000	      0.03325962
      0.94774052	     -0.04000000	     -0.04000000	      0.00000000	      0.03325852
      0.94792882	     -0.04000000	     -0.04000000	      0.00000000	      0.03325752
      0.94816156	     -0.04000000	     -0.04000000	      0.00000000	      0.03325629
      0.94830967	     -0.04000000	     -0.04000000	      0.00000000	      0.03325551
      0.94849029	     -0.04000000	     -0.04000000	      0.00000000	      0.03325456
      0.94866271	     -0.04000000	     -0.04000000	      0.00000000	      0.03325365
      0.94888166	     -0.04000000	     -0.04000000	      0.00000000	      0.03325250
      0.94902423	     -0.04000000	     -0.04000000	      0.00000000	      0.03325175
      0.94924940	     -0.04000000	     -0.04000000	      0.00000000	      0.03325058
      0.94939209	     -0.04000000	     -0.04000000	      0.00000000	      0.03324983
      0.94953477	     -0.04000000	     -0.04000000	      0.00000000	      0.03324909
      0.94971387	     -0.04000000	     -0.04000000	      0.00000000	      0.03324816
      0.94990293	     -0.04000000	     -0.04000000	      0.00000000	      0.03324718
      0.95009199	     -0.04000000	     -0.04000000	      0.00000000	      0.03324620
      0.95024750	     -0.04000000	     -0.04000000	      0.00000000	      0.03324539
      0.95040301	     -0.04000000	     -0.04000000	      0.00000000	      0.03324459
      0.95057789	     -0.04000000	     -0.04000000	      0.00000000	      0.03324369
      0.95075276	     -0.04000000	     -0.04000000	      0.00000000	      0.03324279
      0.95092764	     -0.04000000	     -0.04000000	      0.00000000	      0.03324189
      0.95108328	     -0.04000000	     -0.04000000	      0.00000000	      0.03324109
      0.95123892	     -0.04000000	     -0.04000000	      0.00000000	      0.03324029
      0.95139456	     -0.04000000	     -0.04000000	      0.00000000	      0.03323949
      0.95156366	     -0.04000000	     -0.04000000	      0.00000000	      0.03323863
      0.95173276	     -0.04000000	     -0.04000000	      0.00000000	      0.03323777
      0.95190186	     -0.04000000	     -0.04000000	      0.00000000	      0.03323691
      0.95207096	     -0.04000000	     -0.04000000	      0.00000000	      0.03323605
      0.95221085	     -0.04000000	     -0.04000000	      0.00000000	      0.03323534
      0.95235074	     -0.04000000	     -0.04000000	      0.00000000	      0.03323463
      0.95253303	     -0.04000000	     -0.04000000	      0.00000000	      0.03323371
      0.95271532	     -0.04000000	     -0.04000000	      0.00000000	      0.03323278
      0.95285305	     -0.04000000	     -0.04000000	      0.00000000	      0.03323209
      0.95299078	     -0.04000000	     -0.04000000	      0.00000000	      0.03323140
      0.95317360	     -0.04000000	     -0.04000000	      0.00000000	      0.03323048
      0.95335641	     -0.04000000	     -0.04000000	      0.00000000	      0.03322956
      0.95349308	     -0.04000000	     -0.04000000	      0.00000000	      0.03322887
      0.95362974	     -0.04000000	     -0.04000000	      0.00000000	      0.03322819
      0.95381300	     -0.04000000	     -0.04000000	      0.00000000	      0.03322727
      0.95399626	     -0.04000000	     -0.04000000	      0.00000000	      0.03322636
      0.95412931	     -0.04000000	     -0.04000000	      0.00000000	      0.03322569
      0.95426237	     -0.04000000	     -0.04000000	      0.00000000	      0.03322503
      0.95444662	     -0.04000000	     -0.04000000	      0.00000000	      0.03322411
      0.95463087	     -0.04000000	     -0.04000000	      0.00000000	      0.03322320
      0.95476180	     -0.04000000	     -0.04000000	      0.00000000	      0.03322255
      0.95489273	     -0.04000000	     -0.04000000	      0.00000000	      0.03322190
      0.95507746	     -0.04000000	     -0.04000000	      0.00000000	      0.03322099
      0.95526219	     -0.04000000	     -0.04000000	      0.00000000	      0.03322008
      0.95539084	     -0.04000000	     -0.04000000	      0.00000000	      0.03321944
      0.95551949	     -0.04000000	     -0.04000000	      0.00000000	      0.03321881
      0.95570454	     -0.04000000	     -0.04000000	      0.00000000	      0.03321790
      0.95588959	     -0.04000000	     -0.04000000	      0.00000000	      0.03321699
      0.95601650	     -0.04000000	     -0.04000000	      0.00000000	      0.03321637
      0.95614342	     -0.04000000	     -0.04000000	      0.00000000	      0.03321575
      0.95632880	     -0.04000000	     -0.04000000	      0.00000000	      0.03321484
      0.95651418	     -0.04000000	     -0.04000000	      0.00000000	      0.03321394
      0.95663892	     -0.04000000	     -0.04000000	      0.00000000	      0.03321333
      0.95676366	     -0.04000000	     -0.04000000	      0.00000000	      0.03321272
      0.95694899	     -0.04000000	     -0.04000000	      0.00000000	      0.03321182
      0.95713433	     -0.04000000	     -0.04000000	      0.00000000	      0.03321092
      0.95725823	     -0.04000000	     -0.04000000	      0.00000000	      0.03321032
      0.95738213	     -0.04000000	     -0.04000000	      0.00000000	      0.03320972
      0.95756817	     -0.04000000	     -0.04000000	      0.00000000	      0.03320882
      0.95773384	     -0.04000000	     -0.04000000	      0.00000000	      0.03320802
      0.95787780	     -0.04000000	     -0.04000000	      0.00000000	      0.03320733
      0.95802175	     -0.04000000	     -0.04000000	      0.00000000	      0.03320663
      0.95820280	     -0.04000000	     -0.04000000	      0.00000000	      0.03320576
      0.95833754	     -0.04000000	     -0.04000000	      0.00000000	      0.03320511
      0.95847228	     -0.04000000	     -0.04000000	      0.00000000	      0.03320447
      0.95863854	     -0.04000000	     -0.04000000	      0.00000000	      0.03320367
      0.95880330	     -0.04000000	     -0.04000000	      0.00000000	      0.03320288
      0.95896806	     -0.04000000	     -0.04000000	      0.00000000	      0.03320210
      0.95913282	     -0.04000000	     -0.04000000	      0.00000000	      0.03320131
      0.95926978	     -0.04000000	     -0.04000000	      0.00000000	      0.03320066
      0.95940674	     -0.04000000	     -0.04000000	      0.00000000	      0.03320000
      0.95954370	     -0.04000000	     -0.04000000	      0.00000000	      0.03319935
      0.95972395	     -0.04000000	     -0.04000000	      0.00000000	      0.03319850
      0.95987848	     -0.04000000	     -0.04000000	      0.00000000	      0.03319777
      0.96003302	     -0.04000000	     -0.04000000	      0.00000000	      0.03319703
      0.96018755	     -0.04000000	     -0.04000000	      0.00000000	      0.03319630
      0.96032478	     -0.04000000	     -0.04000000	      0.00000000	      0.03319565
      0.96046201	     -0.04000000	     -0.04000000	      0.00000000	      0.03319501
      0.96064008	     -0.04000000	     -0.04000000	      0.00000000	      0.03319417
      0.96077667	     -0.04000000	     -0.04000000	      0.00000000	      0.03319353
      0.96091325	     -0.04000000	     -0.04000000	      0.00000000	      0.03319288
      0.96104984	     -0.04000000	     -0.04000000	      0.00000000	      0.03319224
      0.96122877	     -0.04000000	     -0.04000000	      0.00000000	      0.03319140
      0.96137889	     -0.04000000	     -0.04000000	      0.00000000	      0.03319070
      0.96152900	     -0.04000000	     -0.04000000	      0.00000000	      0.03319000
      0.96167912	     -0.04000000	     -0.04000000	      0.00000000	      0.03318930
      0.96182924	     -0.04000000	     -0.04000000	      0.00000000	      0.03318860
      0.96197935	     -0.04000000	     -0.04000000	      0.00000000	      0.03318790
      0.96212947	     -0.04000000	     -0.04000000	      0.00000000	      0.03318720
      0.96227958	     -0.04000000	     -0.04000000	      0.00000000	      0.03318650
      0.96242970	     -0.04000000	     -0.04000000	      0.00000000	      0.03318580
      0.96257981	     -0.04000000	     -0.04000000	      0.00000000	      0.03318511
      0.96271064	     -0.04000000	     -0.04000000	      0.00000000	      0.03318450
      0.96284147	     -0.04000000	     -0.04000000	      0.00000000	      0.03318389
      0.96302013	     -0.04000000	     -0.04000000	      0.00000000	      0.03318307
      0.96315556	     -0.04000000	     -0.04000000	      0.00000000	      0.03318244
      0.96329100	     -0.04000000	     -0.04000000	      0.00000000	      0.03318182
      0.96342643	     -0.04000000	     -0.04000000	      0.00000000	      0.03318119
      0.96360240	     -0.04000000	     -0.04000000	      0.00000000	      0.03318039
      0.96374631	     -0.04000000	     -0.04000000	      0.00000000	      0.03317972
      0.96389023	     -0.04000000	     -0.04000000	      0.00000000	      0.03317906
      0.96403414	     -0.04000000	     -0.04000000	      0.00000000	      0.03317840
      0.96417805	     -0.04000000	     -0.04000000	      0.00000000	      0.03317774
      0.96432197	     -0.04000000	     -0.04000000	      0.00000000	      0.03317709
      0.96446588	     -0.04000000	     -0.04000000	      0.00000000	      0.03317643
      0.96460979	     -0.04000000	     -0.04000000	      0.00000000	      0.03317577
      0.96476914	     -0.04000000	     -0.04000000	      0.00000000	      0.03317504
      0.96492849	     -0.04000000	     -0.04000000	      0.00000000	      0.03317432
      0.96505409	     -0.04000000	     -0.04000000	      0.00000000	      0.03317375
      0.96517969	     -0.04000000	     -0.04000000	      0.00000000	      0.03317318
      0.96536358	     -0.04000000	     -0.04000000	      0.00000000	      0.03317234
      0.96549277	     -0.04000000	     -0.04000000	      0.00000000	      0.03317176
      0.96562196	     -0.04000000	     -0.04000000	      0.00000000	      0.03317117
      0.96578281	     -0.04000000	     -0.04000000	      0.00000000	      0.03317044
      0.96593622	     -0.04000000	     -0.04000000	      0.00000000	      0.03316975
      0.96608963	     -0.04000000	     -0.04000000	      0.00000000	      0.03316906
      0.96624304	     -0.04000000	     -0.04000000	      0.00000000	      0.03316837
      0.96637216	     -0.04000000	     -0.04000000	      0.00000000	      0.03316779
      0.96650129	     -0.04000000	     -0.04000000	      0.00000000	      0.03316720
      0.96663041	     -0.04000000	     -0.04000000	      0.00000000	      0.03316662
      0.96681034	     -0.04000000	     -0.04000000	      0.00000000	      0.03316582
      0.96694623	     -0.04000000	     -0.04000000	      0.00000000	      0.03316521
      0.96708213	     -0.04000000	     -0.04000000	      0.00000000	      0.03316460
      0.96721802	     -0.04000000	     -0.04000000	      0.00000000	      0.03316399
      0.96739386	     -0.04000000	     -0.04000000	      0.00000000	      0.03316320
      0.96751493	     -0.04000000	     -0.04000000	      0.00000000	      0.03316266
      0.96763599	     -0.04000000	     -0.04000000	      0.00000000	      0.03316212
      0.96780186	     -0.04000000	     -0.04000000	      0.00000000	      0.03316138
      0.96796179	     -0.04000000	     -0.04000000	      0.00000000	      0.03316067
      0.96812173	     -0.04000000	     -0.04000000	      0.00000000	      0.03315996
      0.96825231	     -0.04000000	     -0.04000000	      0.00000000	      0.03315938
      0.96838288	     -0.04000000	     -0.04000000	      0.00000000	      0.03315880
      0.96854858	     -0.04000000	     -0.04000000	      0.00000000	      0.03315807
      0.96868079	     -0.04000000	     -0.04000000	      0.00000000	      0.03315748
      0.96881300	     -0.04000000	     -0.04000000	      0.00000000	      0.03315690
      0.96894522	     -0.04000000	     -0.04000000	      0.00000000	      0.03315631
      0.96912353	     -0.04000000	     -0.04000000	      0.00000000	      0.03315553
      0.96924206	     -0.04000000	     -0.04000000	      0.00000000	      0.03315500
      0.96936059	     -0.04000000	     -0.04000000	      0.00000000	      0.03315448
      0.96952745	     -0.04000000	     -0.04000000	      0.00000000	      0.03315375
      0.96968715	     -0.04000000	     -0.04000000	      0.00000000	      0.03315304
      0.96984685	     -0.04000000	     -0.04000000	      0.00000000	      0.03315234
      0.96997478	     -0.04000000	     -0.04000000	      0.00000000	      0.03315178
      0.97010270	     -0.04000000	     -0.04000000	      0.00000000	      0.03315122
      0.97026769	     -0.04000000	     -0.04000000	      0.00000000	      0.03315050
      0.97039894	     -0.04000000	     -0.04000000	      0.00000000	      0.03314992
      0.97053020	     -0.04000000	     -0.04000000	      0.00000000	      0.03314935
      0.97066145	     -0.04000000	     -0.04000000	      0.00000000	      0.03314878
      0.97083493	     -0.04000000	     -0.04000000	      0.00000000	      0.03314802
      0.97095409	     -0.04000000	     -0.04000000	      0.00000000	      0.03314750
      0.97107324	     -0.04000000	     -0.04000000	      0.00000000	      0.03314698
      0.97123544	     -0.04000000	     -0.04000000	      0.00000000	      0.03314628
      0.97138905	     -0.04000000	     -0.04000000	      0.00000000	      0.03314561
      0.97154265	     -0.04000000	     -0.04000000	      0.00000000	      0.03314494
      0.97167005	     -0.04000000	     -0.04000000	      0.00000000	      0.03314439
      0.97179744	     -0.04000000	     -0.04000000	      0.00000000	      0.03314384
      0.97195714	     -0.04000000	     -0.04000000	      0.00000000	      0.03314315
      0.97208920	     -0.04000000	     -0.04000000	      0.00000000	      0.03314258
      0.97222125	     -0.04000000	     -0.04000000	      0.00000000	      0.03314201
      0.97235331	     -0.04000000	     -0.04000000	      0.00000000	      0.03314144
      0.97251477	     -0.04000000	     -0.04000000	      0.00000000	      0.03314074
      0.97263830	     -0.04000000	     -0.04000000	      0.00000000	      0.03314021
      0.97276184	     -0.04000000	     -0.04000000	      0.00000000	      0.03313968
      0.97291374	     -0.04000000	     -0.04000000	      0.00000000	      0.03313903
      0.97305816	     -0.04000000	     -0.04000000	      0.00000000	      0.03313841
      0.97320259	     -0.04000000	     -0.04000000	      0.00000000	      0.03313779
      0.97334701	     -0.04000000	     -0.04000000	      0.00000000	      0.03313717
      0.97347046	     -0.04000000	     -0.04000000	      0.00000000	      0.03313664
      0.97359390	     -0.04000000	     -0.04000000	      0.00000000	      0.03313611
      0.97371734	     -0.04000000	     -0.04000000	      0.00000000	      0.03313558
      0.97390437	     -0.04000000	     -0.04000000	      0.00000000	      0.03313478
      0.97401454	     -0.04000000	     -0.04000000	      0.00000000	      0.03313431
      0.97412472	     -0.04000000	     -0.04000000	      0.00000000	      0.03313384
      0.97429827	     -0.04000000	     -0.04000000	      0.00000000	      0.03313311
      0.97442104	     -0.04000000	     -0.04000000	      0.00000000	      0.03313258
      0.97466987	     -0.04000000	     -0.04000000	      0.00000000	      0.03313153
      0.97476656	     -0.04000000	     -0.04000000	      0.00000000	      0.03313112
      0.97488895	     -0.04000000	     -0.04000000	      0.00000000	      0.03313060
      0.97510182	     -0.04000000	     -0.04000000	      0.00000000	      0.03312969
      0.97533057	     -0.04000000	     -0.04000000	      0.00000000	      0.03312873
      0.97543466	     -0.04000000	     -0.04000000	      0.00000000	      0.03312829
      0.97556158	     -0.04000000	     -0.04000000	      0.00000000	      0.03312775
      0.97574051	     -0.04000000	     -0.04000000	      0.00000000	      0.03312700
      0.97586752	     -0.04000000	     -0.04000000	      0.00000000	      0.03312646
      0.97599453	     -0.04000000	     -0.04000000	      0.00000000	      0.03312593
      0.97612155	     -0.04000000	     -0.04000000	      0.00000000	      0.03312539
      0.97629122	     -0.04000000	     -0.04000000	      0.00000000	      0.03312468
      0.97640544	     -0.04000000	     -0.04000000	      0.00000000	      0.03312420
      0.97651965	     -0.04000000	     -0.04000000	      0.00000000	      0.03312372
      0.97667915	     -0.04000000	     -0.04000000	      0.00000000	      0.03312305
      0.97682671	     -0.04000000	     -0.04000000	      0.00000000	      0.03312243
      0.97697427	     -0.04000000	     -0.04000000	      0.00000000	      0.03312181
      0.97709720	     -0.04000000	     -0.04000000	      0.00000000	      0.03312130
      0.97722013	     -0.04000000	     -0.04000000	      0.00000000	      0.03312079
      0.97737243	     -0.04000000	     -0.04000000	      0.00000000	      0.03312015
      0.97750255	     -0.04000000	     -0.04000000	      0.00000000	      0.03311961
      0.97763267	     -0.04000000	     -0.04000000	      0.00000000	      0.03311907
      0.97776279	     -0.04000000	     -0.04000000	      0.00000000	      0.03311852
      0.97789291	     -0.04000000	     -0.04000000	      0.00000000	      0.03311798
      0.97802303	     -0.04000000	     -0.04000000	      0.00000000	      0.03311744
      0.97818044	     -0.04000000	     -0.04000000	      0.00000000	      0.03311679
      0.97829592	     -0.04000000	     -0.04000000	      0.00000000	      0.03311631
      0.97841141	     -0.04000000	     -0.04000000	      0.00000000	      0.03311583
      0.97856378	     -0.04000000	     -0.04000000	      0.00000000	      0.03311520
      0.97870566	     -0.04000000	     -0.04000000	      0.00000000	      0.03311461
      0.97884755	     -0.04000000	     -0.04000000	      0.00000000	      0.03311403
      0.97897216	     -0.04000000	     -0.04000000	      0.00000000	      0.03311351
      0.97909677	     -0.04000000	     -0.04000000	      0.00000000	      0.03311300
      0.97922138	     -0.04000000	     -0.04000000	      0.00000000	      0.03311248
      0.97937472	     -0.04000000	     -0.04000000	      0.00000000	      0.03311185
      0.97950477	     -0.04000000	     -0.04000000	      0.00000000	      0.03311131
      0.97963482	     -0.04000000	     -0.04000000	      0.00000000	      0.03311078
      0.97976488	     -0.04000000	     -0.04000000	      0.00000000	      0.03311024
      0.97989493	     -0.04000000	     -0.04000000	      0.00000000	      0.03310971
      0.98002498	     -0.04000000	     -0.04000000	      0.00000000	      0.03310918
      0.98015503	     -0.04000000	     -0.04000000	      0.00000000	      0.03310864
      0.98028508	     -0.04000000	     -0.04000000	      0.00000000	      0.03310811
      0.98041513	     -0.04000000	     -0.04000000	      0.00000000	      0.03310758
      0.98054519	     -0.04000000	     -0.04000000	      0.00000000	      0.03310704
      0.98067524	     -0.04000000	     -0.04000000	      0.00000000	      0.03310651
      0.98083228	     -0.04000000	     -0.04000000	      0.00000000	      0.03310587
      0.98094258	     -0.04000000	     -0.04000000	      0.00000000	      0.03310542
      0.98105288	     -0.04000000	     -0.04000000	      0.00000000	      0.03310497
      0.98120848	     -0.04000000	     -0.04000000	      0.00000000	      0.03310434
      0.98135198	     -0.04000000	     -0.04000000	      0.00000000	      0.03310375
      0.98149549	     -0.04000000	     -0.04000000	      0.00000000	      0.03310317
      0.98161404	     -0.04000000	     -0.04000000	      0.00000000	      0.03310269
      0.98173259	     -0.04000000	     -0.04000000	      0.00000000	      0.03310220
      0.98188108	     -0.04000000	     -0.04000000	      0.00000000	      0.03310160
      0.98200942	     -0.04000000	     -0.04000000	      0.00000000	      0.03310108
      0.98213776	     -0.04000000	     -0.04000000	      0.00000000	      0.03310056
      0.98226610	     -0.04000000	     -0.04000000	      0.00000000	      0.03310004
      0.98239444	     -0.04000000	     -0.04000000	      0.00000000	      0.03309952
      0.98252278	     -0.04000000	     -0.04000000	      0.00000000	      0.03309900
      0.98265112	     -0.04000000	     -0.04000000	      0.00000000	      0.03309848
      0.98277947	     -0.04000000	     -0.04000000	      0.00000000	      0.03309796
      0.98290781	     -0.04000000	     -0.04000000	      0.00000000	      0.03309745
      0.98303615	     -0.04000000	     -0.04000000	      0.00000000	      0.03309693
      0.98316449	     -0.04000000	     -0.04000000	      0.00000000	      0.03309641
      0.98329283	     -0.04000000	     -0.04000000	      0.00000000	      0.03309589
      0.98342117	     -0.04000000	     -0.04000000	      0.00000000	      0.03309538
      0.98354951	     -0.04000000	     -0.04000000	      0.00000000	      0.03309486
      0.98367785	     -0.04000000	     -0.04000000	      0.00000000	      0.03309435
      0.98380619	     -0.04000000	     -0.04000000	      0.00000000	      0.03309383
      0.98393454	     -0.04000000	     -0.04000000	      0.00000000	      0.03309332
      0.98406288	     -0.04000000	     -0.04000000	      0.00000000	      0.03309280
      0.98419122	     -0.04000000	     -0.04000000	      0.00000000	      0.03309229
      0.98431956	     -0.04000000	     -0.04000000	      0.00000000	      0.03309177
      0.98444790	     -0.04000000	     -0.04000000	      0.00000000	      0.03309126
      0.98457624	     -0.04000000	     -0.04000000	      0.00000000	      0.03309075
      0.98470458	     -0.04000000	     -0.04000000	      0.00000000	      0.03309024
      0.98483292	     -0.04000000	     -0.04000000	      0.00000000	      0.03308972
      0.98496126	     -0.04000000	     -0.04000000	      0.00000000	      0.03308921
      0.98508961	     -0.04000000	     -0.04000000	      0.00000000	      0.03308870
      0.98521795	     -0.04000000	     -0.04000000	      0.00000000	      0.03308819
      0.98534629	     -0.04000000	     -0.04000000	      0.00000000	      0.03308768
      0.98547463	     -0.04000000	     -0.04000000	      0.00000000	      0.03308717
      0.98560297	     -0.04000000	     -0.04000000	      0.00000000	      0.03308666
      0.98573131	     -0.04000000	     -0.04000000	      0.00000000	      0.03308615
      0.98585965	     -0.04000000	     -0.04000000	      0.00000000	      0.03308564
      0.98598799	     -0.04000000	     -0.04000000	      0.00000000	      0.03308513
      0.98611633	     -0.04000000	     -0.04000000	      0.00000000	      0.03308462
      0.98622958	     -0.04000000	     -0.04000000	      0.00000000	      0.03308417
      0.98634283	     -0.04000000	     -0.04000000	      0.00000000	      0.03308373
      0.98648619	     -0.04000000	     -0.04000000	      0.00000000	      0.03308316
      0.98662955	     -0.04000000	     -0.04000000	      0.00000000	      0.03308259
      0.98673504	     -0.04000000	     -0.04000000	      0.00000000	      0.03308218
      0.98684052	     -0.04000000	     -0.04000000	      0.00000000	      0.03308176
      0.98700062	     -0.04000000	     -0.04000000	      0.00000000	      0.03308113
      0.98712696	     -0.04000000	     -0.04000000	      0.00000000	      0.03308063
      0.98725331	     -0.04000000	     -0.04000000	      0.00000000	      0.03308013
      0.98737965	     -0.04000000	     -0.04000000	      0.00000000	      0.03307964
      0.98750600	     -0.04000000	     -0.04000000	      0.00000000	      0.03307914
      0.98763234	     -0.04000000	     -0.04000000	      0.00000000	      0.03307864
      0.98775869	     -0.04000000	     -0.04000000	      0.00000000	      0.03307815
      0.98788503	     -0.04000000	     -0.04000000	      0.00000000	      0.03307765
      0.98801138	     -0.04000000	     -0.04000000	      0.00000000	      0.03307716
      0.98813772	     -0.04000000	     -0.04000000	      0.00000000	      0.03307666
      0.98826406	     -0.04000000	     -0.04000000	      0.00000000	      0.03307617
      0.98839041	     -0.04000000	     -0.04000000	      0.00000000	      0.03307567
      0.98851675	     -0.04000000	     -0.04000000	      0.00000000	      0.03307518
      0.98862995	     -0.04000000	     -0.04000000	      0.00000000	      0.03307474
      0.98874315	     -0.04000000	     -0.04000000	      0.00000000	      0.03307429
      0.98885636	     -0.04000000	     -0.04000000	      0.00000000	      0.03307385
      0.98901926	     -0.04000000	     -0.04000000	      0.00000000	      0.03307322
      0.98912918	     -0.04000000	     -0.04000000	      0.00000000	      0.03307279
      0.98923910	     -0.04000000	     -0.04000000	      0.00000000	      0.03307236
      0.98938503	     -0.04000000	     -0.04000000	      0.00000000	      0.03307179
      0.98951335	     -0.04000000	     -0.04000000	      0.00000000	      0.03307129
      0.98964168	     -0.04000000	     -0.04000000	      0.00000000	      0.03307080
      0.98977001	     -0.04000000	     -0.04000000	      0.00000000	      0.03307030
      0.98989833	     -0.04000000	     -0.04000000	      0.00000000	      0.03306980
      0.99001075	     -0.04000000	     -0.04000000	      0.00000000	      0.03306936
      0.99012317	     -0.04000000	     -0.04000000	      0.00000000	      0.03306893
      0.99026188	     -0.04000000	     -0.04000000	      0.00000000	      0.03306839
      0.99040060	     -0.04000000	     -0.04000000	      0.00000000	      0.03306785
      0.99050550	     -0.04000000	     -0.04000000	      0.00000000	      0.03306745
      0.99061040	     -0.04000000	     -0.04000000	      0.00000000	      0.03306704
      0.99076290	     -0.04000000	     -0.04000000	      0.00000000	      0.03306645
      0.99087170	     -0.04000000	     -0.04000000	      0.00000000	      0.03306603
      0.99098050	     -0.04000000	     -0.04000000	      0.00000000	      0.03306561
      0.99114380	     -0.04000000	     -0.04000000	      0.00000000	      0.03306498
      0.99126453	     -0.04000000	     -0.04000000	      0.00000000	      0.03306452
      0.99138527	     -0.04000000	     -0.04000000	      0.00000000	      0.03306405
      0.99150600	     -0.04000000	     -0.04000000	      0.00000000	      0.03306359
      0.99162674	     -0.04000000	     -0.04000000	      0.00000000	      0.03306312
      0.99177948	     -0.04000000	     -0.04000000	      0.00000000	      0.03306254
      0.99188260	     -0.04000000	     -0.04000000	      0.00000000	      0.03306214
      0.99198572	     -0.04000000	     -0.04000000	      0.00000000	      0.03306175
      0.99213580	     -0.04000000	     -0.04000000	      0.00000000	      0.03306117
      0.99226828	     -0.04000000	     -0.04000000	      0.00000000	      0.03306066
      0.99240077	     -0.04000000	     -0.04000000	      0.00000000	      0.03306015
      0.99251594	     -0.04000000	     -0.04000000	      0.00000000	      0.03305971
      0.99263111	     -0.04000000	     -0.04000000	      0.00000000	      0.03305927
      0.99274628	     -0.04000000	     -0.04000000	      0.00000000	      0.03305883
      0.99288969	     -0.04000000	     -0.04000000	      0.00000000	      0.03305829
      0.99300791	     -0.04000000	     -0.04000000	      0.00000000	      0.03305783
      0.99312614	     -0.04000000	     -0.04000000	      0.00000000	      0.03305738
      0.99324436	     -0.04000000	     -0.04000000	      0.00000000	      0.03305693
      0.99336259	     -0.04000000	     -0.04000000	      0.00000000	      0.03305648
      0.99350820	     -0.04000000	     -0.04000000	      0.00000000	      0.03305593
      0.99361568	     -0.04000000	     -0.04000000	      0.00000000	      0.03305552
      0.99372316	     -0.04000000	     -0.04000000	      0.00000000	      0.03305511
      0.99386313	     -0.04000000	     -0.04000000	      0.00000000	      0.03305458
      0.99400311	     -0.04000000	     -0.04000000	      0.00000000	      0.03305405
      0.99410908	     -0.04000000	     -0.04000000	      0.00000000	      0.03305364
      0.99421504	     -0.04000000	     -0.04000000	      0.00000000	      0.03305324
      0.99435520	     -0.04000000	     -0.04000000	      0.00000000	      0.03305271
      0.99448221	     -0.04000000	     -0.04000000	      0.00000000	      0.03305223
      0.99460923	     -0.04000000	     -0.04000000	      0.00000000	      0.03305175
      0.99473625	     -0.04000000	     -0.04000000	      0.00000000	      0.03305127
      0.99484525	     -0.04000000	     -0.04000000	      0.00000000	      0.03305086
      0.99495424	     -0.04000000	     -0.04000000	      0.00000000	      0.03305045
      0.99508669	     -0.04000000	     -0.04000000	      0.00000000	      0.03304995
      0.99521914	     -0.04000000	     -0.04000000	      0.00000000	      0.03304945
      0.99533216	     -0.04000000	     -0.04000000	      0.00000000	      0.03304902
      0.99544519	     -0.04000000	     -0.04000000	      0.00000000	      0.03304859
      0.99555822	     -0.04000000	     -0.04000000	      0.00000000	      0.03304817
      0.99570339	     -0.04000000	     -0.04000000	      0.00000000	      0.03304762
      0.99581403	     -0.04000000	     -0.04000000	      0.00000000	      0.03304721
      0.99592467	     -0.04000000	     -0.04000000	      0.00000000	      0.03304679
      0.99605848	     -0.04000000	     -0.04000000	      0.00000000	      0.03304629
      0.99619230	     -0.04000000	     -0.04000000	      0.00000000	      0.03304579
      0.99629747	     -0.04000000	     -0.04000000	      0.00000000	      0.03304539
      0.99640264	     -0.04000000	     -0.04000000	      0.00000000	      0.03304500
      0.99654000	     -0.04000000	     -0.04000000	      0.00000000	      0.03304449
      0.99666541	     -0.04000000	     -0.04000000	      0.00000000	      0.03304402
      0.99679083	     -0.04000000	     -0.04000000	      0.00000000	      0.03304355
      0.99691625	     -0.04000000	     -0.04000000	      0.00000000	      0.03304308
      0.99702395	     -0.04000000	     -0.04000000	      0.00000000	      0.03304268
      0.99713166	     -0.04000000	     -0.04000000	      0.00000000	      0.03304228
      0.99726294	     -0.04000000	     -0.04000000	      0.00000000	      0.03304179
      0.99739422	     -0.04000000	     -0.04000000	      0.00000000	      0.03304130
      0.99750539	     -0.04000000	     -0.04000000	      0.00000000	      0.03304089
      0.99761656	     -0.04000000	     -0.04000000	      0.00000000	      0.03304048
      0.99772773	     -0.04000000	     -0.04000000	      0.00000000	      0.03304006
      0.99787360	     -0.04000000	     -0.04000000	      0.00000000	      0.03303952
      0.99798257	     -0.04000000	     -0.04000000	      0.00000000	      0.03303912
      0.99809153	     -0.04000000	     -0.04000000	      0.00000000	      0.03303871
      0.99822504	     -0.04000000	     -0.04000000	      0.00000000	      0.03303822
      0.99835855	     -0.04000000	     -0.04000000	      0.00000000	      0.03303773
      0.99846128	     -0.04000000	     -0.04000000	      0.00000000	      0.03303735
      0.99856401	     -0.04000000	     -0.04000000	      0.00000000	      0.03303697
      0.99870203	     -0.04000000	     -0.04000000	      0.00000000	      0.03303646
      0.99882700	     -0.04000000	     -0.04000000	      0.00000000	      0.03303600
      0.99895197	     -0.04000000	     -0.04000000	      0.00000000	      0.03303554
      0.99907693	     -0.04000000	     -0.04000000	      0.00000000	      0.03303508
      0.99918160	     -0.04000000	     -0.04000000	      0.00000000	      0.03303469
      0.99928627	     -0.04000000	     -0.04000000	      0.00000000	      0.03303431
      0.99941865	     -0.04000000	     -0.04000000	      0.00000000	      0.03303382
      0.99955103	     -0.04000000	     -0.04000000	      0.00000000	      0.03303334
      0.99965976	     -0.04000000	     -0.04000000	      0.00000000	      0.03303294
      0.99976850	     -0.04000000	     -0.04000000	      0.00000000	      0.03303254
      0.99987723	     -0.04000000	     -0.04000000	      0.00000000	      0.03303214
      1.00002720	     -0.04000000	     -0.04000000	      0.00000000	      0.03303160
      1.00013291	     -0.04000000	     -0.04000000	      0.00000000	      0.03303121
      1.00023863	     -0.04000000	     -0.04000000	      0.00000000	      0.03303082
      1.00037431	     -0.04000000	     -0.04000000	      0.00000000	      0.03303033
      1.00050999	     -0.04000000	     -0.04000000	      0.00000000	      0.03302984
      1.00060922	     -0.04000000	     -0.04000000	      0.00000000	      0.03302947
      1.00070844	     -0.04000000	     -0.04000000	      0.00000000	      0.03302911
      1.00084939	     -0.04000000	     -0.04000000	      0.00000000	      0.03302860
      1.00097539	     -0.04000000	     -0.04000000	      0.00000000	      0.03302814
      1.00110140	     -0.04000000	     -0.04000000	      0.00000000	      0.03302769
      1.00121171	     -0.04000000	     -0.04000000	      0.00000000	      0.03302729
      1.00132202	     -0.04000000	     -0.04000000	      0.00000000	      0.03302689
      1.00143233	     -0.04000000	     -0.04000000	      0.00000000	      0.03302649
      1.00156948	     -0.04000000	     -0.04000000	      0.00000000	      0.03302599
      1.00168249	     -0.04000000	     -0.04000000	      0.00000000	      0.03302559
      1.00179551	     -0.04000000	     -0.04000000	      0.00000000	      0.03302518
      1.00190852	     -0.04000000	     -0.04000000	      0.00000000	      0.03302477
      1.00202153	     -0.04000000	     -0.04000000	      0.00000000	      0.03302436
      1.00216207	     -0.04000000	     -0.04000000	      0.00000000	      0.03302386
      1.00226490	     -0.04000000	     -0.04000000	      0.00000000	      0.03302349
      1.00236774	     -0.04000000	     -0.04000000	      0.00000000	      0.03302312
      1.00250244	     -0.04000000	     -0.04000000	      0.00000000	      0.03302264
      1.00263714	     -0.04000000	     -0.04000000	      0.00000000	      0.03302215
      1.00273806	     -0.04000000	     -0.04000000	      0.00000000	      0.03302179
      1.00283898	     -0.04000000	     -0.04000000	      0.00000000	      0.03302143
      1.00297437	     -0.04000000	     -0.04000000	      0.00000000	      0.03302095
      1.00309674	     -0.04000000	     -0.04000000	      0.00000000	      0.03302051
      1.00321910	     -0.04000000	     -0.04000000	      0.00000000	      0.03302007
      1.00334147	     -0.04000000	     -0.04000000	      0.00000000	      0.03301964
      1.00344480	     -0.04000000	     -0.04000000	      0.00000000	      0.03301927
      1.00354813	     -0.04000000	     -0.04000000	      0.00000000	      0.03301890
      1.00367660	     -0.04000000	     -0.04000000	      0.00000000	      0.03301844
      1.00380506	     -0.04000000	     -0.04000000	      0.00000000	      0.03301799
      1.00391325	     -0.04000000	     -0.04000000	      0.00000000	      0.03301760
      1.00402144	     -0.04000000	     -0.04000000	      0.00000000	      0.03301722
      1.00412963	     -0.04000000	     -0.04000000	      0.00000000	      0.03301684
      1.00427048	     -0.04000000	     -0.04000000	      0.00000000	      0.03301634
      1.00437567	     -0.04000000	     -0.04000000	      0.00000000	      0.03301597
      1.00448087	     -0.04000000	     -0.04000000	      0.00000000	      0.03301559
      1.00461041	     -0.04000000	     -0.04000000	      0.00000000	      0.03301514
      1.00473996	     -0.04000000	     -0.04000000	      0.00000000	      0.03301468
      1.00484104	     -0.04000000	     -0.04000000	      0.00000000	      0.03301432
      1.00494212	     -0.04000000	     -0.04000000	      0.00000000	      0.03301397
      1.00507368	     -0.04000000	     -0.04000000	      0.00000000	      0.03301350
      1.00519450	     -0.04000000	     -0.04000000	      0.00000000	      0.03301308
      1.00531532	     -0.04000000	     -0.04000000	      0.00000000	      0.03301266
      1.00543613	     -0.04000000	     -0.04000000	      0.00000000	      0.03301223
      1.00553885	     -0.04000000	     -0.04000000	      0.00000000	      0.03301187
      1.00564157	     -0.04000000	     -0.04000000	      0.00000000	      0.03301151
      1.00576824	     -0.04000000	     -0.04000000	      0.00000000	      0.03301107
      1.00589492	     -0.04000000	     -0.04000000	      0.00000000	      0.03301063
      1.00600265	     -0.04000000	     -0.04000000	      0.00000000	      0.03301025
      1.00611038	     -0.04000000	     -0.04000000	      0.00000000	      0.03300988
      1.00621811	     -0.04000000	     -0.04000000	      0.00000000	      0.03300950
      1.00635553	     -0.04000000	     -0.04000000	      0.00000000	      0.03300902
      1.00646046	     -0.04000000	     -0.04000000	      0.00000000	      0.03300866
      1.00656539	     -0.04000000	     -0.04000000	      0.00000000	      0.03300829
      1.00669247	     -0.04000000	     -0.04000000	      0.00000000	      0.03300785
      1.00681955	     -0.04000000	     -0.04000000	      0.00000000	      0.03300741
      1.00692086	     -0.04000000	     -0.04000000	      0.00000000	      0.03300706
      1.00702216	     -0.04000000	     -0.04000000	      0.00000000	      0.03300671
      1.00715074	     -0.04000000	     -0.04000000	      0.00000000	      0.03300626
      1.00727933	     -0.04000000	     -0.04000000	      0.00000000	      0.03300582
      1.00738289	     -0.04000000	     -0.04000000	      0.00000000	      0.03300546
      1.00748644	     -0.04000000	     -0.04000000	      0.00000000	      0.03300510
      1.00761226	     -0.04000000	     -0.04000000	      0.00000000	      0.03300467
      1.00773807	     -0.04000000	     -0.04000000	      0.00000000	      0.03300424
      1.00784181	     -0.04000000	     -0.04000000	      0.00000000	      0.03300388
      1.00794555	     -0.04000000	     -0.04000000	      0.00000000	      0.03300352
      1.00807011	     -0.04000000	     -0.04000000	      0.00000000	      0.03300310
      1.00819466	     -0.04000000	     -0.04000000	      0.00000000	      0.03300267
      1.00829944	     -0.04000000	     -0.04000000	      0.00000000	      0.03300231
      1.00840421	     -0.04000000	     -0.04000000	      0.00000000	      0.03300195
      1.00850899	     -0.04000000	     -0.04000000	      0.00000000	      0.03300159
      1.00865171	     -0.04000000	     -0.04000000	      0.00000000	      0.03300111
      1.00875367	     -0.04000000	     -0.04000000	      0.00000000	      0.03300076
      1.00885563	     -0.04000000	     -0.04000000	      0.00000000	      0.03300041
      1.00898521	     -0.04000000	     -0.04000000	      0.00000000	      0.03299997
      1.00911479	     -0.04000000	     -0.04000000	      0.00000000	      0.03299953
      1.00921163	     -0.04000000	     -0.04000000	      0.00000000	      0.03299920
      1.00930848	     -0.04000000	     -0.04000000	      0.00000000	      0.03299887
      1.00944154	     -0.04000000	     -0.04000000	      0.00000000	      0.03299842
      1.00956177	     -0.04000000	     -0.04000000	      0.00000000	      0.03299801
      1.00968200	     -0.04000000	     -0.04000000	      0.00000000	      0.03299760
      1.00978909	     -0.04000000	     -0.04000000	      0.00000000	      0.03299724
      1.00989618	     -0.04000000	     -0.04000000	      0.00000000	      0.03299688
      1.01000327	     -0.04000000	     -0.04000000	      0.00000000	      0.03299652
      1.01013228	     -0.04000000	     -0.04000000	      0.00000000	      0.03299608
      1.01024137	     -0.04000000	     -0.04000000	      0.00000000	      0.03299571
      1.01035046	     -0.04000000	     -0.04000000	      0.00000000	      0.03299535
      1.01045955	     -0.04000000	     -0.04000000	      0.00000000	      0.03299498
      1.01056864	     -0.04000000	     -0.04000000	      0.00000000	      0.03299461
      1.01070164	     -0.04000000	     -0.04000000	      0.00000000	      0.03299417
      1.01080194	     -0.04000000	     -0.04000000	      0.00000000	      0.03299383
      1.01090224	     -0.04000000	     -0.04000000	      0.00000000	      0.03299349
      1.01102997	     -0.04000000	     -0.04000000	      0.00000000	      0.03299307
      1.01115770	     -0.04000000	     -0.04000000	      0.00000000	      0.03299264
      1.01125601	     -0.04000000	     -0.04000000	      0.00000000	      0.03299231
      1.01135432	     -0.04000000	     -0.04000000	      0.00000000	      0.03299198
      1.01148301	     -0.04000000	     -0.04000000	      0.00000000	      0.03299155
      1.01160005	     -0.04000000	     -0.04000000	      0.00000000	      0.03299116
      1.01171708	     -0.04000000	     -0.04000000	      0.00000000	      0.03299077
      1.01183412	     -0.04000000	     -0.04000000	      0.00000000	      0.03299038
      1.01193563	     -0.04000000	     -0.04000000	      0.00000000	      0.03299005
      1.01203714	     -0.04000000	     -0.04000000	      0.00000000	      0.03298971
      1.01213866	     -0.04000000	     -0.04000000	      0.00000000	      0.03298937
      1.01228399	     -0.04000000	     -0.04000000	      0.00000000	      0.03298889
      1.01238398	     -0.04000000	     -0.04000000	      0.00000000	      0.03298856
      1.01248397	     -0.04000000	     -0.04000000	      0.00000000	      0.03298823
      1.01261348	     -0.04000000	     -0.04000000	      0.00000000	      0.03298780
      1.01274298	     -0.04000000	     -0.04000000	      0.00000000	      0.03298737
      1.01283574	     -0.04000000	     -0.04000000	      0.00000000	      0.03298707
      1.01292850	     -0.04000000	     -0.04000000	      0.00000000	      0.03298676
      1.01306467	     -0.04000000	     -0.04000000	      0.00000000	      0.03298631
      1.01318525	     -0.04000000	     -0.04000000	      0.00000000	      0.03298592
      1.01330583	     -0.04000000	     -0.04000000	      0.00000000	      0.03298552
      1.01340932	     -0.04000000	     -0.04000000	      0.00000000	      0.03298518
      1.01351281	     -0.04000000	     -0.04000000	      0.00000000	      0.03298484
      1.01361630	     -0.04000000	     -0.04000000	      0.00000000	      0.03298450
      1.01375035	     -0.04000000	     -0.04000000	      0.00000000	      0.03298406
      1.01385703	     -0.04000000	     -0.04000000	      0.00000000	      0.03298371
      1.01396370	     -0.04000000	     -0.04000000	      0.00000000	      0.03298337
      1.01407038	     -0.04000000	     -0.04000000	      0.00000000	      0.03298302
      1.01417706	     -0.04000000	     -0.04000000	      0.00000000	      0.03298267
      1.01431404	     -0.04000000	     -0.04000000	      0.00000000	      0.03298222
      1.01441049	     -0.04000000	     -0.04000000	      0.00000000	      0.03298191
      1.01450693	     -0.04000000	     -0.04000000	      0.00000000	      0.03298160
      1.01463769	     -0.04000000	     -0.04000000	      0.00000000	      0.03298117
      1.01475205	     -0.04000000	     -0.04000000	      0.00000000	      0.03298080
      1.01486642	     -0.04000000	     -0.04000000	      0.00000000	      0.03298043
      1.01498078	     -0.04000000	     -0.04000000	      0.00000000	      0.03298006
      1.01509514	     -0.04000000	     -0.04000000	      0.00000000	      0.03297969
      1.01519376	     -0.04000000	     -0.04000000	      0.00000000	      0.03297937
      1.01529239	     -0.04000000	     -0.04000000	      0.00000000	      0.03297905
      1.01541675	     -0.04000000	     -0.04000000	      0.00000000	      0.03297865
      1.01554111	     -0.04000000	     -0.04000000	      0.00000000	      0.03297825
      1.01563578	     -0.04000000	     -0.04000000	      0.00000000	      0.03297795
      1.01573046	     -0.04000000	     -0.04000000	      0.00000000	      0.03297764
      1.01586300	     -0.04000000	     -0.04000000	      0.00000000	      0.03297722
      1.01597791	     -0.04000000	     -0.04000000	      0.00000000	      0.03297685
      1.01609282	     -0.04000000	     -0.04000000	      0.00000000	      0.03297648
      1.01619562	     -0.04000000	     -0.04000000	      0.00000000	      0.03297615
      1.01629843	     -0.04000000	     -0.04000000	      0.00000000	      0.03297582
      1.01640124	     -0.04000000	     -0.04000000	      0.00000000	      0.03297549
      1.01653247	     -0.04000000	     -0.04000000	      0.00000000	      0.03297507
      1.01663485	     -0.04000000	     -0.04000000	      0.00000000	      0.03297475
      1.01673723	     -0.04000000	     -0.04000000	      0.00000000	      0.03297442
      1.01683962	     -0.04000000	     -0.04000000	      0.00000000	      0.03297409
      1.01697607	     -0.04000000	     -0.04000000	      0.00000000	      0.03297366
      1.01707518	     -0.04000000	     -0.04000000	      0.00000000	      0.03297334
      1.01717429	     -0.04000000	     -0.04000000	      0.00000000	      0.03297303
      1.01729935	     -0.04000000	     -0.04000000	      0.00000000	      0.03297263
      1.01742441	     -0.04000000	     -0.04000000	      0.00000000	      0.03297224
      1.01751686	     -0.04000000	     -0.04000000	      0.00000000	      0.03297194
      1.01760931	     -0.04000000	     -0.04000000	      0.00000000	      0.03297165
      1.01774065	     -0.04000000	     -0.04000000	      0.00000000	      0.03297123
      1.01785688	     -0.04000000	     -0.04000000	      0.00000000	      0.03297087
      1.01797310	     -0.04000000	     -0.04000000	      0.00000000	      0.03297050
      1.01807729	     -0.04000000	     -0.04000000	      0.00000000	      0.03297017
      1.01818148	     -0.04000000	     -0.04000000	      0.00000000	      0.03296984
      1.01828566	     -0.04000000	     -0.04000000	      0.00000000	      0.03296952
      1.01838985	     -0.04000000	     -0.04000000	      0.00000000	      0.03296919
      1.01852399	     -0.04000000	     -0.04000000	      0.00000000	      0.03296877
      1.01862048	     -0.04000000	     -0.04000000	      0.00000000	      0.03296847
      1.01871697	     -0.04000000	     -0.04000000	      0.00000000	      0.03296816
      1.01884360	     -0.04000000	     -0.04000000	      0.00000000	      0.03296777
      1.01897023	     -0.04000000	     -0.04000000	      0.00000000	      0.03296737
      1.01906147	     -0.04000000	     -0.04000000	      0.00000000	      0.03296709
      1.01915271	     -0.04000000	     -0.04000000	      0.00000000	      0.03296680
      1.01928504	     -0.04000000	     -0.04000000	      0.00000000	      0.03296639
      1.01940088	     -0.04000000	     -0.04000000	      0.00000000	      0.03296603
      1.01951672	     -0.04000000	     -0.04000000	      0.00000000	      0.03296567
      1.01962039	     -0.04000000	     -0.04000000	      0.00000000	      0.03296535
      1.01972405	     -0.04000000	     -0.04000000	      0.00000000	      0.03296502
      1.01982771	     -0.04000000	     -0.04000000	      0.00000000	      0.03296470
      1.01993138	     -0.04000000	     -0.04000000	      0.00000000	      0.03296438
      1.02006439	     -0.04000000	     -0.04000000	      0.00000000	      0.03296397
      1.02016046	     -0.04000000	     -0.04000000	      0.00000000	      0.03296367
      1.02025653	     -0.04000000	     -0.04000000	      0.00000000	      0.03296337
      1.02038218	     -0.04000000	     -0.04000000	      0.00000000	      0.03296299
      1.02050784	     -0.04000000	     -0.04000000	      0.00000000	      0.03296260
      1.02059879	     -0.04000000	     -0.04000000	      0.00000000	      0.03296232
      1.02068973	     -0.04000000	     -0.04000000	      0.00000000	      0.03296204
      1.02082083	     -0.04000000	     -0.04000000	      0.00000000	      0.03296164
      1.02093589	     -0.04000000	     -0.04000000	      0.00000000	      0.03296128
      1.02105095	     -0.04000000	     -0.04000000	      0.00000000	      0.03296093
      1.02115412	     -0.04000000	     -0.04000000	      0.00000000	      0.03296061
      1.02125730	     -0.04000000	     -0.04000000	      0.00000000	      0.03296030
      1.02136047	     -0.04000000	     -0.04000000	      0.00000000	      0.03295998
      1.02146364	     -0.04000000	     -0.04000000	      0.00000000	      0.03295967
      1.02159544	     -0.04000000	     -0.04000000	      0.00000000	      0.03295926
      1.02169109	     -0.04000000	     -0.04000000	      0.00000000	      0.03295897
      1.02178675	     -0.04000000	     -0.04000000	      0.00000000	      0.03295868
      1.02191137	     -0.04000000	     -0.04000000	      0.00000000	      0.03295830
      1.02203598	     -0.04000000	     -0.04000000	      0.00000000	      0.03295792
      1.02212687	     -0.04000000	     -0.04000000	      0.00000000	      0.03295764
      1.02221776	     -0.04000000	     -0.04000000	      0.00000000	      0.03295737
      1.02234722	     -0.04000000	     -0.04000000	      0.00000000	      0.03295698
      1.02246142	     -0.04000000	     -0.04000000	      0.00000000	      0.03295663
      1.02257562	     -0.04000000	     -0.04000000	      0.00000000	      0.03295628
      1.02267836	     -0.04000000	     -0.04000000	      0.00000000	      0.03295597
      1.02278110	     -0.04000000	     -0.04000000	      0.00000000	      0.03295566
      1.02288384	     -0.04000000	     -0.04000000	      0.00000000	      0.03295535
      1.02298658	     -0.04000000	     -0.04000000	      0.00000000	      0.03295504
      1.02311698	     -0.04000000	     -0.04000000	      0.00000000	      0.03295465
      1.02321228	     -0.04000000	     -0.04000000	      0.00000000	      0.03295436
      1.02330758	     -0.04000000	     -0.04000000	      0.00000000	      0.03295408
      1.02343106	     -0.04000000	     -0.04000000	      0.00000000	      0.03295371
      1.02355453	     -0.04000000	     -0.04000000	      0.00000000	      0.03295334
      1.02364556	     -0.04000000	     -0.04000000	      0.00000000	      0.03295306
      1.02373660	     -0.04000000	     -0.04000000	      0.00000000	      0.03295279
      1.02386410	     -0.04000000	     -0.04000000	      0.00000000	      0.03295241
      1.02397736	     -0.04000000	     -0.04000000	      0.00000000	      0.03295207
      1.02409061	     -0.04000000	     -0.04000000	      0.00000000	      0.03295173
      1.02420387	     -0.04000000	     -0.04000000	      0.00000000	      0.03295140
      1.02429727	     -0.04000000	     -0.04000000	      0.00000000	      0.03295112
      1.02439067	     -0.04000000	     -0.04000000	      0.00000000	      0.03295084
      1.02451163	     -0.04000000	     -0.04000000	      0.00000000	      0.03295048
      1.02462387	     -0.04000000	     -0.04000000	      0.00000000	      0.03295015
      1.02473612	     -0.04000000	     -0.04000000	      0.00000000	      0.03294981
      1.02484836	     -0.04000000	     -0.04000000	      0.00000000	      0.03294948
      1.02494170	     -0.04000000	     -0.04000000	      0.00000000	      0.03294920
      1.02503504	     -0.04000000	     -0.04000000	      0.00000000	      0.03294893
      1.02515530	     -0.04000000	     -0.04000000	      0.00000000	      0.03294857
      1.02526734	     -0.04000000	     -0.04000000	      0.00000000	      0.03294824
      1.02537939	     -0.04000000	     -0.04000000	      0.00000000	      0.03294791
      1.02548021	     -0.04000000	     -0.04000000	      0.00000000	      0.03294761
      1.02558103	     -0.04000000	     -0.04000000	      0.00000000	      0.03294732
      1.02568185	     -0.04000000	     -0.04000000	      0.00000000	      0.03294702
      1.02580335	     -0.04000000	     -0.04000000	      0.00000000	      0.03294666
      1.02590604	     -0.04000000	     -0.04000000	      0.00000000	      0.03294636
      1.02600874	     -0.04000000	     -0.04000000	      0.00000000	      0.03294606
      1.02611143	     -0.04000000	     -0.04000000	      0.00000000	      0.03294576
      1.02621413	     -0.04000000	     -0.04000000	      0.00000000	      0.03294546
      1.02633979	     -0.04000000	     -0.04000000	      0.00000000	      0.03294509
      1.02643456	     -0.04000000	     -0.04000000	      0.00000000	      0.03294481
      1.02652933	     -0.04000000	     -0.04000000	      0.00000000	      0.03294454
      1.02664981	     -0.04000000	     -0.04000000	      0.00000000	      0.03294419
      1.02677030	     -0.04000000	     -0.04000000	      0.00000000	      0.03294384
      1.02686241	     -0.04000000	     -0.04000000	      0.00000000	      0.03294357
      1.02695453	     -0.04000000	     -0.04000000	      0.00000000	      0.03294330
      1.02707695	     -0.04000000	     -0.04000000	      0.00000000	      0.03294294
      1.02718766	     -0.04000000	     -0.04000000	      0.00000000	      0.03294262
      1.02729837	     -0.04000000	     -0.04000000	      0.00000000	      0.03294230
      1.02740907	     -0.04000000	     -0.04000000	      0.00000000	      0.03294198
      1.02750429	     -0.04000000	     -0.04000000	      0.00000000	      0.03294171
      1.02759951	     -0.04000000	     -0.04000000	      0.00000000	      0.03294143
      1.02771512	     -0.04000000	     -0.04000000	      0.00000000	      0.03294110
      1.02783073	     -0.04000000	     -0.04000000	      0.00000000	      0.03294076
      1.02792928	     -0.04000000	     -0.04000000	      0.00000000	      0.03294048
      1.02802783	     -0.04000000	     -0.04000000	      0.00000000	      0.03294020
      1.02812639	     -0.04000000	     -0.04000000	      0.00000000	      0.03293991
      1.02825393	     -0.04000000	     -0.04000000	      0.00000000	      0.03293955
      1.02835067	     -0.04000000	     -0.04000000	      0.00000000	      0.03293927
      1.02844741	     -0.04000000	     -0.04000000	      0.00000000	      0.03293899
      1.02856462	     -0.04000000	     -0.04000000	      0.00000000	      0.03293866
      1.02868183	     -0.04000000	     -0.04000000	      0.00000000	      0.03293832
      1.02877377	     -0.04000000	     -0.04000000	      0.00000000	      0.03293806
      1.02886571	     -0.04000000	     -0.04000000	      0.00000000	      0.03293779
      1.02898613	     -0.04000000	     -0.04000000	      0.00000000	      0.03293745
      1.02909619	     -0.04000000	     -0.04000000	      0.00000000	      0.03293714
      1.02920625	     -0.04000000	     -0.04000000	      0.00000000	      0.03293682
      1.02931632	     -0.04000000	     -0.04000000	      0.00000000	      0.03293651
      1.02941036	     -0.04000000	     -0.04000000	      0.00000000	      0.03293624
      1.02950441	     -0.04000000	     -0.04000000	      0.00000000	      0.03293598
      1.02961995	     -0.04000000	     -0.04000000	      0.00000000	      0.03293565
      1.02973549	     -0.04000000	     -0.04000000	      0.00000000	      0.03293532
      1.02983315	     -0.04000000	     -0.04000000	      0.00000000	      0.03293505
      1.02993081	     -0.04000000	     -0.04000000	      0.00000000	      0.03293477
      1.03002847	     -0.04000000	     -0.04000000	      0.00000000	      0.03293449
      1.03015639	     -0.04000000	     -0.04000000	      0.00000000	      0.03293413
      1.03025209	     -0.04000000	     -0.04000000	      0.00000000	      0.03293386
      1.03034780	     -0.04000000	     -0.04000000	      0.00000000	      0.03293359
      1.03046500	     -0.04000000	     -0.04000000	      0.00000000	      0.03293326
      1.03058221	     -0.04000000	     -0.04000000	      0.00000000	      0.03293293
      1.03067297	     -0.04000000	     -0.04000000	      0.00000000	      0.03293268
      1.03076372	     -0.04000000	     -0.04000000	      0.00000000	      0.03293242
      1.03088441	     -0.04000000	     -0.04000000	      0.00000000	      0.03293209
      1.03099420	     -0.04000000	     -0.04000000	      0.00000000	      0.03293178
      1.03110399	     -0.04000000	     -0.04000000	      0.00000000	      0.03293147
      1.03121378	     -0.04000000	     -0.04000000	      0.00000000	      0.03293116
      1.03130637	     -0.04000000	     -0.04000000	      0.00000000	      0.03293091
      1.03139895	     -0.04000000	     -0.04000000	      0.00000000	      0.03293065
      1.03151497	     -0.04000000	     -0.04000000	      0.00000000	      0.03293032
      1.03163099	     -0.04000000	     -0.04000000	      0.00000000	      0.03293000
      1.03172732	     -0.04000000	     -0.04000000	      0.00000000	      0.03292973
      1.03182365	     -0.04000000	     -0.04000000	      0.00000000	      0.03292947
      1.03191998	     -0.04000000	     -0.04000000	      0.00000000	      0.03292920
      1.03205015	     -0.04000000	     -0.04000000	      0.00000000	      0.03292884
      1.03214430	     -0.04000000	     -0.04000000	      0.00000000	      0.03292858
      1.03223845	     -0.04000000	     -0.04000000	      0.00000000	      0.03292832
      1.03235676	     -0.04000000	     -0.04000000	      0.00000000	      0.03292799
      1.03247508	     -0.04000000	     -0.04000000	      0.00000000	      0.03292766
      1.03256366	     -0.04000000	     -0.04000000	      0.00000000	      0.03292742
      1.03265224	     -0.04000000	     -0.04000000	      0.00000000	      0.03292717
      1.03277509	     -0.04000000	     -0.04000000	      0.00000000	      0.03292683
      1.03288533	     -0.04000000	     -0.04000000	      0.00000000	      0.03292653
      1.03299558	     -0.04000000	     -0.04000000	      0.00000000	      0.03292623
      1.03309425	     -0.04000000	     -0.04000000	      0.00000000	      0.03292596
      1.03319292	     -0.04000000	     -0.04000000	      0.00000000	      0.03292569
      1.03329159	     -0.04000000	     -0.04000000	      0.00000000	      0.03292542
      1.03339026	     -0.04000000	     -0.04000000	      0.00000000	      0.03292515
      1.03351943	     -0.04000000	     -0.04000000	      0.00000000	      0.03292479
      1.03361012	     -0.04000000	     -0.04000000	      0.00000000	      0.03292454
      1.03370081	     -0.04000000	     -0.04000000	      0.00000000	      0.03292430
      1.03382257	     -0.04000000	     -0.04000000	      0.00000000	      0.03292396
      1.03394433	     -0.04000000	     -0.04000000	      0.00000000	      0.03292363
      1.03403067	     -0.04000000	     -0.04000000	      0.00000000	      0.03292340
      1.03411700	     -0.04000000	     -0.04000000	      0.00000000	      0.03292316
      1.03424353	     -0.04000000	     -0.04000000	      0.00000000	      0.03292282
      1.03435427	     -0.04000000	     -0.04000000	      0.00000000	      0.03292252
      1.03446500	     -0.04000000	     -0.04000000	      0.00000000	      0.03292222
      1.03456282	     -0.04000000	     -0.04000000	      0.00000000	      0.03292195
      1.03466065	     -0.04000000	     -0.04000000	      0.00000000	      0.03292169
      1.03475847	     -0.04000000	     -0.04000000	      0.00000000	      0.03292142
      1.03487719	     -0.04000000	     -0.04000000	      0.00000000	      0.03292110
      1.03497635	     -0.04000000	     -0.04000000	      0.00000000	      0.03292084
      1.03507550	     -0.04000000	     -0.04000000	      0.00000000	      0.03292057
      1.03517466	     -0.04000000	     -0.04000000	      0.00000000	      0.03292030
      1.03527381	     -0.04000000	     -0.04000000	      0.00000000	      0.03292004
      1.03539861	     -0.04000000	     -0.04000000	      0.00000000	      0.03291970
      1.03548994	     -0.04000000	     -0.04000000	      0.00000000	      0.03291946
      1.03558127	     -0.04000000	     -0.04000000	      0.00000000	      0.03291921
      1.03570026	     -0.04000000	     -0.04000000	      0.00000000	      0.03291889
      1.03581925	     -0.04000000	     -0.04000000	      0.00000000	      0.03291857
      1.03590602	     -0.04000000	     -0.04000000	      0.00000000	      0.03291834
      1.03599278	     -0.04000000	     -0.04000000	      0.00000000	      0.03291811
      1.03611687	     -0.04000000	     -0.04000000	      0.00000000	      0.03291778
      1.03622557	     -0.04000000	     -0.04000000	      0.00000000	      0.03291749
      1.03633428	     -0.04000000	     -0.04000000	      0.00000000	      0.03291720
      1.03644299	     -0.04000000	     -0.04000000	      0.00000000	      0.03291691
      1.03653319	     -0.04000000	     -0.04000000	      0.00000000	      0.03291667
      1.03662340	     -0.04000000	     -0.04000000	      0.00000000	      0.03291643
      1.03673946	     -0.04000000	     -0.04000000	      0.00000000	      0.03291612
      1.03685552	     -0.04000000	     -0.04000000	      0.00000000	      0.03291581
      1.03694743	     -0.04000000	     -0.04000000	      0.00000000	      0.03291557
      1.03703935	     -0.04000000	     -0.04000000	      0.00000000	      0.03291533
      1.03715485	     -0.04000000	     -0.04000000	      0.00000000	      0.03291502
      1.03727036	     -0.04000000	     -0.04000000	      0.00000000	      0.03291472
      1.03735988	     -0.04000000	     -0.04000000	      0.00000000	      0.03291448
      1.03744940	     -0.04000000	     -0.04000000	      0.00000000	      0.03291424
      1.03756772	     -0.04000000	     -0.04000000	      0.00000000	      0.03291393
      1.03768604	     -0.04000000	     -0.04000000	      0.00000000	      0.03291362
      1.03777393	     -0.04000000	     -0.04000000	      0.00000000	      0.03291339
      1.03786181	     -0.04000000	     -0.04000000	      0.00000000	      0.03291316
      1.03798301	     -0.04000000	     -0.04000000	      0.00000000	      0.03291284
      1.03808926	     -0.04000000	     -0.04000000	      0.00000000	      0.03291256
      1.03819550	     -0.04000000	     -0.04000000	      0.00000000	      0.03291229
      1.03830175	     -0.04000000	     -0.04000000	      0.00000000	      0.03291201
      1.03839618	     -0.04000000	     -0.04000000	      0.00000000	      0.03291176
      1.03849062	     -0.04000000	     -0.04000000	      0.00000000	      0.03291152
      1.03858505	     -0.04000000	     -0.04000000	      0.00000000	      0.03291127
      1.03870960	     -0.04000000	     -0.04000000	      0.00000000	      0.03291094
      1.03880490	     -0.04000000	     -0.04000000	      0.00000000	      0.03291070
      1.03890020	     -0.04000000	     -0.04000000	      0.00000000	      0.03291045
      1.03899549	     -0.04000000	     -0.04000000	      0.00000000	      0.03291020
      1.03912147	     -0.04000000	     -0.04000000	      0.00000000	      0.03290987
      1.03921444	     -0.04000000	     -0.04000000	      0.00000000	      0.03290963
      1.03930740	     -0.04000000	     -0.04000000	      0.00000000	      0.03290939
      1.03942294	     -0.04000000	     -0.04000000	      0.00000000	      0.03290909
      1.03952665	     -0.04000000	     -0.04000000	      0.00000000	      0.03290883
      1.03963036	     -0.04000000	     -0.04000000	      0.00000000	      0.03290856
      1.03973407	     -0.04000000	     -0.04000000	      0.00000000	      0.03290829
      1.03983777	     -0.04000000	     -0.04000000	      0.00000000	      0.03290802
      1.03992997	     -0.04000000	     -0.04000000	      0.00000000	      0.03290779
      1.04002216	     -0.04000000	     -0.04000000	      0.00000000	      0.03290755
      1.04013345	     -0.04000000	     -0.04000000	      0.00000000	      0.03290726
      1.04024474	     -0.04000000	     -0.04000000	      0.00000000	      0.03290698
      1.04033656	     -0.04000000	     -0.04000000	      0.00000000	      0.03290674
      1.04042839	     -0.04000000	     -0.04000000	      0.00000000	      0.03290651
      1.04054185	     -0.04000000	     -0.04000000	      0.00000000	      0.03290622
      1.04065532	     -0.04000000	     -0.04000000	      0.00000000	      0.03290593
      1.04074315	     -0.04000000	     -0.04000000	      0.00000000	      0.03290570
      1.04083097	     -0.04000000	     -0.04000000	      0.00000000	      0.03290548
      1.04095014	     -0.04000000	     -0.04000000	      0.00000000	      0.03290517
      1.04106931	     -0.04000000	     -0.04000000	      0.00000000	      0.03290487
      1.04115279	     -0.04000000	     -0.04000000	      0.00000000	      0.03290466
      1.04123626	     -0.04000000	     -0.04000000	      0.00000000	      0.03290445
      1.04136419	     -0.04000000	     -0.04000000	      0.00000000	      0.03290412
      1.04146906	     -0.04000000	     -0.04000000	      0.00000000	      0.03290386
      1.04157393	     -0.04000000	     -0.04000000	      0.00000000	      0.03290359
      1.04167881	     -0.04000000	     -0.04000000	      0.00000000	      0.03290332
      1.04178368	     -0.04000000	     -0.04000000	      0.00000000	      0.03290306
      1.04187413	     -0.04000000	     -0.04000000	      0.00000000	      0.03290283
      1.04196457	     -0.04000000	     -0.04000000	      0.00000000	      0.03290260
      1.04207676	     -0.04000000	     -0.04000000	      0.00000000	      0.03290232
      1.04218894	     -0.04000000	     -0.04000000	      0.00000000	      0.03290204
      1.04227974	     -0.04000000	     -0.04000000	      0.00000000	      0.03290181
      1.04237054	     -0.04000000	     -0.04000000	      0.00000000	      0.03290158
      1.04248397	     -0.04000000	     -0.04000000	      0.00000000	      0.03290130
      1.04259740	     -0.04000000	     -0.04000000	      0.00000000	      0.03290101
      1.04268488	     -0.04000000	     -0.04000000	      0.00000000	      0.03290079
      1.04277236	     -0.04000000	     -0.04000000	      0.00000000	      0.03290057
      1.04289038	     -0.04000000	     -0.04000000	      0.00000000	      0.03290028
      1.04300840	     -0.04000000	     -0.04000000	      0.00000000	      0.03289998
      1.04309260	     -0.04000000	     -0.04000000	      0.00000000	      0.03289977
      1.04317680	     -0.04000000	     -0.04000000	      0.00000000	      0.03289956
      1.04330112	     -0.04000000	     -0.04000000	      0.00000000	      0.03289925
      1.04340585	     -0.04000000	     -0.04000000	      0.00000000	      0.03289899
      1.04351058	     -0.04000000	     -0.04000000	      0.00000000	      0.03289873
      1.04361531	     -0.04000000	     -0.04000000	      0.00000000	      0.03289847
      1.04370909	     -0.04000000	     -0.04000000	      0.00000000	      0.03289824
      1.04380287	     -0.04000000	     -0.04000000	      0.00000000	      0.03289801
      1.04389664	     -0.04000000	     -0.04000000	      0.00000000	      0.03289778
      1.04401642	     -0.04000000	     -0.04000000	      0.00000000	      0.03289748
      1.04411146	     -0.04000000	     -0.04000000	      0.00000000	      0.03289725
      1.04420651	     -0.04000000	     -0.04000000	      0.00000000	      0.03289701
      1.04430155	     -0.04000000	     -0.04000000	      0.00000000	      0.03289678
      1.04442073	     -0.04000000	     -0.04000000	      0.00000000	      0.03289648
      1.04451401	     -0.04000000	     -0.04000000	      0.00000000	      0.03289625
      1.04460730	     -0.04000000	     -0.04000000	      0.00000000	      0.03289602
      1.04470059	     -0.04000000	     -0.04000000	      0.00000000	      0.03289580
      1.04482507	     -0.04000000	     -0.04000000	      0.00000000	      0.03289549
      1.04491743	     -0.04000000	     -0.04000000	      0.00000000	      0.03289526
      1.04500980	     -0.04000000	     -0.04000000	      0.00000000	      0.03289504
      1.04512291	     -0.04000000	     -0.04000000	      0.00000000	      0.03289476
      1.04522355	     -0.04000000	     -0.04000000	      0.00000000	      0.03289452
      1.04532419	     -0.04000000	     -0.04000000	      0.00000000	      0.03289427
      1.04542482	     -0.04000000	     -0.04000000	      0.00000000	      0.03289402
      1.04552546	     -0.04000000	     -0.04000000	      0.00000000	      0.03289378
      1.04562610	     -0.04000000	     -0.04000000	      0.00000000	      0.03289353
      1.04572673	     -0.04000000	     -0.04000000	      0.00000000	      0.03289329
      1.04582737	     -0.04000000	     -0.04000000	      0.00000000	      0.03289305
      1.04592801	     -0.04000000	     -0.04000000	      0.00000000	      0.03289280
      1.04602864	     -0.04000000	     -0.04000000	      0.00000000	      0.03289256
      1.04611893	     -0.04000000	     -0.04000000	      0.00000000	      0.03289234
      1.04620922	     -0.04000000	     -0.04000000	      0.00000000	      0.03289212
      1.04631825	     -0.04000000	     -0.04000000	      0.00000000	      0.03289186
      1.04642729	     -0.04000000	     -0.04000000	      0.00000000	      0.03289160
      1.04651904	     -0.04000000	     -0.04000000	      0.00000000	      0.03289137
      1.04661080	     -0.04000000	     -0.04000000	      0.00000000	      0.03289115
      1.04670256	     -0.04000000	     -0.04000000	      0.00000000	      0.03289093
      1.04682740	     -0.04000000	     -0.04000000	      0.00000000	      0.03289063
      1.04692013	     -0.04000000	     -0.04000000	      0.00000000	      0.03289041
      1.04701287	     -0.04000000	     -0.04000000	      0.00000000	      0.03289019
      1.04712458	     -0.04000000	     -0.04000000	      0.00000000	      0.03288992
      1.04722385	     -0.04000000	     -0.04000000	      0.00000000	      0.03288968
      1.04732313	     -0.04000000	     -0.04000000	      0.00000000	      0.03288945
      1.04742240	     -0.04000000	     -0.04000000	      0.00000000	      0.03288921
      1.04752167	     -0.04000000	     -0.04000000	      0.00000000	      0.03288897
      1.04762095	     -0.04000000	     -0.04000000	      0.00000000	      0.03288874
      1.04772022	     -0.04000000	     -0.04000000	      0.00000000	      0.03288850
      1.04781949	     -0.04000000	     -0.04000000	      0.00000000	      0.03288826
      1.04791877	     -0.04000000	     -0.04000000	      0.00000000	      0.03288803
      1.04801804	     -0.04000000	     -0.04000000	      0.00000000	      0.03288779
      1.04811731	     -0.04000000	     -0.04000000	      0.00000000	      0.03288756
      1.04821659	     -0.04000000	     -0.04000000	      0.00000000	      0.03288732
      1.04831586	     -0.04000000	     -0.04000000	      0.00000000	      0.03288709
      1.04841513	     -0.04000000	     -0.04000000	      0.00000000	      0.03288685
      1.04851440	     -0.04000000	     -0.04000000	      0.00000000	      0.03288662
      1.04861368	     -0.04000000	     -0.04000000	      0.00000000	      0.03288638
      1.04871295	     -0.04000000	     -0.04000000	      0.00000000	      0.03288615
      1.04881222	     -0.04000000	     -0.04000000	      0.00000000	      0.03288592
      1.04891150	     -0.04000000	     -0.04000000	      0.00000000	      0.03288568
      1.04901077	     -0.04000000	     -0.04000000	      0.00000000	      0.03288545
      1.04911004	     -0.04000000	     -0.04000000	      0.00000000	      0.03288522
      1.04920932	     -0.04000000	     -0.04000000	      0.00000000	      0.03288499
      1.04930859	     -0.04000000	     -0.04000000	      0.00000000	      0.03288475
      1.04940786	     -0.04000000	     -0.04000000	      0.00000000	      0.03288452
      1.04950714	     -0.04000000	     -0.04000000	      0.00000000	      0.03288429
      1.04960641	     -0.04000000	     -0.04000000	      0.00000000	      0.03288406
      1.04969536	     -0.04000000	     -0.04000000	      0.00000000	      0.03288385
      1.04978432	     -0.04000000	     -0.04000000	      0.00000000	      0.03288364
      1.04989272	     -0.04000000	     -0.04000000	      0.00000000	      0.03288339
      1.05000112	     -0.04000000	     -0.04000000	      0.00000000	      0.03288314
      1.05009201	     -0.04000000	     -0.04000000	      0.00000000	      0.03288293
      1.05018290	     -0.04000000	     -0.04000000	      0.00000000	      0.03288272
      1.05027378	     -0.04000000	     -0.04000000	      0.00000000	      0.03288251
      1.05039760	     -0.04000000	     -0.04000000	      0.00000000	      0.03288222
      1.05048927	     -0.04000000	     -0.04000000	      0.00000000	      0.03288201
      1.05058094	     -0.04000000	     -0.04000000	      0.00000000	      0.03288180
      1.05069179	     -0.04000000	     -0.04000000	      0.00000000	      0.03288154
      1.05079035	     -0.04000000	     -0.04000000	      0.00000000	      0.03288132
      1.05088891	     -0.04000000	     -0.04000000	      0.00000000	      0.03288109
      1.05098746	     -0.04000000	     -0.04000000	      0.00000000	      0.03288086
      1.05108602	     -0.04000000	     -0.04000000	      0.00000000	      0.03288064
      1.05118458	     -0.04000000	     -0.04000000	      0.00000000	      0.03288041
      1.05128314	     -0.04000000	     -0.04000000	      0.00000000	      0.03288018
      1.05138169	     -0.04000000	     -0.04000000	      0.00000000	      0.03287996
      1.05148025	     -0.04000000	     -0.04000000	      0.00000000	      0.03287973
      1.05157881	     -0.04000000	     -0.04000000	      0.00000000	      0.03287951
      1.05167737	     -0.04000000	     -0.04000000	      0.00000000	      0.03287928
      1.05177592	     -0.04000000	     -0.04000000	      0.00000000	      0.03287906
      1.05187448	     -0.04000000	     -0.04000000	      0.00000000	      0.03287883
      1.05197304	     -0.04000000	     -0.04000000	      0.00000000	      0.03287861
      1.05207160	     -0.04000000	     -0.04000000	      0.00000000	      0.03287839
      1.05217016	     -0.04000000	     -0.04000000	      0.00000000	      0.03287816
      1.05226871	     -0.04000000	     -0.04000000	      0.00000000	      0.03287794
      1.05236727	     -0.04000000	     -0.04000000	      0.00000000	      0.03287772
      1.05246583	     -0.04000000	     -0.04000000	      0.00000000	      0.03287749
      1.05256439	     -0.04000000	     -0.04000000	      0.00000000	      0.03287727
      1.05265217	     -0.04000000	     -0.04000000	      0.00000000	      0.03287707
      1.05273996	     -0.04000000	     -0.04000000	      0.00000000	      0.03287688
      1.05284812	     -0.04000000	     -0.04000000	      0.00000000	      0.03287663
      1.05295628	     -0.04000000	     -0.04000000	      0.00000000	      0.03287639
      1.05304615	     -0.04000000	     -0.04000000	      0.00000000	      0.03287619
      1.05313603	     -0.04000000	     -0.04000000	      0.00000000	      0.03287599
      1.05324400	     -0.04000000	     -0.04000000	      0.00000000	      0.03287574
      1.05335197	     -0.04000000	     -0.04000000	      0.00000000	      0.03287550
      1.05343867	     -0.04000000	     -0.04000000	      0.00000000	      0.03287531
      1.05352537	     -0.04000000	     -0.04000000	      0.00000000	      0.03287511
      1.05363702	     -0.04000000	     -0.04000000	      0.00000000	      0.03287486
      1.05374867	     -0.04000000	     -0.04000000	      0.00000000	      0.03287462
      1.05383303	     -0.04000000	     -0.04000000	      0.00000000	      0.03287443
      1.05391738	     -0.04000000	     -0.04000000	      0.00000000	      0.03287424
      1.05403311	     -0.04000000	     -0.04000000	      0.00000000	      0.03287398
      1.05414884	     -0.04000000	     -0.04000000	      0.00000000	      0.03287373
      1.05422971	     -0.04000000	     -0.04000000	      0.00000000	      0.03287355
      1.05431058	     -0.04000000	     -0.04000000	      0.00000000	      0.03287337
      1.05443311	     -0.04000000	     -0.04000000	      0.00000000	      0.03287310
      1.05453542	     -0.04000000	     -0.04000000	      0.00000000	      0.03287287
      1.05463772	     -0.04000000	     -0.04000000	      0.00000000	      0.03287264
      1.05474003	     -0.04000000	     -0.04000000	      0.00000000	      0.03287242
      1.05482977	     -0.04000000	     -0.04000000	      0.00000000	      0.03287222
      1.05491952	     -0.04000000	     -0.04000000	      0.00000000	      0.03287202
      1.05500926	     -0.04000000	     -0.04000000	      0.00000000	      0.03287183
      1.05513040	     -0.04000000	     -0.04000000	      0.00000000	      0.03287156
      1.05522168	     -0.04000000	     -0.04000000	      0.00000000	      0.03287136
      1.05531296	     -0.04000000	     -0.04000000	      0.00000000	      0.03287116
      1.05540424	     -0.04000000	     -0.04000000	      0.00000000	      0.03287096
      1.05552467	     -0.04000000	     -0.04000000	      0.00000000	      0.03287070
      1.05561389	     -0.04000000	     -0.04000000	      0.00000000	      0.03287050
      1.05570311	     -0.04000000	     -0.04000000	      0.00000000	      0.03287031
      1.05581357	     -0.04000000	     -0.04000000	      0.00000000	      0.03287007
      1.05591219	     -0.04000000	     -0.04000000	      0.00000000	      0.03286985
      1.05601081	     -0.04000000	     -0.04000000	      0.00000000	      0.03286964
      1.05610942	     -0.04000000	     -0.04000000	      0.00000000	      0.03286943
      1.05620804	     -0.04000000	     -0.04000000	      0.00000000	      0.03286921
      1.05630666	     -0.04000000	     -0.04000000	      0.00000000	      0.03286900
      1.05640528	     -0.04000000	     -0.04000000	      0.00000000	      0.03286878
      1.05649179	     -0.04000000	     -0.04000000	      0.00000000	      0.03286860
      1.05657830	     -0.04000000	     -0.04000000	      0.00000000	      0.03286841
      1.05668655	     -0.04000000	     -0.04000000	      0.00000000	      0.03286818
      1.05679479	     -0.04000000	     -0.04000000	      0.00000000	      0.03286794
      1.05688201	     -0.04000000	     -0.04000000	      0.00000000	      0.03286776
      1.05696923	     -0.04000000	     -0.04000000	      0.00000000	      0.03286757
      1.05707893	     -0.04000000	     -0.04000000	      0.00000000	      0.03286733
      1.05718863	     -0.04000000	     -0.04000000	      0.00000000	      0.03286710
      1.05727178	     -0.04000000	     -0.04000000	      0.00000000	      0.03286692
      1.05735494	     -0.04000000	     -0.04000000	      0.00000000	      0.03286674
      1.05747057	     -0.04000000	     -0.04000000	      0.00000000	      0.03286650
      1.05758621	     -0.04000000	     -0.04000000	      0.00000000	      0.03286625
      1.05766520	     -0.04000000	     -0.04000000	      0.00000000	      0.03286608
      1.05774419	     -0.04000000	     -0.04000000	      0.00000000	      0.03286591
      1.05786891	     -0.04000000	     -0.04000000	      0.00000000	      0.03286565
      1.05796981	     -0.04000000	     -0.04000000	      0.00000000	      0.03286543
      1.05807070	     -0.04000000	     -0.04000000	      0.00000000	      0.03286522
      1.05817160	     -0.04000000	     -0.04000000	      0.00000000	      0.03286500
      1.05827249	     -0.04000000	     -0.04000000	      0.00000000	      0.03286479
      1.05835771	     -0.04000000	     -0.04000000	      0.00000000	      0.03286461
      1.05844293	     -0.04000000	     -0.04000000	      0.00000000	      0.03286443
      1.05855233	     -0.04000000	     -0.04000000	      0.00000000	      0.03286420
      1.05866174	     -0.04000000	     -0.04000000	      0.00000000	      0.03286397
      1.05874732	     -0.04000000	     -0.04000000	      0.00000000	      0.03286379
      1.05883289	     -0.04000000	     -0.04000000	      0.00000000	      0.03286361
      1.05894386	     -0.04000000	     -0.04000000	      0.00000000	      0.03286337
      1.05905482	     -0.04000000	     -0.04000000	      0.00000000	      0.03286314
      1.05913676	     -0.04000000	     -0.04000000	      0.00000000	      0.03286297
      1.05921870	     -0.04000000	     -0.04000000	      0.00000000	      0.03286280
      1.05933529	     -0.04000000	     -0.04000000	      0.00000000	      0.03286255
      1.05943549	     -0.04000000	     -0.04000000	      0.00000000	      0.03286234
      1.05953569	     -0.04000000	     -0.04000000	      0.00000000	      0.03286214
      1.05963589	     -0.04000000	     -0.04000000	      0.00000000	      0.03286193
      1.05972598	     -0.04000000	     -0.04000000	      0.00000000	      0.03286174
      1.05981607	     -0.04000000	     -0.04000000	      0.00000000	      0.03286155
      1.05990617	     -0.04000000	     -0.04000000	      0.00000000	      0.03286136
      1.06002070	     -0.04000000	     -0.04000000	      0.00000000	      0.03286113
      1.06011199	     -0.04000000	     -0.04000000	      0.00000000	      0.03286094
      1.06020328	     -0.04000000	     -0.04000000	      0.00000000	      0.03286075
      1.06029457	     -0.04000000	     -0.04000000	      0.00000000	      0.03286056
      1.06040865	     -0.04000000	     -0.04000000	      0.00000000	      0.03286032
      1.06049827	     -0.04000000	     -0.04000000	      0.00000000	      0.03286014
      1.06058789	     -0.04000000	     -0.04000000	      0.00000000	      0.03285995
      1.06067751	     -0.04000000	     -0.04000000	      0.00000000	      0.03285977
      1.06079674	     -0.04000000	     -0.04000000	      0.00000000	      0.03285952
      1.06088545	     -0.04000000	     -0.04000000	      0.00000000	      0.03285934
      1.06097416	     -0.04000000	     -0.04000000	      0.00000000	      0.03285916
      1.06108264	     -0.04000000	     -0.04000000	      0.00000000	      0.03285894
      1.06117938	     -0.04000000	     -0.04000000	      0.00000000	      0.03285874
      1.06127612	     -0.04000000	     -0.04000000	      0.00000000	      0.03285854
      1.06137286	     -0.04000000	     -0.04000000	      0.00000000	      0.03285834
      1.06146961	     -0.04000000	     -0.04000000	      0.00000000	      0.03285815
      1.06156635	     -0.04000000	     -0.04000000	      0.00000000	      0.03285795
      1.06166309	     -0.04000000	     -0.04000000	      0.00000000	      0.03285775
      1.06175983	     -0.04000000	     -0.04000000	      0.00000000	      0.03285756
      1.06185657	     -0.04000000	     -0.04000000	      0.00000000	      0.03285736
      1.06195332	     -0.04000000	     -0.04000000	      0.00000000	      0.03285716
      1.06203910	     -0.04000000	     -0.04000000	      0.00000000	      0.03285699
      1.06212489	     -0.04000000	     -0.04000000	      0.00000000	      0.03285682
      1.06223082	     -0.04000000	     -0.04000000	      0.00000000	      0.03285660
      1.06233675	     -0.04000000	     -0.04000000	      0.00000000	      0.03285639
      1.06242417	     -0.04000000	     -0.04000000	      0.00000000	      0.03285621
      1.06251159	     -0.04000000	     -0.04000000	      0.00000000	      0.03285603
      1.06261778	     -0.04000000	     -0.04000000	      0.00000000	      0.03285582
      1.06272398	     -0.04000000	     -0.04000000	      0.00000000	      0.03285561
      1.06280811	     -0.04000000	     -0.04000000	      0.00000000	      0.03285544
      1.06289224	     -0.04000000	     -0.04000000	      0.00000000	      0.03285527
      1.06300253	     -0.04000000	     -0.04000000	      0.00000000	      0.03285505
      1.06311283	     -0.04000000	     -0.04000000	      0.00000000	      0.03285483
      1.06319422	     -0.04000000	     -0.04000000	      0.00000000	      0.03285466
      1.06327562	     -0.04000000	     -0.04000000	      0.00000000	      0.03285450
      1.06339092	     -0.04000000	     -0.04000000	      0.00000000	      0.03285427
      1.06348984	     -0.04000000	     -0.04000000	      0.00000000	      0.03285407
      1.06358876	     -0.04000000	     -0.04000000	      0.00000000	      0.03285388
      1.06368768	     -0.04000000	     -0.04000000	      0.00000000	      0.03285368
      1.06378661	     -0.04000000	     -0.04000000	      0.00000000	      0.03285348
      1.06387157	     -0.04000000	     -0.04000000	      0.00000000	      0.03285332
      1.06395653	     -0.04000000	     -0.04000000	      0.00000000	      0.03285315
      1.06406343	     -0.04000000	     -0.04000000	      0.00000000	      0.03285294
      1.06417032	     -0.04000000	     -0.04000000	      0.00000000	      0.03285272
      1.06425531	     -0.04000000	     -0.04000000	      0.00000000	      0.03285256
      1.06434029	     -0.04000000	     -0.04000000	      0.00000000	      0.03285239
      1.06444908	     -0.04000000	     -0.04000000	      0.00000000	      0.03285217
      1.06455787	     -0.04000000	     -0.04000000	      0.00000000	      0.03285196
      1.06463912	     -0.04000000	     -0.04000000	      0.00000000	      0.03285180
      1.06472038	     -0.04000000	     -0.04000000	      0.00000000	      0.03285164
      1.06483491	     -0.04000000	     -0.04000000	      0.00000000	      0.03285142
      1.06493342	     -0.04000000	     -0.04000000	      0.00000000	      0.03285122
      1.06503193	     -0.04000000	     -0.04000000	      0.00000000	      0.03285103
      1.06513043	     -0.04000000	     -0.04000000	      0.00000000	      0.03285084
      1.06522894	     -0.04000000	     -0.04000000	      0.00000000	      0.03285065
      1.06531387	     -0.04000000	     -0.04000000	      0.00000000	      0.03285048
      1.06539881	     -0.04000000	     -0.04000000	      0.00000000	      0.03285031
      1.06550495	     -0.04000000	     -0.04000000	      0.00000000	      0.03285011
      1.06561109	     -0.04000000	     -0.04000000	      0.00000000	      0.03284990
      1.06569626	     -0.04000000	     -0.04000000	      0.00000000	      0.03284974
      1.06578142	     -0.04000000	     -0.04000000	      0.00000000	      0.03284957
      1.06588911	     -0.04000000	     -0.04000000	      0.00000000	      0.03284936
      1.06599680	     -0.04000000	     -0.04000000	      0.00000000	      0.03284915
      1.06607849	     -0.04000000	     -0.04000000	      0.00000000	      0.03284900
      1.06616018	     -0.04000000	     -0.04000000	      0.00000000	      0.03284884
      1.06627300	     -0.04000000	     -0.04000000	      0.00000000	      0.03284862
      1.06638581	     -0.04000000	     -0.04000000	      0.00000000	      0.03284840
      1.06646391	     -0.04000000	     -0.04000000	      0.00000000	      0.03284825
      1.06654201	     -0.04000000	     -0.04000000	      0.00000000	      0.03284810
      1.06666236	     -0.04000000	     -0.04000000	      0.00000000	      0.03284787
      1.06676147	     -0.04000000	     -0.04000000	      0.00000000	      0.03284768
      1.06686057	     -0.04000000	     -0.04000000	      0.00000000	      0.03284749
      1.06695968	     -0.04000000	     -0.04000000	      0.00000000	      0.03284730
      1.06704809	     -0.04000000	     -0.04000000	      0.00000000	      0.03284713
      1.06713650	     -0.04000000	     -0.04000000	      0.00000000	      0.03284696
      1.06722490	     -0.04000000	     -0.04000000	      0.00000000	      0.03284680
      1.06733828	     -0.04000000	     -0.04000000	      0.00000000	      0.03284658
      1.06742804	     -0.04000000	     -0.04000000	      0.00000000	      0.03284641
      1.06751780	     -0.04000000	     -0.04000000	      0.00000000	      0.03284624
      1.06760756	     -0.04000000	     -0.04000000	      0.00000000	      0.03284607
      1.06771997	     -0.04000000	     -0.04000000	      0.00000000	      0.03284585
      1.06780815	     -0.04000000	     -0.04000000	      0.00000000	      0.03284569
      1.06789634	     -0.04000000	     -0.04000000	      0.00000000	      0.03284552
      1.06798452	     -0.04000000	     -0.04000000	      0.00000000	      0.03284535
      1.06810164	     -0.04000000	     -0.04000000	      0.00000000	      0.03284513
      1.06818912	     -0.04000000	     -0.04000000	      0.00000000	      0.03284497
      1.06827660	     -0.04000000	     -0.04000000	      0.00000000	      0.03284480
      1.06838314	     -0.04000000	     -0.04000000	      0.00000000	      0.03284460
      1.06847797	     -0.04000000	     -0.04000000	      0.00000000	      0.03284442
      1.06857280	     -0.04000000	     -0.04000000	      0.00000000	      0.03284425
      1.06866762	     -0.04000000	     -0.04000000	      0.00000000	      0.03284407
      1.06876245	     -0.04000000	     -0.04000000	      0.00000000	      0.03284389
      1.06885728	     -0.04000000	     -0.04000000	      0.00000000	      0.03284371
      1.06895211	     -0.04000000	     -0.04000000	      0.00000000	      0.03284354
      1.06904693	     -0.04000000	     -0.04000000	      0.00000000	      0.03284336
      1.06914176	     -0.04000000	     -0.04000000	      0.00000000	      0.03284318
      1.06923659	     -0.04000000	     -0.04000000	      0.00000000	      0.03284301
      1.06933141	     -0.04000000	     -0.04000000	      0.00000000	      0.03284283
      1.06942624	     -0.04000000	     -0.04000000	      0.00000000	      0.03284265
      1.06952107	     -0.04000000	     -0.04000000	      0.00000000	      0.03284248
      1.06960634	     -0.04000000	     -0.04000000	      0.00000000	      0.03284232
      1.06969161	     -0.04000000	     -0.04000000	      0.00000000	      0.03284216
      1.06979459	     -0.04000000	     -0.04000000	      0.00000000	      0.03284197
      1.06989756	     -0.04000000	     -0.04000000	      0.00000000	      0.03284178
      1.06998439	     -0.04000000	     -0.04000000	      0.00000000	      0.03284162
      1.07007122	     -0.04000000	     -0.04000000	      0.00000000	      0.03284146
      1.07015804	     -0.04000000	     -0.04000000	      0.00000000	      0.03284130
      1.07027558	     -0.04000000	     -0.04000000	      0.00000000	      0.03284108
      1.07036334	     -0.04000000	     -0.04000000	      0.00000000	      0.03284092
      1.07045111	     -0.04000000	     -0.04000000	      0.00000000	      0.03284076
      1.07055649	     -0.04000000	     -0.04000000	      0.00000000	      0.03284057
      1.07065033	     -0.04000000	     -0.04000000	      0.00000000	      0.03284040
      1.07074418	     -0.04000000	     -0.04000000	      0.00000000	      0.03284023
      1.07083802	     -0.04000000	     -0.04000000	      0.00000000	      0.03284005
      1.07093187	     -0.04000000	     -0.04000000	      0.00000000	      0.03283988
      1.07102571	     -0.04000000	     -0.04000000	      0.00000000	      0.03283971
      1.07111955	     -0.04000000	     -0.04000000	      0.00000000	      0.03283954
      1.07121340	     -0.04000000	     -0.04000000	      0.00000000	      0.03283937
      1.07130724	     -0.04000000	     -0.04000000	      0.00000000	      0.03283920
      1.07140109	     -0.04000000	     -0.04000000	      0.00000000	      0.03283903
      1.07149493	     -0.04000000	     -0.04000000	      0.00000000	      0.03283886
      1.07158878	     -0.04000000	     -0.04000000	      0.00000000	      0.03283869
      1.07168262	     -0.04000000	     -0.04000000	      0.00000000	      0.03283852
      1.07177646	     -0.04000000	     -0.04000000	      0.00000000	      0.03283835
      1.07187031	     -0.04000000	     -0.04000000	      0.00000000	      0.03283818
      1.07196415	     -0.04000000	     -0.04000000	      0.00000000	      0.03283801
      1.07205800	     -0.04000000	     -0.04000000	      0.00000000	      0.03283784
      1.07215184	     -0.04000000	     -0.04000000	      0.00000000	      0.03283767
      1.07224569	     -0.04000000	     -0.04000000	      0.00000000	      0.03283751
      1.07233953	     -0.04000000	     -0.04000000	      0.00000000	      0.03283734
      1.07243338	     -0.04000000	     -0.04000000	      0.00000000	      0.03283717
      1.07252722	     -0.04000000	     -0.04000000	      0.00000000	      0.03283700
      1.07262106	     -0.04000000	     -0.04000000	      0.00000000	      0.03283683
      1.07271491	     -0.04000000	     -0.04000000	      0.00000000	      0.03283667
      1.07280875	     -0.04000000	     -0.04000000	      0.00000000	      0.03283650
      1.07290260	     -0.04000000	     -0.04000000	      0.00000000	      0.03283633
      1.07299644	     -0.04000000	     -0.04000000	      0.00000000	      0.03283616
      1.07309029	     -0.04000000	     -0.04000000	      0.00000000	      0.03283600
      1.07318413	     -0.04000000	     -0.04000000	      0.00000000	      0.03283583
      1.07327798	     -0.04000000	     -0.04000000	      0.00000000	      0.03283566
      1.07336227	     -0.04000000	     -0.04000000	      0.00000000	      0.03283551
      1.07344656	     -0.04000000	     -0.04000000	      0.00000000	      0.03283537
      1.07354898	     -0.04000000	     -0.04000000	      0.00000000	      0.03283518
      1.07365140	     -0.04000000	     -0.04000000	      0.00000000	      0.03283500
      1.07373757	     -0.04000000	     -0.04000000	      0.00000000	      0.03283485
      1.07382375	     -0.04000000	     -0.04000000	      0.00000000	      0.03283470
      1.07390992	     -0.04000000	     -0.04000000	      0.00000000	      0.03283455
      1.07402654	     -0.04000000	     -0.04000000	      0.00000000	      0.03283434
      1.07411348	     -0.04000000	     -0.04000000	      0.00000000	      0.03283419
      1.07420043	     -0.04000000	     -0.04000000	      0.00000000	      0.03283404
      1.07430508	     -0.04000000	     -0.04000000	      0.00000000	      0.03283385
      1.07439837	     -0.04000000	     -0.04000000	      0.00000000	      0.03283369
      1.07449166	     -0.04000000	     -0.04000000	      0.00000000	      0.03283353
      1.07458495	     -0.04000000	     -0.04000000	      0.00000000	      0.03283336
      1.07467824	     -0.04000000	     -0.04000000	      0.00000000	      0.03283320
      1.07477153	     -0.04000000	     -0.04000000	      0.00000000	      0.03283304
      1.07486482	     -0.04000000	     -0.04000000	      0.00000000	      0.03283288
      1.07495812	     -0.04000000	     -0.04000000	      0.00000000	      0.03283272
      1.07505141	     -0.04000000	     -0.04000000	      0.00000000	      0.03283255
      1.07514470	     -0.04000000	     -0.04000000	      0.00000000	      0.03283239
      1.07523799	     -0.04000000	     -0.04000000	      0.00000000	      0.03283223
      1.07533128	     -0.04000000	     -0.04000000	      0.00000000	      0.03283207
      1.07542457	     -0.04000000	     -0.04000000	      0.00000000	      0.03283191
      1.07551786	     -0.04000000	     -0.04000000	      0.00000000	      0.03283175
      1.07561115	     -0.04000000	     -0.04000000	      0.00000000	      0.03283158
      1.07570444	     -0.04000000	     -0.04000000	      0.00000000	      0.03283142
      1.07579774	     -0.04000000	     -0.04000000	      0.00000000	      0.03283126
      1.07589103	     -0.04000000	     -0.04000000	      0.00000000	      0.03283110
      1.07598432	     -0.04000000	     -0.04000000	      0.00000000	      0.03283094
      1.07607761	     -0.04000000	     -0.04000000	      0.00000000	      0.03283078
      1.07617090	     -0.04000000	     -0.04000000	      0.00000000	      0.03283062
      1.07626419	     -0.04000000	     -0.04000000	      0.00000000	      0.03283046
      1.07635748	     -0.04000000	     -0.04000000	      0.00000000	      0.03283030
      1.07644062	     -0.04000000	     -0.04000000	      0.00000000	      0.03283016
      1.07652377	     -0.04000000	     -0.04000000	      0.00000000	      0.03283002
      1.07662654	     -0.04000000	     -0.04000000	      0.00000000	      0.03282984
      1.07672932	     -0.04000000	     -0.04000000	      0.00000000	      0.03282967
      1.07681370	     -0.04000000	     -0.04000000	      0.00000000	      0.03282953
      1.07689807	     -0.04000000	     -0.04000000	      0.00000000	      0.03282938
      1.07700171	     -0.04000000	     -0.04000000	      0.00000000	      0.03282921
      1.07710535	     -0.04000000	     -0.04000000	      0.00000000	      0.03282903
      1.07718602	     -0.04000000	     -0.04000000	      0.00000000	      0.03282889
      1.07726670	     -0.04000000	     -0.04000000	      0.00000000	      0.03282876
      1.07737535	     -0.04000000	     -0.04000000	      0.00000000	      0.03282858
      1.07748401	     -0.04000000	     -0.04000000	      0.00000000	      0.03282839
      1.07756117	     -0.04000000	     -0.04000000	      0.00000000	      0.03282826
      1.07763834	     -0.04000000	     -0.04000000	      0.00000000	      0.03282813
      1.07775405	     -0.04000000	     -0.04000000	      0.00000000	      0.03282794
      1.07785012	     -0.04000000	     -0.04000000	      0.00000000	      0.03282778
      1.07794619	     -0.04000000	     -0.04000000	      0.00000000	      0.03282761
      1.07804226	     -0.04000000	     -0.04000000	      0.00000000	      0.03282745
      1.07813833	     -0.04000000	     -0.04000000	      0.00000000	      0.03282729
      1.07822123	     -0.04000000	     -0.04000000	      0.00000000	      0.03282715
      1.07830414	     -0.04000000	     -0.04000000	      0.00000000	      0.03282702
      1.07840704	     -0.04000000	     -0.04000000	      0.00000000	      0.03282684
      1.07850994	     -0.04000000	     -0.04000000	      0.00000000	      0.03282667
      1.07859337	     -0.04000000	     -0.04000000	      0.00000000	      0.03282653
      1.07867680	     -0.04000000	     -0.04000000	      0.00000000	      0.03282640
      1.07878068	     -0.04000000	     -0.04000000	      0.00000000	      0.03282622
      1.07888456	     -0.04000000	     -0.04000000	      0.00000000	      0.03282605
      1.07896513	     -0.04000000	     -0.04000000	      0.00000000	      0.03282592
      1.07904571	     -0.04000000	     -0.04000000	      0.00000000	      0.03282578
      1.07915350	     -0.04000000	     -0.04000000	      0.00000000	      0.03282561
      1.07926129	     -0.04000000	     -0.04000000	      0.00000000	      0.03282543
      1.07933921	     -0.04000000	     -0.04000000	      0.00000000	      0.03282530
      1.07941714	     -0.04000000	     -0.04000000	      0.00000000	      0.03282517
      1.07952995	     -0.04000000	     -0.04000000	      0.00000000	      0.03282499
      1.07962611	     -0.04000000	     -0.04000000	      0.00000000	      0.03282483
      1.07972226	     -0.04000000	     -0.04000000	      0.00000000	      0.03282467
      1.07981841	     -0.04000000	     -0.04000000	      0.00000000	      0.03282451
      1.07990442	     -0.04000000	     -0.04000000	      0.00000000	      0.03282437
      1.07999044	     -0.04000000	     -0.04000000	      0.00000000	      0.03282423
      1.08007645	     -0.04000000	     -0.04000000	      0.00000000	      0.03282409
      1.08018709	     -0.04000000	     -0.04000000	      0.00000000	      0.03282391
      1.08027424	     -0.04000000	     -0.04000000	      0.00000000	      0.03282377
      1.08036139	     -0.04000000	     -0.04000000	      0.00000000	      0.03282362
      1.08044854	     -0.04000000	     -0.04000000	      0.00000000	      0.03282348
      1.08055901	     -0.04000000	     -0.04000000	      0.00000000	      0.03282330
      1.08064446	     -0.04000000	     -0.04000000	      0.00000000	      0.03282316
      1.08072992	     -0.04000000	     -0.04000000	      0.00000000	      0.03282303
      1.08083250	     -0.04000000	     -0.04000000	      0.00000000	      0.03282286
      1.08093508	     -0.04000000	     -0.04000000	      0.00000000	      0.03282269
      1.08101363	     -0.04000000	     -0.04000000	      0.00000000	      0.03282257
      1.08109217	     -0.04000000	     -0.04000000	      0.00000000	      0.03282244
      1.08120188	     -0.04000000	     -0.04000000	      0.00000000	      0.03282226
      1.08129795	     -0.04000000	     -0.04000000	      0.00000000	      0.03282211
      1.08139402	     -0.04000000	     -0.04000000	      0.00000000	      0.03282195
      1.08149010	     -0.04000000	     -0.04000000	      0.00000000	      0.03282180
      1.08157422	     -0.04000000	     -0.04000000	      0.00000000	      0.03282166
      1.08165835	     -0.04000000	     -0.04000000	      0.00000000	      0.03282153
      1.08174247	     -0.04000000	     -0.04000000	      0.00000000	      0.03282139
      1.08185857	     -0.04000000	     -0.04000000	      0.00000000	      0.03282121
      1.08194437	     -0.04000000	     -0.04000000	      0.00000000	      0.03282107
      1.08203017	     -0.04000000	     -0.04000000	      0.00000000	      0.03282093
      1.08213319	     -0.04000000	     -0.04000000	      0.00000000	      0.03282077
      1.08222482	     -0.04000000	     -0.04000000	      0.00000000	      0.03282062
      1.08231645	     -0.04000000	     -0.04000000	      0.00000000	      0.03282048
      1.08240808	     -0.04000000	     -0.04000000	      0.00000000	      0.03282033
      1.08249971	     -0.04000000	     -0.04000000	      0.00000000	      0.03282019
      1.08259134	     -0.04000000	     -0.04000000	      0.00000000	      0.03282004
      1.08268298	     -0.04000000	     -0.04000000	      0.00000000	      0.03281990
      1.08277461	     -0.04000000	     -0.04000000	      0.00000000	      0.03281975
      1.08286624	     -0.04000000	     -0.04000000	      0.00000000	      0.03281961
      1.08295787	     -0.04000000	     -0.04000000	      0.00000000	      0.03281946
      1.08304950	     -0.04000000	     -0.04000000	      0.00000000	      0.03281932
      1.08314113	     -0.04000000	     -0.04000000	      0.00000000	      0.03281917
      1.08323276	     -0.04000000	     -0.04000000	      0.00000000	      0.03281903
      1.08332439	     -0.04000000	     -0.04000000	      0.00000000	      0.03281889
      1.08341602	     -0.04000000	     -0.04000000	      0.00000000	      0.03281874
      1.08350765	     -0.04000000	     -0.04000000	      0.00000000	      0.03281860
      1.08359929	     -0.04000000	     -0.04000000	      0.00000000	      0.03281845
      1.08369092	     -0.04000000	     -0.04000000	      0.00000000	      0.03281831
      1.08378255	     -0.04000000	     -0.04000000	      0.00000000	      0.03281817
      1.08387418	     -0.04000000	     -0.04000000	      0.00000000	      0.03281803
      1.08396581	     -0.04000000	     -0.04000000	      0.00000000	      0.03281788
      1.08405744	     -0.04000000	     -0.04000000	      0.00000000	      0.03281774
      1.08414907	     -0.04000000	     -0.04000000	      0.00000000	      0.03281760
      1.08424070	     -0.04000000	     -0.04000000	      0.00000000	      0.03281745
      1.08433233	     -0.04000000	     -0.04000000	      0.00000000	      0.03281731
      1.08442396	     -0.04000000	     -0.04000000	      0.00000000	      0.03281717
      1.08451560	     -0.04000000	     -0.04000000	      0.00000000	      0.03281703
      1.08460723	     -0.04000000	     -0.04000000	      0.00000000	      0.03281689
      1.08469886	     -0.04000000	     -0.04000000	      0.00000000	      0.03281674
      1.08479049	     -0.04000000	     -0.04000000	      0.00000000	      0.03281660
      1.08488212	     -0.04000000	     -0.04000000	      0.00000000	      0.03281646
      1.08497375	     -0.04000000	     -0.04000000	      0.00000000	      0.03281632
      1.08506538	     -0.04000000	     -0.04000000	      0.00000000	      0.03281618
      1.08515701	     -0.04000000	     -0.04000000	      0.00000000	      0.03281604
      1.08524864	     -0.04000000	     -0.04000000	      0.00000000	      0.03281590
      1.08534028	     -0.04000000	     -0.04000000	      0.00000000	      0.03281576
      1.08542211	     -0.04000000	     -0.04000000	      0.00000000	      0.03281563
      1.08550395	     -0.04000000	     -0.04000000	      0.00000000	      0.03281551
      1.08560447	     -0.04000000	     -0.04000000	      0.00000000	      0.03281535
      1.08570499	     -0.04000000	     -0.04000000	      0.00000000	      0.03281520
      1.08578910	     -0.04000000	     -0.04000000	      0.00000000	      0.03281507
      1.08587321	     -0.04000000	     -0.04000000	      0.00000000	      0.03281494
      1.08595732	     -0.04000000	     -0.04000000	      0.00000000	      0.03281482
      1.08607165	     -0.04000000	     -0.04000000	      0.00000000	      0.03281464
      1.08615626	     -0.04000000	     -0.04000000	      0.00000000	      0.03281451
      1.08624087	     -0.04000000	     -0.04000000	      0.00000000	      0.03281438
      1.08634345	     -0.04000000	     -0.04000000	      0.00000000	      0.03281423
      1.08643494	     -0.04000000	     -0.04000000	      0.00000000	      0.03281409
      1.08652643	     -0.04000000	     -0.04000000	      0.00000000	      0.03281395
      1.08661792	     -0.04000000	     -0.04000000	      0.00000000	      0.03281381
      1.08670941	     -0.04000000	     -0.04000000	      0.00000000	      0.03281368
      1.08680090	     -0.04000000	     -0.04000000	      0.00000000	      0.03281354
      1.08689239	     -0.04000000	     -0.04000000	      0.00000000	      0.03281340
      1.08698388	     -0.04000000	     -0.04000000	      0.00000000	      0.03281326
      1.08707537	     -0.04000000	     -0.04000000	      0.00000000	      0.03281313
      1.08716686	     -0.04000000	     -0.04000000	      0.00000000	      0.03281299
      1.08725835	     -0.04000000	     -0.04000000	      0.00000000	      0.03281285
      1.08734984	     -0.04000000	     -0.04000000	      0.00000000	      0.03281271
      1.08744133	     -0.04000000	     -0.04000000	      0.00000000	      0.03281258
      1.08753282	     -0.04000000	     -0.04000000	      0.00000000	      0.03281244
      1.08761440	     -0.04000000	     -0.04000000	      0.00000000	      0.03281232
      1.08769598	     -0.04000000	     -0.04000000	      0.00000000	      0.03281220
      1.08779606	     -0.04000000	     -0.04000000	      0.00000000	      0.03281205
      1.08789614	     -0.04000000	     -0.04000000	      0.00000000	      0.03281190
      1.08797989	     -0.04000000	     -0.04000000	      0.00000000	      0.03281178
      1.08806364	     -0.04000000	     -0.04000000	      0.00000000	      0.03281165
      1.08814739	     -0.04000000	     -0.04000000	      0.00000000	      0.03281153
      1.08826136	     -0.04000000	     -0.04000000	      0.00000000	      0.03281136
      1.08834560	     -0.04000000	     -0.04000000	      0.00000000	      0.03281123
      1.08842984	     -0.04000000	     -0.04000000	      0.00000000	      0.03281111
      1.08853205	     -0.04000000	     -0.04000000	      0.00000000	      0.03281096
      1.08862321	     -0.04000000	     -0.04000000	      0.00000000	      0.03281082
      1.08871437	     -0.04000000	     -0.04000000	      0.00000000	      0.03281069
      1.08880554	     -0.04000000	     -0.04000000	      0.00000000	      0.03281056
      1.08889670	     -0.04000000	     -0.04000000	      0.00000000	      0.03281042
      1.08898786	     -0.04000000	     -0.04000000	      0.00000000	      0.03281029
      1.08907902	     -0.04000000	     -0.04000000	      0.00000000	      0.03281015
      1.08917018	     -0.04000000	     -0.04000000	      0.00000000	      0.03281002
      1.08926134	     -0.04000000	     -0.04000000	      0.00000000	      0.03280989
      1.08935250	     -0.04000000	     -0.04000000	      0.00000000	      0.03280975
      1.08944367	     -0.04000000	     -0.04000000	      0.00000000	      0.03280962
      1.08953483	     -0.04000000	     -0.04000000	      0.00000000	      0.03280949
      1.08962599	     -0.04000000	     -0.04000000	      0.00000000	      0.03280936
      1.08970769	     -0.04000000	     -0.04000000	      0.00000000	      0.03280924
      1.08978939	     -0.04000000	     -0.04000000	      0.00000000	      0.03280912
      1.08988899	     -0.04000000	     -0.04000000	      0.00000000	      0.03280897
      1.08998858	     -0.04000000	     -0.04000000	      0.00000000	      0.03280883
      1.09007106	     -0.04000000	     -0.04000000	      0.00000000	      0.03280871
      1.09015354	     -0.04000000	     -0.04000000	      0.00000000	      0.03280859
      1.09025432	     -0.04000000	     -0.04000000	      0.00000000	      0.03280845
      1.09035510	     -0.04000000	     -0.04000000	      0.00000000	      0.03280830
      1.09043398	     -0.04000000	     -0.04000000	      0.00000000	      0.03280819
      1.09051286	     -0.04000000	     -0.04000000	      0.00000000	      0.03280807
      1.09061860	     -0.04000000	     -0.04000000	      0.00000000	      0.03280792
      1.09072433	     -0.04000000	     -0.04000000	      0.00000000	      0.03280777
      1.09079959	     -0.04000000	     -0.04000000	      0.00000000	      0.03280766
      1.09087485	     -0.04000000	     -0.04000000	      0.00000000	      0.03280755
      1.09098782	     -0.04000000	     -0.04000000	      0.00000000	      0.03280739
      1.09108131	     -0.04000000	     -0.04000000	      0.00000000	      0.03280726
      1.09117480	     -0.04000000	     -0.04000000	      0.00000000	      0.03280712
      1.09126829	     -0.04000000	     -0.04000000	      0.00000000	      0.03280699
      1.09136178	     -0.04000000	     -0.04000000	      0.00000000	      0.03280686
      1.09144371	     -0.04000000	     -0.04000000	      0.00000000	      0.03280674
      1.09152564	     -0.04000000	     -0.04000000	      0.00000000	      0.03280662
      1.09162463	     -0.04000000	     -0.04000000	      0.00000000	      0.03280648
      1.09172362	     -0.04000000	     -0.04000000	      0.00000000	      0.03280634
      1.09180623	     -0.04000000	     -0.04000000	      0.00000000	      0.03280623
      1.09188883	     -0.04000000	     -0.04000000	      0.00000000	      0.03280611
      1.09198833	     -0.04000000	     -0.04000000	      0.00000000	      0.03280597
      1.09208783	     -0.04000000	     -0.04000000	      0.00000000	      0.03280583
      1.09216823	     -0.04000000	     -0.04000000	      0.00000000	      0.03280571
      1.09224862	     -0.04000000	     -0.04000000	      0.00000000	      0.03280560
      1.09235083	     -0.04000000	     -0.04000000	      0.00000000	      0.03280546
      1.09245304	     -0.04000000	     -0.04000000	      0.00000000	      0.03280531
      1.09253156	     -0.04000000	     -0.04000000	      0.00000000	      0.03280520
      1.09261008	     -0.04000000	     -0.04000000	      0.00000000	      0.03280509
      1.09271543	     -0.04000000	     -0.04000000	      0.00000000	      0.03280494
      1.09282077	     -0.04000000	     -0.04000000	      0.00000000	      0.03280480
      1.09289667	     -0.04000000	     -0.04000000	      0.00000000	      0.03280469
      1.09297256	     -0.04000000	     -0.04000000	      0.00000000	      0.03280458
      1.09308273	     -0.04000000	     -0.04000000	      0.00000000	      0.03280443
      1.09317678	     -0.04000000	     -0.04000000	      0.00000000	      0.03280430
      1.09327084	     -0.04000000	     -0.04000000	      0.00000000	      0.03280417
      1.09336490	     -0.04000000	     -0.04000000	      0.00000000	      0.03280404
      1.09344808	     -0.04000000	     -0.04000000	      0.00000000	      0.03280392
      1.09353127	     -0.04000000	     -0.04000000	      0.00000000	      0.03280381
      1.09361446	     -0.04000000	     -0.04000000	      0.00000000	      0.03280369
      1.09372501	     -0.04000000	     -0.04000000	      0.00000000	      0.03280354
      1.09380941	     -0.04000000	     -0.04000000	      0.00000000	      0.03280342
      1.09389380	     -0.04000000	     -0.04000000	      0.00000000	      0.03280331
      1.09397820	     -0.04000000	     -0.04000000	      0.00000000	      0.03280319
      1.09408879	     -0.04000000	     -0.04000000	      0.00000000	      0.03280304
      1.09417130	     -0.04000000	     -0.04000000	      0.00000000	      0.03280292
      1.09425381	     -0.04000000	     -0.04000000	      0.00000000	      0.03280281
      1.09435546	     -0.04000000	     -0.04000000	      0.00000000	      0.03280267
      1.09444680	     -0.04000000	     -0.04000000	      0.00000000	      0.03280254
      1.09453814	     -0.04000000	     -0.04000000	      0.00000000	      0.03280242
      1.09462948	     -0.04000000	     -0.04000000	      0.00000000	      0.03280229
      1.09472083	     -0.04000000	     -0.04000000	      0.00000000	      0.03280217
      1.09481217	     -0.04000000	     -0.04000000	      0.00000000	      0.03280204
      1.09489307	     -0.04000000	     -0.04000000	      0.00000000	      0.03280193
      1.09497397	     -0.04000000	     -0.04000000	      0.00000000	      0.03280182
      1.09507259	     -0.04000000	     -0.04000000	      0.00000000	      0.03280169
      1.09517120	     -0.04000000	     -0.04000000	      0.00000000	      0.03280156
      1.09525377	     -0.04000000	     -0.04000000	      0.00000000	      0.03280144
      1.09533633	     -0.04000000	     -0.04000000	      0.00000000	      0.03280133
      1.09541889	     -0.04000000	     -0.04000000	      0.00000000	      0.03280122
      1.09553187	     -0.04000000	     -0.04000000	      0.00000000	      0.03280107
      1.09561492	     -0.04000000	     -0.04000000	      0.00000000	      0.03280095
      1.09569798	     -0.04000000	     -0.04000000	      0.00000000	      0.03280084
      1.09579911	     -0.04000000	     -0.04000000	      0.00000000	      0.03280071
      1.09588922	     -0.04000000	     -0.04000000	      0.00000000	      0.03280058
      1.09597932	     -0.04000000	     -0.04000000	      0.00000000	      0.03280046
      1.09606943	     -0.04000000	     -0.04000000	      0.00000000	      0.03280034
      1.09615954	     -0.04000000	     -0.04000000	      0.00000000	      0.03280022
      1.09624965	     -0.04000000	     -0.04000000	      0.00000000	      0.03280010
      1.09633975	     -0.04000000	     -0.04000000	      0.00000000	      0.03279998
      1.09642986	     -0.04000000	     -0.04000000	      0.00000000	      0.03279986
      1.09651997	     -0.04000000	     -0.04000000	      0.00000000	      0.03279974
      1.09661008	     -0.04000000	     -0.04000000	      0.00000000	      0.03279962
      1.09670019	     -0.04000000	     -0.04000000	      0.00000000	      0.03279950
      1.09679029	     -0.04000000	     -0.04000000	      0.00000000	      0.03279938
      1.09687090	     -0.04000000	     -0.04000000	      0.00000000	      0.03279927
      1.09695151	     -0.04000000	     -0.04000000	      0.00000000	      0.03279916
      1.09704957	     -0.04000000	     -0.04000000	      0.00000000	      0.03279903
      1.09714764	     -0.04000000	     -0.04000000	      0.00000000	      0.03279890
      1.09723042	     -0.04000000	     -0.04000000	      0.00000000	      0.03279879
      1.09731320	     -0.04000000	     -0.04000000	      0.00000000	      0.03279868
      1.09739598	     -0.04000000	     -0.04000000	      0.00000000	      0.03279857
      1.09750674	     -0.04000000	     -0.04000000	      0.00000000	      0.03279843
      1.09758987	     -0.04000000	     -0.04000000	      0.00000000	      0.03279832
      1.09767300	     -0.04000000	     -0.04000000	      0.00000000	      0.03279821
      1.09777298	     -0.04000000	     -0.04000000	      0.00000000	      0.03279808
      1.09786281	     -0.04000000	     -0.04000000	      0.00000000	      0.03279796
      1.09795263	     -0.04000000	     -0.04000000	      0.00000000	      0.03279784
      1.09804245	     -0.04000000	     -0.04000000	      0.00000000	      0.03279772
      1.09813228	     -0.04000000	     -0.04000000	      0.00000000	      0.03279760
      1.09822210	     -0.04000000	     -0.04000000	      0.00000000	      0.03279749
      1.09831192	     -0.04000000	     -0.04000000	      0.00000000	      0.03279737
      1.09840175	     -0.04000000	     -0.04000000	      0.00000000	      0.03279725
      1.09849157	     -0.04000000	     -0.04000000	      0.00000000	      0.03279713
      1.09858139	     -0.04000000	     -0.04000000	      0.00000000	      0.03279702
      1.09867121	     -0.04000000	     -0.04000000	      0.00000000	      0.03279690
      1.09876104	     -0.04000000	     -0.04000000	      0.00000000	      0.03279678
      1.09884109	     -0.04000000	     -0.04000000	      0.00000000	      0.03279668
      1.09892114	     -0.04000000	     -0.04000000	      0.00000000	      0.03279657
      1.09901924	     -0.04000000	     -0.04000000	      0.00000000	      0.03279645
      1.09911734	     -0.04000000	     -0.04000000	      0.00000000	      0.03279632
      1.09919964	     -0.04000000	     -0.04000000	      0.00000000	      0.03279621
      1.09928193	     -0.04000000	     -0.04000000	      0.00000000	      0.03279611
      1.09936423	     -0.04000000	     -0.04000000	      0.00000000	      0.03279600
      1.09947552	     -0.04000000	     -0.04000000	      0.00000000	      0.03279586
      1.09955817	     -0.04000000	     -0.04000000	      0.00000000	      0.03279575
      1.09964081	     -0.04000000	     -0.04000000	      0.00000000	      0.03279565
      1.09974091	     -0.04000000	     -0.04000000	      0.00000000	      0.03279552
      1.09983050	     -0.04000000	     -0.04000000	      0.00000000	      0.03279540
      1.09992009	     -0.04000000	     -0.04000000	      0.00000000	      0.03279529
      1.10000968	     -0.04000000	     -0.04000000	      0.00000000	      0.03279517
      1.10009926	     -0.04000000	     -0.04000000	      0.00000000	      0.03279506
      1.10018885	     -0.04000000	     -0.04000000	      0.00000000	      0.03279494
      1.10027844	     -0.04000000	     -0.04000000	      0.00000000	      0.03279483
      1.10036803	     -0.04000000	     -0.04000000	      0.00000000	      0.03279471
      1.10045762	     -0.04000000	     -0.04000000	      0.00000000	      0.03279460
      1.10054720	     -0.04000000	     -0.04000000	      0.00000000	      0.03279449
      1.10063679	     -0.04000000	     -0.04000000	      0.00000000	      0.03279437
      1.10071701	     -0.04000000	     -0.04000000	      0.00000000	      0.03279427
      1.10079724	     -0.04000000	     -0.04000000	      0.00000000	      0.03279417
      1.10089504	     -0.04000000	     -0.04000000	      0.00000000	      0.03279405
      1.10099284	     -0.04000000	     -0.04000000	      0.00000000	      0.03279392
      1.10107364	     -0.04000000	     -0.04000000	      0.00000000	      0.03279382
      1.10115444	     -0.04000000	     -0.04000000	      0.00000000	      0.03279372
      1.10125362	     -0.04000000	     -0.04000000	      0.00000000	      0.03279359
      1.10135280	     -0.04000000	     -0.04000000	      0.00000000	      0.03279347
      1.10142998	     -0.04000000	     -0.04000000	      0.00000000	      0.03279337
      1.10150715	     -0.04000000	     -0.04000000	      0.00000000	      0.03279327
      1.10161146	     -0.04000000	     -0.04000000	      0.00000000	      0.03279314
      1.10171576	     -0.04000000	     -0.04000000	      0.00000000	      0.03279301
      1.10178915	     -0.04000000	     -0.04000000	      0.00000000	      0.03279292
      1.10186255	     -0.04000000	     -0.04000000	      0.00000000	      0.03279283
      1.10197464	     -0.04000000	     -0.04000000	      0.00000000	      0.03279269
      1.10206642	     -0.04000000	     -0.04000000	      0.00000000	      0.03279257
      1.10215821	     -0.04000000	     -0.04000000	      0.00000000	      0.03279246
      1.10224999	     -0.04000000	     -0.04000000	      0.00000000	      0.03279235
      1.10234177	     -0.04000000	     -0.04000000	      0.00000000	      0.03279223
      1.10242259	     -0.04000000	     -0.04000000	      0.00000000	      0.03279213
      1.10250341	     -0.04000000	     -0.04000000	      0.00000000	      0.03279203
      1.10258422	     -0.04000000	     -0.04000000	      0.00000000	      0.03279193
      1.10269716	     -0.04000000	     -0.04000000	      0.00000000	      0.03279179
      1.10277963	     -0.04000000	     -0.04000000	      0.00000000	      0.03279169
      1.10286210	     -0.04000000	     -0.04000000	      0.00000000	      0.03279159
      1.10296188	     -0.04000000	     -0.04000000	      0.00000000	      0.03279146
      1.10305049	     -0.04000000	     -0.04000000	      0.00000000	      0.03279136
      1.10313911	     -0.04000000	     -0.04000000	      0.00000000	      0.03279125
      1.10322772	     -0.04000000	     -0.04000000	      0.00000000	      0.03279114
      1.10331634	     -0.04000000	     -0.04000000	      0.00000000	      0.03279103
      1.10340495	     -0.04000000	     -0.04000000	      0.00000000	      0.03279092
      1.10349356	     -0.04000000	     -0.04000000	      0.00000000	      0.03279081
      1.10358218	     -0.04000000	     -0.04000000	      0.00000000	      0.03279070
      1.10367079	     -0.04000000	     -0.04000000	      0.00000000	      0.03279059
      1.10375940	     -0.04000000	     -0.04000000	      0.00000000	      0.03279049
      1.10384802	     -0.04000000	     -0.04000000	      0.00000000	      0.03279038
      1.10393663	     -0.04000000	     -0.04000000	      0.00000000	      0.03279027
      1.10402525	     -0.04000000	     -0.04000000	      0.00000000	      0.03279016
      1.10411386	     -0.04000000	     -0.04000000	      0.00000000	      0.03279005
      1.10420247	     -0.04000000	     -0.04000000	      0.00000000	      0.03278995
      1.10429109	     -0.04000000	     -0.04000000	      0.00000000	      0.03278984
      1.10437970	     -0.04000000	     -0.04000000	      0.00000000	      0.03278973
      1.10446832	     -0.04000000	     -0.04000000	      0.00000000	      0.03278963
      1.10455693	     -0.04000000	     -0.04000000	      0.00000000	      0.03278952
      1.10464554	     -0.04000000	     -0.04000000	      0.00000000	      0.03278941
      1.10473416	     -0.04000000	     -0.04000000	      0.00000000	      0.03278930
      1.10482277	     -0.04000000	     -0.04000000	      0.00000000	      0.03278920
      1.10491138	     -0.04000000	     -0.04000000	      0.00000000	      0.03278909
      1.10500000	     -0.04000000	     -0.04000000	      0.00000000	      0.03278899
      1.10507969	     -0.04000000	     -0.04000000	      0.00000000	      0.03278889
      1.10515938	     -0.04000000	     -0.04000000	      0.00000000	      0.03278879
      1.10525590	     -0.04000000	     -0.04000000	      0.00000000	      0.03278868
      1.10535242	     -0.04000000	     -0.04000000	      0.00000000	      0.03278856
      1.10543446	     -0.04000000	     -0.04000000	      0.00000000	      0.03278846
      1.10551650	     -0.04000000	     -0.04000000	      0.00000000	      0.03278837
      1.10559853	     -0.04000000	     -0.04000000	      0.00000000	      0.03278827
      1.10570661	     -0.04000000	     -0.04000000	      0.00000000	      0.03278814
      1.10578890	     -0.04000000	     -0.04000000	      0.00000000	      0.03278804
      1.10587119	     -0.04000000	     -0.04000000	      0.00000000	      0.03278795
      1.10595348	     -0.04000000	     -0.04000000	      0.00000000	      0.03278785
      1.10606357	     -0.04000000	     -0.04000000	      0.00000000	      0.03278772
      1.10614420	     -0.04000000	     -0.04000000	      0.00000000	      0.03278762
      1.10622483	     -0.04000000	     -0.04000000	      0.00000000	      0.03278753
      1.10632523	     -0.04000000	     -0.04000000	      0.00000000	      0.03278741
      1.10641489	     -0.04000000	     -0.04000000	      0.00000000	      0.03278730
      1.10650455	     -0.04000000	     -0.04000000	      0.00000000	      0.03278720
      1.10659421	     -0.04000000	     -0.04000000	      0.00000000	      0.03278709
      1.10668387	     -0.04000000	     -0.04000000	      0.00000000	      0.03278699
      1.10677353	     -0.04000000	     -0.04000000	      0.00000000	      0.03278688
      1.10685268	     -0.04000000	     -0.04000000	      0.00000000	      0.03278679
      1.10693183	     -0.04000000	     -0.04000000	      0.00000000	      0.03278669
      1.10702883	     -0.04000000	     -0.04000000	      0.00000000	      0.03278658
      1.10712584	     -0.04000000	     -0.04000000	      0.00000000	      0.03278647
      1.10720671	     -0.04000000	     -0.04000000	      0.00000000	      0.03278637
      1.10728759	     -0.04000000	     -0.04000000	      0.00000000	      0.03278628
      1.10736847	     -0.04000000	     -0.04000000	      0.00000000	      0.03278619
      1.10747987	     -0.04000000	     -0.04000000	      0.00000000	      0.03278606
      1.10756120	     -0.04000000	     -0.04000000	      0.00000000	      0.03278596
      1.10764252	     -0.04000000	     -0.04000000	      0.00000000	      0.03278587
      1.10774204	     -0.04000000	     -0.04000000	      0.00000000	      0.03278575
      1.10783054	     -0.04000000	     -0.04000000	      0.00000000	      0.03278565
      1.10791904	     -0.04000000	     -0.04000000	      0.00000000	      0.03278555
      1.10800754	     -0.04000000	     -0.04000000	      0.00000000	      0.03278544
      1.10809604	     -0.04000000	     -0.04000000	      0.00000000	      0.03278534
      1.10818454	     -0.04000000	     -0.04000000	      0.00000000	      0.03278524
      1.10827304	     -0.04000000	     -0.04000000	      0.00000000	      0.03278514
      1.10836154	     -0.04000000	     -0.04000000	      0.00000000	      0.03278504
      1.10845004	     -0.04000000	     -0.04000000	      0.00000000	      0.03278494
      1.10853854	     -0.04000000	     -0.04000000	      0.00000000	      0.03278483
      1.10862704	     -0.04000000	     -0.04000000	      0.00000000	      0.03278473
      1.10870618	     -0.04000000	     -0.04000000	      0.00000000	      0.03278464
      1.10878532	     -0.04000000	     -0.04000000	      0.00000000	      0.03278455
      1.10888204	     -0.04000000	     -0.04000000	      0.00000000	      0.03278444
      1.10897876	     -0.04000000	     -0.04000000	      0.00000000	      0.03278433
      1.10905851	     -0.04000000	     -0.04000000	      0.00000000	      0.03278424
      1.10913826	     -0.04000000	     -0.04000000	      0.00000000	      0.03278415
      1.10923633	     -0.04000000	     -0.04000000	      0.00000000	      0.03278404
      1.10933440	     -0.04000000	     -0.04000000	      0.00000000	      0.03278393
      1.10941056	     -0.04000000	     -0.04000000	      0.00000000	      0.03278384
      1.10948673	     -0.04000000	     -0.04000000	      0.00000000	      0.03278375
      1.10958988	     -0.04000000	     -0.04000000	      0.00000000	      0.03278364
      1.10969303	     -0.04000000	     -0.04000000	      0.00000000	      0.03278352
      1.10976548	     -0.04000000	     -0.04000000	      0.00000000	      0.03278344
      1.10983794	     -0.04000000	     -0.04000000	      0.00000000	      0.03278336
      1.10994877	     -0.04000000	     -0.04000000	      0.00000000	      0.03278323
      1.11003951	     -0.04000000	     -0.04000000	      0.00000000	      0.03278313
      1.11013026	     -0.04000000	     -0.04000000	      0.00000000	      0.03278303
      1.11022100	     -0.04000000	     -0.04000000	      0.00000000	      0.03278293
      1.11031174	     -0.04000000	     -0.04000000	      0.00000000	      0.03278283
      1.11039132	     -0.04000000	     -0.04000000	      0.00000000	      0.03278274
      1.11047089	     -0.04000000	     -0.04000000	      0.00000000	      0.03278265
      1.11056681	     -0.04000000	     -0.04000000	      0.00000000	      0.03278254
      1.11066272	     -0.04000000	     -0.04000000	      0.00000000	      0.03278243
      1.11074298	     -0.04000000	     -0.04000000	      0.00000000	      0.03278235
      1.11082323	     -0.04000000	     -0.04000000	      0.00000000	      0.03278226
      1.11091960	     -0.04000000	     -0.04000000	      0.00000000	      0.03278215
      1.11101596	     -0.04000000	     -0.04000000	      0.00000000	      0.03278204
      1.11109416	     -0.04000000	     -0.04000000	      0.00000000	      0.03278196
      1.11117236	     -0.04000000	     -0.04000000	      0.00000000	      0.03278187
      1.11127124	     -0.04000000	     -0.04000000	      0.00000000	      0.03278176
      1.11137012	     -0.04000000	     -0.04000000	      0.00000000	      0.03278165
      1.11144658	     -0.04000000	     -0.04000000	      0.00000000	      0.03278157
      1.11152303	     -0.04000000	     -0.04000000	      0.00000000	      0.03278148
      1.11162481	     -0.04000000	     -0.04000000	      0.00000000	      0.03278137
      1.11172659	     -0.04000000	     -0.04000000	      0.00000000	      0.03278126
      1.11180060	     -0.04000000	     -0.04000000	      0.00000000	      0.03278118
      1.11187461	     -0.04000000	     -0.04000000	      0.00000000	      0.03278110
      1.11198081	     -0.04000000	     -0.04000000	      0.00000000	      0.03278098
      1.11207194	     -0.04000000	     -0.04000000	      0.00000000	      0.03278088
      1.11216307	     -0.04000000	     -0.04000000	      0.00000000	      0.03278078
      1.11225420	     -0.04000000	     -0.04000000	      0.00000000	      0.03278068
      1.11233525	     -0.04000000	     -0.04000000	      0.00000000	      0.03278059
      1.11241631	     -0.04000000	     -0.04000000	      0.00000000	      0.03278051
      1.11249736	     -0.04000000	     -0.04000000	      0.00000000	      0.03278042
      1.11260357	     -0.04000000	     -0.04000000	      0.00000000	      0.03278030
      1.11268576	     -0.04000000	     -0.04000000	      0.00000000	      0.03278021
      1.11276795	     -0.04000000	     -0.04000000	      0.00000000	      0.03278012
      1.11285014	     -0.04000000	     -0.04000000	      0.00000000	      0.03278004
      1.11295634	     -0.04000000	     -0.04000000	      0.00000000	      0.03277992
      1.11303681	     -0.04000000	     -0.04000000	      0.00000000	      0.03277983
      1.11311728	     -0.04000000	     -0.04000000	      0.00000000	      0.03277975
      1.11321532	     -0.04000000	     -0.04000000	      0.00000000	      0.03277964
      1.11331336	     -0.04000000	     -0.04000000	      0.00000000	      0.03277954
      1.11338703	     -0.04000000	     -0.04000000	      0.00000000	      0.03277946
      1.11346069	     -0.04000000	     -0.04000000	      0.00000000	      0.03277938
      1.11356607	     -0.04000000	     -0.04000000	      0.00000000	      0.03277927
      1.11365758	     -0.04000000	     -0.04000000	      0.00000000	      0.03277917
      1.11374909	     -0.04000000	     -0.04000000	      0.00000000	      0.03277907
      1.11384061	     -0.04000000	     -0.04000000	      0.00000000	      0.03277897
      1.11391940	     -0.04000000	     -0.04000000	      0.00000000	      0.03277889
      1.11399820	     -0.04000000	     -0.04000000	      0.00000000	      0.03277880
      1.11409443	     -0.04000000	     -0.04000000	      0.00000000	      0.03277870
      1.11419067	     -0.04000000	     -0.04000000	      0.00000000	      0.03277860
      1.11426951	     -0.04000000	     -0.04000000	      0.00000000	      0.03277852
      1.11434835	     -0.04000000	     -0.04000000	      0.00000000	      0.03277843
      1.11444566	     -0.04000000	     -0.04000000	      0.00000000	      0.03277833
      1.11454296	     -0.04000000	     -0.04000000	      0.00000000	      0.03277823
      1.11461956	     -0.04000000	     -0.04000000	      0.00000000	      0.03277815
      1.11469617	     -0.04000000	     -0.04000000	      0.00000000	      0.03277807
      1.11479656	     -0.04000000	     -0.04000000	      0.00000000	      0.03277796
      1.11489695	     -0.04000000	     -0.04000000	      0.00000000	      0.03277785
      1.11497135	     -0.04000000	     -0.04000000	      0.00000000	      0.03277778
      1.11504575	     -0.04000000	     -0.04000000	      0.00000000	      0.03277770
      1.11515010	     -0.04000000	     -0.04000000	      0.00000000	      0.03277759
      1.11524041	     -0.04000000	     -0.04000000	      0.00000000	      0.03277749
      1.11533072	     -0.04000000	     -0.04000000	      0.00000000	      0.03277740
      1.11542103	     -0.04000000	     -0.04000000	      0.00000000	      0.03277731
      1.11551134	     -0.04000000	     -0.04000000	      0.00000000	      0.03277721
      1.11558785	     -0.04000000	     -0.04000000	      0.00000000	      0.03277713
      1.11566436	     -0.04000000	     -0.04000000	      0.00000000	      0.03277705
      1.11576320	     -0.04000000	     -0.04000000	      0.00000000	      0.03277695
      1.11586204	     -0.04000000	     -0.04000000	      0.00000000	      0.03277685
      1.11593821	     -0.04000000	     -0.04000000	      0.00000000	      0.03277677
      1.11601438	     -0.04000000	     -0.04000000	      0.00000000	      0.03277669
      1.11611588	     -0.04000000	     -0.04000000	      0.00000000	      0.03277659
      1.11621739	     -0.04000000	     -0.04000000	      0.00000000	      0.03277648
      1.11628937	     -0.04000000	     -0.04000000	      0.00000000	      0.03277641
      1.11636134	     -0.04000000	     -0.04000000	      0.00000000	      0.03277633
      1.11647045	     -0.04000000	     -0.04000000	      0.00000000	      0.03277622
      1.11656065	     -0.04000000	     -0.04000000	      0.00000000	      0.03277613
      1.11665084	     -0.04000000	     -0.04000000	      0.00000000	      0.03277604
      1.11674104	     -0.04000000	     -0.04000000	      0.00000000	      0.03277594
      1.11683124	     -0.04000000	     -0.04000000	      0.00000000	      0.03277585
      1.11690861	     -0.04000000	     -0.04000000	      0.00000000	      0.03277577
      1.11698599	     -0.04000000	     -0.04000000	      0.00000000	      0.03277569
      1.11708297	     -0.04000000	     -0.04000000	      0.00000000	      0.03277559
      1.11717996	     -0.04000000	     -0.04000000	      0.00000000	      0.03277550
      1.11725795	     -0.04000000	     -0.04000000	      0.00000000	      0.03277542
      1.11733594	     -0.04000000	     -0.04000000	      0.00000000	      0.03277534
      1.11743383	     -0.04000000	     -0.04000000	      0.00000000	      0.03277524
      1.11753171	     -0.04000000	     -0.04000000	      0.00000000	      0.03277514
      1.11760697	     -0.04000000	     -0.04000000	      0.00000000	      0.03277506
      1.11768222	     -0.04000000	     -0.04000000	      0.00000000	      0.03277499
      1.11778397	     -0.04000000	     -0.04000000	      0.00000000	      0.03277488
      1.11788573	     -0.04000000	     -0.04000000	      0.00000000	      0.03277478
      1.11795844	     -0.04000000	     -0.04000000	      0.00000000	      0.03277471
      1.11803115	     -0.04000000	     -0.04000000	      0.00000000	      0.03277463
      1.11813794	     -0.04000000	     -0.04000000	      0.00000000	      0.03277453
      1.11822837	     -0.04000000	     -0.04000000	      0.00000000	      0.03277444
      1.11831881	     -0.04000000	     -0.04000000	      0.00000000	      0.03277435
      1.11840924	     -0.04000000	     -0.04000000	      0.00000000	      0.03277426
      1.11848972	     -0.04000000	     -0.04000000	      0.00000000	      0.03277418
      1.11857020	     -0.04000000	     -0.04000000	      0.00000000	      0.03277410
      1.11865067	     -0.04000000	     -0.04000000	      0.00000000	      0.03277402
      1.11875555	     -0.04000000	     -0.04000000	      0.00000000	      0.03277391
      1.11883725	     -0.04000000	     -0.04000000	      0.00000000	      0.03277383
      1.11891896	     -0.04000000	     -0.04000000	      0.00000000	      0.03277375
      1.11900066	     -0.04000000	     -0.04000000	      0.00000000	      0.03277367
      1.11910511	     -0.04000000	     -0.04000000	      0.00000000	      0.03277356
      1.11918522	     -0.04000000	     -0.04000000	      0.00000000	      0.03277349
      1.11926533	     -0.04000000	     -0.04000000	      0.00000000	      0.03277341
      1.11936207	     -0.04000000	     -0.04000000	      0.00000000	      0.03277331
      1.11945881	     -0.04000000	     -0.04000000	      0.00000000	      0.03277322
      1.11953215	     -0.04000000	     -0.04000000	      0.00000000	      0.03277314
      1.11960549	     -0.04000000	     -0.04000000	      0.00000000	      0.03277307
      1.11970948	     -0.04000000	     -0.04000000	      0.00000000	      0.03277297
      1.11979989	     -0.04000000	     -0.04000000	      0.00000000	      0.03277288
      1.11989031	     -0.04000000	     -0.04000000	      0.00000000	      0.03277279
      1.11998073	     -0.04000000	     -0.04000000	      0.00000000	      0.03277270
      1.12005964	     -0.04000000	     -0.04000000	      0.00000000	      0.03277263
      1.12013856	     -0.04000000	     -0.04000000	      0.00000000	      0.03277255
      1.12021747	     -0.04000000	     -0.04000000	      0.00000000	      0.03277247
      1.12032718	     -0.04000000	     -0.04000000	      0.00000000	      0.03277237
      1.12040789	     -0.04000000	     -0.04000000	      0.00000000	      0.03277229
      1.12048861	     -0.04000000	     -0.04000000	      0.00000000	      0.03277221
      1.12058561	     -0.04000000	     -0.04000000	      0.00000000	      0.03277212
      1.12067157	     -0.04000000	     -0.04000000	      0.00000000	      0.03277203
      1.12075753	     -0.04000000	     -0.04000000	      0.00000000	      0.03277195
      1.12084349	     -0.04000000	     -0.04000000	      0.00000000	      0.03277187
      1.12092945	     -0.04000000	     -0.04000000	      0.00000000	      0.03277178
      1.12101541	     -0.04000000	     -0.04000000	      0.00000000	      0.03277170
      1.12110137	     -0.04000000	     -0.04000000	      0.00000000	      0.03277162
      1.12118733	     -0.04000000	     -0.04000000	      0.00000000	      0.03277153
      1.12127329	     -0.04000000	     -0.04000000	      0.00000000	      0.03277145
      1.12135925	     -0.04000000	     -0.04000000	      0.00000000	      0.03277137
      1.12144521	     -0.04000000	     -0.04000000	      0.00000000	      0.03277129
      1.12153117	     -0.04000000	     -0.04000000	      0.00000000	      0.03277121
      1.12161713	     -0.04000000	     -0.04000000	      0.00000000	      0.03277112
      1.12170309	     -0.04000000	     -0.04000000	      0.00000000	      0.03277104
      1.12178905	     -0.04000000	     -0.04000000	      0.00000000	      0.03277096
      1.12187501	     -0.04000000	     -0.04000000	      0.00000000	      0.03277088
      1.12196097	     -0.04000000	     -0.04000000	      0.00000000	      0.03277080
      1.12204693	     -0.04000000	     -0.04000000	      0.00000000	      0.03277071
      1.12213289	     -0.04000000	     -0.04000000	      0.00000000	      0.03277063
      1.12221885	     -0.04000000	     -0.04000000	      0.00000000	      0.03277055
      1.12230481	     -0.04000000	     -0.04000000	      0.00000000	      0.03277047
      1.12239077	     -0.04000000	     -0.04000000	      0.00000000	      0.03277039
      1.12247673	     -0.04000000	     -0.04000000	      0.00000000	      0.03277031
      1.12256269	     -0.04000000	     -0.04000000	      0.00000000	      0.03277023
      1.12264865	     -0.04000000	     -0.04000000	      0.00000000	      0.03277015
      1.12273461	     -0.04000000	     -0.04000000	      0.00000000	      0.03277007
      1.12282057	     -0.04000000	     -0.04000000	      0.00000000	      0.03276998
      1.12290653	     -0.04000000	     -0.04000000	      0.00000000	      0.03276990
      1.12299249	     -0.04000000	     -0.04000000	      0.00000000	      0.03276982
      1.12307845	     -0.04000000	     -0.04000000	      0.00000000	      0.03276974
      1.12316441	     -0.04000000	     -0.04000000	      0.00000000	      0.03276966
      1.12325038	     -0.04000000	     -0.04000000	      0.00000000	      0.03276958
      1.12333634	     -0.04000000	     -0.04000000	      0.00000000	      0.03276950
      1.12342230	     -0.04000000	     -0.04000000	      0.00000000	      0.03276942
      1.12350826	     -0.04000000	     -0.04000000	      0.00000000	      0.03276934
      1.12359422	     -0.04000000	     -0.04000000	      0.00000000	      0.03276926
      1.12368018	     -0.04000000	     -0.04000000	      0.00000000	      0.03276918
      1.12376614	     -0.04000000	     -0.04000000	      0.00000000	      0.03276910
      1.12385210	     -0.04000000	     -0.04000000	      0.00000000	      0.03276902
      1.12393806	     -0.04000000	     -0.04000000	      0.00000000	      0.03276894
      1.12402402	     -0.04000000	     -0.04000000	      0.00000000	      0.03276886
      1.12410998	     -0.04000000	     -0.04000000	      0.00000000	      0.03276879
      1.12419594	     -0.04000000	     -0.04000000	      0.00000000	      0.03276871
      1.12428190	     -0.04000000	     -0.04000000	      0.00000000	      0.03276863
      1.12436786	     -0.04000000	     -0.04000000	      0.00000000	      0.03276855
      1.12445382	     -0.04000000	     -0.04000000	      0.00000000	      0.03276847
      1.12453978	     -0.04000000	     -0.04000000	      0.00000000	      0.03276839
      1.12462574	     -0.04000000	     -0.04000000	      0.00000000	      0.03276831
      1.12471170	     -0.04000000	     -0.04000000	      0.00000000	      0.03276823
      1.12479766	     -0.04000000	     -0.04000000	      0.00000000	      0.03276816
      1.12488362	     -0.04000000	     -0.04000000	      0.00000000	      0.03276808
      1.12496958	     -0.04000000	     -0.04000000	      0.00000000	      0.03276800
      1.12505554	     -0.04000000	     -0.04000000	      0.00000000	      0.03276792
      1.12514150	     -0.04000000	     -0.04000000	      0.00000000	      0.03276784
      1.12522746	     -0.04000000	     -0.04000000	      0.00000000	      0.03276776
      1.12531342	     -0.04000000	     -0.04000000	      0.00000000	      0.03276769
      1.12539938	     -0.04000000	     -0.04000000	      0.00000000	      0.03276761
      1.12548534	     -0.04000000	     -0.04000000	      0.00000000	      0.03276753
      1.12557130	     -0.04000000	     -0.04000000	      0.00000000	      0.03276745
      1.12565726	     -0.04000000	     -0.04000000	      0.00000000	      0.03276738
      1.12574322	     -0.04000000	     -0.04000000	      0.00000000	      0.03276730
      1.12582918	     -0.04000000	     -0.04000000	      0.00000000	      0.03276722
      1.12591514	     -0.04000000	     -0.04000000	      0.00000000	      0.03276714
      1.12600110	     -0.04000000	     -0.04000000	      0.00000000	      0.03276707
      1.12608706	     -0.04000000	     -0.04000000	      0.00000000	      0.03276699
      1.12617302	     -0.04000000	     -0.04000000	      0.00000000	      0.03276691
      1.12625898	     -0.04000000	     -0.04000000	      0.00000000	      0.03276684
      1.12634495	     -0.04000000	     -0.04000000	      0.00000000	      0.03276676
      1.12643091	     -0.04000000	     -0.04000000	      0.00000000	      0.03276668
      1.12651687	     -0.04000000	     -0.04000000	      0.00000000	      0.03276661
      1.12660283	     -0.04000000	     -0.04000000	      0.00000000	      0.03276653
      1.12668879	     -0.04000000	     -0.04000000	      0.00000000	      0.03276645
      1.12677475	     -0.04000000	     -0.04000000	      0.00000000	      0.03276638
      1.12686071	     -0.04000000	     -0.04000000	      0.00000000	      0.03276630
      1.12693745	     -0.04000000	     -0.04000000	      0.00000000	      0.03276623
      1.12701420	     -0.04000000	     -0.04000000	      0.00000000	      0.03276616
      1.12710875	     -0.04000000	     -0.04000000	      0.00000000	      0.03276608
      1.12720330	     -0.04000000	     -0.04000000	      0.00000000	      0.03276600
      1.12728174	     -0.04000000	     -0.04000000	      0.00000000	      0.03276593
      1.12736018	     -0.04000000	     -0.04000000	      0.00000000	      0.03276586
      1.12745488	     -0.04000000	     -0.04000000	      0.00000000	      0.03276578
      1.12754958	     -0.04000000	     -0.04000000	      0.00000000	      0.03276569
      1.12762507	     -0.04000000	     -0.04000000	      0.00000000	      0.03276563
      1.12770057	     -0.04000000	     -0.04000000	      0.00000000	      0.03276556
      1.12779895	     -0.04000000	     -0.04000000	      0.00000000	      0.03276547
      1.12789733	     -0.04000000	     -0.04000000	      0.00000000	      0.03276539
      1.12797043	     -0.04000000	     -0.04000000	      0.00000000	      0.03276532
      1.12804354	     -0.04000000	     -0.04000000	      0.00000000	      0.03276526
      1.12814635	     -0.04000000	     -0.04000000	      0.00000000	      0.03276517
      1.12824917	     -0.04000000	     -0.04000000	      0.00000000	      0.03276508
      1.12831866	     -0.04000000	     -0.04000000	      0.00000000	      0.03276502
      1.12838815	     -0.04000000	     -0.04000000	      0.00000000	      0.03276496
      1.12849890	     -0.04000000	     -0.04000000	      0.00000000	      0.03276486
      1.12858873	     -0.04000000	     -0.04000000	      0.00000000	      0.03276479
      1.12867856	     -0.04000000	     -0.04000000	      0.00000000	      0.03276471
      1.12876840	     -0.04000000	     -0.04000000	      0.00000000	      0.03276463
      1.12884738	     -0.04000000	     -0.04000000	      0.00000000	      0.03276456
      1.12892637	     -0.04000000	     -0.04000000	      0.00000000	      0.03276449
      1.12900536	     -0.04000000	     -0.04000000	      0.00000000	      0.03276443
      1.12911043	     -0.04000000	     -0.04000000	      0.00000000	      0.03276434
      1.12919096	     -0.04000000	     -0.04000000	      0.00000000	      0.03276427
      1.12927149	     -0.04000000	     -0.04000000	      0.00000000	      0.03276420
      1.12935201	     -0.04000000	     -0.04000000	      0.00000000	      0.03276413
      1.12945576	     -0.04000000	     -0.04000000	      0.00000000	      0.03276404
      1.12953474	     -0.04000000	     -0.04000000	      0.00000000	      0.03276397
      1.12961371	     -0.04000000	     -0.04000000	      0.00000000	      0.03276390
      1.12970957	     -0.04000000	     -0.04000000	      0.00000000	      0.03276382
      1.12979573	     -0.04000000	     -0.04000000	      0.00000000	      0.03276375
      1.12988189	     -0.04000000	     -0.04000000	      0.00000000	      0.03276368
      1.12996805	     -0.04000000	     -0.04000000	      0.00000000	      0.03276360
      1.13005422	     -0.04000000	     -0.04000000	      0.00000000	      0.03276353
      1.13014038	     -0.04000000	     -0.04000000	      0.00000000	      0.03276346
      1.13022654	     -0.04000000	     -0.04000000	      0.00000000	      0.03276338
      1.13031270	     -0.04000000	     -0.04000000	      0.00000000	      0.03276331
      1.13039886	     -0.04000000	     -0.04000000	      0.00000000	      0.03276324
      1.13047530	     -0.04000000	     -0.04000000	      0.00000000	      0.03276317
      1.13055175	     -0.04000000	     -0.04000000	      0.00000000	      0.03276311
      1.13064602	     -0.04000000	     -0.04000000	      0.00000000	      0.03276303
      1.13074030	     -0.04000000	     -0.04000000	      0.00000000	      0.03276295
      1.13081809	     -0.04000000	     -0.04000000	      0.00000000	      0.03276288
      1.13089588	     -0.04000000	     -0.04000000	      0.00000000	      0.03276282
      1.13099057	     -0.04000000	     -0.04000000	      0.00000000	      0.03276274
      1.13108527	     -0.04000000	     -0.04000000	      0.00000000	      0.03276266
      1.13116014	     -0.04000000	     -0.04000000	      0.00000000	      0.03276260
      1.13123501	     -0.04000000	     -0.04000000	      0.00000000	      0.03276254
      1.13133348	     -0.04000000	     -0.04000000	      0.00000000	      0.03276245
      1.13143196	     -0.04000000	     -0.04000000	      0.00000000	      0.03276237
      1.13150434	     -0.04000000	     -0.04000000	      0.00000000	      0.03276231
      1.13157672	     -0.04000000	     -0.04000000	      0.00000000	      0.03276225
      1.13167990	     -0.04000000	     -0.04000000	      0.00000000	      0.03276216
      1.13176814	     -0.04000000	     -0.04000000	      0.00000000	      0.03276209
      1.13185638	     -0.04000000	     -0.04000000	      0.00000000	      0.03276202
      1.13194463	     -0.04000000	     -0.04000000	      0.00000000	      0.03276195
      1.13203287	     -0.04000000	     -0.04000000	      0.00000000	      0.03276187
      1.13210873	     -0.04000000	     -0.04000000	      0.00000000	      0.03276181
      1.13218459	     -0.04000000	     -0.04000000	      0.00000000	      0.03276175
      1.13227988	     -0.04000000	     -0.04000000	      0.00000000	      0.03276167
      1.13237516	     -0.04000000	     -0.04000000	      0.00000000	      0.03276159
      1.13245119	     -0.04000000	     -0.04000000	      0.00000000	      0.03276153
      1.13252722	     -0.04000000	     -0.04000000	      0.00000000	      0.03276147
      1.13262407	     -0.04000000	     -0.04000000	      0.00000000	      0.03276139
      1.13272091	     -0.04000000	     -0.04000000	      0.00000000	      0.03276131
      1.13279376	     -0.04000000	     -0.04000000	      0.00000000	      0.03276125
      1.13286660	     -0.04000000	     -0.04000000	      0.00000000	      0.03276119
      1.13296836	     -0.04000000	     -0.04000000	      0.00000000	      0.03276110
      1.13307011	     -0.04000000	     -0.04000000	      0.00000000	      0.03276102
      1.13313959	     -0.04000000	     -0.04000000	      0.00000000	      0.03276096
      1.13320907	     -0.04000000	     -0.04000000	      0.00000000	      0.03276091
      1.13331826	     -0.04000000	     -0.04000000	      0.00000000	      0.03276082
      1.13340726	     -0.04000000	     -0.04000000	      0.00000000	      0.03276075
      1.13349626	     -0.04000000	     -0.04000000	      0.00000000	      0.03276067
      1.13358525	     -0.04000000	     -0.04000000	      0.00000000	      0.03276060
      1.13366450	     -0.04000000	     -0.04000000	      0.00000000	      0.03276054
      1.13374374	     -0.04000000	     -0.04000000	      0.00000000	      0.03276047
      1.13382298	     -0.04000000	     -0.04000000	      0.00000000	      0.03276041
      1.13392491	     -0.04000000	     -0.04000000	      0.00000000	      0.03276033
      1.13400546	     -0.04000000	     -0.04000000	      0.00000000	      0.03276026
      1.13408601	     -0.04000000	     -0.04000000	      0.00000000	      0.03276020
      1.13416657	     -0.04000000	     -0.04000000	      0.00000000	      0.03276013
      1.13426748	     -0.04000000	     -0.04000000	      0.00000000	      0.03276005
      1.13434667	     -0.04000000	     -0.04000000	      0.00000000	      0.03275999
      1.13442585	     -0.04000000	     -0.04000000	      0.00000000	      0.03275993
      1.13450504	     -0.04000000	     -0.04000000	      0.00000000	      0.03275986
      1.13461013	     -0.04000000	     -0.04000000	      0.00000000	      0.03275978
      1.13468876	     -0.04000000	     -0.04000000	      0.00000000	      0.03275971
      1.13476738	     -0.04000000	     -0.04000000	      0.00000000	      0.03275965
      1.13486299	     -0.04000000	     -0.04000000	      0.00000000	      0.03275958
      1.13494817	     -0.04000000	     -0.04000000	      0.00000000	      0.03275951
      1.13503335	     -0.04000000	     -0.04000000	      0.00000000	      0.03275944
      1.13511853	     -0.04000000	     -0.04000000	      0.00000000	      0.03275937
      1.13520371	     -0.04000000	     -0.04000000	      0.00000000	      0.03275930
      1.13528888	     -0.04000000	     -0.04000000	      0.00000000	      0.03275924
      1.13537406	     -0.04000000	     -0.04000000	      0.00000000	      0.03275917
      1.13545924	     -0.04000000	     -0.04000000	      0.00000000	      0.03275910
      1.13554442	     -0.04000000	     -0.04000000	      0.00000000	      0.03275904
      1.13562959	     -0.04000000	     -0.04000000	      0.00000000	      0.03275897
[truncated: 753,186 more chars]
