# Supplementary material for: Musculoskeletal simulations to examine the effects of accentuated eccentric loading (AEL) on jump height
Source: PeerJ. 2023 Jan 23;11:e14687. doi: 10.7717/peerj.14687 (PMC9879160; doi:10.7717/peerj.14687)
Supplement: Supplemental Information 1 [file peerj-11-14687-s001.zip › Supplementary Simulation code and output results BW/Optimized_for_J_Results/TwoSegment_Two_Segment_MuscleActuatorPower.sto]

MuscleActuatorPower
version=1
nRows=13563
nColumns=5
inDegrees=no

This analysis gathers basic information about muscles during a simulation (e.g., forces, tendon lengths, moment arms, etc).
Units are S.I. units (second, meters, Newtons, ...)
Angles are in degrees.

endheader
time	vastus	recfem	glut	ham
      0.00000000	     -0.00000000	     -0.00000000	     -0.00000000	     -0.00000000
      0.00010000	     -0.02456117	     -0.00569609	     -0.00000006	      0.01728736
      0.00023578	     -0.05215883	     -0.01185111	     -0.00000014	      0.03583466
      0.00037157	     -0.07494340	     -0.01667509	     -0.00000022	      0.05021955
      0.00050735	     -0.09435468	     -0.02055660	     -0.00000030	      0.06164893
      0.00064313	     -0.11141791	     -0.02377292	     -0.00000040	      0.07098559
      0.00077892	     -0.12686608	     -0.02652256	     -0.00000050	      0.07884809
      0.00095179	     -0.14500833	     -0.02956798	     -0.00000066	      0.08741096
      0.00112467	     -0.16211613	     -0.03228647	     -0.00000086	      0.09492338
      0.00129754	     -0.17867321	     -0.03480943	     -0.00000111	      0.10179485
      0.00151861	     -0.19952723	     -0.03788226	     -0.00000152	      0.11005710
      0.00173969	     -0.22037716	     -0.04087926	     -0.00000209	      0.11802991
      0.00201011	     -0.24618663	     -0.04452706	     -0.00000307	      0.12765191
      0.00228052	     -0.27251838	     -0.04820589	     -0.00000449	      0.13728731
      0.00263639	     -0.30811359	     -0.05313536	     -0.00000739	      0.15011174
      0.00299225	     -0.34484472	     -0.05818354	     -0.00001206	      0.16315367
      0.00349305	     -0.39847939	     -0.06549613	     -0.00002360	      0.18189026
      0.00399385	     -0.45435481	     -0.07304613	     -0.00004504	      0.20104471
      0.00475543	     -0.54350684	     -0.08495693	     -0.00011397	      0.23086908
      0.00551701	     -0.63754681	     -0.09734943	     -0.00026948	      0.26138674
      0.00644774	     -0.75887724	     -0.11309486	     -0.00070441	      0.29940671
      0.00737847	     -0.88700202	     -0.12944509	     -0.00167219	      0.33799774
      0.00830920	     -1.02167638	     -0.14634777	     -0.00361727	      0.37694987
      0.00923993	     -1.16267064	     -0.16375679	     -0.00714567	      0.41608189
      0.01047305	     -1.35883075	     -0.18753178	     -0.01536794	      0.46793961
      0.01125060	     -1.48780764	     -0.20290573	     -0.02308261	      0.50052322
      0.01202816	     -1.62073452	     -0.21855298	     -0.03284385	      0.53293889
      0.01316609	     -1.82218349	     -0.24191482	     -0.05049989	      0.57997294
      0.01396261	     -1.96794100	     -0.25857468	     -0.06482777	      0.61254475
      0.01475914	     -2.11751332	     -0.27547545	     -0.08040057	      0.64478919
      0.01571545	     -2.30201677	     -0.29607035	     -0.10035564	      0.68302583
      0.01658307	     -2.47396677	     -0.31503168	     -0.11939121	      0.71723635
      0.01745069	     -2.65016369	     -0.33424585	     -0.13917607	      0.75096174
      0.01830614	     -2.82797439	     -0.35343117	     -0.15937218	      0.78372037
      0.01916159	     -3.00976857	     -0.37284791	     -0.18025969	      0.81596892
      0.01997595	     -3.18647628	     -0.39154250	     -0.20081813	      0.84618276
      0.02079031	     -3.36668091	     -0.41043690	     -0.22207368	      0.87590895
      0.02156845	     -3.54209089	     -0.42867403	     -0.24307141	      0.90384845
      0.02250334	     -3.75694065	     -0.45081704	     -0.26923229	      0.93680374
      0.02343823	     -3.97620380	     -0.47320822	     -0.29645327	      0.96907678
      0.02422430	     -4.16393541	     -0.49222425	     -0.32018655	      0.99567591
      0.02501038	     -4.35470818	     -0.51141021	     -0.34470768	      1.02177633
      0.02579645	     -4.54849018	     -0.53076399	     -0.37002692	      1.04737082
      0.02658253	     -4.74525126	     -0.55028354	     -0.39615112	      1.07245184
      0.02736860	     -4.94496391	     -0.56996704	     -0.42308447	      1.09701186
      0.02815468	     -5.14760262	     -0.58981278	     -0.45082914	      1.12104304
      0.02894076	     -5.35314402	     -0.60981918	     -0.47938582	      1.14453727
      0.02972683	     -5.56156660	     -0.62998475	     -0.50875413	      1.16748607
      0.03051291	     -5.77285058	     -0.65030811	     -0.53893291	      1.18988053
      0.03129898	     -5.98697775	     -0.67078789	     -0.56992052	      1.21171127
      0.03208506	     -6.20393126	     -0.69142282	     -0.60171494	      1.23296841
      0.03287113	     -6.42369547	     -0.71221160	     -0.63431397	      1.25364154
      0.03365721	     -6.64625574	     -0.73315300	     -0.66771525	      1.27371968
      0.03444328	     -6.87159825	     -0.75424577	     -0.70191638	      1.29319126
      0.03522936	     -7.09970982	     -0.77548863	     -0.73691492	      1.31204414
      0.03601544	     -7.33057773	     -0.79688032	     -0.77270850	      1.33026556
      0.03680151	     -7.56418956	     -0.81841953	     -0.80929477	      1.34784217
      0.03758759	     -7.80053302	     -0.84010491	     -0.84667147	      1.36476001
      0.03837366	     -8.03959578	     -0.86193508	     -0.88483645	      1.38100450
      0.03915974	     -8.28136534	     -0.88390858	     -0.92378770	      1.39656048
      0.03994581	     -8.52582887	     -0.90602393	     -0.96352340	      1.41141222
      0.04073189	     -8.77297309	     -0.92827955	     -1.00404190	      1.42554337
      0.04151796	     -9.02278411	     -0.95067381	     -1.04534181	      1.43893707
      0.04230404	     -9.27524736	     -0.97320499	     -1.08742205	      1.45157589
      0.04309012	     -9.53034745	     -0.99587130	     -1.13028186	      1.46344188
      0.04387619	     -9.78806805	     -1.01867088	     -1.17392087	      1.47451661
      0.04466227	    -10.04839184	     -1.04160175	     -1.21833920	      1.48478117
      0.04544834	    -10.31130037	     -1.06466186	     -1.26353749	      1.49421619
      0.04623442	    -10.57677400	     -1.08784908	     -1.30951698	      1.50280191
      0.04702049	    -10.84479184	     -1.11116117	     -1.35627959	      1.51051819
      0.04780657	    -11.11533165	     -1.13459578	     -1.40382800	      1.51734452
      0.04859264	    -11.38836981	     -1.15815048	     -1.45216571	      1.52326011
      0.04937872	    -11.66388122	     -1.18182273	     -1.50129709	      1.52824390
      0.05016480	    -11.94183930	     -1.20560991	     -1.55122745	      1.53227461
      0.05086958	    -12.19310682	     -1.22703219	     -1.59667845	      1.53506008
      0.05157436	    -12.44629870	     -1.24854292	     -1.64278187	      1.53704707
      0.05227914	    -12.70139093	     -1.27013965	     -1.68954334	      1.53821951
      0.05298392	    -12.95836012	     -1.29182024	     -1.73696903	      1.53856180
      0.05368870	    -13.21718175	     -1.31358243	     -1.78506549	      1.53805835
      0.05439348	    -13.47783023	     -1.33542392	     -1.83383952	      1.53669362
      0.05509826	    -13.74027888	     -1.35734233	     -1.88329798	      1.53445217
      0.05580304	    -14.00449995	     -1.37933523	     -1.93344759	      1.53131870
      0.05650782	    -14.27046462	     -1.40140012	     -1.98429467	      1.52727808
      0.05721260	    -14.53814302	     -1.42353443	     -2.03584490	      1.52231539
      0.05791738	    -14.80750422	     -1.44573556	     -2.08810300	      1.51641602
      0.05862216	    -15.07851624	     -1.46800082	     -2.14107249	      1.50956566
      0.05932694	    -15.35114612	     -1.49032747	     -2.19475542	      1.50175037
      0.06003172	    -15.62535988	     -1.51271275	     -2.24915219	      1.49295667
      0.06073650	    -15.90112259	     -1.53515380	     -2.30426132	      1.48317155
      0.06144128	    -16.17839838	     -1.55764775	     -2.36007944	      1.47238258
      0.06214606	    -16.45715050	     -1.58019167	     -2.41660124	      1.46057794
      0.06285084	    -16.73734128	     -1.60278259	     -2.47381946	      1.44774653
      0.06355562	    -17.01893224	     -1.62541749	     -2.53172504	      1.43387802
      0.06426040	    -17.30188411	     -1.64809335	     -2.59030724	      1.41896291
      0.06496518	    -17.58615683	     -1.67080706	     -2.64955381	      1.40299270
      0.06566996	    -17.87170960	     -1.69355553	     -2.70945118	      1.38595990
      0.06637474	    -18.15850094	     -1.71633562	     -2.76998471	      1.36785817
      0.06707952	    -18.44648869	     -1.73914417	     -2.83113879	      1.34868243
      0.06778430	    -18.73563010	     -1.76197798	     -2.89289713	      1.32842897
      0.06848908	    -19.02588180	     -1.78483387	     -2.95524284	      1.30709560
      0.06919386	    -19.31719988	     -1.80770860	     -3.01815861	      1.28468176
      0.06989864	    -19.60953994	     -1.83059896	     -3.08162683	      1.26118869
      0.07060343	    -19.90285708	     -1.85350170	     -3.14562966	      1.23661959
      0.07130821	    -20.19710601	     -1.87641357	     -3.21014916	      1.21097983
      0.07201299	    -20.49224104	     -1.89933133	     -3.27516729	      1.18427711
      0.07271777	    -20.78821614	     -1.92225173	     -3.34066601	      1.15652169
      0.07342255	    -21.08498499	     -1.94517153	     -3.40662727	      1.12772664
      0.07412733	    -21.38250102	     -1.96808749	     -3.47303306	      1.09790810
      0.07483211	    -21.68071748	     -1.99099640	     -3.53986545	      1.06708557
      0.07553689	    -21.97958745	     -2.01389504	     -3.60710654	      1.03528219
      0.07624167	    -22.27906394	     -2.03678024	     -3.67473853	      1.00252515
      0.07694645	    -22.57909990	     -2.05964882	     -3.74274369	      0.96884605
      0.07765123	    -22.87964831	     -2.08249767	     -3.81110439	      0.93428126
      0.07835601	    -23.18066222	     -2.10532367	     -3.87980308	      0.89887249
      0.07906079	    -23.48209480	     -2.12812378	     -3.94882231	      0.86266720
      0.07976557	    -23.78389942	     -2.15089496	     -4.01814475	      0.82571919
      0.08047035	    -24.08602971	     -2.17363426	     -4.08775315	      0.78808918
      0.08117513	    -24.38843961	     -2.19633874	     -4.15763040	      0.74984548
      0.08187991	    -24.69108344	     -2.21900555	     -4.22775950	      0.71106468
      0.08258469	    -24.99391600	     -2.24163189	     -4.29812357	      0.67183235
      0.08328947	    -25.29689256	     -2.26421503	     -4.36870590	      0.63224390
      0.08399425	    -25.59996904	     -2.28675231	     -4.43948991	      0.59240532
      0.08469903	    -25.90310197	     -2.30924114	     -4.51045918	      0.55243406
      0.08540381	    -26.20624866	     -2.33167905	     -4.58159749	      0.51245983
      0.08610859	    -26.50936720	     -2.35406361	     -4.65288879	      0.47262541
      0.08681337	    -26.81241657	     -2.37639253	     -4.72431724	      0.43308732
      0.08751815	    -27.11535671	     -2.39866359	     -4.79586722	      0.39401641
      0.08822293	    -27.41814855	     -2.42087468	     -4.86752334	      0.35559813
      0.08892771	    -27.72075414	     -2.44302382	     -4.93927045	      0.31803256
      0.08963249	    -28.02313664	     -2.46510911	     -5.01109367	      0.28153385
      0.09033727	    -28.32526039	     -2.48712880	     -5.08297840	      0.24632910
      0.09104205	    -28.62709094	     -2.50908121	     -5.15491030	      0.21265624
      0.09174684	    -28.92859505	     -2.53096482	     -5.22687533	      0.18076094
      0.09245162	    -29.22974068	     -2.55277819	     -5.29885975	      0.15089191
      0.09315640	    -29.53049693	     -2.57451998	     -5.37085010	      0.12329459
      0.09386118	    -29.83083393	     -2.59618895	     -5.44283322	      0.09820278
      0.09456596	    -30.13072265	     -2.61778391	     -5.51488018	      0.07582783
      0.09527074	    -30.43013074	     -2.63930332	     -5.58858131	      0.05634546
      0.09597552	    -30.72902596	     -2.66074575	     -5.66273021	      0.03987997
      0.09668030	    -31.02737957	     -2.68211007	     -5.73712031	      0.02648616
      0.09738508	    -31.32516299	     -2.70339507	     -5.81163961	      0.01612952
      0.09808986	    -31.62234711	     -2.72459944	     -5.88622497	      0.00866582
      0.09879464	    -31.91890163	     -2.74572167	     -5.96083835	      0.00382132
      0.09949942	    -32.21479442	     -2.76676007	     -6.03545452	      0.00117569
      0.10020420	    -32.50999091	     -2.78771265	     -6.11005464	      0.00014973
      0.10090898	    -32.80445357	     -2.80857710	     -6.18462291	      0.00000000
      0.10161376	    -33.09814202	     -2.82935085	     -6.25914488	      0.00000000
      0.10231854	    -33.39101745	     -2.85003166	     -6.33360698	      0.00000000
      0.10302332	    -33.68304494	     -2.87061778	     -6.40799647	      0.00000000
      0.10372810	    -33.97419175	     -2.89110772	     -6.48230115	      0.00000000
      0.10443288	    -34.26442669	     -2.91150008	     -6.55650927	      0.00000000
      0.10513766	    -34.55371986	     -2.93179360	     -6.63060939	      0.00000000
      0.10584244	    -34.84204253	     -2.95198711	     -6.70459042	      0.00000000
      0.10654722	    -35.12936708	     -2.97207951	     -6.77844155	      0.00000000
      0.10725200	    -35.41566694	     -2.99206980	     -6.85215225	      0.00000000
      0.10795678	    -35.70091655	     -3.01195709	     -6.92571228	      0.00000000
      0.10866156	    -35.98509139	     -3.03174052	     -6.99911166	      0.00000000
      0.10936634	    -36.26816790	     -3.05141936	     -7.07234068	      0.00000000
      0.11007112	    -36.55012351	     -3.07099292	     -7.14538991	      0.00000000
      0.11077590	    -36.83093662	     -3.09046060	     -7.21825019	      0.00000000
      0.11148068	    -37.11058657	     -3.10982189	     -7.29091261	      0.00000000
      0.11218546	    -37.38905366	     -3.12907631	     -7.36336853	      0.00000000
      0.11289024	    -37.66631911	     -3.14822350	     -7.43560959	      0.00000000
      0.11359503	    -37.94236508	     -3.16726313	     -7.50762767	      0.00000000
      0.11429981	    -38.21717463	     -3.18619496	     -7.57941495	      0.00000000
      0.11500459	    -38.49073174	     -3.20501881	     -7.65096382	      0.00000000
      0.11570937	    -38.76302125	     -3.22373456	     -7.72226696	      0.00000000
      0.11641415	    -39.03402893	     -3.24234218	     -7.79331731	      0.00000000
      0.11711893	    -39.30374138	     -3.26084165	     -7.86410806	      0.00000000
      0.11782371	    -39.57214606	     -3.27923308	     -7.93463263	      0.00000000
      0.11852849	    -39.83923130	     -3.29751657	     -8.00488471	      0.00000000
      0.11923327	    -40.10498630	     -3.31569233	     -8.07485825	      0.00000000
      0.11993805	    -40.36940092	     -3.33376061	     -8.14454742	      0.00000000
      0.12064283	    -40.63246593	     -3.35172171	     -8.21394665	      0.00000000
      0.12134761	    -40.89417289	     -3.36957599	     -8.28305058	      0.00000000
      0.12205239	    -41.15451410	     -3.38732385	     -8.35185413	      0.00000000
      0.12275717	    -41.41348266	     -3.40496577	     -8.42035240	      0.00000000
      0.12346195	    -41.67107238	     -3.42250225	     -8.48854077	      0.00000000
      0.12416673	    -41.92727779	     -3.43993386	     -8.55641480	      0.00000000
      0.12487151	    -42.18209414	     -3.45726119	     -8.62397029	      0.00000000
      0.12557629	    -42.43551737	     -3.47448491	     -8.69120326	      0.00000000
      0.12628107	    -42.68754408	     -3.49160571	     -8.75810994	      0.00000000
      0.12698585	    -42.93817154	     -3.50862432	     -8.82468676	      0.00000000
      0.12769063	    -43.18739766	     -3.52554153	     -8.89093035	      0.00000000
      0.12839541	    -43.43522098	     -3.54235815	     -8.95683757	      0.00000000
      0.12910019	    -43.68164062	     -3.55907505	     -9.02240543	      0.00000000
      0.12980497	    -43.92665632	     -3.57569310	     -9.08763118	      0.00000000
      0.13050975	    -44.17026837	     -3.59221325	     -9.15251221	      0.00000000
      0.13121453	    -44.41247761	     -3.60863645	     -9.21704613	      0.00000000
      0.13191931	    -44.65328545	     -3.62496370	     -9.28123070	      0.00000000
      0.13262409	    -44.89269380	     -3.64119603	     -9.34506387	      0.00000000
      0.13332887	    -45.13070505	     -3.65733448	     -9.40854376	      0.00000000
      0.13403365	    -45.36732212	     -3.67338014	     -9.47166865	      0.00000000
      0.13473844	    -45.60254837	     -3.68933412	     -9.53443696	      0.00000000
      0.13544322	    -45.83638764	     -3.70519756	     -9.59684730	      0.00000000
      0.13614800	    -46.06884417	     -3.72097162	     -9.65889842	      0.00000000
      0.13685278	    -46.29992266	     -3.73665747	     -9.72058920	      0.00000000
      0.13755756	    -46.52962820	     -3.75225633	     -9.78191868	      0.00000000
      0.13826234	    -46.75796626	     -3.76776943	     -9.84288603	      0.00000000
      0.13896712	    -46.98494269	     -3.78319800	     -9.90349057	      0.00000000
      0.13967190	    -47.21056372	     -3.79854331	     -9.96373172	      0.00000000
      0.14037668	    -47.43483589	     -3.81380665	    -10.02360904	      0.00000000
      0.14108146	    -47.65776611	     -3.82898931	    -10.08312223	      0.00000000
      0.14178624	    -47.87936156	     -3.84409261	    -10.14227109	      0.00000000
      0.14249102	    -48.09962977	     -3.85911787	    -10.20105551	      0.00000000
      0.14319580	    -48.31857851	     -3.87406644	    -10.25947548	      0.00000000
      0.14390058	    -48.53621587	     -3.88893967	    -10.31753099	      0.00000000
      0.14460536	    -48.75255016	     -3.90373893	    -10.37522209	      0.00000000
      0.14531014	    -48.96758998	     -3.91846559	    -10.43254893	      0.00000000
      0.14601492	    -49.18134414	     -3.93312103	    -10.48951167	      0.00000000
      0.14671970	    -49.39382168	     -3.94770666	    -10.54611059	      0.00000000
      0.14742448	    -49.60503184	     -3.96222387	    -10.60234601	      0.00000000
      0.14812926	    -49.81498410	     -3.97667408	    -10.65821831	      0.00000000
      0.14883404	    -50.02368808	     -3.99105869	    -10.71372794	      0.00000000
      0.14953882	    -50.23115362	     -4.00537914	    -10.76887540	      0.00000000
      0.15024360	    -50.43739070	     -4.01963685	    -10.82366124	      0.00000000
      0.15094838	    -50.64240947	     -4.03383325	    -10.87808605	      0.00000000
      0.15165316	    -50.84622022	     -4.04796978	    -10.93215046	      0.00000000
      0.15235794	    -51.04883339	     -4.06204787	    -10.98585515	      0.00000000
      0.15306272	    -51.25025953	     -4.07606897	    -11.03920081	      0.00000000
      0.15376750	    -51.45050933	     -4.09003451	    -11.09218817	      0.00000000
      0.15447228	    -51.64959357	     -4.10394594	    -11.14481798	      0.00000000
      0.15517706	    -51.84752315	     -4.11780470	    -11.19709101	      0.00000000
      0.15588185	    -52.04430905	     -4.13161225	    -11.24900804	      0.00000000
      0.15658663	    -52.23996234	     -4.14537001	    -11.30056986	      0.00000000
      0.15729141	    -52.43449417	     -4.15907944	    -11.35177724	      0.00000000
      0.15799619	    -52.62791574	     -4.17274198	    -11.40263099	      0.00000000
      0.15870097	    -52.82023836	     -4.18635907	    -11.45313188	      0.00000000
      0.15940575	    -53.01147333	     -4.19993214	    -11.50328067	      0.00000000
      0.16011053	    -53.20163207	     -4.21346263	    -11.55307811	      0.00000000
      0.16081531	    -53.39072598	     -4.22695198	    -11.60252492	      0.00000000
      0.16152009	    -53.57876654	     -4.24040161	    -11.65162179	      0.00000000
      0.16222487	    -53.76576524	     -4.25381295	    -11.70036937	      0.00000000
      0.16292965	    -53.95173359	     -4.26718741	    -11.74876827	      0.00000000
      0.16363443	    -54.13668315	     -4.28052643	    -11.79681903	      0.00000000
      0.16433921	    -54.32062546	     -4.29383141	    -11.84452215	      0.00000000
      0.16504399	    -54.50357208	     -4.30710375	    -11.89187806	      0.00000000
      0.16574877	    -54.68553459	     -4.32034487	    -11.93888710	      0.00000000
      0.16645355	    -54.86652454	     -4.33355616	    -11.98554955	      0.00000000
      0.16715833	    -55.04655351	     -4.34673901	    -12.03186556	      0.00000000
      0.16786311	    -55.22563305	     -4.35989481	    -12.07783520	      0.00000000
      0.16856789	    -55.40377470	     -4.37302494	    -12.12345842	      0.00000000
      0.16927267	    -55.58098998	     -4.38613076	    -12.16873503	      0.00000000
      0.16997745	    -55.75729040	     -4.39921366	    -12.21366470	      0.00000000
      0.17068223	    -55.93268744	     -4.41227499	    -12.25824694	      0.00000000
      0.17138701	    -56.10719257	     -4.42531611	    -12.30248111	      0.00000000
      0.17209179	    -56.28081719	     -4.43833835	    -12.34636636	      0.00000000
      0.17279657	    -56.45357272	     -4.45134307	    -12.38990163	      0.00000000
      0.17350135	    -56.62547050	     -4.46433160	    -12.43308565	      0.00000000
      0.17420613	    -56.79652187	     -4.47730525	    -12.47591688	      0.00000000
      0.17491091	    -56.96673809	     -4.49026536	    -12.51839353	      0.00000000
      0.17561569	    -57.13613041	     -4.50321322	    -12.56051350	      0.00000000
      0.17632047	    -57.30471003	     -4.51615015	    -12.60227436	      0.00000000
      0.17702526	    -57.47248809	     -4.52907743	    -12.64367332	      0.00000000
      0.17773004	    -57.63947569	     -4.54199636	    -12.68470723	      0.00000000
      0.17843482	    -57.80568389	     -4.55490821	    -12.72537248	      0.00000000
      0.17913960	    -57.97112369	     -4.56781425	    -12.76566500	      0.00000000
      0.17984438	    -58.13580604	     -4.58071575	    -12.80558021	      0.00000000
      0.18054916	    -58.29974183	     -4.59361396	    -12.84511299	      0.00000000
      0.18125394	    -58.46294190	     -4.60651013	    -12.88425758	      0.00000000
      0.18195872	    -58.62541704	     -4.61940549	    -12.92300758	      0.00000000
      0.18266350	    -58.78717799	     -4.63230127	    -12.96135587	      0.00000000
      0.18336828	    -58.94823542	     -4.64519869	    -12.99929452	      0.00000000
      0.18407306	    -59.10859994	     -4.65809897	    -13.03681478	      0.00000000
      0.18477784	    -59.26828212	     -4.67100331	    -13.07390697	      0.00000000
      0.18548262	    -59.42729247	     -4.68391290	    -13.11056042	      0.00000000
      0.18618740	    -59.58564140	     -4.69682892	    -13.14676340	      0.00000000
      0.18689218	    -59.74333919	     -4.70975256	    -13.18250307	      0.00000000
      0.18759696	    -59.90039604	     -4.72268497	    -13.21776539	      0.00000000
      0.18830174	    -60.05678550	     -4.75123228	    -13.25253267	      0.00000000
      0.18900652	    -60.21218009	     -4.85717681	    -13.28676760	      0.00000000
      0.18971130	    -60.36604073	     -5.08153284	    -13.32042469	      0.00000000
      0.19041608	    -60.51794415	     -5.43564701	    -13.35347362	      0.00000000
      0.19112086	    -60.66768622	     -5.91202621	    -13.38590182	      0.00000000
      0.19182564	    -60.81524884	     -6.49648829	    -13.41770680	      0.00000000
      0.19253042	    -60.96071337	     -7.17599406	    -13.44888654	      0.00000000
      0.19323520	    -61.10419264	     -7.93990558	    -13.47943388	      0.00000000
      0.19393998	    -61.24580153	     -8.77891497	    -13.50933515	      0.00000000
      0.19464476	    -61.38564882	     -9.68456771	    -13.53857106	      0.00000000
      0.19534954	    -61.52383349	    -10.64941032	    -13.56711799	      0.00000000
      0.19605432	    -61.66044236	    -11.66703444	    -13.59494950	      0.00000000
      0.19675910	    -61.79554931	    -12.73203357	    -13.62203783	      0.00000000
      0.19746388	    -61.92921568	    -13.83992539	    -13.64835538	      0.00000000
      0.19816866	    -62.06149131	    -14.98706445	    -13.67387606	      0.00000000
      0.19887345	    -62.19241586	    -16.17055582	    -13.69857653	      0.00000000
      0.19957823	    -62.32202011	    -17.38817254	    -13.72243720	      0.00000000
      0.20028301	    -62.45032733	    -18.63827505	    -13.74544296	      0.00000000
      0.20098779	    -62.57735448	    -19.91972755	    -13.76758375	      0.00000000
      0.20169257	    -62.70311337	    -21.23180380	    -13.78885477	      0.00000000
      0.20239735	    -62.82761197	    -22.57407347	    -13.80925653	      0.00000000
      0.20310213	    -62.95085570	    -23.94626146	    -13.82879462	      0.00000000
      0.20380691	    -63.07284905	    -25.34807713	    -13.84747933	      0.00000000
      0.20451169	    -63.19359741	    -26.77902094	    -13.86532513	      0.00000000
      0.20521647	    -63.31310895	    -28.23819092	    -13.88235004	      0.00000000
      0.20592125	    -63.43139659	    -29.72412664	    -13.89857500	      0.00000000
      0.20662603	    -63.54847936	    -31.23473410	    -13.91402312	      0.00000000
      0.20733081	    -63.66438304	    -32.76732342	    -13.92871906	      0.00000000
      0.20803559	    -63.77913978	    -34.31876027	    -13.94268834	      0.00000000
      0.20874037	    -63.89278664	    -35.88569614	    -13.95595674	      0.00000000
      0.20944515	    -64.00536355	    -37.46481967	    -13.96854982	      0.00000000
      0.21014993	    -64.11691102	    -39.05307287	    -13.98049254	      0.00000000
      0.21085471	    -64.22746816	    -40.64779776	    -13.99180899	      0.00000000
      0.21155949	    -64.33707130	    -42.24680588	    -14.00252228	      0.00000000
      0.21226427	    -64.44575321	    -43.84838318	    -14.01265444	      0.00000000
      0.21296905	    -64.55354293	    -45.45125154	    -14.02222650	      0.00000000
      0.21367383	    -64.66046590	    -47.05454803	    -14.03125848	      0.00000000
      0.21437861	    -64.76654019	    -48.65941108	    -14.03976925	      0.00000000
      0.21508339	    -64.87176481	    -50.26958548	    -14.04777600	      0.00000000
      0.21578817	    -64.97612424	    -51.88937415	    -14.05529465	      0.00000000
      0.21649295	    -65.07959476	    -53.52338923	    -14.06234033	      0.00000000
      0.21719773	    -65.18214788	    -55.17633238	    -14.06892750	      0.00000000
      0.21790251	    -65.28375324	    -56.85266093	    -14.07507005	      0.00000000
      0.21860729	    -65.38438181	    -58.55618973	    -14.08078132	      0.00000000
      0.21931207	    -65.48400937	    -60.28971600	    -14.08607425	      0.00000000
      0.22001686	    -65.58261955	    -62.05476425	    -14.09096132	      0.00000000
      0.22072164	    -65.68020585	    -63.85151701	    -14.09545460	      0.00000000
      0.22142642	    -65.77677232	    -65.67893725	    -14.09956568	      0.00000000
      0.22213120	    -65.87233269	    -67.53503152	    -14.10330559	      0.00000000
      0.22283598	    -65.96690858	    -69.41717580	    -14.10668475	      0.00000000
      0.22354076	    -66.06052706	    -71.32243165	    -14.10971284	      0.00000000
      0.22424554	    -66.15321835	    -73.24780664	    -14.11239889	      0.00000000
      0.22495032	    -66.24501374	    -75.19044133	    -14.11475123	      0.00000000
      0.22565510	    -66.33594411	    -77.14772573	    -14.11677759	      0.00000000
      0.22635988	    -66.42603887	    -79.11735868	    -14.11848519	      0.00000000
      0.22706466	    -66.51532543	    -81.09736620	    -14.11988084	      0.00000000
      0.22776944	    -66.60382892	    -83.08609344	    -14.12097102	      0.00000000
      0.22847422	    -66.69157219	    -85.08218137	    -14.12176196	      0.00000000
      0.22917900	    -66.77857592	    -87.08453622	    -14.12225973	      0.00000000
      0.22988378	    -66.86485879	    -89.09229668	    -14.12247029	      0.00000000
      0.23058856	    -66.95043769	    -91.10480204	    -14.12239950	      0.00000000
      0.23129334	    -67.03532792	    -93.12156285	    -14.12205318	      0.00000000
      0.23199812	    -67.11954341	    -95.14223488	    -14.12143710	      0.00000000
      0.23270290	    -67.20309683	    -97.16659657	    -14.12055701	      0.00000000
      0.23340768	    -67.28599973	    -99.19452987	    -14.11941861	      0.00000000
      0.23411246	    -67.36826267	   -101.22600419	    -14.11802758	      0.00000000
      0.23481724	    -67.44989526	   -103.26106318	    -14.11638955	      0.00000000
      0.23552202	    -67.53090622	   -105.29981384	    -14.11451012	      0.00000000
      0.23622680	    -67.61130342	   -107.34241788	    -14.11239480	      0.00000000
      0.23693158	    -67.69109387	   -109.38908480	    -14.11004904	      0.00000000
      0.23763636	    -67.77028372	   -111.44006654	    -14.10747824	      0.00000000
      0.23834114	    -67.84887825	   -113.49565347	    -14.10468767	      0.00000000
      0.23904592	    -67.92688178	   -115.55617147	    -14.10168254	      0.00000000
      0.23975070	    -68.00429771	   -117.62198006	    -14.09846795	      0.00000000
      0.24045548	    -68.08112836	   -119.69347122	    -14.09504887	      0.00000000
      0.24116027	    -68.15737494	   -121.77106901	    -14.09143018	      0.00000000
      0.24186505	    -68.23303744	   -123.85522969	    -14.08761664	      0.00000000
      0.24256983	    -68.30811453	   -125.94644234	    -14.08361289	      0.00000000
      0.24327461	    -68.38260342	   -128.04522967	    -14.07942343	      0.00000000
      0.24397939	    -68.45649972	   -130.15214918	    -14.07505264	      0.00000000
      0.24468417	    -68.52979726	   -132.26779410	    -14.07050477	      0.00000000
      0.24538895	    -68.60248794	   -134.39279423	    -14.06578394	      0.00000000
      0.24609373	    -68.67456149	   -136.52781616	    -14.06089414	      0.00000000
      0.24679851	    -68.74600522	   -138.67356265	    -14.05583921	      0.00000000
      0.24750329	    -68.81680384	   -140.83077060	    -14.05062288	      0.00000000
      0.24820807	    -68.88693911	   -143.00020721	    -14.04524872	      0.00000000
      0.24891285	    -68.95638958	   -145.18266344	    -14.03972019	      0.00000000
      0.24961763	    -69.02513031	   -147.37894423	    -14.03404061	      0.00000000
      0.25032241	    -69.09313253	   -149.58985461	    -14.02821318	      0.00000000
      0.25102719	    -69.16036339	   -151.81618087	    -14.02224096	      0.00000000
      0.25173197	    -69.22678573	   -154.05866626	    -14.01612693	      0.00000000
      0.25243675	    -69.29235788	   -156.31798112	    -14.00987394	      0.00000000
      0.25314153	    -69.35703367	   -158.59468755	    -14.00348474	      0.00000000
      0.25384631	    -69.42076253	   -160.88919996	    -13.99696201	      0.00000000
      0.25447979	    -69.47718608	   -162.96692500	    -13.99098844	      0.00000000
      0.25511326	    -69.53276238	   -165.05925336	    -13.98491054	      0.00000000
      0.25574674	    -69.58744486	   -167.16600931	    -13.97873031	      0.00000000
      0.25638021	    -69.64118881	   -169.28685431	    -13.97244973	      0.00000000
      0.25701369	    -69.69395043	   -171.42127000	    -13.96607068	      0.00000000
      0.25764716	    -69.74568772	   -173.56856198	    -13.95959506	      0.00000000
      0.25828064	    -69.79636203	   -175.72787606	    -13.95302475	      0.00000000
      0.25891411	    -69.84593971	   -177.89822457	    -13.94636164	      0.00000000
      0.25954759	    -69.89439374	   -180.07852066	    -13.93960765	      0.00000000
      0.26018106	    -69.94170525	   -182.26761740	    -13.93276472	      0.00000000
      0.26081453	    -69.98786477	   -184.46434841	    -13.92583483	      0.00000000
      0.26144801	    -70.03287296	   -186.66756649	    -13.91881997	      0.00000000
      0.26208148	    -70.07674085	   -188.87617757	    -13.91172215	      0.00000000
      0.26271496	    -70.11948951	   -191.08916797	    -13.90454341	      0.00000000
      0.26334843	    -70.16114921	   -193.30562422	    -13.89728579	      0.00000000
      0.26398191	    -70.20175815	   -195.52474537	    -13.88995134	      0.00000000
      0.26461538	    -70.24136092	   -197.74584849	    -13.88254212	      0.00000000
      0.26524886	    -70.28000683	   -199.96836851	    -13.87506020	      0.00000000
      0.26588233	    -70.31774826	   -202.19185375	    -13.86750761	      0.00000000
      0.26651581	    -70.35463917	   -204.41596733	    -13.85988640	      0.00000000
      0.26714928	    -70.39073329	   -206.64071213	    -13.85219859	      0.00000000
      0.26778276	    -70.42608225	   -208.86639049	    -13.84444615	      0.00000000
      0.26841623	    -70.46073552	   -211.09330444	    -13.83663100	      0.00000000
      0.26904971	    -70.49474033	   -213.32174277	    -13.82875503	      0.00000000
      0.26968318	    -70.52814140	   -215.55198222	    -13.82082012	      0.00000000
      0.27031666	    -70.56098073	   -217.78428815	    -13.81282809	      0.00000000
      0.27095013	    -70.59329753	   -220.01891532	    -13.80478077	      0.00000000
      0.27158361	    -70.62512823	   -222.25610842	    -13.79667993	      0.00000000
      0.27221708	    -70.65650650	   -224.49610273	    -13.78852732	      0.00000000
      0.27285056	    -70.68746339	   -226.73912462	    -13.78032467	      0.00000000
      0.27348403	    -70.71802747	   -228.98539204	    -13.77207366	      0.00000000
      0.27411751	    -70.74822497	   -231.23511501	    -13.76377595	      0.00000000
      0.27475098	    -70.77807999	   -233.48849608	    -13.75543316	      0.00000000
      0.27538446	    -70.80761460	   -235.74573068	    -13.74704688	      0.00000000
      0.27601793	    -70.83684910	   -238.00700758	    -13.73861868	      0.00000000
      0.27665141	    -70.86580208	   -240.27250918	    -13.73015008	      0.00000000
      0.27728488	    -70.89449067	   -242.54241189	    -13.72164260	      0.00000000
      0.27791836	    -70.92293059	   -244.81688644	    -13.71309769	      0.00000000
      0.27855183	    -70.95113632	   -247.09609819	    -13.70451680	      0.00000000
      0.27918531	    -70.97912122	   -249.38020737	    -13.69590135	      0.00000000
      0.27981878	    -71.00689762	   -251.66936940	    -13.68725274	      0.00000000
      0.28045226	    -71.03447692	   -253.96373509	    -13.67857231	      0.00000000
      0.28070004	    -71.04520768	   -254.86256288	    -13.67516927	      0.00000000
      0.28085910	    -71.05208331	   -255.44002796	    -13.67298216	      0.00000000
      0.28107682	    -71.06952749	   -256.23097924	    -13.66998531	      0.00000000
      0.28129454	    -71.13395054	   -257.02242043	    -13.66698255	      0.00000000
      0.28186415	    -71.78775813	   -259.09311306	    -13.65904832	      0.00000000
      0.28243377	    -73.46163766	   -261.15967015	    -13.65084824	      0.00000000
      0.28300338	    -76.35179439	   -263.21907502	    -13.64214141	      0.00000000
      0.28357299	    -80.50486785	   -265.27039408	    -13.63267166	      0.00000000
      0.28414260	    -85.88325408	   -267.31396275	    -13.62219723	      0.00000000
      0.28471221	    -92.40402661	   -269.35073844	    -13.61050787	      0.00000000
      0.28528182	    -99.96289223	   -271.38188957	    -13.59743338	      0.00000000
      0.28585143	   -108.44926383	   -273.40854734	    -13.58284611	      0.00000000
      0.28642104	   -117.75557436	   -275.43166375	    -13.56665981	      0.00000000
      0.28671502	   -122.84628779	   -276.47458698	    -13.55766374	      0.00000000
      0.28727262	   -132.98519630	   -278.45087138	    -13.53938288	      0.00000000
      0.28783023	   -143.69242479	   -280.42369381	    -13.51951120	      0.00000000
      0.28838783	   -154.90141724	   -282.39197396	    -13.49807102	      0.00000000
      0.28894543	   -166.55565123	   -284.35449469	    -13.47510306	      0.00000000
      0.28950304	   -178.60752313	   -286.30994540	    -13.45066207	      0.00000000
      0.29006064	   -191.01692739	   -288.25695576	    -13.42481315	      0.00000000
      0.29061825	   -203.74958813	   -290.19412846	    -13.39762847	      0.00000000
      0.29117585	   -216.77515959	   -292.12007178	    -13.36918473	      0.00000000
      0.29173345	   -230.06515153	   -294.03343166	    -13.33956126	      0.00000000
      0.29229106	   -243.59085557	   -295.93292238	    -13.30883873	      0.00000000
      0.29279034	   -255.87680666	   -297.62093710	    -13.28046383	      0.00000000
      0.29328962	   -268.30327168	   -299.29614101	    -13.25133160	      0.00000000
      0.29378891	   -280.84455458	   -300.95779801	    -13.22150100	      0.00000000
      0.29428819	   -293.47403802	   -302.60527372	    -13.19103109	      0.00000000
      0.29478747	   -306.16548073	   -304.23800075	    -13.15998077	      0.00000000
      0.29528675	   -318.89448615	   -305.85545934	    -13.12840824	      0.00000000
      0.29578604	   -331.63975607	   -307.45716124	    -13.09637028	      0.00000000
      0.29628532	   -344.38385838	   -309.04263740	    -13.06392140	      0.00000000
      0.29678460	   -357.11342809	   -310.61143087	    -13.03111294	      0.00000000
      0.29728388	   -369.81889000	   -312.16309483	    -12.99799235	      0.00000000
      0.29778316	   -382.49387865	   -313.69719397	    -12.96460258	      0.00000000
      0.29828245	   -395.13453699	   -315.21330770	    -12.93098182	      0.00000000
      0.29878173	   -407.73883022	   -316.71103331	    -12.89716335	      0.00000000
      0.29928101	   -420.30606538	   -318.18998790	    -12.86317566	      0.00000000
      0.29978029	   -432.84578197	   -319.64976682	    -12.82904221	      0.00000000
      0.30027958	   -445.38255426	   -321.08982753	    -12.79477919	      0.00000000
      0.30077886	   -457.93977474	   -322.50958317	    -12.76039506	      0.00000000
      0.30127814	   -470.53839844	   -323.90847906	    -12.72589168	      0.00000000
      0.30177742	   -483.19642306	   -325.28599898	    -12.69126556	      0.00000000
      0.30227671	   -495.92755049	   -326.64167187	    -12.65650933	      0.00000000
      0.30277599	   -508.73949444	   -327.97508549	    -12.62161333	      0.00000000
      0.30327527	   -521.63256689	   -329.28590212	    -12.58656737	      0.00000000
      0.30377455	   -534.59916876	   -330.57386941	    -12.55136243	      0.00000000
      0.30427384	   -547.62453914	   -331.83882026	    -12.51599217	      0.00000000
      0.30477312	   -560.68867282	   -333.08066032	    -12.48045395	      0.00000000
      0.30527240	   -573.76891652	   -334.29934575	    -12.44474933	      0.00000000
      0.30577168	   -586.84259506	   -335.49485759	    -12.40888387	      0.00000000
      0.30627096	   -599.88913035	   -336.66717866	    -12.37286652	      0.00000000
      0.30677025	   -612.89138107	   -337.81627742	    -12.33670859	      0.00000000
      0.30726953	   -625.83619636	   -338.94209982	    -12.30042272	      0.00000000
      0.30776881	   -638.71434804	   -340.04456830	    -12.26402182	      0.00000000
      0.30826809	   -651.52006699	   -341.12358544	    -12.22751823	      0.00000000
      0.30876738	   -664.25039147	   -342.17904033	    -12.19092308	      0.00000000
      0.30926666	   -676.90448095	   -343.21081558	    -12.15424594	      0.00000000
      0.30976594	   -689.48298909	   -344.21879384	    -12.11749456	      0.00000000
      0.31026522	   -701.98754052	   -345.20286343	    -12.08067495	      0.00000000
      0.31076451	   -714.42032289	   -346.16292265	    -12.04379144	      0.00000000
      0.31126379	   -726.78378614	   -347.09888300	    -12.00684683	      0.00000000
      0.31176307	   -739.08043233	   -348.01067153	    -11.96984269	      0.00000000
      0.31226235	   -751.31267668	   -348.89823233	    -11.93277953	      0.00000000
      0.31276164	   -763.48276247	   -349.76152759	    -11.89565705	      0.00000000
      0.31326092	   -775.59271427	   -350.60053817	    -11.85847435	      0.00000000
      0.31376020	   -787.64431791	   -351.41526396	    -11.82123011	      0.00000000
      0.31425948	   -799.63911831	   -352.20572400	    -11.78392274	      0.00000000
      0.31475876	   -811.57842875	   -352.97195642	    -11.74655048	      0.00000000
      0.31525805	   -823.46334722	   -353.71401829	    -11.70911155	      0.00000000
      0.31575733	   -835.29477652	   -354.43198537	    -11.67160416	      0.00000000
      0.31625661	   -847.07344631	   -355.12595171	    -11.63402663	      0.00000000
      0.31675589	   -858.79993546	   -355.79602916	    -11.59637737	      0.00000000
      0.31725518	   -870.47469395	   -356.44234690	    -11.55865491	      0.00000000
      0.31747634	   -875.62968205	   -356.72102160	    -11.54192163	      0.00000000
      0.31758865	   -878.24361065	   -356.86078378	    -11.53349115	      0.00000000
      0.31770096	   -880.85495509	   -356.99936260	    -11.52570279	      0.00000000
      0.31826251	   -893.87305177	   -357.67471701	    -11.52069710	      0.00000000
      0.31882406	   -906.82558961	   -358.32042126	    -11.61334342	      0.00000000
      0.31938561	   -919.71196823	   -358.93695907	    -11.83190273	      0.00000000
      0.31994716	   -932.53120673	   -359.52457307	    -12.18388668	      0.00000000
      0.32050870	   -945.28243954	   -360.08352387	    -12.66600214	      0.00000000
      0.32107025	   -957.96495719	   -360.61406960	    -13.26958693	      0.00000000
      0.32163180	   -970.57822669	   -361.11647191	    -13.98359882	      0.00000000
      0.32219335	   -983.12188336	   -361.59099947	    -14.79627601	      0.00000000
      0.32275490	   -995.59571155	   -362.03793074	    -15.69605901	      0.00000000
      0.32331645	  -1007.99962105	   -362.45755562	    -16.67208622	      0.00000000
      0.32387800	  -1020.33362289	   -362.85017602	    -17.71443467	      0.00000000
      0.32443955	  -1032.59780602	   -363.21610561	    -18.81420663	      0.00000000
      0.32500110	  -1044.79231522	   -363.55566885	    -19.96352457	      0.00000000
      0.32556265	  -1056.91732978	   -363.86919966	    -21.15547444	      0.00000000
      0.32612419	  -1068.97304251	   -364.15703972	    -22.38402295	      0.00000000
      0.32668574	  -1080.95963798	   -364.41953667	    -23.64392424	      0.00000000
      0.32724729	  -1092.87726926	   -364.65704237	    -24.93062511	      0.00000000
      0.32780884	  -1104.72603242	   -364.86991112	    -26.24017341	      0.00000000
      0.32837039	  -1116.50593787	   -365.05849812	    -27.56913113	      0.00000000
      0.32893194	  -1128.21687819	   -365.22315802	    -28.91449277	      0.00000000
      0.32949349	  -1139.85859195	   -365.36424381	    -30.27360846	      0.00000000
      0.33005504	  -1151.43062339	   -365.48210582	    -31.64411151	      0.00000000
      0.33061659	  -1162.93227845	   -365.57709106	    -33.02385078	      0.00000000
      0.33117813	  -1174.36257787	   -365.64954273	    -34.41082936	      0.00000000
      0.33173968	  -1185.72020956	   -365.69980004	    -35.80315206	      0.00000000
      0.33230123	  -1197.00348285	   -365.72819809	    -37.19898561	      0.00000000
      0.33286278	  -1208.21028885	   -365.73506807	    -38.59653499	      0.00000000
      0.33342433	  -1219.33807223	   -365.72073740	    -39.99403874	      0.00000000
      0.33398588	  -1230.38382003	   -365.68552995	    -41.38978290	      0.00000000
      0.33454743	  -1241.34407339	   -365.62976613	    -42.78213015	      0.00000000
      0.33510898	  -1252.21496684	   -365.55376282	    -44.16955706	      0.00000000
      0.33567053	  -1262.99229746	   -365.45783305	    -45.55069115	      0.00000000
      0.33623207	  -1273.67162270	   -365.34228540	    -46.92433950	      0.00000000
      0.33679362	  -1284.24838206	   -365.20742309	    -48.28950402	      0.00000000
      0.33735517	  -1294.71803359	   -365.05354281	    -49.64538150	      0.00000000
      0.33791672	  -1305.07619386	   -364.88093349	    -50.99135044	      0.00000000
      0.33847827	  -1315.31876872	   -364.68987493	    -52.32694833	      0.00000000
      0.33903982	  -1325.44206367	   -364.48063662	    -53.65184411	      0.00000000
      0.33960137	  -1335.44286513	   -364.25347664	    -54.96580970	      0.00000000
      0.34016292	  -1345.31848813	   -364.00864095	    -56.26869356	      0.00000000
      0.34072447	  -1355.06679131	   -363.74636292	    -57.56039804	      0.00000000
      0.34128602	  -1364.68616838	   -363.46686307	    -58.84086099	      0.00000000
      0.34184756	  -1374.17551009	   -363.17034922	    -60.11004178	      0.00000000
      0.34240911	  -1383.53414071	   -362.85701682	    -61.36808887	      0.00000000
      0.34297066	  -1392.76173509	   -362.52704950	    -62.61625121	      0.00000000
      0.34353221	  -1401.85823640	   -362.18061982	    -63.85589615	      0.00000000
      0.34409376	  -1410.82379233	   -361.81788834	    -65.08808162	      0.00000000
      0.34477146	  -1421.47016653	   -361.35880689	    -66.56638289	      0.00000000
      0.34537573	  -1430.80202943	   -360.92926104	    -67.87732176	      0.00000000
      0.34585227	  -1438.05697921	   -360.57816480	    -68.90671500	      0.00000000
      0.34632881	  -1445.21975211	   -360.21535067	    -69.93233944	      0.00000000
      0.34684282	  -1452.84502069	   -359.81151816	    -71.03432701	      0.00000000
      0.34748049	  -1462.16075268	   -359.29233024	    -72.39491808	      0.00000000
      0.34825717	  -1473.29333990	   -358.63286812	    -74.04110841	      0.00000000
      0.34870059	  -1479.54434936	   -358.24323122	    -74.97468555	      0.00000000
      0.34940683	  -1489.34398956	   -357.60322579	    -76.45071372	      0.00000000
      0.34986741	  -1495.62970953	   -357.17230385	    -77.40522085	      0.00000000
      0.35032799	  -1501.83434889	   -356.73171116	    -78.35262156	      0.00000000
      0.35090636	  -1509.50858400	   -356.16385122	    -79.53142404	      0.00000000
      0.35136418	  -1515.49103433	   -355.70311288	    -80.45534750	      0.00000000
      0.35212544	  -1525.25754378	   -354.91519270	    -81.97255031	      0.00000000
      0.35258525	  -1531.04544052	   -354.42561272	    -82.87691953	      0.00000000
      0.35304505	  -1536.75098586	   -353.92652850	    -83.77194079	      0.00000000
      0.35364646	  -1544.08663810	   -353.25853716	    -84.92823032	      0.00000000
      0.35420179	  -1550.73337020	   -352.62703608	    -85.98130291	      0.00000000
      0.35475713	  -1557.25571255	   -351.98069423	    -87.02022267	      0.00000000
      0.35523349	  -1562.75338178	   -351.41549343	    -87.90007517	      0.00000000
      0.35570986	  -1568.15833860	   -350.83928723	    -88.76947687	      0.00000000
      0.35618622	  -1573.47231017	   -350.25299239	    -89.62842312	      0.00000000
      0.35680585	  -1580.24526136	   -349.47434455	    -90.73008960	      0.00000000
      0.35724968	  -1585.00163561	   -348.90634415	    -91.50838138	      0.00000000
      0.35769351	  -1589.67608733	   -348.32889090	    -92.27767465	      0.00000000
      0.35825196	  -1595.44310158	   -347.58989787	    -93.23285063	      0.00000000
      0.35876866	  -1600.66353848	   -346.89328337	    -94.10399738	      0.00000000
      0.35928536	  -1605.77406214	   -346.18499226	    -94.96301694	      0.00000000
      0.35980207	  -1610.77192038	   -345.46414324	    -95.80994722	      0.00000000
      0.36031877	  -1615.65981304	   -344.73203453	    -96.64478128	      0.00000000
      0.36073701	  -1619.53239392	   -344.13000005	    -97.31170546	      0.00000000
      0.36115525	  -1623.33227920	   -343.52058555	    -97.97071637	      0.00000000
      0.36169285	  -1628.10699131	   -342.72549907	    -98.80619167	      0.00000000
      0.36223045	  -1632.76003466	   -341.91802081	    -99.62860097	      0.00000000
      0.36265555	  -1636.35080895	   -341.26993231	   -100.26968242	      0.00000000
      0.36308066	  -1639.86520794	   -340.61423692	   -100.90258624	      0.00000000
      0.36357874	  -1643.88348572	   -339.83556404	   -101.63375013	      0.00000000
      0.36407683	  -1647.79563161	   -339.04628397	   -102.35367668	      0.00000000
      0.36452790	  -1651.24513962	   -338.32179037	   -102.99596490	      0.00000000
      0.36497898	  -1654.60710043	   -337.58867792	   -103.62901904	      0.00000000
      0.36543788	  -1657.93587503	   -336.83352649	   -104.26357457	      0.00000000
      0.36589678	  -1661.17323098	   -336.06941346	   -104.88855569	      0.00000000
      0.36630098	  -1663.94808292	   -335.38868269	   -105.43112240	      0.00000000
      0.36685382	  -1667.62686759	   -334.44614521	   -106.16114449	      0.00000000
      0.36740666	  -1671.17231421	   -333.49093040	   -106.87722079	      0.00000000
      0.36777643	  -1673.46696898	   -332.84417713	   -107.34841038	      0.00000000
      0.36814621	  -1675.70192414	   -332.19189881	   -107.81334545	      0.00000000
      0.36860420	  -1678.38545737	   -331.37576274	   -108.38053802	      0.00000000
      0.36906220	  -1680.97602542	   -330.55086657	   -108.93812720	      0.00000000
      0.36946856	  -1683.19581245	   -329.81141284	   -109.42481243	      0.00000000
      0.36999560	  -1685.96453359	   -328.84190706	   -110.04475705	      0.00000000
      0.37052264	  -1688.60962380	   -327.86108603	   -110.65194888	      0.00000000
      0.37090835	  -1690.46502736	   -327.13548981	   -111.08824559	      0.00000000
      0.37129406	  -1692.25409952	   -326.40395381	   -111.51770090	      0.00000000
      0.37172029	  -1694.15246196	   -325.58821182	   -111.98432154	      0.00000000
      0.37214652	  -1695.96882592	   -324.76503603	   -112.44258526	      0.00000000
      0.37260308	  -1697.82256675	   -323.87481179	   -112.92419311	      0.00000000
      0.37305964	  -1699.58191012	   -322.97615761	   -113.39620275	      0.00000000
      0.37345145	  -1701.01557176	   -322.19802665	   -113.79361339	      0.00000000
      0.37394561	  -1702.72354891	   -321.20759333	   -114.28476684	      0.00000000
      0.37443977	  -1704.32054942	   -320.20750767	   -114.76466178	      0.00000000
      0.37481075	  -1705.44496648	   -319.44992198	   -115.11754316	      0.00000000
      0.37518173	  -1706.50655939	   -318.68692743	   -115.46407682	      0.00000000
      0.37562148	  -1707.68241063	   -317.77515289	   -115.86663996	      0.00000000
      0.37606123	  -1708.76955668	   -316.85579395	   -116.26028200	      0.00000000
      0.37643692	  -1709.62713178	   -316.06412091	   -116.58951582	      0.00000000
      0.37690935	  -1710.61254143	   -315.06053404	   -116.99429243	      0.00000000
      0.37738178	  -1711.49522928	   -314.04836264	   -117.38876802	      0.00000000
      0.37774155	  -1712.09711933	   -313.27139583	   -117.68227821	      0.00000000
      0.37810132	  -1712.63909715	   -312.48944128	   -117.96981528	      0.00000000
      0.37853371	  -1713.21021231	   -311.54278627	   -118.30749680	      0.00000000
      0.37896610	  -1713.69460778	   -310.58900462	   -118.63654937	      0.00000000
      0.37932718	  -1714.03173298	   -309.78682429	   -118.90472610	      0.00000000
      0.37978256	  -1714.36959582	   -308.76782418	   -119.23437517	      0.00000000
      0.38001152	  -1714.50330405	   -308.25262596	   -119.39650217	      0.00000000
      0.38024049	  -1714.61119081	   -307.73528470	   -119.55621509	      0.00000000
      0.38064143	  -1714.73110837	   -306.82440753	   -119.83007785	      0.00000000
      0.38104238	  -1714.75372257	   -305.90771422	   -120.09654969	      0.00000000
      0.38142924	  -1714.67237634	   -305.01752416	   -120.34669941	      0.00000000
      0.38181610	  -1714.48219717	   -304.12206902	   -120.59004426	      0.00000000
      0.38224289	  -1714.13737832	   -303.12801995	   -120.85066918	      0.00000000
      0.38266968	  -1713.64450504	   -302.12792561	   -121.10312289	      0.00000000
      0.38303998	  -1713.09128663	   -301.25516323	   -121.31559800	      0.00000000
      0.38341028	  -1712.41840518	   -300.37797694	   -121.52201086	      0.00000000
      0.38383655	  -1711.49168188	   -299.36268862	   -121.75217221	      0.00000000
      0.38426282	  -1710.40008473	   -298.34192256	   -121.97440893	      0.00000000
      0.38460328	  -1709.40740898	   -297.52255172	   -122.14626232	      0.00000000
      0.38503700	  -1707.98614588	   -296.47363269	   -122.35797988	      0.00000000
      0.38547072	  -1706.38959988	   -295.41951174	   -122.56165814	      0.00000000
      0.38580423	  -1705.04110553	   -294.60508015	   -122.71286092	      0.00000000
      0.38620640	  -1703.27624973	   -293.61890219	   -122.88895610	      0.00000000
      0.38660857	  -1701.36023675	   -292.62839965	   -123.05827495	      0.00000000
      0.38701561	  -1699.26722285	   -291.62140074	   -123.22279581	      0.00000000
      0.38742266	  -1697.02130629	   -290.61020200	   -123.38046047	      0.00000000
      0.38781231	  -1694.72870473	   -289.63816571	   -123.52500943	      0.00000000
      0.38820195	  -1692.29860903	   -288.66243870	   -123.66334916	      0.00000000
      0.38860772	  -1689.62297093	   -287.64233402	   -123.80085378	      0.00000000
      0.38901348	  -1686.80211530	   -286.61845088	   -123.93169641	      0.00000000
      0.38939013	  -1684.05490281	   -285.66452443	   -124.04722553	      0.00000000
      0.38976677	  -1681.18616566	   -284.70745428	   -124.15707240	      0.00000000
      0.39017406	  -1677.94890721	   -283.66887636	   -124.26949817	      0.00000000
      0.39058135	  -1674.57462265	   -282.62686175	   -124.37533632	      0.00000000
      0.39093698	  -1671.51761563	   -281.71405274	   -124.46239247	      0.00000000
      0.39129261	  -1668.35977273	   -280.79868178	   -124.54446762	      0.00000000
      0.39169949	  -1664.62499995	   -279.74816045	   -124.63228868	      0.00000000
      0.39210637	  -1660.76387538	   -278.69455377	   -124.71362942	      0.00000000
      0.39242982	  -1657.60540527	   -277.85459879	   -124.77369113	      0.00000000
      0.39284453	  -1653.44323377	   -276.77472736	   -124.84474889	      0.00000000
      0.39325923	  -1649.15854273	   -275.69196863	   -124.90912664	      0.00000000
      0.39358064	  -1645.75410000	   -274.85046443	   -124.95445200	      0.00000000
      0.39390205	  -1642.27910679	   -274.00723920	   -124.99578382	      0.00000000
      0.39429038	  -1637.98781136	   -272.98599109	   -125.04041043	      0.00000000
      0.39467870	  -1633.59826156	   -271.96238004	   -125.07922408	      0.00000000
      0.39501629	  -1629.70352516	   -271.07039799	   -125.10825854	      0.00000000
      0.39542471	  -1624.89648134	   -269.98878432	   -125.13753460	      0.00000000
      0.39583313	  -1619.98871912	   -268.90473363	   -125.16040263	      0.00000000
      0.39613566	  -1616.28938653	   -268.10000152	   -125.17322153	      0.00000000
      0.39654422	  -1611.20944678	   -267.01096398	   -125.18497045	      0.00000000
      0.39695278	  -1606.03697680	   -265.91983385	   -125.19031238	      0.00000000
      0.39727010	  -1601.95585661	   -265.07048437	   -125.19006259	      0.00000000
      0.39758741	  -1597.82162136	   -264.21988016	   -125.18595326	      0.00000000
      0.39796215	  -1592.87148762	   -263.21347193	   -125.17614297	      0.00000000
      0.39833689	  -1587.85083247	   -262.20534438	   -125.16095506	      0.00000000
      0.39868695	  -1583.09814790	   -261.26188213	   -125.14192050	      0.00000000
      0.39903700	  -1578.28702709	   -260.31693328	   -125.11819897	      0.00000000
      0.39942547	  -1572.88097189	   -259.26645021	   -125.08639697	      0.00000000
      0.39981393	  -1567.40721904	   -258.21430037	   -125.04882528	      0.00000000
      0.40014416	  -1562.70146786	   -257.31836788	   -125.01235903	      0.00000000
      0.40054423	  -1556.93826350	   -256.23128345	   -124.96261066	      0.00000000
      0.40094430	  -1551.10945379	   -255.14258886	   -124.90675529	      0.00000000
      0.40121378	  -1547.14662879	   -254.40818654	   -124.86569910	      0.00000000
      0.40161651	  -1541.17104336	   -253.30908174	   -124.79920120	      0.00000000
      0.40201925	  -1535.13551430	   -252.20873985	   -124.72652485	      0.00000000
      0.40232380	  -1530.53039874	   -251.37518235	   -124.66749610	      0.00000000
      0.40262836	  -1525.89285390	   -250.54091991	   -124.60494689	      0.00000000
      0.40298674	  -1520.39396742	   -249.55796290	   -124.52685739	      0.00000000
      0.40334512	  -1514.85209906	   -248.57392589	   -124.44391748	      0.00000000
      0.40370007	  -1509.32155781	   -247.59808172	   -124.35701187	      0.00000000
      0.40405501	  -1503.75124839	   -246.62120071	   -124.26537206	      0.00000000
      0.40442750	  -1497.86366854	   -245.59479881	   -124.16413396	      0.00000000
      0.40479998	  -1491.93509146	   -244.56734495	   -124.05770987	      0.00000000
      0.40514908	  -1486.34206281	   -243.60328918	   -123.95328228	      0.00000000
      0.40549817	  -1480.71516308	   -242.63833176	   -123.84432905	      0.00000000
      0.40587463	  -1474.61002871	   -241.59662408	   -123.72178956	      0.00000000
      0.40625108	  -1468.46820952	   -240.55398260	   -123.59402143	      0.00000000
      0.40658336	  -1463.01686409	   -239.63273479	   -123.47692416	      0.00000000
      0.40691565	  -1457.53858467	   -238.71075456	   -123.35578534	      0.00000000
      0.40729357	  -1451.27571729	   -237.66114643	   -123.21312045	      0.00000000
      0.40767149	  -1444.98059102	   -236.61073844	   -123.06526483	      0.00000000
      0.40797617	  -1439.88210215	   -235.76314980	   -122.94230867	      0.00000000
      0.40836201	  -1433.39681853	   -234.68891176	   -122.78180924	      0.00000000
      0.40874784	  -1426.88147020	   -233.61398696	   -122.61596508	      0.00000000
      0.40904423	  -1421.85577105	   -232.78751375	   -122.48496556	      0.00000000
      0.40940558	  -1415.70569849	   -231.77924741	   -122.32103157	      0.00000000
      0.40976694	  -1409.53156870	   -230.77034993	   -122.15247523	      0.00000000
      0.41012252	  -1403.43286668	   -229.77681641	   -121.98212735	      0.00000000
      0.41047810	  -1397.31253214	   -228.78271385	   -121.80734540	      0.00000000
      0.41083748	  -1391.10507965	   -227.77727848	   -121.62621857	      0.00000000
      0.41119686	  -1384.87718812	   -226.77131592	   -121.44060480	      0.00000000
      0.41154798	  -1378.77287379	   -225.78782528	   -121.25495161	      0.00000000
      0.41189910	  -1372.65048454	   -224.80386321	   -121.06505656	      0.00000000
      0.41225882	  -1366.35948829	   -223.79516717	   -120.86613604	      0.00000000
      0.41261855	  -1360.05104829	   -222.78603433	   -120.66280521	      0.00000000
      0.41296356	  -1353.98438169	   -221.81763246	   -120.46367663	      0.00000000
      0.41330857	  -1347.90288308	   -220.84884801	   -120.26053532	      0.00000000
      0.41367031	  -1341.51067152	   -219.83254769	   -120.04327124	      0.00000000
      0.41403205	  -1335.10360361	   -218.81589618	   -119.82165863	      0.00000000
      0.41436668	  -1329.16347604	   -217.87497926	   -119.61281691	      0.00000000
      0.41470131	  -1323.21160086	   -216.93376289	   -119.40030391	      0.00000000
      0.41506619	  -1316.70839697	   -215.90700614	   -119.16442641	      0.00000000
      0.41543107	  -1310.19264858	   -214.87998510	   -118.92423332	      0.00000000
      0.41574709	  -1304.53924254	   -213.99013889	   -118.71274765	      0.00000000
      0.41606310	  -1298.87710537	   -213.10007204	   -118.49806186	      0.00000000
      0.41642836	  -1292.32192150	   -212.07094499	   -118.24596229	      0.00000000
      0.41679362	  -1285.75648418	   -211.04164622	   -117.98962638	      0.00000000
      0.41708161	  -1280.57228519	   -210.22978508	   -117.78454516	      0.00000000
      0.41745492	  -1273.84332753	   -209.17713761	   -117.51484462	      0.00000000
      0.41782822	  -1267.10553509	   -208.12443377	   -117.24077802	      0.00000000
      0.41811976	  -1261.83678797	   -207.30199796	   -117.02373714	      0.00000000
      0.41841129	  -1256.56307148	   -206.47949658	   -116.80405897	      0.00000000
      0.41876158	  -1250.21956578	   -205.49096641	   -116.53663746	      0.00000000
      0.41911187	  -1243.86974472	   -204.50238380	   -116.26543856	      0.00000000
      0.41942124	  -1238.25623120	   -203.62909014	   -116.02280464	      0.00000000
      0.41973061	  -1232.63819687	   -202.75571831	   -115.77725113	      0.00000000
      0.42009053	  -1226.09629914	   -201.73941777	   -115.48791254	      0.00000000
      0.42045046	  -1219.54939064	   -200.72312239	   -115.19465011	      0.00000000
      0.42073494	  -1214.37101662	   -199.91971969	   -114.96010468	      0.00000000
      0.42110400	  -1207.64831982	   -198.87728803	   -114.65220371	      0.00000000
      0.42147307	  -1200.92181015	   -197.83497153	   -114.34022342	      0.00000000
      0.42176156	  -1195.66035993	   -197.02001075	   -114.09353629	      0.00000000
      0.42205005	  -1190.39686268	   -196.20508965	   -113.84437805	      0.00000000
      0.42239641	  -1184.07456696	   -195.22660616	   -113.54199879	      0.00000000
      0.42274277	  -1177.74997310	   -194.24821565	   -113.23608347	      0.00000000
      0.42304843	  -1172.16631853	   -193.38471544	   -112.96319837	      0.00000000
      0.42335409	  -1166.58113811	   -192.52125061	   -112.68758304	      0.00000000
      0.42371026	  -1160.07101845	   -191.51505575	   -112.36299760	      0.00000000
      0.42406643	  -1153.55972502	   -190.50901229	   -112.03472988	      0.00000000
      0.42434496	  -1148.46668263	   -189.72224224	   -111.77547321	      0.00000000
      0.42471055	  -1141.78037406	   -188.68951824	   -111.43178900	      0.00000000
      0.42507615	  -1135.09400944	   -187.65706350	   -111.08426691	      0.00000000
      0.42536265	  -1129.85336460	   -186.84788956	   -110.80927419	      0.00000000
      0.42564914	  -1124.61287823	   -186.03885317	   -110.53194486	      0.00000000
      0.42599054	  -1118.36798697	   -185.07480486	   -110.19844128	      0.00000000
      0.42633194	  -1112.12376197	   -184.11096802	   -109.86164479	      0.00000000
      0.42663858	  -1106.51552616	   -183.24530258	   -109.55635309	      0.00000000
      0.42694521	  -1100.90801306	   -182.37977529	   -109.24842803	      0.00000000
      0.42729811	  -1094.45528104	   -181.38375269	   -108.89080721	      0.00000000
      0.42765101	  -1088.00422252	   -180.38800314	   -108.52972313	      0.00000000
      0.42792962	  -1082.91187701	   -179.60190910	   -108.24221383	      0.00000000
      0.42829195	  -1076.29081246	   -178.57973215	   -107.86511905	      0.00000000
      0.42865429	  -1069.67244435	   -177.55794008	   -107.48441484	      0.00000000
      0.42893788	  -1064.49341674	   -176.75821140	   -107.18394768	      0.00000000
      0.42922148	  -1059.31616248	   -175.95869250	   -106.88128924	      0.00000000
      0.42956054	  -1053.12822735	   -175.00292651	   -106.51657794	      0.00000000
      0.42989960	  -1046.94318671	   -174.04748141	   -106.14875904	      0.00000000
      0.43019968	  -1041.47125233	   -173.20201007	   -105.82065351	      0.00000000
      0.43049976	  -1036.00167932	   -172.35675652	   -105.49013636	      0.00000000
      0.43084965	  -1029.62692754	   -171.37137646	   -105.10172307	      0.00000000
      0.43119955	  -1023.25599891	   -170.38638266	   -104.71005542	      0.00000000
      0.43146393	  -1018.44430005	   -169.64225519	   -104.41196780	      0.00000000
      0.43182449	  -1011.88531159	   -168.62761951	   -104.00247340	      0.00000000
      0.43218506	  -1005.33125726	   -167.61351758	   -103.58956340	      0.00000000
      0.43247921	   -999.98702201	   -166.78627920	   -103.25021118	      0.00000000
      0.43277335	   -994.64623835	   -165.95939343	   -102.90860693	      0.00000000
      0.43309074	   -988.88679974	   -165.06738561	   -102.53751296	      0.00000000
      0.43340812	   -983.13132017	   -164.17572183	   -102.16382351	      0.00000000
      0.43374324	   -977.05827517	   -163.23450298	   -101.76645807	      0.00000000
      0.43407835	   -970.98993644	   -162.29369127	   -101.36622545	      0.00000000
      0.43439742	   -965.21631841	   -161.39820894	   -100.98251766	      0.00000000
      0.43471648	   -959.44713264	   -160.50309247	   -100.59623627	      0.00000000
      0.43505845	   -953.26845820	   -159.54403019	   -100.17938518	      0.00000000
      0.43540042	   -947.09524164	   -158.58543516	    -99.75960495	      0.00000000
      0.43570371	   -941.62451572	   -157.73554630	    -99.38487334	      0.00000000
      0.43600700	   -936.15816290	   -156.88600806	    -99.00786161	      0.00000000
      0.43635367	   -929.91510332	   -155.91531067	    -98.57415063	      0.00000000
      0.43670034	   -923.67821462	   -154.94514841	    -98.13748720	      0.00000000
      0.43695988	   -919.01258347	   -154.21906684	    -97.80865517	      0.00000000
      0.43731723	   -912.59401610	   -153.21971694	    -97.35322800	      0.00000000
      0.43767458	   -906.18271597	   -152.22105934	    -96.89470594	      0.00000000
      0.43796082	   -901.05132914	   -151.42130699	    -96.52521808	      0.00000000
      0.43824707	   -895.92470079	   -150.62199666	    -96.15376568	      0.00000000
      0.43856198	   -890.28943696	   -149.74294849	    -95.74285809	      0.00000000
      0.43887689	   -884.65980782	   -148.86437071	    -95.32960011	      0.00000000
      0.43920537	   -878.79335706	   -147.94834406	    -94.89605483	      0.00000000
      0.43953385	   -872.93321589	   -147.03284482	    -94.45997981	      0.00000000
      0.43985281	   -867.24860811	   -146.14427811	    -94.03413841	      0.00000000
      0.44017178	   -861.57006959	   -145.25621163	    -93.60593869	      0.00000000
      0.44050626	   -855.62138452	   -144.32536885	    -93.15438184	      0.00000000
      0.44084075	   -849.67960938	   -143.39510937	    -92.70026015	      0.00000000
      0.44114878	   -844.21360984	   -142.53884828	    -92.27980766	      0.00000000
      0.44145681	   -838.75353452	   -141.68307482	    -91.85720595	      0.00000000
      0.44179783	   -832.71547329	   -140.73615747	    -91.38686380	      0.00000000
      0.44213884	   -826.68498350	   -139.78989417	    -90.91391647	      0.00000000
      0.44241355	   -821.83216583	   -139.02798792	    -90.53104411	      0.00000000
      0.44276679	   -815.59913221	   -138.04882023	    -90.03627674	      0.00000000
      0.44312004	   -809.37464989	   -137.07042878	    -89.53876187	      0.00000000
      0.44339561	   -804.52395011	   -136.30749416	    -89.14874372	      0.00000000
      0.44367119	   -799.67846888	   -135.54502017	    -88.75707465	      0.00000000
      0.44399978	   -793.90724794	   -134.63634698	    -88.28791818	      0.00000000
      0.44432838	   -788.14356096	   -133.72833991	    -87.81644238	      0.00000000
      0.44461220	   -783.17082731	   -132.94447197	    -87.40734967	      0.00000000
      0.44496335	   -777.02621567	   -131.97529340	    -86.89886788	      0.00000000
      0.44531449	   -770.89045015	   -131.00690794	    -86.38778810	      0.00000000
      0.44557757	   -766.29899037	   -130.28180667	    -86.00320682	      0.00000000
      0.44591534	   -760.41092220	   -129.35140329	    -85.50732232	      0.00000000
      0.44625311	   -754.53121906	   -128.42175467	    -85.00908127	      0.00000000
      0.44648145	   -750.56106771	   -127.79367228	    -84.67095163	      0.00000000
      0.44683994	   -744.33491185	   -126.80809573	    -84.13792748	      0.00000000
      0.44719844	   -738.11895530	   -125.82355403	    -83.60229248	      0.00000000
      0.44744831	   -733.79126098	   -125.13759755	    -83.22744587	      0.00000000
      0.44769818	   -729.46855449	   -124.45214445	    -82.85134815	      0.00000000
      0.44801719	   -723.95621078	   -123.57754070	    -82.36938418	      0.00000000
      0.44833620	   -718.45166951	   -122.70365543	    -81.88541285	      0.00000000
      0.44862669	   -713.44561284	   -121.90841167	    -81.44297336	      0.00000000
      0.44897604	   -707.43369807	   -120.95277504	    -80.90872426	      0.00000000
      0.44932540	   -701.43123930	   -119.99800448	    -80.37212157	      0.00000000
      0.44959388	   -696.82434892	   -119.26475203	    -79.95814182	      0.00000000
      0.44994636	   -690.78459195	   -118.30282818	    -79.41258666	      0.00000000
      0.45029884	   -684.75489706	   -117.34188443	    -78.86468645	      0.00000000
      0.45058179	   -679.92099733	   -116.57096956	    -78.42318018	      0.00000000
      0.45086475	   -675.09365602	   -115.80069835	    -77.98018589	      0.00000000
      0.45116752	   -669.93493410	   -114.97704536	    -77.50453031	      0.00000000
      0.45147030	   -664.78357759	   -114.15408159	    -77.02719881	      0.00000000
      0.45179693	   -659.23438417	   -113.26698076	    -76.51040096	      0.00000000
      0.45212356	   -653.69389373	   -112.38070836	    -75.99168310	      0.00000000
      0.45241510	   -648.75581793	   -111.59028966	    -75.52709760	      0.00000000
      0.45276560	   -642.82806390	   -110.64083810	    -74.96656012	      0.00000000
      0.45311609	   -636.91046548	   -109.69236145	    -74.40386731	      0.00000000
      0.45336563	   -632.70351218	   -109.01764475	    -74.00196765	      0.00000000
      0.45371899	   -626.75448727	   -108.06292712	    -73.43099542	      0.00000000
      0.45407236	   -620.81633186	   -107.10933616	    -72.85788213	      0.00000000
      0.45433289	   -616.44435260	   -106.40675220	    -72.43399460	      0.00000000
      0.45459342	   -612.07832107	   -105.70478675	    -72.00896295	      0.00000000
      0.45490551	   -606.85551907	   -104.86456155	    -71.49832958	      0.00000000
      0.45521760	   -601.64104964	   -104.02516234	    -70.98608464	      0.00000000
      0.45551866	   -596.61847797	   -103.21613225	    -70.49043203	      0.00000000
      0.45581972	   -591.60366136	   -102.40786543	    -69.99330689	      0.00000000
      0.45615020	   -586.10753805	   -101.52143750	    -69.44592725	      0.00000000
      0.45648068	   -580.62092116	   -100.63596710	    -68.89680462	      0.00000000
      0.45673907	   -576.33753702	    -99.94425459	    -68.46626588	      0.00000000
      0.45708962	   -570.53553026	    -99.00670650	    -67.88050721	      0.00000000
      0.45744016	   -564.74458396	    -98.07032558	    -67.29283863	      0.00000000
      0.45771033	   -560.28835484	    -97.34925912	    -66.83864386	      0.00000000
      0.45798049	   -555.83874905	    -96.62889685	    -66.38333607	      0.00000000
      0.45828467	   -550.83648437	    -95.81857030	    -65.86939789	      0.00000000
      0.45858884	   -545.84246306	    -95.00909015	    -65.35407718	      0.00000000
      0.45890424	   -540.67270471	    -94.17058007	    -64.81830543	      0.00000000
      0.45921963	   -535.51187219	    -93.33299257	    -64.28107658	      0.00000000
      0.45952605	   -530.50635424	    -92.52008272	    -63.75776951	      0.00000000
      0.45983246	   -525.50929956	    -91.70804992	    -63.23311521	      0.00000000
      0.46015621	   -520.23858166	    -90.85098196	    -62.67733668	      0.00000000
      0.46047995	   -514.97742545	    -89.99491967	    -62.12008486	      0.00000000
      0.46076367	   -510.37440467	    -89.24546849	    -61.63053461	      0.00000000
      0.46111347	   -504.70934760	    -88.32250014	    -61.02544683	      0.00000000
      0.46146327	   -499.05561122	    -87.40074137	    -60.41869406	      0.00000000
      0.46172939	   -494.76161758	    -86.70021007	    -59.95598483	      0.00000000
      0.46205625	   -489.49654068	    -85.84073920	    -59.38638620	      0.00000000
      0.46238311	   -484.24136876	    -84.98232348	    -58.81538263	      0.00000000
      0.46269749	   -479.19598034	    -84.15762596	    -58.26486597	      0.00000000
      0.46301187	   -474.15983608	    -83.33392282	    -57.71307919	      0.00000000
      0.46332667	   -469.12613328	    -82.51008030	    -57.15930771	      0.00000000
      0.46364147	   -464.10177607	    -81.68725214	    -56.60429183	      0.00000000
      0.46394821	   -459.21483040	    -80.88641034	    -56.06230058	      0.00000000
      0.46425495	   -454.33680688	    -80.08654151	    -55.51915536	      0.00000000
      0.46457446	   -449.26509660	    -79.25437254	    -54.95219559	      0.00000000
      0.46489397	   -444.20316061	    -78.42328127	    -54.38401317	      0.00000000
      0.46521143	   -439.18307310	    -77.59851193	    -53.81826529	      0.00000000
      0.46552889	   -434.17274210	    -76.77483150	    -53.25129484	      0.00000000
      0.46575076	   -430.67670653	    -76.19977307	    -52.85430700	      0.00000000
      0.46610986	   -425.02830983	    -75.27010492	    -52.21049560	      0.00000000
      0.46640723	   -420.36067023	    -74.50139141	    -51.67611501	      0.00000000
      0.46670460	   -415.70109911	    -73.73348489	    -51.14061837	      0.00000000
      0.46700196	   -411.05047900	    -72.96662530	    -50.60398764	      0.00000000
      0.46728826	   -406.58083764	    -72.22913653	    -50.08626387	      0.00000000
      0.46757457	   -402.11937692	    -71.49257942	    -49.56748859	      0.00000000
      0.46786169	   -397.65309246	    -70.75477713	    -49.04617237	      0.00000000
      0.46820847	   -392.26968175	    -69.86488724	    -48.41513915	      0.00000000
      0.46855525	   -386.89826824	    -68.97634759	    -47.78258183	      0.00000000
      0.46884147	   -382.47389218	    -68.24397513	    -47.25936002	      0.00000000
      0.46920122	   -376.92434351	    -67.32472643	    -46.60026043	      0.00000000
      0.46956098	   -371.38800012	    -66.40699474	    -45.93956563	      0.00000000
      0.46982834	   -367.28178263	    -65.72585428	    -45.44754094	      0.00000000
      0.47009570	   -363.18294789	    -65.04557054	    -44.95465791	      0.00000000
      0.47040767	   -358.40922445	    -64.25277898	    -44.37846131	      0.00000000
      0.47071965	   -353.64554847	    -63.46114539	    -43.80113186	      0.00000000
      0.47098309	   -349.63059931	    -62.79352092	    -43.31274593	      0.00000000
      0.47134613	   -344.10947055	    -61.87482187	    -42.63845865	      0.00000000
      0.47170917	   -338.60232865	    -60.95778093	    -41.96272287	      0.00000000
      0.47195404	   -334.89510936	    -60.34001816	    -41.50614854	      0.00000000
      0.47219890	   -331.19436402	    -59.72303593	    -41.04894366	      0.00000000
      0.47251330	   -326.45186406	    -58.93188862	    -40.46101558	      0.00000000
      0.47282770	   -321.71986065	    -58.14197278	    -39.87209955	      0.00000000
      0.47310285	   -317.58713694	    -57.45164720	    -39.35592863	      0.00000000
      0.47346042	   -312.22838479	    -56.55591725	    -38.68406863	      0.00000000
      0.47381798	   -306.88335492	    -55.66180627	    -38.01104307	      0.00000000
      0.47409867	   -302.69693076	    -54.96100409	    -37.48193796	      0.00000000
      0.47437936	   -298.51907164	    -54.26122400	    -36.95216317	      0.00000000
      0.47466150	   -294.32805376	    -53.55880302	    -36.41899724	      0.00000000
      0.47503731	   -288.75894483	    -52.62474196	    -35.70784738	      0.00000000
      0.47541312	   -283.20537433	    -51.69254932	    -34.99563214	      0.00000000
      0.47567552	   -279.33658858	    -51.04267205	    -34.49775335	      0.00000000
      0.47593792	   -275.47553279	    -50.39374370	    -33.99939995	      0.00000000
      0.47623364	   -271.13311051	    -49.66345485	    -33.43722160	      0.00000000
      0.47660724	   -265.66096274	    -48.74250429	    -32.72621946	      0.00000000
      0.47699214	   -260.03923239	    -47.79558344	    -31.99284204	      0.00000000
      0.47737705	   -254.43418824	    -46.85069818	    -31.25865704	      0.00000000
      0.47763152	   -250.73735178	    -46.22702139	    -30.77286633	      0.00000000
      0.47788599	   -247.04797295	    -45.60427554	    -30.28676643	      0.00000000
      0.47819384	   -242.59427725	    -44.85203805	    -29.69831465	      0.00000000
      0.47857813	   -237.04967697	    -43.91483646	    -28.96318826	      0.00000000
      0.47886805	   -232.87769162	    -43.20910824	    -28.40823432	      0.00000000
      0.47923562	   -227.60220404	    -42.31606902	    -27.70425200	      0.00000000
      0.47948908	   -223.97332433	    -41.70133875	    -27.21857289	      0.00000000
      0.47990560	   -218.02569393	    -40.69304282	    -26.42007841	      0.00000000
      0.48016984	   -214.26326044	    -40.05474638	    -25.91332099	      0.00000000
      0.48043407	   -210.50858076	    -39.41735582	    -25.40643339	      0.00000000
      0.48076833	   -205.77052325	    -38.61249941	    -24.76504812	      0.00000000
      0.48103332	   -202.02354164	    -37.97556290	    -24.25648080	      0.00000000
      0.48146181	   -195.98165780	    -36.94770632	    -23.43396613	      0.00000000
      0.48173406	   -192.15430034	    -36.29609996	    -22.91131667	      0.00000000
      0.48200631	   -188.33534793	    -35.64549223	    -22.38865473	      0.00000000
      0.48233874	   -183.68432507	    -34.85260244	    -21.75048370	      0.00000000
      0.48266262	   -179.16505654	    -34.08158046	    -21.12873872	      0.00000000
      0.48298651	   -174.65841361	    -33.31216588	    -20.50707098	      0.00000000
      0.48331040	   -170.16388808	    -32.54421412	    -19.88552432	      0.00000000
      0.48360012	   -166.15457218	    -31.85872502	    -19.32968260	      0.00000000
      0.48388983	   -162.15491006	    -31.17439017	    -18.77399292	      0.00000000
      0.48417954	   -158.16556576	    -30.49139244	    -18.21847105	      0.00000000
      0.48453263	   -153.31691623	    -29.66062321	    -17.54171119	      0.00000000
      0.48480248	   -149.62168053	    -29.02706023	    -17.02469832	      0.00000000
      0.48507233	   -145.93493444	    -28.39452287	    -16.50790633	      0.00000000
      0.48540431	   -141.41183860	    -27.61796756	    -15.87247939	      0.00000000
      0.48573074	   -136.97702820	    -26.85596340	    -15.24803352	      0.00000000
      0.48605718	   -132.55549795	    -26.09569110	    -14.62399769	      0.00000000
      0.48634041	   -128.72928985	    -25.43727474	    -14.08290942	      0.00000000
      0.48662365	   -124.91320724	    -24.78019406	    -13.54217594	      0.00000000
      0.48690689	   -121.10678255	    -24.12431683	    -13.00182596	      0.00000000
      0.48726663	   -116.28663488	    -23.29315561	    -12.31610011	      0.00000000
      0.48757073	   -112.22427933	    -22.59208556	    -11.73698266	      0.00000000
      0.48787483	   -108.17368470	    -21.89257188	    -11.15838092	      0.00000000
      0.48817892	   -104.13424178	    -21.19444240	    -10.58032963	      0.00000000
      0.48848302	   -100.10664134	    -20.49788834	    -10.00284449	      0.00000000
      0.48878712	    -96.09022244	    -19.80272309	     -9.42596035	      0.00000000
      0.48909122	    -92.08573077	    -19.10915343	     -8.84969151	      0.00000000
      0.48939532	    -88.09244363	    -18.41697549	     -8.27407309	      0.00000000
      0.48969942	    -84.11117250	    -17.72641467	     -7.69911785	      0.00000000
      0.49000351	    -80.14112098	    -17.03724651	     -7.12486129	      0.00000000
      0.49030761	    -76.18317930	    -16.34971866	     -6.55131446	      0.00000000
      0.49061171	    -72.23646317	    -15.66358206	     -5.97851344	      0.00000000
      0.49091581	    -68.30195699	    -14.97911099	     -5.40646732	      0.00000000
      0.49121991	    -64.37867161	    -14.29602702	     -4.83521301	      0.00000000
      0.49149310	    -60.86462440	    -13.68380836	     -4.32270078	      0.00000000
      0.49176629	    -57.35977183	    -13.07274612	     -3.81085984	      0.00000000
      0.49210098	    -53.07912983	    -12.32589184	     -3.18471904	      0.00000000
      0.49243567	    -48.81248488	    -11.58082561	     -2.55963553	      0.00000000
      0.49269753	    -45.48467455	    -10.99931210	     -2.07132060	      0.00000000
      0.49295939	    -42.16539228	    -10.41888045	     -1.58368409	      0.00000000
      0.49332375	    -37.56178710	     -9.61325606	     -0.90632269	      0.00000000
      0.49362121	    -33.81588177	     -8.95715648	     -0.35434654	      0.00000000
      0.49391867	    -30.08172258	     -8.30265886	      0.19670585	      0.00000000
      0.49421612	    -26.35870202	     -7.64959200	      0.74680761	      0.00000000
      0.49451358	    -22.64742344	     -6.99812486	      1.29594917	      0.00000000
      0.49481104	    -18.94735520	     -6.34810765	      1.84410536	      0.00000000
      0.49510850	    -15.25902949	     -5.69968958	      2.39126619	      0.00000000
      0.49540595	    -11.58197771	     -5.05273864	      2.93740798	      0.00000000
      0.49570341	     -7.91667240	     -4.40738750	      3.48252049	      0.00000000
      0.49600087	     -4.26269757	     -3.76351905	      4.02658138	      0.00000000
      0.49632388	     -0.30819999	     -3.06616577	      4.61617070	      0.00000000
      0.49664688	      3.63300157	     -2.37054266	      5.20447955	      0.00000000
      0.49691418	      6.88378422	     -1.79637925	      5.69035046	      0.00000000
      0.49718148	     10.12547299	     -1.22339774	      6.17531953	      0.00000000
      0.49754954	     14.57349633	     -0.43657346	      6.84161221	      0.00000000
      0.49781541	     17.77580892	      0.13039322	      7.32182200	      0.00000000
      0.49808128	     20.96854271	      0.69602569	      7.80111191	      0.00000000
      0.49840733	     24.87146496	      1.38802858	      8.38761767	      0.00000000
      0.49872654	     28.67875793	      2.06363115	      8.96043657	      0.00000000
      0.49904575	     32.47284030	      2.73747641	      9.53187234	      0.00000000
      0.49936495	     36.25315059	      3.40940483	     10.10191626	      0.00000000
      0.49964732	     39.58635283	      4.00237222	     10.60499025	      0.00000000
      0.49992969	     42.90867030	      4.59380727	     11.10695315	      0.00000000
      0.50021206	     46.22069161	      5.18387518	     11.60778632	      0.00000000
      0.50053491	     49.99440125	      5.85671237	     12.17903310	      0.00000000
      0.50085776	     53.75463380	      6.52775442	     12.74877443	      0.00000000
      0.50112659	     56.87480696	      7.08497713	     13.22202916	      0.00000000
      0.50139542	     59.98566227	      7.64096021	     13.69422112	      0.00000000
      0.50172773	     63.81763706	      8.32635201	     14.27643783	      0.00000000
      0.50206004	     67.63530067	      9.00982462	     14.85700407	      0.00000000
      0.50231722	     70.57950215	      9.53730335	     15.30518445	      0.00000000
      0.50257440	     73.51517498	     10.06364195	     15.75236029	      0.00000000
      0.50290911	     77.32254630	     10.74679311	     16.33283598	      0.00000000
      0.50324382	     81.11533509	     11.42796910	     16.91158715	      0.00000000
      0.50350808	     84.09891981	     11.96421521	     17.36728679	      0.00000000
      0.50377233	     87.07347781	     12.49924422	     17.82189583	      0.00000000
      0.50409850	     90.73203697	     13.15781004	     18.38151387	      0.00000000
      0.50442467	     94.37674364	     13.81448710	     18.93945065	      0.00000000
      0.50470088	     97.45196939	     14.36898225	     19.41062448	      0.00000000
      0.50497710	    100.51732545	     14.92213638	     19.88057714	      0.00000000
      0.50529133	    103.99206024	     15.54964602	     20.41372001	      0.00000000
      0.50560556	    107.45396110	     16.17539631	     20.94526587	      0.00000000
      0.50591979	    110.90246146	     16.79922260	     21.47521336	      0.00000000
      0.50623402	    114.33837328	     17.42135168	     22.00354329	      0.00000000
      0.50648283	    117.04929295	     17.91254325	     22.42073647	      0.00000000
      0.50673164	    119.75227820	     18.40265430	     22.83690694	      0.00000000
      0.50704143	    123.10621846	     19.01124797	     23.35365199	      0.00000000
      0.50735123	    126.44762675	     19.61809331	     23.86880146	      0.00000000
      0.50764505	    129.60488133	     20.19195112	     24.35590709	      0.00000000
      0.50793886	    132.75090591	     20.76424076	     24.84156503	      0.00000000
      0.50823662	    135.92740526	     21.34252634	     25.33225906	      0.00000000
      0.50853438	    139.09238295	     21.91919656	     25.82145510	      0.00000000
      0.50882889	    142.21124940	     22.48791064	     26.30384005	      0.00000000
      0.50912341	    145.31886162	     23.05504096	     26.78474931	      0.00000000
      0.50941475	    148.38178613	     23.61445054	     27.25903880	      0.00000000
      0.50970610	    151.43370112	     24.17230284	     27.73187523	      0.00000000
      0.50997541	    154.24482422	     24.68652657	     28.16765240	      0.00000000
      0.51033471	    157.98048142	     25.37045467	     28.74709468	      0.00000000
      0.51069400	    161.69948070	     26.05201711	     29.32430726	      0.00000000
      0.51096009	    164.44264284	     26.55514742	     29.75034315	      0.00000000
      0.51122618	    167.17678263	     27.05700420	     30.17514859	      0.00000000
      0.51151421	    170.12589749	     27.59871585	     30.63359625	      0.00000000
      0.51180224	    173.06434055	     28.13889737	     31.09059781	      0.00000000
      0.51208540	    175.94259293	     28.66841652	     31.53846583	      0.00000000
      0.51244544	    179.58736794	     29.33953920	     32.10590900	      0.00000000
      0.51287778	    183.94208250	     30.14225495	     32.78429680	      0.00000000
      0.51312486	    186.41982461	     30.59939002	     33.17051343	      0.00000000
      0.51343665	    189.53540526	     31.17464320	     33.65635221	      0.00000000
      0.51384049	    193.55221922	     31.91700294	     34.28308139	      0.00000000
      0.51413802	    196.49847099	     32.46204502	     34.74297390	      0.00000000
      0.51443554	    199.43305839	     33.00532289	     35.20130715	      0.00000000
      0.51473307	    202.35676256	     33.54705405	     35.65807018	      0.00000000
      0.51503059	    205.26882834	     34.08701544	     36.11327109	      0.00000000
      0.51532812	    208.17008483	     34.62543827	     36.56689873	      0.00000000
      0.51562565	    211.05972820	     35.16208518	     37.01896209	      0.00000000
      0.51592317	    213.93864159	     35.69720289	     37.46944974	      0.00000000
      0.51618700	    216.48178092	     36.17022254	     37.86759821	      0.00000000
      0.51645082	    219.01640034	     36.64200577	     38.26450810	      0.00000000
      0.51672883	    221.67781088	     37.13772842	     38.68143247	      0.00000000
      0.51700685	    224.32963397	     37.63203067	     39.09698273	      0.00000000
      0.51731330	    227.24143189	     38.17519673	     39.55344355	      0.00000000
      0.51761975	    230.14165463	     38.71664334	     40.00823423	      0.00000000
      0.51784184	    232.23612833	     39.10792537	     40.33678052	      0.00000000
      0.51819424	    235.54696576	     39.72688788	     40.85631739	      0.00000000
      0.51847425	    238.16707187	     40.21714774	     41.26755101	      0.00000000
      0.51875426	    240.77716714	     40.70584700	     41.67739636	      0.00000000
      0.51903427	    243.37789599	     41.19316507	     42.08584653	      0.00000000
      0.51931517	    245.97707559	     41.68052074	     42.49420002	      0.00000000
      0.51959607	    248.56675406	     42.16645224	     42.90115220	      0.00000000
      0.51984281	    250.83348130	     42.59206057	     43.25745613	      0.00000000
      0.52018601	    253.97404482	     43.18217156	     43.75126706	      0.00000000
      0.52052921	    257.10068322	     43.77020143	     44.24298869	      0.00000000
      0.52076468	    259.23731369	     44.17229587	     44.57915459	      0.00000000
      0.52100015	    261.36746676	     44.57342367	     44.91433820	      0.00000000
      0.52129814	    264.05367989	     45.07958552	     45.33713079	      0.00000000
      0.52159614	    266.72938148	     45.58414563	     45.75835522	      0.00000000
      0.52184168	    268.92596840	     45.99862700	     46.10424116	      0.00000000
      0.52218169	    271.95591501	     46.57075642	     46.58147512	      0.00000000
      0.52252171	    274.97248495	     47.14085913	     47.05667268	      0.00000000
      0.52275980	    277.07635930	     47.53871618	     47.38821760	      0.00000000
      0.52299789	    279.17374683	     47.93559046	     47.71876631	      0.00000000
      0.52329322	    281.76604194	     48.42641453	     48.12740501	      0.00000000
      0.52358855	    284.34823840	     48.91567828	     48.53451706	      0.00000000
      0.52385440	    286.66393664	     49.35472972	     48.89969276	      0.00000000
      0.52418860	    289.56332416	     49.90483105	     49.35700577	      0.00000000
      0.52452280	    292.44993842	     50.45294965	     49.81237326	      0.00000000
      0.52477886	    294.65268781	     50.87148484	     50.15994627	      0.00000000
      0.52503491	    296.84799000	     51.28885892	     50.50638140	      0.00000000
      0.52533923	    299.44726239	     51.78334418	     50.91664522	      0.00000000
      0.52564355	    302.03608596	     52.27619371	     51.32530764	      0.00000000
      0.52581853	    303.51988096	     52.55882157	     51.55957020	      0.00000000
      0.52611639	    306.03751793	     53.03861847	     51.95711764	      0.00000000
      0.52641425	    308.54528065	     53.51686623	     52.35313886	      0.00000000
      0.52666488	    310.64747993	     53.91800419	     52.68517430	      0.00000000
      0.52698307	    313.30634010	     54.42567996	     53.10518888	      0.00000000
      0.52730127	    315.95400417	     54.93158134	     53.52347374	      0.00000000
      0.52753384	    317.88199018	     55.30018362	     53.82810964	      0.00000000
      0.52785903	    320.56765233	     55.81394410	     54.25252341	      0.00000000
      0.52818421	    323.24188760	     56.32589969	     54.67514207	      0.00000000
      0.52844131	    325.34768440	     56.72925795	     55.00800610	      0.00000000
      0.52869841	    327.44639761	     57.13149299	     55.33975368	      0.00000000
      0.52897817	    329.72180574	     57.56782902	     55.69947952	      0.00000000
      0.52925793	    331.98876366	     58.00280345	     56.05789116	      0.00000000
      0.52956106	    334.43548747	     58.47254486	     56.44477167	      0.00000000
      0.52986420	    336.87239377	     58.94070078	     56.83011735	      0.00000000
      0.53013058	    339.00564445	     59.35075047	     57.16748465	      0.00000000
      0.53045707	    341.60982866	     59.85161819	     57.57936332	      0.00000000
      0.53078355	    344.20278361	     60.35066255	     57.98947703	      0.00000000
      0.53102509	    346.11367635	     60.71863291	     58.29174740	      0.00000000
      0.53134017	    348.59714913	     61.19711925	     58.68461728	      0.00000000
      0.53165525	    351.07033077	     61.67392804	     59.07585801	      0.00000000
      0.53190549	    353.02710196	     62.05137028	     59.38544087	      0.00000000
      0.53221522	    355.43994880	     62.51703345	     59.76719552	      0.00000000
      0.53252495	    357.84291746	     62.98106794	     60.14739144	      0.00000000
      0.53280585	    360.01351271	     63.40045192	     60.49084737	      0.00000000
      0.53308674	    362.17603773	     63.81849716	     60.83303003	      0.00000000
      0.53339972	    364.57597393	     64.28268005	     61.21280422	      0.00000000
      0.53371269	    366.96605537	     64.74523019	     61.59100780	      0.00000000
      0.53393862	    368.68511467	     65.07807047	     61.86304758	      0.00000000
      0.53426548	    371.16299197	     65.55805530	     62.25519264	      0.00000000
      0.53459235	    373.63045226	     66.03632650	     62.64564049	      0.00000000
      0.53483952	    375.48888641	     66.39669632	     62.93977208	      0.00000000
      0.53508669	    377.34141818	     66.75609081	     63.23294010	      0.00000000
      0.53537419	    379.48849461	     67.17280441	     63.57273900	      0.00000000
      0.53566169	    381.62749731	     67.58815834	     63.91124463	      0.00000000
      0.53595153	    383.77561474	     68.00547093	     64.25120613	      0.00000000
      0.53624137	    385.91558594	     68.42140341	     64.58986322	      0.00000000
      0.53653988	    388.11086675	     68.84827790	     64.93728377	      0.00000000
      0.53683838	    390.29760343	     69.27369985	     65.28333145	      0.00000000
      0.53712205	    392.36760862	     69.67658560	     65.61091475	      0.00000000
      0.53740571	    394.42995095	     70.07816005	     65.93726827	      0.00000000
      0.53771459	    396.66676479	     70.51389290	     66.29123646	      0.00000000
      0.53802347	    398.89463925	     70.94809567	     66.64375799	      0.00000000
      0.53825287	    400.54333628	     71.26953900	     66.90463854	      0.00000000
      0.53858623	    402.93021288	     71.73507997	     67.28233184	      0.00000000
      0.53891958	    405.30710975	     72.19893472	     67.65835838	      0.00000000
      0.53915303	    406.96509390	     72.52258106	     67.92070767	      0.00000000
      0.53938648	    408.61824756	     72.84540925	     68.18224617	      0.00000000
      0.53968151	    410.70018027	     73.25210300	     68.51162435	      0.00000000
      0.53997654	    412.77425136	     73.65743217	     68.83971979	      0.00000000
      0.54023536	    414.58712411	     74.01183511	     69.12649615	      0.00000000
      0.54056485	    416.88615715	     74.46144308	     69.49016351	      0.00000000
      0.54089434	    419.17558809	     74.90937820	     69.85225190	      0.00000000
      0.54114934	    420.94056332	     75.25480520	     70.13140992	      0.00000000
      0.54140435	    422.69984279	     75.59923445	     70.40963080	      0.00000000
      0.54170479	    424.76510328	     76.00368941	     70.73623725	      0.00000000
      0.54200524	    426.82251082	     76.40675917	     71.06155447	      0.00000000
      0.54224857	    428.48287570	     76.73213517	     71.32408624	      0.00000000
      0.54258065	    430.74039552	     77.17466421	     71.68102592	      0.00000000
      0.54291274	    432.98865896	     77.61556982	     72.03641112	      0.00000000
      0.54316073	    434.66105977	     77.94360832	     72.30080458	      0.00000000
      0.54340873	    436.32837648	     78.27075320	     72.56433922	      0.00000000
      0.54369554	    438.24995451	     78.64787523	     72.86805687	      0.00000000
      0.54398235	    440.16462108	     79.02375520	     73.17063769	      0.00000000
      0.54427421	    442.10575000	     79.40492389	     73.47738829	      0.00000000
      0.54456607	    444.03978863	     79.78481058	     73.78297332	      0.00000000
      0.54486085	    445.98586148	     80.16715052	     74.09044517	      0.00000000
      0.54515564	    447.92478630	     80.54819175	     74.39673995	      0.00000000
      0.54544711	    449.83476202	     80.92362526	     74.69844588	     -0.00000000
      0.54573859	    451.73782416	     81.29779559	     74.99901285	     -0.00000000
      0.54603721	    453.68019826	     81.67977220	     75.30577091	     -0.00000000
      0.54633582	    455.61541739	     82.06043659	     75.61134586	     -0.00000000
      0.54661843	    457.44010917	     82.41942449	     75.89945128	     -0.00000000
      0.54690103	    459.25844176	     82.77723719	     76.18650835	     -0.00000000
      0.54721179	    461.25045577	     83.16929284	     76.50096272	     -0.00000000
      0.54752255	    463.23494586	     83.55995876	     76.81416254	     -0.00000000
      0.54775196	    464.69498957	     83.84741963	     77.04458027	     -0.00000000
      0.54808341	    466.79696727	     84.26132164	     77.37628373	     -0.00000000
      0.54841486	    468.89079656	     84.67373500	     77.70658089	     -0.00000000
      0.54865625	    470.40996872	     84.97296203	     77.94626477	     -0.00000000
      0.54889765	    471.92488917	     85.27141012	     78.18521060	     -0.00000000
      0.54918865	    473.74501535	     85.63001524	     78.47228152	     -0.00000000
      0.54947964	    475.55880643	     85.98742821	     78.75829266	     -0.00000000
      0.54975886	    477.29302052	     86.32918744	     79.03173524	     -0.00000000
      0.55003808	    479.02142680	     86.66984292	     79.30421322	     -0.00000000
      0.55035055	    480.94866191	     87.04971165	     79.60800909	     -0.00000000
      0.55066302	    482.86880242	     87.42823379	     79.91061016	     -0.00000000
      0.55091068	    484.38542687	     87.72721904	     80.14960616	     -0.00000000
      0.55123288	    486.35173892	     88.11487736	     80.45942454	     -0.00000000
      0.55155508	    488.31067957	     88.50112752	     80.76799450	     -0.00000000
      0.55181349	    489.87615153	     88.80979165	     81.01457887	     -0.00000000
      0.55207190	    491.43691959	     89.11754963	     81.26036978	     -0.00000000
      0.55237819	    493.28053837	     89.48107913	     81.55067931	     -0.00000000
      0.55268448	    495.11765758	     89.84335227	     81.83988674	     -0.00000000
      0.55292766	    496.57141447	     90.13001875	     82.06872743	     -0.00000000
      0.55325408	    498.51618746	     90.51350267	     82.37482104	     -0.00000000
      0.55358049	    500.45381620	     90.89560302	     82.67968478	     -0.00000000
      0.55383669	    501.96915233	     91.19439256	     82.91811214	     -0.00000000
      0.55409289	    503.48014698	     91.49233635	     83.15579110	     -0.00000000
      0.55438642	    505.20568954	     91.83256007	     83.42719538	     -0.00000000
      0.55467996	    506.92550564	     92.17165166	     83.69762941	     -0.00000000
      0.55495754	    508.54642699	     92.49121521	     83.95248646	     -0.00000000
      0.55529154	    510.48993977	     92.87435162	     84.25800445	     -0.00000000
      0.55562555	    512.42612046	     93.25601765	     84.56229102	     -0.00000000
      0.55589831	    514.00176927	     93.56657651	     84.80988431	     -0.00000000
      0.55623964	    515.96652883	     93.95378280	     85.11856897	     -0.00000000
      0.55658096	    517.92397259	     94.33952392	     85.42599287	     -0.00000000
      0.55683335	    519.36621190	     94.62367310	     85.65250403	     -0.00000000
      0.55708573	    520.80453672	     94.90703601	     85.87833475	     -0.00000000
      0.55738426	    522.50053951	     95.24110507	     86.14459722	     -0.00000000
      0.55768280	    524.19105714	     95.57405785	     86.40991987	     -0.00000000
      0.55793376	    525.60769061	     95.85301534	     86.63223253	     -0.00000000
      0.55826917	    527.49486227	     96.22455535	     86.92834295	     -0.00000000
      0.55860459	    529.37544735	     96.59475950	     87.22328941	     -0.00000000
      0.55885618	    530.78113884	     96.87138273	     87.44377579	     -0.00000000
      0.55910778	    532.18322319	     97.14727367	     87.66361575	     -0.00000000
      0.55939070	    533.75511659	     97.45650310	     87.91005781	     -0.00000000
      0.55967361	    535.32229117	     97.76474776	     88.15569406	     -0.00000000
      0.55997574	    536.99046602	     98.09276796	     88.41712685	     -0.00000000
      0.56027786	    538.65336523	     98.41968231	     88.67765304	     -0.00000000
      0.56054136	    540.09912869	     98.70382754	     88.90413206	     -0.00000000
      0.56087696	    541.93462613	     99.06446557	     89.19160851	     -0.00000000
      0.56121256	    543.76386298	     99.42378652	     89.47798936	     -0.00000000
      0.56146799	    545.15147000	     99.69624792	     89.69522838	     -0.00000000
      0.56172342	    546.53552403	     99.96795822	     89.91184157	     -0.00000000
      0.56202169	    548.14688470	    100.28418426	     90.16400069	     -0.00000000
      0.56231995	    549.75339446	    100.59937137	     90.41531832	     -0.00000000
      0.56257699	    551.13371189	    100.87008419	     90.63122350	     -0.00000000
      0.56291267	    552.93081105	    101.22240740	     90.91226901	     -0.00000000
      0.56324836	    554.72205320	    101.57347478	     91.19227084	     -0.00000000
      0.56350877	    556.10698508	    101.84476823	     91.40877107	     -0.00000000
      0.56376917	    557.48850740	    102.11533012	     91.62465209	     -0.00000000
      0.56403951	    558.91871564	    102.39531411	     91.84811690	     -0.00000000
      0.56437062	    560.66513196	    102.73706114	     92.12092266	     -0.00000000
      0.56470173	    562.40588152	    103.07755525	     92.39275044	     -0.00000000
      0.56493492	    563.62831846	    103.31656036	     92.58361180	     -0.00000000
      0.56527656	    565.41393769	    103.66550889	     92.86236926	     -0.00000000
      0.56557907	    566.99056943	    103.97351995	     93.10835478	     -0.00000000
      0.56583725	    568.33185417	    104.23538394	     93.31765956	     -0.00000000
      0.56609542	    569.67006949	    104.49657484	     93.52639022	     -0.00000000
      0.56634661	    570.96872456	    104.74992630	     93.72892888	     -0.00000000
      0.56668097	    572.69240837	    105.08602316	     93.99770463	     -0.00000000
      0.56701533	    574.41092151	    105.42096153	     94.26553912	     -0.00000000
      0.56727344	    575.73334274	    105.67852548	     94.47165731	     -0.00000000
      0.56753154	    577.05278776	    105.93542121	     94.67722296	     -0.00000000
      0.56780538	    578.44898238	    106.20711389	     94.89472108	     -0.00000000
      0.56813643	    580.13206867	    106.53445402	     95.15684051	     -0.00000000
      0.56846748	    581.81002734	    106.86060302	     95.41807344	     -0.00000000
      0.56875298	    583.25286136	    107.14087253	     95.64265914	     -0.00000000
      0.56909843	    584.99354870	    107.47878902	     95.91353605	     -0.00000000
      0.56944388	    586.72887263	    107.81544816	     96.18347188	     -0.00000000
      0.56968924	    587.95792094	    108.05372817	     96.37462933	     -0.00000000
      0.57001318	    589.57639433	    108.36731643	     96.62629995	     -0.00000000
      0.57033713	    591.19039985	    108.67985205	     96.87716269	     -0.00000000
      0.57059827	    592.48783809	    108.93090060	     97.07881205	     -0.00000000
      0.57085941	    593.78240831	    109.18126686	     97.27994485	     -0.00000000
      0.57116202	    595.27863433	    109.47043399	     97.51237506	     -0.00000000
      0.57146463	    596.77105190	    109.75868648	     97.74412245	     -0.00000000
      0.57169343	    597.89670602	    109.97595661	     97.91889226	     -0.00000000
      0.57203504	    599.57303016	    110.29927722	     98.17912559	     -0.00000000
      0.57233558	    601.04426724	    110.58288404	     98.40736830	     -0.00000000
      0.57259541	    602.31255109	    110.82714076	     98.60416680	     -0.00000000
      0.57285523	    603.57835657	    111.07080161	     98.80048077	     -0.00000000
      0.57309640	    604.75065258	    111.29630818	     98.98227141	     -0.00000000
      0.57343387	    606.38688144	    111.61081324	     99.23596169	     -0.00000000
      0.57377134	    608.01902098	    111.92432078	     99.48885394	     -0.00000000
      0.57401187	    609.17899596	    112.14690631	     99.66862615	     -0.00000000
      0.57425240	    610.33697796	    112.36900369	     99.84799940	     -0.00000000
      0.57454651	    611.74959438	    112.63972764	    100.06678957	     -0.00000000
      0.57484062	    613.15897734	    112.90963588	    100.28499376	     -0.00000000
      0.57511388	    614.46533413	    113.15960506	    100.48721584	     -0.00000000
      0.57545002	    616.06828773	    113.46606748	    100.73528286	     -0.00000000
      0.57578616	    617.66710774	    113.77147128	    100.98260444	     -0.00000000
      0.57603345	    618.84048109	    113.99540367	    101.16408941	     -0.00000000
      0.57635808	    620.37723407	    114.28843897	    101.40172154	     -0.00000000
      0.57668270	    621.91034620	    114.58053306	    101.63867633	     -0.00000000
      0.57694403	    623.14143792	    114.81485279	    101.82894118	     -0.00000000
      0.57720536	    624.37019667	    115.04856296	    102.01877474	     -0.00000000
      0.57751031	    625.80082713	    115.32041853	    102.23976263	     -0.00000000
      0.57781527	    627.22833493	    115.59145058	    102.46017309	     -0.00000000
      0.57801893	    628.17978737	    115.77194519	    102.60705835	     -0.00000000
      0.57832915	    629.62604838	    116.04607120	    102.83030066	     -0.00000000
      0.57863937	    631.06929048	    116.31939474	    103.05295955	     -0.00000000
      0.57890540	    632.30403478	    116.55298398	    103.24344776	     -0.00000000
      0.57917143	    633.53654489	    116.78597153	    103.43351456	     -0.00000000
      0.57946870	    634.91077404	    117.04549280	    103.64540496	     -0.00000000
      0.57976597	    636.28220385	    117.30425108	    103.85677838	     -0.00000000
      0.58004243	    637.55485934	    117.54412867	    104.05289639	     -0.00000000
      0.58037936	    639.10247569	    117.83553269	    104.29131669	     -0.00000000
      0.58071629	    640.64656151	    118.12595852	    104.52909142	     -0.00000000
      0.58090061	    641.48967151	    118.28438931	    104.65890082	     -0.00000000
      0.58120513	    642.88002885	    118.54541715	    104.87294085	     -0.00000000
      0.58150965	    644.26776094	    118.80571129	    105.08646634	     -0.00000000
      0.58177561	    645.47714434	    119.03229614	    105.27253968	     -0.00000000
      0.58204157	    646.68448047	    119.25830119	    105.45822776	     -0.00000000
      0.58234791	    648.07227363	    119.51780245	    105.67163692	     -0.00000000
      0.58265425	    649.45742339	    119.77654784	    105.88454404	     -0.00000000
      0.58285385	    650.35836063	    119.94467784	    106.02300434	     -0.00000000
      0.58316268	    651.74979051	    120.20408331	    106.23681671	     -0.00000000
      0.58347151	    653.13873507	    120.46276922	    106.45013152	     -0.00000000
      0.58373797	    654.33458264	    120.68521899	    106.63378563	     -0.00000000
      0.58400443	    655.52854981	    120.90711769	    106.81707629	     -0.00000000
      0.58430517	    656.87350453	    121.15679038	    107.02351510	     -0.00000000
      0.58460591	    658.21607485	    121.40575669	    107.22949942	     -0.00000000
      0.58487080	    659.39638274	    121.62437981	    107.41056028	     -0.00000000
      0.58520777	    660.89493005	    121.90161922	    107.64038197	     -0.00000000
      0.58554473	    662.39068160	    122.17801665	    107.86964929	     -0.00000000
      0.58580231	    663.53165354	    122.38856954	    108.04453811	     -0.00000000
      0.58605989	    664.67104378	    122.59864055	    108.21910917	     -0.00000000
      0.58636131	    666.00194254	    122.84372691	    108.42299389	     -0.00000000
      0.58666274	    667.33064460	    123.08813702	    108.62645159	     -0.00000000
      0.58691646	    668.44711027	    123.29326163	    108.79738489	     -0.00000000
      0.58725404	    669.92988976	    123.56534744	    109.02435418	     -0.00000000
      0.58759162	    671.41023274	    123.83666777	    109.25080293	     -0.00000000
      0.58784720	    672.52858194	    124.04133117	    109.42190572	     -0.00000000
      0.58810278	    673.64562286	    124.24557745	    109.59271584	     -0.00000000
      0.58838639	    674.88308943	    124.47156766	    109.78191880	     -0.00000000
      0.58867000	    676.11871067	    124.69696776	    109.97076839	     -0.00000000
      0.58897722	    677.45483721	    124.94037942	    110.17494506	     -0.00000000
      0.58928444	    678.78889764	    125.18312172	    110.37871511	     -0.00000000
      0.58953602	    679.87958457	    125.38132841	    110.54528607	     -0.00000000
      0.58987420	    681.34320964	    125.64695585	    110.76876868	     -0.00000000
      0.59021238	    682.80470383	    125.91187264	    110.99177278	     -0.00000000
      0.59046408	    683.89020229	    126.10831792	    111.15744038	     -0.00000000
      0.59071577	    684.97460031	    126.30438937	    111.32284809	     -0.00000000
      0.59100427	    686.21564716	    126.52849653	    111.51212921	     -0.00000000
      0.59129277	    687.45499478	    126.75203068	    111.70107559	     -0.00000000
      0.59159154	    688.73636625	    126.98282457	    111.89639792	     -0.00000000
      0.59189031	    690.01595561	    127.21301028	    112.09136841	     -0.00000000
      0.59217987	    691.25409206	    127.43542743	    112.27999264	     -0.00000000
      0.59246942	    692.49056386	    127.65727081	    112.46829305	     -0.00000000
      0.59277905	    693.81066203	    127.89377853	    112.66929493	     -0.00000000
      0.59308868	    695.12897306	    128.12965938	    112.86993402	     -0.00000000
      0.59333828	    696.19011680	    128.31926832	    113.03141024	     -0.00000000
      0.59367658	    697.62625459	    128.57551977	    113.24991008	     -0.00000000
      0.59401489	    699.06065743	    128.83113320	    113.46798971	     -0.00000000
      0.59426476	    700.11808171	    129.01924212	    113.62879641	     -0.00000000
      0.59451463	    701.17463078	    129.20702100	    113.78937847	     -0.00000000
      0.59480571	    702.40367661	    129.42515880	    113.97615869	     -0.00000000
      0.59509678	    703.63126394	    129.64276240	    114.16264010	     -0.00000000
      0.59539076	    704.86933433	    129.86190314	    114.35068608	     -0.00000000
      0.59568475	    706.10592519	    130.08049683	    114.53843345	     -0.00000000
      0.59598628	    707.37244866	    130.30404703	    114.73069499	     -0.00000000
      0.59628781	    708.63747251	    130.52703419	    114.92264886	     -0.00000000
      0.59657565	    709.84334669	    130.73927764	    115.10559958	     -0.00000000
      0.59686348	    711.04785148	    130.95100298	    115.28827570	     -0.00000000
      0.59717655	    712.35614343	    131.18062068	    115.48666009	     -0.00000000
      0.59748963	    713.66295226	    131.40966210	    115.68472635	     -0.00000000
      0.59769774	    714.53062665	    131.56153392	    115.81621781	     -0.00000000
      0.59800834	    715.82403698	    131.78761983	    116.01220315	     -0.00000000
      0.59831894	    717.11618565	    132.01319222	    116.20788434	     -0.00000000
      0.59858454	    718.21955773	    132.20550052	    116.37497869	     -0.00000000
      0.59885015	    719.32194372	    132.39741103	    116.54185513	     -0.00000000
      0.59915655	    720.59205053	    132.61818754	    116.73409610	     -0.00000000
      0.59946295	    721.86087708	    132.83844052	    116.92605285	     -0.00000000
      0.59970546	    722.86394543	    133.01230948	    117.07778465	     -0.00000000
      0.60004376	    724.26151775	    133.25419154	    117.28916117	     -0.00000000
      0.60038207	    725.65796692	    133.49556096	    117.50020185	     -0.00000000
      0.60062691	    726.66686589	    133.66961026	    117.65272756	     -0.00000000
      0.60087174	    727.67522950	    133.84340481	    117.80508093	     -0.00000000
      0.60116758	    728.89223844	    134.05285243	    117.98894210	     -0.00000000
      0.60146342	    730.10815005	    134.26182957	    118.17255639	     -0.00000000
      0.60174559	    731.26652463	    134.46060977	    118.34745940	     -0.00000000
      0.60202776	    732.42384972	    134.65894370	    118.52214228	     -0.00000000
      0.60234504	    733.72367169	    134.88134204	    118.71830320	     -0.00000000
      0.60266232	    735.02233895	    135.10322490	    118.91419157	     -0.00000000
      0.60290811	    736.02723106	    135.27464865	    119.06575478	     -0.00000000
      0.60323554	    737.36450662	    135.50243383	    119.26740842	     -0.00000000
      0.60356296	    738.70072085	    135.72971600	    119.46878068	     -0.00000000
      0.60382418	    739.76534483	    135.91048447	    119.62923486	     -0.00000000
      0.60408540	    740.82928270	    136.09092760	    119.78951352	     -0.00000000
      0.60438868	    742.06320684	    136.29987661	    119.97537955	     -0.00000000
      0.60469195	    743.29616297	    136.50837159	    120.16101346	     -0.00000000
      0.60495710	    744.37297658	    136.69017976	    120.32311891	     -0.00000000
      0.60529236	    745.73320148	    136.91948030	    120.52784244	     -0.00000000
      0.60562762	    747.09238130	    137.14826337	    120.73229090	     -0.00000000
      0.60588673	    748.14156903	    137.32455515	    120.89011713	     -0.00000000
      0.60614585	    749.19013412	    137.50053674	    121.04778224	     -0.00000000
      0.60645328	    750.43298569	    137.70879969	    121.23463958	     -0.00000000
      0.60676071	    751.67496743	    137.91662604	    121.42127431	     -0.00000000
      0.60699489	    752.62013106	    138.07454860	    121.56328941	     -0.00000000
      0.60733364	    753.98600307	    138.30240220	    121.76849585	     -0.00000000
      0.60767239	    755.35132962	    138.52987692	    121.97344020	     -0.00000000
      0.60791193	    756.31529680	    138.69014707	    122.11820596	     -0.00000000
      0.60815147	    757.27902614	    138.85023735	    122.26284308	     -0.00000000
      0.60845094	    758.48275205	    139.04989162	    122.44348423	     -0.00000000
      0.60875041	    759.68572994	    139.24914954	    122.62392718	     -0.00000000
      0.60902144	    760.77346121	    139.42903359	    122.78706428	     -0.00000000
      0.60935557	    762.11333286	    139.65026909	    122.98796481	     -0.00000000
      0.60968970	    763.45230185	    139.87101741	    123.18862525	     -0.00000000
      0.60994029	    764.45548051	    140.03612962	    123.33895397	     -0.00000000
      0.61026044	    765.73622526	    140.24661751	    123.53082696	     -0.00000000
      0.61058060	    767.01618430	    140.45666933	    123.72248529	     -0.00000000
      0.61078732	    767.84199350	    140.59199406	    123.84612580	     -0.00000000
      0.61109623	    769.07501251	    140.79376033	    124.03071244	     -0.00000000
      0.61140513	    770.30746654	    140.99516976	    124.21510415	     -0.00000000
      0.61166658	    771.34957547	    141.16518724	    124.37101594	     -0.00000000
      0.61198088	    772.60156488	    141.36915845	    124.55826477	     -0.00000000
      0.61229518	    773.85270361	    141.57267881	    124.74531591	     -0.00000000
      0.61261570	    775.12748726	    141.77969136	    124.93586481	     -0.00000000
      0.61293621	    776.40153642	    141.98627996	    125.12621164	     -0.00000000
      0.61319531	    777.43057345	    142.15287420	    125.27993097	     -0.00000000
      0.61353117	    778.76349889	    142.36832540	    125.47900425	     -0.00000000
      0.61386703	    780.09589764	    142.58339523	    125.67786099	     -0.00000000
      0.61413671	    781.16451377	    142.75555234	    125.83737473	     -0.00000000
      0.61440639	    782.23284730	    142.92748075	    125.99675085	     -0.00000000
      0.61468650	    783.34164644	    143.10564672	    126.16214713	     -0.00000000
      0.61496661	    784.44989495	    143.28349172	    126.32739597	     -0.00000000
      0.61528245	    785.69848643	    143.48353442	    126.51354001	     -0.00000000
      0.61559828	    786.94651587	    143.68321106	    126.69949908	     -0.00000000
      0.61580832	    787.77592193	    143.81572027	    126.82306550	     -0.00000000
      0.61611710	    788.99442438	    144.01011796	    127.00457531	     -0.00000000
      0.61642588	    790.21252643	    144.20420772	    127.18591121	     -0.00000000
      0.61668347	    791.22781717	    144.36571771	    127.33704761	     -0.00000000
      0.61700084	    792.47804399	    144.56432211	    127.52309517	     -0.00000000
      0.61731821	    793.72765222	    144.76254312	    127.70896082	     -0.00000000
      0.61760639	    794.86147913	    144.94210710	    127.87757299	     -0.00000000
      0.61789457	    795.99476880	    145.12134752	    128.04603621	     -0.00000000
      0.61821369	    797.24881709	    145.31936765	    128.23241209	     -0.00000000
      0.61853281	    798.50237062	    145.51704167	    128.41860700	     -0.00000000
      0.61874099	    799.31959830	    145.64572888	    128.53997341	     -0.00000000
      0.61904859	    800.52638660	    145.83549686	    128.71916520	     -0.00000000
      0.61935620	    801.73284800	    146.02498504	    128.89819046	     -0.00000000
      0.61960862	    802.72211517	    146.18011599	    129.04497294	     -0.00000000
      0.61992960	    803.97933664	    146.37698956	    129.23145425	     -0.00000000
      0.62025057	    805.23610198	    146.57353052	    129.41775480	     -0.00000000
      0.62043893	    805.97317372	    146.68864322	    129.52699812	     -0.00000000
      0.62074095	    807.15429404	    146.87286378	    129.70202851	     -0.00000000
      0.62104296	    808.33511984	    147.05682503	    129.87689959	     -0.00000000
      0.62124551	    809.12655475	    147.17995722	    129.99408618	     -0.00000000
      0.62155121	    810.32031951	    147.36543629	    130.17081325	     -0.00000000
      0.62185690	    811.51380760	    147.55065976	    130.34737719	     -0.00000000
      0.62209969	    812.46104774	    147.69744779	    130.48749115	     -0.00000000
      0.62242587	    813.73285534	    147.89425295	    130.67556143	     -0.00000000
      0.62275204	    815.00441433	    148.09079058	    130.86344576	     -0.00000000
      0.62301297	    816.02070023	    148.24759973	    131.01360939	     -0.00000000
      0.62327390	    817.03675257	    148.40421683	    131.16365334	     -0.00000000
      0.62358099	    818.23178139	    148.58815177	    131.34008721	     -0.00000000
      0.62388808	    819.42645599	    148.77181376	    131.51635446	     -0.00000000
      0.62415613	    820.46855704	    148.93178390	    131.67007328	     -0.00000000
      0.62448784	    821.75741832	    149.12935574	    131.86011806	     -0.00000000
      0.62481954	    823.04590331	    149.32662495	    132.04996683	     -0.00000000
      0.62506926	    824.01522985	    149.47480071	    132.19276338	     -0.00000000
      0.62538702	    825.24803027	    149.66301035	    132.37429940	     -0.00000000
      0.62570478	    826.48046220	    149.85093994	    132.55565336	     -0.00000000
      0.62595488	    827.44986445	    149.99855136	    132.69826275	     -0.00000000
      0.62628762	    828.73882637	    150.19454700	    132.88781901	     -0.00000000
      0.62662037	    830.02765552	    150.39032287	    133.07717413	     -0.00000000
      0.62689008	    831.07126785	    150.54855938	    133.23050621	     -0.00000000
      0.62715979	    832.11479342	    150.70665424	    133.38370476	     -0.00000000
      0.62744681	    833.22456148	    150.87455102	    133.54658401	     -0.00000000
      0.62773383	    834.33396909	    151.04221122	    133.70930921	     -0.00000000
      0.62804515	    835.53652837	    151.22369058	    133.88563357	     -0.00000000
      0.62835647	    836.73872461	    151.40491376	    134.06177482	     -0.00000000
      0.62863537	    837.81503425	    151.56693252	    134.21941529	     -0.00000000
      0.62891427	    838.89095288	    151.72871878	    134.37690647	     -0.00000000
      0.62923509	    840.12781860	    151.91444960	    134.55788324	     -0.00000000
      0.62955592	    841.36436489	    152.09993679	    134.73866090	     -0.00000000
      0.62974903	    842.10825396	    152.21138899	    134.84737834	     -0.00000000
      0.63005033	    843.26823831	    152.38498034	    135.01685368	     -0.00000000
      0.63035163	    844.42800900	    152.55838279	    135.18615051	     -0.00000000
      0.63060117	    845.38794409	    152.70172140	    135.32622728	     -0.00000000
      0.63093129	    846.65710568	    152.89099315	    135.51134336	     -0.00000000
      0.63126141	    847.92612134	    153.08007891	    135.69624133	     -0.00000000
      0.63152051	    848.92118844	    153.22810678	    135.84120156	     -0.00000000
      0.63177961	    849.91607943	    153.37599737	    135.98602506	     -0.00000000
      0.63208581	    851.09106533	    153.55043749	    136.15699392	     -0.00000000
      0.63239201	    852.26573382	    153.72466889	    136.32776884	     -0.00000000
      0.63266957	    853.32981102	    153.88229348	    136.48239728	     -0.00000000
      0.63294712	    854.39349618	    154.03971103	    136.63686339	     -0.00000000
      0.63326714	    855.61913336	    154.22086776	    136.81475763	     -0.00000000
      0.63358716	    856.84443854	    154.40181169	    136.99243419	     -0.00000000
      0.63382130	    857.74036028	    154.53395656	    137.12229088	     -0.00000000
      0.63415389	    859.01210695	    154.72130508	    137.30653722	     -0.00000000
      0.63448647	    860.28387960	    154.90854862	    137.49054609	     -0.00000000
      0.63474631	    861.27628751	    155.05440558	    137.63412997	     -0.00000000
      0.63500614	    862.26865015	    155.20018397	    137.77756662	     -0.00000000
      0.63530144	    863.39567372	    155.36554891	    137.94039441	     -0.00000000
      0.63559673	    864.52233291	    155.53072525	    138.10302790	     -0.00000000
      0.63589813	    865.67147976	    155.69899749	    138.26881773	     -0.00000000
      0.63619952	    866.82020380	    155.86706585	    138.43440241	     -0.00000000
      0.63650454	    867.98191901	    156.03683488	    138.60176381	     -0.00000000
      0.63680956	    869.14319189	    156.20639827	    138.76891260	     -0.00000000
      0.63711294	    870.29743566	    156.37474033	    138.93495237	     -0.00000000
      0.63741633	    871.45122213	    156.54287909	    139.10077939	     -0.00000000
      0.63772328	    872.61773284	    156.71267952	    139.26833463	     -0.00000000
      0.63803023	    873.78377854	    156.88227916	    139.43566991	     -0.00000000
      0.63833257	    874.93150967	    157.04902946	    139.60027773	     -0.00000000
      0.63863492	    876.07876133	    157.21558279	    139.76466996	     -0.00000000
      0.63894399	    877.25064656	    157.38552784	    139.93248856	     -0.00000000
      0.63925305	    878.42204701	    157.55527873	    140.10008010	     -0.00000000
      0.63955262	    879.55660923	    157.71951640	    140.26230235	     -0.00000000
      0.63985219	    880.69066931	    157.88356413	    140.42430935	     -0.00000000
      0.64016455	    881.87227019	    158.05431254	    140.59300215	     -0.00000000
      0.64047692	    883.05336763	    158.22487445	    140.76145971	     -0.00000000
      0.64077061	    884.16300158	    158.38495368	    140.91962894	     -0.00000000
      0.64106429	    885.27211329	    158.54485135	    141.07758850	     -0.00000000
      0.64138105	    886.46742328	    158.71700824	    141.24771746	     -0.00000000
      0.64169781	    887.66221803	    158.88898930	    141.41760212	     -0.00000000
      0.64198000	    888.72576941	    159.04193122	    141.56873757	     -0.00000000
      0.64226219	    889.78879244	    159.19470390	    141.71967754	     -0.00000000
      0.64258209	    890.99291142	    159.36759739	    141.89054682	     -0.00000000
      0.64290198	    892.19652020	    159.54033203	    142.06116555	     -0.00000000
      0.64316632	    893.19026392	    159.68281831	    142.20195844	     -0.00000000
      0.64349401	    894.42128437	    159.85918823	    142.37625422	     -0.00000000
      0.64382170	    895.65181400	    160.03541781	    142.55028689	     -0.00000000
      0.64405100	    896.51211377	    160.15851603	    142.67190272	     -0.00000000
      0.64437562	    897.72909894	    160.33251260	    142.84385326	     -0.00000000
      0.64470024	    898.94581643	    160.50644815	    143.01554737	     -0.00000000
      0.64495959	    899.91678651	    160.64509217	    143.15253154	     -0.00000000
      0.64521895	    900.88741282	    160.78365081	    143.28935080	     -0.00000000
      0.64552546	    902.03353153	    160.94713454	    143.45082787	     -0.00000000
      0.64583197	    903.17910411	    161.11048662	    143.61207451	     -0.00000000
      0.64611809	    904.24751681	    161.26271667	    143.76238491	     -0.00000000
      0.64640421	    905.31531018	    161.41479583	    143.91249387	     -0.00000000
      0.64672192	    906.49991693	    161.58339048	    144.07893445	     -0.00000000
      0.64703963	    907.68387934	    161.75184345	    144.24512858	     -0.00000000
      0.64731876	    908.72310815	    161.89959610	    144.39093672	     -0.00000000
      0.64759789	    909.76169560	    162.04720291	    144.53655421	     -0.00000000
      0.64791705	    910.94812053	    162.21571065	    144.70281605	     -0.00000000
      0.64823621	    912.13388359	    162.38408936	    144.86883145	     -0.00000000
      0.64850693	    913.13873419	    162.52668196	    145.00945825	     -0.00000000
      0.64883339	    914.34942071	    162.69839665	    145.17879707	     -0.00000000
      0.64915985	    915.55937983	    162.86998002	    145.34788015	     -0.00000000
      0.64942058	    916.52475515	    163.00679266	    145.48273215	     -0.00000000
      0.64974684	    917.73166431	    163.17774881	    145.65124460	     -0.00000000
      0.65007309	    918.93792504	    163.34861132	    145.81950513	     -0.00000000
      0.65030195	    919.78319719	    163.46826596	    145.93737930	     -0.00000000
      0.65062454	    920.97352077	    163.63667726	    146.10331561	     -0.00000000
      0.65094713	    922.16336646	    163.80505705	    146.26901017	     -0.00000000
      0.65120471	    923.11221373	    163.93922218	    146.40113382	     -0.00000000
      0.65146229	    924.06054446	    164.07330945	    146.53310303	     -0.00000000
      0.65177030	    925.19337711	    164.23340737	    146.69070081	     -0.00000000
      0.65207830	    926.32547977	    164.39340435	    146.84808034	     -0.00000000
      0.65236421	    927.37520610	    164.54168674	    146.99396923	     -0.00000000
      0.65265012	    928.42414327	    164.68984132	    147.13967085	     -0.00000000
      0.65296749	    929.58726273	    164.85405640	    147.30118576	     -0.00000000
      0.65328486	    930.74952771	    165.01815810	    147.46247404	     -0.00000000
      0.65357006	    931.79279882	    165.16539667	    147.60721762	     -0.00000000
      0.65385526	    932.83523772	    165.31250824	    147.75177925	     -0.00000000
      0.65417377	    933.99812264	    165.47656135	    147.91300662	     -0.00000000
      0.65449228	    935.16011158	    165.64050732	    148.07401165	     -0.00000000
      0.65477580	    936.19322134	    165.78621650	    148.21713746	     -0.00000000
      0.65505931	    937.22547198	    165.93180308	    148.36008814	     -0.00000000
      0.65537769	    938.38330936	    166.09505649	    148.52040423	     -0.00000000
      0.65569606	    939.54021462	    166.25820915	    148.68050429	     -0.00000000
      0.65597970	    940.56965663	    166.40334193	    148.82295325	     -0.00000000
      0.65626335	    941.59820655	    166.54835602	    148.96523181	     -0.00000000
      0.65658152	    942.75060755	    166.71079612	    149.12462701	     -0.00000000
      0.65689969	    943.90203648	    166.87314002	    149.28381271	     -0.00000000
      0.65718481	    944.93256995	    167.01840278	    149.42628200	     -0.00000000
      0.65746994	    945.96217340	    167.16355010	    149.56858419	     -0.00000000
      0.65778802	    947.10938123	    167.32525067	    149.72713553	     -0.00000000
      0.65810610	    948.25557492	    167.48685832	    149.88548383	     -0.00000000
      0.65839333	    949.28926766	    167.63257695	    150.02829666	     -0.00000000
      0.65868056	    950.32198937	    167.77818314	    150.17094515	     -0.00000000
      0.65899858	    951.46400506	    167.93918262	    150.32869578	     -0.00000000
      0.65931661	    952.60496387	    168.10009183	    150.48624983	     -0.00000000
      0.65960618	    953.64242376	    168.24638652	    150.62952776	     -0.00000000
      0.65989574	    954.67887063	    168.39257174	    150.77264408	     -0.00000000
      0.66021370	    955.81548303	    168.55287782	    150.92960758	     -0.00000000
      0.66053166	    956.95099688	    168.71309595	    151.08638101	     -0.00000000
      0.66082362	    957.99222614	    168.86000163	    151.23016240	     -0.00000000
      0.66111558	    959.03240069	    169.00680086	    151.37378498	     -0.00000000
      0.66143343	    960.16330781	    169.16640739	    151.52996181	     -0.00000000
      0.66175128	    961.29307672	    169.32592816	    151.68595512	     -0.00000000
      0.66204562	    962.33783374	    169.47344524	    151.83024485	     -0.00000000
      0.66233996	    963.38149542	    169.62085902	    151.97437876	     -0.00000000
      0.66265764	    964.50636903	    169.77975494	    152.12976478	     -0.00000000
      0.66297533	    965.63006746	    169.93856723	    152.28497382	     -0.00000000
      0.66327201	    966.67799526	    170.08667949	    152.42976077	     -0.00000000
      0.66356870	    967.72478882	    170.23469176	    152.57439502	     -0.00000000
      0.66388615	    968.84330441	    170.39286511	    152.72898523	     -0.00000000
      0.66420361	    969.96061103	    170.55095689	    152.88340499	     -0.00000000
      0.66450257	    971.01127735	    170.69963686	    153.02866710	     -0.00000000
      0.66480153	    972.06077278	    170.84822029	    153.17377979	     -0.00000000
      0.66511871	    973.17262785	    171.00566054	    153.32757050	     -0.00000000
      0.66543589	    974.28324368	    171.16302130	    153.48119721	     -0.00000000
      0.66573704	    975.33614917	    171.31223108	    153.62690226	     -0.00000000
      0.66603818	    976.38784996	    171.46134795	    153.77246130	     -0.00000000
      0.66635504	    977.49278054	    171.61804819	    153.92545208	     -0.00000000
      0.66667189	    978.59644552	    171.77467103	    154.07828521	     -0.00000000
      0.66697510	    979.65102296	    171.92436190	    154.22439024	     -0.00000000
      0.66727832	    980.70436526	    172.07396366	    154.37035281	     -0.00000000
      0.66759481	    981.80216456	    172.22992304	    154.52254880	     -0.00000000
      0.66791129	    982.89867604	    172.38580718	    154.67459335	     -0.00000000
      0.66821644	    983.95428946	    172.53591915	    154.82104417	     -0.00000000
      0.66852159	    985.00864113	    172.68594594	    154.96735619	     -0.00000000
      0.66883769	    986.09917923	    172.84117239	    155.11877058	     -0.00000000
      0.66915380	    987.18841156	    172.99632586	    155.27003959	     -0.00000000
      0.66946071	    988.24436179	    173.14678809	    155.41677109	     -0.00000000
      0.66976763	    989.29902796	    173.29716920	    155.56336757	     -0.00000000
      0.67008335	    990.38227065	    173.45168208	    155.71402411	     -0.00000000
      0.67039907	    991.46419399	    173.60612434	    155.86454112	     -0.00000000
      0.67070757	    992.51973459	    173.75685713	    156.01147912	     -0.00000000
      0.67101607	    993.57397344	    173.90751298	    156.15828598	     -0.00000000
      0.67133144	    994.64999416	    174.06134474	    156.30822055	     -0.00000000
      0.67164681	    995.72468623	    174.21510841	    156.45802121	     -0.00000000
      0.67195669	    996.77905090	    174.36602684	    156.60508592	     -0.00000000
      0.67226658	    997.83210097	    174.51687256	    156.75202346	     -0.00000000
      0.67258165	    998.90108075	    174.67006887	    156.90128407	     -0.00000000
      0.67289672	    999.96872676	    174.82319979	    157.05041613	     -0.00000000
      0.67320779	   1001.02116733	    174.97421896	    157.19752718	     -0.00000000
      0.67351887	   1002.07228535	    175.12516963	    157.34451507	     -0.00000000
      0.67382994	   1003.12177282	    175.27596072	    157.49137675	     -0.00000000
      0.67414102	   1004.16992411	    175.42668087	    157.63811745	     -0.00000000
      0.67445209	   1005.21646245	    175.57724819	    157.78473449	     -0.00000000
      0.67476316	   1006.26165255	    175.72774232	    157.93123269	     -0.00000000
      0.67507424	   1007.30524751	    175.87809015	    158.07760970	     -0.00000000
      0.67538531	   1008.34748390	    176.02836279	    158.22386997	     -0.00000000
      0.67569638	   1009.38814306	    176.17849540	    158.37001150	     -0.00000000
      0.67600746	   1010.42743509	    176.32855107	    158.51603833	     -0.00000000
      0.67631853	   1011.46516784	    176.47847273	    158.66194878	     -0.00000000
      0.67662960	   1012.50152674	    176.62831597	    158.80774656	     -0.00000000
      0.67694068	   1013.53634422	    176.77803094	    158.95343026	     -0.00000000
      0.67725175	   1014.56978304	    176.92766630	    159.09900326	     -0.00000000
      0.67756282	   1015.60169821	    177.07717881	    159.24446445	     -0.00000000
      0.67787390	   1016.63223175	    177.22661085	    159.38981685	     -0.00000000
      0.67818497	   1017.66125929	    177.37592517	    159.53505963	     -0.00000000
      0.67849605	   1018.68890411	    177.52515842	    159.68019553	     -0.00000000
      0.67880712	   1019.71506046	    177.67427881	    159.82522393	     -0.00000000
      0.67911819	   1020.73983480	    177.82331782	    159.97014730	     -0.00000000
      0.67942927	   1021.76313806	    177.97224853	    160.11496523	     -0.00000000
      0.67974034	   1022.78506181	    178.12109785	    160.25967995	     -0.00000000
      0.68005141	   1023.80553179	    178.26984315	    160.40429123	     -0.00000000
      0.68036249	   1024.82462642	    178.41850730	    160.54880108	     -0.00000000
      0.68067356	   1025.84228455	    178.56707145	    160.69320942	     -0.00000000
      0.68098463	   1026.85857311	    178.71555496	    160.83751808	     -0.00000000
      0.68129571	   1027.87344239	    178.86394225	    160.98172710	     -0.00000000
      0.68160678	   1028.88694942	    179.01224961	    161.12583813	     -0.00000000
      0.68191785	   1029.89905442	    179.16046433	    161.26985134	     -0.00000000
      0.68222893	   1030.90980593	    179.30860004	    161.41376822	     -0.00000000
      0.68254000	   1031.91917271	    179.45664648	    161.55758903	     -0.00000000
      0.68285108	   1032.92719611	    179.60461501	    161.70131513	     -0.00000000
      0.68316215	   1033.93385220	    179.75249746	    161.84494684	     -0.00000000
      0.68347322	   1034.93917628	    179.90030328	    161.98848542	     -0.00000000
      0.68378430	   1035.94315060	    180.04802603	    162.13193124	     -0.00000000
      0.68409537	   1036.94580544	    180.19567358	    162.27528545	     -0.00000000
      0.68440644	   1037.94712828	    180.34324094	    162.41854849	     -0.00000000
      0.68471752	   1038.94714523	    180.49073464	    162.56172139	     -0.00000000
      0.68502859	   1039.94584817	    180.63815091	    162.70480464	     -0.00000000
      0.68533966	   1040.94325983	    180.78549516	    162.84779919	     -0.00000000
      0.68565074	   1041.93937570	    180.93276462	    162.99070554	     -0.00000000
      0.68596181	   1042.93421578	    181.07996380	    163.13352458	     -0.00000000
      0.68627289	   1043.92777861	    181.22709075	    163.27625682	     -0.00000000
      0.68658396	   1044.92008199	    181.37414922	    163.41890308	     -0.00000000
      0.68689503	   1045.91112692	    181.52113792	    163.56146390	     -0.00000000
      0.68720611	   1046.90092952	    181.66806002	    163.70394003	     -0.00000000
      0.68751718	   1047.88949281	    181.81491474	    163.84633200	     -0.00000000
      0.68782825	   1048.87683157	    181.96170478	    163.98864052	     -0.00000000
      0.68813933	   1049.86295049	    182.10842977	    164.13086611	     -0.00000000
      0.68845040	   1050.84786333	    182.25509202	    164.27300944	     -0.00000000
      0.68876147	   1051.83157638	    182.40169150	    164.41507102	     -0.00000000
      0.68907255	   1052.81410324	    182.54823023	    164.55705146	     -0.00000000
      0.68938362	   1053.79545217	    182.69470843	    164.69895128	     -0.00000000
      0.68969469	   1054.77563720	    182.84112787	    164.84077106	     -0.00000000
      0.69000577	   1055.75466851	    182.98748898	    164.98251127	     -0.00000000
      0.69031684	   1056.73256085	    183.13379336	    165.12417248	     -0.00000000
      0.69062792	   1057.70932636	    183.28004159	    165.26575515	     -0.00000000
      0.69093899	   1058.68498087	    183.42623513	    165.40725980	     -0.00000000
      0.69125006	   1059.65953852	    183.57237467	    165.54868689	     -0.00000000
      0.69156114	   1060.63301651	    183.71846157	    165.69003691	     -0.00000000
      0.69187221	   1061.60543115	    183.86449661	    165.83131030	     -0.00000000
      0.69218328	   1062.57680134	    184.01048108	    165.97250752	     -0.00000000
      0.69249436	   1063.54714571	    184.15641583	    166.11362900	     -0.00000000
      0.69280543	   1064.51648520	    184.30230207	    166.25467517	     -0.00000000
      0.69311650	   1065.48484100	    184.44814073	    166.39564645	     -0.00000000
      0.69342758	   1066.45223641	    184.59393298	    166.53654326	     -0.00000000
      0.69373865	   1067.41869541	    184.73967976	    166.67736599	     -0.00000000
      0.69404972	   1068.38424400	    184.88538224	    166.81811504	     -0.00000000
      0.69436080	   1069.34890922	    185.03104141	    166.95879079	     -0.00000000
      0.69467187	   1070.31272006	    185.17665839	    167.09939363	     -0.00000000
      0.69498295	   1071.27570684	    185.32223420	    167.23992393	     -0.00000000
      0.69529402	   1072.23790183	    185.46776998	    167.38038206	     -0.00000000
      0.69560509	   1073.19933878	    185.61326676	    167.52076837	     -0.00000000
      0.69591617	   1074.16005343	    185.75872567	    167.66108323	     -0.00000000
      0.69622724	   1075.12008308	    185.90414778	    167.80132699	     -0.00000000
      0.69653831	   1076.07946695	    186.04953422	    167.94149999	     -0.00000000
      0.69684939	   1077.03824586	    186.19488607	    168.08160259	     -0.00000000
      0.69716046	   1077.99646244	    186.34020447	    168.22163512	     -0.00000000
      0.69747153	   1078.95416081	    186.48549053	    168.36159792	     -0.00000000
      0.69778261	   1079.91138671	    186.63074539	    168.50149132	     -0.00000000
      0.69809368	   1080.86818720	    186.77597018	    168.64131566	     -0.00000000
      0.69840475	   1081.82461064	    186.92116606	    168.78107127	     -0.00000000
      0.69871583	   1082.78070645	    187.06633417	    168.92075846	     -0.00000000
      0.69902690	   1083.73652498	    187.21147567	    169.06037756	     -0.00000000
      0.69933798	   1084.69211727	    187.35659172	    169.19992890	     -0.00000000
      0.69964905	   1085.64753490	    187.50168350	    169.33941278	     -0.00000000
      0.69996012	   1086.60282974	    187.64675217	    169.47882950	     -0.00000000
      0.70027120	   1087.55805374	    187.79179891	    169.61817938	     -0.00000000
      0.70058227	   1088.51325878	    187.93682489	    169.75746272	     -0.00000000
      0.70089334	   1089.46849642	    188.08183130	    169.89667979	     -0.00000000
      0.70120442	   1090.42381778	    188.22681931	    170.03583089	     -0.00000000
      0.70151549	   1091.37927337	    188.37179010	    170.17491628	     -0.00000000
      0.70182656	   1092.33491294	    188.51674484	    170.31393624	     -0.00000000
      0.70213764	   1093.29078543	    188.66168473	    170.45289102	     -0.00000000
      0.70244871	   1094.24693884	    188.80661091	    170.59178086	     -0.00000000
      0.70275978	   1095.20342023	    188.95152458	    170.73060600	     -0.00000000
      0.70307086	   1096.16027568	    189.09642689	    170.86936665	     -0.00000000
      0.70338193	   1097.11755028	    189.24131901	    171.00806303	     -0.00000000
      0.70369301	   1098.07528820	    189.38620210	    171.14669533	     -0.00000000
      0.70400408	   1099.03353270	    189.53107731	    171.28526373	     -0.00000000
      0.70431515	   1099.99232624	    189.67594580	    171.42376841	     -0.00000000
      0.70462623	   1100.95171056	    189.82080871	    171.56220951	     -0.00000000
      0.70493730	   1101.91172676	    189.96566719	    171.70058717	     -0.00000000
      0.70524837	   1102.87241545	    190.11052237	    171.83890153	     -0.00000000
      0.70555945	   1103.83381683	    190.25537541	    171.97715268	     -0.00000000
      0.70587052	   1104.79597088	    190.40022742	    172.11534074	     -0.00000000
      0.70618159	   1105.75891744	    190.54507954	    172.25346578	     -0.00000000
      0.70649267	   1106.72269635	    190.68993291	    172.39152786	     -0.00000000
      0.70680374	   1107.68734759	    190.83478866	    172.52952705	     -0.00000000
      0.70711481	   1108.65291139	    190.97964791	    172.66746339	     -0.00000000
      0.70742589	   1109.61942833	    191.12451180	    172.80533690	     -0.00000000
      0.70773696	   1110.58693941	    191.26938146	    172.94314761	     -0.00000000
      0.70804804	   1111.55548616	    191.41425802	    173.08089550	     -0.00000000
      0.70835911	   1112.52511068	    191.55914263	    173.21858057	     -0.00000000
      0.70867018	   1113.49585563	    191.70403642	    173.35620280	     -0.00000000
      0.70898126	   1114.46776425	    191.84894055	    173.49376216	     -0.00000000
      0.70929233	   1115.44088031	    191.99385616	    173.63125860	     -0.00000000
      0.70960340	   1116.41524803	    192.13878441	    173.76869206	     -0.00000000
      0.70991448	   1117.39091200	    192.28372646	    173.90606246	     -0.00000000
      0.71022555	   1118.36791698	    192.42868349	    174.04336974	     -0.00000000
      0.71053662	   1119.34630776	    192.57365666	    174.18061379	     -0.00000000
      0.71084770	   1120.32612892	    192.71864715	    174.31779452	     -0.00000000
      0.71115877	   1121.30742461	    192.86365617	    174.45491179	     -0.00000000
      0.71146984	   1122.29023826	    193.00868489	    174.59196547	     -0.00000000
      0.71178092	   1123.27461231	    193.15373451	    174.72895542	     -0.00000000
      0.71209199	   1124.26058791	    193.29880625	    174.86588148	     -0.00000000
      0.71240307	   1125.24820465	    193.44390131	    175.00274345	     -0.00000000
      0.71271414	   1126.23750025	    193.58902089	    175.13954115	     -0.00000000
      0.71302521	   1127.22851035	    193.73416622	    175.27627435	     -0.00000000
      0.71333629	   1128.22126822	    193.87933850	    175.41294282	     -0.00000000
      0.71364736	   1129.21580457	    194.02453898	    175.54954629	     -0.00000000
      0.71395843	   1130.21214742	    194.16976885	    175.68608450	     -0.00000000
      0.71426951	   1131.21032195	    194.31502936	    175.82255712	     -0.00000000
      0.71458058	   1132.21035044	    194.46032172	    175.95896382	     -0.00000000
      0.71489165	   1133.21225221	    194.60564716	    176.09530426	     -0.00000000
      0.71520273	   1134.21604363	    194.75100691	    176.23157805	     -0.00000000
      0.71551380	   1135.22173819	    194.89640221	    176.36778477	     -0.00000000
      0.71582488	   1136.22934655	    195.04183428	    176.50392399	     -0.00000000
      0.71613595	   1137.23887663	    195.18730435	    176.63999523	     -0.00000000
      0.71644702	   1138.25033380	    195.33281368	    176.77599799	     -0.00000000
      0.71675810	   1139.26372095	    195.47836350	    176.91193176	     -0.00000000
      0.71706917	   1140.27903870	    195.62395505	    177.04779596	     -0.00000000
      0.71738024	   1141.29628556	    195.76958960	    177.18359001	     -0.00000000
      0.71769132	   1142.31545810	    195.91526841	    177.31931329	     -0.00000000
      0.71800239	   1143.33655114	    196.06099273	    177.45496514	     -0.00000000
      0.71831346	   1144.35955790	    196.20676386	    177.59054489	     -0.00000000
      0.71862454	   1145.38447021	    196.35258307	    177.72605183	     -0.00000000
      0.71893561	   1146.41127862	    196.49845166	    177.86148521	     -0.00000000
      0.71924668	   1147.43997262	    196.64437095	    177.99684426	     -0.00000000
      0.71955776	   1148.47054076	    196.79034225	    178.13212819	     -0.00000000
      0.71986883	   1149.50297081	    196.93636691	    178.26733616	     -0.00000000
      0.72017991	   1150.53724984	    197.08244628	    178.40246731	     -0.00000000
      0.72049098	   1151.57336441	    197.22858173	    178.53752076	     -0.00000000
      0.72080205	   1152.61130066	    197.37477464	    178.67249559	     -0.00000000
      0.72111313	   1153.65104439	    197.52102642	    178.80739086	     -0.00000000
      0.72142420	   1154.69258120	    197.66733851	    178.94220560	     -0.00000000
      0.72173527	   1155.73589668	    197.81371234	    179.07693881	     -0.00000000
      0.72204635	   1156.78097685	    197.96014940	    179.21158946	     -0.00000000
      0.72235742	   1157.82780822	    198.10665117	    179.34615652	     -0.00000000
      0.72266849	   1158.87637775	    198.25321918	    179.48063889	     -0.00000000
      0.72297957	   1159.92667286	    198.39985499	    179.61503549	     -0.00000000
      0.72329064	   1160.97868143	    198.54656016	    179.74934519	     -0.00000000
      0.72360171	   1162.03239173	    198.69333630	    179.88356685	     -0.00000000
      0.72391279	   1163.08779246	    198.84018505	    180.01769928	     -0.00000000
      0.72422386	   1164.14487269	    198.98710807	    180.15174131	     -0.00000000
      0.72453494	   1165.20362190	    199.13410705	    180.28569171	     -0.00000000
      0.72484601	   1166.26402989	    199.28118372	    180.41954925	     -0.00000000
      0.72515708	   1167.32608683	    199.42833983	    180.55331266	     -0.00000000
      0.72546816	   1168.38978322	    199.57557717	    180.68698065	     -0.00000000
      0.72577923	   1169.45510986	    199.72289757	    180.82055191	     -0.00000000
      0.72609030	   1170.52205786	    199.87030286	    180.95402513	     -0.00000000
      0.72640138	   1171.59061861	    200.01779495	    181.08739893	     -0.00000000
      0.72671245	   1172.66078380	    200.16537575	    181.22067196	     -0.00000000
      0.72702352	   1173.73254532	    200.31304722	    181.35384281	     -0.00000000
      0.72733460	   1174.80589536	    200.46081133	    181.48691005	     -0.00000000
      0.72764567	   1175.88082630	    200.60867013	    181.61987226	     -0.00000000
      0.72795674	   1176.95733075	    200.75662566	    181.75272796	     -0.00000000
      0.72826782	   1178.03540151	    200.90468001	    181.88547568	     -0.00000000
      0.72857889	   1179.11503158	    201.05283532	    182.01811389	     -0.00000000
      0.72888997	   1180.19621410	    201.20109375	    182.15064108	     -0.00000000
      0.72920104	   1181.27894239	    201.34945750	    182.28305568	     -0.00000000
      0.72951211	   1182.36320991	    201.49792881	    182.41535613	     -0.00000000
      0.72982319	   1183.44901023	    201.64650993	    182.54754083	     -0.00000000
      0.73013426	   1184.53633705	    201.79520319	    182.67960816	     -0.00000000
      0.73044533	   1185.62518415	    201.94401091	    182.81155648	     -0.00000000
      0.73075641	   1186.71554540	    202.09293548	    182.94338412	     -0.00000000
      0.73106748	   1187.80741473	    202.24197932	    183.07508940	     -0.00000000
      0.73137855	   1188.90078613	    202.39114486	    183.20667061	     -0.00000000
      0.73168963	   1189.99565362	    202.54043459	    183.33812602	     -0.00000000
      0.73200070	   1191.09201124	    202.68985103	    183.46945388	     -0.00000000
      0.73231177	   1192.18985302	    202.83939673	    183.60065240	     -0.00000000
      0.73262285	   1193.28917299	    202.98907429	    183.73171979	     -0.00000000
      0.73293392	   1194.38996515	    203.13888632	    183.86265422	     -0.00000000
      0.73324500	   1195.49222346	    203.28883548	    183.99345385	     -0.00000000
      0.73355607	   1196.59594179	    203.43892447	    184.12411680	     -0.00000000
      0.73386714	   1197.70111395	    203.58915601	    184.25464119	     -0.00000000
      0.73417822	   1198.80773363	    203.73953286	    184.38502509	     -0.00000000
      0.73448929	   1199.91579443	    203.89005781	    184.51526655	     -0.00000000
      0.73480036	   1201.02528978	    204.04073370	    184.64536362	     -0.00000000
      0.73511144	   1202.13621296	    204.19156338	    184.77531430	     -0.00000000
      0.73542251	   1203.24855708	    204.34254974	    184.90511657	     -0.00000000
      0.73573358	   1204.36231505	    204.49369572	    185.03476838	     -0.00000000
      0.73604466	   1205.47747953	    204.64500426	    185.16426768	     -0.00000000
      0.73635573	   1206.59404297	    204.79647836	    185.29361237	     -0.00000000
      0.73666680	   1207.71199754	    204.94812104	    185.42280032	     -0.00000000
      0.73697788	   1208.83133510	    205.09993535	    185.55182939	     -0.00000000
      0.73728895	   1209.95204721	    205.25192438	    185.68069740	     -0.00000000
      0.73760003	   1211.07412509	    205.40409123	    185.80940216	     -0.00000000
      0.73791110	   1212.19755958	    205.55643906	    185.93794144	     -0.00000000
      0.73822217	   1213.32234112	    205.70897103	    186.06631297	     -0.00000000
      0.73853325	   1214.44845973	    205.86169035	    186.19451448	     -0.00000000
      0.73884432	   1215.57590496	    206.01460025	    186.32254364	     -0.00000000
      0.73915539	   1216.70466588	    206.16770399	    186.45039812	     -0.00000000
      0.73946647	   1217.83473102	    206.32100487	    186.57807554	     -0.00000000
      0.73977754	   1218.96608838	    206.47450619	    186.70557351	     -0.00000000
      0.74008861	   1220.09872534	    206.62821131	    186.83288958	     -0.00000000
      0.74039969	   1221.23262866	    206.78212358	    186.96002129	     -0.00000000
      0.74071076	   1222.36778442	    206.93624642	    187.08696614	     -0.00000000
      0.74102183	   1223.50417799	    207.09058325	    187.21372161	     -0.00000000
      0.74133291	   1224.64179399	    207.24513751	    187.34028514	     -0.00000000
      0.74164398	   1225.78061623	    207.39991269	    187.46665412	     -0.00000000
      0.74195506	   1226.92062767	    207.55491227	    187.59282594	     -0.00000000
      0.74226613	   1228.06181037	    207.71013979	    187.71879792	     -0.00000000
      0.74257720	   1229.20414546	    207.86559879	    187.84456737	     -0.00000000
      0.74288828	   1230.34761302	    208.02129285	    187.97013156	     -0.00000000
      0.74319935	   1231.49219210	    208.17722556	    188.09548772	     -0.00000000
      0.74351042	   1232.63786063	    208.33340054	    188.22063303	     -0.00000000
      0.74382150	   1233.78459532	    208.48982142	    188.34556466	     -0.00000000
      0.74413257	   1234.93237166	    208.64649186	    188.47027970	     -0.00000000
      0.74444364	   1236.08116381	    208.80341555	    188.59477523	     -0.00000000
      0.74475472	   1237.23094451	    208.96059619	    188.71904826	     -0.00000000
      0.74506579	   1238.38168507	    209.11803749	    188.84309576	     -0.00000000
      0.74537687	   1239.53335522	    209.27574320	    188.96691466	     -0.00000000
      0.74568794	   1240.68592307	    209.43371706	    189.09050183	     -0.00000000
      0.74599901	   1241.83935500	    209.59196287	    189.21385409	     -0.00000000
      0.74631009	   1242.99361561	    209.75048440	    189.33696823	     -0.00000000
      0.74662116	   1244.14866755	    209.90928546	    189.45984096	     -0.00000000
      0.74693223	   1245.30447150	    210.06836989	    189.58246896	     -0.00000000
      0.74724331	   1246.46098603	    210.22774151	    189.70484885	     -0.00000000
      0.74755438	   1247.61816750	    210.38740417	    189.82697719	     -0.00000000
      0.74786545	   1248.77596994	    210.54736175	    189.94885050	     -0.00000000
      0.74817653	   1249.93434495	    210.70761812	    190.07046524	     -0.00000000
      0.74848760	   1251.09324160	    210.86817717	    190.19181779	     -0.00000000
      0.74879867	   1252.25260626	    211.02904279	    190.31290451	     -0.00000000
      0.74910975	   1253.41238253	    211.19021889	    190.43372166	     -0.00000000
      0.74942082	   1254.57251109	    211.35170940	    190.55426547	     -0.00000000
      0.74973190	   1255.73292956	    211.51351824	    190.67453210	     -0.00000000
      0.75004297	   1256.89357241	    211.67564933	    190.79451765	     -0.00000000
      0.75035404	   1258.05437081	    211.83810662	    190.91421813	     -0.00000000
      0.75066512	   1259.21525248	    212.00089404	    191.03362952	     -0.00000000
      0.75097619	   1260.37614161	    212.16401555	    191.15274771	     -0.00000000
      0.75128726	   1261.53695870	    212.32747508	    191.27156854	     -0.00000000
      0.75159834	   1262.69762049	    212.49127660	    191.39008775	     -0.00000000
      0.75190941	   1263.85801444	    212.65541632	    191.50830030	     -0.00316101
      0.75222048	   1265.01756748	    212.81975147	    191.62618653	     -0.07430002
      0.75253156	   1266.17425229	    212.98370113	    191.74367613	     -0.34625746
      0.75284263	   1267.32563741	    213.14657439	    191.86066899	     -0.94209068
      0.75328755	   1268.96008673	    213.37684247	    192.02694104	     -2.45923847
      0.75360129	   1270.10233048	    213.53696522	    192.14329779	     -3.95485557
      0.75391503	   1271.23780380	    213.69587162	    192.25888437	     -5.70998695
      0.75415525	   1272.10250268	    213.81673952	    192.34682245	     -7.17314716
      0.75445913	   1273.19113938	    213.96891333	    192.45733808	     -9.11052587
      0.75476300	   1274.27506028	    214.12067360	    192.56704669	    -11.08778584
      0.75506688	   1275.35453647	    214.27216488	    192.67593573	    -13.05680230
      0.75537075	   1276.43018985	    214.42362823	    192.78401572	    -14.98287569
      0.75567463	   1277.50229783	    214.57519084	    192.89129771	    -16.84269986
      0.75597850	   1278.57113880	    214.72697307	    192.99780120	    -18.62169009
      0.75628238	   1279.63686416	    214.87905130	    193.10354811	    -20.31162118
      0.75658625	   1280.69958619	    215.03148635	    193.20856347	    -21.90880092
      0.75689013	   1281.75936027	    215.18431946	    193.31287331	    -23.41271346
      0.75719400	   1282.81620971	    215.33758093	    193.41650411	    -24.82502891
      0.75749788	   1283.87012699	    215.49129136	    193.51948183	    -26.14888356
      0.75780175	   1284.92108261	    215.64546493	    193.62183144	    -27.38835910
      0.75810563	   1285.96902836	    215.80011078	    193.72357651	    -28.54810665
      0.75840950	   1287.01390160	    215.95523456	    193.82473888	    -29.63307674
      0.75871338	   1288.05562798	    216.11083932	    193.92533857	    -30.64832675
      0.75901725	   1289.09412406	    216.26692636	    194.02539364	    -31.59888524
      0.75932113	   1290.12929941	    216.42349571	    194.12492018	    -32.48965804
      0.75962500	   1291.16105846	    216.58054665	    194.22393234	    -33.32536503
      0.75992887	   1292.18930211	    216.73807792	    194.32244241	    -34.11049956
      0.76023275	   1293.21392920	    216.89608806	    194.42046083	    -34.84930436
      0.76053662	   1294.23483776	    217.05457550	    194.51799639	    -35.54575950
      0.76084050	   1295.25192619	    217.21353873	    194.61505623	    -36.20357909
      0.76114437	   1296.26509425	    217.37297639	    194.71164602	    -36.82621414
      0.76144825	   1297.27424396	    217.53288729	    194.80777003	    -37.41685975
      0.76175212	   1298.27928042	    217.69327051	    194.90343126	    -37.97846531
      0.76205600	   1299.28011249	    217.85412539	    194.99863154	    -38.51374649
      0.76235987	   1300.27665340	    218.01545153	    195.09337163	    -39.02519841
      0.76266375	   1301.26882122	    218.17724886	    195.18765129	    -39.51510932
      0.76296762	   1302.25653931	    218.33951757	    195.28146940	    -39.98557445
      0.76327150	   1303.23973662	    218.50225815	    195.37482406	    -40.43850966
      0.76357537	   1304.21834798	    218.66547135	    195.46771260	    -40.87566467
      0.76387925	   1305.19231422	    218.82915821	    195.56013172	    -41.29863589
      0.76418312	   1306.16158235	    218.99332001	    195.65207750	    -41.70887842
      0.76448700	   1307.12610555	    219.15795830	    195.74354550	    -42.10771762
      0.76479087	   1308.08584317	    219.32307485	    195.83453080	    -42.49635973
      0.76509475	   1309.04076071	    219.48867166	    195.92502806	    -42.87590200
      0.76539862	   1309.99082968	    219.65475093	    196.01503151	    -43.24734193
      0.76570250	   1310.93602747	    219.82131509	    196.10453507	    -43.61158594
      0.76600637	   1311.87633717	    219.98836674	    196.19353234	    -43.96945736
      0.76627959	   1312.71782499	    220.13905084	    196.27312129	    -44.28641673
      0.76655282	   1313.55510259	    220.29005858	    196.35228272	    -44.59931415
      0.76682604	   1314.38845280	    220.44147917	    196.43102048	    -44.90861650
      0.76709926	   1315.21783164	    220.59330093	    196.50932781	    -45.21473782
      0.76737248	   1316.04325136	    220.74552857	    196.58719949	    -45.51805963
      0.76764571	   1316.86471853	    220.89816429	    196.66462993	    -45.81893106
      0.76791893	   1317.68224379	    221.05121079	    196.74161348	    -46.11767189
      0.76819215	   1318.49584010	    221.20467080	    196.81814440	    -46.41457499
      0.76846537	   1319.30552284	    221.35854712	    196.89421684	    -46.70990855
      0.76873860	   1320.11130963	    221.51284265	    196.96982490	    -47.00391816
      0.76901182	   1320.91322014	    221.66756038	    197.04496257	    -47.29682870
      0.76928504	   1321.71127598	    221.82270336	    197.11962379	    -47.58884610
      0.76955826	   1322.50550053	    221.97827470	    197.19380246	    -47.88015893
      0.76983149	   1323.29591881	    222.13427762	    197.26749236	    -48.17093989
      0.77010471	   1324.08255731	    222.29071538	    197.34068728	    -48.46134713
      0.77037793	   1324.86544390	    222.44759130	    197.41338089	    -48.75152554
      0.77065115	   1325.64460765	    222.60490881	    197.48556686	    -49.04160783
      0.77092438	   1326.42007876	    222.76267136	    197.55723878	    -49.33171559
      0.77119760	   1327.19188838	    222.92088248	    197.62839019	    -49.62196026
      0.77147082	   1327.96006857	    223.07954577	    197.69901459	    -49.91244398
      0.77174404	   1328.72465211	    223.23866489	    197.76910544	    -50.20326038
      0.77201727	   1329.48567247	    223.39824354	    197.83865612	    -50.49449534
      0.77229049	   1330.24316365	    223.55828550	    197.90766000	    -50.78622765
      0.77256371	   1330.99716014	    223.71879460	    197.97611037	    -51.07852959
      0.77283693	   1331.74769680	    223.87977474	    198.04400050	    -51.37146756
      0.77311016	   1332.49480878	    224.04122985	    198.11132358	    -51.66510249
      0.77338338	   1333.23853146	    224.20316395	    198.17807277	    -51.95949042
      0.77365660	   1333.97890037	    224.36558108	    198.24424119	    -52.25468284
      0.77392982	   1334.71595110	    224.52848538	    198.30982187	    -52.55072713
      0.77420305	   1335.44971926	    224.69188099	    198.37480781	    -52.84766690
      0.77447627	   1336.18024041	    224.85577215	    198.43919198	    -53.14554233
      0.77474949	   1336.90755001	    225.02016314	    198.50296724	    -53.44439044
      0.77502271	   1337.63168337	    225.18505828	    198.56612643	    -53.74424540
      0.77529594	   1338.35267558	    225.35046196	    198.62866232	    -54.04513876
      0.77556916	   1339.07056148	    225.51637863	    198.69056763	    -54.34709966
      0.77584238	   1339.78537563	    225.68281276	    198.75183499	    -54.65015510
      0.77611560	   1340.49715224	    225.84976891	    198.81245700	    -54.95433004
      0.77638883	   1341.20592515	    226.01725168	    198.87242616	    -55.25964766
      0.77666205	   1341.91172782	    226.18526570	    198.93173492	    -55.56612946
      0.77693527	   1342.61459325	    226.35381570	    198.99037567	    -55.87379544
      0.77720849	   1343.31455399	    226.52290642	    199.04834070	    -56.18266420
      0.77748172	   1344.01164211	    226.69254267	    199.10562223	    -56.49275310
      0.77775494	   1344.70588915	    226.86272932	    199.16221244	    -56.80407832
      0.77802816	   1345.39732612	    227.03347127	    199.21810337	    -57.11665502
      0.77830138	   1346.08598348	    227.20477350	    199.27328703	    -57.43049738
      0.77857461	   1346.77189113	    227.37664102	    199.32775532	    -57.74561870
      0.77884783	   1347.45507835	    227.54907892	    199.38150006	    -58.06203151
      0.77912105	   1348.13557384	    227.72209231	    199.43451298	    -58.37974757
      0.77939427	   1348.81340568	    227.89568638	    199.48678572	    -58.69877800
      0.77966750	   1349.48860131	    228.06986635	    199.53830983	    -59.01913330
      0.77994072	   1350.16118755	    228.24463761	    199.58907675	    -59.34082342
      0.78021394	   1350.83119055	    228.42000560	    199.63907784	    -59.66385780
      0.78048717	   1351.49863583	    228.59597588	    199.68830435	    -59.98824540
      0.78076039	   1352.16354820	    228.77255403	    199.73674741	    -60.31399476
      0.78103361	   1352.82595186	    228.94974569	    199.78439808	    -60.64111406
      0.78130683	   1353.48587027	    229.12755655	    199.83124728	    -60.96961107
      0.78158006	   1354.14332626	    229.30599239	    199.87728583	    -61.29949328
      0.78185328	   1354.79834195	    229.48505902	    199.92250442	    -61.63076785
      0.78212650	   1355.45093878	    229.66476230	    199.96689366	    -61.96344168
      0.78239972	   1356.10113749	    229.84510817	    200.01044399	    -62.29752141
      0.78267295	   1356.74895813	    230.02610261	    200.05314577	    -62.63301344
      0.78294617	   1357.39442006	    230.20775168	    200.09498921	    -62.96992397
      0.78321939	   1358.03754196	    230.39006148	    200.13596438	    -63.30825898
      0.78349261	   1358.67834178	    230.57303818	    200.17606126	    -63.64802429
      0.78376584	   1359.31683681	    230.75668800	    200.21526964	    -63.98922553
      0.78403906	   1359.95304361	    230.94101723	    200.25357922	    -64.33186817
      0.78431228	   1360.58697809	    231.12603221	    200.29097952	    -64.67595754
      0.78458550	   1361.21865542	    231.31173937	    200.32745995	    -65.02149882
      0.78485873	   1361.84809011	    231.49814516	    200.36300973	    -65.36849708
      0.78513195	   1362.47529596	    231.68525612	    200.39761797	    -65.71695723
      0.78540517	   1363.10028611	    231.87307885	    200.43127359	    -66.06688410
      0.78567839	   1363.72307298	    232.06162001	    200.46396538	    -66.41828237
      0.78595162	   1364.34366831	    232.25088632	    200.49568193	    -66.77115665
      0.78622484	   1364.96208319	    232.44088457	    200.52641171	    -67.12551141
      0.78649806	   1365.57832798	    232.63162162	    200.55614299	    -67.48135105
      0.78677128	   1366.19241239	    232.82310439	    200.58486386	    -67.83867985
      0.78704451	   1366.80434547	    233.01533985	    200.61256225	    -68.19750201
      0.78731773	   1367.41413555	    233.20833508	    200.63922590	    -68.55782161
      0.78759095	   1368.02179034	    233.40209718	    200.66484236	    -68.91964265
      0.78786417	   1368.62731683	    233.59663336	    200.68939900	    -69.28296905
      0.78813740	   1369.23072139	    233.79195086	    200.71288298	    -69.64780462
      0.78841062	   1369.83200969	    233.98805703	    200.73528126	    -70.01415307
      0.78868384	   1370.43118676	    234.18495925	    200.75658062	    -70.38201801
      0.78895706	   1371.02825696	    234.38266501	    200.77676761	    -70.75140297
      0.78923029	   1371.62322399	    234.58118185	    200.79582856	    -71.12231137
      0.78950351	   1372.21609091	    234.78051739	    200.81374959	    -71.49474652
      0.78977673	   1372.80686011	    234.98067932	    200.83051660	    -71.86871162
      0.79004995	   1373.39553334	    235.18167540	    200.84611525	    -72.24420977
      0.79032318	   1373.98211168	    235.38351348	    200.86053097	    -72.62124395
      0.79059640	   1374.56659559	    235.58620147	    200.87374895	    -72.99981701
      0.79086962	   1375.14898486	    235.78974738	    200.88575413	    -73.37993168
      0.79114284	   1375.72927865	    235.99415928	    200.89653121	    -73.76159058
      0.79141607	   1376.30747546	    236.19944531	    200.90606460	    -74.14479615
      0.79166189	   1376.82608955	    236.38496099	    200.91357271	    -74.49091740
      0.79190772	   1377.34282203	    236.57113953	    200.92004305	    -74.83828143
      0.79215355	   1377.85784943	    236.75804409	    200.92547010	    -75.18690238
      0.79239938	   1378.37117028	    236.94568129	    200.92984181	    -75.53678170
      0.79264521	   1378.88278135	    237.13405733	    200.93314592	    -75.88792066
      0.79289104	   1379.39267896	    237.32317850	    200.93536993	    -76.24032039
      0.79313687	   1379.90085900	    237.51305111	    200.93650116	    -76.59398188
      0.79338269	   1380.40731697	    237.70368156	    200.93652675	    -76.94890601
      0.79362852	   1380.91204793	    237.89507629	    200.93543359	    -77.30509350
      0.79387435	   1381.41504652	    238.08724179	    200.93320838	    -77.66254494
      0.79412018	   1381.91630697	    238.28018464	    200.92983759	    -78.02126074
      0.79436601	   1382.41582308	    238.47391145	    200.92530748	    -78.38124117
      0.79461184	   1382.91358825	    238.66842890	    200.91960406	    -78.74248631
      0.79485767	   1383.40959542	    238.86374373	    200.91271311	    -79.10499606
      0.79510350	   1383.90383715	    239.05986274	    200.90462017	    -79.46877012
      0.79534932	   1384.39630555	    239.25679281	    200.89531054	    -79.83380802
      0.79559515	   1384.88699231	    239.45454086	    200.88476926	    -80.20010902
      0.79584098	   1385.37588870	    239.65311389	    200.87298109	    -80.56767221
      0.79608681	   1385.86298557	    239.85251895	    200.85993056	    -80.93649640
      0.79633264	   1386.34827333	    240.05276317	    200.84560189	    -81.30658017
      0.79657847	   1386.83174196	    240.25385375	    200.82997904	    -81.67792183
      0.79682430	   1387.31338102	    240.45579793	    200.81304566	    -82.05051940
      0.79707012	   1387.79317964	    240.65860305	    200.79478513	    -82.42437062
      0.79731595	   1388.27112650	    240.86227651	    200.77518049	    -82.79947290
      0.79756178	   1388.74720985	    241.06682577	    200.75421450	    -83.17582336
      0.79780761	   1389.22141752	    241.27225837	    200.73186958	    -83.55341872
      0.79805344	   1389.69373688	    241.47858192	    200.70812781	    -83.93225538
      0.79829927	   1390.16415485	    241.68580411	    200.68297094	    -84.31232934
      0.79854510	   1390.63265794	    241.89393270	    200.65638036	    -84.69363619
      0.79879092	   1391.09923217	    242.10297551	    200.62833712	    -85.07617112
      0.79903675	   1391.56386315	    242.31294046	    200.59882187	    -85.45992884
      0.79928258	   1392.02653601	    242.52383553	    200.56781488	    -85.84490364
      0.79952841	   1392.48723544	    242.73566879	    200.53529604	    -86.23108927
      0.79977424	   1392.94594565	    242.94844838	    200.50124482	    -86.61847900
      0.80002007	   1393.40265041	    243.16218254	    200.46564027	    -87.00706555
      0.80026590	   1393.85733303	    243.37687956	    200.42846102	    -87.39684108
      0.80051172	   1394.30997631	    243.59254783	    200.38968523	    -87.78779719
      0.80075755	   1394.76056263	    243.80919584	    200.34929061	    -88.17992482
      0.80100338	   1395.20907386	    244.02683213	    200.30725440	    -88.57321434
      0.80124921	   1395.65549140	    244.24546536	    200.26355333	    -88.96765541
      0.80149504	   1396.09979616	    244.46510425	    200.21816365	    -89.36323704
      0.80174087	   1396.54196856	    244.68575764	    200.17106104	    -89.75994755
      0.80198670	   1396.98198854	    244.90743443	    200.12222068	    -90.15777452
      0.80223253	   1397.41983554	    245.13014363	    200.07161717	    -90.55670482
      0.80247835	   1397.85548847	    245.35389433	    200.01922451	    -90.95672456
      0.80272418	   1398.28892576	    245.57869573	    199.96501613	    -91.35781910
      0.80297001	   1398.72012532	    245.80455711	    199.90896480	    -91.75997302
      0.80321584	   1399.14906452	    246.03148786	    199.85104268	    -92.16317016
      0.80346167	   1399.57572024	    246.25949745	    199.79122124	    -92.56739359
      0.80370750	   1400.00006879	    246.48859547	    199.72947124	    -92.97262562
      0.80395333	   1400.42208597	    246.71879160	    199.66576274	    -93.37884786
      0.80419915	   1400.84174701	    246.95009562	    199.60006505	    -93.78604117
      0.80444498	   1401.25902661	    247.18251742	    199.53234670	    -94.19418578
      0.80469081	   1401.67389889	    247.41606699	    199.46257540	    -94.60326128
      0.80493664	   1402.08633741	    247.65075442	    199.39071805	    -95.01324669
      0.80518247	   1402.49631514	    247.88658992	    199.31674065	    -95.42412054
      0.80542830	   1402.90380449	    248.12358380	    199.24060832	    -95.83586090
      0.80567413	   1403.30877723	    248.36174648	    199.16228521	    -96.24844555
      0.80591995	   1403.71120457	    248.60108849	    199.08173451	    -96.66185199
      0.80616578	   1404.11105708	    248.84162047	    198.99891839	    -97.07605761
      0.80641161	   1404.50830468	    249.08335318	    198.91379796	    -97.49103979
      0.80665744	   1404.90291670	    249.32629747	    198.82633321	    -97.90677603
      0.80690327	   1405.29486178	    249.57046434	    198.73648301	    -98.32324410
      0.80714910	   1405.68410791	    249.81586488	    198.64420499	    -98.74042214
      0.80739493	   1406.07062240	    250.06251031	    198.54945558	    -99.15828887
      0.80764075	   1406.45437187	    250.31041194	    198.45218987	    -99.57682369
      0.80788658	   1406.83532224	    250.55958123	    198.35236163	    -99.99600685
      0.80813241	   1407.21343870	    250.81002975	    198.24992318	   -100.41581958
      0.80837824	   1407.58868573	    251.06176917	    198.14482541	   -100.83624425
      0.80862407	   1407.96102703	    251.31481131	    198.03701764	   -101.25726447
      0.80886990	   1408.33042558	    251.56916809	    197.92644763	   -101.67886525
      0.80911573	   1408.69684353	    251.82485157	    197.81306144	   -102.10103307
      0.80936156	   1409.06024229	    252.08187391	    197.69680343	   -102.52375598
      0.80960738	   1409.42058242	    252.34024742	    197.57761612	   -102.94702368
      0.80985321	   1409.77782368	    252.59998451	    197.45544019	   -103.37082759
      0.81009904	   1410.13192496	    252.86109775	    197.33021433	   -103.79516088
      0.81034487	   1410.48284433	    253.12359980	    197.20187521	   -104.22001847
      0.81059070	   1410.83053896	    253.38750347	    197.07035738	   -104.64539706
      0.81083653	   1411.17496514	    253.65282172	    196.93559321	   -105.07129513
      0.81108236	   1411.51607824	    253.91956761	    196.79751277	   -105.49771288
      0.81132818	   1411.85383273	    254.18775434	    196.65604376	   -105.92465217
      0.81157401	   1412.18818212	    254.45739527	    196.51111143	   -106.35211653
      0.81181984	   1412.51907898	    254.72850388	    196.36263851	   -106.78011102
      0.81206567	   1412.84647489	    255.00109379	    196.21054509	   -107.20864218
      0.81231150	   1413.17032045	    255.27517876	    196.05474854	   -107.63771796
      0.81255733	   1413.49056526	    255.55077271	    195.89516346	   -108.06734758
      0.81280316	   1413.80715788	    255.82788968	    195.73170157	   -108.49754147
      0.81304898	   1414.12004584	    256.10654390	    195.56427163	   -108.92831114
      0.81329481	   1414.42917560	    256.38674970	    195.39277940	   -109.35966910
      0.81354064	   1414.73449257	    256.66852160	    195.21712755	   -109.79162875
      0.81378647	   1415.03594105	    256.95187426	    195.03721561	   -110.22420426
      0.81403230	   1415.33346421	    257.23682252	    194.85293993	   -110.65741049
      0.81427813	   1415.62700412	    257.52338134	    194.66419364	   -111.09126288
      0.81452396	   1415.91650169	    257.81156588	    194.47086662	   -111.52577736
      0.81476978	   1416.20189666	    258.10139145	    194.27284551	   -111.96097026
      0.81501561	   1416.48312761	    258.39287354	    194.07001371	   -112.39685821
      0.81526144	   1416.76013189	    258.68602779	    193.86225143	   -112.83345812
      0.81550727	   1417.03284563	    258.98087004	    193.64943572	   -113.27078700
      0.81572831	   1417.27449208	    259.24748465	    193.45366940	   -113.66466424
      0.81594934	   1417.51243292	    259.51544189	    193.25361698	   -114.05914288
      0.81617038	   1417.74674096	    259.78479552	    193.04918748	   -114.45424817
      0.81639142	   1417.97737904	    260.05556193	    192.84028412	   -114.84999385
      0.81661246	   1418.20429779	    260.32775370	    192.62680803	   -115.24639240
      0.81683349	   1418.42744574	    260.60138311	    192.40865879	   -115.64345605
      0.81705453	   1418.64677045	    260.87646257	    192.18573462	   -116.04119690
      0.81727557	   1418.86221858	    261.15300458	    191.95793255	   -116.43962692
      0.81749660	   1419.07373587	    261.43102179	    191.72514859	   -116.83875787
      0.81771764	   1419.28126718	    261.71052697	    191.48727796	   -117.23860136
      0.81793868	   1419.48475644	    261.99153303	    191.24421532	   -117.63916878
      0.81815971	   1419.68414664	    262.27405304	    190.99585498	   -118.04047131
      0.81838075	   1419.87937985	    262.55810019	    190.74209120	   -118.44251992
      0.81860179	   1420.07039718	    262.84368782	    190.48281844	   -118.84532532
      0.81882283	   1420.25713881	    263.13082943	    190.21793162	   -119.24889801
      0.81904386	   1420.43954392	    263.41953865	    189.94732649	   -119.65324821
      0.81926490	   1420.61755072	    263.70982928	    189.67089983	   -120.05838591
      0.81948594	   1420.79109646	    264.00171527	    189.38854983	   -120.46432083
      0.81970697	   1420.96011736	    264.29521074	    189.10017634	   -120.87106243
      0.81992801	   1421.12454866	    264.59032996	    188.80568121	   -121.27861991
      0.82014905	   1421.28432458	    264.88708737	    188.50496853	   -121.68700221
      0.82037008	   1421.43937831	    265.18549760	    188.19794495	   -122.09621801
      0.82059112	   1421.58964199	    265.48557542	    187.88451986	   -122.50627571
      0.82081216	   1421.73504676	    265.78733582	    187.56460572	   -122.91718347
      0.82103320	   1421.87552266	    266.09079393	    187.23811818	   -123.32894917
      0.82125423	   1422.01099868	    266.39596510	    186.90497627	   -123.74158044
      0.82147527	   1422.14140274	    266.70286485	    186.56510258	   -124.15508465
      0.82169631	   1422.26666165	    267.01150892	    186.21842327	   -124.56946895
      0.82191734	   1422.38670113	    267.32191322	    185.86486822	   -124.98474019
      0.82213838	   1422.50144579	    267.63409388	    185.50437094	   -125.40090501
      0.82235942	   1422.61081908	    267.94806724	    185.13686862	   -125.81796981
      0.82258045	   1422.71474333	    268.26384986	    184.76230196	   -126.23594073
      0.82280149	   1422.81313970	    268.58145850	    184.38061508	   -126.65482371
      0.82302253	   1422.90592816	    268.90091017	    183.99175527	   -127.07462443
      0.82324357	   1422.99302743	    269.22222209	    183.59567281	   -127.49534837
      0.82346460	   1423.07435498	    269.54541173	    183.19232063	   -127.91700078
      0.82368564	   1423.14982698	    269.87049677	    182.78165395	   -128.33958670
      0.82390668	   1423.21935830	    270.19749518	    182.36362991	   -128.76311097
      0.82412771	   1423.28286247	    270.52642515	    181.93820710	   -129.18757820
      0.82434875	   1423.34025165	    270.85730513	    181.50534511	   -129.61299283
      0.82456979	   1423.39143663	    271.19015386	    181.06500396	   -130.03935907
      0.82479082	   1423.43632680	    271.52499030	    180.61714358	   -130.46668097
      0.82501186	   1423.47483010	    271.86183374	    180.16172319	   -130.89496237
      0.82523290	   1423.50685301	    272.20070371	    179.69870071	   -131.32420694
      0.82545394	   1423.53230051	    272.54162005	    179.22803214	   -131.75441816
      0.82567497	   1423.55107606	    272.88460287	    178.74967089	   -132.18559933
      0.82589601	   1423.56308157	    273.22967261	    178.26356717	   -132.61775359
      0.82611705	   1423.56821733	    273.57685001	    177.76966736	   -133.05088390
      0.82633808	   1423.56638205	    273.92615609	    177.26791340	   -133.48499305
      0.82655912	   1423.55747275	    274.27761224	    176.75824216	   -133.92008369
      0.82678016	   1423.54138478	    274.63124015	    176.24058493	   -134.35615827
      0.82700119	   1423.51801175	    274.98706184	    175.71486689	   -134.79321913
      0.82722223	   1423.48724550	    275.34509970	    175.18100667	   -135.23126841
      0.82744327	   1423.44897611	    275.70537643	    174.63891589	   -135.67030812
      0.82766431	   1423.40309179	    276.06791512	    174.08849891	   -136.11034012
      0.82788534	   1423.34947890	    276.43273922	    173.52965252	   -136.55136613
      0.82810638	   1423.28802191	    276.79987255	    172.96226581	   -136.99338770
      0.82832742	   1423.21860334	    277.16933933	    172.38622007	   -137.43640627
      0.82854845	   1423.14110374	    277.54116414	    171.80138881	   -137.88042312
      0.82876949	   1423.05540167	    277.91537199	    171.20763787	   -138.32543939
      0.82899053	   1422.96137367	    278.29198831	    170.60482564	   -138.77145610
      0.82921156	   1422.85889418	    278.67103894	    169.99280340	   -139.21847413
      0.82943260	   1422.74783559	    279.05255016	    169.37141563	   -139.66649424
      0.82965364	   1422.62806816	    279.43654870	    168.74050062	   -140.11551705
      0.82987468	   1422.49945998	    279.82306174	    168.09989098	   -140.56554307
      0.83009571	   1422.36187700	    280.21211696	    167.44941431	   -141.01657268
      0.83031675	   1422.21518297	    280.60374250	    166.78889395	   -141.46860617
      0.83053779	   1422.05923940	    280.99796701	    166.11814975	   -141.92164368
      0.83075882	   1421.89390560	    281.39481969	    165.43699889	   -142.37568527
      0.83097986	   1421.71903859	    281.79433022	    164.74525682	   -142.83073090
      0.83120090	   1421.53449313	    282.19652888	    164.04273805	   -143.28678042
      0.83142193	   1421.34012168	    282.60144649	    163.32925714	   -143.74383361
      0.83164297	   1421.13577442	    283.00911448	    162.60462959	   -144.20189013
      0.83186401	   1420.92129916	    283.41956487	    161.86867270	   -144.66094959
      0.83208505	   1420.69654140	    283.83283034	    161.12120644	   -145.12101152
      0.83230608	   1420.46134431	    284.24894420	    160.36205433	   -145.58207540
      0.83250464	   1420.24115362	    284.62525088	    159.66999118	   -145.99712889
      0.83270321	   1420.01219140	    285.00387034	    158.96823408	   -146.41297614
      0.83290177	   1419.77442342	    285.38486000	    158.25666805	   -146.82962815
      0.83310033	   1419.52774391	    285.76825139	    157.53517990	   -147.24708639
      0.83329889	   1419.27203363	    286.15407205	    156.80366039	   -147.66535067
      0.83349745	   1419.00716970	    286.54234925	    156.06200488	   -148.08442054
      0.83369602	   1418.73302736	    286.93311070	    155.31011362	   -148.50429549
      0.83389458	   1418.44948019	    287.32638465	    154.54791080	   -148.92497502
      0.83409314	   1418.15640047	    287.72219997	    153.77543951	   -149.34645865
      0.83429170	   1417.85365933	    288.12058618	    152.99278779	   -149.76874601
      0.83449026	   1417.54112655	    288.52157345	    152.20004515	   -150.19183675
      0.83468882	   1417.21867054	    288.92519258	    151.39730261	   -150.61573059
      0.83488739	   1416.88615829	    289.33147505	    150.58465286	   -151.04042733
      0.83508595	   1416.54345531	    289.74045304	    149.76219035	   -151.46592687
      0.83528451	   1416.19042567	    290.15215948	    148.93001144	   -151.89222916
      0.83548307	   1415.82693189	    290.56662806	    148.08821450	   -152.31933431
      0.83568163	   1415.45283503	    290.98389327	    147.23690002	   -152.74724253
      0.83588020	   1415.06799457	    291.40399045	    146.37617072	   -153.17595415
      0.83607876	   1414.67226848	    291.82695579	    145.50613161	   -153.60546969
      0.83627732	   1414.26551318	    292.25282642	    144.62689006	   -154.03578982
      0.83647588	   1413.84758353	    292.68164039	    143.73855584	   -154.46691539
      0.83667444	   1413.41833282	    293.11343677	    142.84124115	   -154.89884746
      0.83687301	   1412.97761280	    293.54825563	    141.93506059	   -155.33158733
      0.83707157	   1412.52527365	    293.98613815	    141.02013112	   -155.76513654
      0.83727013	   1412.06116400	    294.42712662	    140.09657196	   -156.19949688
      0.83746869	   1411.58513092	    294.87126449	    139.16450450	   -156.63467047
      0.83766725	   1411.09701994	    295.31859648	    138.22405210	   -157.07065972
      0.83786581	   1410.59667507	    295.76916854	    137.27533987	   -157.50746740
      0.83806438	   1410.08393879	    296.22302801	    136.31849440	   -157.94509665
      0.83826294	   1409.55865209	    296.68022362	    135.35364344	   -158.38355104
      0.83846150	   1409.02065445	    297.14080555	    134.38091545	   -158.82283455
      0.83866006	   1408.46978391	    297.60482555	    133.40043924	   -159.26295166
      0.83885862	   1407.90587707	    298.07233696	    132.41234337	   -159.70390737
      0.83905719	   1407.32876911	    298.54339484	    131.41675557	   -160.14570721
      0.83925575	   1406.73829384	    299.01805600	    130.41380216	   -160.58835735
      0.83945431	   1406.13428370	    299.49637912	    129.40360727	   -161.03186459
      0.83965287	   1405.51656985	    299.97842486	    128.38629212	   -161.47623642
      0.83985143	   1404.88498219	    300.46425590	    127.36197420	   -161.92148110
      0.84005000	   1404.23934937	    300.95393712	    126.33076640	   -162.36760770
      0.84024856	   1403.57949892	    301.44753564	    125.29277615	   -162.81462617
      0.84044712	   1402.90525723	    301.94512101	    124.24810449	   -163.26254737
      0.84064568	   1402.21644967	    302.44676528	    123.19684515	   -163.71138322
      0.84084424	   1401.51290061	    302.95254315	    122.13908364	   -164.16114668
      0.84104280	   1400.79443355	    303.46253216	    121.07489636	   -164.61185191
      0.84124137	   1400.06087117	    303.97681275	    120.00434971	   -165.06351433
      0.84141998	   1399.38807114	    304.44319714	    119.03598279	   -165.47064324
      0.84159859	   1398.70270534	    304.91315315	    118.06254591	   -165.87856108
      0.84177720	   1398.00470412	    305.38677093	    117.08406516	   -166.28729173
      0.84195581	   1397.29394994	    305.86412360	    116.10055712	   -166.69685260
      0.84213442	   1396.57031477	    306.34528257	    115.11202948	   -167.10726058
      0.84231303	   1395.83366823	    306.83032097	    114.11848107	   -167.51853349
      0.84249164	   1395.08387942	    307.31931451	    113.11990167	   -167.93069033
      0.84267026	   1394.32081736	    307.81234174	    112.11627198	   -168.34375155
      0.84284887	   1393.54435119	    308.30948428	    111.10756356	   -168.75773904
      0.84302748	   1392.75435026	    308.81082697	    110.09373886	   -169.17267630
      0.84320609	   1391.95068429	    309.31645804	    109.07475137	   -169.58858856
      0.84338470	   1391.13322342	    309.82646929	    108.05054580	   -170.00550282
      0.84356331	   1390.30183836	    310.34095627	    107.02105831	   -170.42344804
      0.84374192	   1389.45640051	    310.86001850	    105.98621684	   -170.84245524
      0.84392053	   1388.59678209	    311.38375967	    104.94594149	   -171.26255762
      0.84409915	   1387.72285626	    311.91228786	    103.90014498	   -171.68379074
      0.84427776	   1386.83449727	    312.44571577	    102.84873309	   -172.10619263
      0.84445637	   1385.93158061	    312.98416097	    101.79160524	   -172.52980398
      0.84463498	   1385.01398313	    313.52774618	    100.72865501	   -172.95466831
      0.84481359	   1384.08158322	    314.07659949	     99.65977080	   -173.38083214
      0.84499220	   1383.13426094	    314.63085470	     98.58483641	   -173.80834520
      0.84517081	   1382.17193460	    315.19065864	     97.50373453	   -174.20611390
      0.84534942	   1381.19452169	    315.75615883	     96.41634517	   -174.59801302
      0.84552804	   1380.20188392	    316.32749804	     95.32254097	   -174.98947341
      0.84570665	   1379.19390311	    316.90483412	     94.22219295	   -175.38065701
      0.84588526	   1378.17046704	    317.48833363	     93.11517099	   -175.77172420
      0.84606387	   1377.13146681	    318.07817104	     92.00134444	   -176.16283395
      0.84622392	   1376.18720428	    318.61229732	     90.99736089	   -176.51348878
      0.84638398	   1375.23021646	    319.15176697	     89.98771368	   -176.86440650
      0.84654403	   1374.26048242	    319.69674502	     88.97231127	   -177.21570999
      0.84670408	   1373.27794426	    320.24738553	     87.95106253	   -177.56751595
      0.84686413	   1372.28253658	    320.80384456	     86.92387767	   -177.91994033
      0.84702419	   1371.27419367	    321.36628355	     85.89066877	   -178.27310001
      0.84718424	   1370.25285130	    321.93487032	     84.85135007	   -178.62711342
      0.84734429	   1369.21844715	    322.50977953	     83.80583839	   -178.98210101
      0.84750435	   1368.17092084	    323.09119298	     82.75405335	   -179.33818557
      0.84766440	   1367.11021396	    323.67929986	     81.69591770	   -179.69549262
      0.84782445	   1366.03626997	    324.27429705	     80.63135767	   -180.05415075
      0.84798451	   1364.94903412	    324.87638936	     79.56030314	   -180.41429193
      0.84814456	   1363.84845328	    325.48578977	     78.48268802	   -180.77605192
      0.84830461	   1362.73447580	    326.10271974	     77.39845045	   -181.13957053
      0.84846467	   1361.60705130	    326.72740938	     76.30753311	   -181.50499203
      0.84862472	   1360.46613036	    327.36009773	     75.20988344	   -181.87246543
      0.84878477	   1359.31166426	    328.00103298	     74.10545394	   -182.24214483
      0.84894482	   1358.14360460	    328.65047268	     72.99420235	   -182.61418976
      0.84910488	   1356.96190285	    329.30868394	     71.87609200	   -182.98876547
      0.84924832	   1355.89131550	    329.90629310	     70.86818851	   -183.32676778
      0.84939176	   1354.80963404	    330.51134756	     69.85473221	   -183.66705627
      0.84953520	   1353.71686706	    331.12408066	     68.83570974	   -184.00977146
      0.84967864	   1352.61298760	    331.74471680	     67.81111141	   -184.35505193
      0.84982208	   1351.49795795	    332.37348292	     66.78093173	   -184.70303917
      0.84996552	   1350.37173564	    333.01061156	     65.74516968	   -185.05387903
      0.85010896	   1349.23427457	    333.65634158	     64.70382890	   -185.40772212
      0.85025240	   1348.08552487	    334.31091841	     63.65691787	   -185.76472409
      0.85039584	   1346.92543233	    334.97459404	     62.60445009	   -186.12504575
      0.85053928	   1345.75393771	    335.64762701	     61.54644423	   -186.48885322
      0.85068272	   1344.57097597	    336.33028235	     60.48292438	   -186.85631805
      0.85082615	   1343.37647544	    337.02283144	     59.41392019	   -187.22761731
      0.85096959	   1342.17035695	    337.72555200	     58.33946713	   -187.60293369
      0.85111303	   1340.95253280	    338.43872784	     57.25960670	   -187.98245563
      0.85125647	   1339.72290582	    339.16264881	     56.17438667	   -188.36637733
      0.85139991	   1338.48136821	    339.89761053	     55.08386135	   -188.75489886
      0.85152897	   1337.35416801	    340.56857298	     54.09824032	   -189.10856629
      0.85165802	   1336.21707778	    341.24891243	     53.10842300	   -189.46626654
      0.85178707	   1335.07003396	    341.93887520	     52.11446417	   -189.82816605
      0.85191612	   1333.91293221	    342.63869627	     51.11642324	   -190.19442906
      0.85204517	   1332.74564924	    343.34860980	     50.11436486	   -190.56522213
      0.85217422	   1331.56804787	    344.06885189	     49.10835914	   -190.94071538
      0.85230328	   1330.37997777	    344.79966105	     48.09848203	   -191.32108278
      0.85243233	   1329.18127493	    345.54127829	     47.08481560	   -191.70650227
      0.85256138	   1327.97176082	    346.29394696	     46.06744834	   -192.09715574
      0.85269043	   1326.75124143	    347.05791257	     45.04647558	   -192.49322907
      0.85281948	   1325.51950629	    347.83342260	     44.02199987	   -192.89491212
      0.85294854	   1324.27632743	    348.62072634	     42.99413140	   -193.30239871
      0.85307759	   1323.02145836	    349.42007466	     41.96298856	   -193.71588664
      0.85320664	   1321.75463294	    350.23171986	     40.92869844	   -194.13557767
      0.85333569	   1320.47556434	    351.05591552	     39.89139747	   -194.56167756
      0.85346474	   1319.18394392	    351.89291627	     38.85123214	   -194.99439602
      0.85359379	   1317.87944010	    352.74297771	     37.80835973	   -195.43394679
      0.85372285	   1316.56169723	    353.60635622	     36.76294925	   -195.88054762
      0.85383826	   1315.37175735	    354.39003480	     35.82600531	   -196.28612772
      0.85395368	   1314.17057483	    355.18472512	     34.88731525	   -196.69767271
      0.85406909	   1312.95788538	    355.99063346	     33.94702828	   -197.11535599
      0.85418451	   1311.73337456	    356.80795047	     33.00530371	   -197.53934680
      0.85429992	   1310.49670059	    357.63686284	     32.06231207	   -197.96981527
      0.85441534	   1309.24749988	    358.47755635	     31.11823616	   -198.40693381
      0.85453075	   1307.98538811	    359.33021676	     30.17327226	   -198.85087754
      0.85464617	   1306.70995993	    360.19503001	     29.22763140	   -199.30182444
      0.85476158	   1305.42078847	    361.07218235	     28.28154085	   -199.75995547
      0.85487700	   1304.11742470	    361.96186038	     27.33524584	   -200.22545463
      0.85499241	   1302.79939678	    362.86425111	     26.38901138	   -200.69850912
      0.85510783	   1301.46620946	    363.77954209	     25.44312447	   -201.17930938
      0.85522324	   1300.11734340	    364.70792146	     24.49789658	   -201.66804927
      0.85533866	   1298.75225457	    365.64957813	     23.55366642	   -202.16492619
      0.85545407	   1297.37037364	    366.60470188	     22.61080318	   -202.67014122
      0.85553803	   1296.35610108	    367.30904995	     21.92603645	   -203.04345040
      0.85562198	   1295.34769822	    368.02933234	     21.24241366	   -203.42529510
      0.85572780	   1294.07461517	    368.95510127	     20.38259348	   -203.91678794
      0.85583362	   1292.78938130	    369.89608672	     19.52515212	   -204.41768203
      0.85593944	   1291.48824198	    370.85073195	     18.67051529	   -204.92740809
      0.85604527	   1290.16967079	    371.81864533	     17.81916118	   -205.44590982
      0.85615109	   1288.83275768	    372.79976592	     16.97161583	   -205.97327796
      0.85625691	   1287.47675416	    373.79412795	     16.12845615	   -206.50964686
      0.85636273	   1286.10094274	    374.80179331	     15.29031566	   -207.05516495
      0.85646855	   1284.70459889	    375.82283206	     14.45789171	   -207.60998624
      0.85657437	   1283.28697961	    376.85731682	     13.63195390	   -208.17426794
      0.85668019	   1281.84731988	    377.90532129	     12.81335364	   -208.74816984
      0.85678601	   1280.38483148	    378.96691994	     12.00303512	   -209.33185433
      0.85689183	   1278.89870256	    380.04218817	     11.20204776	   -209.92548656
      0.85699765	   1277.38809740	    381.13120257	     10.41156017	   -210.52923462
      0.85710347	   1275.85215624	    382.23404119	      9.63287578	   -211.14326984
      0.85720929	   1274.28999521	    383.35078394	      8.86745026	   -211.76776705
      0.85731511	   1272.70070618	    384.48151292	      8.11691035	   -212.40290487
      0.85742093	   1271.08335668	    385.62631279	      7.38307407	   -213.04886602
      0.85752675	   1269.43698977	    386.78527116	      6.66797141	   -213.70583767
      0.85763257	   1267.76062395	    387.95847900	      5.97386466	   -214.37401176
      0.85773839	   1266.05325298	    389.14603102	      5.30326615	   -215.05358534
      0.85784421	   1264.31384571	    390.34802608	      4.65895083	   -215.74476101
      0.85795003	   1262.54134588	    391.56456762	      4.04395912	   -216.44774720
      0.85805585	   1260.73467188	    392.79576402	      3.46158397	   -217.16275866
      0.85816167	   1258.89271634	    394.04172905	      2.91533350	   -217.89001681
      0.85826749	   1257.01434578	    395.30258221	      2.40885843	   -218.62975017
      0.85837331	   1255.09840001	    396.57844916	      1.94583150	   -219.38219475
      0.85847913	   1253.14369146	    397.86946205	      1.52976550	   -220.14759450
      0.85858496	   1251.14900425	    399.17575989	      1.16375990	   -220.92620173
      0.85871214	   1248.69699286	    400.76613702	      0.79337151	   -221.87980225
      0.85883932	   1246.18324398	    402.37908847	      0.50051262	   -222.85333591
      0.85896650	   1243.60544984	    404.01488858	      0.28371384	   -223.84728906
      0.85909368	   1240.96124368	    405.67383633	      0.13735748	   -224.86217265
      0.85922086	   1238.24818750	    407.35625222	      0.05134626	   -225.89852161
      0.85934804	   1235.46376580	    409.06247839	      0.01147032	   -226.95689578
      0.85947522	   1232.60538227	    410.79288018	      0.00048975	   -228.03788156
      0.85960240	   1229.67035807	    412.54784829	      0.00000000	   -229.14209414
      0.85972958	   1226.65593529	    414.32780250	      0.00000000	   -230.27018060
      0.85985676	   1223.55928558	    416.13319616	      0.00000000	   -231.42282400
      0.85998394	   1220.37763417	    417.96451376	      0.00000000	   -232.60074385
      0.86011112	   1217.10880920	    419.82226966	      0.00000000	   -233.80469710
      0.86023829	   1213.75080066	    421.70700824	      0.00000000	   -235.03547976
      0.86036547	   1210.30154459	    423.61930427	      0.00000000	   -236.29392883
      0.86049265	   1206.75892039	    425.55976378	      0.00000000	   -237.58092442
      0.86054091	   1205.38742875	    426.30202479	      0.00000000	   -238.07616027
      0.86061671	   1203.17395004	    427.45746181	      0.00000000	   -238.85326938
      0.86099571	   1191.00953733	    433.02065334	      0.00000000	   -242.70453924
      0.86237498	   1132.47670114	    450.21709679	      0.00000000	   -255.79129175
      0.86375425	   1055.44767292	    462.63385043	      0.00000000	   -266.39759453
      0.86513352	    965.89921168	    470.45561234	      0.00000000	   -273.48512327
      0.86636486	    880.00413836	    473.84503056	      0.00000000	   -276.27644786
      0.86759620	    791.46066326	    474.18632029	      0.00000000	   -275.44552858
      0.86882753	    701.90342667	    471.84522846	      0.00000000	   -270.90007314
      0.87005887	    612.36058049	    467.20025045	      0.00000000	   -262.70120976
      0.87129021	    523.75521603	    460.63045121	      0.00000000	   -251.04399799
      0.87252155	    437.14820840	    452.50848131	      0.00000000	   -236.24145765
      0.87375288	    353.78890923	    443.19489788	      0.00000000	   -218.71325170
      0.87498422	    275.05076953	    433.03196528	      0.00000000	   -198.97424890
      0.87621556	    202.34457963	    422.33675572	      0.00000000	   -177.61086501
      0.87744690	    137.11515159	    411.39455007	      0.00000000	   -155.24904896
      0.87757003	    131.06394972	    410.29665262	      0.00000000	   -152.98250763
      0.87818570	    102.24402136	    404.81575205	      0.00000000	   -141.61753290
      0.87820051	    101.58163210	    404.68422283	      0.00000000	   -141.34388139
      0.87821051	    101.13522223	    404.59542188	      0.00000000	   -141.15910578
      0.87822161	    100.64039547	    404.49683972	      0.00000000	   -140.95395707
      0.87823161	    100.19544367	    404.40805842	      0.00000000	   -140.76918549
      0.87824161	     99.75118498	    404.31928660	      0.00000000	   -140.58441634
      0.87825161	     99.30759673	    404.23039948	      0.00000000	   -140.39959813
      0.87826161	     98.86440172	    404.13992313	      0.00000000	   -140.21411969
      0.87827161	     98.42088455	    404.04395556	      0.00000000	   -140.02636289
      0.87828161	     97.97592365	    403.93616251	      0.00000000	   -139.83370146
      0.87829161	     97.52804061	    403.80786834	      0.00000000	   -139.63253919
      0.87830161	     97.07544834	    403.64814892	      0.00000000	   -139.41834902
      0.87831161	     96.61609831	    403.44392857	      0.00000000	   -139.18571384
      0.87832161	     96.14772718	    403.18008358	      0.00000000	   -138.92836997
      0.87833161	     95.66790304	    402.83955492	      0.00000000	   -138.63925460
      0.87834161	     95.17407142	    402.40347324	      0.00000000	   -138.31055842
      0.87835161	     94.66360110	    401.85129905	      0.00000000	   -137.93378459
      0.87836161	     94.13382990	    401.16098123	      0.00000000	   -137.49981569
      0.87837161	     93.58211002	    400.30913664	      0.00000000	   -136.99898950
      0.87838161	     93.00585305	    399.27125353	      0.00000000	   -136.42118505
      0.87839161	     92.40257389	    398.02192072	      0.00000000	   -135.75591982
      0.87840235	     91.72185690	    396.41481083	      0.00000000	   -134.93171924
      0.87841235	     91.05528923	    394.64346175	      0.00000000	   -134.05068620
      0.87842235	     90.35514661	    392.57978845	      0.00000000	   -133.04892530
      0.87843235	     89.61978000	    390.19766445	      0.00000000	   -131.91573565
      0.87844235	     88.84783103	    387.47164947	      0.00000000	   -130.64073079
      0.87845235	     88.03825639	    384.37737503	      0.00000000	   -129.21400394
      0.87846235	     87.19034610	    380.89194500	      0.00000000	   -127.62629989
      0.87847235	     86.30373513	    376.99434438	      0.00000000	   -125.86919058
      0.87848235	     85.37840772	    372.66584835	      0.00000000	   -123.93525099
      0.87849235	     84.41469416	    367.89042254	      0.00000000	   -121.81823125
      0.87850235	     83.41325986	    362.65510458	      0.00000000	   -119.51322067
      0.87851235	     82.37508696	    356.95035632	      0.00000000	   -117.01679891
      0.87852235	     81.30144895	    350.77037600	      0.00000000	   -114.32716956
      0.87853235	     80.19387894	    344.11335981	      0.00000000	   -111.44427130
      0.87854235	     79.05413279	    336.98170309	      0.00000000	   -108.36986245
      0.87855235	     77.88414829	    329.38213254	      0.00000000	   -105.10757467
      0.87856235	     76.68600173	    321.32576259	      0.00000000	   -101.66293315
      0.87857235	     75.46186371	    312.82807111	      0.00000000	    -98.04334065
      0.87858465	     73.92431007	    301.80379839	      0.00000000	    -93.36662466
      0.87859694	     72.35495803	    290.18743105	      0.00000000	    -88.46018030
      0.87861211	     70.38087656	    275.11936565	      0.00000000	    -82.12640543
      0.87863063	     67.92489107	    255.78928297	      0.00000000	    -74.04922003
      0.87864676	     65.75161449	    238.27604301	      0.00000000	    -66.77685946
      0.87866290	     63.55494326	    220.31738176	      0.00000000	    -59.36486885
      0.87867739	     61.56758614	    203.95508216	      0.00000000	    -52.65279180
      0.87869187	     59.57036276	    187.50030090	      0.00000000	    -45.94395325
      0.87870636	     57.56687435	    171.07523496	      0.00000000	    -39.29065573
      0.87872085	     55.56046254	    154.79547749	      0.00000000	    -32.74182613
      0.87873534	     53.55433617	    138.76765895	      0.00000000	    -26.34200541
      0.87874983	     51.55168932	    123.08762644	      0.00000000	    -20.13059078
      0.87876432	     49.55579936	    107.83918234	      0.00000000	    -14.14133811
      0.87877880	     47.57009708	     93.09336787	      0.00000000	     -8.40211460
      0.87879329	     45.59820513	     78.90824777	      0.00000000	     -2.93487913
      0.87880778	     43.64394426	     65.32913135	      0.00000000	      2.24414230
      0.87882227	     41.71131004	     52.38915251	      0.00000000	      7.12412397
      0.87883676	     39.80442502	     40.11012618	      0.00000000	     11.69919021
      0.87885125	     37.92747260	     28.50360006	      0.00000000	     15.96788611
      0.87886573	     36.08461942	     17.57202690	      0.00000000	     19.93260406
      0.87888022	     34.27993309	      7.30999164	      0.00000000	     23.59899622
      0.87889471	     32.51730114	     -2.29456082	      0.00000000	     26.97539736
      0.87890920	     30.80035620	    -11.25913989	      0.00000000	     30.07227666
      0.87892369	     29.13241107	    -19.60559710	      0.00000000	     32.90173188
      0.87893818	     27.51640616	    -27.35910870	      0.00000000	     35.47703418
      0.87895266	     25.95487050	    -34.54726556	      0.00000000	     37.81222799
      0.87896715	     24.44989661	    -41.19927577	      0.00000000	     39.92178690
      0.87898164	     23.00312865	    -47.34527974	      0.00000000	     41.82032437
      0.87899613	     21.61576258	    -53.01577335	      0.00000000	     43.52235585
      0.87901062	     20.28855693	    -58.24113216	      0.00000000	     45.04210815
      0.87902510	     19.02185222	    -63.05122740	      0.00000000	     46.39337097
      0.87903959	     17.81559736	    -67.47512418	      0.00000000	     47.58938548
      0.87905408	     16.66938107	    -71.54085133	      0.00000000	     48.64276462
      0.87907172	     15.35415934	    -76.04497048	      0.00000000	     49.74965683
      0.87908935	     14.12488051	    -80.10383391	      0.00000000	     50.68295788
      0.87910699	     12.97911485	    -83.76008373	      0.00000000	     51.46116916
      0.87912462	     11.91399787	    -87.05321678	      0.00000000	     52.10121777
      0.87914226	     10.92632377	    -90.01959815	      0.00000000	     52.61850374
      0.87915989	     10.01263196	    -92.69253816	      0.00000000	     53.02697016
      0.87917752	      9.16928534	    -95.10241442	      0.00000000	     53.33918822
      0.87919516	      8.39253964	    -97.27682432	      0.00000000	     53.56645092
      0.87921279	      7.67860354	    -99.24075663	      0.00000000	     53.71887088
      0.87923479	      6.87056590	   -101.42894536	      0.00000000	     53.81768439
      0.87925678	      6.14708393	   -103.36366412	      0.00000000	     53.82947292
      0.87927877	      5.50113950	   -105.07895374	      0.00000000	     53.76751687
      0.87930076	      4.92600519	   -106.60450619	      0.00000000	     53.64324475
      0.87932734	      4.31630549	   -108.23172223	      0.00000000	     53.42376907
      0.87935392	      3.79021918	   -109.65839034	      0.00000000	     53.14213555
      0.87938050	      3.33807955	   -110.91737104	      0.00000000	     52.81044075
      0.87940707	      2.95108862	   -112.03624527	      0.00000000	     52.43867114
      0.87943941	      2.55674987	   -113.24149890	      0.00000000	     51.94419238
      0.87947174	      2.23442808	   -114.30760936	      0.00000000	     51.41445886
      0.87950407	      1.97311207	   -115.26206086	      0.00000000	     50.85887606
      0.87953640	      1.76330648	   -116.12691081	      0.00000000	     50.28482905
      0.87957600	      1.56472626	   -117.08956990	      0.00000000	     49.56504708
      0.87961559	      1.41874507	   -117.96959752	      0.00000000	     48.83428855
      0.87965518	      1.31513585	   -118.78636153	      0.00000000	     48.09853774
      0.87969478	      1.24559681	   -119.55459084	      0.00000000	     47.36219083
      0.87974453	      1.19633629	   -120.46807493	      0.00000000	     46.44091693
      0.87979429	      1.17995628	   -121.33876386	      0.00000000	     45.52818368
      0.87984404	      1.18857518	   -122.17823417	      0.00000000	     44.62694307
      0.87990418	      1.22401943	   -123.16272243	      0.00000000	     43.55561763
      0.87996431	      1.27978004	   -124.12332599	      0.00000000	     42.50584394
      0.88002445	      1.35050896	   -125.06654312	      0.00000000	     41.47866004
      0.88010100	      1.45643459	   -126.24856768	      0.00000000	     40.20445663
      0.88017755	      1.57552228	   -127.41470005	      0.00000000	     38.96752740
      0.88025410	      1.70455114	   -128.56813829	      0.00000000	     37.76733110
      0.88035348	      1.88368100	   -130.04955059	      0.00000000	     36.26262587
      0.88045285	      2.07360813	   -131.51484189	      0.00000000	     34.81623575
      0.88055223	      2.27286513	   -132.96510440	      0.00000000	     33.42584160
      0.88067308	      2.52652281	   -134.70930781	      0.00000000	     31.80704895
      0.88079394	      2.79166687	   -136.43259601	      0.00000000	     30.26350888
      0.88091479	      3.06745127	   -138.13528216	      0.00000000	     28.79125841
      0.88103565	      3.35301431	   -139.81763531	      0.00000000	     27.38649354
      0.88115650	      3.64739660	   -141.47994191	      0.00000000	     26.04556116
      0.88127735	      3.94953221	   -143.12252336	      0.00000000	     24.76494360
      0.88142334	      4.32321026	   -145.08091190	      0.00000000	     23.29359320
      0.88156933	      4.70447938	   -147.01170018	      0.00000000	     21.89950738
      0.88171532	      5.09134066	   -148.91557277	      0.00000000	     20.57710189
      0.88192158	      5.64391529	   -151.56097736	      0.00000000	     18.82056866
      0.88210499	      6.13786094	   -153.87071488	      0.00000000	     17.35876799
      0.88228839	      6.63149598	   -156.14175743	      0.00000000	     15.98258163
      0.88247180	      7.12279592	   -158.37529290	      0.00000000	     14.68563646
      0.88265520	      7.61107056	   -160.57236294	      0.00000000	     13.46322736
      0.88283861	      8.09654050	   -162.73384745	      0.00000000	     12.31180571
      0.88302201	      8.57975200	   -164.86058057	      0.00000000	     11.22840665
      0.88323584	      9.14110907	   -167.29728860	      0.00000000	     10.04762717
      0.88342459	      9.63552608	   -169.41106998	      0.00000000	      9.07597592
      0.88361334	     10.12924518	   -171.49101971	      0.00000000	      8.16799922
      0.88380209	     10.62224247	   -173.53821120	      0.00000000	      7.32136784
      0.88397170	     11.06429424	   -175.35070994	      0.00000000	      6.61112621
      0.88414130	     11.50492557	   -177.13853935	      0.00000000	      5.94708258
      0.88431090	     11.94345845	   -178.90258225	      0.00000000	      5.32773716
      0.88448050	     12.37911027	   -180.64373246	      0.00000000	      4.75162429
      0.88465011	     12.81105291	   -182.36288228	      0.00000000	      4.21730433
      0.88481971	     13.23846222	   -184.06091183	      0.00000000	      3.72335681
      0.88498931	     13.66055533	   -185.73868047	      0.00000000	      3.26837406
      0.88520599	     14.19093763	   -187.85398896	      0.00000000	      2.74156400
      0.88542267	     14.71019146	   -189.93923832	      0.00000000	      2.27313756
      0.88569970	     15.35617803	   -192.56395508	      0.00000000	      1.75457561
      0.88593230	     15.88195690	   -194.73401814	      0.00000000	      1.38451820
      0.88617283	     16.40888843	   -196.94736208	      0.00000000	      1.06021499
      0.88641335	     16.91831947	   -199.13120053	      0.00000000	      0.79080022
      0.88665387	     17.41000415	   -201.28694654	      0.00000000	      0.57156149
      0.88689440	     17.88388930	   -203.41580790	      0.00000000	      0.39754811
      0.88713492	     18.34007745	   -205.51877732	      0.00000000	      0.26358780
      0.88737544	     18.77879384	   -207.59662560	      0.00000000	      0.16433495
      0.88761596	     19.20035802	   -209.64989926	      0.00000000	      0.09434916
      0.88785649	     19.60515958	   -211.67892422	      0.00000000	      0.04819781
      0.88809701	     19.99363790	   -213.68381639	      0.00000000	      0.02057228
      0.88833753	     20.36626536	   -215.66449966	      0.00000000	      0.00640529
      0.88857806	     20.72353379	   -217.62073085	      0.00000000	      0.00097744
      0.88881858	     21.06594367	   -219.55213038	      0.00000000	      0.00000321
      0.88905910	     21.39399449	   -221.45821720	      0.00000000	      0.00000000
      0.88915092	     21.51552773	   -222.17908247	      0.00000000	      0.00000000
      0.88923905	     21.62965611	   -222.86758128	      0.00000000	      0.00000000
      0.88932718	     21.73676414	   -223.55388296	      0.00000000	      0.00000000
      0.88940354	     21.81752730	   -224.14818931	      0.00000000	      0.00000000
      0.88947989	     21.88041567	   -224.74354867	      0.00000000	      0.00000000
      0.88954461	     21.91473132	   -225.24981050	      0.00000000	      0.00000000
      0.88960933	     21.92727802	   -225.75818717	      0.00000000	      0.00000000
      0.88967404	     21.91400758	   -226.26907987	      0.00000000	      0.00000000
      0.88973219	     21.87681043	   -226.73043700	      0.00000000	      0.00000000
      0.88979033	     21.81280791	   -227.19408975	      0.00000000	      0.00000000
      0.88984848	     21.71931303	   -227.65999725	      0.00000000	      0.00000000
      0.88990662	     21.59373686	   -228.12801200	      0.00000000	      0.00000000
      0.88996476	     21.43359392	   -228.59788031	      0.00000000	      0.00000000
      0.89002291	     21.23650681	   -229.06924335	      0.00000000	      0.00000000
      0.89007509	     21.02631240	   -229.49315668	      0.00000000	      0.00000000
      0.89012727	     20.78298076	   -229.91749750	      0.00000000	      0.00000000
      0.89017945	     20.50503235	   -230.34179552	      0.00000000	      0.00000000
      0.89023163	     20.19106817	   -230.76551594	      0.00000000	      0.00000000
      0.89028381	     19.83977218	   -231.18806062	      0.00000000	      0.00000000
      0.89033599	     19.44991383	   -231.60876934	      0.00000000	      0.00000000
      0.89038817	     19.02035070	   -232.02692111	      0.00000000	      0.00000000
      0.89044035	     18.55003104	   -232.44173564	      0.00000000	      0.00000000
      0.89049253	     18.03799647	   -232.85237495	      0.00000000	      0.00000000
      0.89054471	     17.48338459	   -233.25794502	      0.00000000	      0.00000000
      0.89059689	     16.88543167	   -233.65749766	      0.00000000	      0.00000000
      0.89064907	     16.24347517	   -234.05003244	      0.00000000	      0.00000000
      0.89070125	     15.55695635	   -234.43449885	      0.00000000	      0.00000000
      0.89075343	     14.82542271	   -234.80979856	      0.00000000	      0.00000000
      0.89080561	     14.04853032	   -235.17478781	      0.00000000	      0.00000000
      0.89085779	     13.22604607	   -235.52828002	      0.00000000	      0.00000000
      0.89090997	     12.35784973	   -235.86904853	      0.00000000	      0.00000000
      0.89096215	     11.44393584	   -236.19582952	      0.00000000	      0.00000000
      0.89101433	     10.48441536	   -236.50732507	      0.00000000	      0.00000000
      0.89106651	      9.47951718	   -236.80220637	      0.00000000	      0.00000000
      0.89111869	      8.42958924	   -237.07911717	      0.00000000	      0.00000000
      0.89117087	      7.33509948	   -237.33667730	      0.00000000	      0.00000000
      0.89122305	      6.19663645	   -237.57348636	      0.00000000	      0.00000000
      0.89127523	      5.01490957	   -237.78812761	      0.00000000	      0.00000000
      0.89132741	      3.79074909	   -237.97917190	      0.00000000	      0.00000000
      0.89137959	      2.52510564	   -238.14518182	      0.00000000	      0.00000000
      0.89143178	      1.21904944	   -238.28471588	      0.00000000	      0.00000000
      0.89148396	     -0.12623090	   -238.39633288	      0.00000000	      0.00000000
      0.89153614	     -1.50943000	   -238.47859629	      0.00000000	      0.00000000
      0.89158832	     -2.92912773	   -238.53007870	      0.00000000	      0.00000000
      0.89164050	     -4.38379164	   -238.54936643	      0.00000000	      0.00000000
      0.89169268	     -5.87177986	   -238.53506402	      0.00000000	      0.00000000
      0.89174486	     -7.39134439	   -238.48579883	      0.00000000	      0.00000000
      0.89179704	     -8.94063480	   -238.40022565	      0.00000000	      0.00000000
      0.89184922	    -10.51770242	   -238.27703121	      0.00000000	      0.00000000
      0.89190140	    -12.12050486	   -238.11493871	      0.00000000	      0.00000000
      0.89195358	    -13.74691096	   -237.91271224	      0.00000000	      0.00000000
      0.89200576	    -15.39470615	   -237.66916112	      0.00000000	      0.00000000
      0.89205794	    -17.06159816	   -237.38314413	      0.00000000	      0.00000000
      0.89211012	    -18.74522302	   -237.05357359	      0.00000000	      0.00000000
      0.89216230	    -20.44315147	   -236.67941931	      0.00000000	      0.00000000
      0.89221448	    -22.15289561	   -236.25971233	      0.00000000	      0.00000000
      0.89226666	    -23.87191581	   -235.79354848	      0.00000000	      0.00000000
      0.89231884	    -25.59762790	   -235.28009167	      0.00000000	      0.00000000
      0.89237102	    -27.32741048	   -234.71857706	      0.00000000	      0.00000000
      0.89242320	    -29.05861250	   -234.10831381	      0.00000000	      0.00000000
      0.89247538	    -30.78856085	   -233.44868772	      0.00000000	      0.00000000
      0.89252756	    -32.51456816	   -232.73916347	      0.00000000	      0.00000000
      0.89259197	    -34.63572230	   -231.79383850	      0.00000000	      0.00000000
      0.89265639	    -36.74170539	   -230.77111421	      0.00000000	      0.00000000
      0.89272080	    -38.82747983	   -229.67050919	      0.00000000	      0.00000000
      0.89278521	    -40.88805558	   -228.49174032	      0.00000000	      0.00000000
      0.89286922	    -43.52947604	   -226.83681917	      0.00000000	      0.00000000
      0.89295322	    -46.10899856	   -225.04914646	      0.00000000	      0.00000000
      0.89303481	    -48.54533987	   -223.18659734	      0.00000000	      0.00000000
      0.89311641	    -50.90441960	   -221.20098956	      0.00000000	      0.00000000
      0.89318491	    -52.81890611	   -219.44030990	      0.00000000	      0.00000000
      0.89325341	    -54.66792236	   -217.59551012	      0.00000000	      0.00000000
      0.89332191	    -56.44683766	   -215.66815373	      0.00000000	      0.00000000
      0.89338307	    -57.97256539	   -213.87873156	      0.00000000	      0.00000000
      0.89344424	    -59.43600683	   -212.02630365	      0.00000000	      0.00000000
      0.89350541	    -60.83444422	   -210.11240323	      0.00000000	      0.00000000
      0.89356658	    -62.16535794	   -208.13868163	      0.00000000	      0.00000000
      0.89362775	    -63.42643199	   -206.10690081	      0.00000000	      0.00000000
      0.89368892	    -64.61555838	   -204.01892560	      0.00000000	      0.00000000
      0.89375009	    -65.73084041	   -201.87671574	      0.00000000	      0.00000000
      0.89380459	    -66.66108555	   -199.92373215	      0.00000000	      0.00000000
      0.89385910	    -67.53030638	   -197.93080702	      0.00000000	      0.00000000
      0.89391361	    -68.33759082	   -195.89948576	      0.00000000	      0.00000000
      0.89396812	    -69.08216205	   -193.83135375	      0.00000000	      0.00000000
      0.89402263	    -69.76337761	   -191.72803157	      0.00000000	      0.00000000
      0.89407713	    -70.38072809	   -189.59117033	      0.00000000	      0.00000000
      0.89413164	    -70.93383539	   -187.42244696	      0.00000000	      0.00000000
      0.89418615	    -71.42245055	   -185.22355967	      0.00000000	      0.00000000
      0.89424066	    -71.84645129	   -182.99622344	      0.00000000	      0.00000000
      0.89429517	    -72.20583910	   -180.74216566	      0.00000000	      0.00000000
      0.89434967	    -72.50073607	   -178.46312184	      0.00000000	      0.00000000
      0.89440418	    -72.73138144	   -176.16083154	      0.00000000	      0.00000000
      0.89445869	    -72.89812784	   -173.83703435	      0.00000000	      0.00000000
      0.89451320	    -73.00143730	   -171.49346612	      0.00000000	      0.00000000
      0.89456771	    -73.04187708	   -169.13185533	      0.00000000	      0.00000000
      0.89462221	    -73.02011529	   -166.75391960	      0.00000000	      0.00000000
      0.89467672	    -72.93691636	   -164.36136240	      0.00000000	      0.00000000
      0.89473123	    -72.79313637	   -161.95587004	      0.00000000	      0.00000000
      0.89478574	    -72.58971828	   -159.53910867	      0.00000000	      0.00000000
      0.89484024	    -72.32768712	   -157.11272163	      0.00000000	      0.00000000
      0.89489475	    -72.00814501	   -154.67832692	      0.00000000	      0.00000000
      0.89494926	    -71.63226628	   -152.23751488	      0.00000000	      0.00000000
      0.89500377	    -71.20129246	   -149.79184603	      0.00000000	      0.00000000
      0.89505828	    -70.71652736	   -147.34284917	      0.00000000	      0.00000000
      0.89511278	    -70.17933207	   -144.89201954	      0.00000000	      0.00000000
      0.89516729	    -69.59112013	   -142.44081730	      0.00000000	      0.00000000
      0.89522180	    -68.95335261	   -139.99066612	      0.00000000	      0.00000000
      0.89527631	    -68.26753338	   -137.54295186	      0.00000000	      0.00000000
      0.89533082	    -67.53520439	   -135.09902159	      0.00000000	      0.00000000
      0.89538532	    -66.75794105	   -132.66018260	      0.00000000	      0.00000000
      0.89543983	    -65.93734777	   -130.22770164	      0.00000000	      0.00000000
      0.89549434	    -65.07505350	   -127.80280433	      0.00000000	      0.00000000
      0.89554885	    -64.17270755	   -125.38667459	      0.00000000	      0.00000000
      0.89560336	    -63.23197536	   -122.98045436	      0.00000000	      0.00000000
      0.89565786	    -62.25453460	   -120.58524328	      0.00000000	      0.00000000
      0.89571237	    -61.24207122	   -118.20209863	      0.00000000	      0.00000000
      0.89576688	    -60.19627581	   -115.83203525	      0.00000000	      0.00000000
      0.89582139	    -59.11883999	   -113.47602565	      0.00000000	      0.00000000
      0.89587590	    -58.01145305	   -111.13500017	      0.00000000	      0.00000000
      0.89593040	    -56.87579866	   -108.80984725	      0.00000000	      0.00000000
      0.89598491	    -55.71355180	   -106.50141373	      0.00000000	      0.00000000
      0.89603942	    -54.52637584	   -104.21050532	      0.00000000	      0.00000000
      0.89609393	    -53.31591974	   -101.93788701	      0.00000000	      0.00000000
      0.89614844	    -52.08381546	    -99.68428365	      0.00000000	      0.00000000
      0.89620294	    -50.83167548	    -97.45038053	      0.00000000	      0.00000000
      0.89625745	    -49.56109054	    -95.23682400	      0.00000000	      0.00000000
      0.89631196	    -48.27362743	    -93.04422221	      0.00000000	      0.00000000
      0.89636647	    -46.97082709	    -90.87314576	      0.00000000	      0.00000000
      0.89642098	    -45.65420268	    -88.72412853	      0.00000000	      0.00000000
      0.89647548	    -44.32523796	    -86.59766840	      0.00000000	      0.00000000
      0.89652999	    -42.98538569	    -84.49422814	      0.00000000	      0.00000000
      0.89658450	    -41.63606624	    -82.41423618	      0.00000000	      0.00000000
      0.89663901	    -40.27866636	    -80.35808752	      0.00000000	      0.00000000
      0.89669352	    -38.91453797	    -78.32614456	      0.00000000	      0.00000000
      0.89674802	    -37.54499723	    -76.31873800	      0.00000000	      0.00000000
      0.89680253	    -36.17132361	    -74.33616774	      0.00000000	      0.00000000
      0.89685704	    -34.79475916	    -72.37870377	      0.00000000	      0.00000000
      0.89692262	    -33.13643675	    -70.05722305	      0.00000000	      0.00000000
      0.89698820	    -31.47769245	    -67.77279762	      0.00000000	      0.00000000
      0.89705378	    -29.82046734	    -65.52573692	      0.00000000	      0.00000000
      0.89711936	    -28.16661979	    -63.31629603	      0.00000000	      0.00000000
      0.89718494	    -26.51792507	    -61.14467793	      0.00000000	      0.00000000
      0.89725052	    -24.87607521	    -59.01103573	      0.00000000	      0.00000000
      0.89731610	    -23.24267915	    -56.91547492	      0.00000000	      0.00000000
      0.89738168	    -21.61926312	    -54.85805551	      0.00000000	      0.00000000
      0.89744726	    -20.00727118	    -52.83879421	      0.00000000	      0.00000000
      0.89751284	    -18.40806606	    -50.85766655	      0.00000000	      0.00000000
      0.89757842	    -16.82293016	    -48.91460892	      0.00000000	      0.00000000
      0.89764401	    -15.25306666	    -47.00952060	      0.00000000	      0.00000000
      0.89770959	    -13.69960093	    -45.14226580	      0.00000000	      0.00000000
      0.89777517	    -12.16358195	    -43.31267551	      0.00000000	      0.00000000
      0.89785437	    -10.33323695	    -41.15307539	      0.00000000	      0.00000000
      0.89793356	     -8.53132692	    -39.04770306	      0.00000000	      0.00000000
      0.89801276	     -6.75927614	    -36.99609105	      0.00000000	      0.00000000
      0.89809196	     -5.01836311	    -34.99771818	      0.00000000	      0.00000000
      0.89817116	     -3.30972590	    -33.05201392	      0.00000000	      0.00000000
      0.89825036	     -1.63436769	    -31.15836247	      0.00000000	      0.00000000
      0.89832956	      0.00683767	    -29.31610674	      0.00000000	      0.00000000
      0.89840876	      1.61313985	    -27.52455214	      0.00000000	      0.00000000
      0.89848796	      3.18390633	    -25.78297020	      0.00000000	      0.00000000
      0.89858409	      5.04213700	    -23.73495106	      0.00000000	      0.00000000
      0.89868023	      6.84652447	    -21.75803626	      0.00000000	      0.00000000
      0.89877637	      8.59656067	    -19.85076519	      0.00000000	      0.00000000
      0.89887251	     10.29193822	    -18.01163422	      0.00000000	      0.00000000
      0.89896865	     11.93253525	    -16.23910408	      0.00000000	      0.00000000
      0.89906478	     13.51840075	    -14.53160674	      0.00000000	      0.00000000
      0.89918482	     15.42198912	    -12.48851481	      0.00000000	      0.00000000
      0.89930486	     17.24129659	    -10.54119559	      0.00000000	      0.00000000
      0.89942490	     18.97733805	     -8.68649599	      0.00000000	      0.00000000
      0.89957396	     21.01922041	     -6.50748038	      0.00000000	      0.00000000
      0.89972302	     22.93766531	     -4.46037217	      0.00000000	      0.00000000
      0.89990429	     25.10926637	     -2.14003628	      0.00000000	      0.00000000
      0.90006030	     26.84129879	     -0.28410348	      0.00000000	      0.00000000
      0.90021630	     28.45171773	      1.44842225	      0.00000000	      0.00000000
      0.90035610	     29.79564534	      2.90148906	      0.00000000	      0.00000000
      0.90049590	     31.04961511	      4.26519735	      0.00000000	      0.00000000
      0.90063570	     32.21739260	      5.54396356	      0.00000000	     -0.00000000
      0.90077551	     33.30277556	      6.74207197	      0.00000000	     -0.00000000
      0.90091531	     34.30956243	      7.86366804	      0.00000000	     -0.00000000
      0.90105511	     35.24152573	      8.91275368	      0.00000000	     -0.00000000
      0.90119491	     36.10238963	      9.89318405	      0.00000000	     -0.00000000
      0.90133471	     36.89581114	     10.80866568	      0.00000000	     -0.00000000
      0.90147452	     37.62536453	     11.66275577	      0.00000000	     -0.00000000
      0.90161432	     38.29452858	     12.45886242	      0.00000000	     -0.00000000
      0.90175412	     38.90667649	     13.20024578	      0.00000000	     -0.00000000
      0.90189392	     39.46506798	     13.89001989	      0.00000000	     -0.00000000
      0.90203372	     39.97284352	     14.53115517	      0.00000000	     -0.00000000
      0.90217353	     40.43302020	     15.12648141	      0.00000000	     -0.00000000
      0.90231333	     40.84848925	     15.67869122	      0.00000000	     -0.00000000
      0.90245313	     41.22201485	     16.19034378	      0.00000000	     -0.00000000
      0.90259293	     41.55623401	     16.66386891	      0.00000000	     -0.00000000
      0.90273273	     41.85365750	     17.10157133	      0.00000000	     -0.00000000
      0.90287254	     42.11667154	     17.50563506	      0.00000000	     -0.00000000
      0.90301234	     42.34754019	     17.87812793	      0.00000000	     -0.00000000
      0.90315214	     42.54840819	     18.22100617	      0.00000000	     -0.00000000
      0.90329194	     42.72130439	     18.53611898	      0.00000000	     -0.00000000
      0.90343175	     42.86814534	     18.82521311	      0.00000000	     -0.00000000
      0.90357155	     42.99073928	     19.08993740	     -0.00000000	     -0.00000000
      0.90374048	     43.10895852	     19.37951713	     -0.00000000	     -0.00000000
      0.90390941	     43.19706009	     19.63834907	     -0.00000000	     -0.00000072
      0.90407834	     43.25765954	     19.86882734	     -0.00000000	     -0.00001901
      0.90424726	     43.29316892	     20.07317335	     -0.00000000	     -0.00009020
      0.90441619	     43.30581530	     20.25344825	     -0.00000000	     -0.00025458
      0.90462115	     43.29341893	     20.44259229	     -0.00000000	     -0.00064273
      0.90482610	     43.25372796	     20.60224422	     -0.00000000	     -0.00131753
      0.90503106	     43.18979550	     20.73526857	     -0.00000000	     -0.00236755
      0.90531553	     43.06598367	     20.88060708	     -0.00000000	     -0.00461479
      0.90553927	     42.94375809	     20.96645807	     -0.00000000	     -0.00716395
      0.90576946	     42.79839311	     21.03174603	     -0.00000000	     -0.01062468
      0.90599965	     42.63581077	     21.07626539	     -0.00000000	     -0.01503127
      0.90622985	     42.45840639	     21.10237216	     -0.00000000	     -0.02045963
      0.90642964	     42.29409636	     21.11175596	     -0.00000000	     -0.02603950
      0.90662944	     42.12145480	     21.11010442	     -0.00000000	     -0.03244436
      0.90682923	     41.94162199	     21.09855592	     -0.00000000	     -0.03967478
      0.90702903	     41.75561326	     21.07814137	     -0.00000000	     -0.04771570
      0.90722882	     41.56434292	     21.04979765	     -0.00000000	     -0.05653755
      0.90742861	     41.36863521	     21.01437661	     -0.00000000	     -0.06609786
      0.90762841	     41.16923305	     20.97265278	     -0.00000000	     -0.07634327
      0.90780709	     40.98834298	     20.93058247	     -0.00000000	     -0.08603564
      0.90798576	     40.80545332	     20.88449125	     -0.00000000	     -0.09617778
      0.90816444	     40.62097013	     20.83480542	     -0.00000000	     -0.10671832
      0.90834312	     40.43525297	     20.78191343	     -0.00000000	     -0.11760434
      0.90852179	     40.24862682	     20.72617144	     -0.00000000	     -0.12878250
      0.90870047	     40.06138604	     20.66790618	     -0.00000000	     -0.14019997
      0.90887915	     39.87379696	     20.60741731	     -0.00000000	     -0.15180526
      0.90905782	     39.68610019	     20.54497955	     -0.00000000	     -0.16354881
      0.90923650	     39.49851265	     20.48084465	     -0.00000000	     -0.17538357
      0.90941518	     39.31122955	     20.41524312	     -0.00000000	     -0.18726529
      0.90959385	     39.12442613	     20.34838591	     -0.00000000	     -0.19915283
      0.90977253	     38.93825933	     20.28046592	     -0.00000000	     -0.21100824
      0.90995121	     38.75286929	     20.21165941	     -0.00000000	     -0.22279690
      0.91012989	     38.56838078	     20.14212727	     -0.00000000	     -0.23448746
      0.91030856	     38.38490447	     20.07201623	     -0.00000000	     -0.24605177
      0.91048724	     38.20253818	     20.00145995	     -0.00000000	     -0.25746480
      0.91066592	     38.02136797	     19.93058008	     -0.00000000	     -0.26870450
      0.91084459	     37.84146917	     19.85948713	     -0.00000000	     -0.27975161
      0.91102327	     37.66290732	     19.78828142	     -0.00000000	     -0.29058949
      0.91120195	     37.48573906	     19.71705385	     -0.00000000	     -0.30120398
      0.91138062	     37.31001295	     19.64588664	     -0.00000000	     -0.31158315
      0.91155930	     37.13577017	     19.57485403	     -0.00000000	     -0.32171717
      0.91173798	     36.96304524	     19.50402296	     -0.00000000	     -0.33159808
      0.91191665	     36.79186664	     19.43345360	     -0.00000000	     -0.34121968
      0.91209533	     36.62225736	     19.36319992	     -0.00000000	     -0.35057728
      0.91227401	     36.45423547	     19.29331021	     -0.00000000	     -0.35966764
      0.91245269	     36.28781456	     19.22382754	     -0.00000000	     -0.36848875
      0.91263136	     36.12300421	     19.15479020	     -0.00000000	     -0.37703974
      0.91281004	     35.95981041	     19.08623206	     -0.00000000	     -0.38532071
      0.91298872	     35.79823587	     19.01818301	     -0.00000000	     -0.39333267
      0.91316739	     35.63828042	     18.95066921	     -0.00000000	     -0.40107739
      0.91334607	     35.47994131	     18.88371351	     -0.00000000	     -0.40855732
      0.91352475	     35.32321345	     18.81733564	     -0.00000000	     -0.41577551
      0.91370342	     35.16808973	     18.75155253	     -0.00000000	     -0.42273552
      0.91388210	     35.01456118	     18.68637857	     -0.00000000	     -0.42944133
      0.91406078	     34.86261725	     18.62182579	     -0.00000000	     -0.43589732
      0.91423945	     34.71224597	     18.55790411	     -0.00000000	     -0.44210816
      0.91441813	     34.56343415	     18.49462149	     -0.00000000	     -0.44807880
      0.91459681	     34.41616749	     18.43198418	     -0.00000000	     -0.45381440
      0.91477549	     34.27043078	     18.36999679	     -0.00000000	     -0.45932029
      0.91495416	     34.12620802	     18.30866252	     -0.00000000	     -0.46460193
      0.91513284	     33.98348251	     18.24798325	     -0.00000000	     -0.46966488
      0.91531152	     33.84223697	     18.18795968	     -0.00000000	     -0.47451477
      0.91549019	     33.70245367	     18.12859145	     -0.00000000	     -0.47915729
      0.91566887	     33.56411448	     18.06987726	     -0.00000000	     -0.48359811
      0.91584755	     33.42720096	     18.01181494	     -0.00000000	     -0.48784294
      0.91602622	     33.29169443	     17.95440155	     -0.00000000	     -0.49189744
      0.91620490	     33.15757605	     17.89763348	     -0.00000000	     -0.49576726
      0.91638358	     33.02482683	     17.84150648	     -0.00000000	     -0.49945797
      0.91656226	     32.89342776	     17.78601580	     -0.00000000	     -0.50297510
      0.91674093	     32.76335978	     17.73115619	     -0.00000000	     -0.50632410
      0.91691961	     32.63460386	     17.67692199	     -0.00000000	     -0.50951035
      0.91709829	     32.50714103	     17.62330716	     -0.00000000	     -0.51253911
      0.91727696	     32.38095241	     17.57030536	     -0.00000000	     -0.51541558
      0.91745564	     32.25601925	     17.51790996	     -0.00000000	     -0.51814484
      0.91763432	     32.13232291	     17.46611411	     -0.00000000	     -0.52073186
      0.91781299	     32.00984495	     17.41491076	     -0.00000000	     -0.52318151
      0.91799167	     31.88856710	     17.36429268	     -0.00000000	     -0.52549856
      0.91817035	     31.76847129	     17.31425252	     -0.00000000	     -0.52768764
      0.91834902	     31.64953968	     17.26478282	     -0.00000000	     -0.52975328
      0.91852770	     31.53175464	     17.21587604	     -0.00000000	     -0.53169990
      0.91870638	     31.41509878	     17.16752457	     -0.00000000	     -0.53353178
      0.91888506	     31.29955497	     17.11972078	     -0.00000000	     -0.53525311
      0.91906373	     31.18510632	     17.07245699	     -0.00000000	     -0.53686796
      0.91924241	     31.07173621	     17.02572554	     -0.00000000	     -0.53838026
      0.91942109	     30.95942827	     16.97951877	     -0.00000000	     -0.53979385
      0.91959976	     30.84816642	     16.93382903	     -0.00000000	     -0.54111246
      0.91977844	     30.73793482	     16.88864874	     -0.00000000	     -0.54233968
      0.91995712	     30.62871793	     16.84397032	     -0.00000000	     -0.54347901
      0.92013579	     30.52050045	     16.79978627	     -0.00000000	     -0.54453385
      0.92031447	     30.41326739	     16.75608915	     -0.00000000	     -0.54550748
      0.92049315	     30.30700399	     16.71287160	     -0.00000000	     -0.54640307
      0.92067182	     30.20169579	     16.67012631	     -0.00000000	     -0.54722369
      0.92085050	     30.09732858	     16.62784607	     -0.00000000	     -0.54797234
      0.92102918	     29.99388843	     16.58602375	     -0.00000000	     -0.54865188
      0.92120786	     29.89136166	     16.54465232	     -0.00000000	     -0.54926509
      0.92138653	     29.78973485	     16.50372484	     -0.00000000	     -0.54981466
      0.92156521	     29.68899486	     16.46323445	     -0.00000000	     -0.55030319
      0.92174389	     29.58912876	     16.42317443	     -0.00000000	     -0.55073320
      0.92192256	     29.49012391	     16.38353811	     -0.00000000	     -0.55110709
      0.92210124	     29.39196790	     16.34431898	     -0.00000000	     -0.55142720
      0.92227992	     29.29464856	     16.30551057	     -0.00000000	     -0.55169580
      0.92245859	     29.19815395	     16.26710658	     -0.00000000	     -0.55191506
      0.92263727	     29.10247240	     16.22910078	     -0.00000000	     -0.55208707
      0.92281595	     29.00759243	     16.19148704	     -0.00000000	     -0.55221385
      0.92299462	     28.91350279	     16.15425936	     -0.00000000	     -0.55229737
      0.92317330	     28.82019247	     16.11741183	     -0.00000000	     -0.55233950
      0.92335198	     28.72765067	     16.08093865	     -0.00000000	     -0.55234205
      0.92353066	     28.63586679	     16.04483414	     -0.00000000	     -0.55230678
      0.92370933	     28.54483046	     16.00909269	     -0.00000000	     -0.55223536
      0.92388801	     28.45453148	     15.97370883	     -0.00000000	     -0.55212941
      0.92406669	     28.36495988	     15.93867716	     -0.00000000	     -0.55199051
      0.92424536	     28.27610587	     15.90399242	     -0.00000000	     -0.55182015
      0.92442404	     28.18795985	     15.86964941	     -0.00000000	     -0.55161978
      0.92460272	     28.10051242	     15.83564305	     -0.00000000	     -0.55139080
      0.92478139	     28.01375434	     15.80196836	     -0.00000000	     -0.55113455
      0.92496007	     27.92767657	     15.76862044	     -0.00000000	     -0.55085232
      0.92513875	     27.84227023	     15.73559451	     -0.00000000	     -0.55054535
      0.92531743	     27.75752660	     15.70288586	     -0.00000000	     -0.55021485
      0.92549610	     27.67343716	     15.67048988	     -0.00000000	     -0.54986197
      0.92567478	     27.58999352	     15.63840204	     -0.00000000	     -0.54948780
      0.92585346	     27.50718747	     15.60661793	     -0.00000000	     -0.54909342
      0.92603213	     27.42501093	     15.57513319	     -0.00000000	     -0.54867985
      0.92621081	     27.34345599	     15.54394356	     -0.00000000	     -0.54824808
      0.92638949	     27.26251490	     15.51304487	     -0.00000000	     -0.54779905
      0.92656816	     27.18218001	     15.48243302	     -0.00000000	     -0.54733367
      0.92674684	     27.10244387	     15.45210401	     -0.00000000	     -0.54685282
      0.92692552	     27.02329911	     15.42205389	     -0.00000000	     -0.54635734
      0.92710419	     26.94473853	     15.39227881	     -0.00000000	     -0.54584803
      0.92728287	     26.86675505	     15.36277499	     -0.00000000	     -0.54532567
      0.92746155	     26.78934173	     15.33353873	     -0.00000000	     -0.54479101
      0.92764023	     26.71249173	     15.30456637	     -0.00000000	     -0.54424476
      0.92781890	     26.63619836	     15.27585437	     -0.00000000	     -0.54368761
      0.92799758	     26.56045502	     15.24739922	     -0.00000000	     -0.54312022
      0.92817626	     26.48525525	     15.21919751	     -0.00000000	     -0.54254323
      0.92835493	     26.41059271	     15.19124586	     -0.00000000	     -0.54195724
      0.92853361	     26.33646113	     15.16354099	     -0.00000000	     -0.54136283
      0.92871229	     26.26285439	     15.13607967	     -0.00000000	     -0.54076056
      0.92889096	     26.18976647	     15.10885872	     -0.00000000	     -0.54015098
      0.92906964	     26.11719142	     15.08187503	     -0.00000000	     -0.53953460
      0.92924832	     26.04512344	     15.05512557	     -0.00000000	     -0.53891190
      0.92942699	     25.97355680	     15.02860733	     -0.00000000	     -0.53828338
      0.92960567	     25.90248586	     15.00231739	     -0.00000000	     -0.53764947
      0.92978435	     25.83190510	     14.97625287	     -0.00000000	     -0.53701062
      0.92996303	     25.76180906	     14.95041094	     -0.00000000	     -0.53636724
      0.93014170	     25.69219241	     14.92478883	     -0.00000000	     -0.53571973
      0.93032038	     25.62304986	     14.89938383	     -0.00000000	     -0.53506849
      0.93049906	     25.55437626	     14.87419327	     -0.00000000	     -0.53441386
      0.93067773	     25.48616649	     14.84921452	     -0.00000000	     -0.53375621
      0.93085641	     25.41841556	     14.82444503	     -0.00000000	     -0.53309587
      0.93103509	     25.35111852	     14.79988226	     -0.00000000	     -0.53243317
      0.93121376	     25.28427053	     14.77552375	     -0.00000000	     -0.53176841
      0.93139244	     25.21786680	     14.75136705	     -0.00000000	     -0.53110189
      0.93157112	     25.15190265	     14.72740980	     -0.00000000	     -0.53043388
      0.93174979	     25.08637344	     14.70364963	     -0.00000000	     -0.52976467
      0.93192847	     25.02127461	     14.68008426	     -0.00000000	     -0.52909450
      0.93210715	     24.95660169	     14.65671143	     -0.00000000	     -0.52842363
      0.93228583	     24.89235025	     14.63352891	     -0.00000000	     -0.52775229
      0.93246450	     24.82851595	     14.61053452	     -0.00000000	     -0.52708071
      0.93264318	     24.76509450	     14.58772614	     -0.00000000	     -0.52640910
      0.93282186	     24.70208169	     14.56510164	     -0.00000000	     -0.52573767
      0.93300053	     24.63947337	     14.54265898	     -0.00000000	     -0.52506661
      0.93317921	     24.57726543	     14.52039611	     -0.00000000	     -0.52439611
      0.93335789	     24.51545385	     14.49831105	     -0.00000000	     -0.52372634
      0.93357253	     24.44168102	     14.47200108	     -0.00000000	     -0.52292268
      0.93378717	     24.36856963	     14.44597347	     -0.00000000	     -0.52212144
      0.93394474	     24.31518181	     14.42700233	     -0.00000000	     -0.52153385
      0.93413914	     24.24972660	     14.40378023	     -0.00000000	     -0.52081048
      0.93433354	     24.18475946	     14.38077019	     -0.00000000	     -0.52008933
      0.93452554	     24.12098839	     14.35822486	     -0.00000000	     -0.51937874
      0.93471754	     24.05767210	     14.33587815	     -0.00000000	     -0.51867053
      0.93491646	     23.99248371	     14.31291285	     -0.00000000	     -0.51793892
      0.93511538	     23.92778191	     14.29015863	     -0.00000000	     -0.51721022
      0.93530572	     23.86625088	     14.26855912	     -0.00000000	     -0.51651525
      0.93549606	     23.80514761	     14.24714590	     -0.00000000	     -0.51582313
      0.93569548	     23.74151798	     14.22488814	     -0.00000000	     -0.51510062
      0.93589490	     23.67836329	     14.20283508	     -0.00000000	     -0.51438160
      0.93607864	     23.62051814	     14.18267266	     -0.00000000	     -0.51372173
      0.93626237	     23.56305414	     14.16267594	     -0.00000000	     -0.51306488
      0.93646337	     23.50056124	     14.14096866	     -0.00000000	     -0.51234937
      0.93666438	     23.43854346	     14.11946429	     -0.00000000	     -0.51163790
      0.93683107	     23.38739181	     14.10175880	     -0.00000000	     -0.51105038
      0.93703878	     23.32402856	     14.07986476	     -0.00000000	     -0.51032172
      0.93724650	     23.26118130	     14.05818810	     -0.00000000	     -0.50959783
      0.93740657	     23.21298039	     14.04159326	     -0.00000000	     -0.50904231
      0.93760049	     23.15494438	     14.02164462	     -0.00000000	     -0.50837285
      0.93779440	     23.09730394	     14.00186682	     -0.00000000	     -0.50770738
      0.93798962	     23.03961049	     13.98210762	     -0.00000000	     -0.50704101
      0.93818484	     22.98232559	     13.96252289	     -0.00000000	     -0.50637890
      0.93836234	     22.93051907	     13.94484294	     -0.00000000	     -0.50578004
      0.93853985	     22.87903229	     13.92730077	     -0.00000000	     -0.50518467
      0.93873937	     22.82147316	     13.90772538	     -0.00000000	     -0.50451915
      0.93893890	     22.76434815	     13.88833256	     -0.00000000	     -0.50385844
      0.93909528	     22.71978476	     13.87323079	     -0.00000000	     -0.50334323
      0.93929605	     22.66289012	     13.85398296	     -0.00000000	     -0.50268562
      0.93949683	     22.60642312	     13.83491485	     -0.00000000	     -0.50203296
      0.93965558	     22.56198003	     13.81993398	     -0.00000000	     -0.50151965
      0.93985404	     22.50673956	     13.80134527	     -0.00000000	     -0.50088194
      0.94005250	     22.45188590	     13.78292112	     -0.00000000	     -0.50024896
      0.94021411	     22.40744050	     13.76801947	     -0.00000000	     -0.49973654
      0.94042542	     22.34964490	     13.74867727	     -0.00000000	     -0.49907080
      0.94063672	     22.29234840	     13.72953932	     -0.00000000	     -0.49841108
      0.94079261	     22.25019479	     13.71548696	     -0.00000000	     -0.49792660
      0.94094850	     22.20832859	     13.70155028	     -0.00000000	     -0.49744557
      0.94112193	     22.16194929	     13.68613705	     -0.00000000	     -0.49691334
      0.94129535	     22.11584892	     13.67084230	     -0.00000000	     -0.49638480
      0.94148522	     22.06562161	     13.65420905	     -0.00000000	     -0.49580978
      0.94167508	     22.01574127	     13.63772118	     -0.00000000	     -0.49523933
      0.94183086	     21.97499444	     13.62427634	     -0.00000000	     -0.49477407
      0.94203502	     21.92187539	     13.60678101	     -0.00000000	     -0.49416843
      0.94223919	     21.86916376	     13.58945472	     -0.00000000	     -0.49356820
      0.94239879	     21.82810281	     13.57598407	     -0.00000000	     -0.49310165
      0.94255839	     21.78729869	     13.56261880	     -0.00000000	     -0.49263849
      0.94273271	     21.74291741	     13.54810723	     -0.00000000	     -0.49213564
      0.94290702	     21.69880193	     13.53370815	     -0.00000000	     -0.49163654
      0.94308839	     21.65311111	     13.51882277	     -0.00000000	     -0.49112066
      0.94326977	     21.60770875	     13.50405895	     -0.00000000	     -0.49060886
      0.94342452	     21.56913616	     13.49153835	     -0.00000000	     -0.49017491
      0.94363789	     21.51621718	     13.47439447	     -0.00000000	     -0.48958085
      0.94385126	     21.46379848	     13.45744981	     -0.00000000	     -0.48899333
      0.94398554	     21.43080545	     13.44680559	     -0.00000000	     -0.48862480
      0.94411983	     21.39804631	     13.43625135	     -0.00000000	     -0.48825917
      0.94430474	     21.35310379	     13.42179703	     -0.00000000	     -0.48775865
      0.94448966	     21.30847285	     13.40747128	     -0.00000000	     -0.48726255
      0.94465552	     21.26857718	     13.39469024	     -0.00000000	     -0.48682028
      0.94482138	     21.22893218	     13.38201232	     -0.00000000	     -0.48638156
      0.94497594	     21.19212465	     13.37026265	     -0.00000000	     -0.48597522
      0.94518539	     21.14250120	     13.35445379	     -0.00000000	     -0.48542877
      0.94539483	     21.09328965	     13.33881252	     -0.00000000	     -0.48488811
      0.94554036	     21.05914162	     13.32798076	     -0.00000000	     -0.48451426
      0.94568589	     21.02522740	     13.31724074	     -0.00000000	     -0.48414348
      0.94582241	     20.99351876	     13.30721523	     -0.00000000	     -0.48379761
      0.94604103	     20.94293542	     13.29125428	     -0.00000000	     -0.48324747
      0.94619421	     20.90782551	     13.28019959	     -0.00000000	     -0.48286630
      0.94634740	     20.87272564	     13.26916734	     -0.00000000	     -0.48248653
      0.94650059	     20.83784578	     13.25822386	     -0.00000000	     -0.48210986
      0.94665659	     20.80244665	     13.24713740	     -0.00000000	     -0.48172860
      0.94686760	     20.75481078	     13.23225066	     -0.00000000	     -0.48121709
      0.94707860	     20.70755790	     13.21752089	     -0.00000000	     -0.48071118
      0.94722277	     20.67531147	     13.20748957	     -0.00000000	     -0.48036727
      0.94736694	     20.64328558	     13.19754458	     -0.00000000	     -0.48002632
      0.94753239	     20.60664827	     13.18618855	     -0.00000000	     -0.47963741
      0.94774052	     20.56083193	     13.17201976	     -0.00000000	     -0.47915257
      0.94792882	     20.51958679	     13.15929533	     -0.00000000	     -0.47871768
      0.94816156	     20.46896298	     13.14371847	     -0.00000000	     -0.47818578
      0.94830967	     20.43685766	     13.13386249	     -0.00000000	     -0.47784976
      0.94849029	     20.39793713	     13.12193939	     -0.00000000	     -0.47744352
      0.94866271	     20.36093720	     13.11062954	     -0.00000000	     -0.47705866
      0.94888166	     20.31423850	     13.09639082	     -0.00000000	     -0.47657464
      0.94902423	     20.28396867	     13.08718250	     -0.00000000	     -0.47626202
      0.94924940	     20.23633468	     13.07272526	     -0.00000000	     -0.47577197
      0.94939209	     20.20644076	     13.06367585	     -0.00000000	     -0.47546525
      0.94953477	     20.17653474	     13.05463776	     -0.00000000	     -0.47515955
      0.94971387	     20.13921147	     13.04338265	     -0.00000000	     -0.47477917
      0.94990293	     20.09997820	     13.03157989	     -0.00000000	     -0.47438088
      0.95009199	     20.06101315	     13.01988851	     -0.00000000	     -0.47398673
      0.95024750	     20.02902556	     13.01031139	     -0.00000000	     -0.47366450
      0.95040301	     19.99725242	     13.00081995	     -0.00000000	     -0.47334532
      0.95057789	     19.96160161	     12.99019266	     -0.00000000	     -0.47298861
      0.95075276	     19.92621778	     12.97967223	     -0.00000000	     -0.47263573
      0.95092764	     19.89084875	     12.96917854	     -0.00000000	     -0.47228462
      0.95108328	     19.85968806	     12.95995849	     -0.00000000	     -0.47197610
      0.95123892	     19.82848653	     12.95074280	     -0.00000000	     -0.47166855
      0.95139456	     19.79753746	     12.94162455	     -0.00000000	     -0.47136435
      0.95156366	     19.76394414	     12.93174751	     -0.00000000	     -0.47103558
      0.95173276	     19.73062569	     12.92197801	     -0.00000000	     -0.47071057
      0.95190186	     19.69729470	     12.91222471	     -0.00000000	     -0.47038698
      0.95207096	     19.66432033	     12.90260481	     -0.00000000	     -0.47006781
      0.95221085	     19.63696783	     12.89463828	     -0.00000000	     -0.46980431
      0.95235074	     19.60983352	     12.88675475	     -0.00000000	     -0.46954362
      0.95253303	     19.57453841	     12.87652236	     -0.00000000	     -0.46920598
      0.95271532	     19.53955143	     12.86641098	     -0.00000000	     -0.46887258
      0.95285305	     19.51307241	     12.85877246	     -0.00000000	     -0.46862148
      0.95299078	     19.48679638	     12.85121156	     -0.00000000	     -0.46837302
      0.95317360	     19.45198650	     12.84121722	     -0.00000000	     -0.46804531
      0.95335641	     19.41747734	     12.83134144	     -0.00000000	     -0.46772177
      0.95349308	     19.39163277	     12.82395879	     -0.00000000	     -0.46748066
      0.95362974	     19.36598707	     12.81665214	     -0.00000000	     -0.46724213
      0.95381300	     19.33166101	     12.80689441	     -0.00000000	     -0.46692430
      0.95399626	     19.29763992	     12.79725651	     -0.00000000	     -0.46661068
      0.95412931	     19.27287951	     12.79025430	     -0.00000000	     -0.46638357
      0.95426237	     19.24831211	     12.78332547	     -0.00000000	     -0.46615894
      0.95444662	     19.21435558	     12.77377059	     -0.00000000	     -0.46584988
      0.95463087	     19.18070141	     12.76433477	     -0.00000000	     -0.46554500
      0.95476180	     19.15672179	     12.75762288	     -0.00000000	     -0.46532887
      0.95489273	     19.13293066	     12.75098247	     -0.00000000	     -0.46511515
      0.95507746	     19.09942590	     12.74165276	     -0.00000000	     -0.46481557
      0.95526219	     19.06622295	     12.73244190	     -0.00000000	     -0.46452017
      0.95539084	     19.04302754	     12.72601772	     -0.00000000	     -0.46431487
      0.95551949	     19.02001682	     12.71966334	     -0.00000000	     -0.46411189
      0.95570454	     18.98697802	     12.71056153	     -0.00000000	     -0.46382187
      0.95588959	     18.95423860	     12.70157773	     -0.00000000	     -0.46353599
      0.95601650	     18.93170797	     12.69540492	     -0.00000000	     -0.46334028
      0.95614342	     18.90935886	     12.68930055	     -0.00000000	     -0.46314684
      0.95632880	     18.87677187	     12.68042157	     -0.00000000	     -0.46286618
      0.95651418	     18.84448441	     12.67166058	     -0.00000000	     -0.46258965
      0.95663892	     18.82267402	     12.66575117	     -0.00000000	     -0.46240385
      0.95676366	     18.80104229	     12.65990886	     -0.00000000	     -0.46222025
      0.95694899	     18.76896033	     12.65126577	     -0.00000000	     -0.46194934
      0.95713433	     18.73717241	     12.64273882	     -0.00000000	     -0.46168249
      0.95725823	     18.71583413	     12.63702304	     -0.00000000	     -0.46150432
      0.95738213	     18.69467209	     12.63137343	     -0.00000000	     -0.46132833
      0.95756817	     18.66295154	     12.62292660	     -0.00000000	     -0.46106590
      0.95773384	     18.63493794	     12.61549803	     -0.00000000	     -0.46083552
      0.95787780	     18.61054316	     12.60904080	     -0.00000000	     -0.46063597
      0.95802175	     18.58635723	     12.60266359	     -0.00000000	     -0.46043912
      0.95820280	     18.55591288	     12.59465375	     -0.00000000	     -0.46019273
      0.95833754	     18.53350108	     12.58878469	     -0.00000000	     -0.46001237
      0.95847228	     18.51102707	     12.58290751	     -0.00000000	     -0.45983238
      0.95863854	     18.48346903	     12.57572690	     -0.00000000	     -0.45961287
      0.95880330	     18.45620622	     12.56864353	     -0.00000000	     -0.45939701
      0.95896806	     18.42915150	     12.56164401	     -0.00000000	     -0.45918413
      0.95913282	     18.40203967	     12.55464374	     -0.00000000	     -0.45897207
      0.95926978	     18.37976667	     12.54892220	     -0.00000000	     -0.45879890
      0.95940674	     18.35741886	     12.54318884	     -0.00000000	     -0.45862601
      0.95954370	     18.33521764	     12.53751428	     -0.00000000	     -0.45845518
      0.95972395	     18.30602852	     12.53007391	     -0.00000000	     -0.45823194
      0.95987848	     18.28122360	     12.52378172	     -0.00000000	     -0.45804354
      0.96003302	     18.25633898	     12.51747938	     -0.00000000	     -0.45785560
      0.96018755	     18.23174136	     12.51128393	     -0.00000000	     -0.45767110
      0.96032478	     18.20979518	     12.50576219	     -0.00000000	     -0.45750736
      0.96046201	     18.18804939	     12.50031645	     -0.00000000	     -0.45734610
      0.96064008	     18.15980330	     12.49325885	     -0.00000000	     -0.45713793
      0.96077667	     18.13836339	     12.48793122	     -0.00000000	     -0.45698107
      0.96091325	     18.11685574	     12.48259386	     -0.00000000	     -0.45682452
      0.96104984	     18.09548952	     12.47731357	     -0.00000000	     -0.45666998
      0.96122877	     18.06751909	     12.47042062	     -0.00000000	     -0.45646897
      0.96137889	     18.04426364	     12.46472070	     -0.00000000	     -0.45630317
      0.96152900	     18.02092857	     12.45900970	     -0.00000000	     -0.45613775
      0.96167912	     17.99784081	     12.45339206	     -0.00000000	     -0.45597537
      0.96182924	     17.97466001	     12.44775904	     -0.00000000	     -0.45581325
      0.96197935	     17.95174144	     12.44222415	     -0.00000000	     -0.45565428
      0.96212947	     17.92870960	     12.43666741	     -0.00000000	     -0.45549541
      0.96227958	     17.90596261	     12.43121604	     -0.00000000	     -0.45533987
      0.96242970	     17.88307335	     12.42573353	     -0.00000000	     -0.45518419
      0.96257981	     17.86050174	     12.42036688	     -0.00000000	     -0.45503210
      0.96271064	     17.84069375	     12.41565787	     -0.00000000	     -0.45489927
      0.96284147	     17.82107575	     12.41102046	     -0.00000000	     -0.45476874
      0.96302013	     17.79425951	     12.40469688	     -0.00000000	     -0.45459153
      0.96315556	     17.77413912	     12.39998323	     -0.00000000	     -0.45445983
      0.96329100	     17.75394715	     12.39525837	     -0.00000000	     -0.45432836
      0.96342643	     17.73389387	     12.39058953	     -0.00000000	     -0.45419884
      0.96360240	     17.70784040	     12.38454133	     -0.00000000	     -0.45403178
      0.96374631	     17.68673331	     12.37967359	     -0.00000000	     -0.45389780
      0.96389023	     17.66554496	     12.37479305	     -0.00000000	     -0.45376408
      0.96403414	     17.64455825	     12.36999018	     -0.00000000	     -0.45363291
      0.96417805	     17.62352047	     12.36518417	     -0.00000000	     -0.45350224
      0.96432197	     17.60265778	     12.36044736	     -0.00000000	     -0.45337390
      0.96446588	     17.58176510	     12.35571416	     -0.00000000	     -0.45324624
      0.96460979	     17.56102850	     12.35104408	     -0.00000000	     -0.45312075
      0.96476914	     17.53803908	     12.34587935	     -0.00000000	     -0.45298263
      0.96492849	     17.51529533	     12.34080942	     -0.00000000	     -0.45284761
      0.96505409	     17.49725455	     12.33678819	     -0.00000000	     -0.45274105
      0.96517969	     17.47938530	     12.33283191	     -0.00000000	     -0.45263657
      0.96536358	     17.45319771	     12.32704967	     -0.00000000	     -0.45248465
      0.96549277	     17.43499477	     12.32306268	     -0.00000000	     -0.45238037
      0.96562196	     17.41672041	     12.31906351	     -0.00000000	     -0.45227624
      0.96578281	     17.39411940	     12.31414782	     -0.00000000	     -0.45214885
      0.96593622	     17.37256064	     12.30947391	     -0.00000000	     -0.45202836
      0.96608963	     17.35119511	     12.30487693	     -0.00000000	     -0.45191047
      0.96624304	     17.32972277	     12.30026085	     -0.00000000	     -0.45179273
      0.96637216	     17.31189291	     12.29646511	     -0.00000000	     -0.45169639
      0.96650129	     17.29396834	     12.29264976	     -0.00000000	     -0.45160001
      0.96663041	     17.27616516	     12.28888397	     -0.00000000	     -0.45150533
      0.96681034	     17.25135573	     12.28365378	     -0.00000000	     -0.45137458
      0.96694623	     17.23279975	     12.27977570	     -0.00000000	     -0.45127823
      0.96708213	     17.21416557	     12.27588445	     -0.00000000	     -0.45118204
      0.96721802	     17.19568115	     12.27205307	     -0.00000000	     -0.45108787
      0.96739386	     17.17170600	     12.26709481	     -0.00000000	     -0.45096672
      0.96751493	     17.15540598	     12.26375885	     -0.00000000	     -0.45088576
      0.96763599	     17.13902448	     12.26040626	     -0.00000000	     -0.45080477
      0.96780186	     17.11670797	     12.25586913	     -0.00000000	     -0.45069586
      0.96796179	     17.09521269	     12.25151858	     -0.00000000	     -0.45059215
      0.96812173	     17.07390203	     12.24724375	     -0.00000000	     -0.45049103
      0.96825231	     17.05641923	     12.24373896	     -0.00000000	     -0.45040860
      0.96838288	     17.03910726	     12.24029997	     -0.00000000	     -0.45032828
      0.96854858	     17.01708401	     12.23593435	     -0.00000000	     -0.45022697
      0.96868079	     16.99970490	     12.23252579	     -0.00000000	     -0.45014854
      0.96881300	     16.98223703	     12.22910016	     -0.00000000	     -0.45007014
      0.96894522	     16.96490712	     12.22573014	     -0.00000000	     -0.44999359
      0.96912353	     16.94148007	     12.22118565	     -0.00000000	     -0.44989111
      0.96924206	     16.92610522	     12.21823967	     -0.00000000	     -0.44982533
      0.96936059	     16.91064835	     12.21527658	     -0.00000000	     -0.44975948
      0.96952745	     16.88900795	     12.21115907	     -0.00000000	     -0.44966877
      0.96968715	     16.86831933	     12.20724281	     -0.00000000	     -0.44958325
      0.96984685	     16.84780945	     12.20340061	     -0.00000000	     -0.44950026
      0.96997478	     16.83129246	     12.20030667	     -0.00000000	     -0.44943385
      0.97010270	     16.81494025	     12.19727633	     -0.00000000	     -0.44936946
      0.97026769	     16.79379505	     12.19336623	     -0.00000000	     -0.44928701
      0.97039894	     16.77715869	     12.19032794	     -0.00000000	     -0.44922374
      0.97053020	     16.76043104	     12.18727174	     -0.00000000	     -0.44916046
      0.97066145	     16.74384048	     12.18427091	     -0.00000000	     -0.44909902
      0.97083493	     16.72185253	     12.18030289	     -0.00000000	     -0.44901845
      0.97095409	     16.70694235	     12.17765067	     -0.00000000	     -0.44896541
      0.97107324	     16.69194749	     12.17498071	     -0.00000000	     -0.44891228
      0.97123544	     16.67165810	     12.17140066	     -0.00000000	     -0.44884192
      0.97138905	     16.65244543	     12.16802693	     -0.00000000	     -0.44877632
      0.97154265	     16.63341481	     12.16472735	     -0.00000000	     -0.44871320
      0.97167005	     16.61753136	     12.16197068	     -0.00000000	     -0.44866080
      0.97179744	     16.60181505	     12.15927850	     -0.00000000	     -0.44861043
      0.97195714	     16.58205058	     12.15589874	     -0.00000000	     -0.44854776
      0.97208920	     16.56589054	     12.15317576	     -0.00000000	     -0.44849823
      0.97222125	     16.54963136	     12.15043267	     -0.00000000	     -0.44844864
      0.97235331	     16.53352340	     12.14774985	     -0.00000000	     -0.44840101
      0.97251477	     16.51375366	     12.14446142	     -0.00000000	     -0.44834317
      0.97263830	     16.49881813	     12.14201858	     -0.00000000	     -0.44830120
      0.97276184	     16.48378988	     12.13955629	     -0.00000000	     -0.44825913
      0.97291374	     16.46545279	     12.13658809	     -0.00000000	     -0.44820943
      0.97305816	     16.44797992	     12.13376833	     -0.00000000	     -0.44816277
      0.97320259	     16.43069057	     12.13102164	     -0.00000000	     -0.44811848
      0.97334701	     16.41326737	     12.12824618	     -0.00000000	     -0.44807399
      0.97347046	     16.39860323	     12.12595836	     -0.00000000	     -0.44803851
      0.97359390	     16.38383135	     12.12364635	     -0.00000000	     -0.44800280
      0.97371734	     16.36916921	     12.12137999	     -0.00000000	     -0.44796862
      0.97390437	     16.34690307	     12.11794950	     -0.00000000	     -0.44791765
      0.97401454	     16.33396776	     12.11599810	     -0.00000000	     -0.44788979
      0.97412472	     16.32094843	     12.11402805	     -0.00000000	     -0.44786175
      0.97429827	     16.30053404	     12.11097192	     -0.00000000	     -0.44781940
      0.97442104	     16.28612955	     12.10883449	     -0.00000000	     -0.44779052
      0.97466987	     16.25695640	     12.10454101	     -0.00000000	     -0.44773410
      0.97476656	     16.24579297	     12.10293969	     -0.00000000	     -0.44771428
      0.97488895	     16.23156198	     12.10088978	     -0.00000000	     -0.44768895
      0.97510182	     16.20690210	     12.09737873	     -0.00000000	     -0.44764716
      0.97533057	     16.18059680	     12.09370325	     -0.00000000	     -0.44760596
      0.97543466	     16.16855564	     12.09202009	     -0.00000000	     -0.44758738
      0.97556158	     16.15401461	     12.09002314	     -0.00000000	     -0.44756647
      0.97574051	     16.13350760	     12.08722505	     -0.00000000	     -0.44753812
      0.97586752	     16.11910179	     12.08530090	     -0.00000000	     -0.44752004
      0.97599453	     16.10461045	     12.08336062	     -0.00000000	     -0.44750196
      0.97612155	     16.09023847	     12.08147008	     -0.00000000	     -0.44748553
      0.97629122	     16.07096942	     12.07893990	     -0.00000000	     -0.44746408
      0.97640544	     16.05817713	     12.07730572	     -0.00000000	     -0.44745179
      0.97651965	     16.04529499	     12.07565192	     -0.00000000	     -0.44743933
      0.97667915	     16.02741594	     12.07339341	     -0.00000000	     -0.44742375
      0.97682671	     16.01086202	     12.07131574	     -0.00000000	     -0.44741019
      0.97697427	     15.99448008	     12.06930890	     -0.00000000	     -0.44739896
      0.97709720	     15.98071966	     12.06761274	     -0.00000000	     -0.44738940
      0.97722013	     15.96711982	     12.06597904	     -0.00000000	     -0.44738179
      0.97737243	     15.95019696	     12.06394639	     -0.00000000	     -0.44737267
      0.97750255	     15.93590971	     12.06227799	     -0.00000000	     -0.44736704
      0.97763267	     15.92151008	     12.06058565	     -0.00000000	     -0.44736123
      0.97776279	     15.90727431	     12.05895826	     -0.00000000	     -0.44735748
      0.97789291	     15.89296359	     12.05731903	     -0.00000000	     -0.44735385
      0.97802303	     15.87878499	     12.05573458	     -0.00000000	     -0.44735201
      0.97818044	     15.86154148	     12.05380476	     -0.00000000	     -0.44735003
      0.97829592	     15.84907574	     12.05246009	     -0.00000000	     -0.44735075
      0.97841141	     15.83651209	     12.05109368	     -0.00000000	     -0.44735125
      0.97856378	     15.82005372	     12.04934371	     -0.00000000	     -0.44735376
      0.97870566	     15.80469302	     12.04771828	     -0.00000000	     -0.44735671
      0.97884755	     15.78950448	     12.04616304	     -0.00000000	     -0.44736193
      0.97897216	     15.77604840	     12.04477185	     -0.00000000	     -0.44736628
      0.97909677	     15.76276015	     12.04344612	     -0.00000000	     -0.44737267
      0.97922138	     15.74940981	     12.04211191	     -0.00000000	     -0.44737923
      0.97937472	     15.73312400	     12.04053169	     -0.00000000	     -0.44738938
      0.97950477	     15.71923412	     12.03918027	     -0.00000000	     -0.44739816
      0.97963482	     15.70551400	     12.03789610	     -0.00000000	     -0.44740905
      0.97976488	     15.69170130	     12.03659476	     -0.00000000	     -0.44741993
      0.97989493	     15.67804066	     12.03535502	     -0.00000000	     -0.44743278
      0.98002498	     15.66430228	     12.03410296	     -0.00000000	     -0.44744574
      0.98015503	     15.65070264	     12.03290827	     -0.00000000	     -0.44746056
      0.98028508	     15.63703627	     12.03170485	     -0.00000000	     -0.44747558
      0.98041513	     15.62349872	     12.03055567	     -0.00000000	     -0.44749239
      0.98054519	     15.60990243	     12.02940039	     -0.00000000	     -0.44750946
      0.98067524	     15.59642774	     12.02829710	     -0.00000000	     -0.44752826
      0.98083228	     15.58005553	     12.02694942	     -0.00000000	     -0.44755114
      0.98094258	     15.56874354	     12.02607440	     -0.00000000	     -0.44756937
      0.98105288	     15.55733159	     12.02517650	     -0.00000000	     -0.44758733
      0.98120848	     15.54133580	     12.02395882	     -0.00000000	     -0.44761441
      0.98135198	     15.52655888	     12.02284443	     -0.00000000	     -0.44764014
      0.98149549	     15.51195039	     12.02180014	     -0.00000000	     -0.44766814
      0.98161404	     15.49975949	     12.02090993	     -0.00000000	     -0.44769097
      0.98173259	     15.48772319	     12.02008038	     -0.00000000	     -0.44771567
      0.98188108	     15.47257199	     12.01903230	     -0.00000000	     -0.44774688
      0.98200942	     15.45963641	     12.01819182	     -0.00000000	     -0.44777594
      0.98213776	     15.44658021	     12.01732533	     -0.00000000	     -0.44780477
      0.98226610	     15.43369743	     12.01652757	     -0.00000000	     -0.44783572
      0.98239444	     15.42070988	     12.01570897	     -0.00000000	     -0.44786657
      0.98252278	     15.40788163	     12.01495461	     -0.00000000	     -0.44789945
      0.98265112	     15.39496035	     12.01418325	     -0.00000000	     -0.44793231
      0.98277947	     15.38218792	     12.01347283	     -0.00000000	     -0.44796711
      0.98290781	     15.36933090	     12.01274820	     -0.00000000	     -0.44800197
      0.98303615	     15.35661526	     12.01208217	     -0.00000000	     -0.44803872
      0.98316449	     15.34382077	     12.01140383	     -0.00000000	     -0.44807557
      0.98329283	     15.33116269	     12.01078257	     -0.00000000	     -0.44811427
      0.98342117	     15.31842915	     12.01015016	     -0.00000000	     -0.44815311
      0.98354951	     15.30582927	     12.00957401	     -0.00000000	     -0.44819377
      0.98367785	     15.29315521	     12.00898718	     -0.00000000	     -0.44823458
      0.98380619	     15.28061413	     12.00845646	     -0.00000000	     -0.44827721
      0.98393454	     15.26799812	     12.00791489	     -0.00000000	     -0.44831999
      0.98406288	     15.25551641	     12.00742993	     -0.00000000	     -0.44836461
      0.98419122	     15.24295700	     12.00693329	     -0.00000000	     -0.44840935
      0.98431956	     15.23053530	     12.00649443	     -0.00000000	     -0.44845596
      0.98444790	     15.21803096	     12.00604237	     -0.00000000	     -0.44850265
      0.98457624	     15.20567004	     12.00564999	     -0.00000000	     -0.44855126
      0.98470458	     15.19321907	     12.00524210	     -0.00000000	     -0.44859990
      0.98483292	     15.18091990	     12.00489668	     -0.00000000	     -0.44865053
      0.98496126	     15.16852039	     12.00453248	     -0.00000000	     -0.44870110
      0.98508961	     15.15628422	     12.00423455	     -0.00000000	     -0.44875376
      0.98521795	     15.14393389	     12.00391347	     -0.00000000	     -0.44880626
      0.98534629	     15.13176241	     12.00366372	     -0.00000000	     -0.44886097
      0.98547463	     15.11945851	     12.00338500	     -0.00000000	     -0.44891537
      0.98560297	     15.10735399	     12.00318432	     -0.00000000	     -0.44897216
      0.98573131	     15.09509307	     12.00294701	     -0.00000000	     -0.44902844
      0.98585965	     15.08305860	     12.00279654	     -0.00000000	     -0.44908733
      0.98598799	     15.07083623	     12.00259936	     -0.00000000	     -0.44914547
      0.98611633	     15.05887608	     12.00250063	     -0.00000000	     -0.44920650
      0.98622958	     15.04814343	     12.00236730	     -0.00000000	     -0.44925955
      0.98634283	     15.03757090	     12.00229649	     -0.00000000	     -0.44931450
      0.98648619	     15.02411063	     12.00219793	     -0.00000000	     -0.44938431
      0.98662955	     15.01084369	     12.00217924	     -0.00000000	     -0.44945666
      0.98673504	     15.00092645	     12.00212669	     -0.00000000	     -0.44950926
      0.98684052	     14.99115092	     12.00212938	     -0.00000000	     -0.44956353
      0.98700062	     14.97626661	     12.00213619	     -0.00000000	     -0.44964652
      0.98712696	     14.96465112	     12.00219940	     -0.00000000	     -0.44971394
      0.98725331	     14.95292106	     12.00223948	     -0.00000000	     -0.44978119
      0.98737965	     14.94136156	     12.00234842	     -0.00000000	     -0.44985058
      0.98750600	     14.92967762	     12.00243111	     -0.00000000	     -0.44991973
      0.98763234	     14.91817545	     12.00258637	     -0.00000000	     -0.44999112
      0.98775869	     14.90653540	     12.00271112	     -0.00000000	     -0.45006217
      0.98788503	     14.89509229	     12.00291341	     -0.00000000	     -0.45013557
      0.98801138	     14.88349345	     12.00307952	     -0.00000000	     -0.45020849
      0.98813772	     14.87211167	     12.00332973	     -0.00000000	     -0.45028394
      0.98826406	     14.86055075	     12.00353629	     -0.00000000	     -0.45035871
      0.98839041	     14.84923327	     12.00383555	     -0.00000000	     -0.45043623
      0.98851675	     14.83770613	     12.00408139	     -0.00000000	     -0.45051283
      0.98862995	     14.82760506	     12.00438695	     -0.00000000	     -0.45058396
      0.98874315	     14.81737629	     12.00466278	     -0.00000000	     -0.45065468
      0.98885636	     14.80724492	     12.00498154	     -0.00000000	     -0.45072682
      0.98901926	     14.79259735	     12.00543857	     -0.00000000	     -0.45083119
      0.98912918	     14.78285891	     12.00580731	     -0.00000000	     -0.45090352
      0.98923910	     14.77302593	     12.00615648	     -0.00000000	     -0.45097569
      0.98938503	     14.76008052	     12.00667216	     -0.00000000	     -0.45107331
      0.98951335	     14.74863659	     12.00712227	     -0.00000000	     -0.45115953
      0.98964168	     14.73734300	     12.00763594	     -0.00000000	     -0.45124779
      0.98977001	     14.72591902	     12.00812262	     -0.00000000	     -0.45133582
      0.98989833	     14.71471295	     12.00869477	     -0.00000000	     -0.45142643
      0.99001075	     14.70473238	     12.00915564	     -0.00000000	     -0.45150517
      0.99012317	     14.69490832	     12.00967870	     -0.00000000	     -0.45158580
      0.99026188	     14.68270142	     12.01031290	     -0.00000000	     -0.45168548
      0.99040060	     14.67068239	     12.01102563	     -0.00000000	     -0.45178766
      0.99050550	     14.66143694	     12.01152608	     -0.00000000	     -0.45186430
      0.99061040	     14.65233253	     12.01208234	     -0.00000000	     -0.45194265
      0.99076290	     14.63904090	     12.01289131	     -0.00000000	     -0.45205708
      0.99087170	     14.62965478	     12.01351313	     -0.00000000	     -0.45214024
      0.99098050	     14.62021781	     12.01412966	     -0.00000000	     -0.45223036
      0.99114380	     14.60614309	     12.01510389	     -0.00000000	     -0.45241392
      0.99126453	     14.59567603	     12.01581904	     -0.00000000	     -0.45261229
      0.99138527	     14.58531347	     12.01657862	     -0.00000000	     -0.45288685
      0.99150600	     14.57486950	     12.01732083	     -0.00000000	     -0.45325416
      0.99162674	     14.56450318	     12.01809487	     -0.00000000	     -0.45373226
      0.99177948	     14.55125253	     12.01903598	     -0.00000000	     -0.45451795
      0.99188260	     14.54245032	     12.01971885	     -0.00000000	     -0.45517786
      0.99198572	     14.53352357	     12.02036032	     -0.00000000	     -0.45594963
      0.99213580	     14.52057942	     12.02130324	     -0.00000000	     -0.45729014
      0.99226828	     14.50906546	     12.02209704	     -0.00000000	     -0.45870123
      0.99240077	     14.49765656	     12.02291027	     -0.00000000	     -0.46034070
      0.99251594	     14.48756964	     12.02354719	     -0.00000000	     -0.46195815
      0.99263111	     14.47759978	     12.02420441	     -0.00000000	     -0.46376363
      0.99274628	     14.46751483	     12.02480384	     -0.00000000	     -0.46576110
      0.99288969	     14.45502656	     12.02553923	     -0.00000000	     -0.46852647
      0.99300791	     14.44458446	     12.02606607	     -0.00000000	     -0.47104220
      0.99312614	     14.43424668	     12.02659413	     -0.00000000	     -0.47377771
      0.99324436	     14.42377090	     12.02704183	     -0.00000000	     -0.47673457
      0.99336259	     14.41335507	     12.02746980	     -0.00000000	     -0.47991753
      0.99350820	     14.40035506	     12.02788317	     -0.00000000	     -0.48415033
      0.99361568	     14.39087072	     12.02817940	     -0.00000000	     -0.48749987
      0.99372316	     14.38123628	     12.02838661	     -0.00000000	     -0.49104016
      0.99386313	     14.36873174	     12.02860587	     -0.00000000	     -0.49594095
      0.99400311	     14.35605210	     12.02869102	     -0.00000000	     -0.50116941
      0.99410908	     14.34657803	     12.02874125	     -0.00000000	     -0.50534823
      0.99421504	     14.33694847	     12.02869207	     -0.00000000	     -0.50971531
      0.99435520	     14.32424869	     12.02856008	     -0.00000000	     -0.51578338
      0.99448221	     14.31260671	     12.02831674	     -0.00000000	     -0.52156830
      0.99460923	     14.30105554	     12.02802256	     -0.00000000	     -0.52762648
      0.99473625	     14.28927695	     12.02757172	     -0.00000000	     -0.53395441
      0.99484525	     14.27931892	     12.02716457	     -0.00000000	     -0.53960207
      0.99495424	     14.26918769	     12.02663631	     -0.00000000	     -0.54544712
      0.99508669	     14.25693353	     12.02592258	     -0.00000000	     -0.55281707
      0.99521914	     14.24450927	     12.02505224	     -0.00000000	     -0.56047669
      0.99533216	     14.23401933	     12.02426340	     -0.00000000	     -0.56724345
      0.99544519	     14.22335382	     12.02334011	     -0.00000000	     -0.57421822
      0.99555822	     14.21274563	     12.02235602	     -0.00000000	     -0.58140208
      0.99570339	     14.19895564	     12.02092011	     -0.00000000	     -0.59093143
      0.99581403	     14.18853532	     12.01976310	     -0.00000000	     -0.59842209
      0.99592467	     14.17795642	     12.01847430	     -0.00000000	     -0.60610627
      0.99605848	     14.16522070	     12.01682539	     -0.00000000	     -0.61565951
      0.99619230	     14.15228958	     12.01499168	     -0.00000000	     -0.62549098
      0.99629747	     14.14226085	     12.01350728	     -0.00000000	     -0.63341417
      0.99640264	     14.13207169	     12.01189382	     -0.00000000	     -0.64150532
      0.99654000	     14.11880499	     12.00968209	     -0.00000000	     -0.65232603
      0.99666541	     14.10655657	     12.00750126	     -0.00000000	     -0.66245191
      0.99679083	     14.09440367	     12.00523764	     -0.00000000	     -0.67281201
      0.99691625	     14.08202351	     12.00278575	     -0.00000000	     -0.68339943
      0.99702395	     14.07154403	     12.00063695	     -0.00000000	     -0.69267509
      0.99713166	     14.06089436	     11.99834707	     -0.00000000	     -0.70211401
      0.99726294	     14.04797513	     11.99545855	     -0.00000000	     -0.71383973
      0.99739422	     14.03488987	     11.99238669	     -0.00000000	     -0.72580205
      0.99750539	     14.02392724	     11.98972159	     -0.00000000	     -0.73611748
      0.99761656	     14.01279594	     11.98690789	     -0.00000000	     -0.74659668
      0.99772773	     14.00172317	     11.98401863	     -0.00000000	     -0.75724016
      0.99787360	     13.98704098	     11.98003407	     -0.00000000	     -0.77144785
      0.99798257	     13.97616651	     11.97698071	     -0.00000000	     -0.78223957
      0.99809153	     13.96514265	     11.97378726	     -0.00000000	     -0.79317833
      0.99822504	     13.95170081	     11.96977012	     -0.00000000	     -0.80678172
      0.99835855	     13.93807207	     11.96555413	     -0.00000000	     -0.82059812
      0.99846128	     13.92772982	     11.96226244	     -0.00000000	     -0.83137480
      0.99856401	     13.91723613	     11.95883961	     -0.00000000	     -0.84227219
      0.99870203	     13.90318178	     11.95412582	     -0.00000000	     -0.85710464
      0.99882700	     13.89033775	     11.94969135	     -0.00000000	     -0.87071634
      0.99895197	     13.87759743	     11.94516876	     -0.00000000	     -0.88450056
      0.99907693	     13.86463537	     11.94045289	     -0.00000000	     -0.89844838
      0.99918160	     13.85394567	     11.93646357	     -0.00000000	     -0.91025882
      0.99928627	     13.84309747	     11.93233792	     -0.00000000	     -0.92217905
      0.99941865	     13.82943989	     11.92701860	     -0.00000000	     -0.93741422
      0.99955103	     13.81563454	     11.92151593	     -0.00000000	     -0.95281860
      0.99965976	     13.80442180	     11.91693602	     -0.00000000	     -0.96559839
      0.99976850	     13.79305490	     11.91221528	     -0.00000000	     -0.97848589
      0.99987723	     13.78174764	     11.90742313	     -0.00000000	     -0.99148236
      1.00002720	     13.76601749	     11.90062169	     -0.00000000	     -1.00957812
      1.00013291	     13.75503026	     11.89575704	     -0.00000000	     -1.02245301
      1.00023863	     13.74391029	     11.89076468	     -0.00000000	     -1.03541984
      1.00037431	     13.72970477	     11.88425497	     -0.00000000	     -1.05219835
      1.00050999	     13.71532998	     11.87755209	     -0.00000000	     -1.06912092
      1.00060922	     13.70497242	     11.87261317	     -0.00000000	     -1.08158970
      1.00070844	     13.69447577	     11.86755593	     -0.00000000	     -1.09413036
      1.00084939	     13.67961138	     11.86026144	     -0.00000000	     -1.11207149
      1.00097539	     13.66622913	     11.85358624	     -0.00000000	     -1.12822762
      1.00110140	     13.65295909	     11.84683107	     -0.00000000	     -1.14449607
      1.00121171	     13.64117361	     11.84076786	     -0.00000000	     -1.15882317
      1.00132202	     13.62951323	     11.83465706	     -0.00000000	     -1.17323230
      1.00143233	     13.61774534	     11.82842393	     -0.00000000	     -1.18771635
      1.00156948	     13.60320145	     11.82058134	     -0.00000000	     -1.20582947
      1.00168249	     13.59108381	     11.81397532	     -0.00000000	     -1.22083680
      1.00179551	     13.57908635	     11.80731812	     -0.00000000	     -1.23592026
      1.00190852	     13.56697000	     11.80053296	     -0.00000000	     -1.25107230
      1.00202153	     13.55493036	     11.79368373	     -0.00000000	     -1.26629502
      1.00216207	     13.53981896	     11.78499831	     -0.00000000	     -1.28531402
      1.00226490	     13.52889212	     11.77859928	     -0.00000000	     -1.29929724
      1.00236774	     13.51783604	     11.77208642	     -0.00000000	     -1.31332882
      1.00250244	     13.50342714	     11.76347088	     -0.00000000	     -1.33178536
      1.00263714	     13.48887900	     11.75468859	     -0.00000000	     -1.35032042
      1.00273806	     13.47813056	     11.74807855	     -0.00000000	     -1.36426268
      1.00283898	     13.46725037	     11.74135860	     -0.00000000	     -1.37824429
      1.00297437	     13.45272434	     11.73226138	     -0.00000000	     -1.39706728
      1.00309674	     13.43950330	     11.72390687	     -0.00000000	     -1.41413800
      1.00321910	     13.42640791	     11.71549650	     -0.00000000	     -1.43126731
      1.00334147	     13.41311859	     11.70692762	     -0.00000000	     -1.44844458
      1.00344480	     13.40207868	     11.69967658	     -0.00000000	     -1.46299457
      1.00354813	     13.39089558	     11.69231197	     -0.00000000	     -1.47757550
      1.00367660	     13.37708205	     11.68309219	     -0.00000000	     -1.49575137
      1.00380506	     13.36314726	     11.67373094	     -0.00000000	     -1.51397294
      1.00391325	     13.35155625	     11.66581528	     -0.00000000	     -1.52935888
      1.00402144	     13.33982372	     11.65778252	     -0.00000000	     -1.54477237
      1.00412963	     13.32817874	     11.64970734	     -0.00000000	     -1.56021839
      1.00427048	     13.31290342	     11.63905227	     -0.00000000	     -1.58036603
      1.00437567	     13.30162036	     11.63105789	     -0.00000000	     -1.59544776
      1.00448087	     13.29021295	     11.62295802	     -0.00000000	     -1.61054996
      1.00461041	     13.27626251	     11.61292613	     -0.00000000	     -1.62918127
      1.00473996	     13.26217062	     11.60275118	     -0.00000000	     -1.64784074
      1.00484104	     13.25133932	     11.59479791	     -0.00000000	     -1.66242692
      1.00494212	     13.24037774	     11.58674421	     -0.00000000	     -1.67702647
      1.00507368	     13.22619550	     11.57620290	     -0.00000000	     -1.69605504
      1.00519450	     13.21308233	     11.56640817	     -0.00000000	     -1.71354901
      1.00531532	     13.20010623	     11.55657664	     -0.00000000	     -1.73106712
      1.00543613	     13.18694250	     11.54660388	     -0.00000000	     -1.74859743
      1.00553885	     13.17593906	     11.53812314	     -0.00000000	     -1.76352111
      1.00564157	     13.16479684	     11.52954020	     -0.00000000	     -1.77845132
      1.00576824	     13.15115409	     11.51890900	     -0.00000000	     -1.79688064
      1.00589492	     13.13739725	     11.50815513	     -0.00000000	     -1.81531977
      1.00600265	     13.12584831	     11.49899138	     -0.00000000	     -1.83101568
      1.00611038	     13.11416140	     11.48972195	     -0.00000000	     -1.84671450
      1.00621811	     13.10257142	     11.48042333	     -0.00000000	     -1.86242320
      1.00635553	     13.08767626	     11.46843884	     -0.00000000	     -1.88246540
      1.00646046	     13.07643624	     11.45926577	     -0.00000000	     -1.89777846
      1.00656539	     13.06507372	     11.44999690	     -0.00000000	     -1.91309046
      1.00669247	     13.05141982	     11.43873170	     -0.00000000	     -1.93164122
      1.00681955	     13.03763005	     11.42734141	     -0.00000000	     -1.95018908
      1.00692086	     13.02680539	     11.41825798	     -0.00000000	     -1.96498210
      1.00702216	     13.01585239	     11.40908220	     -0.00000000	     -1.97977006
      1.00715074	     13.00204581	     11.39739424	     -0.00000000	     -1.99854128
      1.00727933	     12.98812590	     11.38558894	     -0.00000000	     -2.01730506
      1.00738289	     12.97707093	     11.37607342	     -0.00000000	     -2.03241979
      1.00748644	     12.96588809	     11.36646493	     -0.00000000	     -2.04752597
      1.00761226	     12.95240906	     11.35475738	     -0.00000000	     -2.06587638
      1.00773807	     12.93880666	     11.34293481	     -0.00000000	     -2.08421425
      1.00784181	     12.92775292	     11.33318278	     -0.00000000	     -2.09933484
      1.00794555	     12.91656889	     11.32333818	     -0.00000000	     -2.11444354
      1.00807011	     12.90325127	     11.31148800	     -0.00000000	     -2.13257820
      1.00819466	     12.88981144	     11.29952657	     -0.00000000	     -2.15069613
      1.00829944	     12.87866809	     11.28946209	     -0.00000000	     -2.16593341
      1.00840421	     12.86739236	     11.27930466	     -0.00000000	     -2.18115554
      1.00850899	     12.85620460	     11.26912593	     -0.00000000	     -2.19637088
      1.00865171	     12.84086904	     11.25515052	     -0.00000000	     -2.21707392
      1.00875367	     12.83004323	     11.24515239	     -0.00000000	     -2.23185696
      1.00885563	     12.81910537	     11.23507165	     -0.00000000	     -2.24662353
      1.00898521	     12.80530425	     11.22222585	     -0.00000000	     -2.26537696
      1.00911479	     12.79137253	     11.20926378	     -0.00000000	     -2.28410383
      1.00921163	     12.78113439	     11.19958499	     -0.00000000	     -2.29809229
      1.00930848	     12.77077477	     11.18982598	     -0.00000000	     -2.31206274
      1.00944154	     12.75662372	     11.17637758	     -0.00000000	     -2.33124053
      1.00956177	     12.74376709	     11.16413781	     -0.00000000	     -2.34854319
      1.00968200	     12.73105206	     11.15188192	     -0.00000000	     -2.36583025
      1.00978909	     12.71958035	     11.14086584	     -0.00000000	     -2.38120292
      1.00989618	     12.70825699	     11.12984909	     -0.00000000	     -2.39656377
      1.01000327	     12.69683856	     11.11875303	     -0.00000000	     -2.41190116
      1.01013228	     12.68320393	     11.10536147	     -0.00000000	     -2.43035604
      1.01024137	     12.67155790	     11.09394495	     -0.00000000	     -2.44593400
      1.01035046	     12.66005539	     11.08252525	     -0.00000000	     -2.46149716
      1.01045955	     12.64844814	     11.07102214	     -0.00000000	     -2.47703330
      1.01056864	     12.63694180	     11.05950242	     -0.00000000	     -2.49255166
      1.01070164	     12.62279737	     11.04535445	     -0.00000000	     -2.51143309
      1.01080194	     12.61227890	     11.03468436	     -0.00000000	     -2.52565738
      1.01090224	     12.60164298	     11.02393500	     -0.00000000	     -2.53985553
      1.01102997	     12.58819949	     11.01021958	     -0.00000000	     -2.55791072
      1.01115770	     12.57463608	     10.99639894	     -0.00000000	     -2.57592542
      1.01125601	     12.56436409	     10.98577068	     -0.00000000	     -2.58977544
      1.01135432	     12.55397089	     10.97506407	     -0.00000000	     -2.60359813
      1.01148301	     12.54046045	     10.96102061	     -0.00000000	     -2.62166453
      1.01160005	     12.52809372	     10.94816557	     -0.00000000	     -2.63805744
      1.01171708	     12.51587188	     10.93530264	     -0.00000000	     -2.65442599
      1.01183412	     12.50347760	     10.92232911	     -0.00000000	     -2.67075327
      1.01193563	     12.49291750	     10.91109362	     -0.00000000	     -2.68489858
      1.01203714	     12.48222300	     10.89977361	     -0.00000000	     -2.69901176
      1.01213866	     12.47161134	     10.88843957	     -0.00000000	     -2.71310382
      1.01228399	     12.45633332	     10.87211417	     -0.00000000	     -2.73322950
      1.01238398	     12.44594822	     10.86087467	     -0.00000000	     -2.74705163
      1.01248397	     12.43545703	     10.84956139	     -0.00000000	     -2.76084219
      1.01261348	     12.42196920	     10.83488311	     -0.00000000	     -2.77866906
      1.01274298	     12.40834690	     10.82009540	     -0.00000000	     -2.79644392
      1.01283574	     12.39877002	     10.80952121	     -0.00000000	     -2.80915807
      1.01292850	     12.38907373	     10.79887463	     -0.00000000	     -2.82184211
      1.01306467	     12.37491455	     10.78320869	     -0.00000000	     -2.84042356
      1.01318525	     12.36231863	     10.76925761	     -0.00000000	     -2.85683019
      1.01330583	     12.34986311	     10.75529537	     -0.00000000	     -2.87320341
      1.01340932	     12.33902807	     10.74321974	     -0.00000000	     -2.88721467
      1.01351281	     12.32833628	     10.73114889	     -0.00000000	     -2.90120290
      1.01361630	     12.31756604	     10.71901098	     -0.00000000	     -2.91515503
      1.01375035	     12.30372316	     10.70326194	     -0.00000000	     -2.93318588
      1.01385703	     12.29260285	     10.69064543	     -0.00000000	     -2.94748968
      1.01396370	     12.28161813	     10.67802877	     -0.00000000	     -2.96176666
      1.01407038	     12.27054135	     10.66533816	     -0.00000000	     -2.97600303
      1.01417706	     12.25955175	     10.65263175	     -0.00000000	     -2.99020902
      1.01431404	     12.24533183	     10.63621565	     -0.00000000	     -3.00839184
      1.01441049	     12.23546483	     10.62466091	     -0.00000000	     -3.02116665
      1.01450693	     12.22548727	     10.61303433	     -0.00000000	     -3.03390469
      1.01463769	     12.21205021	     10.59724324	     -0.00000000	     -3.05113141
      1.01475205	     12.20022154	     10.58335326	     -0.00000000	     -3.06614691
      1.01486642	     12.18852997	     10.56945717	     -0.00000000	     -3.08112717
      1.01498078	     12.17668706	     10.55546143	     -0.00000000	     -3.09605378
      1.01509514	     12.16505619	     10.54148387	     -0.00000000	     -3.11094897
      1.01519376	     12.15484299	     10.52932992	     -0.00000000	     -3.12374653
      1.01529239	     12.14477399	     10.51718512	     -0.00000000	     -3.13651926
      1.01541675	     12.13198506	     10.50178764	     -0.00000000	     -3.15257010
      1.01554111	     12.11935336	     10.48638130	     -0.00000000	     -3.16857591
      1.01563578	     12.10957637	     10.47456008	     -0.00000000	     -3.18071371
      1.01573046	     12.09993046	     10.46274666	     -0.00000000	     -3.19282737
      1.01586300	     12.08635227	     10.44612603	     -0.00000000	     -3.20972566
      1.01597791	     12.07469416	     10.43169836	     -0.00000000	     -3.22433044
      1.01609282	     12.06288272	     10.41716977	     -0.00000000	     -3.23887543
      1.01619562	     12.05249454	     10.40418600	     -0.00000000	     -3.25185805
      1.01629843	     12.04196804	     10.39111635	     -0.00000000	     -3.26479087
      1.01640124	     12.03154440	     10.37803904	     -0.00000000	     -3.27768962
      1.01653247	     12.01813996	     10.36125488	     -0.00000000	     -3.29408710
      1.01663485	     12.00781620	     10.34815693	     -0.00000000	     -3.30684229
      1.01673723	     11.99737260	     10.33497935	     -0.00000000	     -3.31954734
      1.01683962	     11.98701833	     10.32178997	     -0.00000000	     -3.33221617
      1.01697607	     11.97312342	     10.30411721	     -0.00000000	     -3.34902777
      1.01707518	     11.96316397	     10.29127893	     -0.00000000	     -3.36119910
      1.01717429	     11.95309311	     10.27836625	     -0.00000000	     -3.37332166
      1.01729935	     11.94049082	     10.26205183	     -0.00000000	     -3.38856704
      1.01742441	     11.92775130	     10.24563188	     -0.00000000	     -3.40373599
      1.01751686	     11.91851376	     10.23351295	     -0.00000000	     -3.41491870
      1.01760931	     11.90915586	     10.22132161	     -0.00000000	     -3.42605561
      1.01774065	     11.89594259	     10.20397024	     -0.00000000	     -3.44181922
      1.01785688	     11.88418295	     10.18853776	     -0.00000000	     -3.45569988
      1.01797310	     11.87256415	     10.17309818	     -0.00000000	     -3.46952998
      1.01807729	     11.86200457	     10.15916630	     -0.00000000	     -3.48186456
      1.01818148	     11.85159648	     10.14524112	     -0.00000000	     -3.49416035
      1.01828566	     11.84108846	     10.13124104	     -0.00000000	     -3.50639838
      1.01838985	     11.83066925	     10.11722730	     -0.00000000	     -3.51859207
      1.01852399	     11.81715071	     10.09908887	     -0.00000000	     -3.53420729
      1.01862048	     11.80756655	     10.08604272	     -0.00000000	     -3.54539761
      1.01871697	     11.79787109	     10.07292400	     -0.00000000	     -3.55653446
      1.01884360	     11.78524501	     10.05568440	     -0.00000000	     -3.57108777
      1.01897023	     11.77249008	     10.03834021	     -0.00000000	     -3.58555188
      1.01906147	     11.76347568	     10.02586113	     -0.00000000	     -3.59593771
      1.01915271	     11.75434300	     10.01331109	     -0.00000000	     -3.60627240
      1.01928504	     11.74117740	      9.99507830	     -0.00000000	     -3.62119073
      1.01940088	     11.72958782	      9.97903940	     -0.00000000	     -3.63417194
      1.01951672	     11.71813709	      9.96299309	     -0.00000000	     -3.64709396
      1.01962039	     11.70774728	      9.94854296	     -0.00000000	     -3.65858616
      1.01972405	     11.69750905	      9.93410006	     -0.00000000	     -3.67003304
      1.01982771	     11.68717078	      9.91958272	     -0.00000000	     -3.68141417
      1.01993138	     11.67692231	      9.90505261	     -0.00000000	     -3.69274406
      1.02006439	     11.66366770	      9.88631308	     -0.00000000	     -3.70718720
      1.02016046	     11.65423615	      9.87278191	     -0.00000000	     -3.71756875
      1.02025653	     11.64469324	      9.85917868	     -0.00000000	     -3.72788959
      1.02038218	     11.63230977	      9.84136369	     -0.00000000	     -3.74131828
      1.02050784	     11.61979810	      9.82344578	     -0.00000000	     -3.75464621
      1.02059879	     11.61091857	      9.81049604	     -0.00000000	     -3.76425038
      1.02068973	     11.60192096	      9.79747594	     -0.00000000	     -3.77379661
      1.02082083	     11.58903121	      9.77867718	     -0.00000000	     -3.78747858
      1.02093589	     11.57765490	      9.76210343	     -0.00000000	     -3.79939680
      1.02105095	     11.56641839	      9.74552404	     -0.00000000	     -3.81124723
      1.02115412	     11.55620007	      9.73056771	     -0.00000000	     -3.82179329
      1.02125730	     11.54613419	      9.71562000	     -0.00000000	     -3.83228709
      1.02136047	     11.53596797	      9.70059892	     -0.00000000	     -3.84270668
      1.02146364	     11.52589327	      9.68556683	     -0.00000000	     -3.85306780
      1.02159544	     11.51291967	      9.66627213	     -0.00000000	     -3.86619670
      1.02169109	     11.50364546	      9.65227218	     -0.00000000	     -3.87566942
      1.02178675	     11.49425985	      9.63820131	     -0.00000000	     -3.88507400
      1.02191137	     11.48213325	      9.61985188	     -0.00000000	     -3.89724532
      1.02203598	     11.46988033	      9.60140277	     -0.00000000	     -3.90930454
      1.02212687	     11.46111915	      9.58796647	     -0.00000000	     -3.91805149
      1.02221776	     11.45224024	      9.57446090	     -0.00000000	     -3.92673344
      1.02234722	     11.43967695	      9.55519855	     -0.00000000	     -3.93901123
      1.02246142	     11.42852925	      9.53813270	     -0.00000000	     -3.94974319
      1.02257562	     11.41752295	      9.52106423	     -0.00000000	     -3.96039932
      1.02267836	     11.40747958	      9.50562185	     -0.00000000	     -3.96989674
      1.02278110	     11.39758984	      9.49019033	     -0.00000000	     -3.97933527
      1.02288384	     11.38759927	      9.47468719	     -0.00000000	     -3.98869147
      1.02298658	     11.37770263	      9.45917580	     -0.00000000	     -3.99798246
      1.02311698	     11.36503645	      9.43939794	     -0.00000000	     -4.00965878
      1.02321228	     11.35592395	      9.42495158	     -0.00000000	     -4.01812900
      1.02330758	     11.34669992	      9.41043603	     -0.00000000	     -4.02652414
      1.02343106	     11.33485059	      9.39161360	     -0.00000000	     -4.03731334
      1.02355453	     11.32287741	      9.37269608	     -0.00000000	     -4.04798069
      1.02364556	     11.31422523	      9.35877063	     -0.00000000	     -4.05579067
      1.02373660	     11.30545559	      9.34477747	     -0.00000000	     -4.06352892
      1.02386410	     11.29325854	      9.32515641	     -0.00000000	     -4.07427285
      1.02397736	     11.28235884	      9.30765886	     -0.00000000	     -4.08370846
      1.02409061	     11.27160246	      9.29016274	     -0.00000000	     -4.09306185
      1.02420387	     11.26066622	      9.27256331	     -0.00000000	     -4.10230169
      1.02429727	     11.25184766	      9.25808095	     -0.00000000	     -4.10986774
      1.02439067	     11.24290123	      9.24352681	     -0.00000000	     -4.11735526
      1.02451163	     11.23141478	      9.22466568	     -0.00000000	     -4.12696285
      1.02462387	     11.22067664	      9.20709253	     -0.00000000	     -4.13577023
      1.02473612	     11.21009249	      9.18952640	     -0.00000000	     -4.14449529
      1.02484836	     11.19932183	      9.17185693	     -0.00000000	     -4.15310434
      1.02494170	     11.19056911	      9.15719787	     -0.00000000	     -4.16020815
      1.02503504	     11.18168778	      9.14246778	     -0.00000000	     -4.16723108
      1.02515530	     11.17034581	      9.12347882	     -0.00000000	     -4.17618864
      1.02526734	     11.15969909	      9.10571781	     -0.00000000	     -4.18442362
      1.02537939	     11.14920755	      9.08796577	     -0.00000000	     -4.19257434
      1.02548021	     11.13961995	      9.07190921	     -0.00000000	     -4.19980817
      1.02558103	     11.13018609	      9.05586944	     -0.00000000	     -4.20697600
      1.02568185	     11.12065969	      9.03976663	     -0.00000000	     -4.21405281
      1.02580335	     11.10930470	      9.02035820	     -0.00000000	     -4.22248477
      1.02590604	     11.09959419	      9.00387982	     -0.00000000	     -4.22950711
      1.02600874	     11.09003094	      8.98741570	     -0.00000000	     -4.23645869
      1.02611143	     11.08036709	      8.97088550	     -0.00000000	     -4.24331392
      1.02621413	     11.07080637	      8.95435564	     -0.00000000	     -4.25009340
      1.02633979	     11.05899741	      8.93404886	     -0.00000000	     -4.25825956
      1.02643456	     11.05024233	      8.91875046	     -0.00000000	     -4.26434790
      1.02652933	     11.04137331	      8.90338731	     -0.00000000	     -4.27035018
      1.02664981	     11.03020410	      8.88385066	     -0.00000000	     -4.27788451
      1.02677030	     11.01891650	      8.86423133	     -0.00000000	     -4.28528572
      1.02686241	     11.01045914	      8.84925745	     -0.00000000	     -4.29088100
      1.02695453	     11.00188380	      8.83421971	     -0.00000000	     -4.29639292
      1.02707695	     10.99058423	      8.81422782	     -0.00000000	     -4.30361797
      1.02718766	     10.98029195	      8.79608607	     -0.00000000	     -4.31003565
      1.02729837	     10.97014767	      8.77795636	     -0.00000000	     -4.31636587
      1.02740907	     10.95983346	      8.75973559	     -0.00000000	     -4.32257440
      1.02750429	     10.95115703	      8.74409883	     -0.00000000	     -4.32785228
      1.02759951	     10.94235032	      8.72839358	     -0.00000000	     -4.33303925
      1.02771512	     10.93177296	      8.70932819	     -0.00000000	     -4.33924567
      1.02783073	     10.92108797	      8.69018982	     -0.00000000	     -4.34532662
      1.02792928	     10.91214243	      8.67389786	     -0.00000000	     -4.35043834
      1.02802783	     10.90306834	      8.65753688	     -0.00000000	     -4.35545304
      1.02812639	     10.89409628	      8.64118201	     -0.00000000	     -4.36039581
      1.02825393	     10.88239080	      8.61994575	     -0.00000000	     -4.36665855
      1.02835067	     10.87365138	      8.60385387	     -0.00000000	     -4.37133094
      1.02844741	     10.86479862	      8.58769964	     -0.00000000	     -4.37591032
      1.02856462	     10.85419078	      8.56813160	     -0.00000000	     -4.38136391
      1.02868183	     10.84345230	      8.54848418	     -0.00000000	     -4.38668447
      1.02877377	     10.83520823	      8.53310485	     -0.00000000	     -4.39079521
      1.02886571	     10.82684366	      8.51766395	     -0.00000000	     -4.39481937
      1.02898613	     10.81598781	      8.49743967	     -0.00000000	     -4.39999038
      1.02909619	     10.80598988	      8.47889666	     -0.00000000	     -4.40459838
      1.02920625	     10.79614268	      8.46037126	     -0.00000000	     -4.40911850
      1.02931632	     10.78612198	      8.44175828	     -0.00000000	     -4.41351372
      1.02941036	     10.77775667	      8.42589336	     -0.00000000	     -4.41720857
      1.02950441	     10.76926176	      8.40996387	     -0.00000000	     -4.42081170
      1.02961995	     10.75893785	      8.39040025	     -0.00000000	     -4.42514580
      1.02973549	     10.74850909	      8.37076915	     -0.00000000	     -4.42935159
      1.02983315	     10.73985617	      8.35420245	     -0.00000000	     -4.43283476
      1.02993081	     10.73107603	      8.33757087	     -0.00000000	     -4.43622002
      1.03002847	     10.72239545	      8.32094831	     -0.00000000	     -4.43953373
      1.03015639	     10.71093308	      8.29911064	     -0.00000000	     -4.44373742
      1.03025209	     10.70249525	      8.28279144	     -0.00000000	     -4.44680530
      1.03034780	     10.69394571	      8.26641396	     -0.00000000	     -4.44978005
      1.03046500	     10.68359085	      8.24636461	     -0.00000000	     -4.45332788
      1.03058221	     10.67310624	      8.22624063	     -0.00000000	     -4.45674027
      1.03067297	     10.66516755	      8.21069468	     -0.00000000	     -4.45932144
      1.03076372	     10.65710920	      8.19509064	     -0.00000000	     -4.46181633
      1.03088441	     10.64648923	      8.17434180	     -0.00000000	     -4.46503406
      1.03099420	     10.63675590	      8.15541415	     -0.00000000	     -4.46784184
      1.03110399	     10.62717210	      8.13650766	     -0.00000000	     -4.47056223
      1.03121378	     10.61741210	      8.11751660	     -0.00000000	     -4.47315587
      1.03130637	     10.60938061	      8.10154508	     -0.00000000	     -4.47528530
      1.03139895	     10.60122053	      8.08551259	     -0.00000000	     -4.47732411
      1.03151497	     10.59110301	      8.06543102	     -0.00000000	     -4.47978614
      1.03163099	     10.58088358	      8.04528669	     -0.00000000	     -4.48211794
      1.03172732	     10.57255886	      8.02859036	     -0.00000000	     -4.48398435
      1.03182365	     10.56410927	      8.01183327	     -0.00000000	     -4.48575423
      1.03191998	     10.55575283	      7.99508648	     -0.00000000	     -4.48745445
      1.03205015	     10.54437235	      7.97239580	     -0.00000000	     -4.48961216
      1.03214430	     10.53627648	      7.95600646	     -0.00000000	     -4.49109716
      1.03223845	     10.52807241	      7.93956320	     -0.00000000	     -4.49249121
      1.03235676	     10.51787223	      7.91890863	     -0.00000000	     -4.49414704
      1.03247508	     10.50754284	      7.89818285	     -0.00000000	     -4.49566479
      1.03256366	     10.49998979	      7.88270546	     -0.00000000	     -4.49674431
      1.03265224	     10.49231849	      7.86717345	     -0.00000000	     -4.49774105
      1.03277509	     10.48176711	      7.84563345	     -0.00000000	     -4.49902262
      1.03288533	     10.47223350	      7.82625730	     -0.00000000	     -4.50005380
      1.03299558	     10.46284601	      7.80690405	     -0.00000000	     -4.50099940
      1.03309425	     10.45430170	      7.78951517	     -0.00000000	     -4.50173947
      1.03319292	     10.44591052	      7.77215653	     -0.00000000	     -4.50241614
      1.03329159	     10.43742455	      7.75474750	     -0.00000000	     -4.50299785
      1.03339026	     10.42902651	      7.73734759	     -0.00000000	     -4.50350828
      1.03351943	     10.41793291	      7.71450743	     -0.00000000	     -4.50403910
      1.03361012	     10.41028720	      7.69849842	     -0.00000000	     -4.50434616
      1.03370081	     10.40253370	      7.68243797	     -0.00000000	     -4.50456997
      1.03382257	     10.39221850	      7.66087988	     -0.00000000	     -4.50477417
      1.03394433	     10.38178248	      7.63925304	     -0.00000000	     -4.50483830
      1.03403067	     10.37455838	      7.62395805	     -0.00000000	     -4.50483164
      1.03411700	     10.36721842	      7.60861057	     -0.00000000	     -4.50474757
      1.03424353	     10.35653948	      7.58611558	     -0.00000000	     -4.50452255
      1.03435427	     10.34713507	      7.56638437	     -0.00000000	     -4.50420860
      1.03446500	     10.33787070	      7.54667438	     -0.00000000	     -4.50381149
      1.03456282	     10.32954456	      7.52919546	     -0.00000000	     -4.50335734
      1.03466065	     10.32136826	      7.51174625	     -0.00000000	     -4.50284402
      1.03475847	     10.31309980	      7.49424793	     -0.00000000	     -4.50223938
      1.03487719	     10.30318827	      7.47302700	     -0.00000000	     -4.50141609
      1.03497635	     10.29479489	      7.45524362	     -0.00000000	     -4.50062407
      1.03507550	     10.28654475	      7.43748710	     -0.00000000	     -4.49977052
      1.03517466	     10.27819702	      7.41967898	     -0.00000000	     -4.49882305
      1.03527381	     10.26994221	      7.40188121	     -0.00000000	     -4.49780752
      1.03539861	     10.25944453	      7.37941638	     -0.00000000	     -4.49640015
      1.03548994	     10.25190657	      7.36300391	     -0.00000000	     -4.49530912
      1.03558127	     10.24425593	      7.34653767	     -0.00000000	     -4.49413449
      1.03570026	     10.23438723	      7.32509064	     -0.00000000	     -4.49251540
      1.03581925	     10.22439022	      7.30357259	     -0.00000000	     -4.49076304
      1.03590602	     10.21727534	      7.28791995	     -0.00000000	     -4.48943647
      1.03599278	     10.21004195	      7.27221302	     -0.00000000	     -4.48803214
      1.03611687	     10.19977910	      7.24975020	     -0.00000000	     -4.48592844
      1.03622557	     10.19072015	      7.23002199	     -0.00000000	     -4.48397285
      1.03633428	     10.18179996	      7.21031390	     -0.00000000	     -4.48194027
      1.03644299	     10.17269967	      7.19052197	     -0.00000000	     -4.47978623
      1.03653319	     10.16534373	      7.17414372	     -0.00000000	     -4.47795310
      1.03662340	     10.15785773	      7.15770556	     -0.00000000	     -4.47603542
      1.03673946	     10.14832473	      7.13656135	     -0.00000000	     -4.47348436
      1.03685552	     10.13867989	      7.11535130	     -0.00000000	     -4.47080766
      1.03694743	     10.13120036	      7.09858419	     -0.00000000	     -4.46863230
      1.03703935	     10.12359813	      7.08175842	     -0.00000000	     -4.46637060
      1.03715485	     10.11414967	      7.06062201	     -0.00000000	     -4.46344553
      1.03727036	     10.10457359	      7.03941410	     -0.00000000	     -4.46039320
      1.03735988	     10.09732041	      7.02301150	     -0.00000000	     -4.45797658
      1.03744940	     10.08994499	      7.00655087	     -0.00000000	     -4.45547686
      1.03756772	     10.08029069	      6.98479697	     -0.00000000	     -4.45208564
      1.03768604	     10.07051524	      6.96297134	     -0.00000000	     -4.44856207
      1.03777393	     10.06341980	      6.94679270	     -0.00000000	     -4.44589432
      1.03786181	     10.05620514	      6.93055717	     -0.00000000	     -4.44314578
      1.03798301	     10.04634193	      6.90816575	     -0.00000000	     -4.43926352
      1.03808926	     10.03761679	      6.88848266	     -0.00000000	     -4.43574907
      1.03819550	     10.02902908	      6.86881733	     -0.00000000	     -4.43216136
      1.03830175	     10.02027633	      6.84907103	     -0.00000000	     -4.42845600
      1.03839618	     10.01267709	      6.83155561	     -0.00000000	     -4.42511039
      1.03849062	     10.00493928	      6.81397324	     -0.00000000	     -4.42167028
      1.03858505	      9.99729396	      6.79639905	     -0.00000000	     -4.41816950
      1.03870960	      9.98711556	      6.77315521	     -0.00000000	     -4.41342435
      1.03880490	      9.97945231	      6.75538543	     -0.00000000	     -4.40972455
      1.03890020	      9.97166981	      6.73755394	     -0.00000000	     -4.40593086
      1.03899549	      9.96397299	      6.71972734	     -0.00000000	     -4.40207356
      1.03912147	      9.95370040	      6.69609368	     -0.00000000	     -4.39684221
      1.03921444	      9.94624634	      6.67866826	     -0.00000000	     -4.39291465
      1.03930740	      9.93867734	      6.66118300	     -0.00000000	     -4.38889657
      1.03942294	      9.92937850	      6.63945675	     -0.00000000	     -4.38381686
      1.03952665	      9.92091936	      6.61988791	     -0.00000000	     -4.37914322
      1.03963036	      9.91262199	      6.60034329	     -0.00000000	     -4.37440202
      1.03973407	      9.90414789	      6.58071242	     -0.00000000	     -4.36954171
      1.03983777	      9.89588780	      6.56112241	     -0.00000000	     -4.36462130
      1.03992997	      9.88835598	      6.54362133	     -0.00000000	     -4.36014038
      1.04002216	      9.88096952	      6.52614451	     -0.00000000	     -4.35560797
      1.04013345	      9.87194944	      6.50498381	     -0.00000000	     -4.35002264
      1.04024474	      9.86307107	      6.48383518	     -0.00000000	     -4.34435097
      1.04033656	      9.85558955	      6.46630844	     -0.00000000	     -4.33956553
      1.04042839	      9.84824301	      6.44880215	     -0.00000000	     -4.33472675
      1.04054185	      9.83906506	      6.42710455	     -0.00000000	     -4.32862932
      1.04065532	      9.83003810	      6.40541980	     -0.00000000	     -4.32244126
      1.04074315	      9.82288616	      6.38855626	     -0.00000000	     -4.31754730
      1.04083097	      9.81586363	      6.37171287	     -0.00000000	     -4.31260461
      1.04095014	      9.80625375	      6.34879672	     -0.00000000	     -4.30577485
      1.04106931	      9.79679043	      6.32588730	     -0.00000000	     -4.29884025
      1.04115279	      9.78999437	      6.30976089	     -0.00000000	     -4.29388012
      1.04123626	      9.78332261	      6.29365465	     -0.00000000	     -4.28887629
      1.04136419	      9.77303511	      6.26891182	     -0.00000000	     -4.28107490
      1.04146906	      9.76468089	      6.24861697	     -0.00000000	     -4.27458004
      1.04157393	      9.75620952	      6.22825131	     -0.00000000	     -4.26796556
      1.04167881	      9.74789575	      6.20790425	     -0.00000000	     -4.26127456
      1.04178368	      9.73938657	      6.18746055	     -0.00000000	     -4.25445050
      1.04187413	      9.73224057	      6.16986611	     -0.00000000	     -4.24851388
      1.04196457	      9.72495776	      6.15220237	     -0.00000000	     -4.24247894
      1.04207676	      9.71602776	      6.13029157	     -0.00000000	     -4.23490310
      1.04218894	      9.70697030	      6.10830092	     -0.00000000	     -4.22718810
      1.04227974	      9.69979897	      6.09052698	     -0.00000000	     -4.22088248
      1.04237054	      9.69249953	      6.07268601	     -0.00000000	     -4.21447779
      1.04248397	      9.68348305	      6.05039451	     -0.00000000	     -4.20638217
      1.04259740	      9.67432772	      6.02801803	     -0.00000000	     -4.19814057
      1.04268488	      9.66743517	      6.01078938	     -0.00000000	     -4.19172744
      1.04277236	      9.66041776	      5.99349626	     -0.00000000	     -4.18521995
      1.04289038	      9.65103789	      5.97015623	     -0.00000000	     -4.17633688
      1.04300840	      9.64152466	      5.94672925	     -0.00000000	     -4.16729599
      1.04309260	      9.63490536	      5.93004372	     -0.00000000	     -4.16078996
      1.04317680	      9.62816549	      5.91329665	     -0.00000000	     -4.15419433
      1.04330112	      9.61828739	      5.88855252	     -0.00000000	     -4.14433972
      1.04340585	      9.60989008	      5.86764543	     -0.00000000	     -4.13590650
      1.04351058	      9.60161986	      5.84674520	     -0.00000000	     -4.12738494
      1.04361531	      9.59318808	      5.82575765	     -0.00000000	     -4.11872668
      1.04370909	      9.58581088	      5.80699156	     -0.00000000	     -4.11090888
      1.04380287	      9.57829173	      5.78815134	     -0.00000000	     -4.10297862
      1.04389664	      9.57086775	      5.76931431	     -0.00000000	     -4.09497511
      1.04401642	      9.56128375	      5.74518195	     -0.00000000	     -4.08460583
      1.04411146	      9.55380189	      5.72604014	     -0.00000000	     -4.07629393
      1.04420651	      9.54619373	      5.70682850	     -0.00000000	     -4.06786813
      1.04430155	      9.53867913	      5.68761872	     -0.00000000	     -4.05936509
      1.04442073	      9.52914837	      5.66345541	     -0.00000000	     -4.04855272
      1.04451401	      9.52181651	      5.64455191	     -0.00000000	     -4.04000824
      1.04460730	      9.51436090	      5.62558046	     -0.00000000	     -4.03135211
      1.04470059	      9.50698697	      5.60660811	     -0.00000000	     -4.02261896
      1.04482507	      9.49705011	      5.58121666	     -0.00000000	     -4.01080663
      1.04491743	      9.48979725	      5.56238392	     -0.00000000	     -4.00195712
      1.04500980	      9.48242734	      5.54348608	     -0.00000000	     -3.99299745
      1.04512291	      9.47351180	      5.52034229	     -0.00000000	     -3.98192081
      1.04522355	      9.46546077	      5.49967881	     -0.00000000	     -3.97193117
      1.04532419	      9.45756489	      5.47903414	     -0.00000000	     -3.96186024
      1.04542482	      9.44950987	      5.45830582	     -0.00000000	     -3.95165339
      1.04552546	      9.44162803	      5.43760232	     -0.00000000	     -3.94136781
      1.04562610	      9.43356743	      5.41680893	     -0.00000000	     -3.93094210
      1.04572673	      9.42570151	      5.39604754	     -0.00000000	     -3.92044090
      1.04582737	      9.41763340	      5.37518878	     -0.00000000	     -3.90979470
      1.04592801	      9.40978569	      5.35437061	     -0.00000000	     -3.89907701
      1.04602864	      9.40170769	      5.33344609	     -0.00000000	     -3.88820863
      1.04611893	      9.39466498	      5.31471381	     -0.00000000	     -3.87839979
      1.04620922	      9.38748025	      5.29591023	     -0.00000000	     -3.86847670
      1.04631825	      9.37891306	      5.27320477	     -0.00000000	     -3.85639319
      1.04642729	      9.37021826	      5.25042156	     -0.00000000	     -3.84415628
      1.04651904	      9.36305863	      5.23127180	     -0.00000000	     -3.83378455
      1.04661080	      9.35576624	      5.21205337	     -0.00000000	     -3.82329619
      1.04670256	      9.34855546	      5.19283633	     -0.00000000	     -3.81272906
      1.04682740	      9.33865314	      5.16662117	     -0.00000000	     -3.79818596
      1.04692013	      9.33141399	      5.14715560	     -0.00000000	     -3.78729135
      1.04701287	      9.32405782	      5.12762645	     -0.00000000	     -3.77627991
      1.04712458	      9.31531076	      5.10410418	     -0.00000000	     -3.76290778
      1.04722385	      9.30741582	      5.08313111	     -0.00000000	     -3.75088569
      1.04732313	      9.29967435	      5.06217956	     -0.00000000	     -3.73878078
      1.04742240	      9.29178448	      5.04115116	     -0.00000000	     -3.72653838
      1.04752167	      9.28404914	      5.02014497	     -0.00000000	     -3.71421312
      1.04762095	      9.27616395	      4.99906183	     -0.00000000	     -3.70174964
      1.04772022	      9.26843537	      4.97800195	     -0.00000000	     -3.68920348
      1.04781949	      9.26055444	      4.95686467	     -0.00000000	     -3.67651821
      1.04791877	      9.25283332	      4.93575210	     -0.00000000	     -3.66375067
      1.04801804	      9.24495622	      4.91456134	     -0.00000000	     -3.65084297
      1.04811731	      9.23724327	      4.89339711	     -0.00000000	     -3.63785367
      1.04821659	      9.22936951	      4.87215354	     -0.00000000	     -3.62472295
      1.04831586	      9.22166551	      4.85093876	     -0.00000000	     -3.61151156
      1.04841513	      9.21379457	      4.82964305	     -0.00000000	     -3.59815728
      1.04851440	      9.20610035	      4.80837886	     -0.00000000	     -3.58472357
      1.04861368	      9.19823162	      4.78703172	     -0.00000000	     -3.57114528
      1.04871295	      9.19054810	      4.76571932	     -0.00000000	     -3.55748910
      1.04881222	      9.18268090	      4.74432145	     -0.00000000	     -3.54368635
      1.04891150	      9.17500909	      4.72296212	     -0.00000000	     -3.52980764
      1.04901077	      9.16714262	      4.70151421	     -0.00000000	     -3.51578006
      1.04911004	      9.15948366	      4.68010929	     -0.00000000	     -3.50167886
      1.04920932	      9.15161700	      4.65861201	     -0.00000000	     -3.48742611
      1.04930859	      9.14397217	      4.63716291	     -0.00000000	     -3.47310254
      1.04940786	      9.13610421	      4.61561693	     -0.00000000	     -3.45862431
      1.04950714	      9.12847499	      4.59412515	     -0.00000000	     -3.44407861
      1.04960641	      9.12060444	      4.57253107	     -0.00000000	     -3.42937462
      1.04969536	      9.11376282	      4.55323097	     -0.00000000	     -3.41614360
      1.04978432	      9.10677994	      4.53386628	     -0.00000000	     -3.40279536
      1.04989272	      9.09837827	      4.51027786	     -0.00000000	     -3.38642678
      1.05000112	      9.08985293	      4.48662228	     -0.00000000	     -3.36990043
      1.05009201	      9.08286236	      4.46682005	     -0.00000000	     -3.35597120
      1.05018290	      9.07574040	      4.44695655	     -0.00000000	     -3.34192257
      1.05027378	      9.06870074	      4.42710180	     -0.00000000	     -3.32779557
      1.05039760	      9.05901957	      4.39999442	     -0.00000000	     -3.30838083
      1.05048927	      9.05197031	      4.37994312	     -0.00000000	     -3.29391757
      1.05058094	      9.04480535	      4.35983635	     -0.00000000	     -3.27933634
      1.05069179	      9.03625618	      4.33553713	     -0.00000000	     -3.26159913
      1.05079035	      9.02853510	      4.31387181	     -0.00000000	     -3.24568802
      1.05088891	      9.02096907	      4.29223757	     -0.00000000	     -3.22969682
      1.05098746	      9.01325322	      4.27053511	     -0.00000000	     -3.21356630
      1.05108602	      9.00569780	      4.24886606	     -0.00000000	     -3.19735708
      1.05118458	      8.99798671	      4.22712746	     -0.00000000	     -3.18100752
      1.05128314	      8.99044266	      4.20542505	     -0.00000000	     -3.16458094
      1.05138169	      8.98273577	      4.18365133	     -0.00000000	     -3.14801274
      1.05148025	      8.97520394	      4.16191700	     -0.00000000	     -3.13136952
      1.05157881	      8.96750060	      4.14010915	     -0.00000000	     -3.11458314
      1.05167737	      8.95998191	      4.11834443	     -0.00000000	     -3.09772407
      1.05177592	      8.95228140	      4.09650342	     -0.00000000	     -3.08071998
      1.05187448	      8.94477688	      4.07470986	     -0.00000000	     -3.06364593
      1.05197304	      8.93707834	      4.05283663	      0.00000000	     -3.04642465
      1.05207160	      8.92958915	      4.03101584	      0.00000000	     -3.02913658
      1.05217016	      8.92189155	      4.00911129	      0.00000000	     -3.01169862
      1.05226871	      8.91441903	      3.98726494	      0.00000000	     -2.99419757
      1.05236727	      8.90672118	      3.96532992	      0.00000000	     -2.97654347
      1.05246583	      8.89926685	      3.94345975	      0.00000000	     -2.95883057
      1.05256439	      8.89156732	      3.92149505	      0.00000000	     -2.94096086
      1.05265217	      8.88492324	      3.90198896	      0.00000000	     -2.92499696
      1.05273996	      8.87813909	      3.88242614	      0.00000000	     -2.90891987
      1.05284812	      8.86988692	      3.85834337	      0.00000000	     -2.88901669
      1.05295628	      8.86151394	      3.83420524	      0.00000000	     -2.86896065
      1.05304615	      8.85471326	      3.81418624	      0.00000000	     -2.85222871
      1.05313603	      8.84778301	      3.79411446	      0.00000000	     -2.83538219
      1.05324400	      8.83957232	      3.77002735	      0.00000000	     -2.81505240
      1.05335197	      8.83122142	      3.74588012	      0.00000000	     -2.79456723
      1.05343867	      8.82468499	      3.72653368	      0.00000000	     -2.77805947
      1.05352537	      8.81802201	      3.70713714	      0.00000000	     -2.76144446
      1.05363702	      8.80954058	      3.68217996	      0.00000000	     -2.73995009
      1.05374867	      8.80092875	      3.65716650	      0.00000000	     -2.71829474
      1.05383303	      8.79458904	      3.63831336	      0.00000000	     -2.70187873
      1.05391738	      8.78812787	      3.61941319	      0.00000000	     -2.68536149
      1.05403311	      8.77935106	      3.59350132	      0.00000000	     -2.66259626
      1.05414884	      8.77044400	      3.56753398	      0.00000000	     -2.63966148
      1.05422971	      8.76439062	      3.54943687	      0.00000000	     -2.62358618
      1.05431058	      8.75821880	      3.53129517	      0.00000000	     -2.60741707
      1.05443311	      8.74893954	      3.50381910	      0.00000000	     -2.58280069
      1.05453542	      8.74112339	      3.48084708	      0.00000000	     -2.56211299
      1.05463772	      8.73343488	      3.45790850	      0.00000000	     -2.54134236
      1.05474003	      8.72558419	      3.43490895	      0.00000000	     -2.52042841
      1.05482977	      8.71887531	      3.41478526	      0.00000000	     -2.50203003
      1.05491952	      8.71202977	      3.39461128	      0.00000000	     -2.48351932
      1.05500926	      8.70527084	      3.37446028	      0.00000000	     -2.46494356
      1.05513040	      8.69605722	      3.34722173	      0.00000000	     -2.43971814
      1.05522168	      8.68923447	      3.32673120	      0.00000000	     -2.42063690
      1.05531296	      8.68229464	      3.30619769	      0.00000000	     -2.40144555
      1.05540424	      8.67543943	      3.28568741	      0.00000000	     -2.38218718
      1.05552467	      8.66629789	      3.25858782	      0.00000000	     -2.35662717
      1.05561389	      8.65965126	      3.23854855	      0.00000000	     -2.33762381
      1.05570311	      8.65288988	      3.21846830	      0.00000000	     -2.31851562
      1.05581357	      8.64462909	      3.19364049	      0.00000000	     -2.29477238
      1.05591219	      8.63714019	      3.17143238	      0.00000000	     -2.27344592
      1.05601081	      8.62981135	      3.14927337	      0.00000000	     -2.25205685
      1.05610942	      8.62231579	      3.12705691	      0.00000000	     -2.23053526
      1.05620804	      8.61501606	      3.10490189	      0.00000000	     -2.20895965
      1.05630666	      8.60750938	      3.08267687	      0.00000000	     -2.18724346
      1.05640528	      8.60024397	      3.06052879	      0.00000000	     -2.16548401
      1.05649179	      8.59366932	      3.04103253	      0.00000000	     -2.14627393
      1.05657830	      8.58723983	      3.02158268	      0.00000000	     -2.12702246
      1.05668655	      8.57910152	      2.99721545	      0.00000000	     -2.10281263
      1.05679479	      8.57109897	      2.97289171	      0.00000000	     -2.07851921
      1.05688201	      8.56449926	      2.95324179	      0.00000000	     -2.05882859
      1.05696923	      8.55803281	      2.93363535	      0.00000000	     -2.03909422
      1.05707893	      8.54980576	      2.90894506	      0.00000000	     -2.01414999
      1.05718863	      8.54173069	      2.88430507	      0.00000000	     -1.98912488
      1.05727178	      8.53544591	      2.86557546	      0.00000000	     -1.97004450
      1.05735494	      8.52929043	      2.84688890	      0.00000000	     -1.95092751
      1.05747057	      8.52065546	      2.82087861	      0.00000000	     -1.92421721
      1.05758621	      8.51216837	      2.79491901	      0.00000000	     -1.89741492
      1.05766520	      8.50620511	      2.77713465	      0.00000000	     -1.87899959
      1.05774419	      8.50036668	      2.75939259	      0.00000000	     -1.86055429
      1.05786891	      8.49109100	      2.73136117	      0.00000000	     -1.83129803
      1.05796981	      8.48366586	      2.70871482	      0.00000000	     -1.80754516
      1.05807070	      8.47612872	      2.68603518	      0.00000000	     -1.78367460
      1.05817160	      8.46875244	      2.66341188	      0.00000000	     -1.75974776
      1.05827249	      8.46117619	      2.64072714	      0.00000000	     -1.73568439
      1.05835771	      8.45497610	      2.62163569	      0.00000000	     -1.71533352
      1.05844293	      8.44864280	      2.60250392	      0.00000000	     -1.69488791
      1.05855233	      8.44061085	      2.57797928	      0.00000000	     -1.66856662
      1.05866174	      8.43245793	      2.55342116	      0.00000000	     -1.64211224
      1.05874732	      8.42624118	      2.53426879	      0.00000000	     -1.62138241
      1.05883289	      8.41990180	      2.51508046	      0.00000000	     -1.60056079
      1.05894386	      8.41178019	      2.49023882	      0.00000000	     -1.57348996
      1.05905482	      8.40352454	      2.46536108	      0.00000000	     -1.54628209
      1.05913676	      8.39759944	      2.44705145	      0.00000000	     -1.52616137
      1.05921870	      8.39155392	      2.42870703	      0.00000000	     -1.50595573
      1.05933529	      8.38303399	      2.40264042	      0.00000000	     -1.47712572
      1.05943549	      8.37563426	      2.38022120	      0.00000000	     -1.45223911
      1.05953569	      8.36836865	      2.35785372	      0.00000000	     -1.42729859
      1.05963589	      8.36094232	      2.33544173	      0.00000000	     -1.40223711
      1.05972598	      8.35444166	      2.31535548	      0.00000000	     -1.37967276
      1.05981607	      8.34780096	      2.29523041	      0.00000000	     -1.35700896
      1.05990617	      8.34125911	      2.27514493	      0.00000000	     -1.33430100
      1.06002070	      8.33284315	      2.24958874	      0.00000000	     -1.30531367
      1.06011199	      8.32626203	      2.22926931	      0.00000000	     -1.28216172
      1.06020328	      8.31955661	      2.20891733	      0.00000000	     -1.25891350
      1.06029457	      8.31294830	      2.18860551	      0.00000000	     -1.23562065
      1.06040865	      8.30458495	      2.16319970	      0.00000000	     -1.20639355
      1.06049827	      8.29814695	      2.14329515	      0.00000000	     -1.18339239
      1.06058789	      8.29158726	      2.12335949	      0.00000000	     -1.16029934
      1.06067751	      8.28511250	      2.10346059	      0.00000000	     -1.13716290
      1.06079674	      8.27640492	      2.07697100	      0.00000000	     -1.10626338
      1.06088545	      8.27004945	      2.05731212	      0.00000000	     -1.08322921
      1.06097416	      8.26357906	      2.03762502	      0.00000000	     -1.06010733
      1.06108264	      8.25578064	      2.01360249	      0.00000000	     -1.03177918
      1.06117938	      8.24870989	      1.99215290	      0.00000000	     -1.00641228
      1.06127612	      8.24179763	      1.97076720	      0.00000000	     -0.98101183
      1.06137286	      8.23472767	      1.94934205	      0.00000000	     -0.95550369
      1.06146961	      8.22783633	      1.92798788	      0.00000000	     -0.92996779
      1.06156635	      8.22076535	      1.90658757	      0.00000000	     -0.90431979
      1.06166309	      8.21389691	      1.88526657	      0.00000000	     -0.87865074
      1.06175983	      8.20682275	      1.86389137	      0.00000000	     -0.85286416
      1.06185657	      8.19997961	      1.84260529	      0.00000000	     -0.82706437
      1.06195332	      8.19289960	      1.82125530	      0.00000000	     -0.80114038
      1.06203910	      8.18683311	      1.80240421	      0.00000000	     -0.77814651
      1.06212489	      8.18062794	      1.78351879	      0.00000000	     -0.75506693
      1.06223082	      8.17307255	      1.76024893	      0.00000000	     -0.72652080
      1.06233675	      8.16539606	      1.73695691	      0.00000000	     -0.69786650
      1.06242417	      8.15921977	      1.71780092	      0.00000000	     -0.67419895
      1.06251159	      8.15291549	      1.69861531	      0.00000000	     -0.65044749
      1.06261778	      8.14536960	      1.67536252	      0.00000000	     -0.62155061
      1.06272398	      8.13768465	      1.65208289	      0.00000000	     -0.59254285
      1.06280811	      8.13176710	      1.63370947	      0.00000000	     -0.56954877
      1.06289224	      8.12572473	      1.61530725	      0.00000000	     -0.54647665
      1.06300253	      8.11789947	      1.59123281	      0.00000000	     -0.51618146
      1.06311283	      8.10994393	      1.56713706	      0.00000000	     -0.48577359
      1.06319422	      8.10424120	      1.54942284	      0.00000000	     -0.46332111
      1.06327562	      8.09841860	      1.53168131	      0.00000000	     -0.44079596
      1.06339092	      8.09025447	      1.50659984	      0.00000000	     -0.40883730
      1.06348984	      8.08317069	      1.48507394	      0.00000000	     -0.38132928
      1.06358876	      8.07622082	      1.46361031	      0.00000000	     -0.35379127
      1.06368768	      8.06911370	      1.44211375	      0.00000000	     -0.32615244
      1.06378661	      8.06221820	      1.42070540	      0.00000000	     -0.29850379
      1.06387157	      8.05610661	      1.40227141	      0.00000000	     -0.27466146
      1.06395653	      8.05013741	      1.38389832	      0.00000000	     -0.25080927
      1.06406343	      8.04253477	      1.36077203	      0.00000000	     -0.22071314
      1.06417032	      8.03506935	      1.33771375	      0.00000000	     -0.19058094
      1.06425531	      8.02898142	      1.31934845	      0.00000000	     -0.16653786
      1.06434029	      8.02302551	      1.30104131	      0.00000000	     -0.14248396
      1.06444908	      8.01531178	      1.27759932	      0.00000000	     -0.11160787
      1.06455787	      8.00774738	      1.25423120	      0.00000000	     -0.08069876
      1.06463912	      8.00193411	      1.23673986	      0.00000000	     -0.05752595
      1.06472038	      7.99624912	      1.21930477	      0.00000000	     -0.03434658
      1.06483491	      7.98816404	      1.19472991	      0.00000000	     -0.00159132
      1.06493342	      7.98130220	      1.17364717	      0.00000000	      0.02661738
      1.06503193	      7.97431630	      1.15254524	      0.00000000	      0.05491228
      1.06513043	      7.96749853	      1.13152014	      0.00000000	      0.08321967
      1.06522894	      7.96048088	      1.11045142	      0.00000000	      0.11163145
      1.06531387	      7.95462737	      1.09236839	      0.00000000	      0.13612157
      1.06539881	      7.94863893	      1.07425771	      0.00000000	      0.16068525
      1.06550495	      7.94125959	      1.05168154	      0.00000000	      0.19141277
      1.06561109	      7.93375570	      1.02909090	      0.00000000	      0.22223254
      1.06569626	      7.92789654	      1.01103835	      0.00000000	      0.24696224
      1.06578142	      7.92191231	      0.99296205	      0.00000000	      0.27176204
      1.06588911	      7.91444817	      0.97016172	      0.00000000	      0.30315201
      1.06599680	      7.90684769	      0.94734475	      0.00000000	      0.33463696
      1.06607849	      7.90125356	      0.93011295	      0.00000000	      0.35851472
      1.06616018	      7.89553755	      0.91285760	      0.00000000	      0.38245759
      1.06627300	      7.88773001	      0.88908152	      0.00000000	      0.41555903
      1.06638581	      7.87979132	      0.86529424	      0.00000000	      0.44875778
      1.06646391	      7.87446802	      0.84890340	      0.00000000	      0.47173157
      1.06654201	      7.86902663	      0.83248932	      0.00000000	      0.49476557
      1.06666236	      7.86071205	      0.80724624	      0.00000000	      0.53030492
      1.06676147	      7.85379798	      0.78646680	      0.00000000	      0.55963795
      1.06686057	      7.84700955	      0.76575409	      0.00000000	      0.58898543
      1.06695968	      7.84006501	      0.74501586	      0.00000000	      0.61841951
      1.06704809	      7.83404390	      0.72659453	      0.00000000	      0.64467097
      1.06713650	      7.82788393	      0.70814838	      0.00000000	      0.67099446
      1.06722490	      7.82182020	      0.68975467	      0.00000000	      0.69732886
      1.06733828	      7.81394676	      0.66616631	      0.00000000	      0.73117578
      1.06742804	      7.80783780	      0.64755569	      0.00000000	      0.75798280
      1.06751780	      7.80160538	      0.62892652	      0.00000000	      0.78485766
      1.06760756	      7.79546876	      0.61035086	      0.00000000	      0.81174297
      1.06771997	      7.78767959	      0.58708639	      0.00000000	      0.84548698
      1.06780815	      7.78169947	      0.56890234	      0.00000000	      0.87196377
      1.06789634	      7.77559774	      0.55070011	      0.00000000	      0.89850540
      1.06798452	      7.76958058	      0.53254749	      0.00000000	      0.92505762
      1.06810164	      7.76149583	      0.50844343	      0.00000000	      0.96039444
      1.06818912	      7.75557912	      0.49050312	      0.00000000	      0.98679606
      1.06827660	      7.74954691	      0.47254682	      0.00000000	      1.01325916
      1.06838314	      7.74231529	      0.45074689	      0.00000000	      1.04549740
      1.06847797	      7.73576098	      0.43133240	      0.00000000	      1.07426075
      1.06857280	      7.72936380	      0.41199565	      0.00000000	      1.10301792
      1.06866762	      7.72281303	      0.39263482	      0.00000000	      1.13185060
      1.06876245	      7.71643170	      0.37335607	      0.00000000	      1.16067290
      1.06885728	      7.70988352	      0.35404917	      0.00000000	      1.18957352
      1.06895211	      7.70351902	      0.33482931	      0.00000000	      1.21845905
      1.06904693	      7.69697232	      0.31557655	      0.00000000	      1.24742628
      1.06914176	      7.69062580	      0.29641652	      0.00000000	      1.27637308
      1.06923659	      7.68407929	      0.27721801	      0.00000000	      1.30540566
      1.06933141	      7.67775211	      0.25811881	      0.00000000	      1.33441174
      1.06942624	      7.67120427	      0.23897461	      0.00000000	      1.36350845
      1.06952107	      7.66489801	      0.21993729	      0.00000000	      1.39257174
      1.06960634	      7.65902726	      0.20277642	      0.00000000	      1.41878620
      1.06969161	      7.65330451	      0.18568663	      0.00000000	      1.44498561
      1.06979459	      7.64629185	      0.16504502	      0.00000000	      1.47668493
      1.06989756	      7.63941472	      0.14448102	      0.00000000	      1.50838279
      1.06998439	      7.63346565	      0.12711862	      0.00000000	      1.53517671
      1.07007122	      7.62765551	      0.10982559	      0.00000000	      1.56195739
      1.07015804	      7.62176899	      0.09253135	      0.00000000	      1.58878263
      1.07027558	      7.61390297	      0.06919259	      0.00000000	      1.62510478
      1.07036334	      7.60791929	      0.05175744	      0.00000000	      1.65228531
      1.07045111	      7.60205943	      0.03438764	      0.00000000	      1.67945569
      1.07055649	      7.59491665	      0.01353022	      0.00000000	      1.71213736
      1.07065033	      7.58868575	     -0.00497163	      0.00000000	      1.74123459
      1.07074418	      7.58230839	     -0.02349298	      0.00000000	      1.77039733
      1.07083802	      7.57608671	     -0.04193450	      0.00000000	      1.79954286
      1.07093187	      7.56971793	     -0.06039550	      0.00000000	      1.82875342
      1.07102571	      7.56350584	     -0.07877611	      0.00000000	      1.85794565
      1.07111955	      7.55714523	     -0.09717646	      0.00000000	      1.88720266
      1.07121340	      7.55094310	     -0.11549560	      0.00000000	      1.91643999
      1.07130724	      7.54459023	     -0.13383500	      0.00000000	      1.94574208
      1.07140109	      7.53839844	     -0.15209212	      0.00000000	      1.97502292
      1.07149493	      7.53205286	     -0.17037028	      0.00000000	      2.00436874
      1.07158878	      7.52587184	     -0.18856482	      0.00000000	      2.03369150
      1.07168262	      7.51953308	     -0.20678148	      0.00000000	      2.06307971
      1.07177646	      7.51336324	     -0.22491288	      0.00000000	      2.09244281
      1.07187031	      7.50703079	     -0.24306781	      0.00000000	      2.12187210
      1.07196415	      7.50087262	     -0.26113550	      0.00000000	      2.15127395
      1.07205800	      7.49454594	     -0.27922847	      0.00000000	      2.18074301
      1.07215184	      7.48839995	     -0.29723190	      0.00000000	      2.21018202
      1.07224569	      7.48207845	     -0.31526271	      0.00000000	      2.23968960
      1.07233953	      7.47594521	     -0.33320130	      0.00000000	      2.26916417
      1.07243338	      7.46962822	     -0.35116979	      0.00000000	      2.29870901
      1.07252722	      7.46350838	     -0.36904294	      0.00000000	      2.32821754
      1.07262106	      7.45719518	     -0.38694898	      0.00000000	      2.35779845
      1.07271491	      7.45108945	     -0.40475610	      0.00000000	      2.38733931
      1.07280875	      7.44477922	     -0.42259959	      0.00000000	      2.41695512
      1.07290260	      7.43868842	     -0.44034005	      0.00000000	      2.44652667
      1.07299644	      7.43238024	     -0.45812093	      0.00000000	      2.47617624
      1.07309029	      7.42630529	     -0.47579408	      0.00000000	      2.50577683
      1.07318413	      7.41999812	     -0.49351236	      0.00000000	      2.53545908
      1.07327798	      7.41394008	     -0.51111750	      0.00000000	      2.56508702
      1.07336227	      7.40829497	     -0.52697065	      0.00000000	      2.59176958
      1.07344656	      7.40279761	     -0.54274989	      0.00000000	      2.61842273
      1.07354898	      7.39601759	     -0.56192190	      0.00000000	      2.65085344
      1.07365140	      7.38937084	     -0.58101250	      0.00000000	      2.68326376
      1.07373757	      7.38362865	     -0.59709474	      0.00000000	      2.71058846
      1.07382375	      7.37802491	     -0.61310472	      0.00000000	      2.73788559
      1.07390992	      7.37234445	     -0.62911309	      0.00000000	      2.76521603
      1.07402654	      7.36475978	     -0.65069968	      0.00000000	      2.80218912
      1.07411348	      7.35899391	     -0.66679929	      0.00000000	      2.82980155
      1.07420043	      7.35335142	     -0.68283085	      0.00000000	      2.85738959
      1.07430508	      7.34645404	     -0.70212336	      0.00000000	      2.89063633
      1.07439837	      7.34043405	     -0.71924669	      0.00000000	      2.92025181
      1.07449166	      7.33426684	     -0.73638655	      0.00000000	      2.94992096
      1.07458495	      7.32825732	     -0.75344263	      0.00000000	      2.97955605
      1.07467824	      7.32209618	     -0.77051654	      0.00000000	      3.00924556
      1.07477153	      7.31609755	     -0.78750496	      0.00000000	      3.03889888
      1.07486482	      7.30994198	     -0.80451283	      0.00000000	      3.06860762
      1.07495812	      7.30395470	     -0.82143317	      0.00000000	      3.09827778
      1.07505141	      7.29780417	     -0.83837493	      0.00000000	      3.12800468
      1.07514470	      7.29182875	     -0.85522678	      0.00000000	      3.15769027
      1.07523799	      7.28568266	     -0.87210236	      0.00000000	      3.18743427
      1.07533128	      7.27971966	     -0.88888530	      0.00000000	      3.21713391
      1.07542457	      7.27357736	     -0.90569470	      0.00000000	      3.24689397
      1.07551786	      7.26762743	     -0.92240828	      0.00000000	      3.27660625
      1.07561115	      7.26148819	     -0.93915150	      0.00000000	      3.30638138
      1.07570444	      7.25555203	     -0.95579527	      0.00000000	      3.33610488
      1.07579774	      7.24941504	     -0.97247235	      0.00000000	      3.36589413
      1.07589103	      7.24349347	     -0.98904583	      0.00000000	      3.39562742
      1.07598432	      7.23735780	     -1.00565688	      0.00000000	      3.42542988
      1.07607761	      7.23145174	     -1.02215955	      0.00000000	      3.45517150
      1.07617090	      7.22531634	     -1.03870471	      0.00000000	      3.48498632
      1.07626419	      7.21942687	     -1.05513602	      0.00000000	      3.51473477
      1.07635748	      7.21329054	     -1.07161550	      0.00000000	      3.54456115
      1.07644062	      7.20803558	     -1.08620400	      0.00000000	      3.57108428
      1.07652377	      7.20264076	     -1.10081220	      0.00000000	      3.59765245
      1.07662654	      7.19607814	     -1.11879909	      0.00000000	      3.63046906
      1.07672932	      7.18939155	     -1.13678646	      0.00000000	      3.66332754
      1.07681370	      7.18406052	     -1.15147109	      0.00000000	      3.69025990
      1.07689807	      7.17860160	     -1.16617057	      0.00000000	      3.71723316
      1.07700171	      7.17200597	     -1.18415233	      0.00000000	      3.75033545
      1.07710535	      7.16526851	     -1.20213959	      0.00000000	      3.78348379
      1.07718602	      7.16019515	     -1.21605623	      0.00000000	      3.80923858
      1.07726670	      7.15499757	     -1.22998874	      0.00000000	      3.83503228
      1.07737535	      7.14808764	     -1.24868523	      0.00000000	      3.86975011
      1.07748401	      7.14104324	     -1.26738050	      0.00000000	      3.90451095
      1.07756117	      7.13621204	     -1.28057236	      0.00000000	      3.92914566
      1.07763834	      7.13126144	     -1.29378052	      0.00000000	      3.95381710
      1.07775405	      7.12391208	     -1.31352044	      0.00000000	      3.99079502
      1.07785012	      7.11773654	     -1.32989416	      0.00000000	      4.02151876
      1.07794619	      7.11168778	     -1.34619046	      0.00000000	      4.05220540
      1.07804226	      7.10548671	     -1.36250115	      0.00000000	      4.08293832
      1.07813833	      7.09948975	     -1.37870890	      0.00000000	      4.11361027
      1.07822123	      7.09412739	     -1.39272874	      0.00000000	      4.14013601
      1.07830414	      7.08890710	     -1.40667516	      0.00000000	      4.16661888
      1.07840704	      7.08233201	     -1.42397929	      0.00000000	      4.19951673
      1.07850994	      7.07589163	     -1.44119793	      0.00000000	      4.23237311
      1.07859337	      7.07051725	     -1.45517837	      0.00000000	      4.25905747
      1.07867680	      7.06527627	     -1.46908781	      0.00000000	      4.28570058
      1.07878068	      7.05865440	     -1.48640061	      0.00000000	      4.31890220
      1.07888456	      7.05217877	     -1.50362323	      0.00000000	      4.35205744
      1.07896513	      7.04699418	     -1.51700638	      0.00000000	      4.37782209
      1.07904571	      7.04193947	     -1.53032145	      0.00000000	      4.40354573
      1.07915350	      7.03509633	     -1.54812057	      0.00000000	      4.43797900
      1.07926129	      7.02839367	     -1.56582808	      0.00000000	      4.47236601
      1.07933921	      7.02338676	     -1.57865478	      0.00000000	      4.49727341
      1.07941714	      7.01850504	     -1.59141654	      0.00000000	      4.52214050
      1.07952995	      7.01136991	     -1.60987160	      0.00000000	      4.55815641
      1.07962611	      7.00537356	     -1.62553410	      0.00000000	      4.58882377
      1.07972226	      6.99925482	     -1.64120070	      0.00000000	      4.61952461
      1.07981841	      6.99330597	     -1.65677519	      0.00000000	      4.65016912
      1.07990442	      6.98781618	     -1.67073155	      0.00000000	      4.67762893
      1.07999044	      6.98247330	     -1.68461058	      0.00000000	      4.70503986
      1.08007645	      6.97704170	     -1.69848983	      0.00000000	      4.73247412
      1.08018709	      6.97016315	     -1.71626605	      0.00000000	      4.76772677
      1.08027424	      6.96462855	     -1.73027213	      0.00000000	      4.79552447
      1.08036139	      6.95922446	     -1.74420547	      0.00000000	      4.82327730
      1.08044854	      6.95373430	     -1.75813737	      0.00000000	      4.85105192
      1.08055901	      6.94688955	     -1.77571578	      0.00000000	      4.88621397
      1.08064446	      6.94147273	     -1.78932185	      0.00000000	      4.91344767
      1.08072992	      6.93618322	     -1.80285736	      0.00000000	      4.94063677
      1.08083250	      6.92972699	     -1.81910264	      0.00000000	      4.97330054
      1.08093508	      6.92343619	     -1.83525218	      0.00000000	      5.00590499
      1.08101363	      6.91844502	     -1.84764697	      0.00000000	      5.03091802
      1.08109217	      6.91358449	     -1.85997455	      0.00000000	      5.05588548
      1.08120188	      6.90672188	     -1.87717711	      0.00000000	      5.09077384
      1.08129795	      6.90080149	     -1.89217372	      0.00000000	      5.12129041
      1.08139402	      6.89475271	     -1.90717643	      0.00000000	      5.15183913
      1.08149010	      6.88888397	     -1.92208366	      0.00000000	      5.18232335
      1.08157422	      6.88357037	     -1.93516458	      0.00000000	      5.20906371
      1.08165835	      6.87840012	     -1.94817056	      0.00000000	      5.23575258
      1.08174247	      6.87315389	     -1.96117384	      0.00000000	      5.26245858
      1.08185857	      6.86601167	     -1.97904202	      0.00000000	      5.29927383
      1.08194437	      6.86062493	     -1.99224853	      0.00000000	      5.32650597
      1.08203017	      6.85536008	     -2.00538607	      0.00000000	      5.35369230
      1.08213319	      6.84893033	     -2.02115858	      0.00000000	      5.38636047
      1.08222482	      6.84334031	     -2.03510970	      0.00000000	      5.41536619
      1.08231645	      6.83760341	     -2.04907637	      0.00000000	      5.44440928
      1.08240808	      6.83201996	     -2.06295968	      0.00000000	      5.47339468
      1.08249971	      6.82629011	     -2.07685843	      0.00000000	      5.50241707
      1.08259134	      6.82071353	     -2.09067389	      0.00000000	      5.53138138
      1.08268298	      6.81499036	     -2.10450489	      0.00000000	      5.56038253
      1.08277461	      6.80942096	     -2.11825247	      0.00000000	      5.58932501
      1.08286624	      6.80370410	     -2.13201591	      0.00000000	      5.61830440
      1.08295787	      6.79814220	     -2.14569557	      0.00000000	      5.64722433
      1.08304950	      6.79243127	     -2.15939163	      0.00000000	      5.67618145
      1.08314113	      6.78687717	     -2.17300334	      0.00000000	      5.70507810
      1.08323276	      6.78117179	     -2.18663223	      0.00000000	      5.73401247
      1.08332439	      6.77562583	     -2.20017596	      0.00000000	      5.76288513
      1.08341602	      6.76992560	     -2.21373790	      0.00000000	      5.79179627
      1.08350765	      6.76438813	     -2.22721362	      0.00000000	      5.82064424
      1.08359929	      6.75869262	     -2.24070883	      0.00000000	      5.84953170
      1.08369092	      6.75316401	     -2.25411650	      0.00000000	      5.87835428
      1.08378255	      6.74747278	     -2.26754523	      0.00000000	      5.90721764
      1.08387418	      6.74195342	     -2.28088482	      0.00000000	      5.93601412
      1.08396581	      6.73626598	     -2.29424732	      0.00000000	      5.96485298
      1.08405744	      6.73075632	     -2.30751878	      0.00000000	      5.99362267
      1.08414907	      6.72507216	     -2.32081533	      0.00000000	      6.02243666
      1.08424070	      6.71957267	     -2.33401862	      0.00000000	      6.05117886
      1.08433233	      6.71389121	     -2.34724951	      0.00000000	      6.07996763
      1.08442396	      6.70840243	     -2.36038456	      0.00000000	      6.10868164
      1.08451560	      6.70272304	     -2.37355012	      0.00000000	      6.13744488
      1.08460723	      6.69724557	     -2.38661685	      0.00000000	      6.16612998
      1.08469886	      6.69156755	     -2.39971744	      0.00000000	      6.19486742
      1.08479049	      6.68610206	     -2.41271575	      0.00000000	      6.22352289
      1.08488212	      6.68042464	     -2.42575173	      0.00000000	      6.25223430
      1.08497375	      6.67497188	     -2.43868151	      0.00000000	      6.28085939
      1.08506538	      6.66929419	     -2.45165331	      0.00000000	      6.30954458
      1.08515701	      6.66385502	     -2.46451440	      0.00000000	      6.33813854
      1.08524864	      6.65817607	     -2.47742248	      0.00000000	      6.36679737
      1.08534028	      6.65275147	     -2.49021470	      0.00000000	      6.39535941
      1.08542211	      6.64769865	     -2.50168114	      0.00000000	      6.42092507
      1.08550395	      6.64279222	     -2.51307385	      0.00000000	      6.44643176
      1.08560447	      6.63666730	     -2.52706500	      0.00000000	      6.47777845
      1.08570499	      6.63067147	     -2.54097523	      0.00000000	      6.50906587
      1.08578910	      6.62550492	     -2.55263460	      0.00000000	      6.53528203
      1.08587321	      6.62047527	     -2.56422206	      0.00000000	      6.56144117
      1.08595732	      6.61536865	     -2.57580813	      0.00000000	      6.58761358
      1.08607165	      6.60852793	     -2.59148134	      0.00000000	      6.62313786
      1.08615626	      6.60335365	     -2.60308509	      0.00000000	      6.64944915
      1.08624087	      6.59830089	     -2.61462180	      0.00000000	      6.67570782
      1.08634345	      6.59206986	     -2.62860642	      0.00000000	      6.70755923
      1.08643494	      6.58663807	     -2.64100515	      0.00000000	      6.73591184
      1.08652643	      6.58105730	     -2.65342160	      0.00000000	      6.76429897
      1.08661792	      6.57563759	     -2.66575358	      0.00000000	      6.79261771
      1.08670941	      6.57005658	     -2.67810743	      0.00000000	      6.82097499
      1.08680090	      6.56464975	     -2.69037257	      0.00000000	      6.84925922
      1.08689239	      6.55906755	     -2.70266431	      0.00000000	      6.87758662
      1.08698388	      6.55367455	     -2.71486247	      0.00000000	      6.90583569
      1.08707537	      6.54809009	     -2.72709265	      0.00000000	      6.93413324
      1.08716686	      6.54271201	     -2.73922366	      0.00000000	      6.96234643
      1.08725835	      6.53712402	     -2.75139287	      0.00000000	      6.99061424
      1.08734984	      6.53176216	     -2.76345650	      0.00000000	      7.01879079
      1.08744133	      6.52616917	     -2.77556542	      0.00000000	      7.04702905
      1.08753282	      6.52082502	     -2.78756136	      0.00000000	      7.07516814
      1.08761440	      6.51585382	     -2.79829944	      0.00000000	      7.10031397
      1.08769598	      6.51102854	     -2.80896490	      0.00000000	      7.12539816
      1.08779606	      6.50500970	     -2.82204915	      0.00000000	      7.15618888
      1.08789614	      6.49912003	     -2.83505405	      0.00000000	      7.18691693
      1.08797989	      6.49404167	     -2.84595778	      0.00000000	      7.21266577
      1.08806364	      6.48910000	     -2.85679078	      0.00000000	      7.23835499
      1.08814739	      6.48408133	     -2.86762358	      0.00000000	      7.26405658
      1.08826136	      6.47735212	     -2.88229126	      0.00000000	      7.29897684
      1.08834560	      6.47226622	     -2.89313919	      0.00000000	      7.32480901
      1.08842984	      6.46730151	     -2.90392137	      0.00000000	      7.35058624
      1.08853205	      6.46117193	     -2.91700438	      0.00000000	      7.38188039
      1.08862321	      6.45583061	     -2.92859958	      0.00000000	      7.40973108
      1.08871437	      6.45034003	     -2.94021402	      0.00000000	      7.43761599
      1.08880554	      6.44501068	     -2.95174532	      0.00000000	      7.46542958
      1.08889670	      6.43951899	     -2.96330029	      0.00000000	      7.49328183
      1.08898786	      6.43420249	     -2.97476762	      0.00000000	      7.52105780
      1.08907902	      6.42870869	     -2.98626368	      0.00000000	      7.54887754
      1.08917018	      6.42340603	     -2.99766695	      0.00000000	      7.57661533
      1.08926134	      6.41790895	     -3.00910471	      0.00000000	      7.60440279
      1.08935250	      6.41262133	     -3.02044374	      0.00000000	      7.63210181
      1.08944367	      6.40711961	     -3.03182388	      0.00000000	      7.65985726
      1.08953483	      6.40184840	     -3.04309846	      0.00000000	      7.68751684
      1.08962599	      6.39634049	     -3.05442173	      0.00000000	      7.71524068
      1.08970769	      6.39161138	     -3.06447663	      0.00000000	      7.74000207
      1.08978939	      6.38674119	     -3.07455454	      0.00000000	      7.76479827
      1.08988899	      6.38091274	     -3.08677218	      0.00000000	      7.79496958
      1.08998858	      6.37495556	     -3.09899744	      0.00000000	      7.82516484
      1.09007106	      6.37018097	     -3.10904260	      0.00000000	      7.85009961
      1.09015354	      6.36527652	     -3.11910682	      0.00000000	      7.87506513
      1.09025432	      6.35939279	     -3.13133675	      0.00000000	      7.90551565
      1.09035510	      6.35336490	     -3.14357887	      0.00000000	      7.93599499
      1.09043398	      6.34881719	     -3.15307941	      0.00000000	      7.95977610
      1.09051286	      6.34414402	     -3.16259978	      0.00000000	      7.98358772
      1.09061860	      6.33797018	     -3.17529798	      0.00000000	      8.01545501
      1.09072433	      6.33165860	     -3.18800305	      0.00000000	      8.04734684
      1.09079959	      6.32733678	     -3.19696664	      0.00000000	      8.06997381
      1.09087485	      6.32289451	     -3.20595052	      0.00000000	      8.09263082
      1.09098782	      6.31630032	     -3.21937427	      0.00000000	      8.12659040
      1.09108131	      6.31076691	     -3.23047586	      0.00000000	      8.15470166
      1.09117480	      6.30535855	     -3.24150632	      0.00000000	      8.18275100
      1.09126829	      6.29979919	     -3.25255686	      0.00000000	      8.21083473
      1.09136178	      6.29443583	     -3.26351301	      0.00000000	      8.23883164
      1.09144371	      6.28955157	     -3.27315077	      0.00000000	      8.26341577
      1.09152564	      6.28481009	     -3.28271868	      0.00000000	      8.28793584
      1.09162463	      6.27897777	     -3.29428315	      0.00000000	      8.31757993
      1.09172362	      6.27328056	     -3.30577004	      0.00000000	      8.34715601
      1.09180623	      6.26837225	     -3.31538105	      0.00000000	      8.37187423
      1.09188883	      6.26359987	     -3.32492433	      0.00000000	      8.39653034
      1.09198833	      6.25774631	     -3.33642391	      0.00000000	      8.42624721
      1.09208783	      6.25203811	     -3.34784250	      0.00000000	      8.45589203
      1.09216823	      6.24726420	     -3.35709815	      0.00000000	      8.47988702
      1.09224862	      6.24262272	     -3.36628862	      0.00000000	      8.50382169
      1.09235083	      6.23662922	     -3.37797262	      0.00000000	      8.53426403
      1.09245304	      6.23077470	     -3.38957625	      0.00000000	      8.56463521
      1.09253156	      6.22611742	     -3.39851940	      0.00000000	      8.58800738
      1.09261008	      6.22158789	     -3.40740011	      0.00000000	      8.61132134
      1.09271543	      6.21542849	     -3.41931093	      0.00000000	      8.64261083
      1.09282077	      6.20940724	     -3.43113987	      0.00000000	      8.67382790
      1.09289667	      6.20490717	     -3.43969283	      0.00000000	      8.69636035
      1.09297256	      6.20053116	     -3.44818610	      0.00000000	      8.71883661
      1.09308273	      6.19411020	     -3.46050421	      0.00000000	      8.75146542
      1.09317678	      6.18871058	     -3.47096276	      0.00000000	      8.77927327
      1.09327084	      6.18318713	     -3.48143370	      0.00000000	      8.80710667
      1.09336490	      6.17783484	     -3.49181967	      0.00000000	      8.83486041
      1.09344808	      6.17292927	     -3.50103860	      0.00000000	      8.85945291
      1.09353127	      6.16816757	     -3.51018787	      0.00000000	      8.88397947
      1.09361446	      6.16332214	     -3.51934274	      0.00000000	      8.90852148
      1.09372501	      6.15698481	     -3.53144168	      0.00000000	      8.94107864
      1.09380941	      6.15203252	     -3.54068942	      0.00000000	      8.96595567
      1.09389380	      6.14720522	     -3.54987334	      0.00000000	      8.99077298
      1.09397820	      6.14229768	     -3.55906131	      0.00000000	      9.01560423
      1.09408879	      6.13597452	     -3.57103152	      0.00000000	      9.04808118
      1.09417130	      6.13113710	     -3.57997706	      0.00000000	      9.07233872
      1.09425381	      6.12642128	     -3.58886113	      0.00000000	      9.09653831
      1.09435546	      6.12050940	     -3.59981096	      0.00000000	      9.12636992
      1.09444680	      6.11531851	     -3.60958250	      0.00000000	      9.15311317
      1.09453814	      6.10997368	     -3.61937904	      0.00000000	      9.17989474
      1.09462948	      6.10480678	     -3.62909101	      0.00000000	      9.20659473
      1.09472083	      6.09944415	     -3.63884195	      0.00000000	      9.23334832
      1.09481217	      6.09430687	     -3.64849279	      0.00000000	      9.26000309
      1.09489307	      6.08955909	     -3.65708477	      0.00000000	      9.28366932
      1.09497397	      6.08495547	     -3.66560911	      0.00000000	      9.30726980
      1.09507259	      6.07924275	     -3.67600602	      0.00000000	      9.33605525
      1.09517120	      6.07366039	     -3.68633031	      0.00000000	      9.36477338
      1.09525377	      6.06883468	     -3.69500169	      0.00000000	      9.38885705
      1.09533633	      6.06414505	     -3.70360752	      0.00000000	      9.41287725
      1.09541889	      6.05937849	     -3.71221824	      0.00000000	      9.43691161
      1.09553187	      6.05295488	     -3.72393502	      0.00000000	      9.46974078
      1.09561492	      6.04811980	     -3.73256183	      0.00000000	      9.49390080
      1.09569798	      6.04340457	     -3.74112845	      0.00000000	      9.51800307
      1.09579911	      6.03755803	     -3.75156585	      0.00000000	      9.54736839
      1.09588922	      6.03247235	     -3.76079958	      0.00000000	      9.57347150
      1.09597932	      6.02723662	     -3.77005890	      0.00000000	      9.59961329
      1.09606943	      6.02216224	     -3.77924098	      0.00000000	      9.62567961
      1.09615954	      6.01692264	     -3.78845382	      0.00000000	      9.65179037
      1.09624965	      6.01186060	     -3.79758420	      0.00000000	      9.67781966
      1.09633975	      6.00661594	     -3.80675125	      0.00000000	      9.70389998
      1.09642986	      6.00156744	     -3.81582984	      0.00000000	      9.72989196
      1.09651997	      5.99631633	     -3.82495185	      0.00000000	      9.75594254
      1.09661008	      5.99128278	     -3.83397848	      0.00000000	      9.78189683
      1.09670019	      5.98602361	     -3.84305629	      0.00000000	      9.80791844
      1.09679029	      5.98100669	     -3.85203070	      0.00000000	      9.83383458
      1.09687090	      5.97631425	     -3.86010682	      0.00000000	      9.85708052
      1.09695151	      5.97176722	     -3.86811632	      0.00000000	      9.88025996
      1.09704957	      5.96613363	     -3.87786905	      0.00000000	      9.90847968
      1.09714764	      5.96062867	     -3.88755199	      0.00000000	      9.93663301
      1.09723042	      5.95583055	     -3.89575463	      0.00000000	      9.96044026
      1.09731320	      5.95116953	     -3.90389263	      0.00000000	      9.98418335
      1.09739598	      5.94642744	     -3.91203818	      0.00000000	     10.00794340
      1.09750674	      5.94018401	     -3.92287356	      0.00000000	     10.03967668
      1.09758987	      5.93538300	     -3.93102119	      0.00000000	     10.06352021
      1.09767300	      5.93070422	     -3.93910919	      0.00000000	     10.08730500
      1.09777298	      5.92496795	     -3.94884805	      0.00000000	     10.11593677
      1.09786281	      5.91994050	     -3.95753179	      0.00000000	     10.14159490
      1.09795263	      5.91476152	     -3.96624343	      0.00000000	     10.16729449
      1.09804245	      5.90974510	     -3.97487918	      0.00000000	     10.19291807
      1.09813228	      5.90456159	     -3.98354811	      0.00000000	     10.21858912
      1.09822210	      5.89955725	     -3.99213580	      0.00000000	     10.24417795
      1.09831192	      5.89436801	     -4.00076272	      0.00000000	     10.26982116
      1.09840175	      5.88937699	     -4.00930225	      0.00000000	     10.29537497
      1.09849157	      5.88418060	     -4.01788792	      0.00000000	     10.32099109
      1.09858139	      5.87920435	     -4.02637909	      0.00000000	     10.34650955
      1.09867121	      5.87399915	     -4.03492436	      0.00000000	     10.37209943
      1.09876104	      5.86903939	     -4.04336692	      0.00000000	     10.39758209
      1.09884109	      5.86441288	     -4.05094100	      0.00000000	     10.42035746
      1.09892114	      5.85993123	     -4.05845018	      0.00000000	     10.44306655
      1.09901924	      5.85433856	     -4.06766287	      0.00000000	     10.47091904
      1.09911734	      5.84887314	     -4.07680812	      0.00000000	     10.49870609
      1.09919964	      5.84413741	     -4.08451037	      0.00000000	     10.52206015
      1.09928193	      5.83953771	     -4.09214991	      0.00000000	     10.54535062
      1.09936423	      5.83485874	     -4.09979800	      0.00000000	     10.56865910
      1.09947552	      5.82863110	     -4.11007974	      0.00000000	     10.60012298
      1.09955817	      5.82389209	     -4.11773197	      0.00000000	     10.62351718
      1.09964081	      5.81927378	     -4.12532665	      0.00000000	     10.64685352
      1.09974091	      5.81357304	     -4.13453709	      0.00000000	     10.67514278
      1.09983050	      5.80859505	     -4.14271762	      0.00000000	     10.70039968
      1.09992009	      5.80346576	     -4.15092770	      0.00000000	     10.72570036
      1.10000968	      5.79849894	     -4.15906362	      0.00000000	     10.75092520
      1.10009926	      5.79336406	     -4.16723479	      0.00000000	     10.77620046
      1.10018885	      5.78840960	     -4.17532601	      0.00000000	     10.80139302
      1.10027844	      5.78326779	     -4.18345900	      0.00000000	     10.82664361
      1.10036803	      5.77832707	     -4.19150534	      0.00000000	     10.85180360
      1.10045762	      5.77317674	     -4.19960097	      0.00000000	     10.87703039
      1.10054720	      5.76825142	     -4.20760217	      0.00000000	     10.90215739
      1.10063679	      5.76309072	     -4.21566133	      0.00000000	     10.92736135
      1.10071701	      5.75867458	     -4.22279331	      0.00000000	     10.94984037
      1.10079724	      5.75411661	     -4.22995635	      0.00000000	     10.97236326
      1.10089504	      5.74866716	     -4.23863202	      0.00000000	     10.99976549
      1.10099284	      5.74308680	     -4.24732761	      0.00000000	     11.02720246
      1.10107364	      5.73863406	     -4.25444223	      0.00000000	     11.04979869
      1.10115444	      5.73405082	     -4.26158417	      0.00000000	     11.07243465
      1.10125362	      5.72853254	     -4.27029308	      0.00000000	     11.10016205
      1.10135280	      5.72286847	     -4.27902652	      0.00000000	     11.12792998
      1.10142998	      5.71863028	     -4.28574996	      0.00000000	     11.14946077
      1.10150715	      5.71426618	     -4.29250080	      0.00000000	     11.17103080
      1.10161146	      5.70845551	     -4.30157346	      0.00000000	     11.20013529
      1.10171576	      5.70250456	     -4.31066668	      0.00000000	     11.22927703
      1.10178915	      5.69848818	     -4.31699289	      0.00000000	     11.24970518
      1.10186255	      5.69435072	     -4.32334646	      0.00000000	     11.27017194
      1.10197464	      5.68810153	     -4.33300274	      0.00000000	     11.30138768
      1.10206642	      5.68290888	     -4.34091260	      0.00000000	     11.32696264
      1.10215821	      5.67783805	     -4.34876250	      0.00000000	     11.35247715
      1.10224999	      5.67261744	     -4.35664238	      0.00000000	     11.37803715
      1.10234177	      5.66758821	     -4.36443943	      0.00000000	     11.40350960
      1.10242259	      5.66297661	     -4.37134932	      0.00000000	     11.42599918
      1.10250341	      5.65850741	     -4.37819708	      0.00000000	     11.44842323
      1.10258422	      5.65396186	     -4.38505513	      0.00000000	     11.47086732
      1.10269716	      5.64770350	     -4.39458304	      0.00000000	     11.50217925
      1.10277963	      5.64302349	     -4.40155856	      0.00000000	     11.52507486
      1.10286210	      5.63846203	     -4.40847943	      0.00000000	     11.54791389
      1.10296188	      5.63283475	     -4.41686859	      0.00000000	     11.57557697
      1.10305049	      5.62796183	     -4.42425870	      0.00000000	     11.60008232
      1.10313911	      5.62293983	     -4.43168057	      0.00000000	     11.62463485
      1.10322772	      5.61807157	     -4.43903401	      0.00000000	     11.64911545
      1.10331634	      5.61304966	     -4.44642083	      0.00000000	     11.67364523
      1.10340495	      5.60818636	     -4.45373775	      0.00000000	     11.69810118
      1.10349356	      5.60316418	     -4.46108991	      0.00000000	     11.72260860
      1.10358218	      5.59830619	     -4.46837044	      0.00000000	     11.74703997
      1.10367079	      5.59328330	     -4.47568833	      0.00000000	     11.77152540
      1.10375940	      5.58843102	     -4.48293259	      0.00000000	     11.79593226
      1.10384802	      5.58340698	     -4.49021661	      0.00000000	     11.82039610
      1.10393663	      5.57856082	     -4.49742471	      0.00000000	     11.84477848
      1.10402525	      5.57353513	     -4.50467527	      0.00000000	     11.86922115
      1.10411386	      5.56869556	     -4.51184729	      0.00000000	     11.89357907
      1.10420247	      5.56366769	     -4.51906480	      0.00000000	     11.91800099
      1.10429109	      5.55883524	     -4.52620082	      0.00000000	     11.94233443
      1.10437970	      5.55380457	     -4.53338573	      0.00000000	     11.96673606
      1.10446832	      5.54897984	     -4.54048579	      0.00000000	     11.99104499
      1.10455693	      5.54394571	     -4.54763856	      0.00000000	     12.01542678
      1.10464554	      5.53912935	     -4.55470267	      0.00000000	     12.03971112
      1.10473416	      5.53409102	     -4.56182378	      0.00000000	     12.06407359
      1.10482277	      5.52928378	     -4.56885193	      0.00000000	     12.08833322
      1.10491138	      5.52424042	     -4.57594189	      0.00000000	     12.11267689
      1.10500000	      5.51944314	     -4.58293404	      0.00000000	     12.13691166
      1.10507969	      5.51492232	     -4.58927656	      0.00000000	     12.15877978
      1.10515938	      5.51054699	     -4.59555780	      0.00000000	     12.18058124
      1.10525590	      5.50514394	     -4.60318249	      0.00000000	     12.20701783
      1.10535242	      5.49986843	     -4.61074585	      0.00000000	     12.23339108
      1.10543446	      5.49523294	     -4.61720959	      0.00000000	     12.25585869
      1.10551650	      5.49073497	     -4.62361410	      0.00000000	     12.27826231
      1.10559853	      5.48615234	     -4.63003298	      0.00000000	     12.30069138
      1.10570661	      5.48021837	     -4.63843411	      0.00000000	     12.33018409
      1.10578890	      5.47558233	     -4.64485408	      0.00000000	     12.35267778
      1.10587119	      5.47106974	     -4.65121956	      0.00000000	     12.37511306
      1.10595348	      5.46647940	     -4.65759723	      0.00000000	     12.39757119
      1.10606357	      5.46044130	     -4.66607416	      0.00000000	     12.42756104
      1.10614420	      5.45590030	     -4.67230694	      0.00000000	     12.44956506
      1.10622483	      5.45147778	     -4.67848759	      0.00000000	     12.47151298
      1.10632523	      5.44587046	     -4.68619865	      0.00000000	     12.49887025
      1.10641489	      5.44098095	     -4.69302917	      0.00000000	     12.52324333
      1.10650455	      5.43593726	     -4.69989499	      0.00000000	     12.54766909
      1.10659421	      5.43107012	     -4.70668662	      0.00000000	     12.57201319
      1.10668387	      5.42600558	     -4.71352797	      0.00000000	     12.59642773
      1.10677353	      5.42116679	     -4.72027895	      0.00000000	     12.62074053
      1.10685268	      5.41669607	     -4.72629133	      0.00000000	     12.64227517
      1.10693183	      5.41236829	     -4.73224428	      0.00000000	     12.66374394
      1.10702883	      5.40696283	     -4.73955764	      0.00000000	     12.69008829
      1.10712584	      5.40168542	     -4.74681054	      0.00000000	     12.71636894
      1.10720671	      5.39713309	     -4.75289416	      0.00000000	     12.73833316
      1.10728759	      5.39271540	     -4.75892071	      0.00000000	     12.76023445
      1.10736847	      5.38822108	     -4.76496023	      0.00000000	     12.78215925
      1.10747987	      5.38212706	     -4.77322700	      0.00000000	     12.81230684
      1.10756120	      5.37756506	     -4.77928488	      0.00000000	     12.83435333
      1.10764252	      5.37312120	     -4.78529118	      0.00000000	     12.85634346
      1.10774204	      5.36757830	     -4.79265848	      0.00000000	     12.88328300
      1.10783054	      5.36277064	     -4.79915456	      0.00000000	     12.90718123
      1.10791904	      5.35781211	     -4.80568603	      0.00000000	     12.93113227
      1.10800754	      5.35301478	     -4.81214954	      0.00000000	     12.95500765
      1.10809604	      5.34804942	     -4.81865422	      0.00000000	     12.97894304
      1.10818454	      5.34326366	     -4.82508493	      0.00000000	     13.00279512
      1.10827304	      5.33829015	     -4.83156343	      0.00000000	     13.02671548
      1.10836154	      5.33351740	     -4.83796104	      0.00000000	     13.05054369
      1.10845004	      5.32853416	     -4.84441406	      0.00000000	     13.07444974
      1.10853854	      5.32377613	     -4.85077816	      0.00000000	     13.09825339
      1.10862704	      5.31878132	     -4.85720647	      0.00000000	     13.12214594
      1.10870618	      5.31452021	     -4.86287458	      0.00000000	     13.14341763
      1.10878532	      5.31011707	     -4.86857842	      0.00000000	     13.16474088
      1.10888204	      5.30484155	     -4.87549928	      0.00000000	     13.19074864
      1.10897876	      5.29943505	     -4.88244670	      0.00000000	     13.21679989
      1.10905851	      5.29513458	     -4.88811026	      0.00000000	     13.23820611
      1.10913826	      5.29070353	     -4.89380571	      0.00000000	     13.25965922
      1.10923633	      5.28536094	     -4.90075859	      0.00000000	     13.28598548
      1.10933440	      5.27987232	     -4.90774274	      0.00000000	     13.31236140
      1.10941056	      5.27577844	     -4.91309927	      0.00000000	     13.33276813
      1.10948673	      5.27155851	     -4.91848731	      0.00000000	     13.35322068
      1.10958988	      5.26593029	     -4.92573928	      0.00000000	     13.38087279
      1.10969303	      5.26016161	     -4.93301907	      0.00000000	     13.40857121
      1.10976548	      5.25628013	     -4.93806476	      0.00000000	     13.42794789
      1.10983794	      5.25227744	     -4.94314142	      0.00000000	     13.44736916
      1.10994877	      5.24622374	     -4.95086656	      0.00000000	     13.47703716
      1.11003951	      5.24119170	     -4.95720053	      0.00000000	     13.50134838
      1.11013026	      5.23628103	     -4.96347996	      0.00000000	     13.52559894
      1.11022100	      5.23121977	     -4.96979502	      0.00000000	     13.54990309
      1.11031174	      5.22635117	     -4.97603199	      0.00000000	     13.57411647
      1.11039132	      5.22189720	     -4.98155088	      0.00000000	     13.59541970
      1.11047089	      5.21758485	     -4.98701192	      0.00000000	     13.61665578
      1.11056681	      5.21228167	     -4.99361473	      0.00000000	     13.64228655
      1.11066272	      5.20711202	     -5.00015751	      0.00000000	     13.66785002
      1.11074298	      5.20263082	     -5.00567161	      0.00000000	     13.68929737
      1.11082323	      5.19828472	     -5.01112995	      0.00000000	     13.71067994
      1.11091960	      5.19295915	     -5.01770473	      0.00000000	     13.73638868
      1.11101596	      5.18777727	     -5.02421612	      0.00000000	     13.76202543
      1.11109416	      5.18340944	     -5.02954259	      0.00000000	     13.78289087
      1.11117236	      5.17917337	     -5.03481504	      0.00000000	     13.80369307
      1.11127124	      5.17372185	     -5.04149868	      0.00000000	     13.83002663
      1.11137012	      5.16840772	     -5.04812031	      0.00000000	     13.85628995
      1.11144658	      5.16413785	     -5.05328241	      0.00000000	     13.87665773
      1.11152303	      5.15999519	     -5.05839253	      0.00000000	     13.89696428
      1.11162481	      5.15439572	     -5.06520789	      0.00000000	     13.92402049
      1.11172659	      5.14893271	     -5.07196072	      0.00000000	     13.95100581
      1.11180060	      5.14479716	     -5.07691452	      0.00000000	     13.97069091
      1.11187461	      5.14078516	     -5.08181825	      0.00000000	     13.99031652
      1.11198081	      5.13495609	     -5.08886278	      0.00000000	     14.01849674
      1.11207194	      5.13003706	     -5.09486512	      0.00000000	     14.04263060
      1.11216307	      5.12499190	     -5.10089555	      0.00000000	     14.06680799
      1.11225420	      5.12011606	     -5.10685614	      0.00000000	     14.09090242
      1.11233525	      5.11560707	     -5.11220336	      0.00000000	     14.11239802
      1.11241631	      5.11124181	     -5.11749211	      0.00000000	     14.13382367
      1.11249736	      5.10678920	     -5.12279904	      0.00000000	     14.15527840
      1.11260357	      5.10105772	     -5.12970239	      0.00000000	     14.18333391
      1.11268576	      5.09650498	     -5.13507105	      0.00000000	     14.20508636
      1.11276795	      5.09207808	     -5.14038696	      0.00000000	     14.22677594
      1.11285014	      5.08756710	     -5.14571972	      0.00000000	     14.24849293
      1.11295634	      5.08184669	     -5.15255787	      0.00000000	     14.27649303
      1.11303681	      5.07738997	     -5.15776779	      0.00000000	     14.29775309
      1.11311728	      5.07305584	     -5.16292656	      0.00000000	     14.31895174
      1.11321532	      5.06766991	     -5.16923235	      0.00000000	     14.34481211
      1.11331336	      5.06244603	     -5.17546886	      0.00000000	     14.37058962
      1.11338703	      5.05834371	     -5.18020325	      0.00000000	     14.39002569
      1.11346069	      5.05436943	     -5.18488642	      0.00000000	     14.40939905
      1.11356607	      5.04861166	     -5.19159484	      0.00000000	     14.43713273
      1.11365758	      5.04369410	     -5.19737869	      0.00000000	     14.46116916
      1.11374909	      5.03864775	     -5.20319180	      0.00000000	     14.48525000
      1.11384061	      5.03378168	     -5.20893170	      0.00000000	     14.50924102
      1.11391940	      5.02941254	     -5.21392278	      0.00000000	     14.52996727
      1.11399820	      5.02518272	     -5.21885772	      0.00000000	     14.55062413
      1.11409443	      5.01991489	     -5.22490486	      0.00000000	     14.57588321
      1.11419067	      5.01478176	     -5.23089253	      0.00000000	     14.60106984
      1.11426951	      5.01041982	     -5.23583910	      0.00000000	     14.62176314
      1.11434835	      5.00619063	     -5.24073171	      0.00000000	     14.64238890
      1.11444566	      5.00087077	     -5.24678951	      0.00000000	     14.66787444
      1.11454296	      4.99569318	     -5.25278495	      0.00000000	     14.69328238
      1.11461956	      4.99145497	     -5.25754791	      0.00000000	     14.71334434
      1.11469617	      4.98734603	     -5.26225857	      0.00000000	     14.73333973
      1.11479656	      4.98187382	     -5.26844667	      0.00000000	     14.75956693
      1.11489695	      4.97653909	     -5.27457290	      0.00000000	     14.78571581
      1.11497135	      4.97242368	     -5.27915647	      0.00000000	     14.80515528
      1.11504575	      4.96843321	     -5.28368963	      0.00000000	     14.82452954
      1.11515010	      4.96276166	     -5.29005690	      0.00000000	     14.85171613
      1.11524041	      4.95794059	     -5.29552418	      0.00000000	     14.87518936
      1.11533072	      4.95299222	     -5.30102032	      0.00000000	     14.89870217
      1.11542103	      4.94821201	     -5.30644728	      0.00000000	     14.92212410
      1.11551134	      4.94322095	     -5.31193071	      0.00000000	     14.94562173
      1.11558785	      4.93919197	     -5.31649942	      0.00000000	     14.96542651
      1.11566436	      4.93502763	     -5.32110329	      0.00000000	     14.98527812
      1.11576320	      4.92974332	     -5.32700489	      0.00000000	     15.01086286
      1.11586204	      4.92433143	     -5.33293242	      0.00000000	     15.03648150
      1.11593821	      4.92032091	     -5.33743597	      0.00000000	     15.05613711
      1.11601438	      4.91618720	     -5.34197055	      0.00000000	     15.07583327
      1.11611588	      4.91076979	     -5.34796785	      0.00000000	     15.10201828
      1.11621739	      4.90521120	     -5.35399438	      0.00000000	     15.12824006
      1.11628937	      4.90144248	     -5.35819983	      0.00000000	     15.14674190
      1.11636134	      4.89755283	     -5.36243648	      0.00000000	     15.16528389
      1.11647045	      4.89172884	     -5.36881728	      0.00000000	     15.19333089
      1.11656065	      4.88683992	     -5.37410138	      0.00000000	     15.21652667
      1.11665084	      4.88207567	     -5.37932987	      0.00000000	     15.23964440
      1.11674104	      4.87715754	     -5.38459510	      0.00000000	     15.26280766
      1.11683124	      4.87244440	     -5.38977791	      0.00000000	     15.28585608
      1.11690861	      4.86821204	     -5.39427511	      0.00000000	     15.30569282
      1.11698599	      4.86412026	     -5.39871497	      0.00000000	     15.32544894
      1.11708297	      4.85889671	     -5.40429646	      0.00000000	     15.35022957
      1.11717996	      4.85380524	     -5.40981715	      0.00000000	     15.37492203
      1.11725795	      4.84955831	     -5.41429475	      0.00000000	     15.39482463
      1.11733594	      4.84544308	     -5.41871755	      0.00000000	     15.41464881
      1.11743383	      4.84018278	     -5.42428456	      0.00000000	     15.43954545
      1.11753171	      4.83506731	     -5.42978584	      0.00000000	     15.46434541
      1.11760697	      4.83097238	     -5.43405687	      0.00000000	     15.48346194
      1.11768222	      4.82700610	     -5.43827467	      0.00000000	     15.50250135
      1.11778397	      4.82156331	     -5.44398731	      0.00000000	     15.52824971
      1.11788573	      4.81625996	     -5.44963420	      0.00000000	     15.55389881
      1.11795844	      4.81230863	     -5.45371100	      0.00000000	     15.57227718
      1.11803115	      4.80848157	     -5.45773652	      0.00000000	     15.59058038
      1.11813794	      4.80279442	     -5.46365257	      0.00000000	     15.61745731
      1.11822837	      4.79806117	     -5.46861785	      0.00000000	     15.64014669
      1.11831881	      4.79320670	     -5.47360758	      0.00000000	     15.66285970
      1.11840924	      4.78852206	     -5.47852507	      0.00000000	     15.68546443
      1.11848972	      4.78418445	     -5.48294370	      0.00000000	     15.70562959
      1.11857020	      4.77999263	     -5.48730127	      0.00000000	     15.72570316
      1.11865067	      4.77571482	     -5.49167464	      0.00000000	     15.74578966
      1.11875555	      4.77024637	     -5.49731953	      0.00000000	     15.77187897
      1.11883725	      4.76587162	     -5.50173993	      0.00000000	     15.79222362
      1.11891896	      4.76162581	     -5.50610422	      0.00000000	     15.81248195
      1.11900066	      4.75729627	     -5.51048292	      0.00000000	     15.83275011
      1.11910511	      4.75187392	     -5.51602384	      0.00000000	     15.85856897
      1.11918522	      4.74759509	     -5.52029841	      0.00000000	     15.87839364
      1.11926533	      4.74344252	     -5.52451804	      0.00000000	     15.89813279
      1.11936207	      4.73832276	     -5.52963120	      0.00000000	     15.92198038
      1.11945881	      4.73336970	     -5.53466985	      0.00000000	     15.94571007
      1.11953215	      4.72943990	     -5.53853474	      0.00000000	     15.96375026
      1.11960549	      4.72564053	     -5.54234523	      0.00000000	     15.98170634
      1.11970948	      4.72018256	     -5.54775265	      0.00000000	     16.00715691
      1.11979989	      4.71552513	     -5.55240668	      0.00000000	     16.02920394
      1.11989031	      4.71074143	     -5.55708552	      0.00000000	     16.05127006
      1.11998073	      4.70613816	     -5.56168731	      0.00000000	     16.07321455
      1.12005964	      4.70194629	     -5.56574752	      0.00000000	     16.09241554
      1.12013856	      4.69789774	     -5.56974699	      0.00000000	     16.11152053
      1.12021747	      4.69377530	     -5.57375777	      0.00000000	     16.13062880
      1.12032718	      4.68814222	     -5.57927895	      0.00000000	     16.15709646
      1.12040789	      4.68389156	     -5.58335979	      0.00000000	     16.17657925
      1.12048861	      4.67976287	     -5.58738618	      0.00000000	     16.19597304
      1.12058561	      4.67469406	     -5.59224205	      0.00000000	     16.21928584
      1.12067157	      4.67033210	     -5.59648512	      0.00000000	     16.23984492
      1.12075753	      4.66582533	     -5.60076026	      0.00000000	     16.26043231
      1.12084349	      4.66146979	     -5.60496912	      0.00000000	     16.28091129
      1.12092945	      4.65697456	     -5.60920825	      0.00000000	     16.30141567
      1.12101541	      4.65262585	     -5.61338257	      0.00000000	     16.32181309
      1.12110137	      4.64814201	     -5.61758555	      0.00000000	     16.34223325
      1.12118733	      4.64380054	     -5.62172501	      0.00000000	     16.36254765
      1.12127329	      4.63932794	     -5.62589170	      0.00000000	     16.38288241
      1.12135925	      4.63499408	     -5.62999598	      0.00000000	     16.40311239
      1.12144521	      4.63053261	     -5.63412625	      0.00000000	     16.42336057
      1.12153117	      4.62620671	     -5.63819507	      0.00000000	     16.44350475
      1.12161713	      4.62175626	     -5.64228877	      0.00000000	     16.46366520
      1.12170309	      4.61743866	     -5.64632185	      0.00000000	     16.48372225
      1.12178905	      4.61299913	     -5.65037887	      0.00000000	     16.50379385
      1.12187501	      4.60869016	     -5.65437594	      0.00000000	     16.52376245
      1.12196097	      4.60426146	     -5.65839614	      0.00000000	     16.54374409
      1.12204693	      4.59996142	     -5.66235696	      0.00000000	     16.56362298
      1.12213289	      4.59554347	     -5.66634022	      0.00000000	     16.58351359
      1.12221885	      4.59125266	     -5.67026454	      0.00000000	     16.60330152
      1.12230481	      4.58684538	     -5.67421076	      0.00000000	     16.62310003
      1.12239077	      4.58256409	     -5.67809834	      0.00000000	     16.64279580
      1.12247673	      4.57816741	     -5.68200741	      0.00000000	     16.66250120
      1.12256269	      4.57389591	     -5.68585805	      0.00000000	     16.68210363
      1.12264865	      4.56950976	     -5.68972987	      0.00000000	     16.70171491
      1.12273461	      4.56524833	     -5.69354336	      0.00000000	     16.72122285
      1.12282057	      4.56087263	     -5.69737784	      0.00000000	     16.74073905
      1.12290653	      4.55662155	     -5.70115397	      0.00000000	     16.76015139
      1.12299249	      4.55225623	     -5.70495104	      0.00000000	     16.77957155
      1.12307845	      4.54801575	     -5.70868963	      0.00000000	     16.79888721
      1.12316441	      4.54366073	     -5.71244920	      0.00000000	     16.81821044
      1.12325038	      4.53943112	     -5.71615007	      0.00000000	     16.83742835
      1.12333634	      4.53508632	     -5.71987210	      0.00000000	     16.85665375
      1.12342230	      4.53086784	     -5.72353507	      0.00000000	     16.87577289
      1.12350826	      4.52653318	     -5.72721950	      0.00000000	     16.89489963
      1.12359422	      4.52232609	     -5.73084442	      0.00000000	     16.91391899
      1.12368018	      4.51800147	     -5.73449121	      0.00000000	     16.93294624
      1.12376614	      4.51380605	     -5.73807791	      0.00000000	     16.95186486
      1.12385210	      4.50949137	     -5.74168703	      0.00000000	     16.97079184
      1.12393806	      4.50530788	     -5.74523537	      0.00000000	     16.98960876
      1.12402402	      4.50100302	     -5.74880680	      0.00000000	     17.00843472
      1.12410998	      4.49683174	     -5.75231663	      0.00000000	     17.02714903
      1.12419594	      4.49253658	     -5.75585037	      0.00000000	     17.04587325
      1.12428190	      4.48837779	     -5.75932155	      0.00000000	     17.06448404
      1.12436786	      4.48409219	     -5.76281760	      0.00000000	     17.08310584
      1.12445382	      4.47994619	     -5.76625001	      0.00000000	     17.10161224
      1.12453978	      4.47567000	     -5.76970839	      0.00000000	     17.12013098
      1.12462574	      4.47153710	     -5.77310189	      0.00000000	     17.13853214
      1.12471170	      4.46727013	     -5.77652263	      0.00000000	     17.15694721
      1.12479766	      4.46315065	     -5.77987709	      0.00000000	     17.17524229
      1.12488362	      4.45889271	     -5.78326025	      0.00000000	     17.19355312
      1.12496958	      4.45478698	     -5.78657555	      0.00000000	     17.21174130
      1.12505554	      4.45053786	     -5.78992118	      0.00000000	     17.22994736
      1.12514150	      4.44644625	     -5.79319720	      0.00000000	     17.24802785
      1.12522746	      4.44220570	     -5.79650538	      0.00000000	     17.26612865
      1.12531342	      4.43812859	     -5.79974199	      0.00000000	     17.28410067
      1.12539938	      4.43389634	     -5.80301283	      0.00000000	     17.30209576
      1.12548534	      4.42983412	     -5.80620989	      0.00000000	     17.31995854
      1.12557130	      4.42560986	     -5.80944350	      0.00000000	     17.33784752
      1.12565726	      4.42156299	     -5.81260090	      0.00000000	     17.35560030
      1.12574322	      4.41734636	     -5.81579741	      0.00000000	     17.37338280
      1.12582918	      4.41331531	     -5.81891501	      0.00000000	     17.39102483
      1.12591514	      4.40910594	     -5.82207458	      0.00000000	     17.40870055
      1.12600110	      4.40509122	     -5.82515223	      0.00000000	     17.42623109
      1.12608706	      4.40088866	     -5.82827504	      0.00000000	     17.44379976
      1.12617302	      4.39689085	     -5.83131259	      0.00000000	     17.46121807
      1.12625898	      4.39269460	     -5.83439885	      0.00000000	     17.47867948
      1.12634495	      4.38871431	     -5.83739615	      0.00000000	     17.49598482
      1.12643091	      4.38452382	     -5.84044607	      0.00000000	     17.51333882
      1.12651687	      4.38056172	     -5.84340294	      0.00000000	     17.53053043
      1.12660283	      4.37637636	     -5.84641680	      0.00000000	     17.54777693
      1.12668879	      4.37243323	     -5.84933304	      0.00000000	     17.56485406
      1.12677475	      4.36825229	     -5.85231114	      0.00000000	     17.58199303
      1.12686071	      4.36432894	     -5.85518653	      0.00000000	     17.59895490
      1.12693745	      4.36062045	     -5.85780762	      0.00000000	     17.61415345
      1.12701420	      4.35706011	     -5.86036587	      0.00000000	     17.62923822
      1.12710875	      4.35257868	     -5.86353044	      0.00000000	     17.64780973
      1.12720330	      4.34823135	     -5.86662982	      0.00000000	     17.66625208
      1.12728174	      4.34447712	     -5.86923446	      0.00000000	     17.68157408
      1.12736018	      4.34086047	     -5.87177923	      0.00000000	     17.69678511
      1.12745488	      4.33639234	     -5.87486656	      0.00000000	     17.71514028
      1.12754958	      4.33207750	     -5.87788237	      0.00000000	     17.73335627
      1.12762507	      4.32847684	     -5.88032525	      0.00000000	     17.74790917
      1.12770057	      4.32500989	     -5.88271065	      0.00000000	     17.76235590
      1.12779895	      4.32040760	     -5.88582767	      0.00000000	     17.78116135
      1.12789733	      4.31595050	     -5.88887435	      0.00000000	     17.79982595
      1.12797043	      4.31247964	     -5.89117675	      0.00000000	     17.81372667
      1.12804354	      4.30913685	     -5.89342443	      0.00000000	     17.82752622
      1.12814635	      4.30436486	     -5.89658853	      0.00000000	     17.84690281
      1.12824917	      4.29974064	     -5.89967954	      0.00000000	     17.86613037
      1.12831866	      4.29645044	     -5.90180986	      0.00000000	     17.87916225
      1.12838815	      4.29328524	     -5.90388772	      0.00000000	     17.89209796
      1.12849890	      4.28818817	     -5.90719423	      0.00000000	     17.91266684
      1.12858873	      4.28413046	     -5.90983050	      0.00000000	     17.92924813
      1.12867856	      4.27996211	     -5.91248539	      0.00000000	     17.94582443
      1.12876840	      4.27596281	     -5.91506599	      0.00000000	     17.96225908
      1.12884738	      4.27228137	     -5.91737488	      0.00000000	     17.97674104
      1.12892637	      4.26874564	     -5.91962140	      0.00000000	     17.99110604
      1.12900536	      4.26513042	     -5.92188041	      0.00000000	     18.00546425
      1.12911043	      4.26042654	     -5.92482903	      0.00000000	     18.02444295
      1.12919096	      4.25671270	     -5.92710832	      0.00000000	     18.03898579
      1.12927149	      4.25312739	     -5.92933050	      0.00000000	     18.05341808
      1.12935201	      4.24946274	     -5.93156470	      0.00000000	     18.06784175
      1.12945576	      4.24485508	     -5.93438426	      0.00000000	     18.08629881
      1.12953474	      4.24123102	     -5.93655346	      0.00000000	     18.10035362
      1.12961371	      4.23773381	     -5.93866678	      0.00000000	     18.11430034
      1.12970957	      4.23338704	     -5.94124736	      0.00000000	     18.13121690
      1.12979573	      4.22960918	     -5.94350677	      0.00000000	     18.14630097
      1.12988189	      4.22568267	     -5.94579938	      0.00000000	     18.16140379
      1.12996805	      4.22192858	     -5.94801851	      0.00000000	     18.17636724
      1.13005422	      4.21800209	     -5.95027881	      0.00000000	     18.19136125
      1.13014038	      4.21427376	     -5.95245715	      0.00000000	     18.20620312
      1.13022654	      4.21034511	     -5.95468602	      0.00000000	     18.22108944
      1.13031270	      4.20664494	     -5.95682293	      0.00000000	     18.23580858
      1.13039886	      4.20271152	     -5.95902140	      0.00000000	     18.25058857
      1.13047530	      4.19943281	     -5.96088843	      0.00000000	     18.26355204
      1.13055175	      4.19601654	     -5.96278867	      0.00000000	     18.27654076
      1.13064602	      4.19191196	     -5.96507886	      0.00000000	     18.29244619
      1.13074030	      4.18768689	     -5.96739016	      0.00000000	     18.30834630
      1.13081809	      4.18436004	     -5.96923016	      0.00000000	     18.32133904
      1.13089588	      4.18090633	     -5.97109950	      0.00000000	     18.33435045
      1.13099057	      4.17681557	     -5.97332000	      0.00000000	     18.35007217
      1.13108527	      4.17258716	     -5.97556737	      0.00000000	     18.36579685
      1.13116014	      4.16941508	     -5.97727410	      0.00000000	     18.37809923
      1.13123501	      4.16611934	     -5.97901018	      0.00000000	     18.39042223
      1.13133348	      4.16188132	     -5.98124358	      0.00000000	     18.40651955
      1.13143196	      4.15751423	     -5.98349968	      0.00000000	     18.42261065
      1.13150434	      4.15447401	     -5.98508872	      0.00000000	     18.43430853
      1.13157672	      4.15131501	     -5.98670640	      0.00000000	     18.44602755
      1.13167990	      4.14689500	     -5.98896612	      0.00000000	     18.46262675
      1.13176814	      4.14303785	     -5.99090693	      0.00000000	     18.47680018
      1.13185638	      4.13931487	     -5.99278718	      0.00000000	     18.49085046
      1.13194463	      4.13543646	     -5.99470319	      0.00000000	     18.50492213
      1.13203287	      4.13176982	     -5.99653295	      0.00000000	     18.51883198
      1.13210873	      4.12843006	     -5.99815567	      0.00000000	     18.53083840
      1.13218459	      4.12523333	     -5.99971920	      0.00000000	     18.54273201
      1.13227988	      4.12112640	     -6.00169715	      0.00000000	     18.55765922
      1.13237516	      4.11715733	     -6.00361103	      0.00000000	     18.57245238
      1.13245119	      4.11383923	     -6.00517530	      0.00000000	     18.58428440
      1.13252722	      4.11065409	     -6.00668384	      0.00000000	     18.59600855
      1.13262407	      4.10650719	     -6.00861860	      0.00000000	     18.61092878
      1.13272091	      4.10251040	     -6.01048488	      0.00000000	     18.62570691
      1.13279376	      4.09934258	     -6.01193011	      0.00000000	     18.63685917
      1.13286660	      4.09630393	     -6.01332197	      0.00000000	     18.64790893
      1.13296836	      4.09198732	     -6.01527273	      0.00000000	     18.66331737
      1.13307011	      4.08781761	     -6.01715443	      0.00000000	     18.67857865
      1.13313959	      4.08480658	     -6.01848219	      0.00000000	     18.68903950
      1.13320907	      4.08192051	     -6.01975904	      0.00000000	     18.69940345
      1.13331826	      4.07733006	     -6.02176506	      0.00000000	     18.71564984
      1.13340726	      4.07366712	     -6.02335701	      0.00000000	     18.72879031
      1.13349626	      4.06989231	     -6.02497096	      0.00000000	     18.74193149
      1.13358525	      4.06628411	     -6.02651440	      0.00000000	     18.75493318
      1.13366450	      4.06290804	     -6.02793028	      0.00000000	     18.76654519
      1.13374374	      4.05967956	     -6.02928519	      0.00000000	     18.77803889
      1.13382298	      4.05636498	     -6.03065687	      0.00000000	     18.78953224
      1.13392491	      4.05221188	     -6.03236717	      0.00000000	     18.80419603
      1.13400546	      4.04881634	     -6.03374273	      0.00000000	     18.81579099
      1.13408601	      4.04555336	     -6.03506211	      0.00000000	     18.82727394
      1.13416657	      4.04220444	     -6.03639799	      0.00000000	     18.83875542
      1.13426748	      4.03812658	     -6.03801551	      0.00000000	     18.85301661
      1.13434667	      4.03480701	     -6.03931140	      0.00000000	     18.86421822
      1.13442585	      4.03161804	     -6.04055235	      0.00000000	     18.87531053
      1.13450504	      4.02835372	     -6.04180687	      0.00000000	     18.88639794
      1.13461013	      4.02412912	     -6.04341838	      0.00000000	     18.90099191
      1.13468876	      4.02085655	     -6.04464813	      0.00000000	     18.91191775
      1.13476738	      4.01770848	     -6.04582531	      0.00000000	     18.92273820
      1.13486299	      4.01377777	     -6.04727592	      0.00000000	     18.93589189
      1.13494817	      4.01040505	     -6.04851150	      0.00000000	     18.94749198
      1.13503335	      4.00688590	     -6.04978282	      0.00000000	     18.95911727
      1.13511853	      4.00353047	     -6.05098681	      0.00000000	     18.97061016
      1.13520371	      4.00001693	     -6.05223052	      0.00000000	     18.98213446
      1.13528888	      3.99667941	     -6.05340290	      0.00000000	     18.99352023
      1.13537406	      3.99317076	     -6.05461946	      0.00000000	     19.00494433
      1.13545924	      3.98985186	     -6.05576023	      0.00000000	     19.01622302
      1.13554442	      3.98634730	     -6.05695010	      0.00000000	     19.02754775
      1.13562959	      3.98304781	     -6.05805920	      0.00000000	     19.03871936
[truncated: 753,186 more chars]
