# Supplementary material for: Musculoskeletal simulations to examine the effects of accentuated eccentric loading (AEL) on jump height
Source: PeerJ. 2023 Jan 23;11:e14687. doi: 10.7717/peerj.14687 (PMC9879160; doi:10.7717/peerj.14687)
Supplement: Supplemental Information 1 [file peerj-11-14687-s001.zip › Supplementary Simulation code and output results BW/Optimized_for_J_Results/TwoSegment_Two_Segment_NormalizedFiberLength.sto]

NormalizedFiberLength
version=1
nRows=13563
nColumns=5
inDegrees=no

This analysis gathers basic information about muscles during a simulation (e.g., forces, tendon lengths, moment arms, etc).
Units are S.I. units (second, meters, Newtons, ...)
Angles are in degrees.

endheader
time	vastus	recfem	glut	ham
      0.00000000	      0.68471251	      0.85354968	      0.44818849	      0.95266731
      0.00010000	      0.68471251	      0.85354968	      0.44818849	      0.95266731
      0.00023578	      0.68471253	      0.85354969	      0.44818849	      0.95266730
      0.00037157	      0.68471259	      0.85354971	      0.44818849	      0.95266728
      0.00050735	      0.68471270	      0.85354977	      0.44818849	      0.95266723
      0.00064313	      0.68471287	      0.85354985	      0.44818849	      0.95266716
      0.00077892	      0.68471311	      0.85354996	      0.44818849	      0.95266706
      0.00095179	      0.68471353	      0.85355015	      0.44818849	      0.95266689
      0.00112467	      0.68471408	      0.85355041	      0.44818849	      0.95266666
      0.00129754	      0.68471479	      0.85355073	      0.44818850	      0.95266637
      0.00151861	      0.68471591	      0.85355124	      0.44818850	      0.95266591
      0.00173969	      0.68471729	      0.85355187	      0.44818850	      0.95266534
      0.00201011	      0.68471936	      0.85355280	      0.44818851	      0.95266449
      0.00228052	      0.68472185	      0.85355391	      0.44818852	      0.95266347
      0.00263639	      0.68472581	      0.85355566	      0.44818854	      0.95266183
      0.00299225	      0.68473059	      0.85355775	      0.44818858	      0.95265987
      0.00349305	      0.68473875	      0.85356130	      0.44818865	      0.95265649
      0.00399385	      0.68474867	      0.85356557	      0.44818879	      0.95265237
      0.00475543	      0.68476733	      0.85357356	      0.44818918	      0.95264456
      0.00551701	      0.68479054	      0.85358341	      0.44818999	      0.95263476
      0.00644774	      0.68482541	      0.85359815	      0.44819209	      0.95261988
      0.00737847	      0.68486780	      0.85361601	      0.44819654	      0.95260156
      0.00830920	      0.68491804	      0.85363713	      0.44820525	      0.95257956
      0.00923993	      0.68497639	      0.85366164	      0.44822103	      0.95255368
      0.01047305	      0.68506660	      0.85369953	      0.44825912	      0.95251309
      0.01125060	      0.68513122	      0.85372670	      0.44829698	      0.95248364
      0.01202816	      0.68520193	      0.85375645	      0.44834807	      0.95245108
      0.01316609	      0.68531657	      0.85380475	      0.44844968	      0.95239768
      0.01396261	      0.68540479	      0.85384196	      0.44854085	      0.95235613
      0.01475914	      0.68549965	      0.85388202	      0.44864861	      0.95231104
      0.01571545	      0.68562238	      0.85393392	      0.44879929	      0.95225216
      0.01658307	      0.68574212	      0.85398462	      0.44895515	      0.95219417
      0.01745069	      0.68586989	      0.85403879	      0.44912820	      0.95213176
      0.01830614	      0.68600377	      0.85409561	      0.44931474	      0.95206584
      0.01916159	      0.68614551	      0.85415585	      0.44951627	      0.95199549
      0.01997595	      0.68628778	      0.85421637	      0.44972148	      0.95192436
      0.02079031	      0.68643722	      0.85428000	      0.44993925	      0.95184912
      0.02156845	      0.68658673	      0.85434372	      0.45015874	      0.95177337
      0.02250334	      0.68677503	      0.85442405	      0.45043688	      0.95167730
      0.02343823	      0.68697282	      0.85450852	      0.45073046	      0.95157567
      0.02422430	      0.68714648	      0.85458273	      0.45098909	      0.95148586
      0.02501038	      0.68732686	      0.85465988	      0.45125838	      0.95139205
      0.02579645	      0.68751397	      0.85473996	      0.45153824	      0.95129420
      0.02658253	      0.68770779	      0.85482297	      0.45182861	      0.95119228
      0.02736860	      0.68790834	      0.85490892	      0.45212943	      0.95108626
      0.02815468	      0.68811561	      0.85499780	      0.45244064	      0.95097612
      0.02894076	      0.68832960	      0.85508962	      0.45276222	      0.95086182
      0.02972683	      0.68855031	      0.85518437	      0.45309412	      0.95074333
      0.03051291	      0.68877774	      0.85528206	      0.45343632	      0.95062062
      0.03129898	      0.68901188	      0.85538269	      0.45378877	      0.95049367
      0.03208506	      0.68925274	      0.85548625	      0.45415146	      0.95036245
      0.03287113	      0.68950030	      0.85559275	      0.45452434	      0.95022692
      0.03365721	      0.68975457	      0.85570218	      0.45490741	      0.95008706
      0.03444328	      0.69001554	      0.85581455	      0.45530063	      0.94994283
      0.03522936	      0.69028321	      0.85592984	      0.45570397	      0.94979420
      0.03601544	      0.69055758	      0.85604807	      0.45611742	      0.94964115
      0.03680151	      0.69083863	      0.85616923	      0.45654094	      0.94948363
      0.03758759	      0.69112637	      0.85629332	      0.45697453	      0.94932163
      0.03837366	      0.69142080	      0.85642033	      0.45741814	      0.94915510
      0.03915974	      0.69172190	      0.85655027	      0.45787177	      0.94898401
      0.03994581	      0.69202968	      0.85668313	      0.45833538	      0.94880833
      0.04073189	      0.69234413	      0.85681892	      0.45880895	      0.94862803
      0.04151796	      0.69266525	      0.85695762	      0.45929246	      0.94844306
      0.04230404	      0.69299303	      0.85709924	      0.45978589	      0.94825340
      0.04309012	      0.69332746	      0.85724378	      0.46028921	      0.94805901
      0.04387619	      0.69366855	      0.85739123	      0.46080239	      0.94785986
      0.04466227	      0.69401629	      0.85754159	      0.46132542	      0.94765590
      0.04544834	      0.69437067	      0.85769486	      0.46185826	      0.94744710
      0.04623442	      0.69473169	      0.85785104	      0.46240090	      0.94723342
      0.04702049	      0.69509934	      0.85801012	      0.46295329	      0.94701483
      0.04780657	      0.69547363	      0.85817210	      0.46351542	      0.94679129
      0.04859264	      0.69585453	      0.85833697	      0.46408726	      0.94656277
      0.04937872	      0.69624205	      0.85850474	      0.46466877	      0.94632921
      0.05016480	      0.69663618	      0.85867540	      0.46525992	      0.94609059
      0.05086958	      0.69699516	      0.85883086	      0.46579812	      0.94587231
      0.05157436	      0.69735944	      0.85898864	      0.46634402	      0.94564989
      0.05227914	      0.69772903	      0.85914873	      0.46689759	      0.94542332
      0.05298392	      0.69810390	      0.85931114	      0.46745883	      0.94519257
      0.05368870	      0.69848406	      0.85947585	      0.46802769	      0.94495760
      0.05439348	      0.69886950	      0.85964286	      0.46860415	      0.94471839
      0.05509826	      0.69926021	      0.85981218	      0.46918820	      0.94447491
      0.05580304	      0.69965619	      0.85998380	      0.46977979	      0.94422713
      0.05650782	      0.70005742	      0.86015770	      0.47037891	      0.94397504
      0.05721260	      0.70046391	      0.86033390	      0.47098553	      0.94371859
      0.05791738	      0.70087564	      0.86051238	      0.47159962	      0.94345777
      0.05862216	      0.70129261	      0.86069314	      0.47222114	      0.94319254
      0.05932694	      0.70171480	      0.86087617	      0.47285009	      0.94292289
      0.06003172	      0.70214221	      0.86106148	      0.47348642	      0.94264878
      0.06073650	      0.70257483	      0.86124905	      0.47413012	      0.94237020
      0.06144128	      0.70301265	      0.86143889	      0.47478115	      0.94208711
      0.06214606	      0.70345565	      0.86163097	      0.47543949	      0.94179950
      0.06285084	      0.70390383	      0.86182531	      0.47610511	      0.94150733
      0.06355562	      0.70435718	      0.86202189	      0.47677799	      0.94121060
      0.06426040	      0.70481568	      0.86222071	      0.47745809	      0.94090927
      0.06496518	      0.70527933	      0.86242176	      0.47814539	      0.94060333
      0.06566996	      0.70574810	      0.86262504	      0.47883986	      0.94029275
      0.06637474	      0.70622199	      0.86283054	      0.47954148	      0.93997752
      0.06707952	      0.70670099	      0.86303824	      0.48025021	      0.93965763
      0.06778430	      0.70718507	      0.86324815	      0.48096602	      0.93933304
      0.06848908	      0.70767423	      0.86346026	      0.48168889	      0.93900376
      0.06919386	      0.70816845	      0.86367456	      0.48241877	      0.93866977
      0.06989864	      0.70866771	      0.86389105	      0.48315565	      0.93833105
      0.07060343	      0.70917201	      0.86410970	      0.48389947	      0.93798760
      0.07130821	      0.70968131	      0.86433053	      0.48465022	      0.93763940
      0.07201299	      0.71019562	      0.86455351	      0.48540785	      0.93728646
      0.07271777	      0.71071490	      0.86477865	      0.48617233	      0.93692877
      0.07342255	      0.71123914	      0.86500592	      0.48694361	      0.93656632
      0.07412733	      0.71176833	      0.86523533	      0.48772167	      0.93619912
      0.07483211	      0.71230244	      0.86546686	      0.48850646	      0.93582718
      0.07553689	      0.71284146	      0.86570051	      0.48929794	      0.93545050
      0.07624167	      0.71338536	      0.86593626	      0.49009607	      0.93506909
      0.07694645	      0.71393413	      0.86617411	      0.49090081	      0.93468296
      0.07765123	      0.71448775	      0.86641404	      0.49171212	      0.93429214
      0.07835601	      0.71504619	      0.86665605	      0.49252994	      0.93389664
      0.07906079	      0.71560943	      0.86690012	      0.49335425	      0.93349650
      0.07976557	      0.71617746	      0.86714625	      0.49418499	      0.93309174
      0.08047035	      0.71675025	      0.86739443	      0.49502212	      0.93268240
      0.08117513	      0.71732778	      0.86764464	      0.49586558	      0.93226852
      0.08187991	      0.71791002	      0.86789688	      0.49671534	      0.93185016
      0.08258469	      0.71849695	      0.86815112	      0.49757135	      0.93142737
      0.08328947	      0.71908856	      0.86840737	      0.49843355	      0.93100021
      0.08399425	      0.71968481	      0.86866562	      0.49930191	      0.93056876
      0.08469903	      0.72028567	      0.86892584	      0.50017636	      0.93013309
      0.08540381	      0.72089114	      0.86918803	      0.50105686	      0.92969329
      0.08610859	      0.72150118	      0.86945217	      0.50194336	      0.92924946
      0.08681337	      0.72211576	      0.86971826	      0.50283581	      0.92880172
      0.08751815	      0.72273487	      0.86998629	      0.50373415	      0.92835018
      0.08822293	      0.72335847	      0.87025623	      0.50463834	      0.92789498
      0.08892771	      0.72398654	      0.87052809	      0.50554832	      0.92743626
      0.08963249	      0.72461905	      0.87080184	      0.50646403	      0.92697419
      0.09033727	      0.72525598	      0.87107748	      0.50738544	      0.92650894
      0.09104205	      0.72589730	      0.87135499	      0.50831248	      0.92604070
      0.09174684	      0.72654299	      0.87163437	      0.50924509	      0.92556967
      0.09245162	      0.72719301	      0.87191559	      0.51018323	      0.92509608
      0.09315640	      0.72784735	      0.87219865	      0.51112685	      0.92462014
      0.09386118	      0.72850596	      0.87248354	      0.51207588	      0.92414212
      0.09456596	      0.72916884	      0.87277023	      0.51303027	      0.92366225
      0.09527074	      0.72983594	      0.87305873	      0.51399000	      0.92318082
      0.09597552	      0.73050725	      0.87334902	      0.51495511	      0.92269808
      0.09668030	      0.73118273	      0.87364109	      0.51592559	      0.92221429
      0.09738508	      0.73186236	      0.87393491	      0.51690144	      0.92172973
      0.09808986	      0.73254611	      0.87423049	      0.51788261	      0.92124463
      0.09879464	      0.73323395	      0.87452781	      0.51886907	      0.92075921
      0.09949942	      0.73392586	      0.87482686	      0.51986076	      0.92027367
      0.10020420	      0.73462180	      0.87512762	      0.52085764	      0.91978815
      0.10090898	      0.73532175	      0.87543009	      0.52185967	      0.91930275
      0.10161376	      0.73602569	      0.87573425	      0.52286678	      0.91881749
      0.10231854	      0.73673357	      0.87604008	      0.52387894	      0.91833239
      0.10302332	      0.73744538	      0.87634758	      0.52489608	      0.91784745
      0.10372810	      0.73816109	      0.87665673	      0.52591816	      0.91736266
      0.10443288	      0.73888066	      0.87696753	      0.52694512	      0.91687802
      0.10513766	      0.73960407	      0.87727995	      0.52797692	      0.91639354
      0.10584244	      0.74033129	      0.87759399	      0.52901351	      0.91590922
      0.10654722	      0.74106228	      0.87790963	      0.53005482	      0.91542505
      0.10725200	      0.74179703	      0.87822686	      0.53110082	      0.91494103
      0.10795678	      0.74253550	      0.87854567	      0.53215145	      0.91445717
      0.10866156	      0.74327766	      0.87886604	      0.53320665	      0.91397347
      0.10936634	      0.74402348	      0.87918796	      0.53426638	      0.91348992
      0.11007112	      0.74477293	      0.87951143	      0.53533058	      0.91300652
      0.11077590	      0.74552599	      0.87983642	      0.53639920	      0.91252329
      0.11148068	      0.74628262	      0.88016293	      0.53747220	      0.91204021
      0.11218546	      0.74704279	      0.88049093	      0.53854951	      0.91155728
      0.11289024	      0.74780649	      0.88082043	      0.53963110	      0.91107451
      0.11359503	      0.74857366	      0.88115141	      0.54071690	      0.91059190
      0.11429981	      0.74934430	      0.88148385	      0.54180687	      0.91010944
      0.11500459	      0.75011836	      0.88181774	      0.54290095	      0.90962714
      0.11570937	      0.75089582	      0.88215307	      0.54399910	      0.90914500
      0.11641415	      0.75167665	      0.88248983	      0.54510126	      0.90866301
      0.11711893	      0.75246082	      0.88282801	      0.54620739	      0.90818118
      0.11782371	      0.75324830	      0.88316758	      0.54731743	      0.90769951
      0.11852849	      0.75403906	      0.88350856	      0.54843133	      0.90721799
      0.11923327	      0.75483308	      0.88385091	      0.54954905	      0.90673663
      0.11993805	      0.75563033	      0.88419463	      0.55067053	      0.90625543
      0.12064283	      0.75643077	      0.88453970	      0.55179572	      0.90577438
      0.12134761	      0.75723438	      0.88488612	      0.55292459	      0.90529349
      0.12205239	      0.75804113	      0.88523388	      0.55405707	      0.90481276
      0.12275717	      0.75885099	      0.88558296	      0.55519311	      0.90433218
      0.12346195	      0.75966394	      0.88593334	      0.55633268	      0.90385176
      0.12416673	      0.76047995	      0.88628503	      0.55747572	      0.90337150
      0.12487151	      0.76129898	      0.88663800	      0.55862219	      0.90289140
      0.12557629	      0.76212102	      0.88699226	      0.55977204	      0.90241145
      0.12628107	      0.76294603	      0.88734777	      0.56092521	      0.90193166
      0.12698585	      0.76377399	      0.88770455	      0.56208167	      0.90145203
      0.12769063	      0.76460488	      0.88806257	      0.56324137	      0.90097255
      0.12839541	      0.76543865	      0.88842182	      0.56440425	      0.90049323
      0.12910019	      0.76627529	      0.88878230	      0.56557029	      0.90001407
      0.12980497	      0.76711478	      0.88914399	      0.56673942	      0.89953507
      0.13050975	      0.76795708	      0.88950688	      0.56791161	      0.89905622
      0.13121453	      0.76880217	      0.88987097	      0.56908681	      0.89857753
      0.13191931	      0.76965002	      0.89023624	      0.57026498	      0.89809900
      0.13262409	      0.77050061	      0.89060268	      0.57144606	      0.89762063
      0.13332887	      0.77135392	      0.89097029	      0.57263003	      0.89714241
      0.13403365	      0.77220991	      0.89133905	      0.57381683	      0.89666435
      0.13473844	      0.77306857	      0.89170896	      0.57500643	      0.89618645
      0.13544322	      0.77392986	      0.89208000	      0.57619877	      0.89570871
      0.13614800	      0.77479377	      0.89245217	      0.57739382	      0.89523112
      0.13685278	      0.77566026	      0.89282546	      0.57859154	      0.89475370
      0.13755756	      0.77652933	      0.89319985	      0.57979189	      0.89427643
      0.13826234	      0.77740093	      0.89357535	      0.58099481	      0.89379931
      0.13896712	      0.77827506	      0.89395193	      0.58220028	      0.89332236
      0.13967190	      0.77915167	      0.89432960	      0.58340826	      0.89284556
      0.14037668	      0.78003077	      0.89470834	      0.58461869	      0.89236892
      0.14108146	      0.78091231	      0.89508814	      0.58583155	      0.89189244
      0.14178624	      0.78179627	      0.89546901	      0.58704680	      0.89141611
      0.14249102	      0.78268264	      0.89585092	      0.58826439	      0.89093994
      0.14319580	      0.78357140	      0.89623388	      0.58948429	      0.89046393
      0.14390058	      0.78446251	      0.89661787	      0.59070646	      0.88998808
      0.14460536	      0.78535596	      0.89700288	      0.59193086	      0.88951239
      0.14531014	      0.78625173	      0.89738892	      0.59315745	      0.88903685
      0.14601492	      0.78714979	      0.89777596	      0.59438620	      0.88856147
      0.14671970	      0.78805013	      0.89816401	      0.59561708	      0.88808625
      0.14742448	      0.78895272	      0.89855306	      0.59685004	      0.88761119
      0.14812926	      0.78985755	      0.89894310	      0.59808506	      0.88713628
      0.14883404	      0.79076459	      0.89933412	      0.59932208	      0.88666153
      0.14953882	      0.79167382	      0.89972612	      0.60056109	      0.88618694
      0.15024360	      0.79258523	      0.90011909	      0.60180205	      0.88571251
      0.15094838	      0.79349879	      0.90051302	      0.60304492	      0.88523824
      0.15165316	      0.79441448	      0.90090791	      0.60428966	      0.88476412
      0.15235794	      0.79533229	      0.90130375	      0.60553626	      0.88429016
      0.15306272	      0.79625219	      0.90170054	      0.60678466	      0.88381636
      0.15376750	      0.79717418	      0.90209827	      0.60803485	      0.88334271
      0.15447228	      0.79809822	      0.90249693	      0.60928678	      0.88286923
      0.15517706	      0.79902430	      0.90289652	      0.61054043	      0.88239590
      0.15588185	      0.79995240	      0.90329704	      0.61179576	      0.88192272
      0.15658663	      0.80088251	      0.90369847	      0.61305275	      0.88144971
      0.15729141	      0.80181461	      0.90410081	      0.61431137	      0.88097685
      0.15799619	      0.80274868	      0.90450406	      0.61557157	      0.88050416
      0.15870097	      0.80368470	      0.90490821	      0.61683334	      0.88003161
      0.15940575	      0.80462265	      0.90531326	      0.61809664	      0.87955923
      0.16011053	      0.80556253	      0.90571921	      0.61936145	      0.87908700
      0.16081531	      0.80650430	      0.90612604	      0.62062774	      0.87861493
      0.16152009	      0.80744797	      0.90653375	      0.62189547	      0.87814302
      0.16222487	      0.80839350	      0.90694235	      0.62316462	      0.87767127
      0.16292965	      0.80934089	      0.90735181	      0.62443516	      0.87719967
      0.16363443	      0.81029012	      0.90776215	      0.62570706	      0.87672824
      0.16433921	      0.81124117	      0.90817336	      0.62698031	      0.87625695
      0.16504399	      0.81219403	      0.90858543	      0.62825486	      0.87578583
      0.16574877	      0.81314868	      0.90899835	      0.62953070	      0.87531486
      0.16645355	      0.81410511	      0.90941214	      0.63080779	      0.87484405
      0.16715833	      0.81506330	      0.90982677	      0.63208612	      0.87437340
      0.16786311	      0.81602324	      0.91024225	      0.63336566	      0.87390291
      0.16856789	      0.81698492	      0.91065858	      0.63464638	      0.87343257
      0.16927267	      0.81794832	      0.91107575	      0.63592825	      0.87296239
      0.16997745	      0.81891342	      0.91149376	      0.63721126	      0.87249237
      0.17068223	      0.81988022	      0.91191260	      0.63849538	      0.87202251
      0.17138701	      0.82084870	      0.91233227	      0.63978058	      0.87155280
      0.17209179	      0.82181884	      0.91275278	      0.64106684	      0.87108325
      0.17279657	      0.82279064	      0.91317411	      0.64235415	      0.87061386
      0.17350135	      0.82376408	      0.91359627	      0.64364247	      0.87014462
      0.17420613	      0.82473914	      0.91401925	      0.64493179	      0.86967554
      0.17491091	      0.82571582	      0.91444305	      0.64622207	      0.86920662
      0.17561569	      0.82669411	      0.91486767	      0.64751331	      0.86873786
      0.17632047	      0.82767398	      0.91529310	      0.64880548	      0.86826925
      0.17702526	      0.82865543	      0.91571934	      0.65009856	      0.86780080
      0.17773004	      0.82963845	      0.91614640	      0.65139253	      0.86733251
      0.17843482	      0.83062302	      0.91657427	      0.65268736	      0.86686437
      0.17913960	      0.83160914	      0.91700294	      0.65398304	      0.86639639
      0.17984438	      0.83259679	      0.91743242	      0.65527955	      0.86592857
      0.18054916	      0.83358595	      0.91786270	      0.65657687	      0.86546091
      0.18125394	      0.83457663	      0.91829379	      0.65787498	      0.86499340
      0.18195872	      0.83556881	      0.91872568	      0.65917387	      0.86452605
      0.18266350	      0.83656247	      0.91915836	      0.66047351	      0.86405886
      0.18336828	      0.83755762	      0.91959185	      0.66177388	      0.86359182
      0.18407306	      0.83855422	      0.92002614	      0.66307498	      0.86312494
      0.18477784	      0.83955229	      0.92046122	      0.66437678	      0.86265822
      0.18548262	      0.84055180	      0.92089709	      0.66567926	      0.86219165
      0.18618740	      0.84155275	      0.92133377	      0.66698242	      0.86172524
      0.18689218	      0.84255513	      0.92177123	      0.66828623	      0.86125899
      0.18759696	      0.84355892	      0.92220949	      0.66959068	      0.86079290
      0.18830174	      0.84456412	      0.92263805	      0.67089576	      0.86032696
      0.18900652	      0.84557072	      0.92301562	      0.67220145	      0.85986118
      0.18971130	      0.84657871	      0.92331586	      0.67350774	      0.85939555
      0.19041608	      0.84758806	      0.92353353	      0.67481461	      0.85893008
      0.19112086	      0.84859876	      0.92367650	      0.67612205	      0.85846477
      0.19182564	      0.84961079	      0.92375683	      0.67743003	      0.85799962
      0.19253042	      0.85062412	      0.92378511	      0.67873856	      0.85753462
      0.19323520	      0.85163872	      0.92376974	      0.68004761	      0.85706978
      0.19393998	      0.85265458	      0.92371769	      0.68135717	      0.85660509
      0.19464476	      0.85367167	      0.92363495	      0.68266723	      0.85614056
      0.19534954	      0.85468996	      0.92352663	      0.68397779	      0.85567619
      0.19605432	      0.85570945	      0.92339700	      0.68528883	      0.85521197
      0.19675910	      0.85673010	      0.92324966	      0.68660034	      0.85474791
      0.19746388	      0.85775191	      0.92308764	      0.68791231	      0.85428401
      0.19816866	      0.85877485	      0.92291352	      0.68922474	      0.85382027
      0.19887345	      0.85979891	      0.92272951	      0.69053760	      0.85335668
      0.19957823	      0.86082407	      0.92253752	      0.69185089	      0.85289324
      0.20028301	      0.86185032	      0.92233920	      0.69316458	      0.85242996
      0.20098779	      0.86287764	      0.92213603	      0.69447867	      0.85196684
      0.20169257	      0.86390601	      0.92192934	      0.69579314	      0.85150388
      0.20239735	      0.86493543	      0.92172030	      0.69710797	      0.85104107
      0.20310213	      0.86596587	      0.92150999	      0.69842313	      0.85057842
      0.20380691	      0.86699732	      0.92129938	      0.69973862	      0.85011592
      0.20451169	      0.86802976	      0.92108935	      0.70105440	      0.84965358
      0.20521647	      0.86906319	      0.92088065	      0.70237045	      0.84919140
      0.20592125	      0.87009759	      0.92067394	      0.70368676	      0.84872937
      0.20662603	      0.87113294	      0.92046975	      0.70500329	      0.84826750
      0.20733081	      0.87216923	      0.92026847	      0.70632003	      0.84780579
      0.20803559	      0.87320645	      0.92007038	      0.70763695	      0.84734423
      0.20874037	      0.87424458	      0.91987561	      0.70895403	      0.84688282
      0.20944515	      0.87528361	      0.91968418	      0.71027124	      0.84642158
      0.21014993	      0.87632353	      0.91949604	      0.71158857	      0.84596048
      0.21085471	      0.87736432	      0.91931104	      0.71290598	      0.84549955
      0.21155949	      0.87840598	      0.91912899	      0.71422346	      0.84503877
      0.21226427	      0.87944849	      0.91894967	      0.71554099	      0.84457814
      0.21296905	      0.88049185	      0.91877286	      0.71685854	      0.84411768
      0.21367383	      0.88153603	      0.91859831	      0.71817610	      0.84365736
      0.21437861	      0.88258104	      0.91842580	      0.71949363	      0.84319721
      0.21508339	      0.88362685	      0.91825519	      0.72081113	      0.84273721
      0.21578817	      0.88467347	      0.91808647	      0.72212856	      0.84227736
      0.21649295	      0.88572088	      0.91791971	      0.72344592	      0.84181767
      0.21719773	      0.88676908	      0.91775509	      0.72476318	      0.84135814
      0.21790251	      0.88781804	      0.91759287	      0.72608032	      0.84089876
      0.21860729	      0.88886777	      0.91743338	      0.72739732	      0.84043954
      0.21931207	      0.88991825	      0.91727700	      0.72871417	      0.83998047
      0.22001686	      0.89096947	      0.91712410	      0.73003084	      0.83952156
      0.22072164	      0.89202141	      0.91697508	      0.73134733	      0.83906280
      0.22142642	      0.89307408	      0.91683026	      0.73266360	      0.83860420
      0.22213120	      0.89412745	      0.91668993	      0.73397965	      0.83814576
      0.22283598	      0.89518151	      0.91655431	      0.73529546	      0.83768747
      0.22354076	      0.89623626	      0.91642355	      0.73661101	      0.83722934
      0.22424554	      0.89729169	      0.91629775	      0.73792628	      0.83677136
      0.22495032	      0.89834778	      0.91617693	      0.73924127	      0.83631353
      0.22565510	      0.89940452	      0.91606108	      0.74055594	      0.83585587
      0.22635988	      0.90046191	      0.91595014	      0.74187030	      0.83539835
      0.22706466	      0.90151993	      0.91584403	      0.74318432	      0.83494099
      0.22776944	      0.90257858	      0.91574264	      0.74449799	      0.83448379
      0.22847422	      0.90363785	      0.91564585	      0.74581129	      0.83402674
      0.22917900	      0.90469773	      0.91555351	      0.74712422	      0.83356985
      0.22988378	      0.90575821	      0.91546547	      0.74843675	      0.83311311
      0.23058856	      0.90681928	      0.91538160	      0.74974887	      0.83265653
      0.23129334	      0.90788095	      0.91530174	      0.75106057	      0.83220011
      0.23199812	      0.90894319	      0.91522574	      0.75237184	      0.83174383
      0.23270290	      0.91000600	      0.91515347	      0.75368266	      0.83128772
      0.23340768	      0.91106938	      0.91508477	      0.75499302	      0.83083176
      0.23411246	      0.91213331	      0.91501952	      0.75630290	      0.83037595
      0.23481724	      0.91319780	      0.91495760	      0.75761230	      0.82992030
      0.23552202	      0.91426283	      0.91489887	      0.75892120	      0.82946480
      0.23622680	      0.91532840	      0.91484322	      0.76022960	      0.82900946
      0.23693158	      0.91639451	      0.91479056	      0.76153746	      0.82855427
      0.23763636	      0.91746114	      0.91474077	      0.76284480	      0.82809924
      0.23834114	      0.91852829	      0.91469377	      0.76415159	      0.82764436
      0.23904592	      0.91959596	      0.91464948	      0.76545783	      0.82718964
      0.23975070	      0.92066414	      0.91460780	      0.76676350	      0.82673507
      0.24045548	      0.92173282	      0.91456868	      0.76806859	      0.82628065
      0.24116027	      0.92280200	      0.91453205	      0.76937309	      0.82582640
      0.24186505	      0.92387167	      0.91449784	      0.77067700	      0.82537229
      0.24256983	      0.92494183	      0.91446602	      0.77198030	      0.82491834
      0.24327461	      0.92601247	      0.91443654	      0.77328298	      0.82446455
      0.24397939	      0.92708360	      0.91440936	      0.77458504	      0.82401091
      0.24468417	      0.92815519	      0.91438445	      0.77588646	      0.82355742
      0.24538895	      0.92922726	      0.91436178	      0.77718724	      0.82310409
      0.24609373	      0.93029979	      0.91434136	      0.77848736	      0.82265092
      0.24679851	      0.93137278	      0.91432315	      0.77978682	      0.82219789
      0.24750329	      0.93244623	      0.91430717	      0.78108562	      0.82174503
      0.24820807	      0.93352012	      0.91429341	      0.78238373	      0.82129231
      0.24891285	      0.93459447	      0.91428188	      0.78368116	      0.82083976
      0.24961763	      0.93566926	      0.91427261	      0.78497789	      0.82038735
      0.25032241	      0.93674450	      0.91426562	      0.78627392	      0.81993510
      0.25102719	      0.93782017	      0.91426093	      0.78756924	      0.81948301
      0.25173197	      0.93889627	      0.91425859	      0.78886384	      0.81903107
      0.25243675	      0.93997281	      0.91425862	      0.79015772	      0.81857928
      0.25314153	      0.94104977	      0.91426107	      0.79145086	      0.81812765
      0.25384631	      0.94212716	      0.91426599	      0.79274327	      0.81767617
      0.25447979	      0.94309591	      0.91427256	      0.79390429	      0.81727051
      0.25511326	      0.94406500	      0.91428118	      0.79506469	      0.81686496
      0.25574674	      0.94503444	      0.91429190	      0.79622449	      0.81645954
      0.25638021	      0.94600421	      0.91430473	      0.79738366	      0.81605425
      0.25701369	      0.94697431	      0.91431971	      0.79854222	      0.81564908
      0.25764716	      0.94794476	      0.91433685	      0.79970015	      0.81524404
      0.25828064	      0.94891554	      0.91435617	      0.80085745	      0.81483912
      0.25891411	      0.94988665	      0.91437766	      0.80201412	      0.81443432
      0.25954759	      0.95085810	      0.91440133	      0.80317014	      0.81402965
      0.26018106	      0.95182987	      0.91442716	      0.80432552	      0.81362511
      0.26081453	      0.95280198	      0.91445514	      0.80548026	      0.81322068
      0.26144801	      0.95377441	      0.91448524	      0.80663434	      0.81281639
      0.26208148	      0.95474717	      0.91451742	      0.80778777	      0.81241221
      0.26271496	      0.95572024	      0.91455165	      0.80894054	      0.81200817
      0.26334843	      0.95669364	      0.91458788	      0.81009265	      0.81160424
      0.26398191	      0.95766735	      0.91462606	      0.81124408	      0.81120045
      0.26461538	      0.95864137	      0.91466613	      0.81239485	      0.81079677
      0.26524886	      0.95961569	      0.91470804	      0.81354495	      0.81039322
      0.26588233	      0.96059032	      0.91475173	      0.81469436	      0.80998980
      0.26651581	      0.96156525	      0.91479713	      0.81584310	      0.80958650
      0.26714928	      0.96254047	      0.91484419	      0.81699115	      0.80918332
      0.26778276	      0.96351599	      0.91489284	      0.81813852	      0.80878027
      0.26841623	      0.96449179	      0.91494303	      0.81928519	      0.80837734
      0.26904971	      0.96546788	      0.91499471	      0.82043117	      0.80797454
      0.26968318	      0.96644424	      0.91504783	      0.82157646	      0.80757186
      0.27031666	      0.96742088	      0.91510234	      0.82272105	      0.80716931
      0.27095013	      0.96839780	      0.91515819	      0.82386494	      0.80676688
      0.27158361	      0.96937499	      0.91521534	      0.82500812	      0.80636458
      0.27221708	      0.97035245	      0.91527375	      0.82615060	      0.80596240
      0.27285056	      0.97133017	      0.91533339	      0.82729237	      0.80556034
      0.27348403	      0.97230815	      0.91539421	      0.82843343	      0.80515841
      0.27411751	      0.97328640	      0.91545618	      0.82957377	      0.80475660
      0.27475098	      0.97426490	      0.91551927	      0.83071340	      0.80435492
      0.27538446	      0.97524367	      0.91558345	      0.83185232	      0.80395336
      0.27601793	      0.97622268	      0.91564868	      0.83299051	      0.80355193
      0.27665141	      0.97720195	      0.91571494	      0.83412798	      0.80315062
      0.27728488	      0.97818147	      0.91578220	      0.83526473	      0.80274944
      0.27791836	      0.97916123	      0.91585044	      0.83640076	      0.80234838
      0.27855183	      0.98014125	      0.91591962	      0.83753606	      0.80194744
      0.27918531	      0.98112151	      0.91598973	      0.83867063	      0.80154663
      0.27981878	      0.98210201	      0.91606075	      0.83980447	      0.80114595
      0.28045226	      0.98308276	      0.91613265	      0.84093758	      0.80074538
      0.28070004	      0.98346644	      0.91616101	      0.84138059	      0.80058874
      0.28085910	      0.98371276	      0.91617929	      0.84166493	      0.80048819
      0.28107682	      0.98404960	      0.91620439	      0.84205404	      0.80035058
      0.28129454	      0.98438446	      0.91622959	      0.84244306	      0.80021298
      0.28186415	      0.98523989	      0.91629599	      0.84346043	      0.79985305
      0.28243377	      0.98605202	      0.91636305	      0.84447721	      0.79949323
      0.28300338	      0.98681292	      0.91643076	      0.84549337	      0.79913351
      0.28357299	      0.98752142	      0.91649911	      0.84650892	      0.79877388
      0.28414260	      0.98818014	      0.91656809	      0.84752381	      0.79841436
      0.28471221	      0.98879365	      0.91663768	      0.84853800	      0.79805494
      0.28528182	      0.98936729	      0.91670787	      0.84955145	      0.79769562
      0.28585143	      0.98990651	      0.91677866	      0.85056410	      0.79733640
      0.28642104	      0.99041645	      0.91685001	      0.85157588	      0.79697728
      0.28671502	      0.99066973	      0.91688706	      0.85209769	      0.79679198
      0.28727262	      0.99113420	      0.91695778	      0.85308673	      0.79644058
      0.28783023	      0.99158084	      0.91702928	      0.85407477	      0.79608928
      0.28838783	      0.99201282	      0.91710177	      0.85506174	      0.79573807
      0.28894543	      0.99243295	      0.91717547	      0.85604756	      0.79538696
      0.28950304	      0.99284372	      0.91725057	      0.85703216	      0.79503594
      0.29006064	      0.99324735	      0.91732724	      0.85801548	      0.79468503
      0.29061825	      0.99364585	      0.91740566	      0.85899745	      0.79433420
      0.29117585	      0.99404101	      0.91748598	      0.85997802	      0.79398348
      0.29173345	      0.99443446	      0.91756834	      0.86095711	      0.79363285
      0.29229106	      0.99482765	      0.91765289	      0.86193468	      0.79328232
      0.29279034	      0.99518049	      0.91773056	      0.86280866	      0.79296853
      0.29328962	      0.99553480	      0.91781016	      0.86368135	      0.79265482
      0.29378891	      0.99589113	      0.91789180	      0.86455270	      0.79234119
      0.29428819	      0.99624981	      0.91797554	      0.86542269	      0.79202763
      0.29478747	      0.99661099	      0.91806146	      0.86629128	      0.79171416
      0.29528675	      0.99697466	      0.91814965	      0.86715846	      0.79140076
      0.29578604	      0.99734063	      0.91824016	      0.86802420	      0.79108743
      0.29628532	      0.99770863	      0.91833306	      0.86888847	      0.79077419
      0.29678460	      0.99807830	      0.91842843	      0.86975126	      0.79046102
      0.29728388	      0.99844923	      0.91852631	      0.87061255	      0.79014793
      0.29778316	      0.99882103	      0.91862679	      0.87147233	      0.78983492
      0.29828245	      0.99919330	      0.91872990	      0.87233058	      0.78952198
      0.29878173	      0.99956568	      0.91883572	      0.87318729	      0.78920912
      0.29928101	      0.99993784	      0.91894429	      0.87404245	      0.78889634
      0.29978029	      1.00030953	      0.91905568	      0.87489605	      0.78858364
      0.30027958	      1.00068068	      0.91916992	      0.87574809	      0.78827102
      0.30077886	      1.00105145	      0.91928708	      0.87659855	      0.78795847
      0.30127814	      1.00142221	      0.91940721	      0.87744743	      0.78764600
      0.30177742	      1.00179345	      0.91953034	      0.87829472	      0.78733360
      0.30227671	      1.00216583	      0.91965653	      0.87914042	      0.78702129
      0.30277599	      1.00254003	      0.91978583	      0.87998452	      0.78670905
      0.30327527	      1.00291681	      0.91991827	      0.88082702	      0.78639689
      0.30377455	      1.00329685	      0.92005390	      0.88166790	      0.78608481
      0.30427384	      1.00368076	      0.92019275	      0.88250716	      0.78577280
      0.30477312	      1.00406904	      0.92033488	      0.88334479	      0.78546087
      0.30527240	      1.00446200	      0.92048031	      0.88418078	      0.78514902
      0.30577168	      1.00485981	      0.92062908	      0.88501513	      0.78483725
      0.30627096	      1.00526247	      0.92078122	      0.88584782	      0.78452556
      0.30677025	      1.00566986	      0.92093677	      0.88667886	      0.78421394
      0.30726953	      1.00608175	      0.92109575	      0.88750822	      0.78390240
      0.30776881	      1.00649784	      0.92125818	      0.88833591	      0.78359094
      0.30826809	      1.00691778	      0.92142410	      0.88916191	      0.78327955
      0.30876738	      1.00734120	      0.92159352	      0.88998623	      0.78296825
      0.30926666	      1.00776774	      0.92176646	      0.89080885	      0.78265702
      0.30976594	      1.00819702	      0.92194294	      0.89162977	      0.78234587
      0.31026522	      1.00862872	      0.92212296	      0.89244899	      0.78203479
      0.31076451	      1.00906251	      0.92230655	      0.89326650	      0.78172380
      0.31126379	      1.00949810	      0.92249370	      0.89408229	      0.78141288
      0.31176307	      1.00993524	      0.92268441	      0.89489637	      0.78110204
      0.31226235	      1.01037367	      0.92287869	      0.89570872	      0.78079127
      0.31276164	      1.01081321	      0.92307653	      0.89651935	      0.78048059
      0.31326092	      1.01125365	      0.92327792	      0.89732825	      0.78016998
      0.31376020	      1.01169483	      0.92348285	      0.89813541	      0.77985945
      0.31425948	      1.01213662	      0.92369131	      0.89894083	      0.77954900
      0.31475876	      1.01257887	      0.92390328	      0.89974452	      0.77923863
      0.31525805	      1.01302149	      0.92411872	      0.90054645	      0.77892833
      0.31575733	      1.01346436	      0.92433763	      0.90134663	      0.77861811
      0.31625661	      1.01390742	      0.92455996	      0.90214506	      0.77830797
      0.31675589	      1.01435057	      0.92478568	      0.90294173	      0.77799791
      0.31725518	      1.01479377	      0.92501476	      0.90373663	      0.77768792
      0.31747634	      1.01499009	      0.92511730	      0.90408818	      0.77755064
      0.31758865	      1.01508978	      0.92516962	      0.90426655	      0.77748093
      0.31770096	      1.01518947	      0.92522210	      0.90444468	      0.77741122
      0.31826251	      1.01568785	      0.92548700	      0.90532624	      0.77706275
      0.31882406	      1.01618609	      0.92575598	      0.90618318	      0.77671437
      0.31938561	      1.01668416	      0.92602897	      0.90700896	      0.77636610
      0.31994716	      1.01718200	      0.92630589	      0.90780190	      0.77601792
      0.32050870	      1.01767959	      0.92658667	      0.90856290	      0.77566985
      0.32107025	      1.01817690	      0.92687123	      0.90929415	      0.77532187
      0.32163180	      1.01867390	      0.92715948	      0.90999843	      0.77497399
      0.32219335	      1.01917059	      0.92745133	      0.91067863	      0.77462621
      0.32275490	      1.01966696	      0.92774669	      0.91133755	      0.77427852
      0.32331645	      1.02016300	      0.92804548	      0.91197780	      0.77393094
      0.32387800	      1.02065873	      0.92834758	      0.91260174	      0.77358346
      0.32443955	      1.02115413	      0.92865292	      0.91321144	      0.77323607
      0.32500110	      1.02164924	      0.92896139	      0.91380875	      0.77288878
      0.32556265	      1.02214406	      0.92927290	      0.91439528	      0.77254160
      0.32612419	      1.02263862	      0.92958734	      0.91497246	      0.77219451
      0.32668574	      1.02313295	      0.92990462	      0.91554153	      0.77184752
      0.32724729	      1.02362709	      0.93022465	      0.91610360	      0.77150063
      0.32780884	      1.02412107	      0.93054732	      0.91665968	      0.77115384
      0.32837039	      1.02461494	      0.93087253	      0.91721065	      0.77080714
      0.32893194	      1.02510875	      0.93120020	      0.91775732	      0.77046055
      0.32949349	      1.02560256	      0.93153023	      0.91830042	      0.77011406
      0.33005504	      1.02609641	      0.93186253	      0.91884061	      0.76976766
      0.33061659	      1.02659038	      0.93219700	      0.91937849	      0.76942137
      0.33117813	      1.02708451	      0.93253355	      0.91991459	      0.76907517
      0.33173968	      1.02757887	      0.93287210	      0.92044937	      0.76872908
      0.33230123	      1.02807352	      0.93321256	      0.92098323	      0.76838308
      0.33286278	      1.02856851	      0.93355484	      0.92151647	      0.76803718
      0.33342433	      1.02906388	      0.93389887	      0.92204933	      0.76769138
      0.33398588	      1.02955967	      0.93424456	      0.92258195	      0.76734568
      0.33454743	      1.03005590	      0.93459184	      0.92311439	      0.76700009
      0.33510898	      1.03055257	      0.93494063	      0.92364662	      0.76665459
      0.33567053	      1.03104969	      0.93529085	      0.92417856	      0.76630919
      0.33623207	      1.03154723	      0.93564244	      0.92471006	      0.76596389
      0.33679362	      1.03204514	      0.93599533	      0.92524093	      0.76561869
      0.33735517	      1.03254336	      0.93634945	      0.92577092	      0.76527359
      0.33791672	      1.03304182	      0.93670473	      0.92629982	      0.76492859
      0.33847827	      1.03354040	      0.93706111	      0.92682737	      0.76458369
      0.33903982	      1.03403901	      0.93741853	      0.92735333	      0.76423889
      0.33960137	      1.03453751	      0.93777694	      0.92787748	      0.76389419
      0.34016292	      1.03503579	      0.93813628	      0.92839961	      0.76354959
      0.34072447	      1.03553369	      0.93849648	      0.92891953	      0.76320509
      0.34128602	      1.03603108	      0.93885751	      0.92943707	      0.76286069
      0.34184756	      1.03652782	      0.93921930	      0.92995209	      0.76251639
      0.34240911	      1.03702376	      0.93958182	      0.93046446	      0.76217219
      0.34297066	      1.03751878	      0.93994501	      0.93097412	      0.76182809
      0.34353221	      1.03801274	      0.94030883	      0.93148115	      0.76148409
      0.34409376	      1.03850552	      0.94067323	      0.93198572	      0.76114019
      0.34477146	      1.03909849	      0.94111373	      0.93259173	      0.76072530
      0.34537573	      1.03962547	      0.94150712	      0.93312979	      0.76035548
      0.34585227	      1.04003982	      0.94181772	      0.93355290	      0.76006391
      0.34632881	      1.04045302	      0.94212862	      0.93397516	      0.75977242
      0.34684282	      1.04089737	      0.94246429	      0.93442995	      0.75945810
      0.34748049	      1.04144665	      0.94288113	      0.93499357	      0.75906826
      0.34825717	      1.04211263	      0.94338940	      0.93567982	      0.75859362
      0.34870059	      1.04249131	      0.94367982	      0.93607172	      0.75832273
      0.34940683	      1.04309210	      0.94414271	      0.93669638	      0.75789141
      0.34986741	      1.04348234	      0.94444478	      0.93710415	      0.75761020
      0.35032799	      1.04387133	      0.94474697	      0.93751225	      0.75732907
      0.35090636	      1.04435803	      0.94512662	      0.93802520	      0.75697613
      0.35136418	      1.04474186	      0.94542725	      0.93843156	      0.75669682
      0.35212544	      1.04537729	      0.94592731	      0.93910771	      0.75623256
      0.35258525	      1.04575939	      0.94622943	      0.93951628	      0.75595223
      0.35304505	      1.04614020	      0.94653161	      0.93992485	      0.75567196
      0.35364646	      1.04663632	      0.94692689	      0.94045910	      0.75530550
      0.35420179	      1.04709245	      0.94729193	      0.94095210	      0.75496720
      0.35475713	      1.04754668	      0.94765697	      0.94144463	      0.75462901
      0.35523349	      1.04793478	      0.94797009	      0.94186660	      0.75433899
      0.35570986	      1.04832145	      0.94828319	      0.94228799	      0.75404905
      0.35618622	      1.04870671	      0.94859626	      0.94270870	      0.75375918
      0.35680585	      1.04920568	      0.94900341	      0.94325478	      0.75338224
      0.35724968	      1.04956160	      0.94929499	      0.94364504	      0.75311231
      0.35769351	      1.04991626	      0.94958651	      0.94403448	      0.75284246
      0.35825196	      1.05036072	      0.94995320	      0.94452323	      0.75250300
      0.35876866	      1.05077019	      0.95029237	      0.94497411	      0.75218901
      0.35928536	      1.05117793	      0.95063141	      0.94542365	      0.75187511
      0.35980207	      1.05158396	      0.95097031	      0.94587175	      0.75156130
      0.36031877	      1.05198825	      0.95130905	      0.94631837	      0.75124757
      0.36073701	      1.05231424	      0.95158312	      0.94667876	      0.75099369
      0.36115525	      1.05263908	      0.95185708	      0.94703811	      0.75073986
      0.36169285	      1.05305495	      0.95220903	      0.94749844	      0.75041368
      0.36223045	      1.05346892	      0.95256076	      0.94795696	      0.75008760
      0.36265555	      1.05379492	      0.95283873	      0.94831822	      0.74982982
      0.36308066	      1.05411973	      0.95311654	      0.94867830	      0.74957210
      0.36357874	      1.05449878	      0.95344183	      0.94909868	      0.74927021
      0.36407683	      1.05487618	      0.95376689	      0.94951738	      0.74896840
      0.36452790	      1.05521654	      0.95406105	      0.94989509	      0.74869514
      0.36497898	      1.05555553	      0.95435501	      0.95027140	      0.74842195
      0.36543788	      1.05589901	      0.95465383	      0.95065276	      0.74814410
      0.36589678	      1.05624107	      0.95495241	      0.95103264	      0.74786631
      0.36630098	      1.05654119	      0.95521520	      0.95136599	      0.74762169
      0.36685382	      1.05694987	      0.95557430	      0.95182000	      0.74728720
      0.36740666	      1.05735649	      0.95593301	      0.95227178	      0.74695282
      0.36777643	      1.05762730	      0.95617271	      0.95257272	      0.74672921
      0.36814621	      1.05789718	      0.95641222	      0.95287264	      0.74650565
      0.36860420	      1.05823015	      0.95670861	      0.95324270	      0.74622882
      0.36906220	      1.05856169	      0.95700469	      0.95361120	      0.74595206
      0.36946856	      1.05885464	      0.95726713	      0.95393683	      0.74570656
      0.36999560	      1.05923289	      0.95760712	      0.95435730	      0.74538823
      0.37052264	      1.05960922	      0.95794666	      0.95477567	      0.74507000
      0.37090835	      1.05988342	      0.95819486	      0.95508050	      0.74483716
      0.37129406	      1.06015658	      0.95844281	      0.95538420	      0.74460437
      0.37172029	      1.06045724	      0.95871650	      0.95571847	      0.74434718
      0.37214652	      1.06075662	      0.95898987	      0.95605134	      0.74409006
      0.37260308	      1.06107590	      0.95928232	      0.95640634	      0.74381470
      0.37305964	      1.06139372	      0.95957438	      0.95675973	      0.74353941
      0.37345145	      1.06166529	      0.95982469	      0.95706171	      0.74330323
      0.37394561	      1.06200626	      0.96013996	      0.95744086	      0.74300542
      0.37443977	      1.06234550	      0.96045474	      0.95781812	      0.74270768
      0.37481075	      1.06259904	      0.96069072	      0.95810008	      0.74248422
      0.37518173	      1.06285161	      0.96092640	      0.95838097	      0.74226081
      0.37562148	      1.06314972	      0.96120540	      0.95871253	      0.74199604
      0.37606123	      1.06344646	      0.96148396	      0.95904257	      0.74173133
      0.37643692	      1.06369886	      0.96172160	      0.95932333	      0.74150524
      0.37690935	      1.06401483	      0.96201997	      0.95967481	      0.74122100
      0.37738178	      1.06432919	      0.96231781	      0.96002454	      0.74093683
      0.37774155	      1.06456751	      0.96254427	      0.96028970	      0.74072048
      0.37810132	      1.06480489	      0.96277042	      0.96055384	      0.74050417
      0.37853371	      1.06508895	      0.96304179	      0.96086995	      0.74024426
      0.37896610	      1.06537165	      0.96331269	      0.96118459	      0.73998441
      0.37932718	      1.06560668	      0.96353854	      0.96144621	      0.73976747
      0.37978256	      1.06590175	      0.96382290	      0.96177470	      0.73949393
      0.38001152	      1.06604953	      0.96396566	      0.96193925	      0.73935642
      0.38024049	      1.06619695	      0.96410829	      0.96210339	      0.73921893
      0.38064143	      1.06645442	      0.96435770	      0.96238983	      0.73897821
      0.38104238	      1.06671127	      0.96460668	      0.96267501	      0.73873754
      0.38142924	      1.06695880	      0.96484649	      0.96294898	      0.73850538
      0.38181610	      1.06720624	      0.96508587	      0.96322178	      0.73827328
      0.38224289	      1.06747936	      0.96534947	      0.96352139	      0.73801727
      0.38266968	      1.06775283	      0.96561254	      0.96381958	      0.73776133
      0.38303998	      1.06799055	      0.96584036	      0.96407716	      0.73753932
      0.38341028	      1.06822878	      0.96606777	      0.96433367	      0.73731735
      0.38383655	      1.06850379	      0.96632904	      0.96462764	      0.73706189
      0.38426282	      1.06877974	      0.96658975	      0.96492021	      0.73680650
      0.38460328	      1.06900087	      0.96679758	      0.96515287	      0.73660256
      0.38503700	      1.06928361	      0.96706182	      0.96544798	      0.73634282
      0.38547072	      1.06956757	      0.96732546	      0.96574166	      0.73608314
      0.38580423	      1.06978680	      0.96752777	      0.96596651	      0.73588350
      0.38620640	      1.07005219	      0.96777127	      0.96623652	      0.73564282
      0.38660857	      1.07031875	      0.96801423	      0.96650531	      0.73540219
      0.38701561	      1.07058974	      0.96825959	      0.96677611	      0.73515871
      0.38742266	      1.07086195	      0.96850440	      0.96704566	      0.73491528
      0.38781231	      1.07112369	      0.96873823	      0.96730253	      0.73468231
      0.38820195	      1.07138655	      0.96897154	      0.96755827	      0.73444940
      0.38860772	      1.07166148	      0.96921394	      0.96782339	      0.73420691
      0.38901348	      1.07193761	      0.96945578	      0.96808728	      0.73396447
      0.38939013	      1.07219499	      0.96967974	      0.96833116	      0.73373949
      0.38976677	      1.07245338	      0.96990321	      0.96857398	      0.73351455
      0.39017406	      1.07273391	      0.97014429	      0.96883540	      0.73327137
      0.39058135	      1.07301556	      0.97038477	      0.96909561	      0.73302825
      0.39093698	      1.07326239	      0.97059426	      0.96932183	      0.73281602
      0.39129261	      1.07351003	      0.97080330	      0.96954712	      0.73260383
      0.39169949	      1.07379434	      0.97104188	      0.96980377	      0.73236111
      0.39210637	      1.07407965	      0.97127986	      0.97005923	      0.73211846
      0.39242982	      1.07430714	      0.97146860	      0.97026146	      0.73192560
      0.39284453	      1.07459968	      0.97171002	      0.97051965	      0.73167838
      0.39325923	      1.07489314	      0.97195079	      0.97077660	      0.73143123
      0.39358064	      1.07512119	      0.97213695	      0.97097491	      0.73123972
      0.39390205	      1.07534974	      0.97232271	      0.97117248	      0.73104825
      0.39429038	      1.07562653	      0.97254662	      0.97141021	      0.73081697
      0.39467870	      1.07590399	      0.97276995	      0.97164687	      0.73058574
      0.39501629	      1.07614571	      0.97296362	      0.97185173	      0.73038476
      0.39542471	      1.07643876	      0.97319733	      0.97209850	      0.73014168
      0.39583313	      1.07673242	      0.97343039	      0.97234409	      0.72989865
      0.39613566	      1.07695032	      0.97360261	      0.97252524	      0.72971867
      0.39654422	      1.07724506	      0.97383460	      0.97276886	      0.72947566
      0.39695278	      1.07754030	      0.97406593	      0.97301128	      0.72923272
      0.39727010	      1.07776992	      0.97424513	      0.97319875	      0.72904407
      0.39758741	      1.07799979	      0.97442393	      0.97338549	      0.72885546
      0.39796215	      1.07827156	      0.97463456	      0.97360511	      0.72863277
      0.39833689	      1.07854362	      0.97484463	      0.97382372	      0.72841013
      0.39868695	      1.07879800	      0.97504034	      0.97402702	      0.72820220
      0.39903700	      1.07905257	      0.97523555	      0.97422944	      0.72799432
      0.39942547	      1.07933528	      0.97545158	      0.97445302	      0.72776368
      0.39981393	      1.07961817	      0.97566700	      0.97467552	      0.72753310
      0.40014416	      1.07985878	      0.97584964	      0.97486380	      0.72733712
      0.40054423	      1.08015037	      0.97607029	      0.97509082	      0.72709975
      0.40094430	      1.08044205	      0.97629027	      0.97531667	      0.72686245
      0.40121378	      1.08063856	      0.97643807	      0.97546813	      0.72670263
      0.40161651	      1.08093225	      0.97665839	      0.97569349	      0.72646385
      0.40201925	      1.08122594	      0.97687802	      0.97591763	      0.72622512
      0.40232380	      1.08144801	      0.97704365	      0.97608632	      0.72604463
      0.40262836	      1.08167004	      0.97720890	      0.97625432	      0.72586418
      0.40298674	      1.08193124	      0.97740284	      0.97645111	      0.72565188
      0.40334512	      1.08219235	      0.97759624	      0.97664692	      0.72543962
      0.40370007	      1.08245083	      0.97778723	      0.97683988	      0.72522945
      0.40405501	      1.08270918	      0.97797769	      0.97703188	      0.72501933
      0.40442750	      1.08298013	      0.97817698	      0.97723232	      0.72479887
      0.40479998	      1.08325087	      0.97837567	      0.97743169	      0.72457847
      0.40514908	      1.08350442	      0.97856134	      0.97761755	      0.72437196
      0.40549817	      1.08375776	      0.97874648	      0.97780246	      0.72416549
      0.40587463	      1.08403069	      0.97894554	      0.97800079	      0.72394289
      0.40625108	      1.08430332	      0.97914398	      0.97819799	      0.72372035
      0.40658336	      1.08454371	      0.97931862	      0.97837112	      0.72352397
      0.40691565	      1.08478384	      0.97949278	      0.97854337	      0.72332762
      0.40729357	      1.08505662	      0.97969027	      0.97873820	      0.72310436
      0.40767149	      1.08532903	      0.97988714	      0.97893189	      0.72288116
      0.40797617	      1.08554835	      0.98004539	      0.97908720	      0.72270125
      0.40836201	      1.08582571	      0.98024521	      0.97928280	      0.72247348
      0.40874784	      1.08610263	      0.98044437	      0.97947719	      0.72224576
      0.40904423	      1.08631503	      0.98059692	      0.97962569	      0.72207088
      0.40940558	      1.08657360	      0.98078237	      0.97980577	      0.72185770
      0.40976694	      1.08683172	      0.98096724	      0.97998478	      0.72164458
      0.41012252	      1.08708528	      0.98114859	      0.98015989	      0.72143492
      0.41047810	      1.08733839	      0.98132937	      0.98033395	      0.72122530
      0.41083748	      1.08759372	      0.98151151	      0.98050881	      0.72101350
      0.41119686	      1.08784856	      0.98169308	      0.98068260	      0.72080174
      0.41154798	      1.08809705	      0.98186991	      0.98085137	      0.72059490
      0.41189910	      1.08834504	      0.98204619	      0.98101911	      0.72038811
      0.41225882	      1.08859858	      0.98222622	      0.98118990	      0.72017631
      0.41261855	      1.08885157	      0.98240566	      0.98135961	      0.71996455
      0.41296356	      1.08909369	      0.98257722	      0.98152137	      0.71976151
      0.41330857	      1.08933528	      0.98274824	      0.98168213	      0.71955852
      0.41367031	      1.08958800	      0.98292697	      0.98184963	      0.71934573
      0.41403205	      1.08984013	      0.98310511	      0.98201603	      0.71913299
      0.41436668	      1.09007281	      0.98326938	      0.98216899	      0.71893625
      0.41470131	      1.09030496	      0.98343313	      0.98232101	      0.71873955
      0.41506619	      1.09055747	      0.98361111	      0.98248571	      0.71852512
      0.41543107	      1.09080933	      0.98378849	      0.98264930	      0.71831075
      0.41574709	      1.09102691	      0.98394162	      0.98279009	      0.71812513
      0.41606310	      1.09124399	      0.98409430	      0.98293005	      0.71793955
      0.41642836	      1.09149425	      0.98427020	      0.98309078	      0.71772511
      0.41679362	      1.09174381	      0.98444549	      0.98325040	      0.71751072
      0.41708161	      1.09194008	      0.98458327	      0.98337548	      0.71734171
      0.41745492	      1.09219383	      0.98476131	      0.98353658	      0.71712270
      0.41782822	      1.09244682	      0.98493870	      0.98369654	      0.71690375
      0.41811976	      1.09264386	      0.98507680	      0.98382066	      0.71673280
      0.41841129	      1.09284043	      0.98521450	      0.98394407	      0.71656188
      0.41876158	      1.09307598	      0.98537945	      0.98409144	      0.71635657
      0.41911187	      1.09331083	      0.98554383	      0.98423780	      0.71615130
      0.41942124	      1.09351766	      0.98568854	      0.98436623	      0.71597006
      0.41973061	      1.09372393	      0.98583281	      0.98449387	      0.71578886
      0.42009053	      1.09396321	      0.98600011	      0.98464139	      0.71557810
      0.42045046	      1.09420173	      0.98616681	      0.98478785	      0.71536740
      0.42073494	      1.09438970	      0.98629814	      0.98490287	      0.71520090
      0.42110400	      1.09463283	      0.98646797	      0.98505111	      0.71498494
      0.42147307	      1.09487514	      0.98663718	      0.98519825	      0.71476905
      0.42176156	      1.09506397	      0.98676901	      0.98531249	      0.71460033
      0.42205005	      1.09525229	      0.98690045	      0.98542607	      0.71443164
      0.42239641	      1.09547769	      0.98705776	      0.98556155	      0.71422917
      0.42274277	      1.09570235	      0.98721451	      0.98569606	      0.71402675
      0.42304843	      1.09589998	      0.98735238	      0.98581397	      0.71384816
      0.42335409	      1.09609702	      0.98748982	      0.98593113	      0.71366961
      0.42371026	      1.09632587	      0.98764943	      0.98606671	      0.71346161
      0.42406643	      1.09655390	      0.98780846	      0.98620128	      0.71325366
      0.42434496	      1.09673165	      0.98793241	      0.98630582	      0.71309109
      0.42471055	      1.09696420	      0.98809456	      0.98644210	      0.71287774
      0.42507615	      1.09719588	      0.98825610	      0.98657732	      0.71266446
      0.42536265	      1.09737682	      0.98838226	      0.98668256	      0.71249736
      0.42564914	      1.09755721	      0.98850803	      0.98678715	      0.71233029
      0.42599054	      1.09777147	      0.98865742	      0.98691094	      0.71213127
      0.42633194	      1.09798494	      0.98880626	      0.98703381	      0.71193229
      0.42663858	      1.09817601	      0.98893949	      0.98714340	      0.71175362
      0.42694521	      1.09836645	      0.98907229	      0.98725226	      0.71157500
      0.42729811	      1.09858482	      0.98922458	      0.98737664	      0.71136947
      0.42765101	      1.09880235	      0.98937630	      0.98750005	      0.71116401
      0.42792962	      1.09897349	      0.98949568	      0.98759680	      0.71100183
      0.42829195	      1.09919526	      0.98965039	      0.98772173	      0.71079098
      0.42865429	      1.09941612	      0.98980449	      0.98784565	      0.71058019
      0.42893788	      1.09958835	      0.98992468	      0.98794194	      0.71041525
      0.42922148	      1.09976002	      0.99004450	      0.98803761	      0.71025034
      0.42956054	      1.09996454	      0.99018726	      0.98815119	      0.71005324
      0.42989960	      1.10016825	      0.99032950	      0.98826389	      0.70985618
      0.43019968	      1.10034786	      0.99045493	      0.98836291	      0.70968183
      0.43049976	      1.10052684	      0.99057996	      0.98846124	      0.70950752
      0.43084965	      1.10073473	      0.99072521	      0.98857503	      0.70930433
      0.43119955	      1.10094175	      0.99086989	      0.98868790	      0.70910119
      0.43146393	      1.10109759	      0.99097884	      0.98877257	      0.70894774
      0.43182449	      1.10130933	      0.99112691	      0.98888720	      0.70873852
      0.43218506	      1.10152015	      0.99127438	      0.98900086	      0.70852936
      0.43247921	      1.10169143	      0.99139423	      0.98909286	      0.70835878
      0.43277335	      1.10186210	      0.99151369	      0.98918422	      0.70818823
      0.43309074	      1.10204554	      0.99164214	      0.98928207	      0.70800427
      0.43340812	      1.10222826	      0.99177012	      0.98937917	      0.70782035
      0.43374324	      1.10242040	      0.99190475	      0.98948088	      0.70762621
      0.43407835	      1.10261172	      0.99203886	      0.98958177	      0.70743212
      0.43439742	      1.10279311	      0.99216606	      0.98967705	      0.70724739
      0.43471648	      1.10297376	      0.99229280	      0.98977159	      0.70706270
      0.43505845	      1.10316656	      0.99242811	      0.98987208	      0.70686482
      0.43540042	      1.10335849	      0.99256288	      0.98997172	      0.70666699
      0.43570371	      1.10352800	      0.99268196	      0.99005937	      0.70649158
      0.43600700	      1.10369683	      0.99280062	      0.99014635	      0.70631623
      0.43635367	      1.10388898	      0.99293573	      0.99024496	      0.70611585
      0.43670034	      1.10408025	      0.99307028	      0.99034269	      0.70591553
      0.43695988	      1.10422286	      0.99317066	      0.99041529	      0.70576560
      0.43731723	      1.10441839	      0.99330835	      0.99051445	      0.70555922
      0.43767458	      1.10461298	      0.99344546	      0.99061270	      0.70535291
      0.43796082	      1.10476817	      0.99355486	      0.99069073	      0.70518770
      0.43824707	      1.10492275	      0.99366389	      0.99076818	      0.70502253
      0.43856198	      1.10509210	      0.99378340	      0.99085270	      0.70484087
      0.43887689	      1.10526072	      0.99390246	      0.99093652	      0.70465926
      0.43920537	      1.10543581	      0.99402616	      0.99102320	      0.70446988
      0.43953385	      1.10561009	      0.99414937	      0.99110911	      0.70428056
      0.43985281	      1.10577855	      0.99426853	      0.99119180	      0.70409678
      0.44017178	      1.10594625	      0.99438722	      0.99127376	      0.70391305
      0.44050626	      1.10612130	      0.99451120	      0.99135895	      0.70372044
      0.44084075	      1.10629550	      0.99463466	      0.99144335	      0.70352789
      0.44114878	      1.10645518	      0.99474790	      0.99152038	      0.70335062
      0.44145681	      1.10661415	      0.99486071	      0.99159674	      0.70317341
      0.44179783	      1.10678931	      0.99498510	      0.99168050	      0.70297728
      0.44213884	      1.10696360	      0.99510895	      0.99176345	      0.70278121
      0.44241355	      1.10710336	      0.99520833	      0.99182969	      0.70262331
      0.44276679	      1.10728223	      0.99533562	      0.99191408	      0.70242034
      0.44312004	      1.10746017	      0.99546234	      0.99199761	      0.70221744
      0.44339561	      1.10759833	      0.99556081	      0.99206218	      0.70205919
      0.44367119	      1.10773592	      0.99565893	      0.99212622	      0.70190099
      0.44399978	      1.10789923	      0.99577547	      0.99220189	      0.70171240
      0.44432838	      1.10806173	      0.99589152	      0.99227682	      0.70152388
      0.44461220	      1.10820142	      0.99599136	      0.99234095	      0.70136109
      0.44496335	      1.10837342	      0.99611438	      0.99241952	      0.70115976
      0.44531449	      1.10854447	      0.99623684	      0.99249725	      0.70095849
      0.44557757	      1.10867202	      0.99632822	      0.99255493	      0.70080776
      0.44591534	      1.10883501	      0.99644508	      0.99262829	      0.70061428
      0.44625311	      1.10899714	      0.99656143	      0.99270088	      0.70042086
      0.44648145	      1.10910625	      0.99663979	      0.99274951	      0.70029015
      0.44683994	      1.10927676	      0.99676233	      0.99282515	      0.70008499
      0.44719844	      1.10944630	      0.99688430	      0.99289992	      0.69987991
      0.44744831	      1.10956390	      0.99696896	      0.99295152	      0.69973701
      0.44769818	      1.10968102	      0.99705335	      0.99300270	      0.69959415
      0.44801719	      1.10982986	      0.99716067	      0.99306743	      0.69941181
      0.44833620	      1.10997794	      0.99726753	      0.99313147	      0.69922954
      0.44862669	      1.11011211	      0.99736444	      0.99318920	      0.69906361
      0.44897604	      1.11027261	      0.99748048	      0.99325787	      0.69886413
      0.44932540	      1.11043220	      0.99759597	      0.99332572	      0.69866473
      0.44959388	      1.11055422	      0.99768435	      0.99337732	      0.69851153
      0.44994636	      1.11071358	      0.99779989	      0.99344432	      0.69831047
      0.45029884	      1.11087200	      0.99791487	      0.99351050	      0.69810949
      0.45058179	      1.11099850	      0.99800677	      0.99356302	      0.69794821
      0.45086475	      1.11112439	      0.99809831	      0.99361502	      0.69778698
      0.45116752	      1.11125844	      0.99819586	      0.99367007	      0.69761451
      0.45147030	      1.11139179	      0.99829300	      0.99372451	      0.69744209
      0.45179693	      1.11153487	      0.99839733	      0.99378256	      0.69725616
      0.45212356	      1.11167715	      0.99850119	      0.99383990	      0.69707029
      0.45241510	      1.11180346	      0.99859348	      0.99389050	      0.69690446
      0.45276560	      1.11195448	      0.99870393	      0.99395058	      0.69670515
      0.45311609	      1.11210457	      0.99881383	      0.99400985	      0.69650593
      0.45336563	      1.11221086	      0.99889174	      0.99405156	      0.69636414
      0.45371899	      1.11236058	      0.99900160	      0.99410993	      0.69616342
      0.45407236	      1.11250936	      0.99911089	      0.99416748	      0.69596278
      0.45433289	      1.11261845	      0.99919112	      0.99420938	      0.69581491
      0.45459342	      1.11272703	      0.99927104	      0.99425084	      0.69566708
      0.45490551	      1.11285644	      0.99936638	      0.99429993	      0.69549005
      0.45521760	      1.11298511	      0.99946129	      0.99434838	      0.69531309
      0.45551866	      1.11310855	      0.99955243	      0.99439452	      0.69514244
      0.45581972	      1.11323131	      0.99964317	      0.99444006	      0.69497186
      0.45615020	      1.11336528	      0.99974231	      0.99448939	      0.69478467
      0.45648068	      1.11349844	      0.99984097	      0.99453800	      0.69459756
      0.45673907	      1.11360198	      0.99991777	      0.99457551	      0.69445132
      0.45708962	      1.11374166	      1.00002148	      0.99462572	      0.69425299
      0.45744016	      1.11388042	      1.00012466	      0.99467513	      0.69405475
      0.45771033	      1.11398674	      1.00020380	      0.99471266	      0.69390202
      0.45798049	      1.11409252	      1.00028262	      0.99474973	      0.69374934
      0.45828467	      1.11421096	      1.00037098	      0.99479090	      0.69357750
      0.45858884	      1.11432872	      1.00045893	      0.99483147	      0.69340572
      0.45890424	      1.11445009	      1.00054969	      0.99487291	      0.69322768
      0.45921963	      1.11457073	      1.00064001	      0.99491371	      0.69304971
      0.45952605	      1.11468723	      1.00072734	      0.99495274	      0.69287687
      0.45983246	      1.11480303	      1.00081426	      0.99499116	      0.69270410
      0.46015621	      1.11492463	      1.00090564	      0.99503111	      0.69252163
      0.46047995	      1.11504546	      1.00099656	      0.99507038	      0.69233923
      0.46076367	      1.11515071	      1.00107586	      0.99510424	      0.69217945
      0.46111347	      1.11527966	      1.00117315	      0.99514528	      0.69198253
      0.46146327	      1.11540772	      1.00126990	      0.99518553	      0.69178571
      0.46172939	      1.11550453	      1.00134314	      0.99521564	      0.69163602
      0.46205625	      1.11562274	      1.00143268	      0.99525199	      0.69145224
      0.46238311	      1.11574015	      1.00152175	      0.99528766	      0.69126855
      0.46269749	      1.11585235	      1.00160698	      0.99532133	      0.69109193
      0.46301187	      1.11596383	      1.00169178	      0.99535436	      0.69091539
      0.46332667	      1.11607473	      1.00177625	      0.99538681	      0.69073869
      0.46364147	      1.11618491	      1.00186030	      0.99541863	      0.69056207
      0.46394821	      1.11629157	      1.00194177	      0.99544902	      0.69039003
      0.46425495	      1.11639754	      1.00202284	      0.99547882	      0.69021807
      0.46457446	      1.11650720	      1.00210684	      0.99550922	      0.69003903
      0.46489397	      1.11661612	      1.00219040	      0.99553897	      0.68986006
      0.46521143	      1.11672361	      1.00227299	      0.99556790	      0.68968232
      0.46552889	      1.11683037	      1.00235514	      0.99559621	      0.68950465
      0.46575076	      1.11690455	      1.00241229	      0.99561565	      0.68938052
      0.46610986	      1.11702385	      1.00250433	      0.99564652	      0.68917971
      0.46640723	      1.11712194	      1.00258014	      0.99567157	      0.68901349
      0.46670460	      1.11721940	      1.00265555	      0.99569615	      0.68884734
      0.46700196	      1.11731621	      1.00273059	      0.99572030	      0.68868126
      0.46728826	      1.11740882	      1.00280247	      0.99574315	      0.68852142
      0.46757457	      1.11750085	      1.00287399	      0.99576562	      0.68836165
      0.46786169	      1.11759254	      1.00294537	      0.99578778	      0.68820149
      0.46820847	      1.11770250	      1.00303110	      0.99581409	      0.68800813
      0.46855525	      1.11781160	      1.00311631	      0.99583989	      0.68781487
      0.46884147	      1.11790100	      1.00318625	      0.99586083	      0.68765543
      0.46920122	      1.11801254	      1.00327366	      0.99588671	      0.68745512
      0.46956098	      1.11812316	      1.00336051	      0.99591211	      0.68725492
      0.46982834	      1.11820477	      1.00342469	      0.99593068	      0.68710620
      0.47009570	      1.11828587	      1.00348856	      0.99594901	      0.68695754
      0.47040767	      1.11837986	      1.00356271	      0.99597010	      0.68678414
      0.47071965	      1.11847316	      1.00363644	      0.99599087	      0.68661082
      0.47098309	      1.11855142	      1.00369837	      0.99600817	      0.68646453
      0.47134613	      1.11865845	      1.00378323	      0.99603166	      0.68626302
      0.47170917	      1.11876454	      1.00386753	      0.99605476	      0.68606162
      0.47195404	      1.11883558	      1.00392407	      0.99607012	      0.68592584
      0.47219890	      1.11890620	      1.00398035	      0.99608532	      0.68579011
      0.47251330	      1.11899625	      1.00405223	      0.99610458	      0.68561591
      0.47282770	      1.11908560	      1.00412370	      0.99612358	      0.68544179
      0.47310285	      1.11916323	      1.00418589	      0.99614000	      0.68528948
      0.47346042	      1.11926332	      1.00426623	      0.99616103	      0.68509163
      0.47381798	      1.11936251	      1.00434603	      0.99618174	      0.68489390
      0.47409867	      1.11943975	      1.00440829	      0.99619778	      0.68473875
      0.47437936	      1.11951644	      1.00447021	      0.99621362	      0.68458367
      0.47466150	      1.11959297	      1.00453212	      0.99622936	      0.68442785
      0.47503731	      1.11969405	      1.00461405	      0.99625003	      0.68422041
      0.47541312	      1.11979414	      1.00469538	      0.99627036	      0.68401309
      0.47567552	      1.11986345	      1.00475181	      0.99628437	      0.68386841
      0.47593792	      1.11993228	      1.00480794	      0.99629823	      0.68372378
      0.47623364	      1.12000928	      1.00487086	      0.99631366	      0.68356086
      0.47660724	      1.12010569	      1.00494981	      0.99633287	      0.68335515
      0.47699214	      1.12020401	      1.00503054	      0.99635234	      0.68314333
      0.47737705	      1.12030130	      1.00511064	      0.99637150	      0.68293164
      0.47763152	      1.12036507	      1.00516325	      0.99638398	      0.68279176
      0.47788599	      1.12042838	      1.00521558	      0.99639633	      0.68265194
      0.47819384	      1.12050439	      1.00527853	      0.99641108	      0.68248286
      0.47857813	      1.12059835	      1.00535655	      0.99642921	      0.68227191
      0.47886805	      1.12066857	      1.00541500	      0.99644269	      0.68211285
      0.47923562	      1.12075677	      1.00548858	      0.99645951	      0.68191130
      0.47948908	      1.12081705	      1.00553900	      0.99647094	      0.68177239
      0.47990560	      1.12091515	      1.00562125	      0.99648944	      0.68154423
      0.48016984	      1.12097677	      1.00567305	      0.99650098	      0.68139957
      0.48043407	      1.12103792	      1.00572456	      0.99651237	      0.68125498
      0.48076833	      1.12111459	      1.00578930	      0.99652657	      0.68107215
      0.48103332	      1.12117483	      1.00584029	      0.99653766	      0.68092729
      0.48146181	      1.12127123	      1.00592211	      0.99655527	      0.68069316
      0.48173406	      1.12133183	      1.00597370	      0.99656625	      0.68054450
      0.48200631	      1.12139193	      1.00602497	      0.99657707	      0.68039590
      0.48233874	      1.12146463	      1.00608716	      0.99659007	      0.68021455
      0.48266262	      1.12153474	      1.00614731	      0.99660250	      0.68003795
      0.48298651	      1.12160415	      1.00620701	      0.99661470	      0.67986144
      0.48331040	      1.12167284	      1.00626628	      0.99662667	      0.67968503
      0.48360012	      1.12173369	      1.00631891	      0.99663718	      0.67952732
      0.48388983	      1.12179398	      1.00637120	      0.99664750	      0.67936968
      0.48417954	      1.12185369	      1.00642314	      0.99665763	      0.67921212
      0.48453263	      1.12192571	      1.00648596	      0.99666971	      0.67902020
      0.48480248	      1.12198019	      1.00653363	      0.99667876	      0.67887360
      0.48507233	      1.12203417	      1.00658098	      0.99668763	      0.67872706
      0.48540431	      1.12209992	      1.00663883	      0.99669832	      0.67854689
      0.48573074	      1.12216384	      1.00669526	      0.99670857	      0.67836982
      0.48605718	      1.12222706	      1.00675124	      0.99671857	      0.67819285
      0.48634041	      1.12228133	      1.00679946	      0.99672704	      0.67803938
      0.48662365	      1.12233506	      1.00684734	      0.99673532	      0.67788598
      0.48690689	      1.12238826	      1.00689489	      0.99674340	      0.67773266
      0.48726663	      1.12245506	      1.00695479	      0.99675338	      0.67753803
      0.48757073	      1.12251085	      1.00700502	      0.99676156	      0.67737360
      0.48787483	      1.12256602	      1.00705485	      0.99676951	      0.67720926
      0.48817892	      1.12262058	      1.00710431	      0.99677722	      0.67704501
      0.48848302	      1.12267452	      1.00715337	      0.99678470	      0.67688084
      0.48878712	      1.12272785	      1.00720206	      0.99679194	      0.67671676
      0.48909122	      1.12278056	      1.00725036	      0.99679894	      0.67655277
      0.48939532	      1.12283266	      1.00729827	      0.99680569	      0.67638886
      0.48969942	      1.12288414	      1.00734581	      0.99681219	      0.67622504
      0.49000351	      1.12293501	      1.00739295	      0.99681845	      0.67606131
      0.49030761	      1.12298527	      1.00743972	      0.99682446	      0.67589767
      0.49061171	      1.12303491	      1.00748610	      0.99683021	      0.67573412
      0.49091581	      1.12308394	      1.00753210	      0.99683570	      0.67557065
      0.49121991	      1.12313236	      1.00757771	      0.99684094	      0.67540728
      0.49149310	      1.12317534	      1.00761836	      0.99684542	      0.67526058
      0.49176629	      1.12321782	      1.00765871	      0.99684969	      0.67511395
      0.49210098	      1.12326919	      1.00770771	      0.99685462	      0.67493442
      0.49243567	      1.12331982	      1.00775625	      0.99685923	      0.67475499
      0.49269753	      1.12335892	      1.00779391	      0.99686261	      0.67461468
      0.49295939	      1.12339757	      1.00783128	      0.99686579	      0.67447444
      0.49332375	      1.12345059	      1.00788281	      0.99686986	      0.67427942
      0.49362121	      1.12349322	      1.00792447	      0.99687290	      0.67412030
      0.49391867	      1.12353527	      1.00796576	      0.99687566	      0.67396126
      0.49421612	      1.12357674	      1.00800669	      0.99687815	      0.67380231
      0.49451358	      1.12361763	      1.00804726	      0.99688036	      0.67364345
      0.49481104	      1.12365793	      1.00808745	      0.99688230	      0.67348467
      0.49510850	      1.12369764	      1.00812729	      0.99688396	      0.67332598
      0.49540595	      1.12373678	      1.00816676	      0.99688534	      0.67316738
      0.49570341	      1.12377533	      1.00820586	      0.99688643	      0.67300886
      0.49600087	      1.12381330	      1.00824460	      0.99688724	      0.67285043
      0.49632388	      1.12385387	      1.00828626	      0.99688779	      0.67267848
      0.49664688	      1.12389375	      1.00832748	      0.99688800	      0.67250664
      0.49691418	      1.12392624	      1.00836127	      0.99688791	      0.67236452
      0.49718148	      1.12395825	      1.00839477	      0.99688758	      0.67222246
      0.49754954	      1.12400156	      1.00844041	      0.99688673	      0.67202697
      0.49781541	      1.12403230	      1.00847303	      0.99688582	      0.67188585
      0.49808128	      1.12406256	      1.00850536	      0.99688468	      0.67174479
      0.49840733	      1.12409905	      1.00854461	      0.99688294	      0.67157189
      0.49872654	      1.12413409	      1.00858262	      0.99688089	      0.67140272
      0.49904575	      1.12416845	      1.00862020	      0.99687847	      0.67123366
      0.49936495	      1.12420215	      1.00865737	      0.99687569	      0.67106470
      0.49964732	      1.12423140	      1.00868990	      0.99687293	      0.67091532
      0.49992969	      1.12426012	      1.00872210	      0.99686989	      0.67076602
      0.50021206	      1.12428832	      1.00875398	      0.99686655	      0.67061680
      0.50053491	      1.12431992	      1.00879002	      0.99686238	      0.67044628
      0.50085776	      1.12435083	      1.00882563	      0.99685783	      0.67027587
      0.50112659	      1.12437605	      1.00885496	      0.99685375	      0.67013405
      0.50139542	      1.12440079	      1.00888400	      0.99684939	      0.66999230
      0.50172773	      1.12443071	      1.00891947	      0.99684364	      0.66981718
      0.50206004	      1.12445990	      1.00895450	      0.99683746	      0.66964217
      0.50231722	      1.12448199	      1.00898129	      0.99683240	      0.66950681
      0.50257440	      1.12450365	      1.00900782	      0.99682708	      0.66937151
      0.50290911	      1.12453118	      1.00904193	      0.99681978	      0.66919552
      0.50324382	      1.12455798	      1.00907559	      0.99681204	      0.66901964
      0.50350808	      1.12457861	      1.00910183	      0.99680563	      0.66888086
      0.50377233	      1.12459878	      1.00912779	      0.99679894	      0.66874216
      0.50409850	      1.12462304	      1.00915944	      0.99679030	      0.66857105
      0.50442467	      1.12464659	      1.00919065	      0.99678124	      0.66840005
      0.50470088	      1.12466599	      1.00921674	      0.99677324	      0.66825532
      0.50497710	      1.12468488	      1.00924252	      0.99676493	      0.66811067
      0.50529133	      1.12470576	      1.00927147	      0.99675510	      0.66794620
      0.50560556	      1.12472599	      1.00930001	      0.99674488	      0.66778184
      0.50591979	      1.12474556	      1.00932815	      0.99673424	      0.66761757
      0.50623402	      1.12476448	      1.00935588	      0.99672321	      0.66745341
      0.50648283	      1.12477899	      1.00937756	      0.99671418	      0.66732349
      0.50673164	      1.12479310	      1.00939898	      0.99670489	      0.66719363
      0.50704143	      1.12481009	      1.00942529	      0.99669297	      0.66703204
      0.50735123	      1.12482644	      1.00945122	      0.99668064	      0.66687054
      0.50764505	      1.12484136	      1.00947544	      0.99666858	      0.66671746
      0.50793886	      1.12485570	      1.00949931	      0.99665615	      0.66656447
      0.50823662	      1.12486965	      1.00952314	      0.99664318	      0.66640951
      0.50853438	      1.12488301	      1.00954661	      0.99662983	      0.66625465
      0.50882889	      1.12489565	      1.00956946	      0.99661625	      0.66610156
      0.50912341	      1.12490771	      1.00959196	      0.99660230	      0.66594856
      0.50941475	      1.12491907	      1.00961387	      0.99658812	      0.66579729
      0.50970610	      1.12492987	      1.00963544	      0.99657358	      0.66564611
      0.50997541	      1.12493934	      1.00965506	      0.99655981	      0.66550644
      0.51033471	      1.12495123	      1.00968078	      0.99654093	      0.66532022
      0.51069400	      1.12496225	      1.00970597	      0.99652149	      0.66513412
      0.51096009	      1.12496986	      1.00972429	      0.99650672	      0.66499639
      0.51122618	      1.12497700	      1.00974231	      0.99649164	      0.66485873
      0.51151421	      1.12498419	      1.00976150	      0.99647495	      0.66470981
      0.51180224	      1.12499083	      1.00978035	      0.99645789	      0.66456096
      0.51208540	      1.12499681	      1.00979855	      0.99644076	      0.66441472
      0.51244544	      1.12500364	      1.00982121	      0.99641845	      0.66422888
      0.51287778	      1.12501070	      1.00984773	      0.99639088	      0.66400591
      0.51312486	      1.12501416	      1.00986255	      0.99637474	      0.66387856
      0.51343665	      1.12501796	      1.00988088	      0.99635397	      0.66371796
      0.51384049	      1.12502190	      1.00990405	      0.99632640	      0.66351009
      0.51413802	      1.12502410	      1.00992068	      0.99630561	      0.66335704
      0.51443554	      1.12502571	      1.00993696	      0.99628441	      0.66320409
      0.51473307	      1.12502672	      1.00995287	      0.99626279	      0.66305123
      0.51503059	      1.12502713	      1.00996843	      0.99624076	      0.66289847
      0.51532812	      1.12502695	      1.00998362	      0.99621832	      0.66274579
      0.51562565	      1.12502617	      1.00999845	      0.99619545	      0.66259320
      0.51592317	      1.12502479	      1.01001292	      0.99617217	      0.66244071
      0.51618700	      1.12502307	      1.01002545	      0.99615118	      0.66230556
      0.51645082	      1.12502088	      1.01003769	      0.99612985	      0.66217049
      0.51672883	      1.12501807	      1.01005029	      0.99610702	      0.66202822
      0.51700685	      1.12501473	      1.01006257	      0.99608381	      0.66188604
      0.51731330	      1.12501044	      1.01007574	      0.99605781	      0.66172941
      0.51761975	      1.12500552	      1.01008853	      0.99603135	      0.66157287
      0.51784184	      1.12500155	      1.01009756	      0.99601189	      0.66145949
      0.51819424	      1.12499458	      1.01011147	      0.99598053	      0.66127968
      0.51847425	      1.12498844	      1.01012216	      0.99595518	      0.66113690
      0.51875426	      1.12498176	      1.01013254	      0.99592944	      0.66099420
      0.51903427	      1.12497456	      1.01014259	      0.99590333	      0.66085159
      0.51931517	      1.12496680	      1.01015236	      0.99587674	      0.66070859
      0.51959607	      1.12495850	      1.01016180	      0.99584977	      0.66056569
      0.51984281	      1.12495077	      1.01016983	      0.99582576	      0.66044022
      0.52018601	      1.12493933	      1.01018059	      0.99579186	      0.66026582
      0.52052921	      1.12492710	      1.01019086	      0.99575738	      0.66009153
      0.52076468	      1.12491824	      1.01019764	      0.99573339	      0.65997203
      0.52100015	      1.12490900	      1.01020418	      0.99570912	      0.65985258
      0.52129814	      1.12489678	      1.01021214	      0.99567801	      0.65970150
      0.52159614	      1.12488395	      1.01021974	      0.99564645	      0.65955050
      0.52184168	      1.12487293	      1.01022573	      0.99562012	      0.65942616
      0.52218169	      1.12485699	      1.01023362	      0.99558316	      0.65925408
      0.52252171	      1.12484026	      1.01024104	      0.99554561	      0.65908211
      0.52275980	      1.12482808	      1.01024596	      0.99551898	      0.65896177
      0.52299789	      1.12481552	      1.01025064	      0.99549205	      0.65884148
      0.52329322	      1.12479940	      1.01025613	      0.99545826	      0.65869236
      0.52358855	      1.12478269	      1.01026126	      0.99542403	      0.65854333
      0.52385440	      1.12476714	      1.01026558	      0.99539283	      0.65840925
      0.52418860	      1.12474691	      1.01027060	      0.99535310	      0.65824080
      0.52452280	      1.12472592	      1.01027516	      0.99531281	      0.65807247
      0.52477886	      1.12470933	      1.01027835	      0.99528155	      0.65794358
      0.52503491	      1.12469229	      1.01028127	      0.99524996	      0.65781476
      0.52533923	      1.12467146	      1.01028440	      0.99521197	      0.65766174
      0.52564355	      1.12465001	      1.01028715	      0.99517351	      0.65750882
      0.52581853	      1.12463738	      1.01028856	      0.99515118	      0.65742093
      0.52611639	      1.12461542	      1.01029067	      0.99511280	      0.65727140
      0.52641425	      1.12459285	      1.01029242	      0.99507397	      0.65712196
      0.52666488	      1.12457340	      1.01029362	      0.99504094	      0.65699630
      0.52698307	      1.12454809	      1.01029477	      0.99499854	      0.65683684
      0.52730127	      1.12452209	      1.01029551	      0.99495561	      0.65667750
      0.52753384	      1.12450265	      1.01029578	      0.99492390	      0.65656109
      0.52785903	      1.12447486	      1.01029581	      0.99487909	      0.65639843
      0.52818421	      1.12444635	      1.01029540	      0.99483373	      0.65623588
      0.52844131	      1.12442331	      1.01029477	      0.99479748	      0.65610744
      0.52869841	      1.12439981	      1.01029387	      0.99476088	      0.65597907
      0.52897817	      1.12437374	      1.01029260	      0.99472067	      0.65583946
      0.52925793	      1.12434714	      1.01029100	      0.99468004	      0.65569993
      0.52956106	      1.12431771	      1.01028891	      0.99463556	      0.65554884
      0.52986420	      1.12428767	      1.01028644	      0.99459059	      0.65539784
      0.53013058	      1.12426075	      1.01028397	      0.99455068	      0.65526523
      0.53045707	      1.12422711	      1.01028055	      0.99450125	      0.65510280
      0.53078355	      1.12419274	      1.01027669	      0.99445126	      0.65494048
      0.53102509	      1.12416685	      1.01027356	      0.99441392	      0.65482047
      0.53134017	      1.12413249	      1.01026912	      0.99436474	      0.65466400
      0.53165525	      1.12409746	      1.01026428	      0.99431503	      0.65450764
      0.53190549	      1.12406916	      1.01026015	      0.99427518	      0.65438352
      0.53221522	      1.12403355	      1.01025468	      0.99422539	      0.65423000
      0.53252495	      1.12399729	      1.01024883	      0.99417510	      0.65407657
      0.53280585	      1.12396384	      1.01024318	      0.99412905	      0.65393751
      0.53308674	      1.12392987	      1.01023722	      0.99408257	      0.65379854
      0.53339972	      1.12389139	      1.01023020	      0.99403030	      0.65364379
      0.53371269	      1.12385225	      1.01022278	      0.99397750	      0.65348914
      0.53393862	      1.12382358	      1.01021718	      0.99393906	      0.65337757
      0.53426548	      1.12378150	      1.01020871	      0.99388296	      0.65321624
      0.53459235	      1.12373870	      1.01019981	      0.99382629	      0.65305503
      0.53483952	      1.12370586	      1.01019279	      0.99378306	      0.65293320
      0.53508669	      1.12367261	      1.01018553	      0.99373951	      0.65281143
      0.53537419	      1.12363342	      1.01017677	      0.99368843	      0.65266987
      0.53566169	      1.12359368	      1.01016768	      0.99363691	      0.65252839
      0.53595153	      1.12355304	      1.01015817	      0.99358452	      0.65238585
      0.53624137	      1.12351185	      1.01014833	      0.99353168	      0.65224340
      0.53653988	      1.12346883	      1.01013784	      0.99347678	      0.65209679
      0.53683838	      1.12342522	      1.01012699	      0.99342141	      0.65195026
      0.53712205	      1.12338323	      1.01011635	      0.99336834	      0.65181111
      0.53740571	      1.12334069	      1.01010538	      0.99331484	      0.65167203
      0.53771459	      1.12329376	      1.01009308	      0.99325609	      0.65152070
      0.53802347	      1.12324619	      1.01008038	      0.99319683	      0.65136946
      0.53825287	      1.12321046	      1.01007071	      0.99315248	      0.65125720
      0.53858623	      1.12315789	      1.01005628	      0.99308752	      0.65109417
      0.53891958	      1.12310459	      1.01004140	      0.99302197	      0.65093125
      0.53915303	      1.12306682	      1.01003071	      0.99297570	      0.65081723
      0.53938648	      1.12302869	      1.01001981	      0.99292914	      0.65070327
      0.53968151	      1.12297998	      1.01000571	      0.99286988	      0.65055932
      0.53997654	      1.12293069	      1.00999127	      0.99281014	      0.65041547
      0.54023536	      1.12288697	      1.00997832	      0.99275734	      0.65028934
      0.54056485	      1.12283067	      1.00996144	      0.99268960	      0.65012888
      0.54089434	      1.12277365	      1.00994412	      0.99262128	      0.64996853
      0.54114934	      1.12272902	      1.00993042	      0.99256799	      0.64984451
      0.54140435	      1.12268397	      1.00991647	      0.99251435	      0.64972055
      0.54170479	      1.12263033	      1.00989969	      0.99245070	      0.64957459
      0.54200524	      1.12257609	      1.00988255	      0.99238655	      0.64942873
      0.54224857	      1.12253172	      1.00986841	      0.99233424	      0.64931067
      0.54258065	      1.12247054	      1.00984872	      0.99226233	      0.64914964
      0.54291274	      1.12240863	      1.00982860	      0.99218982	      0.64898872
      0.54316073	      1.12236192	      1.00981329	      0.99213528	      0.64886863
      0.54340873	      1.12231480	      1.00979773	      0.99208040	      0.64874860
      0.54369554	      1.12225980	      1.00977944	      0.99201652	      0.64860986
      0.54398235	      1.12220426	      1.00976081	      0.99195218	      0.64847121
      0.54427421	      1.12214719	      1.00974153	      0.99188626	      0.64833020
      0.54456607	      1.12208955	      1.00972190	      0.99181986	      0.64818928
      0.54486085	      1.12203076	      1.00970174	      0.99175233	      0.64804704
      0.54515564	      1.12197141	      1.00968123	      0.99168433	      0.64790490
      0.54544711	      1.12191215	      1.00966062	      0.99161662	      0.64776443
      0.54573859	      1.12185234	      1.00963967	      0.99154845	      0.64762405
      0.54603721	      1.12179049	      1.00961786	      0.99147812	      0.64748033
      0.54633582	      1.12172805	      1.00959569	      0.99140731	      0.64733670
      0.54661843	      1.12166842	      1.00957439	      0.99133984	      0.64720085
      0.54690103	      1.12160826	      1.00955278	      0.99127194	      0.64706509
      0.54721179	      1.12154151	      1.00952865	      0.99119677	      0.64691590
      0.54752255	      1.12147413	      1.00950414	      0.99112107	      0.64676681
      0.54775196	      1.12142398	      1.00948580	      0.99106485	      0.64665681
      0.54808341	      1.12135091	      1.00945894	      0.99098311	      0.64649798
      0.54841486	      1.12127713	      1.00943165	      0.99090077	      0.64633927
      0.54865625	      1.12122295	      1.00941150	      0.99084043	      0.64622375
      0.54889765	      1.12116838	      1.00939113	      0.99077976	      0.64610829
      0.54918865	      1.12110210	      1.00936626	      0.99070620	      0.64596919
      0.54947964	      1.12103527	      1.00934107	      0.99063218	      0.64583017
      0.54975886	      1.12097062	      1.00931658	      0.99056073	      0.64569687
      0.55003808	      1.12090547	      1.00929178	      0.99048884	      0.64556364
      0.55035055	      1.12083195	      1.00926368	      0.99040789	      0.64541464
      0.55066302	      1.12075781	      1.00923519	      0.99032640	      0.64526575
      0.55091068	      1.12069859	      1.00921234	      0.99026143	      0.64514781
      0.55123288	      1.12062095	      1.00918226	      0.99017641	      0.64499447
      0.55155508	      1.12054264	      1.00915177	      0.99009082	      0.64484123
      0.55181349	      1.12047935	      1.00912703	      0.99002176	      0.64471841
      0.55207190	      1.12041563	      1.00910202	      0.98995234	      0.64459566
      0.55237819	      1.12033954	      1.00907205	      0.98986958	      0.64445026
      0.55268448	      1.12026285	      1.00904172	      0.98978631	      0.64430495
      0.55292766	      1.12020152	      1.00901737	      0.98971983	      0.64418965
      0.55325408	      1.12011861	      1.00898434	      0.98963008	      0.64403499
      0.55358049	      1.12003502	      1.00895089	      0.98953976	      0.64388043
      0.55383669	      1.11996892	      1.00892435	      0.98946845	      0.64375920
      0.55409289	      1.11990241	      1.00889755	      0.98939679	      0.64363804
      0.55438642	      1.11982568	      1.00886654	      0.98931424	      0.64349930
      0.55467996	      1.11974840	      1.00883520	      0.98923122	      0.64336065
      0.55495754	      1.11967481	      1.00880525	      0.98915227	      0.64322962
      0.55529154	      1.11958560	      1.00876883	      0.98905672	      0.64307206
      0.55562555	      1.11949569	      1.00873198	      0.98896056	      0.64291462
      0.55589831	      1.11942173	      1.00870156	      0.98888158	      0.64278613
      0.55623964	      1.11932851	      1.00866310	      0.98878218	      0.64262545
      0.55658096	      1.11923454	      1.00862420	      0.98868213	      0.64246489
      0.55683335	      1.11916459	      1.00859514	      0.98860775	      0.64234624
      0.55708573	      1.11909422	      1.00856584	      0.98853302	      0.64222767
      0.55738426	      1.11901047	      1.00853087	      0.98844417	      0.64208749
      0.55768280	      1.11892615	      1.00849556	      0.98835484	      0.64194740
      0.55793376	      1.11885483	      1.00846561	      0.98827936	      0.64182971
      0.55826917	      1.11875888	      1.00842521	      0.98817795	      0.64167252
      0.55860459	      1.11866222	      1.00838438	      0.98807593	      0.64151544
      0.55885618	      1.11858924	      1.00835348	      0.98799900	      0.64139769
      0.55910778	      1.11851587	      1.00832233	      0.98792172	      0.64128001
      0.55939070	      1.11843288	      1.00828702	      0.98783441	      0.64114776
      0.55967361	      1.11834938	      1.00825141	      0.98774667	      0.64101558
      0.55997574	      1.11825966	      1.00821304	      0.98765248	      0.64087453
      0.56027786	      1.11816936	      1.00817433	      0.98755780	      0.64073357
      0.56054136	      1.11809014	      1.00814028	      0.98747482	      0.64061071
      0.56087696	      1.11798860	      1.00809654	      0.98736858	      0.64045433
      0.56121256	      1.11788636	      1.00805238	      0.98726172	      0.64029806
      0.56146799	      1.11780806	      1.00801848	      0.98717999	      0.64017921
      0.56172342	      1.11772936	      1.00798433	      0.98709789	      0.64006042
      0.56202169	      1.11763694	      1.00794415	      0.98700158	      0.63992179
      0.56231995	      1.11754396	      1.00790363	      0.98690479	      0.63978326
      0.56257699	      1.11746338	      1.00786845	      0.98682099	      0.63966395
      0.56291267	      1.11735753	      1.00782213	      0.98671101	      0.63950823
      0.56324836	      1.11725097	      1.00777538	      0.98660041	      0.63935263
      0.56350877	      1.11716783	      1.00773883	      0.98651420	      0.63923200
      0.56376917	      1.11708426	      1.00770203	      0.98642761	      0.63911145
      0.56403951	      1.11699705	      1.00766355	      0.98633734	      0.63898637
      0.56437062	      1.11688963	      1.00761605	      0.98622623	      0.63883327
      0.56470173	      1.11678152	      1.00756814	      0.98611453	      0.63868029
      0.56493492	      1.11670497	      1.00753416	      0.98603550	      0.63857261
      0.56527656	      1.11659221	      1.00748401	      0.98591919	      0.63841497
      0.56557907	      1.11649176	      1.00743923	      0.98581567	      0.63827547
      0.56583725	      1.11640558	      1.00740076	      0.98572693	      0.63815650
      0.56609542	      1.11631900	      1.00736203	      0.98563784	      0.63803759
      0.56634661	      1.11623435	      1.00732412	      0.98555080	      0.63792197
      0.56668097	      1.11612108	      1.00727329	      0.98543442	      0.63776816
      0.56701533	      1.11600712	      1.00722204	      0.98531744	      0.63761447
      0.56727344	      1.11591867	      1.00718220	      0.98522672	      0.63749590
      0.56753154	      1.11582981	      1.00714212	      0.98513564	      0.63737741
      0.56780538	      1.11573509	      1.00709932	      0.98503862	      0.63725176
      0.56813643	      1.11561997	      1.00704721	      0.98492078	      0.63709997
      0.56846748	      1.11550417	      1.00699471	      0.98480236	      0.63694829
      0.56875298	      1.11540376	      1.00694910	      0.98469976	      0.63681758
      0.56909843	      1.11528160	      1.00689352	      0.98457502	      0.63665952
      0.56944388	      1.11515871	      1.00683750	      0.98444964	      0.63650159
      0.56968924	      1.11507098	      1.00679744	      0.98436020	      0.63638949
      0.57001318	      1.11495459	      1.00674422	      0.98424161	      0.63624158
      0.57033713	      1.11483756	      1.00669062	      0.98412247	      0.63609378
      0.57059827	      1.11474275	      1.00664713	      0.98402600	      0.63597470
      0.57085941	      1.11464753	      1.00660340	      0.98392918	      0.63585570
      0.57116202	      1.11453666	      1.00655240	      0.98381652	      0.63571789
      0.57146463	      1.11442524	      1.00650108	      0.98370336	      0.63558018
      0.57169343	      1.11434062	      1.00646205	      0.98361749	      0.63547611
      0.57203504	      1.11421370	      1.00640343	      0.98348874	      0.63532084
      0.57233558	      1.11410145	      1.00635151	      0.98337496	      0.63518433
      0.57259541	      1.11400396	      1.00630635	      0.98327620	      0.63506639
      0.57285523	      1.11390607	      1.00626096	      0.98317708	      0.63494852
      0.57309640	      1.11381483	      1.00621860	      0.98308475	      0.63483917
      0.57343387	      1.11368659	      1.00615899	      0.98295504	      0.63468626
      0.57377134	      1.11355765	      1.00609896	      0.98282472	      0.63453347
      0.57401187	      1.11346533	      1.00605592	      0.98273146	      0.63442464
      0.57425240	      1.11337266	      1.00601268	      0.98263789	      0.63431586
      0.57454651	      1.11325888	      1.00595952	      0.98252306	      0.63418294
      0.57484062	      1.11314458	      1.00590605	      0.98240777	      0.63405010
      0.57511388	      1.11303791	      1.00585610	      0.98230023	      0.63392676
      0.57545002	      1.11290609	      1.00579428	      0.98216741	      0.63377514
      0.57578616	      1.11277359	      1.00573206	      0.98203399	      0.63362364
      0.57603345	      1.11267568	      1.00568603	      0.98193545	      0.63351225
      0.57635808	      1.11254659	      1.00562527	      0.98180560	      0.63336613
      0.57668270	      1.11241688	      1.00556414	      0.98167518	      0.63322012
      0.57694403	      1.11231200	      1.00551466	      0.98156980	      0.63310265
      0.57720536	      1.11220672	      1.00546493	      0.98146404	      0.63298525
      0.57751031	      1.11208334	      1.00540660	      0.98134018	      0.63284834
      0.57781527	      1.11195942	      1.00534794	      0.98121582	      0.63271153
      0.57801893	      1.11187634	      1.00530857	      0.98113249	      0.63262021
      0.57832915	      1.11174933	      1.00524834	      0.98100514	      0.63248119
      0.57863937	      1.11162175	      1.00518776	      0.98087729	      0.63234228
      0.57890540	      1.11151189	      1.00513555	      0.98076724	      0.63222322
      0.57917143	      1.11140161	      1.00508308	      0.98065681	      0.63210424
      0.57946870	      1.11127788	      1.00502416	      0.98053298	      0.63197137
      0.57976597	      1.11115364	      1.00496492	      0.98040868	      0.63183859
      0.58004243	      1.11103762	      1.00490956	      0.98029266	      0.63171519
      0.58037936	      1.11089562	      1.00484173	      0.98015072	      0.63156490
      0.58071629	      1.11075295	      1.00477349	      0.98000818	      0.63141473
      0.58090061	      1.11067462	      1.00473600	      0.97992995	      0.63133262
      0.58120513	      1.11054477	      1.00467379	      0.97980031	      0.63119705
      0.58150965	      1.11041438	      1.00461126	      0.97967019	      0.63106157
      0.58177561	      1.11030005	      1.00455639	      0.97955614	      0.63094332
      0.58204157	      1.11018531	      1.00450126	      0.97944172	      0.63082514
      0.58234791	      1.11005263	      1.00443747	      0.97930946	      0.63068911
      0.58265425	      1.10991941	      1.00437335	      0.97917671	      0.63055317
      0.58285385	      1.10983231	      1.00433139	      0.97908995	      0.63046465
      0.58316268	      1.10969709	      1.00426620	      0.97895530	      0.63032776
      0.58347151	      1.10956132	      1.00420069	      0.97882015	      0.63019098
      0.58373797	      1.10944372	      1.00414390	      0.97870314	      0.63007303
      0.58400443	      1.10932572	      1.00408686	      0.97858576	      0.62995516
      0.58430517	      1.10919204	      1.00402219	      0.97845283	      0.62982221
      0.58460591	      1.10905783	      1.00395722	      0.97831943	      0.62968935
      0.58487080	      1.10893919	      1.00389972	      0.97820153	      0.62957240
      0.58520777	      1.10878768	      1.00382624	      0.97805103	      0.62942374
      0.58554473	      1.10863551	      1.00375237	      0.97789994	      0.62927519
      0.58580231	      1.10851875	      1.00369564	      0.97778404	      0.62916171
      0.58605989	      1.10840161	      1.00363869	      0.97766779	      0.62904830
      0.58636131	      1.10826404	      1.00357175	      0.97753132	      0.62891567
      0.58666274	      1.10812595	      1.00350450	      0.97739438	      0.62878313
      0.58691646	      1.10800931	      1.00344765	      0.97727874	      0.62867164
      0.58725404	      1.10785354	      1.00337168	      0.97712436	      0.62852340
      0.58759162	      1.10769712	      1.00329531	      0.97696939	      0.62837527
      0.58784720	      1.10757827	      1.00323724	      0.97685166	      0.62826320
      0.58810278	      1.10745903	      1.00317895	      0.97673360	      0.62815119
      0.58838639	      1.10732629	      1.00311401	      0.97660219	      0.62802698
      0.58867000	      1.10719309	      1.00304879	      0.97647036	      0.62790284
      0.58897722	      1.10704828	      1.00297784	      0.97632709	      0.62776847
      0.58928444	      1.10690293	      1.00290657	      0.97618333	      0.62763419
      0.58953602	      1.10678350	      1.00284798	      0.97606524	      0.62752430
      0.58987420	      1.10662240	      1.00276887	      0.97590598	      0.62737668
      0.59021238	      1.10646065	      1.00268938	      0.97574613	      0.62722918
      0.59046408	      1.10633985	      1.00262997	      0.97562678	      0.62711947
      0.59071577	      1.10621868	      1.00257035	      0.97550710	      0.62700982
      0.59100427	      1.10607936	      1.00250175	      0.97536951	      0.62688422
      0.59129277	      1.10593957	      1.00243287	      0.97523150	      0.62675871
      0.59159154	      1.10579430	      1.00236124	      0.97508812	      0.62662881
      0.59189031	      1.10564854	      1.00228932	      0.97494428	      0.62649900
      0.59217987	      1.10550678	      1.00221934	      0.97480443	      0.62637328
      0.59246942	      1.10536456	      1.00214907	      0.97466415	      0.62624765
      0.59277905	      1.10521196	      1.00207362	      0.97451367	      0.62611340
      0.59308868	      1.10505881	      1.00199786	      0.97436270	      0.62597924
      0.59333828	      1.10493497	      1.00193656	      0.97424064	      0.62587116
      0.59367658	      1.10476656	      1.00185313	      0.97407468	      0.62572477
      0.59401489	      1.10459750	      1.00176933	      0.97390814	      0.62557850
      0.59426476	      1.10447223	      1.00170720	      0.97378475	      0.62547053
      0.59451463	      1.10434661	      1.00164485	      0.97366104	      0.62536263
      0.59480571	      1.10419983	      1.00157197	      0.97351653	      0.62523701
      0.59509678	      1.10405259	      1.00149881	      0.97337159	      0.62511148
      0.59539076	      1.10390339	      1.00142464	      0.97322475	      0.62498478
      0.59568475	      1.10375371	      1.00135018	      0.97307748	      0.62485816
      0.59598628	      1.10359969	      1.00127352	      0.97292596	      0.62472838
      0.59628781	      1.10344517	      1.00119656	      0.97277397	      0.62459869
      0.59657565	      1.10329720	      1.00112282	      0.97262846	      0.62447498
      0.59686348	      1.10314876	      1.00104880	      0.97248252	      0.62435135
      0.59717655	      1.10298680	      1.00096800	      0.97232330	      0.62421697
      0.59748963	      1.10282429	      1.00088687	      0.97216359	      0.62408269
      0.59769774	      1.10271596	      1.00083277	      0.97205714	      0.62399348
      0.59800834	      1.10255385	      1.00075176	      0.97189786	      0.62386042
      0.59831894	      1.10239120	      1.00067044	      0.97173809	      0.62372746
      0.59858454	      1.10225170	      1.00060065	      0.97160107	      0.62361383
      0.59885015	      1.10211181	      1.00053063	      0.97146369	      0.62350028
      0.59915655	      1.10194995	      1.00044958	      0.97130477	      0.62336937
      0.59946295	      1.10178758	      1.00036822	      0.97114537	      0.62323855
      0.59970546	      1.10165870	      1.00030362	      0.97101887	      0.62313507
      0.60004376	      1.10147837	      1.00021317	      0.97084190	      0.62299082
      0.60038207	      1.10129742	      1.00012236	      0.97066434	      0.62284668
      0.60062691	      1.10116607	      1.00005641	      0.97053548	      0.62274244
      0.60087174	      1.10103440	      0.99999027	      0.97040631	      0.62263825
      0.60116758	      1.10087486	      0.99991010	      0.97024984	      0.62251244
      0.60146342	      1.10071485	      0.99982964	      0.97009292	      0.62238672
      0.60174559	      1.10056179	      0.99975265	      0.96994283	      0.62226689
      0.60202776	      1.10040830	      0.99967540	      0.96979234	      0.62214713
      0.60234504	      1.10023519	      0.99958823	      0.96962264	      0.62201257
      0.60266232	      1.10006153	      0.99950074	      0.96945243	      0.62187810
      0.60290811	      1.09992663	      0.99943275	      0.96932023	      0.62177400
      0.60323554	      1.09974642	      0.99934188	      0.96914364	      0.62163542
      0.60356296	      1.09956563	      0.99925066	      0.96896651	      0.62149695
      0.60382418	      1.09942098	      0.99917765	      0.96882480	      0.62138655
      0.60408540	      1.09927596	      0.99910443	      0.96868275	      0.62127622
      0.60438868	      1.09910714	      0.99901914	      0.96851740	      0.62114821
      0.60469195	      1.09893782	      0.99893356	      0.96835158	      0.62102029
      0.60495710	      1.09878938	      0.99885851	      0.96820623	      0.62090852
      0.60529236	      1.09860116	      0.99876329	      0.96802194	      0.62076730
      0.60562762	      1.09841233	      0.99866772	      0.96783708	      0.62062619
      0.60588673	      1.09826598	      0.99859362	      0.96769382	      0.62051721
      0.60614585	      1.09811926	      0.99851930	      0.96755022	      0.62040829
      0.60645328	      1.09794473	      0.99843086	      0.96737940	      0.62027915
      0.60676071	      1.09776969	      0.99834212	      0.96720811	      0.62015009
      0.60699489	      1.09763603	      0.99827433	      0.96707731	      0.62005186
      0.60733364	      1.09744215	      0.99817596	      0.96688763	      0.61990984
      0.60767239	      1.09724767	      0.99807724	      0.96669736	      0.61976794
      0.60791193	      1.09710978	      0.99800721	      0.96656247	      0.61966767
      0.60815147	      1.09697158	      0.99793701	      0.96642729	      0.61956745
      0.60845094	      1.09679838	      0.99784899	      0.96625788	      0.61944224
      0.60875041	      1.09662471	      0.99776070	      0.96608803	      0.61931712
      0.60902144	      1.09646712	      0.99768055	      0.96593392	      0.61920395
      0.60935557	      1.09627230	      0.99758143	      0.96574342	      0.61906453
      0.60968970	      1.09607690	      0.99748197	      0.96555236	      0.61892523
      0.60994029	      1.09592997	      0.99740715	      0.96540870	      0.61882082
      0.61026044	      1.09574176	      0.99731128	      0.96522471	      0.61868753
      0.61058060	      1.09555302	      0.99721510	      0.96504020	      0.61855433
      0.61078732	      1.09543086	      0.99715282	      0.96492079	      0.61846837
      0.61109623	      1.09524790	      0.99705953	      0.96474196	      0.61834001
      0.61140513	      1.09506445	      0.99696594	      0.96456266	      0.61821174
      0.61166658	      1.09490878	      0.99688650	      0.96441053	      0.61810326
      0.61198088	      1.09472118	      0.99679073	      0.96422719	      0.61797292
      0.61229518	      1.09453306	      0.99669465	      0.96404336	      0.61784268
      0.61261570	      1.09434068	      0.99659637	      0.96385539	      0.61770997
      0.61293621	      1.09414777	      0.99649777	      0.96366690	      0.61757735
      0.61319531	      1.09399144	      0.99641785	      0.96351416	      0.61747023
      0.61353117	      1.09378827	      0.99631393	      0.96331567	      0.61733146
      0.61386703	      1.09358451	      0.99620968	      0.96311661	      0.61719279
      0.61413671	      1.09342048	      0.99612572	      0.96295637	      0.61708153
      0.61440639	      1.09325607	      0.99604155	      0.96279577	      0.61697034
      0.61468650	      1.09308490	      0.99595388	      0.96262858	      0.61685493
      0.61496661	      1.09291333	      0.99586598	      0.96246099	      0.61673959
      0.61528245	      1.09271938	      0.99576659	      0.96227156	      0.61660963
      0.61559828	      1.09252493	      0.99566690	      0.96208164	      0.61647977
      0.61580832	      1.09239532	      0.99560044	      0.96195507	      0.61639346
      0.61611710	      1.09220437	      0.99550249	      0.96176858	      0.61626666
      0.61642588	      1.09201293	      0.99540426	      0.96158163	      0.61613994
      0.61668347	      1.09185285	      0.99532209	      0.96142531	      0.61603431
      0.61700084	      1.09165516	      0.99522059	      0.96123225	      0.61590425
      0.61731821	      1.09145694	      0.99511878	      0.96103870	      0.61577428
      0.61760639	      1.09127651	      0.99502608	      0.96086252	      0.61565635
      0.61789457	      1.09109565	      0.99493314	      0.96068592	      0.61553851
      0.61821369	      1.09089488	      0.99482992	      0.96048989	      0.61540810
      0.61853281	      1.09069359	      0.99472641	      0.96029335	      0.61527779
      0.61874099	      1.09056200	      0.99465872	      0.96016487	      0.61519284
      0.61904859	      1.09036714	      0.99455847	      0.95997463	      0.61506739
      0.61935620	      1.09017181	      0.99445793	      0.95978392	      0.61494203
      0.61960862	      1.09001116	      0.99437523	      0.95962707	      0.61483922
      0.61992960	      1.08980641	      0.99426979	      0.95942718	      0.61470859
      0.62025057	      1.08960114	      0.99416405	      0.95922677	      0.61457806
      0.62043893	      1.08948043	      0.99410185	      0.95910893	      0.61450150
      0.62074095	      1.08928651	      0.99400192	      0.95891962	      0.61437882
      0.62104296	      1.08909213	      0.99390171	      0.95872986	      0.61425623
      0.62124551	      1.08896151	      0.99383436	      0.95860234	      0.61417406
      0.62155121	      1.08876398	      0.99373248	      0.95840951	      0.61405013
      0.62185690	      1.08856597	      0.99363033	      0.95821621	      0.61392628
      0.62209969	      1.08840837	      0.99354901	      0.95806236	      0.61382798
      0.62242587	      1.08819618	      0.99343948	      0.95785522	      0.61369601
      0.62275204	      1.08798345	      0.99332965	      0.95764755	      0.61356415
      0.62301297	      1.08781288	      0.99324156	      0.95748105	      0.61345873
      0.62327390	      1.08764198	      0.99315328	      0.95731422	      0.61335338
      0.62358099	      1.08744040	      0.99304912	      0.95711743	      0.61322947
      0.62388808	      1.08723834	      0.99294470	      0.95692019	      0.61310566
      0.62415613	      1.08706158	      0.99285332	      0.95674764	      0.61299766
      0.62448784	      1.08684235	      0.99273996	      0.95653363	      0.61286411
      0.62481954	      1.08662257	      0.99262629	      0.95631909	      0.61273066
      0.62506926	      1.08645675	      0.99254050	      0.95615721	      0.61263026
      0.62538702	      1.08624529	      0.99243108	      0.95595078	      0.61250260
      0.62570478	      1.08603333	      0.99232136	      0.95574387	      0.61237504
      0.62595488	      1.08586614	      0.99223481	      0.95558066	      0.61227470
      0.62628762	      1.08564323	      0.99211937	      0.95536305	      0.61214130
      0.62662037	      1.08541976	      0.99200362	      0.95514489	      0.61200801
      0.62689008	      1.08523822	      0.99190957	      0.95496767	      0.61190004
      0.62715979	      1.08505632	      0.99181530	      0.95479008	      0.61179214
      0.62744681	      1.08486234	      0.99171476	      0.95460072	      0.61167740
      0.62773383	      1.08466796	      0.99161399	      0.95441095	      0.61156273
      0.62804515	      1.08445666	      0.99150442	      0.95420466	      0.61143845
      0.62835647	      1.08424488	      0.99139457	      0.95399789	      0.61131425
      0.62863537	      1.08405474	      0.99129593	      0.95381226	      0.61120307
      0.62891427	      1.08386422	      0.99119707	      0.95362625	      0.61109196
      0.62923509	      1.08364458	      0.99108308	      0.95341181	      0.61096425
      0.62955592	      1.08342443	      0.99096880	      0.95319686	      0.61083663
      0.62974903	      1.08329167	      0.99089987	      0.95306724	      0.61075985
      0.63005033	      1.08308417	      0.99079211	      0.95286464	      0.61064014
      0.63035163	      1.08287623	      0.99068410	      0.95266160	      0.61052052
      0.63060117	      1.08270366	      0.99059445	      0.95249310	      0.61042151
      0.63093129	      1.08247490	      0.99047558	      0.95226972	      0.61029062
      0.63126141	      1.08224560	      0.99035640	      0.95204582	      0.61015983
      0.63152051	      1.08206526	      0.99026265	      0.95186971	      0.61005725
      0.63177961	      1.08188459	      0.99016871	      0.95169328	      0.60995474
      0.63208581	      1.08167066	      0.99005746	      0.95148436	      0.60983367
      0.63239201	      1.08145626	      0.98994594	      0.95127498	      0.60971269
      0.63266957	      1.08126152	      0.98984463	      0.95108480	      0.60960311
      0.63294712	      1.08106640	      0.98974311	      0.95089424	      0.60949360
      0.63326714	      1.08084097	      0.98962579	      0.95067406	      0.60936742
      0.63358716	      1.08061503	      0.98950818	      0.95045338	      0.60924134
      0.63382130	      1.08044941	      0.98942195	      0.95029161	      0.60914915
      0.63415389	      1.08021369	      0.98929921	      0.95006137	      0.60901830
      0.63448647	      1.07997743	      0.98917616	      0.94983059	      0.60888755
      0.63474631	      1.07979248	      0.98907981	      0.94964992	      0.60878547
      0.63500614	      1.07960720	      0.98898328	      0.94946892	      0.60868346
      0.63530144	      1.07939623	      0.98887335	      0.94926282	      0.60856760
      0.63559673	      1.07918484	      0.98876318	      0.94905630	      0.60845182
      0.63589813	      1.07896865	      0.98865048	      0.94884508	      0.60833374
      0.63619952	      1.07875201	      0.98853754	      0.94863341	      0.60821574
      0.63650454	      1.07853233	      0.98842298	      0.94841876	      0.60809641
      0.63680956	      1.07831219	      0.98830817	      0.94820365	      0.60797716
      0.63711294	      1.07809279	      0.98819372	      0.94798925	      0.60785865
      0.63741633	      1.07787293	      0.98807902	      0.94777440	      0.60774022
      0.63772328	      1.07765005	      0.98796272	      0.94755657	      0.60762048
      0.63803023	      1.07742671	      0.98784616	      0.94733828	      0.60750083
      0.63833257	      1.07720627	      0.98773109	      0.94712282	      0.60738307
      0.63863492	      1.07698539	      0.98761578	      0.94690691	      0.60726539
      0.63894399	      1.07675915	      0.98749765	      0.94668575	      0.60714518
      0.63925305	      1.07653245	      0.98737925	      0.94646413	      0.60702506
      0.63955262	      1.07631227	      0.98726425	      0.94624887	      0.60690872
      0.63985219	      1.07609166	      0.98714901	      0.94603317	      0.60679246
      0.64016455	      1.07586118	      0.98702858	      0.94580780	      0.60667133
      0.64047692	      1.07563022	      0.98690790	      0.94558195	      0.60655028
      0.64077061	      1.07541265	      0.98679418	      0.94536917	      0.60643656
      0.64106429	      1.07519466	      0.98668024	      0.94515597	      0.60632292
      0.64138105	      1.07495909	      0.98655708	      0.94492555	      0.60620044
      0.64169781	      1.07472303	      0.98643365	      0.94469464	      0.60607805
      0.64198000	      1.07451234	      0.98632347	      0.94448852	      0.60596910
      0.64226219	      1.07430126	      0.98621307	      0.94428201	      0.60586022
      0.64258209	      1.07406152	      0.98608766	      0.94404743	      0.60573689
      0.64290198	      1.07382129	      0.98596198	      0.94381235	      0.60561365
      0.64316632	      1.07362241	      0.98585792	      0.94361773	      0.60551188
      0.64349401	      1.07337541	      0.98572867	      0.94337598	      0.60538582
      0.64382170	      1.07312790	      0.98559912	      0.94313370	      0.60525986
      0.64405100	      1.07295441	      0.98550831	      0.94296386	      0.60517177
      0.64437562	      1.07270836	      0.98537950	      0.94272297	      0.60504716
      0.64470024	      1.07246180	      0.98525041	      0.94248156	      0.60492264
      0.64495959	      1.07226446	      0.98514707	      0.94228831	      0.60482323
      0.64521895	      1.07206680	      0.98504355	      0.94209473	      0.60472387
      0.64552546	      1.07183279	      0.98492098	      0.94186552	      0.60460654
      0.64583197	      1.07159833	      0.98479817	      0.94163585	      0.60448929
      0.64611809	      1.07137907	      0.98468330	      0.94142104	      0.60437992
      0.64640421	      1.07115942	      0.98456821	      0.94120582	      0.60427063
      0.64672192	      1.07091507	      0.98444016	      0.94096637	      0.60414935
      0.64703963	      1.07067024	      0.98431185	      0.94072642	      0.60402818
      0.64731876	      1.07045475	      0.98419890	      0.94051519	      0.60392179
      0.64759789	      1.07023889	      0.98408575	      0.94030357	      0.60381547
      0.64791705	      1.06999162	      0.98395611	      0.94006113	      0.60369400
      0.64823621	      1.06974387	      0.98382621	      0.93981818	      0.60357262
      0.64850693	      1.06953335	      0.98371582	      0.93961170	      0.60346974
      0.64883339	      1.06927902	      0.98358244	      0.93936223	      0.60334576
      0.64915985	      1.06902419	      0.98344878	      0.93911222	      0.60322188
      0.64942058	      1.06882031	      0.98334184	      0.93891217	      0.60312302
      0.64974684	      1.06856473	      0.98320776	      0.93866135	      0.60299939
      0.65007309	      1.06830866	      0.98307341	      0.93841000	      0.60287586
      0.65030195	      1.06812874	      0.98297900	      0.93823337	      0.60278927
      0.65062454	      1.06787470	      0.98284569	      0.93798394	      0.60266730
      0.65094713	      1.06762018	      0.98271212	      0.93773399	      0.60254542
      0.65120471	      1.06741660	      0.98260527	      0.93753404	      0.60244817
      0.65146229	      1.06721271	      0.98249824	      0.93733374	      0.60235098
      0.65177030	      1.06696850	      0.98237004	      0.93709379	      0.60223485
      0.65207830	      1.06672384	      0.98224159	      0.93685336	      0.60211880
      0.65236421	      1.06649633	      0.98212214	      0.93662975	      0.60201116
      0.65265012	      1.06626845	      0.98200248	      0.93640572	      0.60190359
      0.65296749	      1.06601503	      0.98186940	      0.93615655	      0.60178427
      0.65328486	      1.06576115	      0.98173607	      0.93590686	      0.60166505
      0.65357006	      1.06553260	      0.98161603	      0.93568205	      0.60155798
      0.65385526	      1.06530366	      0.98149577	      0.93545681	      0.60145100
      0.65417377	      1.06504754	      0.98136123	      0.93520478	      0.60133160
      0.65449228	      1.06479095	      0.98122643	      0.93495222	      0.60121230
      0.65477580	      1.06456215	      0.98110622	      0.93472697	      0.60110618
      0.65505931	      1.06433298	      0.98098580	      0.93450131	      0.60100014
      0.65537769	      1.06407518	      0.98085034	      0.93424740	      0.60088114
      0.65569606	      1.06381691	      0.98071461	      0.93399298	      0.60076224
      0.65597970	      1.06358641	      0.98059347	      0.93376586	      0.60065639
      0.65626335	      1.06335554	      0.98047213	      0.93353832	      0.60055061
      0.65658152	      1.06309612	      0.98033577	      0.93328259	      0.60043204
      0.65689969	      1.06283622	      0.98019916	      0.93302633	      0.60031356
      0.65718481	      1.06260292	      0.98007651	      0.93279624	      0.60020747
      0.65746994	      1.06236924	      0.97995366	      0.93256572	      0.60010145
      0.65778802	      1.06210810	      0.97981637	      0.93230806	      0.59998326
      0.65810610	      1.06184649	      0.97967882	      0.93204986	      0.59986517
      0.65839333	      1.06160985	      0.97955439	      0.93181625	      0.59975861
      0.65868056	      1.06137283	      0.97942975	      0.93158220	      0.59965212
      0.65899858	      1.06110994	      0.97929151	      0.93132255	      0.59953430
      0.65931661	      1.06084658	      0.97915301	      0.93106237	      0.59941658
      0.65960618	      1.06060638	      0.97902668	      0.93082500	      0.59930947
      0.65989574	      1.06036579	      0.97890014	      0.93058720	      0.59920244
      0.66021370	      1.06010116	      0.97876096	      0.93032555	      0.59908499
      0.66053166	      1.05983605	      0.97862151	      0.93006337	      0.59896764
      0.66082362	      1.05959222	      0.97849325	      0.92982216	      0.59885997
      0.66111558	      1.05934798	      0.97836477	      0.92958049	      0.59875237
      0.66143343	      1.05908163	      0.97822466	      0.92931687	      0.59863532
      0.66175128	      1.05881482	      0.97808429	      0.92905271	      0.59851836
      0.66204562	      1.05856731	      0.97795408	      0.92880760	      0.59841014
      0.66233996	      1.05831940	      0.97782365	      0.92856202	      0.59830199
      0.66265764	      1.05805138	      0.97768264	      0.92829645	      0.59818535
      0.66297533	      1.05778289	      0.97754138	      0.92803033	      0.59806880
      0.66327201	      1.05753173	      0.97740922	      0.92778131	      0.59796004
      0.66356870	      1.05728015	      0.97727685	      0.92753181	      0.59785136
      0.66388615	      1.05701050	      0.97713497	      0.92726432	      0.59773515
      0.66420361	      1.05674038	      0.97699283	      0.92699627	      0.59761904
      0.66450257	      1.05648557	      0.97685875	      0.92674335	      0.59750977
      0.66480153	      1.05623034	      0.97672445	      0.92648993	      0.59740059
      0.66511871	      1.05595910	      0.97658172	      0.92622054	      0.59728484
      0.66543589	      1.05568739	      0.97643875	      0.92595060	      0.59716918
      0.66573704	      1.05542898	      0.97630277	      0.92569379	      0.59705945
      0.66603818	      1.05517015	      0.97616657	      0.92543649	      0.59694980
      0.66635504	      1.05489736	      0.97602302	      0.92516522	      0.59683452
      0.66667189	      1.05462410	      0.97587922	      0.92489341	      0.59671933
      0.66697510	      1.05436216	      0.97574138	      0.92463277	      0.59660918
      0.66727832	      1.05409979	      0.97560332	      0.92437162	      0.59649912
      0.66759481	      1.05382548	      0.97545897	      0.92409850	      0.59638432
      0.66791129	      1.05355070	      0.97531438	      0.92382482	      0.59626961
      0.66821644	      1.05328531	      0.97517473	      0.92356042	      0.59615910
      0.66852159	      1.05301949	      0.97503485	      0.92329550	      0.59604867
      0.66883769	      1.05274367	      0.97488972	      0.92302053	      0.59593437
      0.66915380	      1.05246738	      0.97474434	      0.92274499	      0.59582015
      0.66946071	      1.05219866	      0.97460295	      0.92247693	      0.59570934
      0.66976763	      1.05192950	      0.97446133	      0.92220834	      0.59559861
      0.67008335	      1.05165216	      0.97431541	      0.92193149	      0.59548480
      0.67039907	      1.05137436	      0.97416925	      0.92165408	      0.59537107
      0.67070757	      1.05110244	      0.97402620	      0.92138247	      0.59526003
      0.67101607	      1.05083008	      0.97388291	      0.92111032	      0.59514907
      0.67133144	      1.05055120	      0.97373620	      0.92083156	      0.59503574
      0.67164681	      1.05027184	      0.97358924	      0.92055223	      0.59492249
      0.67195669	      1.04999688	      0.97344461	      0.92027721	      0.59481129
      0.67226658	      1.04972146	      0.97329974	      0.92000164	      0.59470018
      0.67258165	      1.04944098	      0.97315221	      0.91972090	      0.59458730
      0.67289672	      1.04916002	      0.97300444	      0.91943960	      0.59447451
      0.67320779	      1.04888216	      0.97285831	      0.91916130	      0.59436323
      0.67351887	      1.04860385	      0.97271195	      0.91888245	      0.59425204
      0.67382994	      1.04832507	      0.97256535	      0.91860305	      0.59414093
      0.67414102	      1.04804583	      0.97241852	      0.91832308	      0.59402991
      0.67445209	      1.04776614	      0.97227146	      0.91804257	      0.59391898
      0.67476316	      1.04748598	      0.97212417	      0.91776149	      0.59380813
      0.67507424	      1.04720536	      0.97197664	      0.91747985	      0.59369737
      0.67538531	      1.04692428	      0.97182888	      0.91719765	      0.59358669
      0.67569638	      1.04664273	      0.97168089	      0.91691489	      0.59347610
      0.67600746	      1.04636073	      0.97153267	      0.91663157	      0.59336559
      0.67631853	      1.04607826	      0.97138422	      0.91634769	      0.59325517
      0.67662960	      1.04579532	      0.97123553	      0.91606324	      0.59314484
      0.67694068	      1.04551192	      0.97108662	      0.91577822	      0.59303459
      0.67725175	      1.04522806	      0.97093747	      0.91549264	      0.59292442
      0.67756282	      1.04494373	      0.97078810	      0.91520649	      0.59281434
      0.67787390	      1.04465894	      0.97063849	      0.91491978	      0.59270435
      0.67818497	      1.04437367	      0.97048866	      0.91463249	      0.59259444
      0.67849605	      1.04408795	      0.97033859	      0.91434463	      0.59248461
      0.67880712	      1.04380175	      0.97018829	      0.91405620	      0.59237487
      0.67911819	      1.04351509	      0.97003777	      0.91376720	      0.59226522
      0.67942927	      1.04322795	      0.96988702	      0.91347763	      0.59215565
      0.67974034	      1.04294035	      0.96973603	      0.91318748	      0.59204616
      0.68005141	      1.04265228	      0.96958482	      0.91289676	      0.59193676
      0.68036249	      1.04236374	      0.96943338	      0.91260546	      0.59182745
      0.68067356	      1.04207472	      0.96928172	      0.91231358	      0.59171821
      0.68098463	      1.04178524	      0.96912982	      0.91202112	      0.59160907
      0.68129571	      1.04149528	      0.96897770	      0.91172809	      0.59150001
      0.68160678	      1.04120485	      0.96882535	      0.91143447	      0.59139103
      0.68191785	      1.04091395	      0.96867277	      0.91114027	      0.59128214
      0.68222893	      1.04062257	      0.96851996	      0.91084549	      0.59117333
      0.68254000	      1.04033072	      0.96836693	      0.91055013	      0.59106461
      0.68285108	      1.04003840	      0.96821367	      0.91025418	      0.59095597
      0.68316215	      1.03974560	      0.96806018	      0.90995765	      0.59084741
      0.68347322	      1.03945232	      0.96790647	      0.90966052	      0.59073894
      0.68378430	      1.03915856	      0.96775253	      0.90936282	      0.59063056
      0.68409537	      1.03886433	      0.96759837	      0.90906452	      0.59052225
      0.68440644	      1.03856962	      0.96744398	      0.90876563	      0.59041404
      0.68471752	      1.03827443	      0.96728937	      0.90846615	      0.59030590
      0.68502859	      1.03797876	      0.96713453	      0.90816608	      0.59019785
      0.68533966	      1.03768261	      0.96697946	      0.90786542	      0.59008989
      0.68565074	      1.03738598	      0.96682417	      0.90756416	      0.58998201
      0.68596181	      1.03708887	      0.96666866	      0.90726231	      0.58987421
      0.68627289	      1.03679127	      0.96651292	      0.90695986	      0.58976650
      0.68658396	      1.03649319	      0.96635696	      0.90665681	      0.58965887
      0.68689503	      1.03619463	      0.96620077	      0.90635317	      0.58955132
      0.68720611	      1.03589559	      0.96604436	      0.90604892	      0.58944386
      0.68751718	      1.03559606	      0.96588773	      0.90574408	      0.58933648
      0.68782825	      1.03529604	      0.96573087	      0.90543863	      0.58922919
      0.68813933	      1.03499554	      0.96557379	      0.90513258	      0.58912198
      0.68845040	      1.03469454	      0.96541649	      0.90482593	      0.58901485
      0.68876147	      1.03439307	      0.96525897	      0.90451867	      0.58890781
      0.68907255	      1.03409110	      0.96510122	      0.90421081	      0.58880085
      0.68938362	      1.03378864	      0.96494325	      0.90390234	      0.58869397
      0.68969469	      1.03348569	      0.96478506	      0.90359326	      0.58858718
      0.69000577	      1.03318225	      0.96462665	      0.90328357	      0.58848047
      0.69031684	      1.03287832	      0.96446802	      0.90297327	      0.58837384
      0.69062792	      1.03257390	      0.96430916	      0.90266236	      0.58826730
      0.69093899	      1.03226898	      0.96415009	      0.90235083	      0.58816084
      0.69125006	      1.03196357	      0.96399079	      0.90203870	      0.58805446
      0.69156114	      1.03165767	      0.96383128	      0.90172594	      0.58794817
      0.69187221	      1.03135126	      0.96367154	      0.90141257	      0.58784196
      0.69218328	      1.03104436	      0.96351159	      0.90109859	      0.58773583
      0.69249436	      1.03073696	      0.96335141	      0.90078398	      0.58762978
      0.69280543	      1.03042907	      0.96319101	      0.90046876	      0.58752382
      0.69311650	      1.03012067	      0.96303040	      0.90015291	      0.58741794
      0.69342758	      1.02981177	      0.96286957	      0.89983644	      0.58731215
      0.69373865	      1.02950237	      0.96270851	      0.89951935	      0.58720644
      0.69404972	      1.02919246	      0.96254724	      0.89920164	      0.58710081
      0.69436080	      1.02888205	      0.96238575	      0.89888330	      0.58699526
      0.69467187	      1.02857114	      0.96222405	      0.89856433	      0.58688980
      0.69498295	      1.02825971	      0.96206212	      0.89824473	      0.58678441
      0.69529402	      1.02794778	      0.96189998	      0.89792451	      0.58667912
      0.69560509	      1.02763534	      0.96173762	      0.89760365	      0.58657390
      0.69591617	      1.02732239	      0.96157504	      0.89728217	      0.58646877
      0.69622724	      1.02700893	      0.96141225	      0.89696005	      0.58636371
      0.69653831	      1.02669495	      0.96124924	      0.89663729	      0.58625874
      0.69684939	      1.02638045	      0.96108601	      0.89631390	      0.58615386
      0.69716046	      1.02606544	      0.96092257	      0.89598988	      0.58604905
      0.69747153	      1.02574991	      0.96075891	      0.89566521	      0.58594433
      0.69778261	      1.02543386	      0.96059504	      0.89533991	      0.58583969
      0.69809368	      1.02511729	      0.96043095	      0.89501397	      0.58573514
      0.69840475	      1.02480020	      0.96026665	      0.89468738	      0.58563066
      0.69871583	      1.02448258	      0.96010213	      0.89436015	      0.58552627
      0.69902690	      1.02416443	      0.95993740	      0.89403228	      0.58542196
      0.69933798	      1.02384576	      0.95977245	      0.89370376	      0.58531773
      0.69964905	      1.02352655	      0.95960729	      0.89337460	      0.58521358
      0.69996012	      1.02320681	      0.95944192	      0.89304479	      0.58510952
      0.70027120	      1.02288654	      0.95927633	      0.89271433	      0.58500553
      0.70058227	      1.02256574	      0.95911053	      0.89238321	      0.58490163
      0.70089334	      1.02224439	      0.95894451	      0.89205145	      0.58479781
      0.70120442	      1.02192251	      0.95877829	      0.89171903	      0.58469408
      0.70151549	      1.02160009	      0.95861185	      0.89138596	      0.58459042
      0.70182656	      1.02127713	      0.95844520	      0.89105223	      0.58448685
      0.70213764	      1.02095362	      0.95827833	      0.89071784	      0.58438335
      0.70244871	      1.02062956	      0.95811126	      0.89038280	      0.58427994
      0.70275978	      1.02030497	      0.95794398	      0.89004709	      0.58417661
      0.70307086	      1.01997982	      0.95777648	      0.88971072	      0.58407337
      0.70338193	      1.01965412	      0.95760877	      0.88937369	      0.58397020
      0.70369301	      1.01932787	      0.95744086	      0.88903600	      0.58386712
      0.70400408	      1.01900107	      0.95727273	      0.88869764	      0.58376411
      0.70431515	      1.01867371	      0.95710439	      0.88835861	      0.58366119
      0.70462623	      1.01834580	      0.95693585	      0.88801891	      0.58355835
      0.70493730	      1.01801732	      0.95676709	      0.88767855	      0.58345559
      0.70524837	      1.01768830	      0.95659813	      0.88733751	      0.58335291
      0.70555945	      1.01735871	      0.95642895	      0.88699580	      0.58325032
      0.70587052	      1.01702855	      0.95625957	      0.88665341	      0.58314780
      0.70618159	      1.01669784	      0.95608998	      0.88631035	      0.58304537
      0.70649267	      1.01636656	      0.95592019	      0.88596661	      0.58294301
      0.70680374	      1.01603471	      0.95575018	      0.88562219	      0.58284074
      0.70711481	      1.01570230	      0.95557997	      0.88527709	      0.58273855
      0.70742589	      1.01536932	      0.95540955	      0.88493131	      0.58263644
      0.70773696	      1.01503577	      0.95523892	      0.88458485	      0.58253441
      0.70804804	      1.01470164	      0.95506809	      0.88423770	      0.58243246
      0.70835911	      1.01436695	      0.95489706	      0.88388986	      0.58233059
      0.70867018	      1.01403167	      0.95472581	      0.88354134	      0.58222880
      0.70898126	      1.01369583	      0.95455436	      0.88319212	      0.58212709
      0.70929233	      1.01335940	      0.95438271	      0.88284222	      0.58202547
      0.70960340	      1.01302239	      0.95421085	      0.88249162	      0.58192392
      0.70991448	      1.01268480	      0.95403879	      0.88214033	      0.58182245
      0.71022555	      1.01234663	      0.95386652	      0.88178834	      0.58172107
      0.71053662	      1.01200788	      0.95369405	      0.88143565	      0.58161977
      0.71084770	      1.01166854	      0.95352137	      0.88108227	      0.58151854
      0.71115877	      1.01132861	      0.95334849	      0.88072818	      0.58141740
      0.71146984	      1.01098810	      0.95317541	      0.88037339	      0.58131633
      0.71178092	      1.01064699	      0.95300212	      0.88001789	      0.58121535
      0.71209199	      1.01030529	      0.95282864	      0.87966169	      0.58111445
      0.71240307	      1.00996300	      0.95265495	      0.87930478	      0.58101363
      0.71271414	      1.00962011	      0.95248105	      0.87894716	      0.58091288
      0.71302521	      1.00927663	      0.95230696	      0.87858884	      0.58081222
      0.71333629	      1.00893255	      0.95213266	      0.87822979	      0.58071164
      0.71364736	      1.00858787	      0.95195816	      0.87787004	      0.58061114
      0.71395843	      1.00824259	      0.95178347	      0.87750956	      0.58051071
      0.71426951	      1.00789670	      0.95160857	      0.87714837	      0.58041037
      0.71458058	      1.00755022	      0.95143347	      0.87678646	      0.58031011
      0.71489165	      1.00720313	      0.95125817	      0.87642382	      0.58020993
      0.71520273	      1.00685544	      0.95108266	      0.87606047	      0.58010982
      0.71551380	      1.00650714	      0.95090696	      0.87569638	      0.58000980
      0.71582488	      1.00615824	      0.95073106	      0.87533157	      0.57990986
      0.71613595	      1.00580873	      0.95055496	      0.87496603	      0.57980999
      0.71644702	      1.00545861	      0.95037866	      0.87459976	      0.57971021
      0.71675810	      1.00510788	      0.95020216	      0.87423276	      0.57961050
      0.71706917	      1.00475654	      0.95002547	      0.87386502	      0.57951088
      0.71738024	      1.00440459	      0.94984857	      0.87349655	      0.57941133
      0.71769132	      1.00405203	      0.94967148	      0.87312733	      0.57931187
      0.71800239	      1.00369886	      0.94949418	      0.87275738	      0.57921248
      0.71831346	      1.00334508	      0.94931669	      0.87238668	      0.57911317
      0.71862454	      1.00299068	      0.94913900	      0.87201524	      0.57901394
      0.71893561	      1.00263567	      0.94896111	      0.87164306	      0.57891479
      0.71924668	      1.00228005	      0.94878303	      0.87127012	      0.57881572
      0.71955776	      1.00192381	      0.94860474	      0.87089643	      0.57871673
      0.71986883	      1.00156696	      0.94842626	      0.87052199	      0.57861782
      0.72017991	      1.00120949	      0.94824758	      0.87014680	      0.57851899
      0.72049098	      1.00085141	      0.94806871	      0.86977085	      0.57842024
      0.72080205	      1.00049271	      0.94788964	      0.86939414	      0.57832156
      0.72111313	      1.00013339	      0.94771037	      0.86901667	      0.57822297
      0.72142420	      0.99977346	      0.94753090	      0.86863844	      0.57812445
      0.72173527	      0.99941290	      0.94735123	      0.86825945	      0.57802601
      0.72204635	      0.99905173	      0.94717137	      0.86787968	      0.57792765
      0.72235742	      0.99868994	      0.94699131	      0.86749915	      0.57782937
      0.72266849	      0.99832752	      0.94681106	      0.86711784	      0.57773117
      0.72297957	      0.99796449	      0.94663061	      0.86673577	      0.57763305
      0.72329064	      0.99760084	      0.94644996	      0.86635291	      0.57753500
      0.72360171	      0.99723656	      0.94626911	      0.86596928	      0.57743704
      0.72391279	      0.99687166	      0.94608807	      0.86558487	      0.57733915
      0.72422386	      0.99650614	      0.94590683	      0.86519968	      0.57724134
      0.72453494	      0.99613999	      0.94572540	      0.86481370	      0.57714361
      0.72484601	      0.99577322	      0.94554376	      0.86442693	      0.57704596
      0.72515708	      0.99540582	      0.94536193	      0.86403938	      0.57694839
      0.72546816	      0.99503779	      0.94517991	      0.86365104	      0.57685089
      0.72577923	      0.99466914	      0.94499768	      0.86326190	      0.57675347
      0.72609030	      0.99429986	      0.94481526	      0.86287196	      0.57665614
      0.72640138	      0.99392994	      0.94463264	      0.86248123	      0.57655888
      0.72671245	      0.99355940	      0.94444983	      0.86208969	      0.57646169
      0.72702352	      0.99318823	      0.94426682	      0.86169736	      0.57636459
      0.72733460	      0.99281642	      0.94408361	      0.86130421	      0.57626756
      0.72764567	      0.99244398	      0.94390020	      0.86091026	      0.57617062
      0.72795674	      0.99207091	      0.94371659	      0.86051550	      0.57607375
      0.72826782	      0.99169720	      0.94353279	      0.86011993	      0.57597695
      0.72857889	      0.99132286	      0.94334879	      0.85972354	      0.57588024
      0.72888997	      0.99094788	      0.94316459	      0.85932633	      0.57578360
      0.72920104	      0.99057226	      0.94298019	      0.85892830	      0.57568704
      0.72951211	      0.99019600	      0.94279559	      0.85852945	      0.57559056
      0.72982319	      0.98981910	      0.94261079	      0.85812978	      0.57549416
      0.73013426	      0.98944156	      0.94242580	      0.85772927	      0.57539783
      0.73044533	      0.98906338	      0.94224060	      0.85732794	      0.57530159
      0.73075641	      0.98868455	      0.94205521	      0.85692577	      0.57520542
      0.73106748	      0.98830508	      0.94186961	      0.85652277	      0.57510932
      0.73137855	      0.98792497	      0.94168382	      0.85611893	      0.57501331
      0.73168963	      0.98754420	      0.94149783	      0.85571425	      0.57491737
      0.73200070	      0.98716279	      0.94131163	      0.85530872	      0.57482151
      0.73231177	      0.98678073	      0.94112524	      0.85490235	      0.57472573
      0.73262285	      0.98639802	      0.94093864	      0.85449513	      0.57463002
      0.73293392	      0.98601466	      0.94075184	      0.85408706	      0.57453439
      0.73324500	      0.98563065	      0.94056484	      0.85367813	      0.57443884
      0.73355607	      0.98524598	      0.94037764	      0.85326835	      0.57434337
      0.73386714	      0.98486065	      0.94019023	      0.85285771	      0.57424797
      0.73417822	      0.98447467	      0.94000262	      0.85244620	      0.57415265
      0.73448929	      0.98408803	      0.93981481	      0.85203383	      0.57405740
      0.73480036	      0.98370074	      0.93962680	      0.85162059	      0.57396224
      0.73511144	      0.98331278	      0.93943858	      0.85120648	      0.57386715
      0.73542251	      0.98292416	      0.93925016	      0.85079149	      0.57377214
      0.73573358	      0.98253488	      0.93906153	      0.85037563	      0.57367720
      0.73604466	      0.98214493	      0.93887270	      0.84995889	      0.57358234
      0.73635573	      0.98175432	      0.93868366	      0.84954127	      0.57348756
      0.73666680	      0.98136304	      0.93849442	      0.84912276	      0.57339286
      0.73697788	      0.98097110	      0.93830497	      0.84870336	      0.57329823
      0.73728895	      0.98057848	      0.93811531	      0.84828307	      0.57320368
      0.73760003	      0.98018520	      0.93792545	      0.84786189	      0.57310920
      0.73791110	      0.97979124	      0.93773538	      0.84743980	      0.57301480
      0.73822217	      0.97939661	      0.93754510	      0.84701682	      0.57292048
      0.73853325	      0.97900130	      0.93735461	      0.84659293	      0.57282623
      0.73884432	      0.97860532	      0.93716392	      0.84616814	      0.57273207
      0.73915539	      0.97820866	      0.93697301	      0.84574244	      0.57263797
      0.73946647	      0.97781132	      0.93678189	      0.84531582	      0.57254396
      0.73977754	      0.97741331	      0.93659057	      0.84488829	      0.57245002
      0.74008861	      0.97701461	      0.93639903	      0.84445984	      0.57235615
      0.74039969	      0.97661522	      0.93620728	      0.84403047	      0.57226236
      0.74071076	      0.97621516	      0.93601532	      0.84360017	      0.57216865
      0.74102183	      0.97581441	      0.93582315	      0.84316894	      0.57207502
      0.74133291	      0.97541297	      0.93563076	      0.84273678	      0.57198146
      0.74164398	      0.97501084	      0.93543816	      0.84230368	      0.57188797
      0.74195506	      0.97460802	      0.93524535	      0.84186965	      0.57179457
      0.74226613	      0.97420452	      0.93505232	      0.84143467	      0.57170123
      0.74257720	      0.97380032	      0.93485907	      0.84099875	      0.57160798
      0.74288828	      0.97339542	      0.93466561	      0.84056187	      0.57151480
      0.74319935	      0.97298983	      0.93447194	      0.84012405	      0.57142169
      0.74351042	      0.97258355	      0.93427804	      0.83968527	      0.57132867
      0.74382150	      0.97217657	      0.93408393	      0.83924554	      0.57123571
      0.74413257	      0.97176888	      0.93388961	      0.83880483	      0.57114284
      0.74444364	      0.97136050	      0.93369506	      0.83836317	      0.57105003
      0.74475472	      0.97095142	      0.93350029	      0.83792053	      0.57095731
      0.74506579	      0.97054163	      0.93330530	      0.83747693	      0.57086466
      0.74537687	      0.97013114	      0.93311010	      0.83703234	      0.57077208
      0.74568794	      0.96971994	      0.93291467	      0.83658678	      0.57067958
      0.74599901	      0.96930804	      0.93271902	      0.83614023	      0.57058716
      0.74631009	      0.96889542	      0.93252314	      0.83569269	      0.57049481
      0.74662116	      0.96848210	      0.93232705	      0.83524417	      0.57040254
      0.74693223	      0.96806807	      0.93213073	      0.83479465	      0.57031034
      0.74724331	      0.96765333	      0.93193418	      0.83434413	      0.57021822
      0.74755438	      0.96723787	      0.93173741	      0.83389261	      0.57012617
      0.74786545	      0.96682170	      0.93154042	      0.83344008	      0.57003420
      0.74817653	      0.96640481	      0.93134320	      0.83298655	      0.56994230
      0.74848760	      0.96598721	      0.93114575	      0.83253200	      0.56985048
      0.74879867	      0.96556889	      0.93094807	      0.83207643	      0.56975873
      0.74910975	      0.96514985	      0.93075016	      0.83161985	      0.56966706
      0.74942082	      0.96473010	      0.93055203	      0.83116224	      0.56957546
      0.74973190	      0.96430962	      0.93035366	      0.83070360	      0.56948394
      0.75004297	      0.96388842	      0.93015507	      0.83024393	      0.56939249
      0.75035404	      0.96346650	      0.92995624	      0.82978322	      0.56930112
      0.75066512	      0.96304385	      0.92975718	      0.82932148	      0.56920982
      0.75097619	      0.96262049	      0.92955789	      0.82885869	      0.56911859
      0.75128726	      0.96219640	      0.92935836	      0.82839485	      0.56902745
      0.75159834	      0.96177158	      0.92915860	      0.82792996	      0.56893637
      0.75190941	      0.96134604	      0.92895861	      0.82746401	      0.56884538
      0.75222048	      0.96091977	      0.92875837	      0.82699700	      0.56875495
      0.75253156	      0.96049277	      0.92855791	      0.82652893	      0.56866746
      0.75284263	      0.96006505	      0.92835720	      0.82605979	      0.56858759
      0.75328755	      0.95945202	      0.92806972	      0.82538693	      0.56849924
      0.75360129	      0.95901885	      0.92786671	      0.82491113	      0.56846421
      0.75391503	      0.95858494	      0.92766346	      0.82443423	      0.56845771
      0.75415525	      0.95825219	      0.92750766	      0.82406833	      0.56847431
      0.75445913	      0.95783066	      0.92731038	      0.82360454	      0.56852410
      0.75476300	      0.95740844	      0.92711287	      0.82313972	      0.56860773
      0.75506688	      0.95698553	      0.92691513	      0.82267384	      0.56872628
      0.75537075	      0.95656192	      0.92671715	      0.82220692	      0.56887983
      0.75567463	      0.95613762	      0.92651895	      0.82173894	      0.56906765
      0.75597850	      0.95571262	      0.92632051	      0.82126990	      0.56928845
      0.75628238	      0.95528694	      0.92612183	      0.82079980	      0.56954060
      0.75658625	      0.95486056	      0.92592292	      0.82032863	      0.56982228
      0.75689013	      0.95443350	      0.92572378	      0.81985640	      0.57013161
      0.75719400	      0.95400574	      0.92552441	      0.81938309	      0.57046672
      0.75749788	      0.95357729	      0.92532479	      0.81890871	      0.57082576
      0.75780175	      0.95314816	      0.92512494	      0.81843325	      0.57120697
      0.75810563	      0.95271834	      0.92492485	      0.81795670	      0.57160866
      0.75840950	      0.95228783	      0.92472453	      0.81747907	      0.57202924
      0.75871338	      0.95185663	      0.92452396	      0.81700034	      0.57246725
      0.75901725	      0.95142475	      0.92432316	      0.81652052	      0.57292130
      0.75932113	      0.95099218	      0.92412212	      0.81603960	      0.57339013
      0.75962500	      0.95055893	      0.92392083	      0.81555759	      0.57387256
      0.75992887	      0.95012499	      0.92371931	      0.81507446	      0.57436751
      0.76023275	      0.94969036	      0.92351754	      0.81459023	      0.57487400
      0.76053662	      0.94925505	      0.92331553	      0.81410488	      0.57539113
      0.76084050	      0.94881906	      0.92311328	      0.81361842	      0.57591807
      0.76114437	      0.94838237	      0.92291078	      0.81313084	      0.57645407
      0.76144825	      0.94794501	      0.92270804	      0.81264213	      0.57699844
      0.76175212	      0.94750695	      0.92250505	      0.81215230	      0.57755057
      0.76205600	      0.94706821	      0.92230182	      0.81166133	      0.57810989
      0.76235987	      0.94662878	      0.92209834	      0.81116923	      0.57867588
      0.76266375	      0.94618866	      0.92189461	      0.81067598	      0.57924808
      0.76296762	      0.94574785	      0.92169063	      0.81018160	      0.57982608
      0.76327150	      0.94530635	      0.92148641	      0.80968606	      0.58040949
      0.76357537	      0.94486415	      0.92128193	      0.80918938	      0.58099796
      0.76387925	      0.94442126	      0.92107720	      0.80869153	      0.58159119
      0.76418312	      0.94397768	      0.92087222	      0.80819253	      0.58218889
      0.76448700	      0.94353339	      0.92066699	      0.80769236	      0.58279081
      0.76479087	      0.94308841	      0.92046151	      0.80719103	      0.58339672
      0.76509475	      0.94264272	      0.92025577	      0.80668852	      0.58400641
      0.76539862	      0.94219633	      0.92004978	      0.80618483	      0.58461970
      0.76570250	      0.94174922	      0.91984353	      0.80567997	      0.58523642
      0.76600637	      0.94130141	      0.91963702	      0.80517391	      0.58585641
      0.76627959	      0.94089816	      0.91945113	      0.80471789	      0.58641655
      0.76655282	      0.94049433	      0.91926503	      0.80426090	      0.58697913
      0.76682604	      0.94008992	      0.91907871	      0.80380295	      0.58754408
      0.76709926	      0.93968493	      0.91889219	      0.80334402	      0.58811133
      0.76737248	      0.93927935	      0.91870546	      0.80288411	      0.58868080
      0.76764571	      0.93887318	      0.91851851	      0.80242323	      0.58925243
      0.76791893	      0.93846642	      0.91833136	      0.80196137	      0.58982617
      0.76819215	      0.93805907	      0.91814399	      0.80149852	      0.59040197
      0.76846537	      0.93765112	      0.91795641	      0.80103468	      0.59097979
      0.76873860	      0.93724257	      0.91776862	      0.80056985	      0.59155957
      0.76901182	      0.93683343	      0.91758061	      0.80010402	      0.59214129
      0.76928504	      0.93642367	      0.91739238	      0.79963719	      0.59272490
      0.76955826	      0.93601331	      0.91720394	      0.79916936	      0.59331039
      0.76983149	      0.93560235	      0.91701529	      0.79870053	      0.59389771
      0.77010471	      0.93519076	      0.91682642	      0.79823068	      0.59448685
      0.77037793	      0.93477857	      0.91663732	      0.79775982	      0.59507778
      0.77065115	      0.93436575	      0.91644802	      0.79728795	      0.59567049
      0.77092438	      0.93395231	      0.91625849	      0.79681505	      0.59626495
      0.77119760	      0.93353825	      0.91606874	      0.79634113	      0.59686115
      0.77147082	      0.93312356	      0.91587877	      0.79586618	      0.59745907
      0.77174404	      0.93270823	      0.91568858	      0.79539020	      0.59805870
      0.77201727	      0.93229228	      0.91549817	      0.79491319	      0.59866003
      0.77229049	      0.93187568	      0.91530754	      0.79443513	      0.59926305
      0.77256371	      0.93145845	      0.91511668	      0.79395604	      0.59986774
      0.77283693	      0.93104057	      0.91492560	      0.79347589	      0.60047411
      0.77311016	      0.93062205	      0.91473430	      0.79299470	      0.60108214
      0.77338338	      0.93020288	      0.91454276	      0.79251245	      0.60169182
      0.77365660	      0.92978305	      0.91435101	      0.79202914	      0.60230315
      0.77392982	      0.92936256	      0.91415902	      0.79154477	      0.60291613
      0.77420305	      0.92894142	      0.91396681	      0.79105933	      0.60353076
      0.77447627	      0.92851961	      0.91377437	      0.79057283	      0.60414701
      0.77474949	      0.92809714	      0.91358170	      0.79008525	      0.60476491
      0.77502271	      0.92767400	      0.91338880	      0.78959659	      0.60538443
      0.77529594	      0.92725018	      0.91319567	      0.78910684	      0.60600558
      0.77556916	      0.92682569	      0.91300231	      0.78861602	      0.60662837
      0.77584238	      0.92640052	      0.91280872	      0.78812410	      0.60725278
      0.77611560	      0.92597466	      0.91261489	      0.78763109	      0.60787881
      0.77638883	      0.92554812	      0.91242083	      0.78713697	      0.60850647
      0.77666205	      0.92512089	      0.91222653	      0.78664176	      0.60913575
      0.77693527	      0.92469297	      0.91203200	      0.78614544	      0.60976666
      0.77720849	      0.92426435	      0.91183723	      0.78564800	      0.61039919
      0.77748172	      0.92383503	      0.91164223	      0.78514945	      0.61103335
      0.77775494	      0.92340500	      0.91144699	      0.78464979	      0.61166913
      0.77802816	      0.92297427	      0.91125150	      0.78414899	      0.61230653
      0.77830138	      0.92254283	      0.91105578	      0.78364707	      0.61294557
      0.77857461	      0.92211068	      0.91085982	      0.78314402	      0.61358623
      0.77884783	      0.92167781	      0.91066362	      0.78263982	      0.61422852
      0.77912105	      0.92124422	      0.91046717	      0.78213449	      0.61487244
      0.77939427	      0.92080991	      0.91027049	      0.78162801	      0.61551799
      0.77966750	      0.92037486	      0.91007355	      0.78112038	      0.61616517
      0.77994072	      0.91993909	      0.90987638	      0.78061159	      0.61681399
      0.78021394	      0.91950259	      0.90967895	      0.78010165	      0.61746444
      0.78048717	      0.91906534	      0.90948128	      0.77959054	      0.61811653
      0.78076039	      0.91862736	      0.90928337	      0.77907826	      0.61877026
      0.78103361	      0.91818863	      0.90908520	      0.77856481	      0.61942563
      0.78130683	      0.91774915	      0.90888679	      0.77805017	      0.62008265
      0.78158006	      0.91730892	      0.90868812	      0.77753436	      0.62074131
      0.78185328	      0.91686794	      0.90848921	      0.77701736	      0.62140161
      0.78212650	      0.91642620	      0.90829004	      0.77649916	      0.62206357
      0.78239972	      0.91598370	      0.90809062	      0.77597977	      0.62272717
      0.78267295	      0.91554043	      0.90789095	      0.77545918	      0.62339243
      0.78294617	      0.91509639	      0.90769102	      0.77493738	      0.62405935
      0.78321939	      0.91465158	      0.90749083	      0.77441437	      0.62472792
      0.78349261	      0.91420599	      0.90729039	      0.77389014	      0.62539816
      0.78376584	      0.91375963	      0.90708969	      0.77336469	      0.62607005
      0.78403906	      0.91331248	      0.90688873	      0.77283801	      0.62674361
      0.78431228	      0.91286454	      0.90668751	      0.77231010	      0.62741884
      0.78458550	      0.91241582	      0.90648603	      0.77178096	      0.62809574
      0.78485873	      0.91196630	      0.90628429	      0.77125057	      0.62877431
      0.78513195	      0.91151598	      0.90608229	      0.77071893	      0.62945455
      0.78540517	      0.91106486	      0.90588002	      0.77018605	      0.63013647
      0.78567839	      0.91061294	      0.90567749	      0.76965191	      0.63082006
      0.78595162	      0.91016020	      0.90547469	      0.76911650	      0.63150534
      0.78622484	      0.90970666	      0.90527163	      0.76857983	      0.63219230
      0.78649806	      0.90925230	      0.90506830	      0.76804188	      0.63288095
      0.78677128	      0.90879712	      0.90486470	      0.76750266	      0.63357129
      0.78704451	      0.90834112	      0.90466082	      0.76696215	      0.63426332
      0.78731773	      0.90788429	      0.90445668	      0.76642036	      0.63495704
      0.78759095	      0.90742662	      0.90425227	      0.76587727	      0.63565246
      0.78786417	      0.90696813	      0.90404758	      0.76533288	      0.63634958
      0.78813740	      0.90650880	      0.90384262	      0.76478718	      0.63704840
      0.78841062	      0.90604862	      0.90363738	      0.76424018	      0.63774892
      0.78868384	      0.90558760	      0.90343186	      0.76369186	      0.63845115
      0.78895706	      0.90512573	      0.90322607	      0.76314221	      0.63915509
      0.78923029	      0.90466300	      0.90302000	      0.76259124	      0.63986074
      0.78950351	      0.90419942	      0.90281365	      0.76203894	      0.64056811
      0.78977673	      0.90373498	      0.90260702	      0.76148530	      0.64127719
      0.79004995	      0.90326967	      0.90240010	      0.76093031	      0.64198800
      0.79032318	      0.90280349	      0.90219291	      0.76037398	      0.64270052
      0.79059640	      0.90233644	      0.90198542	      0.75981628	      0.64341477
      0.79086962	      0.90186851	      0.90177765	      0.75925723	      0.64413075
      0.79114284	      0.90139970	      0.90156960	      0.75869681	      0.64484846
      0.79141607	      0.90093001	      0.90136126	      0.75813501	      0.64556791
      0.79166189	      0.90050665	      0.90117355	      0.75762837	      0.64621670
      0.79190772	      0.90008256	      0.90098562	      0.75712060	      0.64686691
      0.79215355	      0.89965776	      0.90079744	      0.75661171	      0.64751852
      0.79239938	      0.89923222	      0.90060903	      0.75610168	      0.64817154
      0.79264521	      0.89880595	      0.90042038	      0.75559052	      0.64882598
      0.79289104	      0.89837895	      0.90023150	      0.75507823	      0.64948184
      0.79313687	      0.89795120	      0.90004237	      0.75456479	      0.65013911
      0.79338269	      0.89752272	      0.89985300	      0.75405020	      0.65079780
      0.79362852	      0.89709350	      0.89966339	      0.75353446	      0.65145792
      0.79387435	      0.89666352	      0.89947354	      0.75301757	      0.65211946
      0.79412018	      0.89623280	      0.89928344	      0.75249951	      0.65278242
      0.79436601	      0.89580133	      0.89909310	      0.75198029	      0.65344682
      0.79461184	      0.89536910	      0.89890252	      0.75145989	      0.65411265
      0.79485767	      0.89493611	      0.89871168	      0.75093833	      0.65477991
      0.79510350	      0.89450235	      0.89852060	      0.75041558	      0.65544860
      0.79534932	      0.89406784	      0.89832928	      0.74989164	      0.65611874
      0.79559515	      0.89363255	      0.89813770	      0.74936652	      0.65679031
      0.79584098	      0.89319649	      0.89794587	      0.74884021	      0.65746333
      0.79608681	      0.89275966	      0.89775379	      0.74831269	      0.65813779
      0.79633264	      0.89232205	      0.89756146	      0.74778397	      0.65881370
      0.79657847	      0.89188365	      0.89736887	      0.74725405	      0.65949106
      0.79682430	      0.89144447	      0.89717603	      0.74672291	      0.66016987
      0.79707012	      0.89100451	      0.89698293	      0.74619055	      0.66085014
      0.79731595	      0.89056375	      0.89678958	      0.74565697	      0.66153186
      0.79756178	      0.89012219	      0.89659597	      0.74512216	      0.66221505
      0.79780761	      0.88967984	      0.89640210	      0.74458612	      0.66289969
      0.79805344	      0.88923669	      0.89620797	      0.74404884	      0.66358581
      0.79829927	      0.88879273	      0.89601358	      0.74351032	      0.66427338
      0.79854510	      0.88834796	      0.89581892	      0.74297055	      0.66496243
      0.79879092	      0.88790238	      0.89562401	      0.74242952	      0.66565296
      0.79903675	      0.88745598	      0.89542883	      0.74188724	      0.66634496
      0.79928258	      0.88700877	      0.89523338	      0.74134370	      0.66703843
      0.79952841	      0.88656073	      0.89503767	      0.74079889	      0.66773339
      0.79977424	      0.88611187	      0.89484169	      0.74025280	      0.66842984
      0.80002007	      0.88566218	      0.89464544	      0.73970544	      0.66912777
      0.80026590	      0.88521165	      0.89444892	      0.73915680	      0.66982719
      0.80051172	      0.88476029	      0.89425212	      0.73860686	      0.67052811
      0.80075755	      0.88430808	      0.89405506	      0.73805563	      0.67123053
      0.80100338	      0.88385503	      0.89385772	      0.73750311	      0.67193444
      0.80124921	      0.88340114	      0.89366011	      0.73694928	      0.67263986
      0.80149504	      0.88294639	      0.89346222	      0.73639414	      0.67334678
      0.80174087	      0.88249078	      0.89326406	      0.73583768	      0.67405522
      0.80198670	      0.88203432	      0.89306561	      0.73527991	      0.67476517
      0.80223253	      0.88157699	      0.89286689	      0.73472081	      0.67547664
      0.80247835	      0.88111880	      0.89266788	      0.73416038	      0.67618962
      0.80272418	      0.88065974	      0.89246859	      0.73359861	      0.67690414
      0.80297001	      0.88019980	      0.89226902	      0.73303551	      0.67762018
      0.80321584	      0.87973898	      0.89206917	      0.73247105	      0.67833775
      0.80346167	      0.87927728	      0.89186902	      0.73190525	      0.67905687
      0.80370750	      0.87881469	      0.89166859	      0.73133809	      0.67977752
      0.80395333	      0.87835121	      0.89146788	      0.73076956	      0.68049971
      0.80419915	      0.87788684	      0.89126687	      0.73019967	      0.68122346
      0.80444498	      0.87742157	      0.89106557	      0.72962840	      0.68194876
      0.80469081	      0.87695540	      0.89086397	      0.72905576	      0.68267561
      0.80493664	      0.87648832	      0.89066209	      0.72848173	      0.68340403
      0.80518247	      0.87602033	      0.89045990	      0.72790632	      0.68413401
      0.80542830	      0.87555142	      0.89025743	      0.72732951	      0.68486556
      0.80567413	      0.87508159	      0.89005465	      0.72675129	      0.68559869
      0.80591995	      0.87461084	      0.88985157	      0.72617168	      0.68633339
      0.80616578	      0.87413916	      0.88964819	      0.72559065	      0.68706968
      0.80641161	      0.87366655	      0.88944451	      0.72500821	      0.68780755
      0.80665744	      0.87319300	      0.88924052	      0.72442434	      0.68854702
      0.80690327	      0.87271851	      0.88903623	      0.72383905	      0.68928808
      0.80714910	      0.87224308	      0.88883163	      0.72325233	      0.69003075
      0.80739493	      0.87176669	      0.88862673	      0.72266417	      0.69077501
      0.80764075	      0.87128935	      0.88842151	      0.72207457	      0.69152089
      0.80788658	      0.87081106	      0.88821598	      0.72148352	      0.69226838
      0.80813241	      0.87033179	      0.88801014	      0.72089102	      0.69301748
      0.80837824	      0.86985156	      0.88780399	      0.72029706	      0.69376820
      0.80862407	      0.86937036	      0.88759751	      0.71970164	      0.69452054
      0.80886990	      0.86888818	      0.88739072	      0.71910476	      0.69527452
      0.80911573	      0.86840501	      0.88718362	      0.71850640	      0.69603011
      0.80936156	      0.86792086	      0.88697619	      0.71790656	      0.69678735
      0.80960738	      0.86743572	      0.88676843	      0.71730524	      0.69754621
      0.80985321	      0.86694958	      0.88656036	      0.71670243	      0.69830672
      0.81009904	      0.86646244	      0.88635196	      0.71609813	      0.69906886
      0.81034487	      0.86597429	      0.88614323	      0.71549234	      0.69983265
      0.81059070	      0.86548514	      0.88593417	      0.71488504	      0.70059808
      0.81083653	      0.86499496	      0.88572478	      0.71427624	      0.70136515
      0.81108236	      0.86450376	      0.88551506	      0.71366593	      0.70213388
      0.81132818	      0.86401154	      0.88530500	      0.71305411	      0.70290425
      0.81157401	      0.86351828	      0.88509461	      0.71244076	      0.70367627
      0.81181984	      0.86302399	      0.88488388	      0.71182590	      0.70444994
      0.81206567	      0.86252866	      0.88467281	      0.71120951	      0.70522527
      0.81231150	      0.86203227	      0.88446140	      0.71059159	      0.70600224
      0.81255733	      0.86153484	      0.88424965	      0.70997214	      0.70678088
      0.81280316	      0.86103635	      0.88403756	      0.70935115	      0.70756116
      0.81304898	      0.86053679	      0.88382511	      0.70872863	      0.70834310
      0.81329481	      0.86003617	      0.88361232	      0.70810456	      0.70912669
      0.81354064	      0.85953447	      0.88339918	      0.70747894	      0.70991194
      0.81378647	      0.85903169	      0.88318568	      0.70685177	      0.71069885
      0.81403230	      0.85852782	      0.88297183	      0.70622306	      0.71148741
      0.81427813	      0.85802287	      0.88275763	      0.70559278	      0.71227762
      0.81452396	      0.85751681	      0.88254307	      0.70496096	      0.71306950
      0.81476978	      0.85700966	      0.88232814	      0.70432757	      0.71386302
      0.81501561	      0.85650139	      0.88211286	      0.70369263	      0.71465821
      0.81526144	      0.85599201	      0.88189721	      0.70305612	      0.71545504
      0.81550727	      0.85548152	      0.88168120	      0.70241805	      0.71625354
      0.81572831	      0.85502154	      0.88148666	      0.70184299	      0.71697292
      0.81594934	      0.85456065	      0.88129181	      0.70126666	      0.71769364
      0.81617038	      0.85409884	      0.88109667	      0.70068907	      0.71841569
      0.81639142	      0.85363611	      0.88090123	      0.70011021	      0.71913909
      0.81661246	      0.85317244	      0.88070548	      0.69953008	      0.71986382
      0.81683349	      0.85270785	      0.88050943	      0.69894868	      0.72058989
      0.81705453	      0.85224232	      0.88031307	      0.69836602	      0.72131730
      0.81727557	      0.85177585	      0.88011640	      0.69778208	      0.72204605
      0.81749660	      0.85130843	      0.87991943	      0.69719688	      0.72277614
      0.81771764	      0.85084006	      0.87972214	      0.69661040	      0.72350757
      0.81793868	      0.85037073	      0.87952454	      0.69602266	      0.72424034
      0.81815971	      0.84990045	      0.87932662	      0.69543365	      0.72497444
      0.81838075	      0.84942920	      0.87912839	      0.69484336	      0.72570989
      0.81860179	      0.84895697	      0.87892984	      0.69425181	      0.72644667
      0.81882283	      0.84848378	      0.87873097	      0.69365899	      0.72718480
      0.81904386	      0.84800960	      0.87853178	      0.69306489	      0.72792426
      0.81926490	      0.84753445	      0.87833227	      0.69246953	      0.72866506
      0.81948594	      0.84705830	      0.87813244	      0.69187289	      0.72940721
      0.81970697	      0.84658115	      0.87793227	      0.69127499	      0.73015070
      0.81992801	      0.84610301	      0.87773178	      0.69067581	      0.73089552
      0.82014905	      0.84562386	      0.87753096	      0.69007536	      0.73164169
      0.82037008	      0.84514371	      0.87732981	      0.68947364	      0.73238921
      0.82059112	      0.84466253	      0.87712832	      0.68887065	      0.73313806
      0.82081216	      0.84418034	      0.87692650	      0.68826638	      0.73388826
      0.82103320	      0.84369713	      0.87672435	      0.68766084	      0.73463980
      0.82125423	      0.84321288	      0.87652185	      0.68705402	      0.73539269
      0.82147527	      0.84272759	      0.87631901	      0.68644592	      0.73614692
      0.82169631	      0.84224127	      0.87611583	      0.68583653	      0.73690250
      0.82191734	      0.84175390	      0.87591231	      0.68522587	      0.73765942
      0.82213838	      0.84126547	      0.87570844	      0.68461392	      0.73841769
      0.82235942	      0.84077599	      0.87550422	      0.68400068	      0.73917730
      0.82258045	      0.84028544	      0.87529966	      0.68338615	      0.73993826
      0.82280149	      0.83979383	      0.87509474	      0.68277033	      0.74070058
      0.82302253	      0.83930114	      0.87488946	      0.68215321	      0.74146424
      0.82324357	      0.83880736	      0.87468383	      0.68153478	      0.74222925
      0.82346460	      0.83831251	      0.87447784	      0.68091505	      0.74299561
      0.82368564	      0.83781656	      0.87427149	      0.68029400	      0.74376332
      0.82390668	      0.83731951	      0.87406478	      0.67967164	      0.74453239
      0.82412771	      0.83682136	      0.87385771	      0.67904796	      0.74530280
      0.82434875	      0.83632210	      0.87365027	      0.67842294	      0.74607457
      0.82456979	      0.83582172	      0.87344246	      0.67779660	      0.74684770
      0.82479082	      0.83532022	      0.87323428	      0.67716891	      0.74762218
      0.82501186	      0.83481759	      0.87302573	      0.67653987	      0.74839801
      0.82523290	      0.83431383	      0.87281680	      0.67590948	      0.74917520
      0.82545394	      0.83380892	      0.87260749	      0.67527773	      0.74995375
      0.82567497	      0.83330287	      0.87239781	      0.67464460	      0.75073366
      0.82589601	      0.83279567	      0.87218774	      0.67401010	      0.75151493
      0.82611705	      0.83228731	      0.87197729	      0.67337421	      0.75229755
      0.82633808	      0.83177778	      0.87176646	      0.67273692	      0.75308154
      0.82655912	      0.83126707	      0.87155523	      0.67209822	      0.75386689
      0.82678016	      0.83075519	      0.87134362	      0.67145811	      0.75465360
      0.82700119	      0.83024212	      0.87113161	      0.67081657	      0.75544168
      0.82722223	      0.82972786	      0.87091921	      0.67017359	      0.75623111
      0.82744327	      0.82921240	      0.87070641	      0.66952916	      0.75702192
      0.82766431	      0.82869573	      0.87049320	      0.66888326	      0.75781409
      0.82788534	      0.82817785	      0.87027960	      0.66823590	      0.75860762
      0.82810638	      0.82765875	      0.87006559	      0.66758704	      0.75940253
      0.82832742	      0.82713842	      0.86985117	      0.66693668	      0.76019880
      0.82854845	      0.82661685	      0.86963634	      0.66628481	      0.76099644
      0.82876949	      0.82609405	      0.86942110	      0.66563141	      0.76179545
      0.82899053	      0.82556999	      0.86920545	      0.66497646	      0.76259584
      0.82921156	      0.82504468	      0.86898937	      0.66431995	      0.76339759
      0.82943260	      0.82451811	      0.86877288	      0.66366186	      0.76420072
      0.82965364	      0.82399026	      0.86855596	      0.66300217	      0.76500522
      0.82987468	      0.82346114	      0.86833861	      0.66234087	      0.76581109
      0.83009571	      0.82293073	      0.86812084	      0.66167794	      0.76661835
      0.83031675	      0.82239902	      0.86790264	      0.66101336	      0.76742697
      0.83053779	      0.82186602	      0.86768400	      0.66034710	      0.76823698
      0.83075882	      0.82133170	      0.86746492	      0.65967915	      0.76904836
      0.83097986	      0.82079607	      0.86724540	      0.65900949	      0.76986112
      0.83120090	      0.82025911	      0.86702545	      0.65833809	      0.77067526
      0.83142193	      0.81972082	      0.86680504	      0.65766494	      0.77149079
      0.83164297	      0.81918119	      0.86658419	      0.65699000	      0.77230769
      0.83186401	      0.81864021	      0.86636288	      0.65631325	      0.77312597
      0.83208505	      0.81809787	      0.86614112	      0.65563468	      0.77394564
      0.83230608	      0.81755416	      0.86591891	      0.65495424	      0.77476669
      0.83250464	      0.81706457	      0.86571889	      0.65434139	      0.77550544
      0.83270321	      0.81657386	      0.86551850	      0.65372700	      0.77624531
      0.83290177	      0.81608203	      0.86531774	      0.65311105	      0.77698629
      0.83310033	      0.81558907	      0.86511659	      0.65249352	      0.77772840
      0.83329889	      0.81509498	      0.86491507	      0.65187439	      0.77847162
      0.83349745	      0.81459975	      0.86471316	      0.65125364	      0.77921596
      0.83369602	      0.81410337	      0.86451087	      0.65063124	      0.77996143
      0.83389458	      0.81360584	      0.86430818	      0.65000719	      0.78070801
      0.83409314	      0.81310714	      0.86410511	      0.64938144	      0.78145572
      0.83429170	      0.81260729	      0.86390165	      0.64875399	      0.78220455
      0.83449026	      0.81210625	      0.86369779	      0.64812481	      0.78295450
      0.83468882	      0.81160404	      0.86349353	      0.64749388	      0.78370558
      0.83488739	      0.81110064	      0.86328887	      0.64686118	      0.78445778
      0.83508595	      0.81059605	      0.86308381	      0.64622669	      0.78521111
      0.83528451	      0.81009026	      0.86287834	      0.64559038	      0.78596556
      0.83548307	      0.80958325	      0.86267246	      0.64495224	      0.78672113
      0.83568163	      0.80907504	      0.86246618	      0.64431224	      0.78747784
      0.83588020	      0.80856560	      0.86225948	      0.64367037	      0.78823566
      0.83607876	      0.80805494	      0.86205236	      0.64302661	      0.78899462
      0.83627732	      0.80754304	      0.86184483	      0.64238093	      0.78975471
      0.83647588	      0.80702989	      0.86163687	      0.64173332	      0.79051592
      0.83667444	      0.80651550	      0.86142849	      0.64108376	      0.79127826
      0.83687301	      0.80599984	      0.86121968	      0.64043222	      0.79204173
      0.83707157	      0.80548292	      0.86101045	      0.63977870	      0.79280633
      0.83727013	      0.80496473	      0.86080077	      0.63912317	      0.79357206
      0.83746869	      0.80444526	      0.86059067	      0.63846561	      0.79433892
      0.83766725	      0.80392450	      0.86038012	      0.63780601	      0.79510691
      0.83786581	      0.80340244	      0.86016913	      0.63714435	      0.79587604
      0.83806438	      0.80287908	      0.85995770	      0.63648061	      0.79664629
      0.83826294	      0.80235441	      0.85974582	      0.63581477	      0.79741768
      0.83846150	      0.80182842	      0.85953349	      0.63514682	      0.79819020
      0.83866006	      0.80130110	      0.85932071	      0.63447675	      0.79896386
      0.83885862	      0.80077244	      0.85910746	      0.63380453	      0.79973865
      0.83905719	      0.80024244	      0.85889376	      0.63313016	      0.80051457
      0.83925575	      0.79971109	      0.85867959	      0.63245361	      0.80129163
      0.83945431	      0.79917837	      0.85846496	      0.63177487	      0.80206983
      0.83965287	      0.79864429	      0.85824985	      0.63109393	      0.80284916
      0.83985143	      0.79810883	      0.85803428	      0.63041077	      0.80362963
      0.84005000	      0.79757198	      0.85781822	      0.62972538	      0.80441123
      0.84024856	      0.79703374	      0.85760168	      0.62903775	      0.80519398
      0.84044712	      0.79649409	      0.85738466	      0.62834785	      0.80597786
      0.84064568	      0.79595303	      0.85716715	      0.62765569	      0.80676288
      0.84084424	      0.79541055	      0.85694915	      0.62696124	      0.80754904
      0.84104280	      0.79486664	      0.85673066	      0.62626450	      0.80833634
      0.84124137	      0.79432129	      0.85651167	      0.62556545	      0.80912478
      0.84141998	      0.79382950	      0.85631425	      0.62493465	      0.80983498
      0.84159859	      0.79333652	      0.85611642	      0.62430197	      0.81054610
      0.84177720	      0.79284236	      0.85591818	      0.62366739	      0.81125814
      0.84195581	      0.79234701	      0.85571952	      0.62303090	      0.81197112
      0.84213442	      0.79185046	      0.85552045	      0.62239251	      0.81268501
      0.84231303	      0.79135270	      0.85532095	      0.62175219	      0.81339984
      0.84249164	      0.79085372	      0.85512103	      0.62110994	      0.81411559
      0.84267026	      0.79035353	      0.85492069	      0.62046575	      0.81483226
      0.84284887	      0.78985211	      0.85471991	      0.61981961	      0.81554987
      0.84302748	      0.78934945	      0.85451870	      0.61917152	      0.81626840
      0.84320609	      0.78884555	      0.85431706	      0.61852146	      0.81698787
      0.84338470	      0.78834040	      0.85411497	      0.61786942	      0.81770826
      0.84356331	      0.78783399	      0.85391244	      0.61721540	      0.81842959
      0.84374192	      0.78732632	      0.85370947	      0.61655938	      0.81915185
      0.84392053	      0.78681737	      0.85350605	      0.61590136	      0.81987504
      0.84409915	      0.78630715	      0.85330217	      0.61524132	      0.82059916
      0.84427776	      0.78579563	      0.85309784	      0.61457926	      0.82132422
      0.84445637	      0.78528282	      0.85289305	      0.61391517	      0.82205021
      0.84463498	      0.78476871	      0.85268780	      0.61324902	      0.82277715
      0.84481359	      0.78425328	      0.85248208	      0.61258082	      0.82350502
      0.84499220	      0.78373654	      0.85227589	      0.61191055	      0.82423383
      0.84517081	      0.78321846	      0.85206923	      0.61123819	      0.82496357
      0.84534942	      0.78269905	      0.85186209	      0.61056374	      0.82569426
      0.84552804	      0.78217830	      0.85165447	      0.60988718	      0.82642587
      0.84570665	      0.78165620	      0.85144636	      0.60920851	      0.82715839
      0.84588526	      0.78113273	      0.85123776	      0.60852769	      0.82789183
      0.84606387	      0.78060789	      0.85102867	      0.60784473	      0.82862617
      0.84622392	      0.78013642	      0.85084088	      0.60723089	      0.82928498
      0.84638398	      0.77966383	      0.85065269	      0.60661530	      0.82994451
      0.84654403	      0.77919012	      0.85046410	      0.60599796	      0.83060475
      0.84670408	      0.77871528	      0.85027510	      0.60537884	      0.83126570
      0.84686413	      0.77823932	      0.85008568	      0.60475794	      0.83192737
      0.84702419	      0.77776221	      0.84989585	      0.60413525	      0.83258974
      0.84718424	      0.77728397	      0.84970560	      0.60351075	      0.83325282
      0.84734429	      0.77680456	      0.84951493	      0.60288443	      0.83391661
      0.84750435	      0.77632400	      0.84932384	      0.60225628	      0.83458109
      0.84766440	      0.77584228	      0.84913232	      0.60162628	      0.83524628
      0.84782445	      0.77535938	      0.84894036	      0.60099443	      0.83591217
      0.84798451	      0.77487531	      0.84874797	      0.60036071	      0.83657876
      0.84814456	      0.77439004	      0.84855515	      0.59972510	      0.83724606
      0.84830461	      0.77390359	      0.84836188	      0.59908759	      0.83791405
      0.84846467	      0.77341593	      0.84816816	      0.59844817	      0.83858274
      0.84862472	      0.77292707	      0.84797400	      0.59780682	      0.83925214
      0.84878477	      0.77243699	      0.84777938	      0.59716353	      0.83992224
      0.84894482	      0.77194569	      0.84758430	      0.59651828	      0.84059304
      0.84910488	      0.77145316	      0.84738876	      0.59587106	      0.84126455
      0.84924832	      0.77101071	      0.84721312	      0.59528933	      0.84186695
      0.84939176	      0.77056725	      0.84703710	      0.59470599	      0.84246993
      0.84953520	      0.77012279	      0.84686071	      0.59412104	      0.84307348
      0.84967864	      0.76967732	      0.84668393	      0.59353445	      0.84367760
      0.84982208	      0.76923083	      0.84650676	      0.59294622	      0.84428230
      0.84996552	      0.76878332	      0.84632921	      0.59235634	      0.84488757
      0.85010896	      0.76833479	      0.84615126	      0.59176480	      0.84549343
      0.85025240	      0.76788521	      0.84597291	      0.59117157	      0.84609987
      0.85039584	      0.76743460	      0.84579416	      0.59057667	      0.84670689
      0.85053928	      0.76698295	      0.84561501	      0.58998006	      0.84731451
      0.85068272	      0.76653024	      0.84543545	      0.58938174	      0.84792272
      0.85082615	      0.76607647	      0.84525548	      0.58878169	      0.84853152
      0.85096959	      0.76562163	      0.84507510	      0.58817992	      0.84914093
      0.85111303	      0.76516573	      0.84489430	      0.58757639	      0.84975094
      0.85125647	      0.76470874	      0.84471307	      0.58697111	      0.85036155
      0.85139991	      0.76425068	      0.84453142	      0.58636406	      0.85097279
      0.85152897	      0.76383762	      0.84436762	      0.58581638	      0.85152324
      0.85165802	      0.76342368	      0.84420347	      0.58526725	      0.85207419
      0.85178707	      0.76300884	      0.84403896	      0.58471666	      0.85262566
      0.85191612	      0.76259311	      0.84387410	      0.58416460	      0.85317764
      0.85204517	      0.76217647	      0.84370887	      0.58361107	      0.85373014
      0.85217422	      0.76175892	      0.84354328	      0.58305606	      0.85428315
      0.85230328	      0.76134046	      0.84337732	      0.58249955	      0.85483670
      0.85243233	      0.76092107	      0.84321099	      0.58194155	      0.85539078
      0.85256138	      0.76050076	      0.84304429	      0.58138204	      0.85594539
      0.85269043	      0.76007952	      0.84287720	      0.58082102	      0.85650055
      0.85281948	      0.75965734	      0.84270974	      0.58025848	      0.85705626
      0.85294854	      0.75923421	      0.84254188	      0.57969440	      0.85761252
      0.85307759	      0.75881014	      0.84237364	      0.57912880	      0.85816935
      0.85320664	      0.75838511	      0.84220501	      0.57856165	      0.85872674
      0.85333569	      0.75795911	      0.84203597	      0.57799296	      0.85928470
      0.85346474	      0.75753215	      0.84186653	      0.57742271	      0.85984325
      0.85359379	      0.75710422	      0.84169669	      0.57685090	      0.86040238
      0.85372285	      0.75667530	      0.84152644	      0.57627752	      0.86096211
      0.85383826	      0.75629087	      0.84137383	      0.57576341	      0.86146320
      0.85395368	      0.75590564	      0.84122088	      0.57524803	      0.86196479
      0.85406909	      0.75551961	      0.84106759	      0.57473139	      0.86246686
      0.85418451	      0.75513277	      0.84091396	      0.57421349	      0.86296944
      0.85429992	      0.75474513	      0.84075999	      0.57369432	      0.86347252
      0.85441534	      0.75435666	      0.84060567	      0.57317388	      0.86397612
      0.85453075	      0.75396738	      0.84045099	      0.57265218	      0.86448024
      0.85464617	      0.75357726	      0.84029596	      0.57212920	      0.86498488
      0.85476158	      0.75318632	      0.84014058	      0.57160494	      0.86549006
      0.85487700	      0.75279453	      0.83998482	      0.57107942	      0.86599578
      0.85499241	      0.75240190	      0.83982871	      0.57055262	      0.86650204
      0.85510783	      0.75200841	      0.83967222	      0.57002456	      0.86700886
      0.85522324	      0.75161407	      0.83951535	      0.56949523	      0.86751625
      0.85533866	      0.75121887	      0.83935811	      0.56896463	      0.86802420
      0.85545407	      0.75082279	      0.83920049	      0.56843277	      0.86853274
      0.85553803	      0.75053412	      0.83908559	      0.56804509	      0.86890303
      0.85562198	      0.75024499	      0.83897048	      0.56765675	      0.86927364
      0.85572780	      0.74987989	      0.83882509	      0.56716633	      0.86974121
      0.85583362	      0.74951403	      0.83867937	      0.56667487	      0.87020931
      0.85593944	      0.74914742	      0.83853332	      0.56618237	      0.87067792
      0.85604527	      0.74878005	      0.83838692	      0.56568884	      0.87114706
      0.85615109	      0.74841190	      0.83824018	      0.56519430	      0.87161674
      0.85625691	      0.74804298	      0.83809309	      0.56469874	      0.87208696
      0.85636273	      0.74767328	      0.83794565	      0.56420218	      0.87255775
      0.85646855	      0.74730279	      0.83779785	      0.56370464	      0.87302909
      0.85657437	      0.74693150	      0.83764969	      0.56320613	      0.87350101
      0.85668019	      0.74655942	      0.83750116	      0.56270667	      0.87397351
      0.85678601	      0.74618652	      0.83735227	      0.56220627	      0.87444660
      0.85689183	      0.74581281	      0.83720300	      0.56170497	      0.87492030
      0.85699765	      0.74543828	      0.83705336	      0.56120277	      0.87539460
      0.85710347	      0.74506292	      0.83690333	      0.56069972	      0.87586952
      0.85720929	      0.74468672	      0.83675292	      0.56019584	      0.87634508
      0.85731511	      0.74430967	      0.83660212	      0.55969117	      0.87682127
      0.85742093	      0.74393178	      0.83645092	      0.55918575	      0.87729812
      0.85752675	      0.74355302	      0.83629932	      0.55867962	      0.87777563
      0.85763257	      0.74317339	      0.83614732	      0.55817282	      0.87825381
      0.85773839	      0.74279289	      0.83599491	      0.55766543	      0.87873267
      0.85784421	      0.74241150	      0.83584209	      0.55715750	      0.87921223
      0.85795003	      0.74202921	      0.83568884	      0.55664909	      0.87969249
      0.85805585	      0.74164602	      0.83553517	      0.55614030	      0.88017347
      0.85816167	      0.74126192	      0.83538107	      0.55563119	      0.88065517
      0.85826749	      0.74087690	      0.83522654	      0.55512188	      0.88113762
      0.85837331	      0.74049094	      0.83507156	      0.55461247	      0.88162082
      0.85847913	      0.74010405	      0.83491614	      0.55410307	      0.88210478
      0.85858496	      0.73971620	      0.83476026	      0.55359380	      0.88258952
      0.85871214	      0.73924880	      0.83457232	      0.55298209	      0.88317314
      0.85883932	      0.73877998	      0.83438371	      0.55237101	      0.88375792
      0.85896650	      0.73830974	      0.83419441	      0.55176077	      0.88434389
      0.85909368	      0.73783806	      0.83400442	      0.55115161	      0.88493107
      0.85922086	      0.73736491	      0.83381374	      0.55054373	      0.88551947
      0.85934804	      0.73689027	      0.83362233	      0.54993730	      0.88610913
      0.85947522	      0.73641413	      0.83343020	      0.54933243	      0.88670006
      0.85960240	      0.73593646	      0.83323734	      0.54872918	      0.88729230
      0.85972958	      0.73545724	      0.83304372	      0.54812759	      0.88788586
      0.85985676	      0.73497645	      0.83284935	      0.54752766	      0.88848078
      0.85998394	      0.73449406	      0.83265420	      0.54692939	      0.88907708
      0.86011112	      0.73401005	      0.83245827	      0.54633279	      0.88967478
      0.86023829	      0.73352440	      0.83226154	      0.54573788	      0.89027392
      0.86036547	      0.73303708	      0.83206400	      0.54514466	      0.89087452
      0.86049265	      0.73254806	      0.83186563	      0.54455314	      0.89147661
      0.86054091	      0.73236207	      0.83179015	      0.54432915	      0.89170545
      0.86061671	      0.73206940	      0.83167133	      0.54397780	      0.89206537
      0.86099571	      0.73059667	      0.83107264	      0.54223024	      0.89387332
      0.86237498	      0.72509626	      0.82882432	      0.53600277	      0.90057558
      0.86375425	      0.71935681	      0.82645501	      0.52999201	      0.90746797
      0.86513352	      0.71336290	      0.82395098	      0.52421075	      0.91452502
      0.86636486	      0.70779275	      0.82159253	      0.51925468	      0.92092853
      0.86759620	      0.70201818	      0.81911157	      0.51450303	      0.92738880
      0.86882753	      0.69604497	      0.81650363	      0.50996679	      0.93386200
      0.87005887	      0.68988101	      0.81376599	      0.50565730	      0.94030202
      0.87129021	      0.68353556	      0.81089762	      0.50158587	      0.94666197
      0.87252155	      0.67701868	      0.80789915	      0.49776334	      0.95289532
      0.87375288	      0.67034109	      0.80477279	      0.49419943	      0.95895654
      0.87498422	      0.66351460	      0.80152218	      0.49090186	      0.96480121
      0.87621556	      0.65655308	      0.79815229	      0.48787541	      0.97038656
      0.87744690	      0.64947364	      0.79466922	      0.48512081	      0.97567238
      0.87757003	      0.64876000	      0.79431495	      0.48486018	      0.97618303
      0.87818570	      0.64517820	      0.79252794	      0.48359703	      0.97868454
      0.87820051	      0.64509178	      0.79248464	      0.48356746	      0.97874363
      0.87821051	      0.64503341	      0.79245539	      0.48354752	      0.97878350
      0.87822161	      0.64496861	      0.79242291	      0.48352539	      0.97882774
      0.87823161	      0.64491024	      0.79239364	      0.48350548	      0.97886756
      0.87824161	      0.64485186	      0.79236438	      0.48348559	      0.97890736
      0.87825161	      0.64479348	      0.79233510	      0.48346572	      0.97894713
      0.87826161	      0.64473509	      0.79230582	      0.48344586	      0.97898688
      0.87827161	      0.64467670	      0.79227653	      0.48342602	      0.97902661
      0.87828161	      0.64461830	      0.79224723	      0.48340620	      0.97906631
      0.87829161	      0.64455990	      0.79221793	      0.48338640	      0.97910599
      0.87830161	      0.64450149	      0.79218862	      0.48336661	      0.97914564
      0.87831161	      0.64444308	      0.79215931	      0.48334684	      0.97918527
      0.87832161	      0.64438466	      0.79212999	      0.48332709	      0.97922488
      0.87833161	      0.64432623	      0.79210066	      0.48330735	      0.97926446
      0.87834161	      0.64426781	      0.79207132	      0.48328763	      0.97930402
      0.87835161	      0.64420937	      0.79204198	      0.48326793	      0.97934355
      0.87836161	      0.64415093	      0.79201263	      0.48324825	      0.97938306
      0.87837161	      0.64409249	      0.79198328	      0.48322858	      0.97942255
      0.87838161	      0.64403404	      0.79195392	      0.48320893	      0.97946201
      0.87839161	      0.64397559	      0.79192455	      0.48318930	      0.97950144
      0.87840235	      0.64391281	      0.79189300	      0.48316823	      0.97954377
      0.87841235	      0.64385435	      0.79186362	      0.48314864	      0.97958315
      0.87842235	      0.64379589	      0.79183423	      0.48312906	      0.97962250
      0.87843235	      0.64373743	      0.79180484	      0.48310950	      0.97966183
      0.87844235	      0.64367896	      0.79177545	      0.48308995	      0.97970113
      0.87845235	      0.64362049	      0.79174604	      0.48307042	      0.97974040
      0.87846235	      0.64356203	      0.79171664	      0.48305091	      0.97977963
      0.87847235	      0.64350356	      0.79168723	      0.48303142	      0.97981884
      0.87848235	      0.64344509	      0.79165781	      0.48301194	      0.97985801
      0.87849235	      0.64338663	      0.79162839	      0.48299249	      0.97989715
      0.87850235	      0.64332816	      0.79159897	      0.48297304	      0.97993625
      0.87851235	      0.64326971	      0.79156954	      0.48295362	      0.97997531
      0.87852235	      0.64321126	      0.79154011	      0.48293421	      0.98001433
      0.87853235	      0.64315281	      0.79151069	      0.48291482	      0.98005331
      0.87854235	      0.64309438	      0.79148126	      0.48289545	      0.98009225
      0.87855235	      0.64303595	      0.79145182	      0.48287609	      0.98013113
      0.87856235	      0.64297754	      0.79142239	      0.48285676	      0.98016997
      0.87857235	      0.64291914	      0.79139297	      0.48283743	      0.98020875
      0.87858465	      0.64284735	      0.79135678	      0.48281370	      0.98025636
      0.87859694	      0.64277559	      0.79132060	      0.48278999	      0.98030388
      0.87861211	      0.64268710	      0.79127597	      0.48276078	      0.98036238
      0.87863063	      0.64257919	      0.79122152	      0.48272517	      0.98043355
      0.87864676	      0.64248523	      0.79117410	      0.48269420	      0.98049536
      0.87866290	      0.64239135	      0.79112669	      0.48266326	      0.98055696
      0.87867739	      0.64230714	      0.79108415	      0.48263552	      0.98061207
      0.87869187	      0.64222302	      0.79104163	      0.48260782	      0.98066699
      0.87870636	      0.64213899	      0.79099914	      0.48258015	      0.98072170
      0.87872085	      0.64205507	      0.79095669	      0.48255252	      0.98077620
      0.87873534	      0.64197127	      0.79091427	      0.48252493	      0.98083046
      0.87874983	      0.64188758	      0.79087188	      0.48249737	      0.98088447
      0.87876432	      0.64180403	      0.79082954	      0.48246984	      0.98093824
      0.87877880	      0.64172061	      0.79078725	      0.48244235	      0.98099174
      0.87879329	      0.64163734	      0.79074500	      0.48241490	      0.98104497
      0.87880778	      0.64155423	      0.79070281	      0.48238748	      0.98109792
      0.87882227	      0.64147128	      0.79066066	      0.48236010	      0.98115057
      0.87883676	      0.64138850	      0.79061858	      0.48233275	      0.98120293
      0.87885125	      0.64130589	      0.79057655	      0.48230544	      0.98125499
      0.87886573	      0.64122347	      0.79053458	      0.48227817	      0.98130673
      0.87888022	      0.64114123	      0.79049267	      0.48225093	      0.98135815
      0.87889471	      0.64105919	      0.79045083	      0.48222372	      0.98140924
      0.87890920	      0.64097735	      0.79040905	      0.48219656	      0.98146001
      0.87892369	      0.64089572	      0.79036734	      0.48216942	      0.98151045
      0.87893818	      0.64081429	      0.79032570	      0.48214232	      0.98156054
      0.87895266	      0.64073307	      0.79028414	      0.48211526	      0.98161029
      0.87896715	      0.64065207	      0.79024264	      0.48208824	      0.98165970
      0.87898164	      0.64057130	      0.79020122	      0.48206124	      0.98170876
      0.87899613	      0.64049074	      0.79015987	      0.48203429	      0.98175747
      0.87901062	      0.64041041	      0.79011859	      0.48200737	      0.98180583
      0.87902510	      0.64033031	      0.79007739	      0.48198048	      0.98185384
      0.87903959	      0.64025044	      0.79003627	      0.48195363	      0.98190149
      0.87905408	      0.64017081	      0.78999523	      0.48192682	      0.98194879
      0.87907172	      0.64007419	      0.78994538	      0.48189423	      0.98200587
      0.87908935	      0.63997792	      0.78989564	      0.48186169	      0.98206243
      0.87910699	      0.63988200	      0.78984602	      0.48182920	      0.98211846
      0.87912462	      0.63978644	      0.78979652	      0.48179677	      0.98217397
      0.87914226	      0.63969123	      0.78974714	      0.48176438	      0.98222894
      0.87915989	      0.63959637	      0.78969788	      0.48173205	      0.98228339
      0.87917752	      0.63950187	      0.78964874	      0.48169977	      0.98233732
      0.87919516	      0.63940773	      0.78959972	      0.48166755	      0.98239073
      0.87921279	      0.63931394	      0.78955082	      0.48163537	      0.98244361
      0.87923479	      0.63919748	      0.78949001	      0.48159532	      0.98250883
      0.87925678	      0.63908157	      0.78942939	      0.48155535	      0.98257325
      0.87927877	      0.63896621	      0.78936896	      0.48151546	      0.98263687
      0.87930076	      0.63885140	      0.78930871	      0.48147565	      0.98269971
      0.87932734	      0.63871336	      0.78923615	      0.48142765	      0.98277460
      0.87935392	      0.63857612	      0.78916386	      0.48137976	      0.98284836
      0.87938050	      0.63843967	      0.78909185	      0.48133198	      0.98292098
      0.87940707	      0.63830400	      0.78902011	      0.48128433	      0.98299250
      0.87943941	      0.63814002	      0.78893321	      0.48122651	      0.98307800
      0.87947174	      0.63797718	      0.78884672	      0.48116887	      0.98316189
      0.87950407	      0.63781548	      0.78876064	      0.48111140	      0.98324418
      0.87953640	      0.63765490	      0.78867495	      0.48105410	      0.98332490
      0.87957600	      0.63745977	      0.78857056	      0.48098417	      0.98342163
      0.87961559	      0.63726629	      0.78846677	      0.48091449	      0.98351608
      0.87965518	      0.63707444	      0.78836358	      0.48084507	      0.98360826
      0.87969478	      0.63688421	      0.78826098	      0.48077590	      0.98369824
      0.87974453	      0.63664742	      0.78813288	      0.48068935	      0.98380820
      0.87979429	      0.63641312	      0.78800571	      0.48060320	      0.98391480
      0.87984404	      0.63618127	      0.78787946	      0.48051745	      0.98401809
      0.87990418	      0.63590426	      0.78772807	      0.48041433	      0.98413862
      0.87996431	      0.63563073	      0.78757801	      0.48031180	      0.98425455
      0.88002445	      0.63536061	      0.78742925	      0.48020985	      0.98436599
      0.88010100	      0.63502166	      0.78724178	      0.48008090	      0.98450153
      0.88017755	      0.63468806	      0.78705638	      0.47995289	      0.98463020
      0.88025410	      0.63435974	      0.78687304	      0.47982581	      0.98475223
      0.88035348	      0.63394122	      0.78663805	      0.47966220	      0.98490111
      0.88045285	      0.63353126	      0.78640644	      0.47950013	      0.98503961
      0.88055223	      0.63312970	      0.78617815	      0.47933960	      0.98516817
      0.88067308	      0.63265244	      0.78590493	      0.47914643	      0.98531174
      0.88079394	      0.63218710	      0.78563647	      0.47895549	      0.98544198
      0.88091479	      0.63173342	      0.78537267	      0.47876677	      0.98555960
      0.88103565	      0.63129114	      0.78511344	      0.47858025	      0.98566528
      0.88115650	      0.63085999	      0.78485871	      0.47839590	      0.98575968
      0.88127735	      0.63043971	      0.78460838	      0.47821371	      0.98584345
      0.88142334	      0.62994610	      0.78431175	      0.47799648	      0.98593138
      0.88156933	      0.62946742	      0.78402129	      0.47778233	      0.98600582
      0.88171532	      0.62900312	      0.78373684	      0.47757122	      0.98606787
      0.88192158	      0.62837062	      0.78334494	      0.47727807	      0.98613649
      0.88210499	      0.62783026	      0.78300602	      0.47702237	      0.98618081
      0.88228839	      0.62730959	      0.78267583	      0.47677125	      0.98621123
      0.88247180	      0.62680764	      0.78235411	      0.47652465	      0.98622910
      0.88265520	      0.62632350	      0.78204061	      0.47628248	      0.98623543
      0.88283861	      0.62585638	      0.78173509	      0.47604467	      0.98623097
      0.88302201	      0.62540555	      0.78143733	      0.47581114	      0.98621633
      0.88323584	      0.62489968	      0.78109968	      0.47554418	      0.98618719
      0.88342459	      0.62447011	      0.78080985	      0.47531317	      0.98615129
      0.88361334	      0.62405589	      0.78052751	      0.47508643	      0.98610643
      0.88380209	      0.62365649	      0.78025242	      0.47486388	      0.98605312
      0.88397170	      0.62330983	      0.78001127	      0.47466740	      0.98599844
      0.88414130	      0.62297439	      0.77977566	      0.47447417	      0.98593770
      0.88431090	      0.62264979	      0.77954545	      0.47428413	      0.98587125
      0.88448050	      0.62233569	      0.77932050	      0.47409722	      0.98579944
      0.88465011	      0.62203173	      0.77910068	      0.47391338	      0.98572258
      0.88481971	      0.62173755	      0.77888585	      0.47373255	      0.98564103
      0.88498931	      0.62145279	      0.77867588	      0.47355468	      0.98555510
      0.88520599	      0.62110212	      0.77841453	      0.47333162	      0.98543947
      0.88542267	      0.62076552	      0.77816068	      0.47311318	      0.98531787
      0.88569970	      0.62035450	      0.77784667	      0.47284040	      0.98515475
      0.88593230	      0.62002518	      0.77759185	      0.47261686	      0.98501201
      0.88617283	      0.61969888	      0.77733652	      0.47239081	      0.98485968
      0.88641335	      0.61938619	      0.77708922	      0.47216982	      0.98470330
      0.88665387	      0.61908631	      0.77684970	      0.47195372	      0.98454355
      0.88689440	      0.61879846	      0.77661768	      0.47174237	      0.98438110
      0.88713492	      0.61852193	      0.77639294	      0.47153564	      0.98421652
      0.88737544	      0.61825604	      0.77617522	      0.47133339	      0.98405032
      0.88761596	      0.61800018	      0.77596432	      0.47113549	      0.98388295
      0.88785649	      0.61775374	      0.77576001	      0.47094181	      0.98371478
      0.88809701	      0.61751620	      0.77556208	      0.47075222	      0.98354610
      0.88833753	      0.61728705	      0.77537034	      0.47056661	      0.98337713
      0.88857806	      0.61706582	      0.77518458	      0.47038485	      0.98320803
      0.88881858	      0.61685207	      0.77500464	      0.47020683	      0.98303888
      0.88905910	      0.61664540	      0.77483031	      0.47003245	      0.98286974
      0.88915092	      0.61656830	      0.77476521	      0.46996682	      0.98280517
      0.88923905	      0.61649519	      0.77470346	      0.46990430	      0.98274319
      0.88932718	      0.61642295	      0.77464242	      0.46984224	      0.98268122
      0.88940354	      0.61636104	      0.77459011	      0.46978884	      0.98262752
      0.88947989	      0.61629976	      0.77453833	      0.46973579	      0.98257382
      0.88954461	      0.61624831	      0.77449485	      0.46969108	      0.98252831
      0.88960933	      0.61619729	      0.77445173	      0.46964662	      0.98248280
      0.88967404	      0.61614670	      0.77440899	      0.46960239	      0.98243729
      0.88973219	      0.61610162	      0.77437089	      0.46956286	      0.98239640
      0.88979033	      0.61605687	      0.77433309	      0.46952352	      0.98235551
      0.88984848	      0.61601245	      0.77429558	      0.46948437	      0.98231462
      0.88990662	      0.61596837	      0.77425835	      0.46944540	      0.98227374
      0.88996476	      0.61592462	      0.77422141	      0.46940662	      0.98223285
      0.89002291	      0.61588118	      0.77418475	      0.46936803	      0.98219196
      0.89007509	      0.61584248	      0.77415210	      0.46933355	      0.98215526
      0.89012727	      0.61580403	      0.77411966	      0.46929921	      0.98211857
      0.89017945	      0.61576583	      0.77408745	      0.46926502	      0.98208187
      0.89023163	      0.61572788	      0.77405546	      0.46923098	      0.98204518
      0.89028381	      0.61569018	      0.77402370	      0.46919707	      0.98200848
      0.89033599	      0.61565272	      0.77399215	      0.46916332	      0.98197179
      0.89038817	      0.61561551	      0.77396082	      0.46912970	      0.98193510
      0.89044035	      0.61557853	      0.77392970	      0.46909622	      0.98189840
      0.89049253	      0.61554180	      0.77389880	      0.46906289	      0.98186171
      0.89054471	      0.61550530	      0.77386811	      0.46902969	      0.98182501
      0.89059689	      0.61546904	      0.77383764	      0.46899664	      0.98178832
      0.89064907	      0.61543300	      0.77380737	      0.46896372	      0.98175162
      0.89070125	      0.61539720	      0.77377732	      0.46893093	      0.98171493
      0.89075343	      0.61536162	      0.77374747	      0.46889829	      0.98167823
      0.89080561	      0.61532628	      0.77371783	      0.46886577	      0.98164154
      0.89085779	      0.61529115	      0.77368839	      0.46883340	      0.98160484
      0.89090997	      0.61525625	      0.77365916	      0.46880115	      0.98156815
      0.89096215	      0.61522157	      0.77363013	      0.46876904	      0.98153145
      0.89101433	      0.61518711	      0.77360130	      0.46873706	      0.98149476
      0.89106651	      0.61515286	      0.77357267	      0.46870521	      0.98145806
      0.89111869	      0.61511883	      0.77354424	      0.46867349	      0.98142137
      0.89117087	      0.61508502	      0.77351600	      0.46864190	      0.98138468
      0.89122305	      0.61505142	      0.77348797	      0.46861044	      0.98134798
      0.89127523	      0.61501803	      0.77346012	      0.46857910	      0.98131129
      0.89132741	      0.61498485	      0.77343247	      0.46854790	      0.98127459
      0.89137959	      0.61495187	      0.77340501	      0.46851681	      0.98123790
      0.89143178	      0.61491911	      0.77337775	      0.46848586	      0.98120120
      0.89148396	      0.61488655	      0.77335067	      0.46845503	      0.98116451
      0.89153614	      0.61485420	      0.77332378	      0.46842432	      0.98112781
      0.89158832	      0.61482204	      0.77329707	      0.46839373	      0.98109112
      0.89164050	      0.61479010	      0.77327056	      0.46836327	      0.98105442
      0.89169268	      0.61475835	      0.77324422	      0.46833293	      0.98101773
      0.89174486	      0.61472680	      0.77321807	      0.46830271	      0.98098104
      0.89179704	      0.61469545	      0.77319210	      0.46827261	      0.98094434
      0.89184922	      0.61466429	      0.77316631	      0.46824263	      0.98090765
      0.89190140	      0.61463334	      0.77314070	      0.46821277	      0.98087095
      0.89195358	      0.61460258	      0.77311527	      0.46818303	      0.98083426
      0.89200576	      0.61457201	      0.77309001	      0.46815340	      0.98079756
      0.89205794	      0.61454163	      0.77306493	      0.46812389	      0.98076087
      0.89211012	      0.61451145	      0.77304002	      0.46809449	      0.98072418
      0.89216230	      0.61448146	      0.77301529	      0.46806522	      0.98068748
      0.89221448	      0.61445166	      0.77299072	      0.46803605	      0.98065079
      0.89226666	      0.61442205	      0.77296633	      0.46800700	      0.98061409
      0.89231884	      0.61439263	      0.77294210	      0.46797806	      0.98057740
      0.89237102	      0.61436339	      0.77291804	      0.46794923	      0.98054070
      0.89242320	      0.61433434	      0.77289415	      0.46792052	      0.98050401
      0.89247538	      0.61430548	      0.77287042	      0.46789192	      0.98046732
      0.89252756	      0.61427680	      0.77284685	      0.46786342	      0.98043062
      0.89259197	      0.61424166	      0.77281798	      0.46782840	      0.98038533
      0.89265639	      0.61420679	      0.77278936	      0.46779355	      0.98034003
      0.89272080	      0.61417220	      0.77276098	      0.46775886	      0.98029474
      0.89278521	      0.61413788	      0.77273283	      0.46772433	      0.98024944
      0.89286922	      0.61409354	      0.77269648	      0.46767955	      0.98019037
      0.89295322	      0.61404966	      0.77266052	      0.46763504	      0.98013129
      0.89303481	      0.61400747	      0.77262597	      0.46759206	      0.98007391
      0.89311641	      0.61396572	      0.77259178	      0.46754934	      0.98001654
      0.89318491	      0.61393100	      0.77256335	      0.46751367	      0.97996837
      0.89325341	      0.61389657	      0.77253517	      0.46747818	      0.97992020
      0.89332191	      0.61386244	      0.77250724	      0.46744285	      0.97987203
      0.89338307	      0.61383221	      0.77248250	      0.46741146	      0.97982901
      0.89344424	      0.61380222	      0.77245795	      0.46738020	      0.97978600
      0.89350541	      0.61377245	      0.77243359	      0.46734908	      0.97974299
      0.89356658	      0.61374292	      0.77240941	      0.46731809	      0.97969997
      0.89362775	      0.61371362	      0.77238542	      0.46728724	      0.97965696
      0.89368892	      0.61368454	      0.77236161	      0.46725652	      0.97961394
      0.89375009	      0.61365569	      0.77233798	      0.46722593	      0.97957093
      0.89380459	      0.61363017	      0.77231707	      0.46719878	      0.97953260
      0.89385910	      0.61360482	      0.77229629	      0.46717174	      0.97949427
      0.89391361	      0.61357965	      0.77227566	      0.46714480	      0.97945594
      0.89396812	      0.61355466	      0.77225516	      0.46711797	      0.97941761
      0.89402263	      0.61352984	      0.77223480	      0.46709123	      0.97937928
      0.89407713	      0.61350519	      0.77221457	      0.46706460	      0.97934095
      0.89413164	      0.61348071	      0.77219446	      0.46703806	      0.97930262
      0.89418615	      0.61345640	      0.77217449	      0.46701163	      0.97926429
      0.89424066	      0.61343226	      0.77215465	      0.46698530	      0.97922596
      0.89429517	      0.61340829	      0.77213493	      0.46695906	      0.97918762
      0.89434967	      0.61338449	      0.77211533	      0.46693293	      0.97914929
      0.89440418	      0.61336085	      0.77209586	      0.46690689	      0.97911096
      0.89445869	      0.61333737	      0.77207651	      0.46688095	      0.97907263
      0.89451320	      0.61331406	      0.77205727	      0.46685511	      0.97903430
      0.89456771	      0.61329090	      0.77203816	      0.46682936	      0.97899597
      0.89462221	      0.61326791	      0.77201916	      0.46680371	      0.97895764
      0.89467672	      0.61324508	      0.77200028	      0.46677815	      0.97891931
      0.89473123	      0.61322240	      0.77198151	      0.46675268	      0.97888098
      0.89478574	      0.61319988	      0.77196285	      0.46672732	      0.97884265
      0.89484024	      0.61317751	      0.77194430	      0.46670204	      0.97880432
      0.89489475	      0.61315530	      0.77192586	      0.46667686	      0.97876599
      0.89494926	      0.61313324	      0.77190753	      0.46665176	      0.97872766
      0.89500377	      0.61311133	      0.77188931	      0.46662677	      0.97868933
      0.89505828	      0.61308957	      0.77187118	      0.46660186	      0.97865100
      0.89511278	      0.61306796	      0.77185317	      0.46657704	      0.97861267
      0.89516729	      0.61304650	      0.77183525	      0.46655231	      0.97857434
      0.89522180	      0.61302518	      0.77181743	      0.46652767	      0.97853601
      0.89527631	      0.61300401	      0.77179971	      0.46650313	      0.97849768
      0.89533082	      0.61298297	      0.77178209	      0.46647867	      0.97845936
      0.89538532	      0.61296208	      0.77176456	      0.46645429	      0.97842103
      0.89543983	      0.61294133	      0.77174713	      0.46643001	      0.97838270
      0.89549434	      0.61292072	      0.77172979	      0.46640581	      0.97834437
      0.89554885	      0.61290025	      0.77171255	      0.46638170	      0.97830604
      0.89560336	      0.61287991	      0.77169539	      0.46635768	      0.97826771
      0.89565786	      0.61285971	      0.77167832	      0.46633374	      0.97822938
      0.89571237	      0.61283964	      0.77166134	      0.46630988	      0.97819105
      0.89576688	      0.61281971	      0.77164445	      0.46628611	      0.97815272
      0.89582139	      0.61279990	      0.77162764	      0.46626243	      0.97811439
      0.89587590	      0.61278022	      0.77161091	      0.46623883	      0.97807606
      0.89593040	      0.61276067	      0.77159427	      0.46621531	      0.97803773
      0.89598491	      0.61274125	      0.77157771	      0.46619188	      0.97799940
      0.89603942	      0.61272196	      0.77156123	      0.46616852	      0.97796107
      0.89609393	      0.61270279	      0.77154483	      0.46614525	      0.97792274
      0.89614844	      0.61268374	      0.77152850	      0.46612206	      0.97788441
      0.89620294	      0.61266481	      0.77151226	      0.46609895	      0.97784608
      0.89625745	      0.61264600	      0.77149608	      0.46607592	      0.97780775
      0.89631196	      0.61262731	      0.77147999	      0.46605298	      0.97776942
      0.89636647	      0.61260874	      0.77146396	      0.46603011	      0.97773109
      0.89642098	      0.61259029	      0.77144801	      0.46600732	      0.97769277
      0.89647548	      0.61257195	      0.77143213	      0.46598461	      0.97765444
      0.89652999	      0.61255373	      0.77141632	      0.46596198	      0.97761611
      0.89658450	      0.61253561	      0.77140057	      0.46593942	      0.97757778
      0.89663901	      0.61251761	      0.77138490	      0.46591694	      0.97753945
      0.89669352	      0.61249972	      0.77136929	      0.46589454	      0.97750112
      0.89674802	      0.61248194	      0.77135375	      0.46587222	      0.97746279
      0.89680253	      0.61246427	      0.77133827	      0.46584997	      0.97742446
      0.89685704	      0.61244670	      0.77132286	      0.46582780	      0.97738613
      0.89692262	      0.61242570	      0.77130440	      0.46580123	      0.97734002
      0.89698820	      0.61240486	      0.77128602	      0.46577476	      0.97729390
      0.89705378	      0.61238416	      0.77126774	      0.46574840	      0.97724779
      0.89711936	      0.61236361	      0.77124954	      0.46572215	      0.97720167
      0.89718494	      0.61234320	      0.77123143	      0.46569600	      0.97715556
      0.89725052	      0.61232294	      0.77121340	      0.46566996	      0.97710944
      0.89731610	      0.61230282	      0.77119545	      0.46564403	      0.97706333
      0.89738168	      0.61228283	      0.77117758	      0.46561819	      0.97701722
      0.89744726	      0.61226299	      0.77115979	      0.46559247	      0.97697110
      0.89751284	      0.61224328	      0.77114208	      0.46556684	      0.97692499
      0.89757842	      0.61222370	      0.77112444	      0.46554132	      0.97687887
      0.89764401	      0.61220425	      0.77110688	      0.46551590	      0.97683276
      0.89770959	      0.61218493	      0.77108939	      0.46549058	      0.97678664
      0.89777517	      0.61216574	      0.77107197	      0.46546536	      0.97674053
      0.89785437	      0.61214274	      0.77105103	      0.46543503	      0.97668484
      0.89793356	      0.61211991	      0.77103019	      0.46540485	      0.97662915
      0.89801276	      0.61209727	      0.77100945	      0.46537482	      0.97657346
      0.89809196	      0.61207480	      0.77098881	      0.46534492	      0.97651777
      0.89817116	      0.61205250	      0.77096826	      0.46531517	      0.97646208
      0.89825036	      0.61203037	      0.77094781	      0.46528555	      0.97640639
      0.89832956	      0.61200841	      0.77092744	      0.46525608	      0.97635070
      0.89840876	      0.61198662	      0.77090717	      0.46522674	      0.97629501
      0.89848796	      0.61196498	      0.77088698	      0.46519754	      0.97623932
      0.89858409	      0.61193894	      0.77086259	      0.46516228	      0.97617172
      0.89868023	      0.61191312	      0.77083833	      0.46512721	      0.97610412
      0.89877637	      0.61188754	      0.77081418	      0.46509234	      0.97603652
      0.89887251	      0.61186217	      0.77079015	      0.46505767	      0.97596892
      0.89896865	      0.61183703	      0.77076624	      0.46502319	      0.97590132
      0.89906478	      0.61181209	      0.77074244	      0.46498890	      0.97583372
      0.89918482	      0.61178126	      0.77071288	      0.46494635	      0.97574931
      0.89930486	      0.61175075	      0.77068348	      0.46490409	      0.97566491
      0.89942490	      0.61172055	      0.77065425	      0.46486212	      0.97558050
      0.89957396	      0.61168348	      0.77061817	      0.46481040	      0.97547569
      0.89972302	      0.61164688	      0.77058233	      0.46475912	      0.97537088
      0.89990429	      0.61160297	      0.77053905	      0.46469733	      0.97524342
      0.90006030	      0.61156570	      0.77050206	      0.46464465	      0.97513372
      0.90021630	      0.61152890	      0.77046531	      0.46459243	      0.97502403
      0.90035610	      0.61149631	      0.77043257	      0.46454601	      0.97492573
      0.90049590	      0.61146408	      0.77040000	      0.46449995	      0.97482743
      0.90063570	      0.61143220	      0.77036762	      0.46445425	      0.97472913
      0.90077551	      0.61140066	      0.77033540	      0.46440888	      0.97463083
      0.90091531	      0.61136946	      0.77030335	      0.46436387	      0.97453253
      0.90105511	      0.61133859	      0.77027146	      0.46431919	      0.97443423
      0.90119491	      0.61130805	      0.77023972	      0.46427484	      0.97433593
      0.90133471	      0.61127782	      0.77020815	      0.46423083	      0.97423764
      0.90147452	      0.61124790	      0.77017673	      0.46418714	      0.97413934
      0.90161432	      0.61121829	      0.77014545	      0.46414377	      0.97404104
      0.90175412	      0.61118898	      0.77011433	      0.46410072	      0.97394274
      0.90189392	      0.61115997	      0.77008334	      0.46405799	      0.97384445
      0.90203372	      0.61113125	      0.77005250	      0.46401557	      0.97374615
      0.90217353	      0.61110281	      0.77002180	      0.46397346	      0.97364785
      0.90231333	      0.61107465	      0.76999124	      0.46393165	      0.97354956
      0.90245313	      0.61104677	      0.76996081	      0.46389014	      0.97345126
      0.90259293	      0.61101916	      0.76993051	      0.46384892	      0.97335296
      0.90273273	      0.61099182	      0.76990034	      0.46380800	      0.97325467
      0.90287254	      0.61096474	      0.76987031	      0.46376737	      0.97315637
      0.90301234	      0.61093792	      0.76984040	      0.46372703	      0.97305808
      0.90315214	      0.61091136	      0.76981061	      0.46368697	      0.97295979
      0.90329194	      0.61088505	      0.76978095	      0.46364719	      0.97286149
      0.90343175	      0.61085898	      0.76975142	      0.46360768	      0.97276320
      0.90357155	      0.61083316	      0.76972200	      0.46356845	      0.97266490
      0.90374048	      0.61080229	      0.76968662	      0.46352141	      0.97254613
      0.90390941	      0.61077176	      0.76965141	      0.46347476	      0.97242736
      0.90407834	      0.61074158	      0.76961637	      0.46342849	      0.97230859
      0.90424726	      0.61071172	      0.76958150	      0.46338259	      0.97218983
      0.90441619	      0.61068220	      0.76954680	      0.46333708	      0.97207110
      0.90462115	      0.61064683	      0.76950492	      0.46328235	      0.97192710
      0.90482610	      0.61061192	      0.76946328	      0.46322815	      0.97178323
      0.90503106	      0.61057747	      0.76942188	      0.46317448	      0.97163955
      0.90531553	      0.61053041	      0.76936480	      0.46310084	      0.97144064
      0.90553927	      0.61049399	      0.76932023	      0.46304361	      0.97128480
      0.90576946	      0.61045707	      0.76927465	      0.46298535	      0.97112521
      0.90599965	      0.61042068	      0.76922936	      0.46292770	      0.97096661
      0.90622985	      0.61038482	      0.76918435	      0.46287065	      0.97080924
      0.90642964	      0.61035411	      0.76914552	      0.46282163	      0.97067385
      0.90662944	      0.61032379	      0.76910689	      0.46277304	      0.97053975
      0.90682923	      0.61029384	      0.76906847	      0.46272489	      0.97040714
      0.90702903	      0.61026427	      0.76903026	      0.46267717	      0.97027618
      0.90722882	      0.61023506	      0.76899225	      0.46262986	      0.97014704
      0.90742861	      0.61020621	      0.76895444	      0.46258298	      0.97001990
      0.90762841	      0.61017771	      0.76891684	      0.46253650	      0.96989492
      0.90780709	      0.61015252	      0.76888338	      0.46249528	      0.96978509
      0.90798576	      0.61012761	      0.76885008	      0.46245438	      0.96967719
      0.90816444	      0.61010296	      0.76881694	      0.46241379	      0.96957131
      0.90834312	      0.61007859	      0.76878395	      0.46237351	      0.96946753
      0.90852179	      0.61005447	      0.76875112	      0.46233354	      0.96936591
      0.90870047	      0.61003062	      0.76871845	      0.46229387	      0.96926652
      0.90887915	      0.61000702	      0.76868593	      0.46225450	      0.96916940
      0.90905782	      0.60998368	      0.76865356	      0.46221543	      0.96907459
      0.90923650	      0.60996059	      0.76862135	      0.46217665	      0.96898212
      0.90941518	      0.60993774	      0.76858929	      0.46213815	      0.96889201
      0.90959385	      0.60991513	      0.76855738	      0.46209994	      0.96880428
      0.90977253	      0.60989277	      0.76852562	      0.46206201	      0.96871893
      0.90995121	      0.60987064	      0.76849401	      0.46202436	      0.96863596
      0.91012989	      0.60984875	      0.76846255	      0.46198698	      0.96855536
      0.91030856	      0.60982708	      0.76843124	      0.46194987	      0.96847713
      0.91048724	      0.60980564	      0.76840007	      0.46191303	      0.96840124
      0.91066592	      0.60978443	      0.76836905	      0.46187645	      0.96832768
      0.91084459	      0.60976343	      0.76833817	      0.46184014	      0.96825641
      0.91102327	      0.60974266	      0.76830744	      0.46180408	      0.96818742
      0.91120195	      0.60972210	      0.76827686	      0.46176828	      0.96812067
      0.91138062	      0.60970175	      0.76824641	      0.46173273	      0.96805611
      0.91155930	      0.60968161	      0.76821611	      0.46169742	      0.96799373
      0.91173798	      0.60966168	      0.76818595	      0.46166237	      0.96793347
      0.91191665	      0.60964196	      0.76815593	      0.46162755	      0.96787531
      0.91209533	      0.60962243	      0.76812605	      0.46159298	      0.96781919
      0.91227401	      0.60960310	      0.76809631	      0.46155864	      0.96776508
      0.91245269	      0.60958397	      0.76806671	      0.46152454	      0.96771293
      0.91263136	      0.60956504	      0.76803725	      0.46149067	      0.96766270
      0.91281004	      0.60954629	      0.76800793	      0.46145703	      0.96761435
      0.91298872	      0.60952773	      0.76797874	      0.46142361	      0.96756783
      0.91316739	      0.60950936	      0.76794969	      0.46139042	      0.96752310
      0.91334607	      0.60949117	      0.76792077	      0.46135745	      0.96748012
      0.91352475	      0.60947316	      0.76789198	      0.46132470	      0.96743883
      0.91370342	      0.60945534	      0.76786333	      0.46129217	      0.96739921
      0.91388210	      0.60943768	      0.76783482	      0.46125985	      0.96736120
      0.91406078	      0.60942021	      0.76780643	      0.46122774	      0.96732477
      0.91423945	      0.60940290	      0.76777818	      0.46119584	      0.96728987
      0.91441813	      0.60938576	      0.76775006	      0.46116415	      0.96725645
      0.91459681	      0.60936879	      0.76772207	      0.46113266	      0.96722449
      0.91477549	      0.60935199	      0.76769421	      0.46110138	      0.96719394
      0.91495416	      0.60933535	      0.76766647	      0.46107030	      0.96716475
      0.91513284	      0.60931887	      0.76763887	      0.46103941	      0.96713690
      0.91531152	      0.60930254	      0.76761139	      0.46100872	      0.96711034
      0.91549019	      0.60928638	      0.76758404	      0.46097823	      0.96708504
      0.91566887	      0.60927037	      0.76755682	      0.46094792	      0.96706095
      0.91584755	      0.60925451	      0.76752972	      0.46091781	      0.96703805
      0.91602622	      0.60923880	      0.76750274	      0.46088788	      0.96701629
      0.91620490	      0.60922324	      0.76747589	      0.46085814	      0.96699565
      0.91638358	      0.60920783	      0.76744917	      0.46082859	      0.96697609
      0.91656226	      0.60919256	      0.76742256	      0.46079921	      0.96695758
      0.91674093	      0.60917743	      0.76739608	      0.46077002	      0.96694008
      0.91691961	      0.60916245	      0.76736972	      0.46074101	      0.96692357
      0.91709829	      0.60914760	      0.76734348	      0.46071217	      0.96690801
      0.91727696	      0.60913289	      0.76731736	      0.46068350	      0.96689337
      0.91745564	      0.60911832	      0.76729136	      0.46065501	      0.96687963
      0.91763432	      0.60910388	      0.76726548	      0.46062669	      0.96686676
      0.91781299	      0.60908957	      0.76723972	      0.46059854	      0.96685472
      0.91799167	      0.60907539	      0.76721408	      0.46057055	      0.96684350
      0.91817035	      0.60906134	      0.76718855	      0.46054273	      0.96683306
      0.91834902	      0.60904742	      0.76716314	      0.46051508	      0.96682339
      0.91852770	      0.60903363	      0.76713784	      0.46048759	      0.96681445
      0.91870638	      0.60901995	      0.76711266	      0.46046026	      0.96680622
      0.91888506	      0.60900640	      0.76708759	      0.46043309	      0.96679869
      0.91906373	      0.60899297	      0.76706264	      0.46040607	      0.96679182
      0.91924241	      0.60897966	      0.76703780	      0.46037921	      0.96678559
      0.91942109	      0.60896646	      0.76701308	      0.46035251	      0.96677999
      0.91959976	      0.60895338	      0.76698846	      0.46032596	      0.96677499
      0.91977844	      0.60894042	      0.76696396	      0.46029956	      0.96677057
      0.91995712	      0.60892756	      0.76693957	      0.46027331	      0.96676672
      0.92013579	      0.60891482	      0.76691529	      0.46024721	      0.96676341
      0.92031447	      0.60890219	      0.76689111	      0.46022126	      0.96676062
      0.92049315	      0.60888967	      0.76686705	      0.46019545	      0.96675834
      0.92067182	      0.60887725	      0.76684309	      0.46016979	      0.96675656
      0.92085050	      0.60886494	      0.76681925	      0.46014427	      0.96675524
      0.92102918	      0.60885273	      0.76679551	      0.46011890	      0.96675439
      0.92120786	      0.60884063	      0.76677187	      0.46009366	      0.96675397
      0.92138653	      0.60882863	      0.76674834	      0.46006856	      0.96675398
      0.92156521	      0.60881673	      0.76672492	      0.46004360	      0.96675440
      0.92174389	      0.60880492	      0.76670160	      0.46001878	      0.96675522
      0.92192256	      0.60879322	      0.76667839	      0.45999409	      0.96675643
      0.92210124	      0.60878161	      0.76665528	      0.45996953	      0.96675800
      0.92227992	      0.60877010	      0.76663227	      0.45994511	      0.96675993
      0.92245859	      0.60875868	      0.76660937	      0.45992082	      0.96676220
      0.92263727	      0.60874735	      0.76658657	      0.45989666	      0.96676481
      0.92281595	      0.60873611	      0.76656387	      0.45987263	      0.96676773
      0.92299462	      0.60872497	      0.76654126	      0.45984872	      0.96677096
      0.92317330	      0.60871391	      0.76651876	      0.45982494	      0.96677450
      0.92335198	      0.60870295	      0.76649636	      0.45980129	      0.96677831
      0.92353066	      0.60869207	      0.76647406	      0.45977777	      0.96678241
      0.92370933	      0.60868127	      0.76645186	      0.45975436	      0.96678677
      0.92388801	      0.60867056	      0.76642975	      0.45973108	      0.96679139
      0.92406669	      0.60865993	      0.76640775	      0.45970792	      0.96679625
      0.92424536	      0.60864939	      0.76638584	      0.45968488	      0.96680136
      0.92442404	      0.60863893	      0.76636402	      0.45966196	      0.96680669
      0.92460272	      0.60862855	      0.76634230	      0.45963915	      0.96681224
      0.92478139	      0.60861824	      0.76632068	      0.45961647	      0.96681801
      0.92496007	      0.60860802	      0.76629915	      0.45959389	      0.96682399
      0.92513875	      0.60859787	      0.76627772	      0.45957144	      0.96683016
      0.92531743	      0.60858780	      0.76625637	      0.45954910	      0.96683652
      0.92549610	      0.60857781	      0.76623513	      0.45952687	      0.96684306
      0.92567478	      0.60856789	      0.76621397	      0.45950475	      0.96684978
      0.92585346	      0.60855804	      0.76619291	      0.45948274	      0.96685667
      0.92603213	      0.60854827	      0.76617194	      0.45946084	      0.96686372
      0.92621081	      0.60853857	      0.76615105	      0.45943906	      0.96687093
      0.92638949	      0.60852894	      0.76613026	      0.45941738	      0.96687828
      0.92656816	      0.60851938	      0.76610956	      0.45939580	      0.96688579
      0.92674684	      0.60850988	      0.76608895	      0.45937434	      0.96689343
      0.92692552	      0.60850046	      0.76606843	      0.45935298	      0.96690120
      0.92710419	      0.60849110	      0.76604800	      0.45933172	      0.96690911
      0.92728287	      0.60848182	      0.76602765	      0.45931057	      0.96691714
      0.92746155	      0.60847259	      0.76600739	      0.45928952	      0.96692528
      0.92764023	      0.60846343	      0.76598722	      0.45926857	      0.96693354
      0.92781890	      0.60845434	      0.76596714	      0.45924772	      0.96694191
      0.92799758	      0.60844531	      0.76594714	      0.45922697	      0.96695039
      0.92817626	      0.60843634	      0.76592723	      0.45920632	      0.96695896
      0.92835493	      0.60842743	      0.76590740	      0.45918577	      0.96696763
      0.92853361	      0.60841858	      0.76588765	      0.45916532	      0.96697639
      0.92871229	      0.60840980	      0.76586799	      0.45914497	      0.96698525
      0.92889096	      0.60840107	      0.76584842	      0.45912471	      0.96699418
      0.92906964	      0.60839240	      0.76582892	      0.45910454	      0.96700320
      0.92924832	      0.60838379	      0.76580951	      0.45908448	      0.96701230
      0.92942699	      0.60837524	      0.76579019	      0.45906450	      0.96702147
      0.92960567	      0.60836675	      0.76577094	      0.45904462	      0.96703071
      0.92978435	      0.60835831	      0.76575177	      0.45902483	      0.96704002
      0.92996303	      0.60834992	      0.76573269	      0.45900513	      0.96704940
      0.93014170	      0.60834159	      0.76571368	      0.45898552	      0.96705884
      0.93032038	      0.60833331	      0.76569476	      0.45896601	      0.96706834
      0.93049906	      0.60832509	      0.76567591	      0.45894658	      0.96707790
      0.93067773	      0.60831692	      0.76565714	      0.45892724	      0.96708751
      0.93085641	      0.60830880	      0.76563846	      0.45890799	      0.96709717
      0.93103509	      0.60830073	      0.76561985	      0.45888883	      0.96710688
      0.93121376	      0.60829272	      0.76560131	      0.45886975	      0.96711664
      0.93139244	      0.60828475	      0.76558286	      0.45885076	      0.96712645
      0.93157112	      0.60827683	      0.76556448	      0.45883185	      0.96713630
      0.93174979	      0.60826897	      0.76554617	      0.45881303	      0.96714619
      0.93192847	      0.60826115	      0.76552795	      0.45879429	      0.96715611
      0.93210715	      0.60825337	      0.76550979	      0.45877564	      0.96716608
      0.93228583	      0.60824565	      0.76549172	      0.45875707	      0.96717608
      0.93246450	      0.60823797	      0.76547371	      0.45873858	      0.96718611
      0.93264318	      0.60823034	      0.76545578	      0.45872017	      0.96719618
      0.93282186	      0.60822275	      0.76543793	      0.45870185	      0.96720628
      0.93300053	      0.60821521	      0.76542015	      0.45868360	      0.96721640
      0.93317921	      0.60820771	      0.76540244	      0.45866543	      0.96722655
      0.93335789	      0.60820026	      0.76538480	      0.45864735	      0.96723673
      0.93357253	      0.60819136	      0.76536371	      0.45862572	      0.96724899
      0.93378717	      0.60818253	      0.76534272	      0.45860421	      0.96726128
      0.93394474	      0.60817608	      0.76532738	      0.45858849	      0.96727032
      0.93413914	      0.60816817	      0.76530852	      0.45856917	      0.96728150
      0.93433354	      0.60816031	      0.76528975	      0.45854995	      0.96729269
      0.93452554	      0.60815259	      0.76527129	      0.45853105	      0.96730377
      0.93471754	      0.60814493	      0.76525291	      0.45851223	      0.96731487
      0.93491646	      0.60813703	      0.76523396	      0.45849283	      0.96732639
      0.93511538	      0.60812918	      0.76521508	      0.45847352	      0.96733792
      0.93530572	      0.60812171	      0.76519710	      0.45845513	      0.96734897
      0.93549606	      0.60811429	      0.76517920	      0.45843682	      0.96736004
      0.93569548	      0.60810656	      0.76516053	      0.45841772	      0.96737164
      0.93589490	      0.60809887	      0.76514193	      0.45839871	      0.96738326
      0.93607864	      0.60809183	      0.76512488	      0.45838128	      0.96739398
      0.93626237	      0.60808483	      0.76510789	      0.45836392	      0.96740470
      0.93646337	      0.60807722	      0.76508938	      0.45834501	      0.96741644
      0.93666438	      0.60806965	      0.76507096	      0.45832619	      0.96742818
      0.93683107	      0.60806340	      0.76505575	      0.45831065	      0.96743793
      0.93703878	      0.60805566	      0.76503686	      0.45829136	      0.96745008
      0.93724650	      0.60804797	      0.76501807	      0.45827217	      0.96746224
      0.93740657	      0.60804207	      0.76500364	      0.45825744	      0.96747162
      0.93760049	      0.60803496	      0.76498623	      0.45823967	      0.96748297
      0.93779440	      0.60802789	      0.76496890	      0.45822198	      0.96749434
      0.93798962	      0.60802081	      0.76495152	      0.45820424	      0.96750578
      0.93818484	      0.60801377	      0.76493422	      0.45818658	      0.96751722
      0.93836234	      0.60800740	      0.76491855	      0.45817060	      0.96752762
      0.93853985	      0.60800106	      0.76490294	      0.45815467	      0.96753803
      0.93873937	      0.60799397	      0.76488546	      0.45813685	      0.96754973
      0.93893890	      0.60798692	      0.76486806	      0.45811910	      0.96756142
      0.93909528	      0.60798143	      0.76485448	      0.45810525	      0.96757059
      0.93929605	      0.60797440	      0.76483710	      0.45808753	      0.96758235
      0.93949683	      0.60796741	      0.76481980	      0.45806989	      0.96759412
      0.93965558	      0.60796191	      0.76480618	      0.45805600	      0.96760342
      0.93985404	      0.60795507	      0.76478921	      0.45803870	      0.96761504
      0.94005250	      0.60794826	      0.76477231	      0.45802147	      0.96762666
      0.94021411	      0.60794274	      0.76475860	      0.45800750	      0.96763612
      0.94042542	      0.60793556	      0.76474075	      0.45798930	      0.96764849
      0.94063672	      0.60792842	      0.76472298	      0.45797119	      0.96766085
      0.94079261	      0.60792318	      0.76470992	      0.45795788	      0.96766996
      0.94094850	      0.60791795	      0.76469690	      0.45794462	      0.96767908
      0.94112193	      0.60791216	      0.76468247	      0.45792991	      0.96768921
      0.94129535	      0.60790640	      0.76466809	      0.45791526	      0.96769934
      0.94148522	      0.60790012	      0.76465241	      0.45789929	      0.96771042
      0.94167508	      0.60789387	      0.76463679	      0.45788337	      0.96772150
      0.94183086	      0.60788876	      0.76462402	      0.45787037	      0.96773059
      0.94203502	      0.60788210	      0.76460734	      0.45785338	      0.96774249
      0.94223919	      0.60787547	      0.76459074	      0.45783647	      0.96775438
      0.94239879	      0.60787031	      0.76457781	      0.45782330	      0.96776367
      0.94255839	      0.60786517	      0.76456493	      0.45781018	      0.96777296
      0.94273271	      0.60785957	      0.76455090	      0.45779589	      0.96778310
      0.94290702	      0.60785400	      0.76453692	      0.45778166	      0.96779323
      0.94308839	      0.60784823	      0.76452243	      0.45776690	      0.96780377
      0.94326977	      0.60784248	      0.76450800	      0.45775220	      0.96781430
      0.94342452	      0.60783760	      0.76449572	      0.45773970	      0.96782328
      0.94363789	      0.60783089	      0.76447887	      0.45772253	      0.96783565
      0.94385126	      0.60782422	      0.76446208	      0.45770544	      0.96784801
      0.94398554	      0.60782003	      0.76445155	      0.45769472	      0.96785578
      0.94411983	      0.60781586	      0.76444105	      0.45768403	      0.96786355
      0.94430474	      0.60781014	      0.76442664	      0.45766936	      0.96787425
      0.94448966	      0.60780444	      0.76441229	      0.45765474	      0.96788494
      0.94465552	      0.60779935	      0.76439946	      0.45764168	      0.96789452
      0.94482138	      0.60779427	      0.76438667	      0.45762866	      0.96790409
      0.94497594	      0.60778956	      0.76437479	      0.45761656	      0.96791300
      0.94518539	      0.60778320	      0.76435875	      0.45760023	      0.96792508
      0.94539483	      0.60777687	      0.76434278	      0.45758397	      0.96793714
      0.94554036	      0.60777249	      0.76433172	      0.45757271	      0.96794551
      0.94568589	      0.60776812	      0.76432069	      0.45756149	      0.96795388
      0.94582241	      0.60776403	      0.76431038	      0.45755099	      0.96796173
      0.94604103	      0.60775751	      0.76429392	      0.45753423	      0.96797428
      0.94619421	      0.60775296	      0.76428243	      0.45752253	      0.96798308
      0.94634740	      0.60774843	      0.76427097	      0.45751087	      0.96799186
      0.94650059	      0.60774391	      0.76425955	      0.45749924	      0.96800064
      0.94665659	      0.60773932	      0.76424795	      0.45748744	      0.96800958
      0.94686760	      0.60773314	      0.76423233	      0.45747153	      0.96802166
      0.94707860	      0.60772698	      0.76421676	      0.45745568	      0.96803372
      0.94722277	      0.60772279	      0.76420616	      0.45744490	      0.96804196
      0.94736694	      0.60771861	      0.76419560	      0.45743414	      0.96805019
      0.94753239	      0.60771383	      0.76418350	      0.45742183	      0.96805963
      0.94774052	      0.60770783	      0.76416835	      0.45740640	      0.96807150
      0.94792882	      0.60770243	      0.76415469	      0.45739250	      0.96808223
      0.94816156	      0.60769579	      0.76413788	      0.45737538	      0.96809548
      0.94830967	      0.60769157	      0.76412722	      0.45736453	      0.96810390
      0.94849029	      0.60768645	      0.76411426	      0.45735134	      0.96811417
      0.94866271	      0.60768157	      0.76410193	      0.45733878	      0.96812396
      0.94888166	      0.60767541	      0.76408633	      0.45732290	      0.96813638
      0.94902423	      0.60767141	      0.76407620	      0.45731260	      0.96814447
      0.94924940	      0.60766511	      0.76406027	      0.45729638	      0.96815722
      0.94939209	      0.60766113	      0.76405021	      0.45728614	      0.96816530
      0.94953477	      0.60765717	      0.76404018	      0.45727593	      0.96817337
      0.94971387	      0.60765220	      0.76402762	      0.45726315	      0.96818350
      0.94990293	      0.60764698	      0.76401442	      0.45724970	      0.96819418
      0.95009199	      0.60764178	      0.76400125	      0.45723631	      0.96820485
      0.95024750	      0.60763751	      0.76399046	      0.45722532	      0.96821362
      0.95040301	      0.60763326	      0.76397970	      0.45721437	      0.96822238
      0.95057789	      0.60762849	      0.76396764	      0.45720209	      0.96823223
      0.95075276	      0.60762373	      0.76395562	      0.45718985	      0.96824207
      0.95092764	      0.60761899	      0.76394363	      0.45717765	      0.96825191
      0.95108328	      0.60761479	      0.76393300	      0.45716683	      0.96826066
      0.95123892	      0.60761059	      0.76392240	      0.45715604	      0.96826940
      0.95139456	      0.60760641	      0.76391182	      0.45714528	      0.96827813
      0.95156366	      0.60760188	      0.76390037	      0.45713362	      0.96828762
      0.95173276	      0.60759736	      0.76388895	      0.45712200	      0.96829709
      0.95190186	      0.60759286	      0.76387757	      0.45711041	      0.96830656
      0.95207096	      0.60758836	      0.76386622	      0.45709886	      0.96831603
      0.95221085	      0.60758466	      0.76385686	      0.45708934	      0.96832385
      0.95235074	      0.60758096	      0.76384753	      0.45707983	      0.96833167
      0.95253303	      0.60757616	      0.76383539	      0.45706748	      0.96834186
      0.95271532	      0.60757137	      0.76382330	      0.45705518	      0.96835203
      0.95285305	      0.60756776	      0.76381419	      0.45704591	      0.96835972
      0.95299078	      0.60756416	      0.76380510	      0.45703666	      0.96836739
      0.95317360	      0.60755939	      0.76379308	      0.45702442	      0.96837758
      0.95335641	      0.60755464	      0.76378109	      0.45701222	      0.96838776
      0.95349308	      0.60755109	      0.76377215	      0.45700312	      0.96839536
      0.95362974	      0.60754756	      0.76376324	      0.45699405	      0.96840296
      0.95381300	      0.60754283	      0.76375132	      0.45698192	      0.96841315
      0.95399626	      0.60753811	      0.76373944	      0.45696983	      0.96842332
      0.95412931	      0.60753470	      0.76373083	      0.45696107	      0.96843071
      0.95426237	      0.60753129	      0.76372225	      0.45695234	      0.96843809
      0.95444662	      0.60752659	      0.76371040	      0.45694028	      0.96844830
      0.95463087	      0.60752189	      0.76369858	      0.45692826	      0.96845851
      0.95476180	      0.60751857	      0.76369021	      0.45691974	      0.96846576
      0.95489273	      0.60751525	      0.76368186	      0.45691124	      0.96847300
      0.95507746	      0.60751058	      0.76367011	      0.45689928	      0.96848322
      0.95526219	      0.60750592	      0.76365839	      0.45688736	      0.96849342
      0.95539084	      0.60750268	      0.76365026	      0.45687908	      0.96850053
      0.95551949	      0.60749945	      0.76364214	      0.45687082	      0.96850763
      0.95570454	      0.60749482	      0.76363049	      0.45685898	      0.96851784
      0.95588959	      0.60749020	      0.76361888	      0.45684717	      0.96852804
      0.95601650	      0.60748704	      0.76361094	      0.45683909	      0.96853503
      0.95614342	      0.60748388	      0.76360302	      0.45683103	      0.96854202
      0.95632880	      0.60747928	      0.76359147	      0.45681929	      0.96855223
      0.95651418	      0.60747470	      0.76357997	      0.45680758	      0.96856242
      0.95663892	      0.60747162	      0.76357225	      0.45679973	      0.96856928
      0.95676366	      0.60746855	      0.76356454	      0.45679189	      0.96857613
      0.95694899	      0.60746399	      0.76355312	      0.45678028	      0.96858631
      0.95713433	      0.60745945	      0.76354174	      0.45676870	      0.96859648
      0.95725823	      0.60745642	      0.76353414	      0.45676098	      0.96860328
      0.95738213	      0.60745340	      0.76352657	      0.45675328	      0.96861007
      0.95756817	      0.60744886	      0.76351522	      0.45674174	      0.96862026
      0.95773384	      0.60744484	      0.76350515	      0.45673150	      0.96862934
      0.95787780	      0.60744135	      0.76349642	      0.45672262	      0.96863722
      0.95802175	      0.60743787	      0.76348771	      0.45671377	      0.96864509
      0.95820280	      0.60743350	      0.76347679	      0.45670266	      0.96865499
      0.95833754	      0.60743026	      0.76346868	      0.45669442	      0.96866235
      0.95847228	      0.60742702	      0.76346059	      0.45668619	      0.96866971
      0.95863854	      0.60742303	      0.76345063	      0.45667607	      0.96867879
      0.95880330	      0.60741909	      0.76344078	      0.45666607	      0.96868778
      0.95896806	      0.60741516	      0.76343097	      0.45665609	      0.96869676
      0.95913282	      0.60741123	      0.76342118	      0.45664614	      0.96870574
      0.95926978	      0.60740798	      0.76341306	      0.45663789	      0.96871320
      0.95940674	      0.60740473	      0.76340496	      0.45662966	      0.96872066
      0.95954370	      0.60740149	      0.76339688	      0.45662145	      0.96872811
      0.95972395	      0.60739723	      0.76338627	      0.45661067	      0.96873792
      0.95987848	      0.60739358	      0.76337719	      0.45660146	      0.96874632
      0.96003302	      0.60738995	      0.76336814	      0.45659226	      0.96875472
      0.96018755	      0.60738632	      0.76335912	      0.45658309	      0.96876311
      0.96032478	      0.60738311	      0.76335112	      0.45657497	      0.96877056
      0.96046201	      0.60737990	      0.76334314	      0.45656687	      0.96877801
      0.96064008	      0.60737574	      0.76333281	      0.45655638	      0.96878767
      0.96077667	      0.60737256	      0.76332491	      0.45654835	      0.96879507
      0.96091325	      0.60736939	      0.76331702	      0.45654035	      0.96880248
      0.96104984	      0.60736622	      0.76330915	      0.45653236	      0.96880987
      0.96122877	      0.60736207	      0.76329886	      0.45652192	      0.96881956
      0.96137889	      0.60735861	      0.76329026	      0.45651318	      0.96882769
      0.96152900	      0.60735514	      0.76328167	      0.45650447	      0.96883581
      0.96167912	      0.60735169	      0.76327311	      0.45649578	      0.96884392
      0.96182924	      0.60734824	      0.76326456	      0.45648711	      0.96885204
      0.96197935	      0.60734480	      0.76325604	      0.45647845	      0.96886015
      0.96212947	      0.60734136	      0.76324753	      0.45646983	      0.96886825
      0.96227958	      0.60733794	      0.76323904	      0.45646122	      0.96887636
      0.96242970	      0.60733451	      0.76323058	      0.45645263	      0.96888446
      0.96257981	      0.60733110	      0.76322213	      0.45644406	      0.96889255
      0.96271064	      0.60732813	      0.76321478	      0.45643661	      0.96889960
      0.96284147	      0.60732516	      0.76320745	      0.45642918	      0.96890666
      0.96302013	      0.60732112	      0.76319746	      0.45641905	      0.96891628
      0.96315556	      0.60731806	      0.76318990	      0.45641139	      0.96892357
      0.96329100	      0.60731500	      0.76318237	      0.45640375	      0.96893086
      0.96342643	      0.60731196	      0.76317484	      0.45639612	      0.96893815
      0.96360240	      0.60730800	      0.76316509	      0.45638624	      0.96894761
      0.96374631	      0.60730478	      0.76315713	      0.45637818	      0.96895535
      0.96389023	      0.60730155	      0.76314919	      0.45637013	      0.96896308
      0.96403414	      0.60729834	      0.76314127	      0.45636211	      0.96897082
      0.96417805	      0.60729513	      0.76313336	      0.45635410	      0.96897854
      0.96432197	      0.60729192	      0.76312547	      0.45634611	      0.96898627
      0.96446588	      0.60728872	      0.76311760	      0.45633814	      0.96899399
      0.96460979	      0.60728553	      0.76310974	      0.45633019	      0.96900171
      0.96476914	      0.60728200	      0.76310106	      0.45632140	      0.96901026
      0.96492849	      0.60727848	      0.76309241	      0.45631264	      0.96901880
      0.96505409	      0.60727570	      0.76308559	      0.45630574	      0.96902553
      0.96517969	      0.60727294	      0.76307880	      0.45629886	      0.96903225
      0.96536358	      0.60726889	      0.76306886	      0.45628882	      0.96904210
      0.96549277	      0.60726605	      0.76306190	      0.45628177	      0.96904902
      0.96562196	      0.60726322	      0.76305495	      0.45627475	      0.96905593
      0.96578281	      0.60725970	      0.76304632	      0.45626601	      0.96906453
      0.96593622	      0.60725635	      0.76303811	      0.45625771	      0.96907274
      0.96608963	      0.60725300	      0.76302991	      0.45624942	      0.96908094
      0.96624304	      0.60724966	      0.76302173	      0.45624115	      0.96908913
      0.96637216	      0.60724686	      0.76301486	      0.45623421	      0.96909603
      0.96650129	      0.60724405	      0.76300800	      0.45622728	      0.96910293
      0.96663041	      0.60724125	      0.76300115	      0.45622036	      0.96910982
      0.96681034	      0.60723736	      0.76299163	      0.45621075	      0.96911942
      0.96694623	      0.60723443	      0.76298446	      0.45620350	      0.96912667
      0.96708213	      0.60723150	      0.76297730	      0.45619627	      0.96913392
      0.96721802	      0.60722857	      0.76297016	      0.45618906	      0.96914117
      0.96739386	      0.60722479	      0.76296093	      0.45617975	      0.96915054
      0.96751493	      0.60722219	      0.76295459	      0.45617335	      0.96915699
      0.96763599	      0.60721960	      0.76294826	      0.45616696	      0.96916344
      0.96780186	      0.60721605	      0.76293961	      0.45615823	      0.96917227
      0.96796179	      0.60721263	      0.76293128	      0.45614983	      0.96918079
      0.96812173	      0.60720922	      0.76292297	      0.45614146	      0.96918930
      0.96825231	      0.60720644	      0.76291620	      0.45613463	      0.96919625
      0.96838288	      0.60720367	      0.76290945	      0.45612782	      0.96920319
      0.96854858	      0.60720015	      0.76290089	      0.45611919	      0.96921200
      0.96868079	      0.60719735	      0.76289408	      0.45611233	      0.96921903
      0.96881300	      0.60719455	      0.76288728	      0.45610548	      0.96922606
      0.96894522	      0.60719176	      0.76288049	      0.45609864	      0.96923309
      0.96912353	      0.60718800	      0.76287135	      0.45608943	      0.96924256
      0.96924206	      0.60718550	      0.76286529	      0.45608333	      0.96924885
      0.96936059	      0.60718301	      0.76285923	      0.45607724	      0.96925514
      0.96952745	      0.60717951	      0.76285073	      0.45606868	      0.96926400
      0.96968715	      0.60717616	      0.76284261	      0.45606050	      0.96927248
      0.96984685	      0.60717281	      0.76283450	      0.45605235	      0.96928095
      0.96997478	      0.60717014	      0.76282802	      0.45604583	      0.96928773
      0.97010270	      0.60716747	      0.76282155	      0.45603933	      0.96929452
      0.97026769	      0.60716403	      0.76281323	      0.45603096	      0.96930326
      0.97039894	      0.60716130	      0.76280661	      0.45602431	      0.96931022
      0.97053020	      0.60715858	      0.76280001	      0.45601768	      0.96931717
      0.97066145	      0.60715585	      0.76279342	      0.45601106	      0.96932413
      0.97083493	      0.60715226	      0.76278473	      0.45600233	      0.96933331
      0.97095409	      0.60714979	      0.76277877	      0.45599634	      0.96933962
      0.97107324	      0.60714733	      0.76277282	      0.45599037	      0.96934593
      0.97123544	      0.60714398	      0.76276474	      0.45598225	      0.96935452
      0.97138905	      0.60714082	      0.76275710	      0.45597459	      0.96936264
      0.97154265	      0.60713766	      0.76274947	      0.45596694	      0.96937077
      0.97167005	      0.60713505	      0.76274316	      0.45596060	      0.96937751
      0.97179744	      0.60713243	      0.76273686	      0.45595428	      0.96938424
      0.97195714	      0.60712916	      0.76272897	      0.45594638	      0.96939269
      0.97208920	      0.60712646	      0.76272246	      0.45593985	      0.96939967
      0.97222125	      0.60712376	      0.76271596	      0.45593334	      0.96940665
      0.97235331	      0.60712107	      0.76270947	      0.45592684	      0.96941362
      0.97251477	      0.60711778	      0.76270156	      0.45591891	      0.96942215
      0.97263830	      0.60711527	      0.76269551	      0.45591286	      0.96942868
      0.97276184	      0.60711276	      0.76268947	      0.45590681	      0.96943520
      0.97291374	      0.60710968	      0.76268206	      0.45589939	      0.96944322
      0.97305816	      0.60710675	      0.76267502	      0.45589236	      0.96945084
      0.97320259	      0.60710383	      0.76266800	      0.45588533	      0.96945847
      0.97334701	      0.60710091	      0.76266099	      0.45587832	      0.96946609
      0.97347046	      0.60709842	      0.76265501	      0.45587235	      0.96947260
      0.97359390	      0.60709594	      0.76264904	      0.45586638	      0.96947911
      0.97371734	      0.60709345	      0.76264307	      0.45586042	      0.96948562
      0.97390437	      0.60708969	      0.76263406	      0.45585141	      0.96949549
      0.97401454	      0.60708748	      0.76262875	      0.45584611	      0.96950129
      0.97412472	      0.60708527	      0.76262346	      0.45584083	      0.96950710
      0.97429827	      0.60708180	      0.76261513	      0.45583252	      0.96951625
      0.97442104	      0.60707934	      0.76260925	      0.45582665	      0.96952272
      0.97466987	      0.60707438	      0.76259735	      0.45581479	      0.96953583
      0.97476656	      0.60707245	      0.76259274	      0.45581019	      0.96954092
      0.97488895	      0.60707002	      0.76258691	      0.45580438	      0.96954737
      0.97510182	      0.60706579	      0.76257679	      0.45579429	      0.96955858
      0.97533057	      0.60706125	      0.76256594	      0.45578349	      0.96957062
      0.97543466	      0.60705919	      0.76256102	      0.45577859	      0.96957610
      0.97556158	      0.60705668	      0.76255502	      0.45577262	      0.96958278
      0.97574051	      0.60705315	      0.76254658	      0.45576422	      0.96959220
      0.97586752	      0.60705064	      0.76254059	      0.45575827	      0.96959888
      0.97599453	      0.60704814	      0.76253462	      0.45575233	      0.96960557
      0.97612155	      0.60704564	      0.76252866	      0.45574640	      0.96961225
      0.97629122	      0.60704231	      0.76252070	      0.45573850	      0.96962117
      0.97640544	      0.60704006	      0.76251536	      0.45573319	      0.96962718
      0.97651965	      0.60703782	      0.76251002	      0.45572788	      0.96963319
      0.97667915	      0.60703470	      0.76250257	      0.45572049	      0.96964157
      0.97682671	      0.60703182	      0.76249570	      0.45571367	      0.96964933
      0.97697427	      0.60702894	      0.76248883	      0.45570686	      0.96965709
      0.97709720	      0.60702654	      0.76248313	      0.45570120	      0.96966355
      0.97722013	      0.60702414	      0.76247742	      0.45569555	      0.96967001
      0.97737243	      0.60702118	      0.76247037	      0.45568856	      0.96967801
      0.97750255	      0.60701865	      0.76246436	      0.45568260	      0.96968485
      0.97763267	      0.60701613	      0.76245835	      0.45567665	      0.96969169
      0.97776279	      0.60701360	      0.76245235	      0.45567071	      0.96969853
      0.97789291	      0.60701108	      0.76244636	      0.45566478	      0.96970536
      0.97802303	      0.60700857	      0.76244038	      0.45565886	      0.96971220
      0.97818044	      0.60700553	      0.76243315	      0.45565172	      0.96972046
      0.97829592	      0.60700330	      0.76242786	      0.45564649	      0.96972653
      0.97841141	      0.60700107	      0.76242257	      0.45564126	      0.96973259
      0.97856378	      0.60699814	      0.76241561	      0.45563438	      0.96974059
      0.97870566	      0.60699541	      0.76240913	      0.45562799	      0.96974804
      0.97884755	      0.60699269	      0.76240267	      0.45562160	      0.96975549
      0.97897216	      0.60699029	      0.76239700	      0.45561601	      0.96976204
      0.97909677	      0.60698791	      0.76239134	      0.45561042	      0.96976858
      0.97922138	      0.60698552	      0.76238568	      0.45560485	      0.96977512
      0.97937472	      0.60698259	      0.76237873	      0.45559800	      0.96978317
      0.97950477	      0.60698011	      0.76237285	      0.45559220	      0.96978999
      0.97963482	      0.60697763	      0.76236697	      0.45558641	      0.96979682
      0.97976488	      0.60697515	      0.76236111	      0.45558063	      0.96980364
      0.97989493	      0.60697267	      0.76235525	      0.45557486	      0.96981047
      0.98002498	      0.60697020	      0.76234939	      0.45556910	      0.96981729
      0.98015503	      0.60696773	      0.76234355	      0.45556335	      0.96982412
      0.98028508	      0.60696527	      0.76233771	      0.45555762	      0.96983094
      0.98041513	      0.60696280	      0.76233188	      0.45555189	      0.96983776
      0.98054519	      0.60696034	      0.76232606	      0.45554617	      0.96984459
      0.98067524	      0.60695788	      0.76232025	      0.45554046	      0.96985141
      0.98083228	      0.60695492	      0.76231324	      0.45553358	      0.96985965
      0.98094258	      0.60695284	      0.76230833	      0.45552875	      0.96986543
      0.98105288	      0.60695076	      0.76230342	      0.45552393	      0.96987122
      0.98120848	      0.60694783	      0.76229650	      0.45551715	      0.96987938
      0.98135198	      0.60694513	      0.76229013	      0.45551091	      0.96988691
      0.98149549	      0.60694244	      0.76228376	      0.45550467	      0.96989443
      0.98161404	      0.60694021	      0.76227852	      0.45549953	      0.96990065
      0.98173259	      0.60693799	      0.76227327	      0.45549440	      0.96990687
      0.98188108	      0.60693521	      0.76226672	      0.45548798	      0.96991466
      0.98200942	      0.60693281	      0.76226106	      0.45548245	      0.96992139
      0.98213776	      0.60693041	      0.76225540	      0.45547692	      0.96992812
      0.98226610	      0.60692802	      0.76224976	      0.45547140	      0.96993485
      0.98239444	      0.60692563	      0.76224412	      0.45546589	      0.96994158
      0.98252278	      0.60692324	      0.76223849	      0.45546039	      0.96994831
      0.98265112	      0.60692085	      0.76223286	      0.45545490	      0.96995504
      0.98277947	      0.60691847	      0.76222725	      0.45544942	      0.96996177
      0.98290781	      0.60691608	      0.76222164	      0.45544395	      0.96996850
      0.98303615	      0.60691370	      0.76221603	      0.45543848	      0.96997523
      0.98316449	      0.60691133	      0.76221044	      0.45543303	      0.96998196
      0.98329283	      0.60690895	      0.76220485	      0.45542758	      0.96998869
      0.98342117	      0.60690658	      0.76219926	      0.45542215	      0.96999542
      0.98354951	      0.60690421	      0.76219369	      0.45541672	      0.97000215
      0.98367785	      0.60690184	      0.76218812	      0.45541130	      0.97000888
      0.98380619	      0.60689948	      0.76218255	      0.45540589	      0.97001561
      0.98393454	      0.60689711	      0.76217700	      0.45540049	      0.97002234
      0.98406288	      0.60689475	      0.76217145	      0.45539510	      0.97002907
      0.98419122	      0.60689240	      0.76216591	      0.45538971	      0.97003580
      0.98431956	      0.60689004	      0.76216037	      0.45538434	      0.97004253
      0.98444790	      0.60688769	      0.76215484	      0.45537897	      0.97004926
      0.98457624	      0.60688534	      0.76214932	      0.45537362	      0.97005599
      0.98470458	      0.60688299	      0.76214380	      0.45536827	      0.97006272
      0.98483292	      0.60688064	      0.76213829	      0.45536293	      0.97006946
      0.98496126	      0.60687830	      0.76213279	      0.45535760	      0.97007619
      0.98508961	      0.60687596	      0.76212729	      0.45535228	      0.97008292
      0.98521795	      0.60687362	      0.76212180	      0.45534696	      0.97008965
      0.98534629	      0.60687128	      0.76211632	      0.45534166	      0.97009638
      0.98547463	      0.60686895	      0.76211084	      0.45533636	      0.97010311
      0.98560297	      0.60686662	      0.76210537	      0.45533107	      0.97010985
      0.98573131	      0.60686429	      0.76209990	      0.45532579	      0.97011658
      0.98585965	      0.60686196	      0.76209444	      0.45532052	      0.97012331
      0.98598799	      0.60685963	      0.76208899	      0.45531526	      0.97013005
      0.98611633	      0.60685731	      0.76208354	      0.45531001	      0.97013678
      0.98622958	      0.60685526	      0.76207874	      0.45530538	      0.97014272
      0.98634283	      0.60685322	      0.76207394	      0.45530075	      0.97014866
      0.98648619	      0.60685063	      0.76206788	      0.45529491	      0.97015619
      0.98662955	      0.60684805	      0.76206182	      0.45528908	      0.97016371
      0.98673504	      0.60684615	      0.76205737	      0.45528479	      0.97016925
      0.98684052	      0.60684425	      0.76205292	      0.45528052	      0.97017478
      0.98700062	      0.60684137	      0.76204618	      0.45527403	      0.97018319
      0.98712696	      0.60683910	      0.76204086	      0.45526892	      0.97018982
      0.98725331	      0.60683683	      0.76203555	      0.45526382	      0.97019645
      0.98737965	      0.60683457	      0.76203025	      0.45525873	      0.97020308
      0.98750600	      0.60683230	      0.76202495	      0.45525365	      0.97020972
      0.98763234	      0.60683004	      0.76201966	      0.45524857	      0.97021635
      0.98775869	      0.60682779	      0.76201437	      0.45524351	      0.97022298
      0.98788503	      0.60682553	      0.76200909	      0.45523845	      0.97022962
      0.98801138	      0.60682327	      0.76200381	      0.45523339	      0.97023625
      0.98813772	      0.60682102	      0.76199854	      0.45522835	      0.97024289
      0.98826406	      0.60681877	      0.76199328	      0.45522331	      0.97024952
      0.98839041	      0.60681652	      0.76198802	      0.45521828	      0.97025616
      0.98851675	      0.60681428	      0.76198277	      0.45521326	      0.97026280
      0.98862995	      0.60681227	      0.76197806	      0.45520877	      0.97026875
      0.98874315	      0.60681026	      0.76197337	      0.45520429	      0.97027469
      0.98885636	      0.60680825	      0.76196867	      0.45519981	      0.97028064
      0.98901926	      0.60680537	      0.76196192	      0.45519337	      0.97028920
      0.98912918	      0.60680342	      0.76195738	      0.45518904	      0.97029498
      0.98923910	      0.60680148	      0.76195283	      0.45518471	      0.97030076
      0.98938503	      0.60679890	      0.76194681	      0.45517897	      0.97030843
      0.98951335	      0.60679664	      0.76194151	      0.45517393	      0.97031517
      0.98964168	      0.60679437	      0.76193622	      0.45516890	      0.97032192
      0.98977001	      0.60679211	      0.76193094	      0.45516388	      0.97032867
      0.98989833	      0.60678985	      0.76192566	      0.45515886	      0.97033542
      0.99001075	      0.60678788	      0.76192105	      0.45515448	      0.97034133
      0.99012317	      0.60678590	      0.76191643	      0.45515010	      0.97034724
      0.99026188	      0.60678347	      0.76191074	      0.45514470	      0.97035454
      0.99040060	      0.60678104	      0.76190506	      0.45513931	      0.97036184
      0.99050550	      0.60677920	      0.76190077	      0.45513524	      0.97036736
      0.99061040	      0.60677736	      0.76189648	      0.45513118	      0.97037288
      0.99076290	      0.60677469	      0.76189025	      0.45512528	      0.97038090
      0.99087170	      0.60677279	      0.76188581	      0.45512108	      0.97038663
      0.99098050	      0.60677089	      0.76188137	      0.45511688	      0.97039230
      0.99114380	      0.60676804	      0.76187472	      0.45511059	      0.97040043
      0.99126453	      0.60676594	      0.76186980	      0.45510595	      0.97040593
      0.99138527	      0.60676384	      0.76186490	      0.45510132	      0.97041081
      0.99150600	      0.60676174	      0.76185999	      0.45509669	      0.97041494
      0.99162674	      0.60675964	      0.76185509	      0.45509207	      0.97041816
      0.99177948	      0.60675699	      0.76184890	      0.45508623	      0.97042075
      0.99188260	      0.60675520	      0.76184472	      0.45508230	      0.97042145
      0.99198572	      0.60675341	      0.76184055	      0.45507837	      0.97042122
      0.99213580	      0.60675081	      0.76183448	      0.45507266	      0.97041912
      0.99226828	      0.60674852	      0.76182913	      0.45506763	      0.97041541
      0.99240077	      0.60674623	      0.76182378	      0.45506260	      0.97040984
      0.99251594	      0.60674424	      0.76181914	      0.45505824	      0.97040343
      0.99263111	      0.60674225	      0.76181450	      0.45505388	      0.97039549
      0.99274628	      0.60674026	      0.76180986	      0.45504953	      0.97038600
      0.99288969	      0.60673779	      0.76180409	      0.45504413	      0.97037194
      0.99300791	      0.60673576	      0.76179934	      0.45503967	      0.97035844
      0.99312614	      0.60673372	      0.76179460	      0.45503523	      0.97034318
      0.99324436	      0.60673169	      0.76178986	      0.45503079	      0.97032615
      0.99336259	      0.60672966	      0.76178512	      0.45502636	      0.97030732
      0.99350820	      0.60672716	      0.76177929	      0.45502091	      0.97028165
      0.99361568	      0.60672532	      0.76177499	      0.45501689	      0.97026093
      0.99372316	      0.60672348	      0.76177069	      0.45501288	      0.97023871
      0.99386313	      0.60672108	      0.76176510	      0.45500766	      0.97020750
      0.99400311	      0.60671869	      0.76175951	      0.45500245	      0.97017374
      0.99410908	      0.60671688	      0.76175529	      0.45499851	      0.97014649
      0.99421504	      0.60671507	      0.76175107	      0.45499457	      0.97011778
      0.99435520	      0.60671268	      0.76174549	      0.45498938	      0.97007758
      0.99448221	      0.60671051	      0.76174043	      0.45498468	      0.97003898
      0.99460923	      0.60670835	      0.76173539	      0.45497998	      0.96999833
      0.99473625	      0.60670619	      0.76173034	      0.45497530	      0.96995564
      0.99484525	      0.60670433	      0.76172602	      0.45497128	      0.96991741
      0.99495424	      0.60670248	      0.76172170	      0.45496727	      0.96987770
      0.99508669	      0.60670023	      0.76171645	      0.45496240	      0.96982750
      0.99521914	      0.60669799	      0.76171121	      0.45495754	      0.96977517
      0.99533216	      0.60669607	      0.76170674	      0.45495340	      0.96972886
      0.99544519	      0.60669416	      0.76170227	      0.45494926	      0.96968103
      0.99555822	      0.60669225	      0.76169781	      0.45494513	      0.96963172
      0.99570339	      0.60668979	      0.76169208	      0.45493983	      0.96956623
      0.99581403	      0.60668792	      0.76168772	      0.45493580	      0.96951472
      0.99592467	      0.60668606	      0.76168336	      0.45493177	      0.96946184
      0.99605848	      0.60668380	      0.76167810	      0.45492691	      0.96939608
      0.99619230	      0.60668154	      0.76167283	      0.45492205	      0.96932838
      0.99629747	      0.60667977	      0.76166870	      0.45491824	      0.96927384
      0.99640264	      0.60667800	      0.76166457	      0.45491443	      0.96921814
      0.99654000	      0.60667570	      0.76165918	      0.45490947	      0.96914368
      0.99666541	      0.60667359	      0.76165426	      0.45490494	      0.96907402
      0.99679083	      0.60667149	      0.76164935	      0.45490042	      0.96900281
      0.99691625	      0.60666938	      0.76164444	      0.45489591	      0.96893005
      0.99702395	      0.60666758	      0.76164023	      0.45489204	      0.96886637
      0.99713166	      0.60666578	      0.76163602	      0.45488817	      0.96880160
      0.99726294	      0.60666358	      0.76163089	      0.45488346	      0.96872121
      0.99739422	      0.60666139	      0.76162577	      0.45487877	      0.96863926
      0.99750539	      0.60665953	      0.76162143	      0.45487479	      0.96856867
      0.99761656	      0.60665767	      0.76161710	      0.45487082	      0.96849700
      0.99772773	      0.60665582	      0.76161277	      0.45486686	      0.96842428
      0.99787360	      0.60665339	      0.76160709	      0.45486166	      0.96832730
      0.99798257	      0.60665158	      0.76160285	      0.45485779	      0.96825372
      0.99809153	      0.60664977	      0.76159862	      0.45485392	      0.96817919
      0.99822504	      0.60664755	      0.76159344	      0.45484919	      0.96808661
      0.99835855	      0.60664533	      0.76158826	      0.45484446	      0.96799266
      0.99846128	      0.60664363	      0.76158427	      0.45484083	      0.96791947
      0.99856401	      0.60664192	      0.76158029	      0.45483720	      0.96784550
      0.99870203	      0.60663964	      0.76157495	      0.45483233	      0.96774493
      0.99882700	      0.60663757	      0.76157012	      0.45482793	      0.96765272
      0.99895197	      0.60663550	      0.76156529	      0.45482353	      0.96755944
      0.99907693	      0.60663344	      0.76156046	      0.45481914	      0.96746512
      0.99918160	      0.60663171	      0.76155642	      0.45481547	      0.96738533
      0.99928627	      0.60662998	      0.76155238	      0.45481180	      0.96730485
      0.99941865	      0.60662780	      0.76154728	      0.45480717	      0.96720208
      0.99955103	      0.60662562	      0.76154218	      0.45480255	      0.96709824
      0.99965976	      0.60662383	      0.76153799	      0.45479875	      0.96701217
      0.99976850	      0.60662204	      0.76153381	      0.45479496	      0.96692542
      0.99987723	      0.60662026	      0.76152963	      0.45479118	      0.96683799
      1.00002720	      0.60661780	      0.76152387	      0.45478597	      0.96671633
      1.00013291	      0.60661606	      0.76151982	      0.45478230	      0.96662985
      1.00023863	      0.60661433	      0.76151576	      0.45477863	      0.96654277
      1.00037431	      0.60661211	      0.76151056	      0.45477393	      0.96643017
      1.00050999	      0.60660989	      0.76150536	      0.45476924	      0.96631664
      1.00060922	      0.60660827	      0.76150157	      0.45476582	      0.96623306
      1.00070844	      0.60660664	      0.76149777	      0.45476240	      0.96614900
      1.00084939	      0.60660434	      0.76149238	      0.45475754	      0.96602880
      1.00097539	      0.60660229	      0.76148757	      0.45475321	      0.96592058
      1.00110140	      0.60660024	      0.76148276	      0.45474888	      0.96581167
      1.00121171	      0.60659844	      0.76147856	      0.45474510	      0.96571576
      1.00132202	      0.60659665	      0.76147435	      0.45474132	      0.96561933
      1.00143233	      0.60659485	      0.76147015	      0.45473754	      0.96552241
      1.00156948	      0.60659263	      0.76146493	      0.45473286	      0.96540123
      1.00168249	      0.60659079	      0.76146063	      0.45472900	      0.96530083
      1.00179551	      0.60658896	      0.76145634	      0.45472515	      0.96519994
      1.00190852	      0.60658713	      0.76145205	      0.45472130	      0.96509857
      1.00202153	      0.60658530	      0.76144776	      0.45471746	      0.96499675
      1.00216207	      0.60658303	      0.76144243	      0.45471269	      0.96486951
      1.00226490	      0.60658137	      0.76143853	      0.45470920	      0.96477597
      1.00236774	      0.60657971	      0.76143464	      0.45470572	      0.96468208
      1.00250244	      0.60657753	      0.76142954	      0.45470116	      0.96455857
      1.00263714	      0.60657536	      0.76142444	      0.45469661	      0.96443449
      1.00273806	      0.60657374	      0.76142063	      0.45469321	      0.96434115
      1.00283898	      0.60657211	      0.76141682	      0.45468981	      0.96424752
      1.00297437	      0.60656993	      0.76141171	      0.45468525	      0.96412143
      1.00309674	      0.60656797	      0.76140709	      0.45468114	      0.96400703
      1.00321910	      0.60656600	      0.76140248	      0.45467703	      0.96389221
      1.00334147	      0.60656404	      0.76139787	      0.45467293	      0.96377698
      1.00344480	      0.60656239	      0.76139398	      0.45466947	      0.96367937
      1.00354813	      0.60656073	      0.76139010	      0.45466602	      0.96358149
      1.00367660	      0.60655868	      0.76138527	      0.45466173	      0.96345944
      1.00380506	      0.60655662	      0.76138044	      0.45465744	      0.96333698
      1.00391325	      0.60655489	      0.76137638	      0.45465384	      0.96323354
      1.00402144	      0.60655317	      0.76137233	      0.45465024	      0.96312984
      1.00412963	      0.60655144	      0.76136827	      0.45464665	      0.96302588
      1.00427048	      0.60654920	      0.76136300	      0.45464197	      0.96289015
      1.00437567	      0.60654752	      0.76135906	      0.45463848	      0.96278850
      1.00448087	      0.60654585	      0.76135512	      0.45463500	      0.96268663
      1.00461041	      0.60654379	      0.76135028	      0.45463072	      0.96256087
      1.00473996	      0.60654174	      0.76134544	      0.45462644	      0.96243479
      1.00484104	      0.60654013	      0.76134167	      0.45462311	      0.96233618
      1.00494212	      0.60653853	      0.76133790	      0.45461978	      0.96223739
      1.00507368	      0.60653645	      0.76133299	      0.45461545	      0.96210853
      1.00519450	      0.60653453	      0.76132849	      0.45461148	      0.96198994
      1.00531532	      0.60653262	      0.76132400	      0.45460752	      0.96187109
      1.00543613	      0.60653071	      0.76131950	      0.45460356	      0.96175201
      1.00553885	      0.60652909	      0.76131568	      0.45460019	      0.96165058
      1.00564157	      0.60652747	      0.76131187	      0.45459684	      0.96154899
      1.00576824	      0.60652548	      0.76130716	      0.45459270	      0.96142348
      1.00589492	      0.60652348	      0.76130246	      0.45458857	      0.96129774
      1.00600265	      0.60652179	      0.76129847	      0.45458506	      0.96119062
      1.00611038	      0.60652009	      0.76129448	      0.45458155	      0.96108334
      1.00621811	      0.60651840	      0.76129049	      0.45457805	      0.96097591
      1.00635553	      0.60651625	      0.76128541	      0.45457359	      0.96083865
      1.00646046	      0.60651460	      0.76128153	      0.45457019	      0.96073369
      1.00656539	      0.60651296	      0.76127765	      0.45456679	      0.96062858
      1.00669247	      0.60651097	      0.76127296	      0.45456268	      0.96050112
      1.00681955	      0.60650898	      0.76126827	      0.45455858	      0.96037348
      1.00692086	      0.60650740	      0.76126454	      0.45455531	      0.96027159
      1.00702216	      0.60650582	      0.76126080	      0.45455205	      0.96016959
      1.00715074	      0.60650381	      0.76125607	      0.45454791	      0.96003997
      1.00727933	      0.60650181	      0.76125134	      0.45454377	      0.95991019
      1.00738289	      0.60650019	      0.76124753	      0.45454045	      0.95980555
      1.00748644	      0.60649858	      0.76124373	      0.45453713	      0.95970080
      1.00761226	      0.60649663	      0.76123911	      0.45453310	      0.95957342
      1.00773807	      0.60649467	      0.76123449	      0.45452907	      0.95944589
      1.00784181	      0.60649306	      0.76123069	      0.45452576	      0.95934063
      1.00794555	      0.60649145	      0.76122689	      0.45452245	      0.95923529
      1.00807011	      0.60648952	      0.76122233	      0.45451848	      0.95910870
      1.00819466	      0.60648760	      0.76121777	      0.45451451	      0.95898198
      1.00829944	      0.60648597	      0.76121394	      0.45451118	      0.95887531
      1.00840421	      0.60648436	      0.76121011	      0.45450785	      0.95876855
      1.00850899	      0.60648274	      0.76120628	      0.45450453	      0.95866172
      1.00865171	      0.60648054	      0.76120108	      0.45450000	      0.95851609
      1.00875367	      0.60647896	      0.76119736	      0.45449678	      0.95841196
      1.00885563	      0.60647739	      0.76119365	      0.45449355	      0.95830778
      1.00898521	      0.60647540	      0.76118893	      0.45448946	      0.95817528
      1.00911479	      0.60647341	      0.76118421	      0.45448538	      0.95804268
      1.00921163	      0.60647192	      0.76118069	      0.45448233	      0.95794354
      1.00930848	      0.60647043	      0.76117717	      0.45447928	      0.95784434
      1.00944154	      0.60646839	      0.76117234	      0.45447510	      0.95770797
      1.00956177	      0.60646655	      0.76116798	      0.45447132	      0.95758468
      1.00968200	      0.60646471	      0.76116362	      0.45446755	      0.95746132
      1.00978909	      0.60646307	      0.76115974	      0.45446420	      0.95735140
      1.00989618	      0.60646144	      0.76115587	      0.45446085	      0.95724143
      1.01000327	      0.60645980	      0.76115199	      0.45445750	      0.95713141
      1.01013228	      0.60645783	      0.76114733	      0.45445348	      0.95699883
      1.01024137	      0.60645617	      0.76114339	      0.45445008	      0.95688668
      1.01035046	      0.60645451	      0.76113945	      0.45444668	      0.95677448
      1.01045955	      0.60645285	      0.76113551	      0.45444329	      0.95666226
      1.01056864	      0.60645119	      0.76113158	      0.45443990	      0.95655000
      1.01070164	      0.60644917	      0.76112679	      0.45443577	      0.95641310
      1.01080194	      0.60644765	      0.76112318	      0.45443266	      0.95630982
      1.01090224	      0.60644613	      0.76111957	      0.45442956	      0.95620653
      1.01102997	      0.60644419	      0.76111498	      0.45442561	      0.95607496
      1.01115770	      0.60644226	      0.76111039	      0.45442166	      0.95594336
      1.01125601	      0.60644077	      0.76110686	      0.45441863	      0.95584205
      1.01135432	      0.60643929	      0.76110334	      0.45441560	      0.95574073
      1.01148301	      0.60643735	      0.76109873	      0.45441164	      0.95560808
      1.01160005	      0.60643558	      0.76109453	      0.45440804	      0.95548743
      1.01171708	      0.60643382	      0.76109035	      0.45440445	      0.95536677
      1.01183412	      0.60643205	      0.76108616	      0.45440086	      0.95524610
      1.01193563	      0.60643053	      0.76108253	      0.45439775	      0.95514142
      1.01203714	      0.60642900	      0.76107891	      0.45439464	      0.95503674
      1.01213866	      0.60642748	      0.76107529	      0.45439154	      0.95493206
      1.01228399	      0.60642530	      0.76107010	      0.45438710	      0.95478219
      1.01238398	      0.60642380	      0.76106654	      0.45438405	      0.95467908
      1.01248397	      0.60642230	      0.76106298	      0.45438101	      0.95457597
      1.01261348	      0.60642036	      0.76105837	      0.45437707	      0.95444244
      1.01274298	      0.60641842	      0.76105377	      0.45437313	      0.95430892
      1.01283574	      0.60641704	      0.76105047	      0.45437031	      0.95421328
      1.01292850	      0.60641565	      0.76104718	      0.45436750	      0.95411765
      1.01306467	      0.60641362	      0.76104235	      0.45436338	      0.95397729
      1.01318525	      0.60641183	      0.76103808	      0.45435973	      0.95385301
      1.01330583	      0.60641003	      0.76103381	      0.45435608	      0.95372876
      1.01340932	      0.60640849	      0.76103014	      0.45435296	      0.95362213
      1.01351281	      0.60640696	      0.76102648	      0.45434984	      0.95351552
      1.01361630	      0.60640542	      0.76102283	      0.45434672	      0.95340892
      1.01375035	      0.60640343	      0.76101809	      0.45434269	      0.95327088
      1.01385703	      0.60640185	      0.76101433	      0.45433948	      0.95316106
      1.01396370	      0.60640027	      0.76101057	      0.45433628	      0.95305126
      1.01407038	      0.60639869	      0.76100681	      0.45433308	      0.95294148
      1.01417706	      0.60639711	      0.76100305	      0.45432988	      0.95283173
      1.01431404	      0.60639509	      0.76099824	      0.45432579	      0.95269084
      1.01441049	      0.60639367	      0.76099485	      0.45432290	      0.95259168
      1.01450693	      0.60639225	      0.76099146	      0.45432002	      0.95249254
      1.01463769	      0.60639032	      0.76098687	      0.45431612	      0.95235817
      1.01475205	      0.60638864	      0.76098286	      0.45431272	      0.95224070
      1.01486642	      0.60638695	      0.76097885	      0.45430932	      0.95212326
      1.01498078	      0.60638527	      0.76097485	      0.45430592	      0.95200587
      1.01509514	      0.60638360	      0.76097084	      0.45430252	      0.95188852
      1.01519376	      0.60638215	      0.76096740	      0.45429960	      0.95178736
      1.01529239	      0.60638070	      0.76096395	      0.45429668	      0.95168624
      1.01541675	      0.60637888	      0.76095961	      0.45429299	      0.95155877
      1.01554111	      0.60637706	      0.76095527	      0.45428932	      0.95143137
      1.01563578	      0.60637568	      0.76095197	      0.45428652	      0.95133442
      1.01573046	      0.60637430	      0.76094867	      0.45428373	      0.95123750
      1.01586300	      0.60637236	      0.76094406	      0.45427983	      0.95110189
      1.01597791	      0.60637069	      0.76094007	      0.45427644	      0.95098437
      1.01609282	      0.60636902	      0.76093607	      0.45427307	      0.95086692
      1.01619562	      0.60636752	      0.76093251	      0.45427005	      0.95076189
      1.01629843	      0.60636603	      0.76092894	      0.45426703	      0.95065690
      1.01640124	      0.60636453	      0.76092537	      0.45426402	      0.95055196
      1.01653247	      0.60636263	      0.76092083	      0.45426018	      0.95041809
      1.01663485	      0.60636114	      0.76091729	      0.45425718	      0.95031371
      1.01673723	      0.60635966	      0.76091375	      0.45425419	      0.95020937
      1.01683962	      0.60635818	      0.76091021	      0.45425121	      0.95010509
      1.01697607	      0.60635620	      0.76090550	      0.45424723	      0.94996619
      1.01707518	      0.60635477	      0.76090208	      0.45424434	      0.94986537
      1.01717429	      0.60635334	      0.76089866	      0.45424146	      0.94976460
      1.01729935	      0.60635154	      0.76089435	      0.45423783	      0.94963752
      1.01742441	      0.60634974	      0.76089005	      0.45423420	      0.94951052
      1.01751686	      0.60634841	      0.76088687	      0.45423152	      0.94941670
      1.01760931	      0.60634708	      0.76088369	      0.45422884	      0.94932293
      1.01774065	      0.60634519	      0.76087918	      0.45422504	      0.94918979
      1.01785688	      0.60634352	      0.76087520	      0.45422168	      0.94907206
      1.01797310	      0.60634185	      0.76087121	      0.45421833	      0.94895441
      1.01807729	      0.60634036	      0.76086765	      0.45421532	      0.94884902
      1.01818148	      0.60633887	      0.76086408	      0.45421232	      0.94874369
      1.01828566	      0.60633737	      0.76086052	      0.45420932	      0.94863843
      1.01838985	      0.60633589	      0.76085696	      0.45420633	      0.94853324
      1.01852399	      0.60633397	      0.76085238	      0.45420248	      0.94839791
      1.01862048	      0.60633259	      0.76084909	      0.45419971	      0.94830064
      1.01871697	      0.60633122	      0.76084580	      0.45419695	      0.94820342
      1.01884360	      0.60632941	      0.76084149	      0.45419332	      0.94807593
      1.01897023	      0.60632761	      0.76083718	      0.45418970	      0.94794855
      1.01906147	      0.60632631	      0.76083408	      0.45418710	      0.94785683
      1.01915271	      0.60632502	      0.76083098	      0.45418449	      0.94776517
      1.01928504	      0.60632314	      0.76082649	      0.45418072	      0.94763233
      1.01940088	      0.60632149	      0.76082256	      0.45417742	      0.94751614
      1.01951672	      0.60631985	      0.76081864	      0.45417413	      0.94740005
      1.01962039	      0.60631839	      0.76081513	      0.45417118	      0.94729623
      1.01972405	      0.60631692	      0.76081162	      0.45416824	      0.94719250
      1.01982771	      0.60631545	      0.76080812	      0.45416530	      0.94708884
      1.01993138	      0.60631399	      0.76080462	      0.45416237	      0.94698525
      1.02006439	      0.60631211	      0.76080013	      0.45415860	      0.94685245
      1.02016046	      0.60631076	      0.76079689	      0.45415589	      0.94675662
      1.02025653	      0.60630941	      0.76079366	      0.45415317	      0.94666085
      1.02038218	      0.60630764	      0.76078943	      0.45414963	      0.94653570
      1.02050784	      0.60630587	      0.76078521	      0.45414609	      0.94641065
      1.02059879	      0.60630460	      0.76078215	      0.45414353	      0.94632022
      1.02068973	      0.60630332	      0.76077910	      0.45414097	      0.94622985
      1.02082083	      0.60630148	      0.76077470	      0.45413729	      0.94609969
      1.02093589	      0.60629987	      0.76077085	      0.45413406	      0.94598556
      1.02105095	      0.60629826	      0.76076700	      0.45413084	      0.94587153
      1.02115412	      0.60629682	      0.76076355	      0.45412795	      0.94576936
      1.02125730	      0.60629538	      0.76076010	      0.45412506	      0.94566728
      1.02136047	      0.60629394	      0.76075665	      0.45412218	      0.94556527
      1.02146364	      0.60629250	      0.76075321	      0.45411930	      0.94546335
      1.02159544	      0.60629066	      0.76074882	      0.45411563	      0.94533327
      1.02169109	      0.60628933	      0.76074564	      0.45411296	      0.94523893
      1.02178675	      0.60628800	      0.76074245	      0.45411030	      0.94514467
      1.02191137	      0.60628627	      0.76073831	      0.45410684	      0.94502198
      1.02203598	      0.60628454	      0.76073417	      0.45410338	      0.94489941
      1.02212687	      0.60628328	      0.76073116	      0.45410085	      0.94481008
      1.02221776	      0.60628202	      0.76072815	      0.45409834	      0.94472082
      1.02234722	      0.60628022	      0.76072386	      0.45409475	      0.94459379
      1.02246142	      0.60627864	      0.76072008	      0.45409159	      0.94448184
      1.02257562	      0.60627706	      0.76071630	      0.45408844	      0.94436998
      1.02267836	      0.60627565	      0.76071291	      0.45408560	      0.94426944
      1.02278110	      0.60627423	      0.76070952	      0.45408277	      0.94416898
      1.02288384	      0.60627281	      0.76070613	      0.45407994	      0.94406860
      1.02298658	      0.60627140	      0.76070275	      0.45407711	      0.94396831
      1.02311698	      0.60626960	      0.76069846	      0.45407353	      0.94384112
      1.02321228	      0.60626829	      0.76069533	      0.45407091	      0.94374825
      1.02330758	      0.60626698	      0.76069220	      0.45406830	      0.94365545
      1.02343106	      0.60626529	      0.76068814	      0.45406491	      0.94353532
      1.02355453	      0.60626359	      0.76068410	      0.45406153	      0.94341531
      1.02364556	      0.60626235	      0.76068111	      0.45405904	      0.94332690
      1.02373660	      0.60626110	      0.76067813	      0.45405655	      0.94323855
      1.02386410	      0.60625936	      0.76067397	      0.45405307	      0.94311492
      1.02397736	      0.60625781	      0.76067027	      0.45404999	      0.94300520
      1.02409061	      0.60625626	      0.76066657	      0.45404690	      0.94289558
      1.02420387	      0.60625472	      0.76066288	      0.45404382	      0.94278606
      1.02429727	      0.60625345	      0.76065984	      0.45404128	      0.94269581
      1.02439067	      0.60625217	      0.76065680	      0.45403874	      0.94260563
      1.02451163	      0.60625053	      0.76065286	      0.45403546	      0.94248893
      1.02462387	      0.60624900	      0.76064922	      0.45403242	      0.94238074
      1.02473612	      0.60624748	      0.76064558	      0.45402938	      0.94227264
      1.02484836	      0.60624596	      0.76064194	      0.45402634	      0.94216463
      1.02494170	      0.60624469	      0.76063892	      0.45402382	      0.94207488
      1.02503504	      0.60624343	      0.76063590	      0.45402130	      0.94198520
      1.02515530	      0.60624180	      0.76063201	      0.45401806	      0.94186975
      1.02526734	      0.60624028	      0.76062839	      0.45401504	      0.94176227
      1.02537939	      0.60623877	      0.76062478	      0.45401202	      0.94165489
      1.02548021	      0.60623741	      0.76062153	      0.45400931	      0.94155834
      1.02558103	      0.60623605	      0.76061828	      0.45400660	      0.94146186
      1.02568185	      0.60623469	      0.76061504	      0.45400390	      0.94136545
      1.02580335	      0.60623306	      0.76061113	      0.45400064	      0.94124937
      1.02590604	      0.60623168	      0.76060784	      0.45399789	      0.94115133
      1.02600874	      0.60623030	      0.76060454	      0.45399514	      0.94105337
      1.02611143	      0.60622892	      0.76060125	      0.45399239	      0.94095547
      1.02621413	      0.60622754	      0.76059796	      0.45398965	      0.94085765
      1.02633979	      0.60622585	      0.76059395	      0.45398630	      0.94073806
      1.02643456	      0.60622459	      0.76059092	      0.45398377	      0.94064793
      1.02652933	      0.60622332	      0.76058789	      0.45398125	      0.94055787
      1.02664981	      0.60622171	      0.76058405	      0.45397804	      0.94044345
      1.02677030	      0.60622010	      0.76058021	      0.45397484	      0.94032913
      1.02686241	      0.60621887	      0.76057728	      0.45397239	      0.94024179
      1.02695453	      0.60621764	      0.76057435	      0.45396995	      0.94015451
      1.02707695	      0.60621601	      0.76057047	      0.45396670	      0.94003860
      1.02718766	      0.60621454	      0.76056696	      0.45396377	      0.93993386
      1.02729837	      0.60621307	      0.76056345	      0.45396085	      0.93982920
      1.02740907	      0.60621159	      0.76055994	      0.45395792	      0.93972462
      1.02750429	      0.60621033	      0.76055693	      0.45395541	      0.93963473
      1.02759951	      0.60620907	      0.76055392	      0.45395290	      0.93954490
      1.02771512	      0.60620754	      0.76055027	      0.45394985	      0.93943591
      1.02783073	      0.60620601	      0.76054663	      0.45394681	      0.93932701
      1.02792928	      0.60620470	      0.76054352	      0.45394421	      0.93923423
      1.02802783	      0.60620340	      0.76054042	      0.45394162	      0.93914152
      1.02812639	      0.60620210	      0.76053733	      0.45393904	      0.93904886
      1.02825393	      0.60620042	      0.76053332	      0.45393569	      0.93892903
      1.02835067	      0.60619914	      0.76053029	      0.45393316	      0.93883821
      1.02844741	      0.60619787	      0.76052726	      0.45393063	      0.93874744
      1.02856462	      0.60619632	      0.76052359	      0.45392756	      0.93863754
      1.02868183	      0.60619478	      0.76051992	      0.45392450	      0.93852772
      1.02877377	      0.60619358	      0.76051705	      0.45392210	      0.93844163
      1.02886571	      0.60619237	      0.76051418	      0.45391970	      0.93835558
      1.02898613	      0.60619079	      0.76051043	      0.45391657	      0.93824296
      1.02909619	      0.60618935	      0.76050700	      0.45391370	      0.93814010
      1.02920625	      0.60618791	      0.76050358	      0.45391084	      0.93803730
      1.02931632	      0.60618647	      0.76050016	      0.45390798	      0.93793457
      1.02941036	      0.60618524	      0.76049724	      0.45390554	      0.93784684
      1.02950441	      0.60618401	      0.76049432	      0.45390310	      0.93775916
      1.02961995	      0.60618251	      0.76049074	      0.45390011	      0.93765150
      1.02973549	      0.60618100	      0.76048717	      0.45389712	      0.93754392
      1.02983315	      0.60617973	      0.76048415	      0.45389460	      0.93745304
      1.02993081	      0.60617846	      0.76048114	      0.45389207	      0.93736220
      1.03002847	      0.60617719	      0.76047813	      0.45388955	      0.93727142
      1.03015639	      0.60617553	      0.76047418	      0.45388625	      0.93715258
      1.03025209	      0.60617429	      0.76047124	      0.45388379	      0.93706372
      1.03034780	      0.60617305	      0.76046830	      0.45388133	      0.93697491
      1.03046500	      0.60617153	      0.76046470	      0.45387831	      0.93686620
      1.03058221	      0.60617001	      0.76046111	      0.45387530	      0.93675757
      1.03067297	      0.60616884	      0.76045833	      0.45387297	      0.93667349
      1.03076372	      0.60616766	      0.76045555	      0.45387065	      0.93658946
      1.03088441	      0.60616611	      0.76045186	      0.45386756	      0.93647777
      1.03099420	      0.60616469	      0.76044851	      0.45386475	      0.93637622
      1.03110399	      0.60616328	      0.76044516	      0.45386194	      0.93627474
      1.03121378	      0.60616186	      0.76044181	      0.45385914	      0.93617330
      1.03130637	      0.60616067	      0.76043900	      0.45385677	      0.93608781
      1.03139895	      0.60615948	      0.76043618	      0.45385441	      0.93600235
      1.03151497	      0.60615799	      0.76043266	      0.45385146	      0.93589532
      1.03163099	      0.60615650	      0.76042914	      0.45384851	      0.93578835
      1.03172732	      0.60615527	      0.76042622	      0.45384606	      0.93569957
      1.03182365	      0.60615404	      0.76042331	      0.45384361	      0.93561083
      1.03191998	      0.60615280	      0.76042040	      0.45384117	      0.93552214
      1.03205015	      0.60615114	      0.76041647	      0.45383787	      0.93540234
      1.03214430	      0.60614994	      0.76041363	      0.45383548	      0.93531575
      1.03223845	      0.60614874	      0.76041079	      0.45383310	      0.93522919
      1.03235676	      0.60614723	      0.76040723	      0.45383011	      0.93512046
      1.03247508	      0.60614572	      0.76040368	      0.45382712	      0.93501179
      1.03256366	      0.60614459	      0.76040102	      0.45382488	      0.93493047
      1.03265224	      0.60614347	      0.76039836	      0.45382265	      0.93484917
      1.03277509	      0.60614190	      0.76039468	      0.45381956	      0.93473648
      1.03288533	      0.60614050	      0.76039139	      0.45381678	      0.93463540
      1.03299558	      0.60613911	      0.76038809	      0.45381401	      0.93453437
      1.03309425	      0.60613786	      0.76038515	      0.45381153	      0.93444398
      1.03319292	      0.60613661	      0.76038221	      0.45380905	      0.93435363
      1.03329159	      0.60613536	      0.76037927	      0.45380658	      0.93426332
      1.03339026	      0.60613411	      0.76037634	      0.45380411	      0.93417304
      1.03351943	      0.60613248	      0.76037250	      0.45380087	      0.93405491
      1.03361012	      0.60613134	      0.76036981	      0.45379861	      0.93397201
      1.03370081	      0.60613019	      0.76036712	      0.45379634	      0.93388914
      1.03382257	      0.60612866	      0.76036352	      0.45379330	      0.93377793
      1.03394433	      0.60612713	      0.76035992	      0.45379027	      0.93366677
      1.03403067	      0.60612604	      0.76035737	      0.45378811	      0.93358798
      1.03411700	      0.60612495	      0.76035483	      0.45378597	      0.93350922
      1.03424353	      0.60612337	      0.76035110	      0.45378282	      0.93339383
      1.03435427	      0.60612198	      0.76034784	      0.45378007	      0.93329290
      1.03446500	      0.60612059	      0.76034459	      0.45377732	      0.93319201
      1.03456282	      0.60611936	      0.76034172	      0.45377489	      0.93310292
      1.03466065	      0.60611814	      0.76033885	      0.45377247	      0.93301386
      1.03475847	      0.60611692	      0.76033599	      0.45377005	      0.93292484
      1.03487719	      0.60611544	      0.76033252	      0.45376711	      0.93281684
      1.03497635	      0.60611420	      0.76032962	      0.45376466	      0.93272668
      1.03507550	      0.60611296	      0.76032673	      0.45376221	      0.93263655
      1.03517466	      0.60611173	      0.76032385	      0.45375977	      0.93254646
      1.03527381	      0.60611049	      0.76032096	      0.45375732	      0.93245640
      1.03539861	      0.60610894	      0.76031733	      0.45375425	      0.93234309
      1.03548994	      0.60610781	      0.76031469	      0.45375200	      0.93226021
      1.03558127	      0.60610667	      0.76031204	      0.45374976	      0.93217736
      1.03570026	      0.60610520	      0.76030859	      0.45374683	      0.93206946
      1.03581925	      0.60610372	      0.76030515	      0.45374391	      0.93196160
      1.03590602	      0.60610265	      0.76030265	      0.45374179	      0.93188298
      1.03599278	      0.60610157	      0.76030015	      0.45373966	      0.93180439
      1.03611687	      0.60610004	      0.76029657	      0.45373662	      0.93169204
      1.03622557	      0.60609870	      0.76029345	      0.45373397	      0.93159366
      1.03633428	      0.60609736	      0.76029033	      0.45373131	      0.93149532
      1.03644299	      0.60609602	      0.76028721	      0.45372866	      0.93139702
      1.03653319	      0.60609490	      0.76028462	      0.45372646	      0.93131549
      1.03662340	      0.60609379	      0.76028204	      0.45372426	      0.93123398
      1.03673946	      0.60609237	      0.76027872	      0.45372144	      0.93112916
      1.03685552	      0.60609094	      0.76027541	      0.45371861	      0.93102438
      1.03694743	      0.60608981	      0.76027279	      0.45371638	      0.93094143
      1.03703935	      0.60608869	      0.76027018	      0.45371415	      0.93085851
      1.03715485	      0.60608727	      0.76026689	      0.45371135	      0.93075436
      1.03727036	      0.60608586	      0.76026361	      0.45370855	      0.93065025
      1.03735988	      0.60608476	      0.76026108	      0.45370638	      0.93056960
      1.03744940	      0.60608367	      0.76025854	      0.45370421	      0.93048897
      1.03756772	      0.60608222	      0.76025519	      0.45370135	      0.93038246
      1.03768604	      0.60608078	      0.76025185	      0.45369850	      0.93027599
      1.03777393	      0.60607970	      0.76024937	      0.45369638	      0.93019695
      1.03786181	      0.60607863	      0.76024690	      0.45369426	      0.93011793
      1.03798301	      0.60607716	      0.76024349	      0.45369134	      0.93000902
      1.03808926	      0.60607587	      0.76024050	      0.45368878	      0.92991358
      1.03819550	      0.60607458	      0.76023752	      0.45368623	      0.92981819
      1.03830175	      0.60607329	      0.76023455	      0.45368368	      0.92972285
      1.03839618	      0.60607214	      0.76023191	      0.45368141	      0.92963814
      1.03849062	      0.60607099	      0.76022927	      0.45367914	      0.92955346
      1.03858505	      0.60606985	      0.76022663	      0.45367688	      0.92946882
      1.03870960	      0.60606834	      0.76022316	      0.45367390	      0.92935725
      1.03880490	      0.60606719	      0.76022051	      0.45367162	      0.92927192
      1.03890020	      0.60606604	      0.76021786	      0.45366934	      0.92918663
      1.03899549	      0.60606489	      0.76021522	      0.45366707	      0.92910138
      1.03912147	      0.60606337	      0.76021172	      0.45366406	      0.92898873
      1.03921444	      0.60606225	      0.76020915	      0.45366185	      0.92890565
      1.03930740	      0.60606113	      0.76020658	      0.45365963	      0.92882260
      1.03942294	      0.60605974	      0.76020339	      0.45365688	      0.92871945
      1.03952665	      0.60605849	      0.76020053	      0.45365442	      0.92862690
      1.03963036	      0.60605725	      0.76019768	      0.45365195	      0.92853440
      1.03973407	      0.60605600	      0.76019483	      0.45364949	      0.92844194
      1.03983777	      0.60605476	      0.76019198	      0.45364703	      0.92834954
      1.03992997	      0.60605366	      0.76018946	      0.45364485	      0.92826743
      1.04002216	      0.60605255	      0.76018693	      0.45364267	      0.92818536
      1.04013345	      0.60605122	      0.76018389	      0.45364003	      0.92808635
      1.04024474	      0.60604989	      0.76018085	      0.45363740	      0.92798739
      1.04033656	      0.60604880	      0.76017835	      0.45363524	      0.92790578
      1.04042839	      0.60604770	      0.76017585	      0.45363307	      0.92782422
      1.04054185	      0.60604635	      0.76017277	      0.45363039	      0.92772348
      1.04065532	      0.60604500	      0.76016969	      0.45362772	      0.92762280
      1.04074315	      0.60604395	      0.76016731	      0.45362565	      0.92754492
      1.04083097	      0.60604291	      0.76016493	      0.45362359	      0.92746707
      1.04095014	      0.60604149	      0.76016171	      0.45362079	      0.92736150
      1.04106931	      0.60604008	      0.76015849	      0.45361799	      0.92725600
      1.04115279	      0.60603909	      0.76015624	      0.45361603	      0.92718215
      1.04123626	      0.60603810	      0.76015400	      0.45361408	      0.92710833
      1.04136419	      0.60603658	      0.76015056	      0.45361108	      0.92699526
      1.04146906	      0.60603534	      0.76014775	      0.45360863	      0.92690264
      1.04157393	      0.60603410	      0.76014494	      0.45360618	      0.92681006
      1.04167881	      0.60603286	      0.76014213	      0.45360373	      0.92671755
      1.04178368	      0.60603163	      0.76013933	      0.45360128	      0.92662509
      1.04187413	      0.60603056	      0.76013692	      0.45359917	      0.92654540
      1.04196457	      0.60602949	      0.76013451	      0.45359707	      0.92646575
      1.04207676	      0.60602817	      0.76013152	      0.45359446	      0.92636702
      1.04218894	      0.60602685	      0.76012855	      0.45359185	      0.92626836
      1.04227974	      0.60602579	      0.76012614	      0.45358974	      0.92618856
      1.04237054	      0.60602472	      0.76012373	      0.45358763	      0.92610880
      1.04248397	      0.60602339	      0.76012074	      0.45358500	      0.92600922
      1.04259740	      0.60602206	      0.76011774	      0.45358237	      0.92590971
      1.04268488	      0.60602104	      0.76011544	      0.45358034	      0.92583303
      1.04277236	      0.60602001	      0.76011313	      0.45357832	      0.92575638
      1.04289038	      0.60601863	      0.76011003	      0.45357559	      0.92565304
      1.04300840	      0.60601725	      0.76010694	      0.45357286	      0.92554979
      1.04309260	      0.60601627	      0.76010473	      0.45357092	      0.92547617
      1.04317680	      0.60601529	      0.76010253	      0.45356898	      0.92540259
      1.04330112	      0.60601384	      0.76009928	      0.45356611	      0.92529403
      1.04340585	      0.60601262	      0.76009655	      0.45356370	      0.92520265
      1.04351058	      0.60601140	      0.76009382	      0.45356129	      0.92511133
      1.04361531	      0.60601019	      0.76009110	      0.45355889	      0.92502008
      1.04370909	      0.60600910	      0.76008867	      0.45355673	      0.92493842
      1.04380287	      0.60600801	      0.76008624	      0.45355458	      0.92485682
      1.04389664	      0.60600692	      0.76008381	      0.45355243	      0.92477527
      1.04401642	      0.60600553	      0.76008071	      0.45354969	      0.92467119
      1.04411146	      0.60600443	      0.76007826	      0.45354751	      0.92458866
      1.04420651	      0.60600333	      0.76007581	      0.45354534	      0.92450619
      1.04430155	      0.60600223	      0.76007337	      0.45354317	      0.92442378
      1.04442073	      0.60600086	      0.76007031	      0.45354044	      0.92432051
      1.04451401	      0.60599978	      0.76006792	      0.45353832	      0.92423975
      1.04460730	      0.60599871	      0.76006553	      0.45353619	      0.92415903
      1.04470059	      0.60599763	      0.76006315	      0.45353406	      0.92407838
      1.04482507	      0.60599620	      0.76005997	      0.45353123	      0.92397083
      1.04491743	      0.60599514	      0.76005762	      0.45352913	      0.92389110
      1.04500980	      0.60599408	      0.76005527	      0.45352703	      0.92381142
      1.04512291	      0.60599278	      0.76005240	      0.45352446	      0.92371391
      1.04522355	      0.60599162	      0.76004984	      0.45352218	      0.92362723
      1.04532419	      0.60599047	      0.76004730	      0.45351990	      0.92354062
      1.04542482	      0.60598932	      0.76004476	      0.45351762	      0.92345407
      1.04552546	      0.60598817	      0.76004222	      0.45351534	      0.92336758
      1.04562610	      0.60598701	      0.76003968	      0.45351307	      0.92328117
      1.04572673	      0.60598586	      0.76003715	      0.45351080	      0.92319482
      1.04582737	      0.60598472	      0.76003463	      0.45350852	      0.92310853
      1.04592801	      0.60598357	      0.76003210	      0.45350625	      0.92302231
      1.04602864	      0.60598242	      0.76002958	      0.45350399	      0.92293616
      1.04611893	      0.60598139	      0.76002733	      0.45350195	      0.92285893
      1.04620922	      0.60598037	      0.76002508	      0.45349992	      0.92278175
      1.04631825	      0.60597913	      0.76002236	      0.45349747	      0.92268862
      1.04642729	      0.60597789	      0.76001965	      0.45349502	      0.92259556
      1.04651904	      0.60597685	      0.76001737	      0.45349296	      0.92251732
      1.04661080	      0.60597581	      0.76001510	      0.45349090	      0.92243913
      1.04670256	      0.60597477	      0.76001283	      0.45348884	      0.92236099
      1.04682740	      0.60597335	      0.76000975	      0.45348605	      0.92225478
      1.04692013	      0.60597230	      0.76000746	      0.45348397	      0.92217595
      1.04701287	      0.60597126	      0.76000518	      0.45348190	      0.92209718
      1.04712458	      0.60596999	      0.76000243	      0.45347941	      0.92200236
      1.04722385	      0.60596887	      0.76000000	      0.45347719	      0.92191818
      1.04732313	      0.60596776	      0.75999757	      0.45347498	      0.92183406
      1.04742240	      0.60596664	      0.75999514	      0.45347276	      0.92175000
      1.04752167	      0.60596552	      0.75999272	      0.45347055	      0.92166602
      1.04762095	      0.60596440	      0.75999030	      0.45346834	      0.92158210
      1.04772022	      0.60596329	      0.75998789	      0.45346614	      0.92149825
      1.04781949	      0.60596217	      0.75998548	      0.45346393	      0.92141447
      1.04791877	      0.60596106	      0.75998307	      0.45346173	      0.92133075
      1.04801804	      0.60595995	      0.75998067	      0.45345953	      0.92124711
      1.04811731	      0.60595883	      0.75997827	      0.45345733	      0.92116353
      1.04821659	      0.60595772	      0.75997588	      0.45345513	      0.92108001
      1.04831586	      0.60595661	      0.75997349	      0.45345293	      0.92099657
      1.04841513	      0.60595550	      0.75997110	      0.45345074	      0.92091319
      1.04851440	      0.60595440	      0.75996872	      0.45344854	      0.92082988
      1.04861368	      0.60595329	      0.75996635	      0.45344635	      0.92074664
      1.04871295	      0.60595218	      0.75996397	      0.45344416	      0.92066346
      1.04881222	      0.60595108	      0.75996161	      0.45344197	      0.92058036
      1.04891150	      0.60594997	      0.75995924	      0.45343979	      0.92049732
      1.04901077	      0.60594887	      0.75995688	      0.45343760	      0.92041435
      1.04911004	      0.60594776	      0.75995453	      0.45343542	      0.92033144
      1.04920932	      0.60594666	      0.75995217	      0.45343324	      0.92024861
      1.04930859	      0.60594556	      0.75994983	      0.45343106	      0.92016584
      1.04940786	      0.60594446	      0.75994748	      0.45342888	      0.92008314
      1.04950714	      0.60594336	      0.75994515	      0.45342670	      0.92000051
      1.04960641	      0.60594226	      0.75994281	      0.45342453	      0.91991794
      1.04969536	      0.60594128	      0.75994072	      0.45342258	      0.91984402
      1.04978432	      0.60594030	      0.75993864	      0.45342064	      0.91977015
      1.04989272	      0.60593910	      0.75993610	      0.45341827	      0.91968020
      1.05000112	      0.60593791	      0.75993357	      0.45341590	      0.91959033
      1.05009201	      0.60593690	      0.75993145	      0.45341392	      0.91951504
      1.05018290	      0.60593590	      0.75992934	      0.45341194	      0.91943981
      1.05027378	      0.60593490	      0.75992723	      0.45340996	      0.91936464
      1.05039760	      0.60593354	      0.75992436	      0.45340726	      0.91926232
      1.05048927	      0.60593254	      0.75992224	      0.45340527	      0.91918663
      1.05058094	      0.60593153	      0.75992012	      0.45340328	      0.91911100
      1.05069179	      0.60593031	      0.75991757	      0.45340087	      0.91901962
      1.05079035	      0.60592924	      0.75991530	      0.45339873	      0.91893845
      1.05088891	      0.60592816	      0.75991304	      0.45339659	      0.91885734
      1.05098746	      0.60592708	      0.75991078	      0.45339446	      0.91877630
      1.05108602	      0.60592600	      0.75990853	      0.45339232	      0.91869532
      1.05118458	      0.60592493	      0.75990628	      0.45339019	      0.91861441
      1.05128314	      0.60592385	      0.75990403	      0.45338806	      0.91853356
      1.05138169	      0.60592278	      0.75990179	      0.45338593	      0.91845278
      1.05148025	      0.60592170	      0.75989955	      0.45338381	      0.91837206
      1.05157881	      0.60592063	      0.75989732	      0.45338168	      0.91829141
      1.05167737	      0.60591956	      0.75989509	      0.45337956	      0.91821082
      1.05177592	      0.60591849	      0.75989287	      0.45337743	      0.91813030
      1.05187448	      0.60591742	      0.75989065	      0.45337531	      0.91804984
      1.05197304	      0.60591635	      0.75988844	      0.45337319	      0.91796944
      1.05207160	      0.60591528	      0.75988623	      0.45337108	      0.91788911
      1.05217016	      0.60591421	      0.75988402	      0.45336896	      0.91780885
      1.05226871	      0.60591315	      0.75988182	      0.45336685	      0.91772864
      1.05236727	      0.60591208	      0.75987962	      0.45336474	      0.91764851
      1.05246583	      0.60591101	      0.75987743	      0.45336262	      0.91756843
      1.05256439	      0.60590995	      0.75987524	      0.45336052	      0.91748842
      1.05265217	      0.60590900	      0.75987329	      0.45335864	      0.91741721
      1.05273996	      0.60590806	      0.75987135	      0.45335676	      0.91734604
      1.05284812	      0.60590689	      0.75986896	      0.45335445	      0.91725843
      1.05295628	      0.60590573	      0.75986658	      0.45335214	      0.91717090
      1.05304615	      0.60590476	      0.75986460	      0.45335023	      0.91709822
      1.05313603	      0.60590380	      0.75986263	      0.45334831	      0.91702559
      1.05324400	      0.60590264	      0.75986026	      0.45334601	      0.91693841
      1.05335197	      0.60590148	      0.75985790	      0.45334372	      0.91685130
      1.05343867	      0.60590055	      0.75985601	      0.45334188	      0.91678141
      1.05352537	      0.60589962	      0.75985412	      0.45334003	      0.91671156
      1.05363702	      0.60589843	      0.75985170	      0.45333766	      0.91662169
      1.05374867	      0.60589724	      0.75984928	      0.45333530	      0.91653189
      1.05383303	      0.60589633	      0.75984745	      0.45333351	      0.91646410
      1.05391738	      0.60589543	      0.75984563	      0.45333172	      0.91639635
      1.05403311	      0.60589420	      0.75984314	      0.45332927	      0.91630348
      1.05414884	      0.60589297	      0.75984065	      0.45332683	      0.91621070
      1.05422971	      0.60589211	      0.75983892	      0.45332512	      0.91614591
      1.05431058	      0.60589125	      0.75983719	      0.45332341	      0.91608116
      1.05443311	      0.60588994	      0.75983457	      0.45332083	      0.91598313
      1.05453542	      0.60588886	      0.75983239	      0.45331867	      0.91590136
      1.05463772	      0.60588777	      0.75983021	      0.45331651	      0.91581965
      1.05474003	      0.60588669	      0.75982804	      0.45331436	      0.91573800
      1.05482977	      0.60588574	      0.75982614	      0.45331247	      0.91566643
      1.05491952	      0.60588479	      0.75982425	      0.45331059	      0.91559491
      1.05500926	      0.60588384	      0.75982235	      0.45330870	      0.91552344
      1.05513040	      0.60588256	      0.75981980	      0.45330616	      0.91542704
      1.05522168	      0.60588160	      0.75981789	      0.45330425	      0.91535447
      1.05531296	      0.60588063	      0.75981598	      0.45330234	      0.91528194
      1.05540424	      0.60587967	      0.75981407	      0.45330042	      0.91520946
      1.05552467	      0.60587840	      0.75981156	      0.45329790	      0.91511391
      1.05561389	      0.60587746	      0.75980970	      0.45329604	      0.91504318
      1.05570311	      0.60587653	      0.75980785	      0.45329418	      0.91497250
      1.05581357	      0.60587537	      0.75980556	      0.45329187	      0.91488506
      1.05591219	      0.60587433	      0.75980352	      0.45328981	      0.91480705
      1.05601081	      0.60587330	      0.75980149	      0.45328776	      0.91472910
      1.05610942	      0.60587226	      0.75979946	      0.45328570	      0.91465120
      1.05620804	      0.60587123	      0.75979743	      0.45328365	      0.91457336
      1.05630666	      0.60587020	      0.75979541	      0.45328160	      0.91449558
      1.05640528	      0.60586917	      0.75979340	      0.45327955	      0.91441785
      1.05649179	      0.60586826	      0.75979163	      0.45327776	      0.91434971
      1.05657830	      0.60586736	      0.75978987	      0.45327596	      0.91428161
      1.05668655	      0.60586623	      0.75978767	      0.45327372	      0.91419647
      1.05679479	      0.60586511	      0.75978548	      0.45327147	      0.91411140
      1.05688201	      0.60586420	      0.75978372	      0.45326967	      0.91404290
      1.05696923	      0.60586329	      0.75978196	      0.45326786	      0.91397444
      1.05707893	      0.60586215	      0.75977975	      0.45326559	      0.91388839
      1.05718863	      0.60586101	      0.75977755	      0.45326333	      0.91380241
      1.05727178	      0.60586015	      0.75977589	      0.45326161	      0.91373729
      1.05735494	      0.60585929	      0.75977423	      0.45325990	      0.91367220
      1.05747057	      0.60585809	      0.75977192	      0.45325751	      0.91358175
      1.05758621	      0.60585689	      0.75976962	      0.45325513	      0.91349137
      1.05766520	      0.60585608	      0.75976806	      0.45325351	      0.91342968
      1.05774419	      0.60585526	      0.75976649	      0.45325188	      0.91336803
      1.05786891	      0.60585397	      0.75976403	      0.45324932	      0.91327074
      1.05796981	      0.60585293	      0.75976204	      0.45324725	      0.91319210
      1.05807070	      0.60585189	      0.75976006	      0.45324518	      0.91311351
      1.05817160	      0.60585085	      0.75975808	      0.45324311	      0.91303498
      1.05827249	      0.60584981	      0.75975611	      0.45324104	      0.91295651
      1.05835771	      0.60584894	      0.75975445	      0.45323930	      0.91289027
      1.05844293	      0.60584806	      0.75975279	      0.45323755	      0.91282407
      1.05855233	      0.60584694	      0.75975067	      0.45323532	      0.91273913
      1.05866174	      0.60584582	      0.75974855	      0.45323308	      0.91265426
      1.05874732	      0.60584494	      0.75974690	      0.45323133	      0.91258792
      1.05883289	      0.60584406	      0.75974525	      0.45322959	      0.91252162
      1.05894386	      0.60584293	      0.75974311	      0.45322733	      0.91243570
      1.05905482	      0.60584180	      0.75974099	      0.45322506	      0.91234985
      1.05913676	      0.60584096	      0.75973942	      0.45322340	      0.91228649
      1.05921870	      0.60584012	      0.75973786	      0.45322173	      0.91222317
      1.05933529	      0.60583893	      0.75973564	      0.45321936	      0.91213313
      1.05943549	      0.60583791	      0.75973374	      0.45321733	      0.91205580
      1.05953569	      0.60583689	      0.75973184	      0.45321529	      0.91197853
      1.05963589	      0.60583587	      0.75972995	      0.45321326	      0.91190130
      1.05972598	      0.60583496	      0.75972825	      0.45321143	      0.91183191
      1.05981607	      0.60583404	      0.75972656	      0.45320961	      0.91176256
      1.05990617	      0.60583313	      0.75972487	      0.45320779	      0.91169325
      1.06002070	      0.60583197	      0.75972273	      0.45320547	      0.91160520
      1.06011199	      0.60583104	      0.75972102	      0.45320363	      0.91153506
      1.06020328	      0.60583012	      0.75971932	      0.45320178	      0.91146496
      1.06029457	      0.60582920	      0.75971763	      0.45319994	      0.91139491
      1.06040865	      0.60582804	      0.75971552	      0.45319764	      0.91130741
      1.06049827	      0.60582714	      0.75971386	      0.45319583	      0.91123873
      1.06058789	      0.60582624	      0.75971221	      0.45319403	      0.91117009
      1.06067751	      0.60582533	      0.75971057	      0.45319223	      0.91110148
      1.06079674	      0.60582413	      0.75970838	      0.45318983	      0.91101027
      1.06088545	      0.60582324	      0.75970676	      0.45318805	      0.91094244
      1.06097416	      0.60582235	      0.75970515	      0.45318626	      0.91087465
      1.06108264	      0.60582126	      0.75970318	      0.45318409	      0.91079182
      1.06117938	      0.60582029	      0.75970142	      0.45318215	      0.91071799
      1.06127612	      0.60581932	      0.75969967	      0.45318021	      0.91064420
      1.06137286	      0.60581835	      0.75969793	      0.45317827	      0.91057046
      1.06146961	      0.60581738	      0.75969619	      0.45317634	      0.91049676
      1.06156635	      0.60581641	      0.75969446	      0.45317440	      0.91042311
      1.06166309	      0.60581544	      0.75969273	      0.45317247	      0.91034950
      1.06175983	      0.60581448	      0.75969100	      0.45317054	      0.91027593
      1.06185657	      0.60581351	      0.75968928	      0.45316861	      0.91020240
      1.06195332	      0.60581255	      0.75968756	      0.45316668	      0.91012892
      1.06203910	      0.60581169	      0.75968605	      0.45316497	      0.91006380
      1.06212489	      0.60581084	      0.75968453	      0.45316327	      0.90999870
      1.06223082	      0.60580979	      0.75968267	      0.45316116	      0.90991837
      1.06233675	      0.60580873	      0.75968081	      0.45315905	      0.90983809
      1.06242417	      0.60580787	      0.75967928	      0.45315732	      0.90977188
      1.06251159	      0.60580700	      0.75967775	      0.45315558	      0.90970570
      1.06261778	      0.60580595	      0.75967590	      0.45315347	      0.90962535
      1.06272398	      0.60580489	      0.75967406	      0.45315137	      0.90954505
      1.06280811	      0.60580406	      0.75967260	      0.45314970	      0.90948147
      1.06289224	      0.60580323	      0.75967115	      0.45314804	      0.90941792
      1.06300253	      0.60580214	      0.75966925	      0.45314586	      0.90933466
      1.06311283	      0.60580105	      0.75966736	      0.45314368	      0.90925145
      1.06319422	      0.60580025	      0.75966597	      0.45314207	      0.90919007
      1.06327562	      0.60579944	      0.75966458	      0.45314046	      0.90912872
      1.06339092	      0.60579831	      0.75966261	      0.45313819	      0.90904187
      1.06348984	      0.60579734	      0.75966094	      0.45313624	      0.90896740
      1.06358876	      0.60579636	      0.75965926	      0.45313429	      0.90889298
      1.06368768	      0.60579539	      0.75965759	      0.45313234	      0.90881859
      1.06378661	      0.60579442	      0.75965593	      0.45313040	      0.90874424
      1.06387157	      0.60579359	      0.75965450	      0.45312873	      0.90868042
      1.06395653	      0.60579275	      0.75965308	      0.45312706	      0.90861663
      1.06406343	      0.60579171	      0.75965130	      0.45312496	      0.90853642
      1.06417032	      0.60579066	      0.75964952	      0.45312286	      0.90845625
      1.06425531	      0.60578983	      0.75964811	      0.45312120	      0.90839254
      1.06434029	      0.60578900	      0.75964671	      0.45311953	      0.90832887
      1.06444908	      0.60578794	      0.75964492	      0.45311740	      0.90824740
      1.06455787	      0.60578688	      0.75964313	      0.45311527	      0.90816599
      1.06463912	      0.60578609	      0.75964180	      0.45311369	      0.90810521
      1.06472038	      0.60578530	      0.75964047	      0.45311210	      0.90804445
      1.06483491	      0.60578418	      0.75963860	      0.45310986	      0.90795886
      1.06493342	      0.60578322	      0.75963700	      0.45310794	      0.90788529
      1.06503193	      0.60578227	      0.75963541	      0.45310602	      0.90781176
      1.06513043	      0.60578131	      0.75963382	      0.45310410	      0.90773827
      1.06522894	      0.60578036	      0.75963223	      0.45310219	      0.90766481
      1.06531387	      0.60577953	      0.75963087	      0.45310053	      0.90760151
      1.06539881	      0.60577871	      0.75962951	      0.45309888	      0.90753823
      1.06550495	      0.60577769	      0.75962782	      0.45309682	      0.90745919
      1.06561109	      0.60577666	      0.75962613	      0.45309476	      0.90738020
      1.06569626	      0.60577584	      0.75962478	      0.45309311	      0.90731685
      1.06578142	      0.60577502	      0.75962344	      0.45309146	      0.90725353
      1.06588911	      0.60577398	      0.75962174	      0.45308937	      0.90717350
      1.06599680	      0.60577294	      0.75962005	      0.45308729	      0.90709351
      1.06607849	      0.60577216	      0.75961877	      0.45308571	      0.90703287
      1.06616018	      0.60577137	      0.75961750	      0.45308413	      0.90697225
      1.06627300	      0.60577029	      0.75961574	      0.45308195	      0.90688857
      1.06638581	      0.60576920	      0.75961399	      0.45307977	      0.90680494
      1.06646391	      0.60576845	      0.75961279	      0.45307827	      0.90674708
      1.06654201	      0.60576771	      0.75961158	      0.45307676	      0.90668924
      1.06666236	      0.60576655	      0.75960973	      0.45307444	      0.90660014
      1.06676147	      0.60576561	      0.75960822	      0.45307253	      0.90652681
      1.06686057	      0.60576466	      0.75960671	      0.45307063	      0.90645353
      1.06695968	      0.60576371	      0.75960520	      0.45306872	      0.90638027
      1.06704809	      0.60576287	      0.75960386	      0.45306702	      0.90631496
      1.06713650	      0.60576202	      0.75960252	      0.45306533	      0.90624967
      1.06722490	      0.60576118	      0.75960119	      0.45306363	      0.90618441
      1.06733828	      0.60576010	      0.75959949	      0.45306146	      0.90610076
      1.06742804	      0.60575925	      0.75959815	      0.45305974	      0.90603457
      1.06751780	      0.60575840	      0.75959681	      0.45305802	      0.90596840
      1.06760756	      0.60575754	      0.75959547	      0.45305630	      0.90590226
      1.06771997	      0.60575648	      0.75959381	      0.45305415	      0.90581948
      1.06780815	      0.60575564	      0.75959251	      0.45305247	      0.90575457
      1.06789634	      0.60575481	      0.75959121	      0.45305078	      0.90568969
      1.06798452	      0.60575397	      0.75958992	      0.45304910	      0.90562483
      1.06810164	      0.60575286	      0.75958820	      0.45304687	      0.90553874
      1.06818912	      0.60575204	      0.75958693	      0.45304520	      0.90547446
      1.06827660	      0.60575121	      0.75958566	      0.45304354	      0.90541020
      1.06838314	      0.60575021	      0.75958412	      0.45304151	      0.90533199
      1.06847797	      0.60574931	      0.75958275	      0.45303971	      0.90526241
      1.06857280	      0.60574842	      0.75958139	      0.45303790	      0.90519285
      1.06866762	      0.60574753	      0.75958003	      0.45303610	      0.90512333
      1.06876245	      0.60574664	      0.75957867	      0.45303430	      0.90505384
      1.06885728	      0.60574574	      0.75957733	      0.45303251	      0.90498438
      1.06895211	      0.60574485	      0.75957598	      0.45303071	      0.90491495
      1.06904693	      0.60574396	      0.75957464	      0.45302891	      0.90484555
      1.06914176	      0.60574308	      0.75957331	      0.45302712	      0.90477618
      1.06923659	      0.60574219	      0.75957198	      0.45302533	      0.90470684
      1.06933141	      0.60574130	      0.75957065	      0.45302353	      0.90463752
      1.06942624	      0.60574041	      0.75956933	      0.45302174	      0.90456824
      1.06952107	      0.60573953	      0.75956801	      0.45301995	      0.90449899
      1.06960634	      0.60573873	      0.75956683	      0.45301834	      0.90443674
      1.06969161	      0.60573794	      0.75956566	      0.45301674	      0.90437451
      1.06979459	      0.60573698	      0.75956424	      0.45301480	      0.90429940
      1.06989756	      0.60573602	      0.75956283	      0.45301286	      0.90422432
      1.06998439	      0.60573521	      0.75956165	      0.45301123	      0.90416104
      1.07007122	      0.60573440	      0.75956047	      0.45300959	      0.90409778
      1.07015804	      0.60573360	      0.75955929	      0.45300796	      0.90403455
      1.07027558	      0.60573251	      0.75955771	      0.45300576	      0.90394900
      1.07036334	      0.60573169	      0.75955653	      0.45300411	      0.90388514
      1.07045111	      0.60573088	      0.75955535	      0.45300246	      0.90382130
      1.07055649	      0.60572990	      0.75955394	      0.45300049	      0.90374469
      1.07065033	      0.60572904	      0.75955270	      0.45299873	      0.90367649
      1.07074418	      0.60572817	      0.75955145	      0.45299698	      0.90360832
      1.07083802	      0.60572730	      0.75955021	      0.45299522	      0.90354018
      1.07093187	      0.60572644	      0.75954898	      0.45299347	      0.90347206
      1.07102571	      0.60572557	      0.75954775	      0.45299171	      0.90340398
      1.07111955	      0.60572471	      0.75954653	      0.45298996	      0.90333591
      1.07121340	      0.60572384	      0.75954531	      0.45298821	      0.90326788
      1.07130724	      0.60572298	      0.75954409	      0.45298646	      0.90319987
      1.07140109	      0.60572212	      0.75954288	      0.45298472	      0.90313189
      1.07149493	      0.60572126	      0.75954167	      0.45298297	      0.90306393
      1.07158878	      0.60572039	      0.75954047	      0.45298122	      0.90299600
      1.07168262	      0.60571953	      0.75953927	      0.45297948	      0.90292810
      1.07177646	      0.60571867	      0.75953808	      0.45297774	      0.90286023
      1.07187031	      0.60571782	      0.75953689	      0.45297599	      0.90279238
      1.07196415	      0.60571696	      0.75953571	      0.45297425	      0.90272455
      1.07205800	      0.60571610	      0.75953453	      0.45297251	      0.90265675
      1.07215184	      0.60571524	      0.75953335	      0.45297077	      0.90258898
      1.07224569	      0.60571439	      0.75953218	      0.45296904	      0.90252123
      1.07233953	      0.60571353	      0.75953102	      0.45296730	      0.90245351
      1.07243338	      0.60571268	      0.75952986	      0.45296557	      0.90238582
      1.07252722	      0.60571182	      0.75952870	      0.45296383	      0.90231815
      1.07262106	      0.60571097	      0.75952755	      0.45296210	      0.90225050
      1.07271491	      0.60571012	      0.75952640	      0.45296037	      0.90218288
      1.07280875	      0.60570927	      0.75952526	      0.45295864	      0.90211529
      1.07290260	      0.60570841	      0.75952412	      0.45295691	      0.90204772
      1.07299644	      0.60570756	      0.75952299	      0.45295518	      0.90198018
      1.07309029	      0.60570671	      0.75952186	      0.45295345	      0.90191266
      1.07318413	      0.60570587	      0.75952073	      0.45295172	      0.90184516
      1.07327798	      0.60570502	      0.75951961	      0.45295000	      0.90177770
      1.07336227	      0.60570426	      0.75951861	      0.45294845	      0.90171712
      1.07344656	      0.60570349	      0.75951761	      0.45294690	      0.90165656
      1.07354898	      0.60570257	      0.75951640	      0.45294502	      0.90158300
      1.07365140	      0.60570165	      0.75951520	      0.45294315	      0.90150947
      1.07373757	      0.60570087	      0.75951419	      0.45294157	      0.90144762
      1.07382375	      0.60570010	      0.75951319	      0.45293999	      0.90138580
      1.07390992	      0.60569932	      0.75951219	      0.45293841	      0.90132400
      1.07402654	      0.60569827	      0.75951084	      0.45293628	      0.90124039
      1.07411348	      0.60569749	      0.75950984	      0.45293469	      0.90117808
      1.07420043	      0.60569671	      0.75950885	      0.45293310	      0.90111579
      1.07430508	      0.60569578	      0.75950765	      0.45293119	      0.90104085
      1.07439837	      0.60569494	      0.75950660	      0.45292949	      0.90097407
      1.07449166	      0.60569411	      0.75950554	      0.45292779	      0.90090731
      1.07458495	      0.60569327	      0.75950449	      0.45292609	      0.90084057
      1.07467824	      0.60569244	      0.75950344	      0.45292439	      0.90077386
      1.07477153	      0.60569161	      0.75950240	      0.45292269	      0.90070717
      1.07486482	      0.60569078	      0.75950137	      0.45292100	      0.90064050
      1.07495812	      0.60568994	      0.75950033	      0.45291930	      0.90057385
      1.07505141	      0.60568911	      0.75949931	      0.45291761	      0.90050723
      1.07514470	      0.60568828	      0.75949828	      0.45291591	      0.90044063
      1.07523799	      0.60568745	      0.75949727	      0.45291422	      0.90037405
      1.07533128	      0.60568663	      0.75949625	      0.45291253	      0.90030750
      1.07542457	      0.60568580	      0.75949524	      0.45291084	      0.90024097
      1.07551786	      0.60568497	      0.75949424	      0.45290915	      0.90017446
      1.07561115	      0.60568415	      0.75949324	      0.45290747	      0.90010797
      1.07570444	      0.60568332	      0.75949224	      0.45290578	      0.90004151
      1.07579774	      0.60568249	      0.75949125	      0.45290409	      0.89997507
      1.07589103	      0.60568167	      0.75949026	      0.45290241	      0.89990865
      1.07598432	      0.60568085	      0.75948928	      0.45290073	      0.89984225
      1.07607761	      0.60568002	      0.75948830	      0.45289904	      0.89977588
      1.07617090	      0.60567920	      0.75948733	      0.45289736	      0.89970952
      1.07626419	      0.60567838	      0.75948636	      0.45289568	      0.89964319
      1.07635748	      0.60567756	      0.75948539	      0.45289400	      0.89957688
      1.07644062	      0.60567683	      0.75948454	      0.45289251	      0.89951781
      1.07652377	      0.60567610	      0.75948368	      0.45289101	      0.89945875
      1.07662654	      0.60567519	      0.75948263	      0.45288917	      0.89938576
      1.07672932	      0.60567429	      0.75948159	      0.45288732	      0.89931281
      1.07681370	      0.60567355	      0.75948074	      0.45288581	      0.89925293
      1.07689807	      0.60567281	      0.75947989	      0.45288430	      0.89919307
      1.07700171	      0.60567191	      0.75947885	      0.45288244	      0.89911957
      1.07710535	      0.60567100	      0.75947782	      0.45288058	      0.89904610
      1.07718602	      0.60567030	      0.75947702	      0.45287914	      0.89898893
      1.07726670	      0.60566959	      0.75947622	      0.45287770	      0.89893177
      1.07737535	      0.60566864	      0.75947516	      0.45287576	      0.89885481
      1.07748401	      0.60566770	      0.75947410	      0.45287381	      0.89877788
      1.07756117	      0.60566703	      0.75947335	      0.45287244	      0.89872326
      1.07763834	      0.60566635	      0.75947260	      0.45287106	      0.89866867
      1.07775405	      0.60566535	      0.75947148	      0.45286900	      0.89858681
      1.07785012	      0.60566451	      0.75947056	      0.45286729	      0.89851888
      1.07794619	      0.60566368	      0.75946965	      0.45286558	      0.89845097
      1.07804226	      0.60566285	      0.75946874	      0.45286387	      0.89838308
      1.07813833	      0.60566201	      0.75946783	      0.45286216	      0.89831522
      1.07822123	      0.60566130	      0.75946706	      0.45286069	      0.89825667
      1.07830414	      0.60566058	      0.75946628	      0.45285921	      0.89819813
      1.07840704	      0.60565969	      0.75946533	      0.45285739	      0.89812551
      1.07850994	      0.60565880	      0.75946437	      0.45285556	      0.89805291
      1.07859337	      0.60565808	      0.75946361	      0.45285408	      0.89799406
      1.07867680	      0.60565736	      0.75946284	      0.45285261	      0.89793523
      1.07878068	      0.60565647	      0.75946190	      0.45285077	      0.89786200
      1.07888456	      0.60565557	      0.75946096	      0.45284893	      0.89778880
      1.07896513	      0.60565488	      0.75946023	      0.45284750	      0.89773204
      1.07904571	      0.60565419	      0.75945951	      0.45284608	      0.89767529
      1.07915350	      0.60565326	      0.75945855	      0.45284418	      0.89759940
      1.07926129	      0.60565234	      0.75945760	      0.45284227	      0.89752354
      1.07933921	      0.60565167	      0.75945691	      0.45284090	      0.89746871
      1.07941714	      0.60565100	      0.75945623	      0.45283953	      0.89741390
      1.07952995	      0.60565004	      0.75945524	      0.45283754	      0.89733457
      1.07962611	      0.60564921	      0.75945441	      0.45283585	      0.89726697
      1.07972226	      0.60564839	      0.75945358	      0.45283416	      0.89719940
      1.07981841	      0.60564757	      0.75945276	      0.45283246	      0.89713185
      1.07990442	      0.60564684	      0.75945202	      0.45283095	      0.89707145
      1.07999044	      0.60564610	      0.75945129	      0.45282944	      0.89701106
      1.08007645	      0.60564537	      0.75945057	      0.45282793	      0.89695068
      1.08018709	      0.60564443	      0.75944964	      0.45282599	      0.89687304
      1.08027424	      0.60564369	      0.75944891	      0.45282447	      0.89681191
      1.08036139	      0.60564295	      0.75944819	      0.45282294	      0.89675079
      1.08044854	      0.60564221	      0.75944747	      0.45282141	      0.89668969
      1.08055901	      0.60564127	      0.75944657	      0.45281948	      0.89661226
      1.08064446	      0.60564055	      0.75944587	      0.45281799	      0.89655239
      1.08072992	      0.60563982	      0.75944518	      0.45281649	      0.89649253
      1.08083250	      0.60563896	      0.75944435	      0.45281470	      0.89642070
      1.08093508	      0.60563809	      0.75944353	      0.45281291	      0.89634889
      1.08101363	      0.60563742	      0.75944290	      0.45281154	      0.89629392
      1.08109217	      0.60563676	      0.75944228	      0.45281018	      0.89623896
      1.08120188	      0.60563584	      0.75944142	      0.45280826	      0.89616223
      1.08129795	      0.60563503	      0.75944066	      0.45280659	      0.89609505
      1.08139402	      0.60563422	      0.75943992	      0.45280492	      0.89602789
      1.08149010	      0.60563341	      0.75943918	      0.45280325	      0.89596076
      1.08157422	      0.60563270	      0.75943853	      0.45280179	      0.89590199
      1.08165835	      0.60563200	      0.75943789	      0.45280033	      0.89584323
      1.08174247	      0.60563129	      0.75943725	      0.45279887	      0.89578449
      1.08185857	      0.60563032	      0.75943637	      0.45279686	      0.89570345
      1.08194437	      0.60562960	      0.75943573	      0.45279537	      0.89564358
      1.08203017	      0.60562888	      0.75943509	      0.45279388	      0.89558372
      1.08213319	      0.60562802	      0.75943433	      0.45279210	      0.89551187
      1.08222482	      0.60562725	      0.75943365	      0.45279051	      0.89544798
      1.08231645	      0.60562649	      0.75943298	      0.45278893	      0.89538412
      1.08240808	      0.60562572	      0.75943232	      0.45278735	      0.89532026
      1.08249971	      0.60562496	      0.75943165	      0.45278576	      0.89525643
      1.08259134	      0.60562419	      0.75943100	      0.45278418	      0.89519262
      1.08268298	      0.60562343	      0.75943034	      0.45278260	      0.89512882
      1.08277461	      0.60562267	      0.75942969	      0.45278102	      0.89506504
      1.08286624	      0.60562191	      0.75942905	      0.45277944	      0.89500128
      1.08295787	      0.60562115	      0.75942841	      0.45277787	      0.89493753
      1.08304950	      0.60562039	      0.75942777	      0.45277629	      0.89487381
      1.08314113	      0.60561963	      0.75942714	      0.45277472	      0.89481010
      1.08323276	      0.60561887	      0.75942651	      0.45277314	      0.89474641
      1.08332439	      0.60561811	      0.75942589	      0.45277157	      0.89468273
      1.08341602	      0.60561735	      0.75942527	      0.45276999	      0.89461908
      1.08350765	      0.60561660	      0.75942465	      0.45276842	      0.89455544
      1.08359929	      0.60561584	      0.75942404	      0.45276685	      0.89449182
      1.08369092	      0.60561508	      0.75942343	      0.45276528	      0.89442821
      1.08378255	      0.60561433	      0.75942283	      0.45276371	      0.89436463
      1.08387418	      0.60561357	      0.75942223	      0.45276215	      0.89430106
      1.08396581	      0.60561282	      0.75942164	      0.45276058	      0.89423751
      1.08405744	      0.60561207	      0.75942104	      0.45275901	      0.89417397
      1.08414907	      0.60561131	      0.75942046	      0.45275745	      0.89411046
      1.08424070	      0.60561056	      0.75941988	      0.45275588	      0.89404696
      1.08433233	      0.60560981	      0.75941930	      0.45275432	      0.89398347
      1.08442396	      0.60560906	      0.75941872	      0.45275276	      0.89392001
      1.08451560	      0.60560831	      0.75941815	      0.45275120	      0.89385656
      1.08460723	      0.60560756	      0.75941759	      0.45274964	      0.89379313
      1.08469886	      0.60560681	      0.75941702	      0.45274808	      0.89372972
      1.08479049	      0.60560606	      0.75941647	      0.45274652	      0.89366632
      1.08488212	      0.60560531	      0.75941591	      0.45274496	      0.89360294
      1.08497375	      0.60560456	      0.75941536	      0.45274340	      0.89353958
      1.08506538	      0.60560382	      0.75941482	      0.45274185	      0.89347624
      1.08515701	      0.60560307	      0.75941428	      0.45274029	      0.89341291
      1.08524864	      0.60560233	      0.75941374	      0.45273874	      0.89334960
      1.08534028	      0.60560158	      0.75941321	      0.45273719	      0.89328631
      1.08542211	      0.60560092	      0.75941273	      0.45273580	      0.89322979
      1.08550395	      0.60560025	      0.75941226	      0.45273441	      0.89317329
      1.08560447	      0.60559944	      0.75941169	      0.45273271	      0.89310391
      1.08570499	      0.60559862	      0.75941112	      0.45273101	      0.89303455
      1.08578910	      0.60559794	      0.75941065	      0.45272959	      0.89297653
      1.08587321	      0.60559726	      0.75941019	      0.45272817	      0.89291852
      1.08595732	      0.60559658	      0.75940972	      0.45272675	      0.89286053
      1.08607165	      0.60559566	      0.75940910	      0.45272482	      0.89278172
      1.08615626	      0.60559497	      0.75940864	      0.45272340	      0.89272342
      1.08624087	      0.60559429	      0.75940818	      0.45272197	      0.89266513
      1.08634345	      0.60559347	      0.75940764	      0.45272025	      0.89259448
      1.08643494	      0.60559273	      0.75940715	      0.45271871	      0.89253149
      1.08652643	      0.60559199	      0.75940667	      0.45271717	      0.89246851
      1.08661792	      0.60559126	      0.75940620	      0.45271563	      0.89240555
      1.08670941	      0.60559052	      0.75940573	      0.45271409	      0.89234260
      1.08680090	      0.60558979	      0.75940526	      0.45271256	      0.89227967
      1.08689239	      0.60558905	      0.75940479	      0.45271102	      0.89221676
      1.08698388	      0.60558832	      0.75940433	      0.45270949	      0.89215387
      1.08707537	      0.60558759	      0.75940388	      0.45270796	      0.89209099
      1.08716686	      0.60558686	      0.75940343	      0.45270642	      0.89202813
      1.08725835	      0.60558613	      0.75940298	      0.45270489	      0.89196528
      1.08734984	      0.60558540	      0.75940254	      0.45270336	      0.89190246
      1.08744133	      0.60558467	      0.75940210	      0.45270183	      0.89183964
      1.08753282	      0.60558394	      0.75940166	      0.45270030	      0.89177685
      1.08761440	      0.60558329	      0.75940128	      0.45269894	      0.89172087
      1.08769598	      0.60558264	      0.75940089	      0.45269758	      0.89166491
      1.08779606	      0.60558184	      0.75940043	      0.45269591	      0.89159627
      1.08789614	      0.60558105	      0.75939997	      0.45269424	      0.89152764
      1.08797989	      0.60558038	      0.75939959	      0.45269285	      0.89147024
      1.08806364	      0.60557972	      0.75939921	      0.45269145	      0.89141284
      1.08814739	      0.60557905	      0.75939884	      0.45269006	      0.89135546
      1.08826136	      0.60557815	      0.75939833	      0.45268816	      0.89127740
      1.08834560	      0.60557748	      0.75939797	      0.45268676	      0.89121972
      1.08842984	      0.60557682	      0.75939760	      0.45268537	      0.89116205
      1.08853205	      0.60557601	      0.75939716	      0.45268367	      0.89109209
      1.08862321	      0.60557529	      0.75939678	      0.45268216	      0.89102972
      1.08871437	      0.60557457	      0.75939639	      0.45268064	      0.89096736
      1.08880554	      0.60557385	      0.75939601	      0.45267913	      0.89090502
      1.08889670	      0.60557313	      0.75939564	      0.45267762	      0.89084269
      1.08898786	      0.60557242	      0.75939527	      0.45267612	      0.89078039
      1.08907902	      0.60557170	      0.75939490	      0.45267461	      0.89071809
      1.08917018	      0.60557098	      0.75939454	      0.45267310	      0.89065582
      1.08926134	      0.60557027	      0.75939418	      0.45267159	      0.89059356
      1.08935250	      0.60556955	      0.75939382	      0.45267009	      0.89053131
      1.08944367	      0.60556884	      0.75939347	      0.45266858	      0.89046908
      1.08953483	      0.60556812	      0.75939312	      0.45266708	      0.89040687
      1.08962599	      0.60556741	      0.75939278	      0.45266558	      0.89034468
      1.08970769	      0.60556677	      0.75939247	      0.45266423	      0.89028895
      1.08978939	      0.60556613	      0.75939217	      0.45266289	      0.89023324
      1.08988899	      0.60556536	      0.75939181	      0.45266125	      0.89016534
      1.08998858	      0.60556458	      0.75939145	      0.45265961	      0.89009746
      1.09007106	      0.60556394	      0.75939116	      0.45265826	      0.89004126
      1.09015354	      0.60556329	      0.75939086	      0.45265690	      0.88998507
      1.09025432	      0.60556251	      0.75939051	      0.45265525	      0.88991644
      1.09035510	      0.60556173	      0.75939017	      0.45265359	      0.88984782
      1.09043398	      0.60556111	      0.75938990	      0.45265230	      0.88979413
      1.09051286	      0.60556050	      0.75938963	      0.45265101	      0.88974045
      1.09061860	      0.60555968	      0.75938928	      0.45264927	      0.88966852
      1.09072433	      0.60555886	      0.75938894	      0.45264754	      0.88959660
      1.09079959	      0.60555828	      0.75938870	      0.45264631	      0.88954543
      1.09087485	      0.60555770	      0.75938846	      0.45264508	      0.88949426
      1.09098782	      0.60555682	      0.75938810	      0.45264324	      0.88941749
      1.09108131	      0.60555610	      0.75938781	      0.45264171	      0.88935397
      1.09117480	      0.60555538	      0.75938752	      0.45264018	      0.88929047
      1.09126829	      0.60555466	      0.75938724	      0.45263866	      0.88922698
      1.09136178	      0.60555394	      0.75938696	      0.45263713	      0.88916351
      1.09144371	      0.60555331	      0.75938672	      0.45263580	      0.88910791
      1.09152564	      0.60555268	      0.75938649	      0.45263446	      0.88905232
      1.09162463	      0.60555192	      0.75938620	      0.45263285	      0.88898516
      1.09172362	      0.60555116	      0.75938593	      0.45263124	      0.88891803
      1.09180623	      0.60555052	      0.75938570	      0.45262990	      0.88886202
      1.09188883	      0.60554989	      0.75938547	      0.45262856	      0.88880603
      1.09198833	      0.60554913	      0.75938521	      0.45262694	      0.88873860
      1.09208783	      0.60554837	      0.75938494	      0.45262533	      0.88867119
      1.09216823	      0.60554775	      0.75938473	      0.45262402	      0.88861674
      1.09224862	      0.60554714	      0.75938453	      0.45262272	      0.88856230
      1.09235083	      0.60554636	      0.75938427	      0.45262107	      0.88849311
      1.09245304	      0.60554558	      0.75938402	      0.45261941	      0.88842394
      1.09253156	      0.60554498	      0.75938382	      0.45261814	      0.88837081
      1.09261008	      0.60554438	      0.75938364	      0.45261687	      0.88831770
      1.09271543	      0.60554358	      0.75938339	      0.45261517	      0.88824646
      1.09282077	      0.60554278	      0.75938314	      0.45261347	      0.88817524
      1.09289667	      0.60554220	      0.75938297	      0.45261224	      0.88812394
      1.09297256	      0.60554163	      0.75938280	      0.45261102	      0.88807266
      1.09308273	      0.60554079	      0.75938256	      0.45260924	      0.88799824
      1.09317678	      0.60554008	      0.75938236	      0.45260772	      0.88793472
      1.09327084	      0.60553937	      0.75938216	      0.45260621	      0.88787121
      1.09336490	      0.60553865	      0.75938196	      0.45260470	      0.88780773
      1.09344808	      0.60553803	      0.75938180	      0.45260336	      0.88775159
      1.09353127	      0.60553740	      0.75938163	      0.45260202	      0.88769547
      1.09361446	      0.60553677	      0.75938147	      0.45260068	      0.88763936
      1.09372501	      0.60553594	      0.75938126	      0.45259891	      0.88756482
      1.09380941	      0.60553530	      0.75938110	      0.45259755	      0.88750793
      1.09389380	      0.60553467	      0.75938094	      0.45259620	      0.88745105
      1.09397820	      0.60553403	      0.75938079	      0.45259485	      0.88739419
      1.09408879	      0.60553320	      0.75938060	      0.45259307	      0.88731970
      1.09417130	      0.60553258	      0.75938046	      0.45259175	      0.88726414
      1.09425381	      0.60553196	      0.75938032	      0.45259043	      0.88720859
      1.09435546	      0.60553120	      0.75938015	      0.45258881	      0.88714017
      1.09444680	      0.60553051	      0.75938001	      0.45258735	      0.88707871
      1.09453814	      0.60552983	      0.75937987	      0.45258589	      0.88701727
      1.09462948	      0.60552915	      0.75937973	      0.45258443	      0.88695584
      1.09472083	      0.60552846	      0.75937960	      0.45258297	      0.88689443
      1.09481217	      0.60552778	      0.75937947	      0.45258151	      0.88683304
      1.09489307	      0.60552718	      0.75937935	      0.45258022	      0.88677867
      1.09497397	      0.60552658	      0.75937924	      0.45257893	      0.88672432
      1.09507259	      0.60552584	      0.75937911	      0.45257736	      0.88665809
      1.09517120	      0.60552511	      0.75937899	      0.45257579	      0.88659188
      1.09525377	      0.60552449	      0.75937889	      0.45257448	      0.88653646
      1.09533633	      0.60552388	      0.75937879	      0.45257317	      0.88648105
      1.09541889	      0.60552327	      0.75937869	      0.45257186	      0.88642565
      1.09553187	      0.60552243	      0.75937857	      0.45257006	      0.88634988
      1.09561492	      0.60552181	      0.75937848	      0.45256874	      0.88629418
      1.09569798	      0.60552120	      0.75937839	      0.45256743	      0.88623851
      1.09579911	      0.60552045	      0.75937829	      0.45256582	      0.88617073
      1.09588922	      0.60551978	      0.75937820	      0.45256440	      0.88611036
      1.09597932	      0.60551912	      0.75937812	      0.45256297	      0.88605000
      1.09606943	      0.60551845	      0.75937804	      0.45256154	      0.88598966
      1.09615954	      0.60551779	      0.75937796	      0.45256012	      0.88592934
      1.09624965	      0.60551712	      0.75937789	      0.45255869	      0.88586903
      1.09633975	      0.60551646	      0.75937782	      0.45255727	      0.88580874
      1.09642986	      0.60551580	      0.75937776	      0.45255585	      0.88574846
      1.09651997	      0.60551514	      0.75937769	      0.45255442	      0.88568820
      1.09661008	      0.60551447	      0.75937763	      0.45255300	      0.88562796
      1.09670019	      0.60551381	      0.75937758	      0.45255158	      0.88556774
      1.09679029	      0.60551315	      0.75937753	      0.45255016	      0.88550752
      1.09687090	      0.60551256	      0.75937748	      0.45254889	      0.88545368
      1.09695151	      0.60551197	      0.75937744	      0.45254763	      0.88539984
      1.09704957	      0.60551125	      0.75937740	      0.45254608	      0.88533437
      1.09714764	      0.60551054	      0.75937736	      0.45254454	      0.88526891
      1.09723042	      0.60550993	      0.75937732	      0.45254324	      0.88521367
      1.09731320	      0.60550933	      0.75937729	      0.45254194	      0.88515844
      1.09739598	      0.60550873	      0.75937727	      0.45254064	      0.88510323
      1.09750674	      0.60550792	      0.75937724	      0.45253890	      0.88502938
      1.09758987	      0.60550731	      0.75937722	      0.45253760	      0.88497396
      1.09767300	      0.60550671	      0.75937720	      0.45253630	      0.88491857
      1.09777298	      0.60550598	      0.75937718	      0.45253473	      0.88485195
      1.09786281	      0.60550533	      0.75937717	      0.45253333	      0.88479213
      1.09795263	      0.60550468	      0.75937717	      0.45253192	      0.88473232
      1.09804245	      0.60550403	      0.75937716	      0.45253052	      0.88467252
      1.09813228	      0.60550338	      0.75937716	      0.45252911	      0.88461275
      1.09822210	      0.60550273	      0.75937716	      0.45252771	      0.88455299
      1.09831192	      0.60550208	      0.75937717	      0.45252631	      0.88449325
      1.09840175	      0.60550143	      0.75937718	      0.45252491	      0.88443352
      1.09849157	      0.60550078	      0.75937719	      0.45252351	      0.88437381
      1.09858139	      0.60550013	      0.75937721	      0.45252211	      0.88431412
      1.09867121	      0.60549948	      0.75937723	      0.45252071	      0.88425444
      1.09876104	      0.60549884	      0.75937725	      0.45251931	      0.88419478
      1.09884109	      0.60549826	      0.75937727	      0.45251807	      0.88414162
      1.09892114	      0.60549769	      0.75937730	      0.45251682	      0.88408848
      1.09901924	      0.60549698	      0.75937733	      0.45251530	      0.88402337
      1.09911734	      0.60549628	      0.75937737	      0.45251377	      0.88395829
      1.09919964	      0.60549569	      0.75937741	      0.45251250	      0.88390370
      1.09928193	      0.60549510	      0.75937744	      0.45251122	      0.88384913
      1.09936423	      0.60549451	      0.75937748	      0.45250994	      0.88379457
      1.09947552	      0.60549371	      0.75937754	      0.45250822	      0.88372081
      1.09955817	      0.60549312	      0.75937759	      0.45250694	      0.88366605
      1.09964081	      0.60549253	      0.75937764	      0.45250566	      0.88361131
      1.09974091	      0.60549182	      0.75937771	      0.45250411	      0.88354503
      1.09983050	      0.60549118	      0.75937777	      0.45250273	      0.88348572
      1.09992009	      0.60549054	      0.75937783	      0.45250134	      0.88342643
      1.10000968	      0.60548990	      0.75937790	      0.45249996	      0.88336716
      1.10009926	      0.60548927	      0.75937797	      0.45249857	      0.88330791
      1.10018885	      0.60548863	      0.75937805	      0.45249719	      0.88324867
      1.10027844	      0.60548799	      0.75937813	      0.45249581	      0.88318945
      1.10036803	      0.60548736	      0.75937821	      0.45249443	      0.88313024
      1.10045762	      0.60548672	      0.75937829	      0.45249305	      0.88307105
      1.10054720	      0.60548609	      0.75937838	      0.45249167	      0.88301188
      1.10063679	      0.60548545	      0.75937847	      0.45249029	      0.88295273
      1.10071701	      0.60548489	      0.75937855	      0.45248906	      0.88289977
      1.10079724	      0.60548432	      0.75937864	      0.45248783	      0.88284683
      1.10089504	      0.60548363	      0.75937875	      0.45248632	      0.88278231
      1.10099284	      0.60548294	      0.75937886	      0.45248482	      0.88271780
      1.10107364	      0.60548237	      0.75937896	      0.45248358	      0.88266453
      1.10115444	      0.60548180	      0.75937906	      0.45248234	      0.88261126
      1.10125362	      0.60548110	      0.75937918	      0.45248082	      0.88254590
      1.10135280	      0.60548041	      0.75937931	      0.45247930	      0.88248057
      1.10142998	      0.60547986	      0.75937941	      0.45247812	      0.88242974
      1.10150715	      0.60547932	      0.75937952	      0.45247694	      0.88237893
      1.10161146	      0.60547859	      0.75937966	      0.45247534	      0.88231027
      1.10171576	      0.60547786	      0.75937981	      0.45247375	      0.88224164
      1.10178915	      0.60547735	      0.75937992	      0.45247263	      0.88219336
      1.10186255	      0.60547683	      0.75938003	      0.45247151	      0.88214509
      1.10197464	      0.60547605	      0.75938020	      0.45246980	      0.88207139
      1.10206642	      0.60547541	      0.75938035	      0.45246840	      0.88201107
      1.10215821	      0.60547477	      0.75938050	      0.45246700	      0.88195077
      1.10224999	      0.60547413	      0.75938065	      0.45246560	      0.88189048
      1.10234177	      0.60547349	      0.75938080	      0.45246420	      0.88183021
      1.10242259	      0.60547293	      0.75938094	      0.45246297	      0.88177716
      1.10250341	      0.60547236	      0.75938108	      0.45246174	      0.88172412
      1.10258422	      0.60547180	      0.75938123	      0.45246051	      0.88167110
      1.10269716	      0.60547102	      0.75938143	      0.45245880	      0.88159702
      1.10277963	      0.60547045	      0.75938159	      0.45245754	      0.88154295
      1.10286210	      0.60546987	      0.75938174	      0.45245629	      0.88148889
      1.10296188	      0.60546918	      0.75938194	      0.45245478	      0.88142350
      1.10305049	      0.60546857	      0.75938211	      0.45245344	      0.88136545
      1.10313911	      0.60546796	      0.75938229	      0.45245209	      0.88130742
      1.10322772	      0.60546735	      0.75938247	      0.45245075	      0.88124940
      1.10331634	      0.60546673	      0.75938265	      0.45244941	      0.88119141
      1.10340495	      0.60546612	      0.75938283	      0.45244807	      0.88113342
      1.10349356	      0.60546551	      0.75938302	      0.45244673	      0.88107546
      1.10358218	      0.60546490	      0.75938322	      0.45244539	      0.88101751
      1.10367079	      0.60546429	      0.75938341	      0.45244405	      0.88095959
      1.10375940	      0.60546368	      0.75938361	      0.45244271	      0.88090167
      1.10384802	      0.60546308	      0.75938381	      0.45244137	      0.88084378
      1.10393663	      0.60546247	      0.75938401	      0.45244004	      0.88078590
      1.10402525	      0.60546186	      0.75938422	      0.45243870	      0.88072804
      1.10411386	      0.60546125	      0.75938443	      0.45243737	      0.88067020
      1.10420247	      0.60546065	      0.75938464	      0.45243603	      0.88061238
      1.10429109	      0.60546004	      0.75938486	      0.45243470	      0.88055457
      1.10437970	      0.60545944	      0.75938508	      0.45243337	      0.88049678
      1.10446832	      0.60545883	      0.75938530	      0.45243203	      0.88043901
      1.10455693	      0.60545823	      0.75938552	      0.45243070	      0.88038126
      1.10464554	      0.60545762	      0.75938575	      0.45242937	      0.88032352
      1.10473416	      0.60545702	      0.75938598	      0.45242804	      0.88026580
      1.10482277	      0.60545642	      0.75938621	      0.45242671	      0.88020810
      1.10491138	      0.60545581	      0.75938645	      0.45242538	      0.88015042
      1.10500000	      0.60545521	      0.75938669	      0.45242406	      0.88009276
      1.10507969	      0.60545467	      0.75938691	      0.45242286	      0.88004091
      1.10515938	      0.60545413	      0.75938713	      0.45242167	      0.87998908
      1.10525590	      0.60545348	      0.75938740	      0.45242022	      0.87992633
      1.10535242	      0.60545282	      0.75938767	      0.45241878	      0.87986359
      1.10543446	      0.60545227	      0.75938790	      0.45241756	      0.87981029
      1.10551650	      0.60545171	      0.75938814	      0.45241633	      0.87975700
      1.10559853	      0.60545116	      0.75938838	      0.45241510	      0.87970373
      1.10570661	      0.60545043	      0.75938870	      0.45241349	      0.87963357
      1.10578890	      0.60544988	      0.75938895	      0.45241226	      0.87958017
      1.10587119	      0.60544932	      0.75938920	      0.45241104	      0.87952678
      1.10595348	      0.60544877	      0.75938945	      0.45240981	      0.87947341
      1.10606357	      0.60544803	      0.75938979	      0.45240817	      0.87940203
      1.10614420	      0.60544748	      0.75939004	      0.45240697	      0.87934977
      1.10622483	      0.60544694	      0.75939029	      0.45240577	      0.87929753
      1.10632523	      0.60544627	      0.75939061	      0.45240428	      0.87923250
      1.10641489	      0.60544567	      0.75939090	      0.45240295	      0.87917444
      1.10650455	      0.60544507	      0.75939120	      0.45240162	      0.87911640
      1.10659421	      0.60544447	      0.75939149	      0.45240028	      0.87905838
      1.10668387	      0.60544387	      0.75939179	      0.45239895	      0.87900038
      1.10677353	      0.60544327	      0.75939209	      0.45239762	      0.87894240
      1.10685268	      0.60544274	      0.75939236	      0.45239645	      0.87889123
      1.10693183	      0.60544222	      0.75939263	      0.45239528	      0.87884008
      1.10702883	      0.60544157	      0.75939296	      0.45239384	      0.87877740
      1.10712584	      0.60544092	      0.75939330	      0.45239241	      0.87871475
      1.10720671	      0.60544039	      0.75939358	      0.45239121	      0.87866253
      1.10728759	      0.60543985	      0.75939387	      0.45239002	      0.87861033
      1.10736847	      0.60543931	      0.75939416	      0.45238882	      0.87855814
      1.10747987	      0.60543857	      0.75939456	      0.45238717	      0.87848628
      1.10756120	      0.60543803	      0.75939485	      0.45238597	      0.87843383
      1.10764252	      0.60543749	      0.75939515	      0.45238477	      0.87838140
      1.10774204	      0.60543684	      0.75939552	      0.45238331	      0.87831727
      1.10783054	      0.60543625	      0.75939585	      0.45238200	      0.87826026
      1.10791904	      0.60543567	      0.75939618	      0.45238070	      0.87820327
      1.10800754	      0.60543508	      0.75939652	      0.45237940	      0.87814629
      1.10809604	      0.60543450	      0.75939686	      0.45237810	      0.87808933
      1.10818454	      0.60543392	      0.75939720	      0.45237679	      0.87803239
      1.10827304	      0.60543333	      0.75939754	      0.45237549	      0.87797547
      1.10836154	      0.60543275	      0.75939789	      0.45237419	      0.87791857
      1.10845004	      0.60543217	      0.75939824	      0.45237289	      0.87786168
      1.10853854	      0.60543159	      0.75939859	      0.45237159	      0.87780482
      1.10862704	      0.60543101	      0.75939894	      0.45237030	      0.87774797
      1.10870618	      0.60543049	      0.75939926	      0.45236914	      0.87769715
      1.10878532	      0.60542997	      0.75939959	      0.45236798	      0.87764635
      1.10888204	      0.60542934	      0.75939998	      0.45236656	      0.87758428
      1.10897876	      0.60542870	      0.75940038	      0.45236514	      0.87752223
      1.10905851	      0.60542818	      0.75940071	      0.45236398	      0.87747109
      1.10913826	      0.60542766	      0.75940105	      0.45236281	      0.87741996
      1.10923633	      0.60542702	      0.75940146	      0.45236138	      0.87735711
      1.10933440	      0.60542638	      0.75940188	      0.45235995	      0.87729428
      1.10941056	      0.60542589	      0.75940221	      0.45235883	      0.87724550
      1.10948673	      0.60542539	      0.75940253	      0.45235772	      0.87719673
      1.10958988	      0.60542472	      0.75940298	      0.45235622	      0.87713071
      1.10969303	      0.60542405	      0.75940343	      0.45235471	      0.87706471
      1.10976548	      0.60542358	      0.75940375	      0.45235366	      0.87701837
      1.10983794	      0.60542311	      0.75940407	      0.45235260	      0.87697204
      1.10994877	      0.60542240	      0.75940457	      0.45235099	      0.87690119
      1.11003951	      0.60542181	      0.75940498	      0.45234967	      0.87684321
      1.11013026	      0.60542122	      0.75940539	      0.45234835	      0.87678525
      1.11022100	      0.60542064	      0.75940580	      0.45234703	      0.87672730
      1.11031174	      0.60542005	      0.75940622	      0.45234572	      0.87666938
      1.11039132	      0.60541954	      0.75940659	      0.45234456	      0.87661860
      1.11047089	      0.60541902	      0.75940696	      0.45234341	      0.87656784
      1.11056681	      0.60541841	      0.75940740	      0.45234201	      0.87650667
      1.11066272	      0.60541779	      0.75940786	      0.45234062	      0.87644553
      1.11074298	      0.60541727	      0.75940824	      0.45233946	      0.87639438
      1.11082323	      0.60541676	      0.75940862	      0.45233830	      0.87634326
      1.11091960	      0.60541614	      0.75940908	      0.45233691	      0.87628189
      1.11101596	      0.60541552	      0.75940955	      0.45233551	      0.87622054
      1.11109416	      0.60541502	      0.75940993	      0.45233438	      0.87617077
      1.11117236	      0.60541452	      0.75941031	      0.45233325	      0.87612102
      1.11127124	      0.60541389	      0.75941079	      0.45233182	      0.87605813
      1.11137012	      0.60541326	      0.75941128	      0.45233040	      0.87599526
      1.11144658	      0.60541277	      0.75941166	      0.45232929	      0.87594667
      1.11152303	      0.60541228	      0.75941205	      0.45232819	      0.87589809
      1.11162481	      0.60541163	      0.75941256	      0.45232672	      0.87583344
      1.11172659	      0.60541099	      0.75941307	      0.45232526	      0.87576882
      1.11180060	      0.60541051	      0.75941345	      0.45232419	      0.87572185
      1.11187461	      0.60541004	      0.75941383	      0.45232313	      0.87567489
      1.11198081	      0.60540937	      0.75941438	      0.45232160	      0.87560752
      1.11207194	      0.60540879	      0.75941485	      0.45232029	      0.87554974
      1.11216307	      0.60540821	      0.75941532	      0.45231898	      0.87549198
      1.11225420	      0.60540764	      0.75941580	      0.45231767	      0.87543423
      1.11233525	      0.60540712	      0.75941623	      0.45231651	      0.87538289
      1.11241631	      0.60540661	      0.75941666	      0.45231535	      0.87533157
      1.11249736	      0.60540610	      0.75941709	      0.45231418	      0.87528026
      1.11260357	      0.60540543	      0.75941766	      0.45231266	      0.87521305
      1.11268576	      0.60540491	      0.75941810	      0.45231148	      0.87516106
      1.11276795	      0.60540439	      0.75941854	      0.45231031	      0.87510908
      1.11285014	      0.60540388	      0.75941899	      0.45230913	      0.87505712
      1.11295634	      0.60540321	      0.75941957	      0.45230761	      0.87499001
      1.11303681	      0.60540270	      0.75942001	      0.45230646	      0.87493918
      1.11311728	      0.60540220	      0.75942046	      0.45230531	      0.87488836
      1.11321532	      0.60540158	      0.75942100	      0.45230391	      0.87482646
      1.11331336	      0.60540097	      0.75942155	      0.45230251	      0.87476459
      1.11338703	      0.60540051	      0.75942196	      0.45230146	      0.87471812
      1.11346069	      0.60540005	      0.75942238	      0.45230041	      0.87467167
      1.11356607	      0.60539939	      0.75942297	      0.45229891	      0.87460523
      1.11365758	      0.60539882	      0.75942349	      0.45229761	      0.87454755
      1.11374909	      0.60539825	      0.75942402	      0.45229630	      0.87448990
      1.11384061	      0.60539768	      0.75942454	      0.45229500	      0.87443226
      1.11391940	      0.60539719	      0.75942500	      0.45229388	      0.87438266
      1.11399820	      0.60539670	      0.75942546	      0.45229276	      0.87433306
      1.11409443	      0.60539610	      0.75942602	      0.45229139	      0.87427252
      1.11419067	      0.60539550	      0.75942658	      0.45229003	      0.87421200
      1.11426951	      0.60539501	      0.75942705	      0.45228891	      0.87416244
      1.11434835	      0.60539452	      0.75942751	      0.45228779	      0.87411289
      1.11444566	      0.60539392	      0.75942809	      0.45228641	      0.87405177
      1.11454296	      0.60539332	      0.75942867	      0.45228503	      0.87399068
      1.11461956	      0.60539284	      0.75942913	      0.45228395	      0.87394260
      1.11469617	      0.60539237	      0.75942959	      0.45228286	      0.87389455
      1.11479656	      0.60539175	      0.75943020	      0.45228144	      0.87383160
      1.11489695	      0.60539113	      0.75943081	      0.45228002	      0.87376869
      1.11497135	      0.60539067	      0.75943127	      0.45227897	      0.87372209
      1.11504575	      0.60539021	      0.75943172	      0.45227792	      0.87367550
      1.11515010	      0.60538957	      0.75943237	      0.45227645	      0.87361020
      1.11524041	      0.60538902	      0.75943292	      0.45227517	      0.87355372
      1.11533072	      0.60538846	      0.75943349	      0.45227390	      0.87349727
      1.11542103	      0.60538791	      0.75943405	      0.45227262	      0.87344086
      1.11551134	      0.60538736	      0.75943462	      0.45227135	      0.87338447
      1.11558785	      0.60538689	      0.75943510	      0.45227027	      0.87333673
      1.11566436	      0.60538642	      0.75943558	      0.45226920	      0.87328901
      1.11576320	      0.60538581	      0.75943621	      0.45226780	      0.87322740
      1.11586204	      0.60538521	      0.75943684	      0.45226641	      0.87316583
      1.11593821	      0.60538475	      0.75943733	      0.45226534	      0.87311842
      1.11601438	      0.60538428	      0.75943782	      0.45226427	      0.87307103
      1.11611588	      0.60538366	      0.75943848	      0.45226285	      0.87300791
      1.11621739	      0.60538305	      0.75943913	      0.45226142	      0.87294485
      1.11628937	      0.60538261	      0.75943960	      0.45226041	      0.87290015
      1.11636134	      0.60538217	      0.75944007	      0.45225940	      0.87285549
      1.11647045	      0.60538151	      0.75944079	      0.45225787	      0.87278783
      1.11656065	      0.60538096	      0.75944139	      0.45225661	      0.87273193
      1.11665084	      0.60538042	      0.75944198	      0.45225535	      0.87267608
      1.11674104	      0.60537987	      0.75944258	      0.45225409	      0.87262027
      1.11683124	      0.60537932	      0.75944319	      0.45225282	      0.87256449
      1.11690861	      0.60537886	      0.75944370	      0.45225174	      0.87251668
      1.11698599	      0.60537839	      0.75944422	      0.45225066	      0.87246891
      1.11708297	      0.60537780	      0.75944488	      0.45224931	      0.87240906
      1.11717996	      0.60537722	      0.75944554	      0.45224795	      0.87234926
      1.11725795	      0.60537675	      0.75944607	      0.45224686	      0.87230122
      1.11733594	      0.60537628	      0.75944660	      0.45224578	      0.87225320
      1.11743383	      0.60537569	      0.75944727	      0.45224441	      0.87219298
      1.11753171	      0.60537511	      0.75944795	      0.45224305	      0.87213282
      1.11760697	      0.60537465	      0.75944847	      0.45224200	      0.87208660
      1.11768222	      0.60537420	      0.75944899	      0.45224095	      0.87204041
      1.11778397	      0.60537359	      0.75944970	      0.45223954	      0.87197801
      1.11788573	      0.60537298	      0.75945041	      0.45223812	      0.87191567
      1.11795844	      0.60537255	      0.75945092	      0.45223711	      0.87187116
      1.11803115	      0.60537212	      0.75945143	      0.45223610	      0.87182668
      1.11813794	      0.60537148	      0.75945218	      0.45223462	      0.87176141
      1.11822837	      0.60537094	      0.75945283	      0.45223337	      0.87170618
      1.11831881	      0.60537040	      0.75945347	      0.45223211	      0.87165101
      1.11840924	      0.60536986	      0.75945412	      0.45223086	      0.87159589
      1.11848972	      0.60536938	      0.75945469	      0.45222974	      0.87154687
      1.11857020	      0.60536891	      0.75945527	      0.45222863	      0.87149790
      1.11865067	      0.60536843	      0.75945585	      0.45222751	      0.87144896
      1.11875555	      0.60536781	      0.75945661	      0.45222606	      0.87138525
      1.11883725	      0.60536732	      0.75945721	      0.45222493	      0.87133566
      1.11891896	      0.60536684	      0.75945780	      0.45222380	      0.87128612
      1.11900066	      0.60536636	      0.75945840	      0.45222267	      0.87123662
      1.11910511	      0.60536574	      0.75945917	      0.45222123	      0.87117340
      1.11918522	      0.60536527	      0.75945976	      0.45222013	      0.87112495
      1.11926533	      0.60536479	      0.75946035	      0.45221902	      0.87107655
      1.11936207	      0.60536422	      0.75946107	      0.45221769	      0.87101816
      1.11945881	      0.60536366	      0.75946179	      0.45221635	      0.87095982
      1.11953215	      0.60536322	      0.75946234	      0.45221534	      0.87091564
      1.11960549	      0.60536279	      0.75946289	      0.45221433	      0.87087150
      1.11970948	      0.60536218	      0.75946367	      0.45221290	      0.87080896
      1.11979989	      0.60536165	      0.75946435	      0.45221166	      0.87075465
      1.11989031	      0.60536112	      0.75946503	      0.45221042	      0.87070039
      1.11998073	      0.60536059	      0.75946572	      0.45220917	      0.87064618
      1.12005964	      0.60536013	      0.75946632	      0.45220809	      0.87059892
      1.12013856	      0.60535967	      0.75946692	      0.45220701	      0.87055170
      1.12021747	      0.60535921	      0.75946753	      0.45220592	      0.87050452
      1.12032718	      0.60535857	      0.75946837	      0.45220442	      0.87043900
      1.12040789	      0.60535810	      0.75946900	      0.45220331	      0.87039085
      1.12048861	      0.60535763	      0.75946962	      0.45220221	      0.87034275
      1.12058561	      0.60535707	      0.75947037	      0.45220088	      0.87028500
      1.12067157	      0.60535657	      0.75947104	      0.45219970	      0.87023388
      1.12075753	      0.60535607	      0.75947172	      0.45219853	      0.87018281
      1.12084349	      0.60535557	      0.75947239	      0.45219735	      0.87013179
      1.12092945	      0.60535507	      0.75947307	      0.45219618	      0.87008082
      1.12101541	      0.60535457	      0.75947374	      0.45219500	      0.87002991
      1.12110137	      0.60535407	      0.75947442	      0.45219383	      0.86997905
      1.12118733	      0.60535358	      0.75947511	      0.45219266	      0.86992824
      1.12127329	      0.60535308	      0.75947579	      0.45219148	      0.86987748
      1.12135925	      0.60535259	      0.75947648	      0.45219031	      0.86982678
      1.12144521	      0.60535209	      0.75947716	      0.45218914	      0.86977613
      1.12153117	      0.60535159	      0.75947785	      0.45218797	      0.86972554
      1.12161713	      0.60535110	      0.75947855	      0.45218680	      0.86967500
      1.12170309	      0.60535061	      0.75947924	      0.45218563	      0.86962451
      1.12178905	      0.60535011	      0.75947994	      0.45218446	      0.86957408
      1.12187501	      0.60534962	      0.75948063	      0.45218329	      0.86952371
      1.12196097	      0.60534913	      0.75948133	      0.45218212	      0.86947338
      1.12204693	      0.60534863	      0.75948204	      0.45218096	      0.86942312
      1.12213289	      0.60534814	      0.75948274	      0.45217979	      0.86937290
      1.12221885	      0.60534765	      0.75948345	      0.45217862	      0.86932275
      1.12230481	      0.60534716	      0.75948416	      0.45217746	      0.86927265
      1.12239077	      0.60534667	      0.75948487	      0.45217629	      0.86922260
      1.12247673	      0.60534618	      0.75948558	      0.45217513	      0.86917261
      1.12256269	      0.60534569	      0.75948629	      0.45217396	      0.86912267
      1.12264865	      0.60534520	      0.75948701	      0.45217280	      0.86907279
      1.12273461	      0.60534471	      0.75948773	      0.45217164	      0.86902297
      1.12282057	      0.60534422	      0.75948845	      0.45217047	      0.86897320
      1.12290653	      0.60534373	      0.75948917	      0.45216931	      0.86892349
      1.12299249	      0.60534325	      0.75948989	      0.45216815	      0.86887384
      1.12307845	      0.60534276	      0.75949062	      0.45216699	      0.86882424
      1.12316441	      0.60534227	      0.75949135	      0.45216583	      0.86877470
      1.12325038	      0.60534179	      0.75949208	      0.45216467	      0.86872522
      1.12333634	      0.60534130	      0.75949281	      0.45216351	      0.86867579
      1.12342230	      0.60534082	      0.75949354	      0.45216235	      0.86862643
      1.12350826	      0.60534033	      0.75949428	      0.45216119	      0.86857711
      1.12359422	      0.60533985	      0.75949501	      0.45216004	      0.86852786
      1.12368018	      0.60533936	      0.75949575	      0.45215888	      0.86847866
      1.12376614	      0.60533888	      0.75949649	      0.45215772	      0.86842952
      1.12385210	      0.60533840	      0.75949724	      0.45215657	      0.86838044
      1.12393806	      0.60533791	      0.75949798	      0.45215541	      0.86833142
      1.12402402	      0.60533743	      0.75949873	      0.45215426	      0.86828245
      1.12410998	      0.60533695	      0.75949948	      0.45215310	      0.86823355
      1.12419594	      0.60533647	      0.75950023	      0.45215195	      0.86818470
      1.12428190	      0.60533599	      0.75950098	      0.45215080	      0.86813591
      1.12436786	      0.60533551	      0.75950174	      0.45214964	      0.86808717
      1.12445382	      0.60533503	      0.75950249	      0.45214849	      0.86803850
      1.12453978	      0.60533455	      0.75950325	      0.45214734	      0.86798988
      1.12462574	      0.60533407	      0.75950401	      0.45214619	      0.86794133
      1.12471170	      0.60533359	      0.75950478	      0.45214504	      0.86789283
      1.12479766	      0.60533311	      0.75950554	      0.45214389	      0.86784439
      1.12488362	      0.60533263	      0.75950631	      0.45214274	      0.86779601
      1.12496958	      0.60533215	      0.75950707	      0.45214159	      0.86774769
      1.12505554	      0.60533168	      0.75950784	      0.45214044	      0.86769942
      1.12514150	      0.60533120	      0.75950862	      0.45213929	      0.86765122
      1.12522746	      0.60533072	      0.75950939	      0.45213815	      0.86760308
      1.12531342	      0.60533025	      0.75951017	      0.45213700	      0.86755499
      1.12539938	      0.60532977	      0.75951094	      0.45213585	      0.86750697
      1.12548534	      0.60532930	      0.75951172	      0.45213471	      0.86745900
      1.12557130	      0.60532882	      0.75951250	      0.45213356	      0.86741110
      1.12565726	      0.60532835	      0.75951329	      0.45213242	      0.86736325
      1.12574322	      0.60532788	      0.75951407	      0.45213128	      0.86731546
      1.12582918	      0.60532740	      0.75951486	      0.45213013	      0.86726773
      1.12591514	      0.60532693	      0.75951565	      0.45212899	      0.86722007
      1.12600110	      0.60532646	      0.75951644	      0.45212785	      0.86717246
      1.12608706	      0.60532599	      0.75951723	      0.45212671	      0.86712491
      1.12617302	      0.60532552	      0.75951802	      0.45212556	      0.86707742
      1.12625898	      0.60532504	      0.75951882	      0.45212442	      0.86702999
      1.12634495	      0.60532457	      0.75951961	      0.45212328	      0.86698262
      1.12643091	      0.60532410	      0.75952041	      0.45212214	      0.86693532
      1.12651687	      0.60532363	      0.75952121	      0.45212100	      0.86688807
      1.12660283	      0.60532316	      0.75952202	      0.45211987	      0.86684088
      1.12668879	      0.60532270	      0.75952282	      0.45211873	      0.86679375
      1.12677475	      0.60532223	      0.75952363	      0.45211759	      0.86674669
      1.12686071	      0.60532176	      0.75952444	      0.45211645	      0.86669968
      1.12693745	      0.60532134	      0.75952516	      0.45211544	      0.86665776
      1.12701420	      0.60532093	      0.75952589	      0.45211442	      0.86661589
      1.12710875	      0.60532041	      0.75952678	      0.45211318	      0.86656437
      1.12720330	      0.60531990	      0.75952768	      0.45211193	      0.86651293
      1.12728174	      0.60531947	      0.75952842	      0.45211089	      0.86647031
      1.12736018	      0.60531905	      0.75952917	      0.45210986	      0.86642774
      1.12745488	      0.60531854	      0.75953007	      0.45210861	      0.86637641
      1.12754958	      0.60531803	      0.75953098	      0.45210736	      0.86632515
      1.12762507	      0.60531762	      0.75953170	      0.45210637	      0.86628434
      1.12770057	      0.60531721	      0.75953243	      0.45210537	      0.86624358
      1.12779895	      0.60531668	      0.75953337	      0.45210408	      0.86619053
      1.12789733	      0.60531615	      0.75953432	      0.45210278	      0.86613756
      1.12797043	      0.60531576	      0.75953503	      0.45210182	      0.86609825
      1.12804354	      0.60531536	      0.75953574	      0.45210086	      0.86605899
      1.12814635	      0.60531481	      0.75953674	      0.45209951	      0.86600384
      1.12824917	      0.60531426	      0.75953774	      0.45209816	      0.86594878
      1.12831866	      0.60531389	      0.75953842	      0.45209725	      0.86591161
      1.12838815	      0.60531352	      0.75953909	      0.45209634	      0.86587449
      1.12849890	      0.60531292	      0.75954018	      0.45209489	      0.86581540
      1.12858873	      0.60531244	      0.75954106	      0.45209371	      0.86576755
      1.12867856	      0.60531196	      0.75954194	      0.45209253	      0.86571976
      1.12876840	      0.60531148	      0.75954283	      0.45209136	      0.86567204
      1.12884738	      0.60531106	      0.75954361	      0.45209033	      0.86563013
      1.12892637	      0.60531064	      0.75954439	      0.45208929	      0.86558828
      1.12900536	      0.60531022	      0.75954517	      0.45208826	      0.86554648
      1.12911043	      0.60530966	      0.75954622	      0.45208689	      0.86549095
      1.12919096	      0.60530924	      0.75954702	      0.45208584	      0.86544845
      1.12927149	      0.60530881	      0.75954782	      0.45208478	      0.86540601
      1.12935201	      0.60530838	      0.75954862	      0.45208373	      0.86536363
      1.12945576	      0.60530783	      0.75954966	      0.45208238	      0.86530909
      1.12953474	      0.60530742	      0.75955045	      0.45208135	      0.86526764
      1.12961371	      0.60530700	      0.75955125	      0.45208032	      0.86522624
      1.12970957	      0.60530649	      0.75955221	      0.45207907	      0.86517606
      1.12979573	      0.60530604	      0.75955308	      0.45207795	      0.86513102
      1.12988189	      0.60530558	      0.75955395	      0.45207683	      0.86508604
      1.12996805	      0.60530513	      0.75955483	      0.45207571	      0.86504112
      1.13005422	      0.60530468	      0.75955570	      0.45207459	      0.86499626
      1.13014038	      0.60530422	      0.75955658	      0.45207347	      0.86495147
      1.13022654	      0.60530377	      0.75955745	      0.45207235	      0.86490673
      1.13031270	      0.60530332	      0.75955833	      0.45207123	      0.86486206
      1.13039886	      0.60530287	      0.75955921	      0.45207012	      0.86481744
      1.13047530	      0.60530247	      0.75956000	      0.45206912	      0.86477791
      1.13055175	      0.60530207	      0.75956078	      0.45206813	      0.86473843
      1.13064602	      0.60530157	      0.75956175	      0.45206691	      0.86468980
      1.13074030	      0.60530108	      0.75956272	      0.45206569	      0.86464125
      1.13081809	      0.60530067	      0.75956352	      0.45206468	      0.86460124
      1.13089588	      0.60530027	      0.75956433	      0.45206368	      0.86456128
      1.13099057	      0.60529978	      0.75956531	      0.45206245	      0.86451270
      1.13108527	      0.60529928	      0.75956629	      0.45206123	      0.86446420
      1.13116014	      0.60529889	      0.75956707	      0.45206026	      0.86442591
      1.13123501	      0.60529850	      0.75956784	      0.45205929	      0.86438766
      1.13133348	      0.60529799	      0.75956887	      0.45205802	      0.86433742
      1.13143196	      0.60529748	      0.75956990	      0.45205675	      0.86428726
      1.13150434	      0.60529711	      0.75957066	      0.45205582	      0.86425044
      1.13157672	      0.60529673	      0.75957142	      0.45205489	      0.86421367
      1.13167990	      0.60529620	      0.75957250	      0.45205356	      0.86416132
      1.13176814	      0.60529574	      0.75957343	      0.45205242	      0.86411662
      1.13185638	      0.60529529	      0.75957436	      0.45205128	      0.86407198
      1.13194463	      0.60529483	      0.75957529	      0.45205015	      0.86402740
      1.13203287	      0.60529438	      0.75957622	      0.45204901	      0.86398289
      1.13210873	      0.60529399	      0.75957702	      0.45204804	      0.86394468
      1.13218459	      0.60529360	      0.75957783	      0.45204706	      0.86390651
      1.13227988	      0.60529311	      0.75957884	      0.45204584	      0.86385864
      1.13237516	      0.60529262	      0.75957986	      0.45204462	      0.86381084
      1.13245119	      0.60529223	      0.75958067	      0.45204364	      0.86377275
      1.13252722	      0.60529184	      0.75958148	      0.45204266	      0.86373472
      1.13262407	      0.60529134	      0.75958251	      0.45204142	      0.86368633
      1.13272091	      0.60529085	      0.75958355	      0.45204018	      0.86363801
      1.13279376	      0.60529048	      0.75958433	      0.45203925	      0.86360173
      1.13286660	      0.60529010	      0.75958512	      0.45203832	      0.86356548
      1.13296836	      0.60528958	      0.75958621	      0.45203701	      0.86351493
      1.13307011	      0.60528907	      0.75958731	      0.45203571	      0.86346446
      1.13313959	      0.60528871	      0.75958806	      0.45203482	      0.86343004
      1.13320907	      0.60528836	      0.75958881	      0.45203394	      0.86339567
      1.13331826	      0.60528780	      0.75959000	      0.45203254	      0.86334172
      1.13340726	      0.60528735	      0.75959096	      0.45203140	      0.86329782
      1.13349626	      0.60528690	      0.75959193	      0.45203027	      0.86325399
      1.13358525	      0.60528645	      0.75959290	      0.45202913	      0.86321022
      1.13366450	      0.60528605	      0.75959376	      0.45202812	      0.86317130
      1.13374374	      0.60528565	      0.75959463	      0.45202711	      0.86313244
      1.13382298	      0.60528525	      0.75959550	      0.45202610	      0.86309362
      1.13392491	      0.60528473	      0.75959661	      0.45202481	      0.86304377
      1.13400546	      0.60528433	      0.75959750	      0.45202378	      0.86300443
      1.13408601	      0.60528392	      0.75959839	      0.45202276	      0.86296514
      1.13416657	      0.60528351	      0.75959927	      0.45202173	      0.86292591
      1.13426748	      0.60528301	      0.75960038	      0.45202045	      0.86287683
      1.13434667	      0.60528261	      0.75960126	      0.45201944	      0.86283837
      1.13442585	      0.60528221	      0.75960214	      0.45201844	      0.86279997
      1.13450504	      0.60528181	      0.75960301	      0.45201743	      0.86276162
      1.13461013	      0.60528129	      0.75960418	      0.45201610	      0.86271079
      1.13468876	      0.60528089	      0.75960505	      0.45201510	      0.86267283
      1.13476738	      0.60528050	      0.75960593	      0.45201411	      0.86263491
      1.13486299	      0.60528002	      0.75960699	      0.45201289	      0.86258887
      1.13494817	      0.60527959	      0.75960794	      0.45201182	      0.86254791
      1.13503335	      0.60527917	      0.75960890	      0.45201074	      0.86250702
      1.13511853	      0.60527874	      0.75960985	      0.45200966	      0.86246618
      1.13520371	      0.60527832	      0.75961081	      0.45200858	      0.86242540
      1.13528888	      0.60527790	      0.75961176	      0.45200751	      0.86238467
      1.13537406	      0.60527747	      0.75961272	      0.45200643	      0.86234401
      1.13545924	      0.60527705	      0.75961368	      0.45200535	      0.86230340
      1.13554442	      0.60527663	      0.75961464	      0.45200428	      0.86226285
      1.13562959	      0.60527620	      0.75961560	      0.45200320	      0.86222236
[truncated: 753,186 more chars]
