# Supplementary material for: Musculoskeletal simulations to examine the effects of accentuated eccentric loading (AEL) on jump height
Source: PeerJ. 2023 Jan 23;11:e14687. doi: 10.7717/peerj.14687 (PMC9879160; doi:10.7717/peerj.14687)
Supplement: Supplemental Information 1 [file peerj-11-14687-s001.zip › Supplementary Simulation code and output results BW/Optimized_for_J_Results/TwoSegment_Two_Segment_NormFiberVelocity.sto]

NormFiberVelocity
version=1
nRows=13563
nColumns=5
inDegrees=no

This analysis gathers basic information about muscles during a simulation (e.g., forces, tendon lengths, moment arms, etc).
Units are S.I. units (second, meters, Newtons, ...)
Angles are in degrees.

endheader
time	vastus	recfem	glut	ham
      0.00000000	      0.00000005	      0.00000001	      0.00000001	      0.00000000
      0.00010000	      0.00000519	      0.00000247	      0.00000002	     -0.00000213
      0.00023578	      0.00002604	      0.00001239	      0.00000005	     -0.00001075
      0.00037157	      0.00005911	      0.00002800	      0.00000010	     -0.00002441
      0.00050735	      0.00010139	      0.00004778	      0.00000018	     -0.00004184
      0.00064313	      0.00015072	      0.00007064	      0.00000028	     -0.00006214
      0.00077892	      0.00020555	      0.00009584	      0.00000040	     -0.00008469
      0.00095179	      0.00028163	      0.00013044	      0.00000060	     -0.00011594
      0.00112467	      0.00036330	      0.00016719	      0.00000085	     -0.00014945
      0.00129754	      0.00044953	      0.00020559	      0.00000117	     -0.00018483
      0.00151861	      0.00056541	      0.00025663	      0.00000168	     -0.00023237
      0.00173969	      0.00068676	      0.00030949	      0.00000234	     -0.00028222
      0.00201011	      0.00084184	      0.00037633	      0.00000340	     -0.00034604
      0.00228052	      0.00100364	      0.00044538	      0.00000485	     -0.00041285
      0.00263639	      0.00122610	      0.00053943	      0.00000752	     -0.00050515
      0.00299225	      0.00145874	      0.00063698	      0.00001143	     -0.00060231
      0.00349305	      0.00180227	      0.00078003	      0.00002000	     -0.00074710
      0.00399385	      0.00216336	      0.00092961	      0.00003403	     -0.00090111
      0.00475543	      0.00274314	      0.00116903	      0.00007281	     -0.00115237
      0.00551701	      0.00335614	      0.00142203	      0.00014750	     -0.00142335
      0.00644774	      0.00414476	      0.00174816	      0.00032540	     -0.00177974
      0.00737847	      0.00497089	      0.00209114	      0.00066457	     -0.00216199
      0.00830920	      0.00582902	      0.00244908	      0.00125702	     -0.00256805
      0.00923993	      0.00671432	      0.00282021	      0.00220086	     -0.00299593
      0.01047305	      0.00792203	      0.00332935	      0.00410385	     -0.00359315
      0.01125060	      0.00870051	      0.00365914	      0.00568135	     -0.00398576
      0.01202816	      0.00948993	      0.00399474	      0.00749264	     -0.00438959
      0.01316609	      0.01066170	      0.00449483	      0.01039891	     -0.00499892
      0.01396261	      0.01149160	      0.00485025	      0.01249282	     -0.00543719
      0.01475914	      0.01232807	      0.00520940	      0.01455626	     -0.00588421
      0.01571545	      0.01333961	      0.00564478	      0.01693458	     -0.00643147
      0.01658307	      0.01426303	      0.00604312	      0.01897389	     -0.00693711
      0.01745069	      0.01519090	      0.00644412	      0.02089904	     -0.00745069
      0.01830614	      0.01610936	      0.00684167	      0.02269645	     -0.00796425
      0.01916159	      0.01703077	      0.00724103	      0.02440973	     -0.00848443
      0.01997595	      0.01791016	      0.00762263	      0.02597765	     -0.00898538
      0.02079031	      0.01879134	      0.00800537	      0.02749715	     -0.00949160
      0.02156845	      0.01963465	      0.00837198	      0.02891384	     -0.00997999
      0.02250334	      0.02064920	      0.00881339	      0.03058123	     -0.01057252
      0.02343823	      0.02166486	      0.00925563	      0.03222020	     -0.01117107
      0.02422430	      0.02251945	      0.00962798	      0.03358171	     -0.01167882
      0.02501038	      0.02337441	      0.01000069	      0.03493148	     -0.01219054
      0.02579645	      0.02422959	      0.01037369	      0.03627184	     -0.01270616
      0.02658253	      0.02508486	      0.01074690	      0.03760446	     -0.01322560
      0.02736860	      0.02594011	      0.01112027	      0.03893060	     -0.01374882
      0.02815468	      0.02679525	      0.01149375	      0.04025115	     -0.01427578
      0.02894076	      0.02765021	      0.01186728	      0.04156678	     -0.01480648
      0.02972683	      0.02850491	      0.01224083	      0.04287798	     -0.01534092
      0.03051291	      0.02935930	      0.01261436	      0.04418510	     -0.01587909
      0.03129898	      0.03021334	      0.01298786	      0.04548844	     -0.01642103
      0.03208506	      0.03106700	      0.01336129	      0.04678820	     -0.01696675
      0.03287113	      0.03192025	      0.01373463	      0.04808455	     -0.01751630
      0.03365721	      0.03277306	      0.01410786	      0.04937761	     -0.01806971
      0.03444328	      0.03362541	      0.01448096	      0.05066749	     -0.01862704
      0.03522936	      0.03447730	      0.01485392	      0.05195426	     -0.01918832
      0.03601544	      0.03532871	      0.01522672	      0.05323799	     -0.01975362
      0.03680151	      0.03617962	      0.01559935	      0.05451872	     -0.02032299
      0.03758759	      0.03703005	      0.01597180	      0.05579648	     -0.02089649
      0.03837366	      0.03787996	      0.01634405	      0.05707128	     -0.02147418
      0.03915974	      0.03872937	      0.01671608	      0.05834313	     -0.02205612
      0.03994581	      0.03957825	      0.01708789	      0.05961203	     -0.02264236
      0.04073189	      0.04042660	      0.01745947	      0.06087794	     -0.02323298
      0.04151796	      0.04127441	      0.01783078	      0.06214085	     -0.02382802
      0.04230404	      0.04212166	      0.01820183	      0.06340071	     -0.02442755
      0.04309012	      0.04296834	      0.01857260	      0.06465747	     -0.02503161
      0.04387619	      0.04381443	      0.01894307	      0.06591108	     -0.02564027
      0.04466227	      0.04465991	      0.01931322	      0.06716145	     -0.02625356
      0.04544834	      0.04550476	      0.01968304	      0.06840850	     -0.02687154
      0.04623442	      0.04634895	      0.02005250	      0.06965216	     -0.02749425
      0.04702049	      0.04719245	      0.02042159	      0.07089231	     -0.02812173
      0.04780657	      0.04803524	      0.02079028	      0.07212884	     -0.02875400
      0.04859264	      0.04887726	      0.02115856	      0.07336165	     -0.02939110
      0.04937872	      0.04971850	      0.02152640	      0.07459060	     -0.03003306
      0.05016480	      0.05055889	      0.02189377	      0.07581559	     -0.03067989
      0.05086958	      0.05131163	      0.02222273	      0.07691040	     -0.03126397
      0.05157436	      0.05206363	      0.02255128	      0.07800183	     -0.03185199
      0.05227914	      0.05281484	      0.02287939	      0.07908978	     -0.03244393
      0.05298392	      0.05356524	      0.02320705	      0.08017417	     -0.03303980
      0.05368870	      0.05431478	      0.02353424	      0.08125493	     -0.03363959
      0.05439348	      0.05506341	      0.02386093	      0.08233199	     -0.03424328
      0.05509826	      0.05581110	      0.02418710	      0.08340529	     -0.03485085
      0.05580304	      0.05655779	      0.02451272	      0.08447479	     -0.03546228
      0.05650782	      0.05730344	      0.02483778	      0.08554046	     -0.03607754
      0.05721260	      0.05804799	      0.02516224	      0.08660229	     -0.03669658
      0.05791738	      0.05879140	      0.02548609	      0.08766026	     -0.03731937
      0.05862216	      0.05953361	      0.02580930	      0.08871439	     -0.03794585
      0.05932694	      0.06027456	      0.02613184	      0.08976468	     -0.03857596
      0.06003172	      0.06101421	      0.02645368	      0.09081116	     -0.03920964
      0.06073650	      0.06175248	      0.02677480	      0.09185382	     -0.03984682
      0.06144128	      0.06248932	      0.02709517	      0.09289269	     -0.04048740
      0.06214606	      0.06322466	      0.02741477	      0.09392775	     -0.04113130
      0.06285084	      0.06395846	      0.02773356	      0.09495899	     -0.04177842
      0.06355562	      0.06469064	      0.02805151	      0.09598639	     -0.04242863
      0.06426040	      0.06542114	      0.02836860	      0.09700990	     -0.04308183
      0.06496518	      0.06614990	      0.02868480	      0.09802946	     -0.04373788
      0.06566996	      0.06687685	      0.02900009	      0.09904498	     -0.04439662
      0.06637474	      0.06760192	      0.02931442	      0.10005639	     -0.04505790
      0.06707952	      0.06832506	      0.02962777	      0.10106358	     -0.04572155
      0.06778430	      0.06904619	      0.02994012	      0.10206642	     -0.04638738
      0.06848908	      0.06976525	      0.03025143	      0.10306481	     -0.04705518
      0.06919386	      0.07048217	      0.03056167	      0.10405862	     -0.04772473
      0.06989864	      0.07119688	      0.03087082	      0.10504771	     -0.04839579
      0.07060343	      0.07190933	      0.03117885	      0.10603194	     -0.04906810
      0.07130821	      0.07261943	      0.03148573	      0.10701119	     -0.04974138
      0.07201299	      0.07332713	      0.03179143	      0.10798532	     -0.05041533
      0.07271777	      0.07403236	      0.03209591	      0.10895420	     -0.05108962
      0.07342255	      0.07473506	      0.03239917	      0.10991768	     -0.05176389
      0.07412733	      0.07543515	      0.03270115	      0.11087566	     -0.05243776
      0.07483211	      0.07613258	      0.03300185	      0.11182798	     -0.05311082
      0.07553689	      0.07682728	      0.03330123	      0.11277454	     -0.05378260
      0.07624167	      0.07751919	      0.03359927	      0.11371522	     -0.05445264
      0.07694645	      0.07820824	      0.03389594	      0.11464988	     -0.05512039
      0.07765123	      0.07889438	      0.03419121	      0.11557843	     -0.05578529
      0.07835601	      0.07957755	      0.03448506	      0.11650074	     -0.05644672
      0.07906079	      0.08025768	      0.03477747	      0.11741672	     -0.05710400
      0.07976557	      0.08093472	      0.03506842	      0.11832626	     -0.05775641
      0.08047035	      0.08160861	      0.03535787	      0.11922925	     -0.05840317
      0.08117513	      0.08227930	      0.03564581	      0.12012561	     -0.05904341
      0.08187991	      0.08294673	      0.03593222	      0.12101523	     -0.05967620
      0.08258469	      0.08361085	      0.03621707	      0.12189804	     -0.06030055
      0.08328947	      0.08427162	      0.03650036	      0.12277394	     -0.06091537
      0.08399425	      0.08492898	      0.03678205	      0.12364286	     -0.06151946
      0.08469903	      0.08558289	      0.03706213	      0.12450471	     -0.06211158
      0.08540381	      0.08623330	      0.03734058	      0.12535942	     -0.06269033
      0.08610859	      0.08688018	      0.03761740	      0.12620693	     -0.06325426
      0.08681337	      0.08752348	      0.03789256	      0.12704717	     -0.06380176
      0.08751815	      0.08816316	      0.03816605	      0.12788007	     -0.06433116
      0.08822293	      0.08879920	      0.03843786	      0.12870558	     -0.06484066
      0.08892771	      0.08943155	      0.03870798	      0.12952364	     -0.06532837
      0.08963249	      0.09006019	      0.03897640	      0.13033421	     -0.06579230
      0.09033727	      0.09068509	      0.03924311	      0.13113723	     -0.06623043
      0.09104205	      0.09130623	      0.03950810	      0.13193268	     -0.06664067
      0.09174684	      0.09192359	      0.03977138	      0.13272051	     -0.06702095
      0.09245162	      0.09253714	      0.04003293	      0.13350070	     -0.06736925
      0.09315640	      0.09314688	      0.04029275	      0.13427320	     -0.06768369
      0.09386118	      0.09375278	      0.04055084	      0.13503801	     -0.06796261
      0.09456596	      0.09435483	      0.04080720	      0.13579512	     -0.06820468
      0.09527074	      0.09495303	      0.04106183	      0.13655480	     -0.06840905
      0.09597552	      0.09554734	      0.04131474	      0.13731871	     -0.06857546
      0.09668030	      0.09613778	      0.04156590	      0.13808133	     -0.06870446
      0.09738508	      0.09672431	      0.04181534	      0.13883982	     -0.06879755
      0.09808986	      0.09730693	      0.04206304	      0.13959270	     -0.06885734
      0.09879464	      0.09788563	      0.04230901	      0.14033923	     -0.06888775
      0.09949942	      0.09846039	      0.04255325	      0.14107902	     -0.06889405
      0.10020420	      0.09903120	      0.04279575	      0.14181185	     -0.06888298
      0.10090898	      0.09959804	      0.04303651	      0.14253762	     -0.06886268
      0.10161376	      0.10016087	      0.04327551	      0.14325625	     -0.06884080
      0.10231854	      0.10071967	      0.04351275	      0.14396768	     -0.06881890
      0.10302332	      0.10127441	      0.04374822	      0.14467188	     -0.06879698
      0.10372810	      0.10182506	      0.04398190	      0.14536883	     -0.06877504
      0.10443288	      0.10237162	      0.04421380	      0.14605849	     -0.06875307
      0.10513766	      0.10291405	      0.04444391	      0.14674087	     -0.06873108
      0.10584244	      0.10345236	      0.04467223	      0.14741593	     -0.06870908
      0.10654722	      0.10398652	      0.04489874	      0.14808368	     -0.06868706
      0.10725200	      0.10451653	      0.04512347	      0.14874411	     -0.06866502
      0.10795678	      0.10504238	      0.04534639	      0.14939722	     -0.06864296
      0.10866156	      0.10556407	      0.04556753	      0.15004301	     -0.06862088
      0.10936634	      0.10608160	      0.04578687	      0.15068148	     -0.06859880
      0.11007112	      0.10659496	      0.04600443	      0.15131264	     -0.06857669
      0.11077590	      0.10710415	      0.04622021	      0.15193649	     -0.06855457
      0.11148068	      0.10760917	      0.04643420	      0.15255305	     -0.06853244
      0.11218546	      0.10811004	      0.04664643	      0.15316233	     -0.06851030
      0.11289024	      0.10860674	      0.04685689	      0.15376435	     -0.06848814
      0.11359503	      0.10909929	      0.04706559	      0.15435911	     -0.06846597
      0.11429981	      0.10958770	      0.04727254	      0.15494665	     -0.06844379
      0.11500459	      0.11007197	      0.04747775	      0.15552698	     -0.06842160
      0.11570937	      0.11055212	      0.04768122	      0.15610013	     -0.06839939
      0.11641415	      0.11102815	      0.04788298	      0.15666611	     -0.06837718
      0.11711893	      0.11150007	      0.04808302	      0.15722496	     -0.06835496
      0.11782371	      0.11196791	      0.04828136	      0.15777671	     -0.06833273
      0.11852849	      0.11243167	      0.04847800	      0.15832138	     -0.06831049
      0.11923327	      0.11289137	      0.04867297	      0.15885901	     -0.06828824
      0.11993805	      0.11334703	      0.04886627	      0.15938962	     -0.06826598
      0.12064283	      0.11379866	      0.04905792	      0.15991327	     -0.06824372
      0.12134761	      0.11424629	      0.04924792	      0.16042997	     -0.06822145
      0.12205239	      0.11468993	      0.04943630	      0.16093977	     -0.06819917
      0.12275717	      0.11512961	      0.04962306	      0.16144271	     -0.06817689
      0.12346195	      0.11556533	      0.04980822	      0.16193883	     -0.06815460
      0.12416673	      0.11599714	      0.04999180	      0.16242817	     -0.06813230
      0.12487151	      0.11642505	      0.05017381	      0.16291076	     -0.06811000
      0.12557629	      0.11684908	      0.05035426	      0.16338667	     -0.06808769
      0.12628107	      0.11726926	      0.05053318	      0.16385592	     -0.06806538
      0.12698585	      0.11768562	      0.05071057	      0.16431856	     -0.06804306
      0.12769063	      0.11809817	      0.05088645	      0.16477465	     -0.06802074
      0.12839541	      0.11850695	      0.05106085	      0.16522422	     -0.06799841
      0.12910019	      0.11891199	      0.05123377	      0.16566733	     -0.06797608
      0.12980497	      0.11931330	      0.05140524	      0.16610402	     -0.06795375
      0.13050975	      0.11971093	      0.05157526	      0.16653435	     -0.06793141
      0.13121453	      0.12010489	      0.05174387	      0.16695836	     -0.06790907
      0.13191931	      0.12049522	      0.05191107	      0.16737610	     -0.06788673
      0.13262409	      0.12088195	      0.05207689	      0.16778764	     -0.06786438
      0.13332887	      0.12126510	      0.05224134	      0.16819300	     -0.06784203
      0.13403365	      0.12164471	      0.05240444	      0.16859226	     -0.06781968
      0.13473844	      0.12202080	      0.05256620	      0.16898546	     -0.06779732
      0.13544322	      0.12239342	      0.05272666	      0.16937266	     -0.06777497
      0.13614800	      0.12276258	      0.05288582	      0.16975391	     -0.06775261
      0.13685278	      0.12312832	      0.05304370	      0.17012925	     -0.06773024
      0.13755756	      0.12349068	      0.05320033	      0.17049876	     -0.06770788
      0.13826234	      0.12384968	      0.05335571	      0.17086247	     -0.06768552
      0.13896712	      0.12420536	      0.05350988	      0.17122045	     -0.06766315
      0.13967190	      0.12455775	      0.05366285	      0.17157276	     -0.06764078
      0.14037668	      0.12490688	      0.05381464	      0.17191943	     -0.06761842
      0.14108146	      0.12525278	      0.05396526	      0.17226053	     -0.06759605
      0.14178624	      0.12559549	      0.05411474	      0.17259612	     -0.06757368
      0.14249102	      0.12593504	      0.05426310	      0.17292625	     -0.06755131
      0.14319580	      0.12627147	      0.05441035	      0.17325097	     -0.06752894
      0.14390058	      0.12660480	      0.05455651	      0.17357035	     -0.06750656
      0.14460536	      0.12693506	      0.05470161	      0.17388444	     -0.06748419
      0.14531014	      0.12726230	      0.05484565	      0.17419329	     -0.06746182
      0.14601492	      0.12758654	      0.05498867	      0.17449697	     -0.06743945
      0.14671970	      0.12790782	      0.05513068	      0.17479552	     -0.06741708
      0.14742448	      0.12822617	      0.05527170	      0.17508900	     -0.06739470
      0.14812926	      0.12854163	      0.05541174	      0.17537747	     -0.06737233
      0.14883404	      0.12885422	      0.05555083	      0.17566097	     -0.06734996
      0.14953882	      0.12916397	      0.05568898	      0.17593958	     -0.06732759
      0.15024360	      0.12947093	      0.05582622	      0.17621333	     -0.06730522
      0.15094838	      0.12977513	      0.05596256	      0.17648228	     -0.06728285
      0.15165316	      0.13007659	      0.05609802	      0.17674650	     -0.06726048
      0.15235794	      0.13037534	      0.05623262	      0.17700603	     -0.06723811
      0.15306272	      0.13067143	      0.05636637	      0.17726092	     -0.06721575
      0.15376750	      0.13096488	      0.05649930	      0.17751123	     -0.06719338
      0.15447228	      0.13125573	      0.05663143	      0.17775701	     -0.06717102
      0.15517706	      0.13154400	      0.05676277	      0.17799832	     -0.06714865
      0.15588185	      0.13182973	      0.05689334	      0.17823521	     -0.06712629
      0.15658663	      0.13211295	      0.05702315	      0.17846772	     -0.06710393
      0.15729141	      0.13239369	      0.05715223	      0.17869592	     -0.06708157
      0.15799619	      0.13267199	      0.05728060	      0.17891985	     -0.06705921
      0.15870097	      0.13294786	      0.05740826	      0.17913957	     -0.06703686
      0.15940575	      0.13322135	      0.05753525	      0.17935512	     -0.06701450
      0.16011053	      0.13349248	      0.05766157	      0.17956656	     -0.06699215
      0.16081531	      0.13376129	      0.05778724	      0.17977394	     -0.06696980
      0.16152009	      0.13402779	      0.05791228	      0.17997731	     -0.06694745
      0.16222487	      0.13429204	      0.05803671	      0.18017672	     -0.06692510
      0.16292965	      0.13455404	      0.05816054	      0.18037222	     -0.06690275
      0.16363443	      0.13481384	      0.05828380	      0.18056385	     -0.06688041
      0.16433921	      0.13507146	      0.05840649	      0.18075167	     -0.06685807
      0.16504399	      0.13532693	      0.05852863	      0.18093573	     -0.06683573
      0.16574877	      0.13558028	      0.05865024	      0.18111608	     -0.06681339
      0.16645355	      0.13583154	      0.05877134	      0.18129276	     -0.06679106
      0.16715833	      0.13608073	      0.05889194	      0.18146582	     -0.06676872
      0.16786311	      0.13632788	      0.05901206	      0.18163531	     -0.06674639
      0.16856789	      0.13657303	      0.05913172	      0.18180129	     -0.06672407
      0.16927267	      0.13681619	      0.05925092	      0.18196379	     -0.06670174
      0.16997745	      0.13705740	      0.05936969	      0.18212286	     -0.06667942
      0.17068223	      0.13729668	      0.05948803	      0.18227856	     -0.06665710
      0.17138701	      0.13753406	      0.05960598	      0.18243094	     -0.06663478
      0.17209179	      0.13776957	      0.05972353	      0.18258003	     -0.06661246
      0.17279657	      0.13800322	      0.05984071	      0.18272589	     -0.06659015
      0.17350135	      0.13823506	      0.05995753	      0.18286856	     -0.06656784
      0.17420613	      0.13846509	      0.06007401	      0.18300810	     -0.06654554
      0.17491091	      0.13869336	      0.06019015	      0.18314455	     -0.06652323
      0.17561569	      0.13891988	      0.06030598	      0.18327796	     -0.06650093
      0.17632047	      0.13914467	      0.06042151	      0.18340838	     -0.06647863
      0.17702526	      0.13936777	      0.06053675	      0.18353585	     -0.06645634
      0.17773004	      0.13958919	      0.06065172	      0.18366044	     -0.06643405
      0.17843482	      0.13980897	      0.06076643	      0.18378219	     -0.06641176
      0.17913960	      0.14002712	      0.06088089	      0.18390115	     -0.06638947
      0.17984438	      0.14024367	      0.06099512	      0.18401737	     -0.06636719
      0.18054916	      0.14045864	      0.06110914	      0.18413090	     -0.06634491
      0.18125394	      0.14067206	      0.06122295	      0.18424181	     -0.06632263
      0.18195872	      0.14088394	      0.06133657	      0.18435014	     -0.06630036
      0.18266350	      0.14109431	      0.06145001	      0.18445595	     -0.06627809
      0.18336828	      0.14130320	      0.06156328	      0.18455930	     -0.06625582
      0.18407306	      0.14151062	      0.06167641	      0.18466024	     -0.06623356
      0.18477784	      0.14171659	      0.06178939	      0.18475885	     -0.06621130
      0.18548262	      0.14192115	      0.06190225	      0.18485517	     -0.06618904
      0.18618740	      0.14212430	      0.06201499	      0.18494928	     -0.06616679
      0.18689218	      0.14232608	      0.06212764	      0.18504123	     -0.06614454
      0.18759696	      0.14252650	      0.06223142	      0.18513110	     -0.06612229
      0.18830174	      0.14272557	      0.05810975	      0.18521894	     -0.06610005
      0.18900652	      0.14292314	      0.04842548	      0.18530476	     -0.06607781
      0.18971130	      0.14311869	      0.03666741	      0.18538842	     -0.06605557
      0.19041608	      0.14331159	      0.02530995	      0.18546985	     -0.06603334
      0.19112086	      0.14350131	      0.01556177	      0.18554906	     -0.06601111
      0.19182564	      0.14368759	      0.00748343	      0.18562619	     -0.06598888
      0.19253042	      0.14387037	      0.00073882	      0.18570144	     -0.06596666
      0.19323520	      0.14404976	     -0.00493660	      0.18577500	     -0.06594444
      0.19393998	      0.14422588	     -0.00969348	      0.18584703	     -0.06592223
      0.19464476	      0.14439892	     -0.01366482	      0.18591762	     -0.06590002
      0.19534954	      0.14456903	     -0.01697402	      0.18598681	     -0.06587781
      0.19605432	      0.14473637	     -0.01972728	      0.18605461	     -0.06585561
      0.19675910	      0.14490108	     -0.02201281	      0.18612094	     -0.06583341
      0.19746388	      0.14506327	     -0.02390268	      0.18618572	     -0.06581121
      0.19816866	      0.14522305	     -0.02545526	      0.18624882	     -0.06578902
      0.19887345	      0.14538050	     -0.02671762	      0.18631008	     -0.06576683
      0.19957823	      0.14553569	     -0.02772762	      0.18636934	     -0.06574465
      0.20028301	      0.14568868	     -0.02851574	      0.18642642	     -0.06572247
      0.20098779	      0.14583950	     -0.02910665	      0.18648114	     -0.06570029
      0.20169257	      0.14598819	     -0.02952053	      0.18653331	     -0.06567812
      0.20239735	      0.14613478	     -0.02977441	      0.18658277	     -0.06565595
      0.20310213	      0.14627928	     -0.02988335	      0.18662937	     -0.06563379
      0.20380691	      0.14642172	     -0.02986157	      0.18667297	     -0.06561163
      0.20451169	      0.14656210	     -0.02972353	      0.18671346	     -0.06558947
      0.20521647	      0.14670045	     -0.02948464	      0.18675075	     -0.06556732
      0.20592125	      0.14683678	     -0.02916178	      0.18678479	     -0.06554517
      0.20662603	      0.14697112	     -0.02877311	      0.18681553	     -0.06552302
      0.20733081	      0.14710350	     -0.02833748	      0.18684296	     -0.06550088
      0.20803559	      0.14723398	     -0.02787340	      0.18686707	     -0.06547875
      0.20874037	      0.14736260	     -0.02739795	      0.18688788	     -0.06545662
      0.20944515	      0.14748941	     -0.02692580	      0.18690542	     -0.06543449
      0.21014993	      0.14761449	     -0.02646866	      0.18691972	     -0.06541236
      0.21085471	      0.14773790	     -0.02603516	      0.18693083	     -0.06539024
      0.21155949	      0.14785969	     -0.02563100	      0.18693879	     -0.06536813
      0.21226427	      0.14797992	     -0.02525942	      0.18694366	     -0.06534602
      0.21296905	      0.14809866	     -0.02492174	      0.18694548	     -0.06532391
      0.21367383	      0.14821593	     -0.02461764	      0.18694431	     -0.06530181
      0.21437861	      0.14833180	     -0.02433998	      0.18694020	     -0.06527971
      0.21508339	      0.14844627	     -0.02407367	      0.18693320	     -0.06525761
      0.21578817	      0.14855935	     -0.02380350	      0.18692336	     -0.06523552
      0.21649295	      0.14867103	     -0.02351492	      0.18691074	     -0.06521344
      0.21719773	      0.14878128	     -0.02319474	      0.18689536	     -0.06519135
      0.21790251	      0.14889007	     -0.02283191	      0.18687729	     -0.06516928
      0.21860729	      0.14899736	     -0.02241852	      0.18685657	     -0.06514720
      0.21931207	      0.14910312	     -0.02195044	      0.18683325	     -0.06512513
      0.22001686	      0.14920731	     -0.02142762	      0.18680738	     -0.06510307
      0.22072164	      0.14930993	     -0.02085375	      0.18677902	     -0.06508101
      0.22142642	      0.14941096	     -0.02023551	      0.18674820	     -0.06505895
      0.22213120	      0.14951042	     -0.01958143	      0.18671499	     -0.06503690
      0.22283598	      0.14960834	     -0.01890090	      0.18667944	     -0.06501485
      0.22354076	      0.14970475	     -0.01820321	      0.18664158	     -0.06499281
      0.22424554	      0.14979968	     -0.01749695	      0.18660147	     -0.06497077
      0.22495032	      0.14989320	     -0.01678963	      0.18655915	     -0.06494873
      0.22565510	      0.14998534	     -0.01608750	      0.18651465	     -0.06492670
      0.22635988	      0.15007616	     -0.01539557	      0.18646801	     -0.06490468
      0.22706466	      0.15016570	     -0.01471773	      0.18641927	     -0.06488265
      0.22776944	      0.15025401	     -0.01405682	      0.18636845	     -0.06486063
      0.22847422	      0.15034112	     -0.01341482	      0.18631560	     -0.06483862
      0.22917900	      0.15042708	     -0.01279303	      0.18626073	     -0.06481661
      0.22988378	      0.15051193	     -0.01219214	      0.18620387	     -0.06479460
      0.23058856	      0.15059569	     -0.01161242	      0.18614507	     -0.06477259
      0.23129334	      0.15067839	     -0.01105375	      0.18608436	     -0.06475059
      0.23199812	      0.15076007	     -0.01051577	      0.18602175	     -0.06472860
      0.23270290	      0.15084075	     -0.00999790	      0.18595729	     -0.06470660
      0.23340768	      0.15092045	     -0.00949940	      0.18589101	     -0.06468461
      0.23411246	      0.15099921	     -0.00901943	      0.18582295	     -0.06466263
      0.23481724	      0.15107703	     -0.00855709	      0.18575313	     -0.06464065
      0.23552202	      0.15115395	     -0.00811140	      0.18568159	     -0.06461867
      0.23622680	      0.15122998	     -0.00768137	      0.18560837	     -0.06459669
      0.23693158	      0.15130514	     -0.00726598	      0.18553350	     -0.06457472
      0.23763636	      0.15137946	     -0.00686421	      0.18545701	     -0.06455275
      0.23834114	      0.15145295	     -0.00647504	      0.18537894	     -0.06453079
      0.23904592	      0.15152564	     -0.00609746	      0.18529933	     -0.06450883
      0.23975070	      0.15159753	     -0.00573045	      0.18521821	     -0.06448687
      0.24045548	      0.15166866	     -0.00537301	      0.18513560	     -0.06446492
      0.24116027	      0.15173903	     -0.00502416	      0.18505155	     -0.06444296
      0.24186505	      0.15180867	     -0.00468291	      0.18496608	     -0.06442102
      0.24256983	      0.15187759	     -0.00434829	      0.18487924	     -0.06439907
      0.24327461	      0.15194582	     -0.00401932	      0.18479104	     -0.06437713
      0.24397939	      0.15201336	     -0.00369504	      0.18470152	     -0.06435519
      0.24468417	      0.15208024	     -0.00337449	      0.18461071	     -0.06433325
      0.24538895	      0.15214648	     -0.00305669	      0.18451863	     -0.06431132
      0.24609373	      0.15221210	     -0.00274070	      0.18442532	     -0.06428939
      0.24679851	      0.15227711	     -0.00242554	      0.18433081	     -0.06426746
      0.24750329	      0.15234154	     -0.00211027	      0.18423511	     -0.06424554
      0.24820807	      0.15240541	     -0.00179393	      0.18413825	     -0.06422361
      0.24891285	      0.15246874	     -0.00147560	      0.18404027	     -0.06420169
      0.24961763	      0.15253156	     -0.00115438	      0.18394117	     -0.06417978
      0.25032241	      0.15259389	     -0.00082941	      0.18384099	     -0.06415786
      0.25102719	      0.15265576	     -0.00049992	      0.18373975	     -0.06413595
      0.25173197	      0.15271721	     -0.00016521	      0.18363746	     -0.06411404
      0.25243675	      0.15277826	      0.00017528	      0.18353415	     -0.06409214
      0.25314153	      0.15283894	      0.00052197	      0.18342984	     -0.06407023
      0.25384631	      0.15289930	      0.00087509	      0.18332455	     -0.06404833
      0.25447979	      0.15295330	      0.00119797	      0.18322911	     -0.06402865
      0.25511326	      0.15300707	      0.00152585	      0.18313289	     -0.06400897
      0.25574674	      0.15306064	      0.00185838	      0.18303591	     -0.06398929
      0.25638021	      0.15311403	      0.00219498	      0.18293818	     -0.06396961
      0.25701369	      0.15316723	      0.00253490	      0.18283973	     -0.06394993
      0.25764716	      0.15322026	      0.00287724	      0.18274056	     -0.06393025
      0.25828064	      0.15327309	      0.00322091	      0.18264069	     -0.06391058
      0.25891411	      0.15332571	      0.00356476	      0.18254013	     -0.06389091
      0.25954759	      0.15337808	      0.00390752	      0.18243890	     -0.06387124
      0.26018106	      0.15343016	      0.00424795	      0.18233701	     -0.06385157
      0.26081453	      0.15348191	      0.00458479	      0.18223446	     -0.06383190
      0.26144801	      0.15353327	      0.00491687	      0.18213129	     -0.06381224
      0.26208148	      0.15358419	      0.00524311	      0.18202750	     -0.06379257
      0.26271496	      0.15363461	      0.00556253	      0.18192310	     -0.06377291
      0.26334843	      0.15368450	      0.00587431	      0.18181812	     -0.06375324
      0.26398191	      0.15373381	      0.00617776	      0.18171256	     -0.06373358
      0.26461538	      0.15378252	      0.00647234	      0.18160645	     -0.06371392
      0.26524886	      0.15383062	      0.00675763	      0.18149979	     -0.06369426
      0.26588233	      0.15387809	      0.00703336	      0.18139260	     -0.06367461
      0.26651581	      0.15392495	      0.00729937	      0.18128490	     -0.06365495
      0.26714928	      0.15397120	      0.00755585	      0.18117671	     -0.06363529
      0.26778276	      0.15401686	      0.00780328	      0.18106803	     -0.06361564
      0.26841623	      0.15406195	      0.00804214	      0.18095889	     -0.06359599
      0.26904971	      0.15410649	      0.00827288	      0.18084929	     -0.06357633
      0.26968318	      0.15415050	      0.00849591	      0.18073925	     -0.06355668
      0.27031666	      0.15419402	      0.00871163	      0.18062879	     -0.06353703
      0.27095013	      0.15423705	      0.00892042	      0.18051792	     -0.06351738
      0.27158361	      0.15427963	      0.00912262	      0.18040665	     -0.06349773
      0.27221708	      0.15432178	      0.00931857	      0.18029500	     -0.06347808
      0.27285056	      0.15436352	      0.00950857	      0.18018297	     -0.06345843
      0.27348403	      0.15440488	      0.00969294	      0.18007059	     -0.06343878
      0.27411751	      0.15444586	      0.00987194	      0.17995786	     -0.06341913
      0.27475098	      0.15448650	      0.01004584	      0.17984480	     -0.06339948
      0.27538446	      0.15452681	      0.01021490	      0.17973142	     -0.06337984
      0.27601793	      0.15456680	      0.01037934	      0.17961774	     -0.06336019
      0.27665141	      0.15460649	      0.01053941	      0.17950375	     -0.06334054
      0.27728488	      0.15464589	      0.01069530	      0.17938948	     -0.06332089
      0.27791836	      0.15468502	      0.01084723	      0.17927494	     -0.06330125
      0.27855183	      0.15472388	      0.01099538	      0.17916013	     -0.06328160
      0.27918531	      0.15476249	      0.01113994	      0.17904507	     -0.06326195
      0.27981878	      0.15480086	      0.01128107	      0.17892978	     -0.06324230
      0.28045226	      0.15483900	      0.01141896	      0.17881425	     -0.06322266
      0.28070004	      0.15485387	      0.01147204	      0.17876902	     -0.06321497
      0.28085910	      0.15486339	      0.01150587	      0.17873996	     -0.06321004
      0.28107682	      0.15440350	      0.01155187	      0.17870017	     -0.06320329
      0.28129454	      0.15306803	      0.01159752	      0.17866034	     -0.06319653
      0.28186415	      0.14674062	      0.01171533	      0.17855587	     -0.06317886
      0.28243377	      0.13818965	      0.01183085	      0.17845039	     -0.06316120
      0.28300338	      0.12894808	      0.01194410	      0.17834254	     -0.06314353
      0.28357299	      0.11990026	      0.01205510	      0.17823056	     -0.06312586
      0.28414260	      0.11152506	      0.01216387	      0.17811251	     -0.06310819
      0.28471221	      0.10404620	      0.01227042	      0.17798656	     -0.06309052
      0.28528182	      0.09752980	      0.01237479	      0.17785107	     -0.06307285
      0.28585143	      0.09195026	      0.01247700	      0.17770467	     -0.06305518
      0.28642104	      0.08723471	      0.01257711	      0.17754634	     -0.06303751
      0.28671502	      0.08510927	      0.01262797	      0.17745972	     -0.06302839
      0.28727262	      0.08159722	      0.01274572	      0.17728589	     -0.06301109
      0.28783023	      0.07869545	      0.01290515	      0.17709941	     -0.06299379
      0.28838783	      0.07632960	      0.01310318	      0.17690022	     -0.06297649
      0.28894543	      0.07443658	      0.01333700	      0.17668845	     -0.06295918
      0.28950304	      0.07296414	      0.01360407	      0.17646438	     -0.06294188
      0.29006064	      0.07186916	      0.01390215	      0.17622840	     -0.06292458
      0.29061825	      0.07111508	      0.01422917	      0.17598100	     -0.06290727
      0.29117585	      0.07066891	      0.01458330	      0.17572271	     -0.06288996
      0.29173345	      0.07049781	      0.01496287	      0.17545412	     -0.06287266
      0.29229106	      0.07056597	      0.01536638	      0.17517583	     -0.06285535
      0.29279034	      0.07079637	      0.01574689	      0.17491894	     -0.06283985
      0.29328962	      0.07115176	      0.01614461	      0.17465522	     -0.06282435
      0.29378891	      0.07159498	      0.01655874	      0.17438514	     -0.06280885
      0.29428819	      0.07208756	      0.01698855	      0.17410915	     -0.06279334
      0.29478747	      0.07259244	      0.01743336	      0.17382772	     -0.06277784
      0.29528675	      0.07307674	      0.01789255	      0.17354130	     -0.06276234
      0.29578604	      0.07351409	      0.01836558	      0.17325037	     -0.06274683
      0.29628532	      0.07388568	      0.01885191	      0.17295536	     -0.06273132
      0.29678460	      0.07418036	      0.01935109	      0.17265672	     -0.06271581
      0.29728388	      0.07439366	      0.01986267	      0.17235484	     -0.06270030
      0.29778316	      0.07452642	      0.02038627	      0.17205010	     -0.06268479
      0.29828245	      0.07458322	      0.02092150	      0.17174286	     -0.06266928
      0.29878173	      0.07457097	      0.02146803	      0.17143343	     -0.06265376
      0.29928101	      0.07449790	      0.02202551	      0.17112207	     -0.06263825
      0.29978029	      0.07438853	      0.02259365	      0.17080903	     -0.06262273
      0.30027958	      0.07429022	      0.02317215	      0.17049449	     -0.06260721
      0.30077886	      0.07424487	      0.02376070	      0.17017859	     -0.06259169
      0.30127814	      0.07428747	      0.02435902	      0.16986140	     -0.06257617
      0.30177742	      0.07444609	      0.02496683	      0.16954296	     -0.06256064
      0.30227671	      0.07474077	      0.02558382	      0.16922323	     -0.06254512
      0.30277599	      0.07518169	      0.02620971	      0.16890217	     -0.06252959
      0.30327527	      0.07576792	      0.02684417	      0.16857972	     -0.06251406
      0.30377455	      0.07648711	      0.02748690	      0.16825577	     -0.06249853
      0.30427384	      0.07731699	      0.02813755	      0.16793027	     -0.06248299
      0.30477312	      0.07822821	      0.02879577	      0.16760316	     -0.06246746
      0.30527240	      0.07918805	      0.02946119	      0.16727441	     -0.06245192
      0.30577168	      0.08016419	      0.03013342	      0.16694402	     -0.06243638
      0.30627096	      0.08112763	      0.03081204	      0.16661203	     -0.06242084
      0.30677025	      0.08205467	      0.03149662	      0.16627849	     -0.06240529
      0.30726953	      0.08292767	      0.03218669	      0.16594348	     -0.06238974
      0.30776881	      0.08373488	      0.03288176	      0.16560710	     -0.06237419
      0.30826809	      0.08446983	      0.03358131	      0.16526945	     -0.06235864
      0.30876738	      0.08513024	      0.03428480	      0.16493062	     -0.06234309
      0.30926666	      0.08571698	      0.03499166	      0.16459070	     -0.06232753
      0.30976594	      0.08623317	      0.03570130	      0.16424976	     -0.06231197
      0.31026522	      0.08668325	      0.03641308	      0.16390788	     -0.06229641
      0.31076451	      0.08707246	      0.03712636	      0.16356509	     -0.06228084
      0.31126379	      0.08740632	      0.03784048	      0.16322144	     -0.06226528
      0.31176307	      0.08769033	      0.03855474	      0.16287695	     -0.06224970
      0.31226235	      0.08792979	      0.03926846	      0.16253163	     -0.06223413
      0.31276164	      0.08812963	      0.03998090	      0.16218550	     -0.06221855
      0.31326092	      0.08829441	      0.04069135	      0.16183853	     -0.06220298
      0.31376020	      0.08842826	      0.04139906	      0.16149073	     -0.06218739
      0.31425948	      0.08853490	      0.04210332	      0.16114209	     -0.06217181
      0.31475876	      0.08861767	      0.04280337	      0.16079258	     -0.06215622
      0.31525805	      0.08867955	      0.04349850	      0.16044219	     -0.06214063
      0.31575733	      0.08872317	      0.04418798	      0.16009091	     -0.06212503
      0.31625661	      0.08875089	      0.04487110	      0.15973871	     -0.06210943
      0.31675589	      0.08876480	      0.04554718	      0.15938558	     -0.06209383
      0.31725518	      0.08876675	      0.04621555	      0.15903149	     -0.06207822
      0.31747634	      0.08876423	      0.04650898	      0.15887434	     -0.06207131
      0.31758865	      0.08876222	      0.04665734	      0.15874331	     -0.06206780
      0.31770096	      0.08875974	      0.04680526	      0.15844771	     -0.06206429
      0.31826251	      0.08874082	      0.04753794	      0.15508824	     -0.06204673
      0.31882406	      0.08871240	      0.04825852	      0.14993205	     -0.06202916
      0.31938561	      0.08867611	      0.04896620	      0.14413126	     -0.06201159
      0.31994716	      0.08863336	      0.04966027	      0.13831001	     -0.06199402
      0.32050870	      0.08858542	      0.05034005	      0.13279294	     -0.06197644
      0.32107025	      0.08853345	      0.05100494	      0.12773343	     -0.06195885
      0.32163180	      0.08847852	      0.05165440	      0.12318684	     -0.06194126
      0.32219335	      0.08842165	      0.05228796	      0.11915347	     -0.06192367
      0.32275490	      0.08836381	      0.05290520	      0.11560435	     -0.06190607
      0.32331645	      0.08830595	      0.05350580	      0.11249692	     -0.06188846
      0.32387800	      0.08824902	      0.05408946	      0.10978430	     -0.06187085
      0.32443955	      0.08819397	      0.05465597	      0.10742061	     -0.06185323
      0.32500110	      0.08814174	      0.05520519	      0.10536368	     -0.06183561
      0.32556265	      0.08809330	      0.05573700	      0.10357621	     -0.06181798
      0.32612419	      0.08804960	      0.05625139	      0.10202601	     -0.06180034
      0.32668574	      0.08801161	      0.05674835	      0.10068569	     -0.06178270
      0.32724729	      0.08798027	      0.05722796	      0.09953217	     -0.06176505
      0.32780884	      0.08795651	      0.05769032	      0.09854600	     -0.06174740
      0.32837039	      0.08794119	      0.05813558	      0.09771065	     -0.06172973
      0.32893194	      0.08793510	      0.05856394	      0.09701187	     -0.06171207
      0.32949349	      0.08793889	      0.05897562	      0.09643694	     -0.06169439
      0.33005504	      0.08795308	      0.05937087	      0.09597405	     -0.06167671
      0.33061659	      0.08797795	      0.05974997	      0.09561168	     -0.06165902
      0.33117813	      0.08801352	      0.06011324	      0.09533800	     -0.06164132
      0.33173968	      0.08805949	      0.06046100	      0.09514054	     -0.06162362
      0.33230123	      0.08811522	      0.06079359	      0.09500583	     -0.06160591
      0.33286278	      0.08817964	      0.06111137	      0.09491950	     -0.06158819
      0.33342433	      0.08825124	      0.06141472	      0.09486646	     -0.06157046
      0.33398588	      0.08832811	      0.06170400	      0.09483144	     -0.06155273
      0.33454743	      0.08840788	      0.06197961	      0.09479965	     -0.06153498
      0.33510898	      0.08848781	      0.06224193	      0.09475756	     -0.06151723
      0.33567053	      0.08856485	      0.06249135	      0.09469355	     -0.06149947
      0.33623207	      0.08863575	      0.06272827	      0.09459838	     -0.06148170
      0.33679362	      0.08869717	      0.06295308	      0.09446545	     -0.06146393
      0.33735517	      0.08874585	      0.06316617	      0.09429073	     -0.06144614
      0.33791672	      0.08877868	      0.06336792	      0.09407250	     -0.06142835
      0.33847827	      0.08879291	      0.06355871	      0.09381100	     -0.06141054
      0.33903982	      0.08878619	      0.06373891	      0.09350794	     -0.06139273
      0.33960137	      0.08875667	      0.06390890	      0.09316605	     -0.06137491
      0.34016292	      0.08870303	      0.06406903	      0.09278870	     -0.06135707
      0.34072447	      0.08862448	      0.06421965	      0.09237957	     -0.06133923
      0.34128602	      0.08852070	      0.06436112	      0.09194241	     -0.06132138
      0.34184756	      0.08839186	      0.06449375	      0.09148084	     -0.06130352
      0.34240911	      0.08823850	      0.06461789	      0.09100071	     -0.06128564
      0.34297066	      0.08806154	      0.06473384	      0.09052227	     -0.06126776
      0.34353221	      0.08786211	      0.06484192	      0.09006612	     -0.06124987
      0.34409376	      0.08764154	      0.06494241	      0.08964756	     -0.06123196
      0.34477146	      0.08734925	      0.06505400	      0.08920878	     -0.06121034
      0.34537573	      0.08706655	      0.06514494	      0.08888978	     -0.06119105
      0.34585227	      0.08683056	      0.06521118	      0.08869061	     -0.06117582
      0.34632881	      0.08658520	      0.06527277	      0.08853890	     -0.06116059
      0.34684282	      0.08631202	      0.06533416	      0.08842758	     -0.06114415
      0.34748049	      0.08596326	      0.06540332	      0.08835978	     -0.06112374
      0.34825717	      0.08552690	      0.06547751	      0.08836655	     -0.06109885
      0.34870059	      0.08527321	      0.06551513	      0.08840436	     -0.06108464
      0.34940683	      0.08486358	      0.06556824	      0.08849765	     -0.06106198
      0.34986741	      0.08459328	      0.06559854	      0.08857009	     -0.06104719
      0.35032799	      0.08432080	      0.06562551	      0.08864397	     -0.06103240
      0.35090636	      0.08397591	      0.06565485	      0.08872984	     -0.06101380
      0.35136418	      0.08370094	      0.06567460	      0.08878638	     -0.06099907
      0.35212544	      0.08324029	      0.06570090	      0.08884732	     -0.06097456
      0.35258525	      0.08296014	      0.06571295	      0.08885978	     -0.06095975
      0.35304505	      0.08267865	      0.06572222	      0.08885190	     -0.06094492
      0.35364646	      0.08230854	      0.06573026	      0.08880954	     -0.06092551
      0.35420179	      0.08196495	      0.06573369	      0.08873785	     -0.06090758
      0.35475713	      0.08161967	      0.06573339	      0.08863548	     -0.06088963
      0.35523349	      0.08132218	      0.06573025	      0.08852415	     -0.06087422
      0.35570986	      0.08102353	      0.06572450	      0.08839216	     -0.06085879
      0.35618622	      0.08072373	      0.06571620	      0.08824068	     -0.06084336
      0.35680585	      0.08033210	      0.06570167	      0.08801653	     -0.06082327
      0.35724968	      0.08005044	      0.06568871	      0.08783851	     -0.06080887
      0.35769351	      0.07976784	      0.06567366	      0.08764707	     -0.06079446
      0.35825196	      0.07941094	      0.06565180	      0.08738861	     -0.06077631
      0.35876866	      0.07907944	      0.06562871	      0.08713348	     -0.06075950
      0.35928536	      0.07874671	      0.06560290	      0.08686438	     -0.06074268
      0.35980207	      0.07841277	      0.06557439	      0.08658255	     -0.06072584
      0.36031877	      0.07807762	      0.06554321	      0.08628915	     -0.06070899
      0.36073701	      0.07780547	      0.06551604	      0.08604391	     -0.06069533
      0.36115525	      0.07753254	      0.06548713	      0.08579230	     -0.06068167
      0.36169285	      0.07718058	      0.06544743	      0.08546026	     -0.06066409
      0.36223045	      0.07682735	      0.06540488	      0.08511939	     -0.06064650
      0.36265555	      0.07654715	      0.06536923	      0.08484413	     -0.06063258
      0.36308066	      0.07626616	      0.06533179	      0.08456423	     -0.06061864
      0.36357874	      0.07593594	      0.06528565	      0.08423085	     -0.06060230
      0.36407683	      0.07560464	      0.06523706	      0.08389207	     -0.06058594
      0.36452790	      0.07530370	      0.06519094	      0.08358100	     -0.06057111
      0.36497898	      0.07500189	      0.06514278	      0.08326618	     -0.06055627
      0.36543788	      0.07469395	      0.06509170	      0.08294235	     -0.06054116
      0.36589678	      0.07438512	      0.06503850	      0.08261522	     -0.06052603
      0.36630098	      0.07411236	      0.06498987	      0.08232453	     -0.06051270
      0.36685382	      0.07373818	      0.06492068	      0.08192338	     -0.06049444
      0.36740666	      0.07336272	      0.06484837	      0.08151845	     -0.06047616
      0.36777643	      0.07311087	      0.06479825	      0.08124566	     -0.06046392
      0.36814621	      0.07285844	      0.06474671	      0.08097141	     -0.06045168
      0.36860420	      0.07254501	      0.06468092	      0.08062985	     -0.06043649
      0.36906220	      0.07223070	      0.06461293	      0.08028634	     -0.06042129
      0.36946856	      0.07195109	      0.06455077	      0.07998004	     -0.06040780
      0.36999560	      0.07158743	      0.06446756	      0.07958082	     -0.06039027
      0.37052264	      0.07122261	      0.06438142	      0.07917956	     -0.06037272
      0.37090835	      0.07095490	      0.06431651	      0.07888472	     -0.06035987
      0.37129406	      0.07068658	      0.06425001	      0.07858894	     -0.06034700
      0.37172029	      0.07038935	      0.06417468	      0.07826109	     -0.06033277
      0.37214652	      0.07009138	      0.06409741	      0.07793226	     -0.06031852
      0.37260308	      0.06977138	      0.06401248	      0.07757905	     -0.06030325
      0.37305964	      0.06945052	      0.06392531	      0.07722490	     -0.06028795
      0.37345145	      0.06917450	      0.06384872	      0.07692031	     -0.06027481
      0.37394561	      0.06882548	      0.06374977	      0.07653535	     -0.06025822
      0.37443977	      0.06847546	      0.06364819	      0.07614960	     -0.06024161
      0.37481075	      0.06821204	      0.06357021	      0.07585956	     -0.06022913
      0.37518173	      0.06794807	      0.06349075	      0.07556919	     -0.06021663
      0.37562148	      0.06763444	      0.06339465	      0.07522461	     -0.06020180
      0.37606123	      0.06732004	      0.06329647	      0.07487968	     -0.06018696
      0.37643692	      0.06705082	      0.06321097	      0.07458480	     -0.06017426
      0.37690935	      0.06671148	      0.06310130	      0.07421377	     -0.06015827
      0.37738178	      0.06637124	      0.06298926	      0.07384258	     -0.06014227
      0.37774155	      0.06611155	      0.06290236	      0.07355986	     -0.06013006
      0.37810132	      0.06585134	      0.06281409	      0.07327713	     -0.06011784
      0.37853371	      0.06553793	      0.06270620	      0.07293739	     -0.06010315
      0.37896610	      0.06522379	      0.06259635	      0.07259775	     -0.06008843
      0.37932718	      0.06496090	      0.06250312	      0.07231426	     -0.06007612
      0.37978256	      0.06462861	      0.06238362	      0.07195696	     -0.06006058
      0.38001152	      0.06446227	      0.06232272	      0.07177742	     -0.06005276
      0.38024049	      0.06431583	      0.06226129	      0.07159797	     -0.06004494
      0.38064143	      0.06412619	      0.06215242	      0.07128398	     -0.06003122
      0.38104238	      0.06401182	      0.06204191	      0.07097034	     -0.06001749
      0.38142924	      0.06396349	      0.06193374	      0.07066809	     -0.06000422
      0.38181610	      0.06396822	      0.06182407	      0.07036626	     -0.05999093
      0.38224289	      0.06402691	      0.06170135	      0.07003382	     -0.05997626
      0.38266968	      0.06413401	      0.06157683	      0.06970202	     -0.05996157
      0.38303998	      0.06426074	      0.06146736	      0.06941471	     -0.05994880
      0.38341028	      0.06441462	      0.06135656	      0.06912798	     -0.05993602
      0.38383655	      0.06462069	      0.06122740	      0.06879869	     -0.05992128
      0.38426282	      0.06485302	      0.06109653	      0.06847031	     -0.05990653
      0.38460328	      0.06505446	      0.06099078	      0.06820872	     -0.05989473
      0.38503700	      0.06532806	      0.06085453	      0.06787641	     -0.05987968
      0.38547072	      0.06561719	      0.06071657	      0.06754522	     -0.05986460
      0.38580423	      0.06584794	      0.06060935	      0.06729133	     -0.05985299
      0.38620640	      0.06613373	      0.06047874	      0.06698613	     -0.05983898
      0.38660857	      0.06642566	      0.06034673	      0.06668201	     -0.05982494
      0.38701561	      0.06672531	      0.06021171	      0.06637533	     -0.05981072
      0.38742266	      0.06702728	      0.06007530	      0.06606981	     -0.05979647
      0.38781231	      0.06731695	      0.05994343	      0.06577845	     -0.05978281
      0.38820195	      0.06760581	      0.05981032	      0.06548819	     -0.05976913
      0.38860772	      0.06790447	      0.05967042	      0.06518709	     -0.05975486
      0.38901348	      0.06819971	      0.05952922	      0.06488718	     -0.05974057
      0.38939013	      0.06846972	      0.05939701	      0.06460985	     -0.05972728
      0.38976677	      0.06873505	      0.05926373	      0.06433354	     -0.05971398
      0.39017406	      0.06901588	      0.05911840	      0.06403586	     -0.05969957
      0.39058135	      0.06928960	      0.05897186	      0.06373930	     -0.05968514
      0.39093698	      0.06952224	      0.05884293	      0.06348125	     -0.05967252
      0.39129261	      0.06974854	      0.05871311	      0.06322399	     -0.05965988
      0.39169949	      0.06999921	      0.05856350	      0.06293058	     -0.05964539
      0.39210637	      0.07024064	      0.05841276	      0.06263810	     -0.05963088
      0.39242982	      0.07042572	      0.05829214	      0.06240620	     -0.05961933
      0.39284453	      0.07065384	      0.05813649	      0.06210960	     -0.05960449
      0.39325923	      0.07087139	      0.05797974	      0.06181372	     -0.05958963
      0.39358064	      0.07103258	      0.05785750	      0.06158482	     -0.05957809
      0.39390205	      0.07118720	      0.05773463	      0.06135625	     -0.05956654
      0.39429038	      0.07136513	      0.05758533	      0.06108044	     -0.05955256
      0.39467870	      0.07153327	      0.05743514	      0.06080491	     -0.05953855
      0.39501629	      0.07167145	      0.05730386	      0.06056553	     -0.05952636
      0.39542471	      0.07182865	      0.05714417	      0.06027599	     -0.05951158
      0.39583313	      0.07197493	      0.05698354	      0.05998642	     -0.05949677
      0.39613566	      0.07207626	      0.05686396	      0.05977181	     -0.05948578
      0.39654422	      0.07220365	      0.05670170	      0.05948174	     -0.05947092
      0.39695278	      0.07232024	      0.05653857	      0.05919125	     -0.05945602
      0.39727010	      0.07240339	      0.05641127	      0.05896527	     -0.05944444
      0.39758741	      0.07248013	      0.05628347	      0.05873888	     -0.05943283
      0.39796215	      0.07256258	      0.05613190	      0.05847094	     -0.05941910
      0.39833689	      0.07263626	      0.05597966	      0.05820225	     -0.05940535
      0.39868695	      0.07269727	      0.05583684	      0.05795051	     -0.05939247
      0.39903700	      0.07275082	      0.05569345	      0.05769796	     -0.05937958
      0.39942547	      0.07280163	      0.05553369	      0.05741666	     -0.05936524
      0.39981393	      0.07284353	      0.05537325	      0.05713420	     -0.05935087
      0.40014416	      0.07287224	      0.05523635	      0.05689308	     -0.05933864
      0.40054423	      0.07289867	      0.05506989	      0.05659969	     -0.05932378
      0.40094430	      0.07291611	      0.05490276	      0.05630481	     -0.05930890
      0.40121378	      0.07292288	      0.05478982	      0.05610531	     -0.05929885
      0.40161651	      0.07292565	      0.05462051	      0.05580582	     -0.05928382
      0.40201925	      0.07291979	      0.05445056	      0.05550466	     -0.05926874
      0.40232380	      0.07290974	      0.05432164	      0.05527579	     -0.05925732
      0.40262836	      0.07289493	      0.05419238	      0.05504593	     -0.05924588
      0.40298674	      0.07287152	      0.05403985	      0.05477416	     -0.05923239
      0.40334512	      0.07284177	      0.05388686	      0.05450100	     -0.05921888
      0.40370007	      0.07280618	      0.05373491	      0.05422909	     -0.05920546
      0.40405501	      0.07276461	      0.05358253	      0.05395580	     -0.05919202
      0.40442750	      0.07271470	      0.05342218	      0.05366756	     -0.05917788
      0.40479998	      0.07265848	      0.05326139	      0.05337783	     -0.05916372
      0.40514908	      0.07260020	      0.05311030	      0.05310496	     -0.05915041
      0.40549817	      0.07253661	      0.05295884	      0.05283084	     -0.05913707
      0.40587463	      0.07246223	      0.05279511	      0.05253385	     -0.05912266
      0.40625108	      0.07238195	      0.05263097	      0.05223547	     -0.05910821
      0.40658336	      0.07230630	      0.05248575	      0.05197097	     -0.05909543
      0.40691565	      0.07222625	      0.05234024	      0.05170545	     -0.05908262
      0.40729357	      0.07212998	      0.05217437	      0.05140226	     -0.05906802
      0.40767149	      0.07202827	      0.05200814	      0.05109785	     -0.05905339
      0.40797617	      0.07194241	      0.05187386	      0.05085159	     -0.05904156
      0.40836201	      0.07182882	      0.05170349	      0.05053869	     -0.05902655
      0.40874784	      0.07170994	      0.05153276	      0.05022469	     -0.05901150
      0.40904423	      0.07161511	      0.05140137	      0.04998277	     -0.05899992
      0.40940558	      0.07149545	      0.05124092	      0.04968704	     -0.05898576
      0.40976694	      0.07137145	      0.05108017	      0.04939051	     -0.05897156
      0.41012252	      0.07124529	      0.05092173	      0.04909799	     -0.05895756
      0.41047810	      0.07111513	      0.05076301	      0.04880479	     -0.05894353
      0.41083748	      0.07097959	      0.05060235	      0.04850782	     -0.05892931
      0.41119686	      0.07084014	      0.05044142	      0.04821028	     -0.05891505
      0.41154798	      0.07070021	      0.05028396	      0.04791907	     -0.05890108
      0.41189910	      0.07055671	      0.05012627	      0.04762742	     -0.05888708
      0.41225882	      0.07040610	      0.04996449	      0.04732820	     -0.05887270
      0.41261855	      0.07025192	      0.04980248	      0.04702861	     -0.05885827
      0.41296356	      0.07010077	      0.04964690	      0.04674098	     -0.05884441
      0.41330857	      0.06994650	      0.04949112	      0.04645313	     -0.05883050
      0.41367031	      0.06978147	      0.04932759	      0.04615118	     -0.05881588
      0.41403205	      0.06961315	      0.04916385	      0.04584919	     -0.05880123
      0.41436668	      0.06945460	      0.04901222	      0.04556986	     -0.05878763
      0.41470131	      0.06929336	      0.04886042	      0.04529063	     -0.05877400
      0.41506619	      0.06911458	      0.04869473	      0.04498634	     -0.05875909
      0.41543107	      0.06893275	      0.04852886	      0.04468228	     -0.05874414
      0.41574709	      0.06877288	      0.04838506	      0.04441919	     -0.05873116
      0.41606310	      0.06861083	      0.04824114	      0.04415636	     -0.05871814
      0.41642836	      0.06842089	      0.04807465	      0.04385294	     -0.05870306
      0.41679362	      0.06822817	      0.04790800	      0.04354994	     -0.05868792
      0.41708161	      0.06807431	      0.04777650	      0.04331136	     -0.05867596
      0.41745492	      0.06787243	      0.04760592	      0.04300257	     -0.05866041
      0.41782822	      0.06766785	      0.04743519	      0.04269432	     -0.05864481
      0.41811976	      0.06750625	      0.04730176	      0.04245399	     -0.05863259
      0.41841129	      0.06734307	      0.04716825	      0.04221403	     -0.05862034
      0.41876158	      0.06714498	      0.04700774	      0.04192619	     -0.05860558
      0.41911187	      0.06694472	      0.04684711	      0.04163891	     -0.05859078
      0.41942124	      0.06676610	      0.04670517	      0.04138567	     -0.05857766
      0.41973061	      0.06658586	      0.04656315	      0.04113288	     -0.05856451
      0.42009053	      0.06637418	      0.04639782	      0.04083937	     -0.05854917
      0.42045046	      0.06616042	      0.04623241	      0.04054651	     -0.05853377
      0.42073494	      0.06599003	      0.04610160	      0.04031550	     -0.05852157
      0.42110400	      0.06576713	      0.04593183	      0.04001641	     -0.05850569
      0.42147307	      0.06554219	      0.04576196	      0.03971804	     -0.05848975
      0.42176156	      0.06536497	      0.04562913	      0.03948531	     -0.05847726
      0.42205005	      0.06518657	      0.04549625	      0.03925301	     -0.05846473
      0.42239641	      0.06497086	      0.04533666	      0.03897471	     -0.05844964
      0.42274277	      0.06475351	      0.04517701	      0.03869707	     -0.05843450
      0.42304843	      0.06456038	      0.04503607	      0.03845259	     -0.05842110
      0.42335409	      0.06436604	      0.04489509	      0.03820862	     -0.05840766
      0.42371026	      0.06413810	      0.04473077	      0.03792498	     -0.05839195
      0.42406643	      0.06390859	      0.04456641	      0.03764205	     -0.05837618
      0.42434496	      0.06372805	      0.04443784	      0.03742129	     -0.05836381
      0.42471055	      0.06348970	      0.04426905	      0.03713218	     -0.05834751
      0.42507615	      0.06324981	      0.04410021	      0.03684381	     -0.05833116
      0.42536265	      0.06306079	      0.04396789	      0.03661836	     -0.05831830
      0.42564914	      0.06287088	      0.04383554	      0.03639338	     -0.05830541
      0.42599054	      0.06264344	      0.04367781	      0.03612588	     -0.05828999
      0.42633194	      0.06241480	      0.04352006	      0.03585904	     -0.05827452
      0.42663858	      0.06220844	      0.04337836	      0.03561994	     -0.05826058
      0.42694521	      0.06200115	      0.04323664	      0.03538137	     -0.05824659
      0.42729811	      0.06176149	      0.04307354	      0.03510747	     -0.05823043
      0.42765101	      0.06152066	      0.04291042	      0.03483427	     -0.05821421
      0.42792962	      0.06132974	      0.04278164	      0.03461908	     -0.05820136
      0.42829195	      0.06108042	      0.04261415	      0.03433989	     -0.05818460
      0.42865429	      0.06082998	      0.04244667	      0.03406144	     -0.05816776
      0.42893788	      0.06063320	      0.04231558	      0.03384403	     -0.05815454
      0.42922148	      0.06043577	      0.04218450	      0.03362706	     -0.05814127
      0.42956054	      0.06019889	      0.04202778	      0.03336826	     -0.05812535
      0.42989960	      0.05996113	      0.04187108	      0.03311011	     -0.05810938
      0.43019968	      0.05974999	      0.04173240	      0.03288218	     -0.05809518
      0.43049976	      0.05953820	      0.04159374	      0.03265475	     -0.05808094
      0.43084965	      0.05929045	      0.04143207	      0.03239021	     -0.05806427
      0.43119955	      0.05904187	      0.04127042	      0.03212635	     -0.05804754
      0.43146393	      0.05885350	      0.04114830	      0.03192744	     -0.05803485
      0.43182449	      0.05859587	      0.04098177	      0.03165678	     -0.05801748
      0.43218506	      0.05833744	      0.04081527	      0.03138685	     -0.05800003
      0.43247921	      0.05812603	      0.04067946	      0.03116717	     -0.05798574
      0.43277335	      0.05791411	      0.04054368	      0.03094797	     -0.05797140
      0.43309074	      0.05768491	      0.04039720	      0.03071198	     -0.05795587
      0.43340812	      0.05745515	      0.04025076	      0.03047655	     -0.05794028
      0.43374324	      0.05721197	      0.04009616	      0.03022856	     -0.05792376
      0.43407835	      0.05696821	      0.03994161	      0.02998118	     -0.05790716
      0.43439742	      0.05673562	      0.03979449	      0.02974621	     -0.05789130
      0.43471648	      0.05650253	      0.03964742	      0.02951180	     -0.05787537
      0.43505845	      0.05625219	      0.03948983	      0.02926116	     -0.05785823
      0.43540042	      0.05600133	      0.03933229	      0.02901114	     -0.05784102
      0.43570371	      0.05577842	      0.03919261	      0.02878992	     -0.05782569
      0.43600700	      0.05555514	      0.03905297	      0.02856918	     -0.05781030
      0.43635367	      0.05529946	      0.03889342	      0.02831747	     -0.05779264
      0.43670034	      0.05504333	      0.03873392	      0.02806638	     -0.05777489
      0.43695988	      0.05485129	      0.03861454	      0.02787881	     -0.05776156
      0.43731723	      0.05458648	      0.03845024	      0.02762111	     -0.05774312
      0.43767458	      0.05432124	      0.03828601	      0.02736407	     -0.05772460
      0.43796082	      0.05410848	      0.03815450	      0.02715865	     -0.05770971
      0.43824707	      0.05389547	      0.03802305	      0.02695364	     -0.05769475
      0.43856198	      0.05366084	      0.03787847	      0.02672857	     -0.05767823
      0.43887689	      0.05342592	      0.03773396	      0.02650399	     -0.05766165
      0.43920537	      0.05318061	      0.03758328	      0.02627026	     -0.05764427
      0.43953385	      0.05293501	      0.03743267	      0.02603707	     -0.05762682
      0.43985281	      0.05269628	      0.03728649	      0.02581113	     -0.05760979
      0.44017178	      0.05245731	      0.03714037	      0.02558568	     -0.05759270
      0.44050626	      0.05220647	      0.03698721	      0.02534979	     -0.05757469
      0.44084075	      0.05195540	      0.03683413	      0.02511443	     -0.05755660
      0.44114878	      0.05172400	      0.03669322	      0.02489815	     -0.05753987
      0.44145681	      0.05149242	      0.03655237	      0.02468231	     -0.05752307
      0.44179783	      0.05123586	      0.03639652	      0.02444388	     -0.05750438
      0.44213884	      0.05097911	      0.03624076	      0.02420597	     -0.05748560
      0.44241355	      0.05077215	      0.03611534	      0.02401471	     -0.05747042
      0.44276679	      0.05050589	      0.03595415	      0.02376927	     -0.05745080
      0.44312004	      0.05023946	      0.03579305	      0.02352439	     -0.05743108
      0.44339561	      0.05003152	      0.03566744	      0.02333372	     -0.05741563
      0.44367119	      0.04982349	      0.03554188	      0.02314339	     -0.05740013
      0.44399978	      0.04957535	      0.03539225	      0.02291688	     -0.05738156
      0.44432838	      0.04932712	      0.03524270	      0.02269082	     -0.05736290
      0.44461220	      0.04911264	      0.03511359	      0.02249593	     -0.05734671
      0.44496335	      0.04884721	      0.03495396	      0.02225528	     -0.05732660
      0.44531449	      0.04858172	      0.03479442	      0.02201514	     -0.05730638
      0.44557757	      0.04838278	      0.03467496	      0.02183556	     -0.05729117
      0.44591534	      0.04812731	      0.03452167	      0.02160539	     -0.05727155
      0.44625311	      0.04787181	      0.03436848	      0.02137568	     -0.05725184
      0.44648145	      0.04769908	      0.03426497	      0.02122066	     -0.05723846
      0.44683994	      0.04742787	      0.03410255	      0.02097766	     -0.05721736
      0.44719844	      0.04715666	      0.03394025	      0.02073516	     -0.05719615
      0.44744831	      0.04696764	      0.03382719	      0.02056642	     -0.05718131
      0.44769818	      0.04677862	      0.03371418	      0.02039792	     -0.05716641
      0.44801719	      0.04653732	      0.03356998	      0.02018313	     -0.05714731
      0.44833620	      0.04629605	      0.03342588	      0.01996870	     -0.05712812
      0.44862669	      0.04607638	      0.03329474	      0.01977376	     -0.05711057
      0.44897604	      0.04581225	      0.03313712	      0.01953972	     -0.05708936
      0.44932540	      0.04554818	      0.03297962	      0.01930611	     -0.05706805
      0.44959388	      0.04534529	      0.03285865	      0.01912685	     -0.05705159
      0.44994636	      0.04507900	      0.03269995	      0.01889189	     -0.05702989
      0.45029884	      0.04481281	      0.03254135	      0.01865734	     -0.05700808
      0.45058179	      0.04459919	      0.03241413	      0.01846934	     -0.05699049
      0.45086475	      0.04438565	      0.03228697	      0.01828160	     -0.05697282
      0.45116752	      0.04415723	      0.03215100	      0.01808098	     -0.05695384
      0.45147030	      0.04392890	      0.03201511	      0.01788066	     -0.05693477
      0.45179693	      0.04368270	      0.03186862	      0.01766486	     -0.05691411
      0.45212356	      0.04343662	      0.03172223	      0.01744938	     -0.05689334
      0.45241510	      0.04321709	      0.03159165	      0.01725732	     -0.05687473
      0.45276560	      0.04295331	      0.03143478	      0.01702673	     -0.05685224
      0.45311609	      0.04268969	      0.03127803	      0.01679650	     -0.05682964
      0.45336563	      0.04250211	      0.03116650	      0.01663279	     -0.05681348
      0.45371899	      0.04223664	      0.03100868	      0.01640125	     -0.05679050
      0.45407236	      0.04197135	      0.03085098	      0.01617004	     -0.05676739
      0.45433289	      0.04177589	      0.03073479	      0.01599979	     -0.05675028
      0.45459342	      0.04158054	      0.03061866	      0.01582970	     -0.05673311
      0.45490551	      0.04134668	      0.03047965	      0.01562618	     -0.05671245
      0.45521760	      0.04111299	      0.03034074	      0.01542290	     -0.05669170
      0.45551866	      0.04088772	      0.03020682	      0.01522702	     -0.05667159
      0.45581972	      0.04066261	      0.03007300	      0.01503136	     -0.05665140
      0.45615020	      0.04041571	      0.02992621	      0.01481681	     -0.05662913
      0.45648068	      0.04016901	      0.02977953	      0.01460250	     -0.05660675
      0.45673907	      0.03997628	      0.02966492	      0.01443511	     -0.05658919
      0.45708962	      0.03971502	      0.02950955	      0.01420824	     -0.05656525
      0.45744016	      0.03945402	      0.02935430	      0.01398163	     -0.05654120
      0.45771033	      0.03925304	      0.02923474	      0.01380714	     -0.05652257
      0.45798049	      0.03905222	      0.02911525	      0.01363281	     -0.05650388
      0.45828467	      0.03882631	      0.02898082	      0.01343669	     -0.05648275
      0.45858884	      0.03860061	      0.02884647	      0.01324074	     -0.05646153
      0.45890424	      0.03836680	      0.02870727	      0.01303774	     -0.05643943
      0.45921963	      0.03813321	      0.02856818	      0.01283491	     -0.05641724
      0.45952605	      0.03790651	      0.02843314	      0.01263803	     -0.05639558
      0.45983246	      0.03768002	      0.02829820	      0.01244130	     -0.05637383
      0.46015621	      0.03744097	      0.02815574	      0.01223360	     -0.05635075
      0.46047995	      0.03720218	      0.02801338	      0.01202607	     -0.05632757
      0.46076367	      0.03699312	      0.02788871	      0.01184432	     -0.05630717
      0.46111347	      0.03673565	      0.02773512	      0.01162041	     -0.05628191
      0.46146327	      0.03647849	      0.02758166	      0.01139667	     -0.05625653
      0.46172939	      0.03628306	      0.02746499	      0.01122656	     -0.05623714
      0.46205625	      0.03604327	      0.02732179	      0.01101775	     -0.05621323
      0.46238311	      0.03580377	      0.02717871	      0.01080907	     -0.05618922
      0.46269749	      0.03557367	      0.02704119	      0.01060849	     -0.05616602
      0.46301187	      0.03534384	      0.02690377	      0.01040801	     -0.05614273
      0.46332667	      0.03511397	      0.02676627	      0.01020738	     -0.05611931
      0.46364147	      0.03488437	      0.02662888	      0.01000686	     -0.05609580
      0.46394821	      0.03466091	      0.02649509	      0.00981156	     -0.05607279
      0.46425495	      0.03443771	      0.02636141	      0.00961636	     -0.05604969
      0.46457446	      0.03420550	      0.02622226	      0.00941312	     -0.05602554
      0.46489397	      0.03397358	      0.02608322	      0.00921006	     -0.05600129
      0.46521143	      0.03374342	      0.02594517	      0.00901318	     -0.05597709
      0.46552889	      0.03351355	      0.02580722	      0.00882475	     -0.05595280
      0.46575076	      0.03335307	      0.02571087	      0.00869783	     -0.05593576
      0.46610986	      0.03309363	      0.02555503	      0.00850029	     -0.05590809
      0.46640723	      0.03287906	      0.02542608	      0.00834370	     -0.05588509
      0.46670460	      0.03266476	      0.02529722	      0.00819308	     -0.05586200
      0.46700196	      0.03245071	      0.02516844	      0.00804813	     -0.05583882
      0.46728826	      0.03224487	      0.02504454	      0.00791365	     -0.05581643
      0.46757457	      0.03203927	      0.02492073	      0.00778389	     -0.05579397
      0.46786169	      0.03183332	      0.02479664	      0.00765826	     -0.05577136
      0.46820847	      0.03158490	      0.02464687	      0.00751220	     -0.05574395
      0.46855525	      0.03133683	      0.02449723	      0.00737200	     -0.05571643
      0.46884147	      0.03113236	      0.02437381	      0.00726043	     -0.05569363
      0.46920122	      0.03087569	      0.02421879	      0.00712519	     -0.05566487
      0.46956098	      0.03061941	      0.02406389	      0.00699518	     -0.05563598
      0.46982834	      0.03042920	      0.02394886	      0.00690174	     -0.05561444
      0.47009570	      0.03023920	      0.02383389	      0.00681086	     -0.05559284
      0.47040767	      0.03001776	      0.02369983	      0.00670788	     -0.05556755
      0.47071965	      0.02979661	      0.02356586	      0.00660800	     -0.05554217
      0.47098309	      0.02961009	      0.02345281	      0.00652593	     -0.05552067
      0.47134613	      0.02935339	      0.02329712	      0.00641606	     -0.05549094
      0.47170917	      0.02909708	      0.02314155	      0.00630965	     -0.05546109
      0.47195404	      0.02892442	      0.02303669	      0.00623971	     -0.05544090
      0.47219890	      0.02875193	      0.02293189	      0.00617115	     -0.05542065
      0.47251330	      0.02853073	      0.02279741	      0.00608504	     -0.05539457
      0.47282770	      0.02830982	      0.02266302	      0.00600095	     -0.05536841
      0.47310285	      0.02811674	      0.02254548	      0.00592890	     -0.05534545
      0.47346042	      0.02786614	      0.02239284	      0.00583726	     -0.05531551
      0.47381798	      0.02761591	      0.02224031	      0.00574770	     -0.05528546
      0.47409867	      0.02741975	      0.02212066	      0.00567873	     -0.05526180
      0.47437936	      0.02722381	      0.02200107	      0.00561085	     -0.05523807
      0.47466150	      0.02702709	      0.02188094	      0.00554363	     -0.05521415
      0.47503731	      0.02676541	      0.02172104	      0.00545553	     -0.05518219
      0.47541312	      0.02650413	      0.02156125	      0.00536892	     -0.05515011
      0.47567552	      0.02632194	      0.02144976	      0.00530924	     -0.05512764
      0.47593792	      0.02613995	      0.02133833	      0.00525014	     -0.05510512
      0.47623364	      0.02593508	      0.02121282	      0.00518417	     -0.05507968
      0.47660724	      0.02567660	      0.02105436	      0.00510170	     -0.05504743
      0.47699214	      0.02541070	      0.02089123	      0.00501759	     -0.05501409
      0.47737705	      0.02514522	      0.02072822	      0.00493421	     -0.05498063
      0.47763152	      0.02496992	      0.02062052	      0.00487943	     -0.05495845
      0.47788599	      0.02479479	      0.02051287	      0.00482488	     -0.05493622
      0.47819384	      0.02458317	      0.02038271	      0.00475912	     -0.05490926
      0.47857813	      0.02431934	      0.02022034	      0.00467733	     -0.05487551
      0.47886805	      0.02412056	      0.02009792	      0.00461578	     -0.05484997
      0.47923562	      0.02386886	      0.01994282	      0.00453785	     -0.05481750
      0.47948908	      0.02369550	      0.01983592	      0.00448414	     -0.05479505
      0.47990560	      0.02341097	      0.01966036	      0.00439584	     -0.05475806
      0.48016984	      0.02323069	      0.01954906	      0.00433975	     -0.05473453
      0.48043407	      0.02305059	      0.01943782	      0.00428357	     -0.05471095
      0.48076833	      0.02282301	      0.01929716	      0.00421234	     -0.05468105
      0.48103332	      0.02264278	      0.01918572	      0.00415569	     -0.05465729
      0.48146181	      0.02235170	      0.01900562	      0.00406371	     -0.05461876
      0.48173406	      0.02216699	      0.01889126	      0.00400498	     -0.05459422
      0.48200631	      0.02198245	      0.01877696	      0.00394600	     -0.05456962
      0.48233874	      0.02175735	      0.01863746	      0.00387360	     -0.05453953
      0.48266262	      0.02153828	      0.01850163	      0.00380262	     -0.05451013
      0.48298651	      0.02131943	      0.01836586	      0.00373117	     -0.05448067
      0.48331040	      0.02110082	      0.01823017	      0.00365922	     -0.05445113
      0.48360012	      0.02090547	      0.01810886	      0.00359440	     -0.05442466
      0.48388983	      0.02071029	      0.01798761	      0.00352913	     -0.05439813
      0.48417954	      0.02051529	      0.01786641	      0.00346339	     -0.05437154
      0.48453263	      0.02027787	      0.01771878	      0.00338260	     -0.05433907
      0.48480248	      0.02009658	      0.01760601	      0.00332034	     -0.05431421
      0.48507233	      0.01991544	      0.01749328	      0.00325762	     -0.05428929
      0.48540431	      0.01969279	      0.01735467	      0.00317980	     -0.05425858
      0.48573074	      0.01947405	      0.01721844	      0.00310255	     -0.05422832
      0.48605718	      0.01925552	      0.01708227	      0.00302456	     -0.05419800
      0.48634041	      0.01906606	      0.01696418	      0.00295626	     -0.05417163
      0.48662365	      0.01887674	      0.01684614	      0.00288738	     -0.05414522
      0.48690689	      0.01868755	      0.01672815	      0.00281790	     -0.05411877
      0.48726663	      0.01844747	      0.01657836	      0.00272877	     -0.05408510
      0.48757073	      0.01824468	      0.01645179	      0.00265264	     -0.05405658
      0.48787483	      0.01804204	      0.01632528	      0.00257577	     -0.05402801
      0.48817892	      0.01783954	      0.01619883	      0.00249816	     -0.05399939
      0.48848302	      0.01763718	      0.01607242	      0.00241979	     -0.05397072
      0.48878712	      0.01743496	      0.01594607	      0.00234065	     -0.05394200
      0.48909122	      0.01723287	      0.01581977	      0.00226074	     -0.05391323
      0.48939532	      0.01703090	      0.01569353	      0.00218005	     -0.05388441
      0.48969942	      0.01682905	      0.01556733	      0.00209856	     -0.05385554
      0.49000351	      0.01662733	      0.01544118	      0.00201627	     -0.05382663
      0.49030761	      0.01642571	      0.01531508	      0.00193317	     -0.05379767
      0.49061171	      0.01622420	      0.01518902	      0.00184926	     -0.05376866
      0.49091581	      0.01602280	      0.01506302	      0.00176453	     -0.05373960
      0.49121991	      0.01582150	      0.01493706	      0.00167898	     -0.05371050
      0.49149310	      0.01564074	      0.01482394	      0.00160141	     -0.05368432
      0.49176629	      0.01546006	      0.01471086	      0.00152317	     -0.05365811
      0.49210098	      0.01523879	      0.01457237	      0.00142640	     -0.05362594
      0.49243567	      0.01501763	      0.01443393	      0.00132861	     -0.05359372
      0.49269753	      0.01484466	      0.01432565	      0.00125139	     -0.05356848
      0.49295939	      0.01467174	      0.01421741	      0.00117354	     -0.05354320
      0.49332375	      0.01443123	      0.01406684	      0.00106417	     -0.05350798
      0.49362121	      0.01423495	      0.01394397	      0.00097398	     -0.05347919
      0.49391867	      0.01403872	      0.01382113	      0.00088297	     -0.05345035
      0.49421612	      0.01384256	      0.01369834	      0.00079115	     -0.05342148
      0.49451358	      0.01364644	      0.01357558	      0.00069851	     -0.05339257
      0.49481104	      0.01345037	      0.01345285	      0.00060506	     -0.05336362
      0.49510850	      0.01325434	      0.01333016	      0.00051079	     -0.05333463
      0.49540595	      0.01305834	      0.01320751	      0.00041570	     -0.05330561
      0.49570341	      0.01286238	      0.01308489	      0.00031980	     -0.05327655
      0.49600087	      0.01266646	      0.01296231	      0.00022309	     -0.05324746
      0.49632388	      0.01245373	      0.01282923	      0.00011714	     -0.05321582
      0.49664688	      0.01224102	      0.01269620	      0.00001024	     -0.05318415
      0.49691418	      0.01206502	      0.01258613	     -0.00007895	     -0.05315791
      0.49718148	      0.01188903	      0.01247610	     -0.00016879	     -0.05313164
      0.49754954	      0.01164670	      0.01232462	     -0.00029356	     -0.05309543
      0.49781541	      0.01147167	      0.01221523	     -0.00038446	     -0.05306924
      0.49808128	      0.01129663	      0.01210586	     -0.00047599	     -0.05304302
      0.49840733	      0.01108197	      0.01197177	     -0.00058912	     -0.05301084
      0.49872654	      0.01087181	      0.01184053	     -0.00070079	     -0.05297929
      0.49904575	      0.01066163	      0.01170931	     -0.00081337	     -0.05294771
      0.49936495	      0.01045144	      0.01157813	     -0.00092686	     -0.05291609
      0.49964732	      0.01026549	      0.01146212	     -0.00102800	     -0.05288809
      0.49992969	      0.01007952	      0.01134612	     -0.00112984	     -0.05286007
      0.50021206	      0.00989353	      0.01123016	     -0.00123238	     -0.05283202
      0.50053491	      0.00968084	      0.01109759	     -0.00135047	     -0.05279992
      0.50085776	      0.00946811	      0.01096505	     -0.00146946	     -0.05276778
      0.50112659	      0.00929095	      0.01085471	     -0.00156923	     -0.05274099
      0.50139542	      0.00911375	      0.01074439	     -0.00166961	     -0.05271419
      0.50172773	      0.00889466	      0.01060805	     -0.00179454	     -0.05268102
      0.50206004	      0.00867552	      0.01047173	     -0.00192040	     -0.05264782
      0.50231722	      0.00850588	      0.01036625	     -0.00201844	     -0.05262210
      0.50257440	      0.00833619	      0.01026079	     -0.00211703	     -0.05259636
      0.50290911	      0.00811530	      0.01012356	     -0.00224616	     -0.05256284
      0.50324382	      0.00789432	      0.00998635	     -0.00237621	     -0.05252928
      0.50350808	      0.00771981	      0.00987804	     -0.00247952	     -0.05250277
      0.50377233	      0.00754525	      0.00976975	     -0.00258340	     -0.05247623
      0.50409850	      0.00732971	      0.00963611	     -0.00271239	     -0.05244345
      0.50442467	      0.00711409	      0.00950249	     -0.00284222	     -0.05241065
      0.50470088	      0.00693142	      0.00938935	     -0.00295283	     -0.05238284
      0.50497710	      0.00674869	      0.00927623	     -0.00306403	     -0.05235502
      0.50529133	      0.00654072	      0.00914755	     -0.00319125	     -0.05232334
      0.50560556	      0.00633267	      0.00901890	     -0.00331923	     -0.05229164
      0.50591979	      0.00612452	      0.00889026	     -0.00344796	     -0.05225991
      0.50623402	      0.00591627	      0.00876164	     -0.00357744	     -0.05222816
      0.50648283	      0.00575131	      0.00865981	     -0.00368048	     -0.05220301
      0.50673164	      0.00558629	      0.00855800	     -0.00378399	     -0.05217783
      0.50704143	      0.00538072	      0.00843124	     -0.00391349	     -0.05214647
      0.50735123	      0.00517506	      0.00830449	     -0.00404369	     -0.05211509
      0.50764505	      0.00497990	      0.00818430	     -0.00416782	     -0.05208530
      0.50793886	      0.00478465	      0.00806412	     -0.00429257	     -0.05205550
      0.50823662	      0.00458667	      0.00794234	     -0.00441961	     -0.05202528
      0.50853438	      0.00438860	      0.00782058	     -0.00454726	     -0.05199503
      0.50882889	      0.00419258	      0.00770016	     -0.00467414	     -0.05196510
      0.50912341	      0.00399646	      0.00757975	     -0.00480160	     -0.05193515
      0.50941475	      0.00380234	      0.00746064	     -0.00492827	     -0.05190551
      0.50970610	      0.00360812	      0.00734155	     -0.00505552	     -0.05187585
      0.50997541	      0.00342849	      0.00723147	     -0.00517364	     -0.05184841
      0.51033471	      0.00318870	      0.00708463	     -0.00533197	     -0.05181179
      0.51069400	      0.00294875	      0.00693781	     -0.00549114	     -0.05177514
      0.51096009	      0.00277094	      0.00682909	     -0.00560955	     -0.05174799
      0.51122618	      0.00259303	      0.00672037	     -0.00572841	     -0.05172082
      0.51151421	      0.00240036	      0.00660270	     -0.00585757	     -0.05169140
      0.51180224	      0.00220757	      0.00648504	     -0.00598724	     -0.05166196
      0.51208540	      0.00201793	      0.00636938	     -0.00611523	     -0.05163301
      0.51244544	      0.00177665	      0.00622233	     -0.00627866	     -0.05159617
      0.51287778	      0.00148669	      0.00604577	     -0.00647593	     -0.05155191
      0.51312486	      0.00132086	      0.00594487	     -0.00658916	     -0.05152660
      0.51343665	      0.00111149	      0.00581756	     -0.00673256	     -0.05149465
      0.51384049	      0.00084011	      0.00565268	     -0.00691912	     -0.05145325
      0.51413802	      0.00064003	      0.00553122	     -0.00705716	     -0.05142273
      0.51443554	      0.00043982	      0.00540977	     -0.00719570	     -0.05139219
      0.51473307	      0.00023950	      0.00528832	     -0.00733472	     -0.05136164
      0.51503059	      0.00003905	      0.00516689	     -0.00747422	     -0.05133108
      0.51532812	     -0.00016151	      0.00504546	     -0.00761420	     -0.05130051
      0.51562565	     -0.00036219	      0.00492405	     -0.00775464	     -0.05126992
      0.51592317	     -0.00056298	      0.00480264	     -0.00789555	     -0.05123933
      0.51618700	     -0.00074112	      0.00469499	     -0.00802089	     -0.05121218
      0.51645082	     -0.00091933	      0.00458735	     -0.00814657	     -0.05118503
      0.51672883	     -0.00110722	      0.00447393	     -0.00827940	     -0.05115641
      0.51700685	     -0.00129518	      0.00436051	     -0.00841261	     -0.05112778
      0.51731330	     -0.00150246	      0.00423551	     -0.00855989	     -0.05109621
      0.51761975	     -0.00170982	      0.00411051	     -0.00870762	     -0.05106463
      0.51784184	     -0.00186014	      0.00401993	     -0.00881496	     -0.05104174
      0.51819424	     -0.00209876	      0.00387621	     -0.00898577	     -0.05100540
      0.51847425	     -0.00228843	      0.00376202	     -0.00912190	     -0.05097651
      0.51875426	     -0.00247816	      0.00364784	     -0.00925840	     -0.05094762
      0.51903427	     -0.00266793	      0.00353367	     -0.00939524	     -0.05091872
      0.51931517	     -0.00285836	      0.00341914	     -0.00953288	     -0.05088972
      0.51959607	     -0.00304883	      0.00330462	     -0.00967086	     -0.05086071
      0.51984281	     -0.00321617	      0.00320404	     -0.00979234	     -0.05083522
      0.52018601	     -0.00344899	      0.00306414	     -0.00996175	     -0.05079976
      0.52052921	     -0.00368185	      0.00292426	     -0.01013166	     -0.05076428
      0.52076468	     -0.00384164	      0.00282830	     -0.01024851	     -0.05073994
      0.52100015	     -0.00400145	      0.00273234	     -0.01036560	     -0.05071559
      0.52129814	     -0.00420373	      0.00261090	     -0.01051409	     -0.05068476
      0.52159614	     -0.00440602	      0.00248948	     -0.01066294	     -0.05065393
      0.52184168	     -0.00457272	      0.00238945	     -0.01078585	     -0.05062852
      0.52218169	     -0.00480357	      0.00225093	     -0.01095643	     -0.05059333
      0.52252171	     -0.00503444	      0.00211242	     -0.01112745	     -0.05055812
      0.52275980	     -0.00519611	      0.00201545	     -0.01124747	     -0.05053347
      0.52299789	     -0.00535779	      0.00191848	     -0.01136769	     -0.05050880
      0.52329322	     -0.00555833	      0.00179821	     -0.01151710	     -0.05047821
      0.52358855	     -0.00575887	      0.00167795	     -0.01166683	     -0.05044761
      0.52385440	     -0.00593939	      0.00156970	     -0.01180187	     -0.05042005
      0.52418860	     -0.00616632	      0.00143364	     -0.01197198	     -0.05038541
      0.52452280	     -0.00639323	      0.00129759	     -0.01214247	     -0.05035076
      0.52477886	     -0.00656706	      0.00119337	     -0.01227334	     -0.05032420
      0.52503491	     -0.00674088	      0.00108916	     -0.01240443	     -0.05029765
      0.52533923	     -0.00694745	      0.00096532	     -0.01256051	     -0.05026608
      0.52564355	     -0.00715399	      0.00084149	     -0.01271688	     -0.05023450
      0.52581853	     -0.00727274	      0.00077029	     -0.01280693	     -0.05021634
      0.52611639	     -0.00747486	      0.00064912	     -0.01296043	     -0.05018543
      0.52641425	     -0.00767694	      0.00052795	     -0.01311419	     -0.05015452
      0.52666488	     -0.00784695	      0.00042602	     -0.01324377	     -0.05012850
      0.52698307	     -0.00806276	      0.00029662	     -0.01340856	     -0.05009546
      0.52730127	     -0.00827852	      0.00016723	     -0.01357365	     -0.05006242
      0.52753384	     -0.00843619	      0.00007268	     -0.01369449	     -0.05003827
      0.52785903	     -0.00865661	     -0.00005951	     -0.01386370	     -0.05000449
      0.52818421	     -0.00887696	     -0.00019169	     -0.01403321	     -0.04997071
      0.52844131	     -0.00905114	     -0.00029617	     -0.01416742	     -0.04994400
      0.52869841	     -0.00922528	     -0.00040063	     -0.01430181	     -0.04991729
      0.52897817	     -0.00941472	     -0.00051428	     -0.01444823	     -0.04988822
      0.52925793	     -0.00960410	     -0.00062791	     -0.01459486	     -0.04985914
      0.52956106	     -0.00980926	     -0.00075102	     -0.01475396	     -0.04982764
      0.52986420	     -0.01001435	     -0.00087409	     -0.01491328	     -0.04979613
      0.53013058	     -0.01019452	     -0.00098222	     -0.01505346	     -0.04976844
      0.53045707	     -0.01041527	     -0.00111471	     -0.01522551	     -0.04973450
      0.53078355	     -0.01063594	     -0.00124716	     -0.01539780	     -0.04970055
      0.53102509	     -0.01079913	     -0.00134512	     -0.01552541	     -0.04967544
      0.53134017	     -0.01101195	     -0.00147288	     -0.01569208	     -0.04964268
      0.53165525	     -0.01122468	     -0.00160060	     -0.01585896	     -0.04960991
      0.53190549	     -0.01139357	     -0.00170201	     -0.01599165	     -0.04958388
      0.53221522	     -0.01160254	     -0.00182749	     -0.01615606	     -0.04955167
      0.53252495	     -0.01181142	     -0.00195292	     -0.01632066	     -0.04951946
      0.53280585	     -0.01200077	     -0.00206664	     -0.01647011	     -0.04949024
      0.53308674	     -0.01219005	     -0.00218032	     -0.01661970	     -0.04946102
      0.53339972	     -0.01240086	     -0.00230694	     -0.01678656	     -0.04942847
      0.53371269	     -0.01261157	     -0.00243350	     -0.01695360	     -0.04939591
      0.53393862	     -0.01276361	     -0.00252484	     -0.01707429	     -0.04937241
      0.53426548	     -0.01298349	     -0.00265693	     -0.01724907	     -0.04933840
      0.53459235	     -0.01320325	     -0.00278896	     -0.01742402	     -0.04930440
      0.53483952	     -0.01336935	     -0.00288876	     -0.01755644	     -0.04927868
      0.53508669	     -0.01353539	     -0.00298852	     -0.01768896	     -0.04925297
      0.53537419	     -0.01372844	     -0.00310452	     -0.01784323	     -0.04922306
      0.53566169	     -0.01392139	     -0.00322046	     -0.01799762	     -0.04919315
      0.53595153	     -0.01411582	     -0.00333730	     -0.01815341	     -0.04916299
      0.53624137	     -0.01431015	     -0.00345409	     -0.01830931	     -0.04913284
      0.53653988	     -0.01451019	     -0.00357431	     -0.01847001	     -0.04910178
      0.53683838	     -0.01471012	     -0.00369447	     -0.01863083	     -0.04907073
      0.53712205	     -0.01490001	     -0.00380861	     -0.01878378	     -0.04904121
      0.53740571	     -0.01508980	     -0.00392269	     -0.01893683	     -0.04901170
      0.53771459	     -0.01529635	     -0.00404685	     -0.01910360	     -0.04897957
      0.53802347	     -0.01550278	     -0.00417094	     -0.01927050	     -0.04894744
      0.53825287	     -0.01565601	     -0.00426305	     -0.01939452	     -0.04892357
      0.53858623	     -0.01587856	     -0.00439684	     -0.01957487	     -0.04888889
      0.53891958	     -0.01610097	     -0.00453055	     -0.01975534	     -0.04885422
      0.53915303	     -0.01625663	     -0.00462413	     -0.01988180	     -0.04882994
      0.53938648	     -0.01641222	     -0.00471768	     -0.02000832	     -0.04880565
      0.53968151	     -0.01660875	     -0.00483584	     -0.02016830	     -0.04877497
      0.53997654	     -0.01680516	     -0.00495393	     -0.02032837	     -0.04874428
      0.54023536	     -0.01697736	     -0.00505747	     -0.02046886	     -0.04871736
      0.54056485	     -0.01719645	     -0.00518920	     -0.02064781	     -0.04868310
      0.54089434	     -0.01741539	     -0.00532085	     -0.02082686	     -0.04864884
      0.54114934	     -0.01758474	     -0.00542267	     -0.02096550	     -0.04862232
      0.54140435	     -0.01775398	     -0.00552444	     -0.02110420	     -0.04859580
      0.54170479	     -0.01795327	     -0.00564427	     -0.02126769	     -0.04856457
      0.54200524	     -0.01815243	     -0.00576403	     -0.02143125	     -0.04853333
      0.54224857	     -0.01831363	     -0.00586096	     -0.02156376	     -0.04850803
      0.54258065	     -0.01853349	     -0.00599316	     -0.02174469	     -0.04847351
      0.54291274	     -0.01875318	     -0.00612527	     -0.02192569	     -0.04843900
      0.54316073	     -0.01891713	     -0.00622386	     -0.02206091	     -0.04841322
      0.54340873	     -0.01908100	     -0.00632239	     -0.02219617	     -0.04838745
      0.54369554	     -0.01927039	     -0.00643628	     -0.02235265	     -0.04835765
      0.54398235	     -0.01945966	     -0.00655009	     -0.02250918	     -0.04832784
      0.54427421	     -0.01965213	     -0.00666582	     -0.02266851	     -0.04829752
      0.54456607	     -0.01984447	     -0.00678148	     -0.02282790	     -0.04826720
      0.54486085	     -0.02003860	     -0.00689821	     -0.02298892	     -0.04823658
      0.54515564	     -0.02023259	     -0.00701485	     -0.02314999	     -0.04820596
      0.54544711	     -0.02042428	     -0.00713011	     -0.02330929	     -0.04817568
      0.54573859	     -0.02061582	     -0.00724528	     -0.02346862	     -0.04814542
      0.54603721	     -0.02081192	     -0.00736318	     -0.02363190	     -0.04811441
      0.54633582	     -0.02100788	     -0.00748100	     -0.02379521	     -0.04808340
      0.54661843	     -0.02119319	     -0.00759242	     -0.02394980	     -0.04805407
      0.54690103	     -0.02137837	     -0.00770375	     -0.02410441	     -0.04802473
      0.54721179	     -0.02158185	     -0.00782609	     -0.02427445	     -0.04799248
      0.54752255	     -0.02178518	     -0.00794832	     -0.02444452	     -0.04796023
      0.54775196	     -0.02193517	     -0.00803849	     -0.02457009	     -0.04793642
      0.54808341	     -0.02215173	     -0.00816867	     -0.02475153	     -0.04790204
      0.54841486	     -0.02236810	     -0.00829874	     -0.02493299	     -0.04786765
      0.54865625	     -0.02252557	     -0.00839339	     -0.02506516	     -0.04784261
      0.54889765	     -0.02268294	     -0.00848798	     -0.02519734	     -0.04781758
      0.54918865	     -0.02287251	     -0.00860193	     -0.02535670	     -0.04778740
      0.54947964	     -0.02306194	     -0.00871578	     -0.02551606	     -0.04775723
      0.54975886	     -0.02324356	     -0.00882493	     -0.02566898	     -0.04772828
      0.55003808	     -0.02342505	     -0.00893400	     -0.02582191	     -0.04769934
      0.55035055	     -0.02362800	     -0.00905596	     -0.02599306	     -0.04766696
      0.55066302	     -0.02383077	     -0.00917781	     -0.02616421	     -0.04763458
      0.55091068	     -0.02399137	     -0.00927431	     -0.02629986	     -0.04760892
      0.55123288	     -0.02420014	     -0.00939975	     -0.02647634	     -0.04757554
      0.55155508	     -0.02440872	     -0.00952507	     -0.02665282	     -0.04754217
      0.55181349	     -0.02457588	     -0.00962550	     -0.02679435	     -0.04751540
      0.55207190	     -0.02474292	     -0.00972585	     -0.02693588	     -0.04748865
      0.55237819	     -0.02494075	     -0.00984469	     -0.02710362	     -0.04745694
      0.55268448	     -0.02513841	     -0.00996342	     -0.02727135	     -0.04742523
      0.55292766	     -0.02529523	     -0.01005761	     -0.02740452	     -0.04740007
      0.55325408	     -0.02550555	     -0.01018393	     -0.02758325	     -0.04736629
      0.55358049	     -0.02571569	     -0.01031013	     -0.02776196	     -0.04733252
      0.55383669	     -0.02588048	     -0.01040909	     -0.02790222	     -0.04730602
      0.55409289	     -0.02604515	     -0.01050797	     -0.02804246	     -0.04727952
      0.55438642	     -0.02623367	     -0.01062117	     -0.02820312	     -0.04724916
      0.55467996	     -0.02642203	     -0.01073426	     -0.02836376	     -0.04721882
      0.55495754	     -0.02660001	     -0.01084111	     -0.02851565	     -0.04719012
      0.55529154	     -0.02681398	     -0.01096956	     -0.02869838	     -0.04715560
      0.55562555	     -0.02702773	     -0.01109787	     -0.02888108	     -0.04712109
      0.55589831	     -0.02720215	     -0.01120255	     -0.02903026	     -0.04709291
      0.55623964	     -0.02742020	     -0.01133342	     -0.02921690	     -0.04705765
      0.55658096	     -0.02763804	     -0.01146414	     -0.02940350	     -0.04702240
      0.55683335	     -0.02779896	     -0.01156071	     -0.02954144	     -0.04699635
      0.55708573	     -0.02795977	     -0.01165719	     -0.02967937	     -0.04697029
      0.55738426	     -0.02814983	     -0.01177122	     -0.02984248	     -0.04693948
      0.55768280	     -0.02833973	     -0.01188514	     -0.03000556	     -0.04690868
      0.55793376	     -0.02849922	     -0.01198081	     -0.03014261	     -0.04688279
      0.55826917	     -0.02871220	     -0.01210856	     -0.03032575	     -0.04684819
      0.55860459	     -0.02892497	     -0.01223617	     -0.03050884	     -0.04681360
      0.55885618	     -0.02908442	     -0.01233179	     -0.03064613	     -0.04678766
      0.55910778	     -0.02924375	     -0.01242733	     -0.03078340	     -0.04676172
      0.55939070	     -0.02942277	     -0.01253467	     -0.03093772	     -0.04673256
      0.55967361	     -0.02960163	     -0.01264190	     -0.03109199	     -0.04670341
      0.55997574	     -0.02979247	     -0.01275631	     -0.03125670	     -0.04667228
      0.56027786	     -0.02998313	     -0.01287059	     -0.03142136	     -0.04664117
      0.56054136	     -0.03014926	     -0.01297016	     -0.03156491	     -0.04661403
      0.56087696	     -0.03036065	     -0.01309686	     -0.03174770	     -0.04657948
      0.56121256	     -0.03057183	     -0.01322340	     -0.03193043	     -0.04654494
      0.56146799	     -0.03073241	     -0.01331962	     -0.03206946	     -0.04651865
      0.56172342	     -0.03089285	     -0.01341574	     -0.03220844	     -0.04649237
      0.56202169	     -0.03108005	     -0.01352789	     -0.03237069	     -0.04646169
      0.56231995	     -0.03126706	     -0.01363991	     -0.03253288	     -0.04643102
      0.56257699	     -0.03142808	     -0.01373635	     -0.03267261	     -0.04640459
      0.56291267	     -0.03163817	     -0.01386217	     -0.03285502	     -0.04637009
      0.56324836	     -0.03184804	     -0.01398784	     -0.03303736	     -0.04633559
      0.56350877	     -0.03201068	     -0.01408523	     -0.03317875	     -0.04630883
      0.56376917	     -0.03217319	     -0.01418252	     -0.03332010	     -0.04628209
      0.56403951	     -0.03234175	     -0.01428343	     -0.03346678	     -0.04625432
      0.56437062	     -0.03254800	     -0.01440688	     -0.03364638	     -0.04622033
      0.56470173	     -0.03275403	     -0.01453019	     -0.03382589	     -0.04618634
      0.56493492	     -0.03289899	     -0.01461694	     -0.03395227	     -0.04616241
      0.56527656	     -0.03311118	     -0.01474391	     -0.03413735	     -0.04612736
      0.56557907	     -0.03329886	     -0.01485620	     -0.03430116	     -0.04609633
      0.56583725	     -0.03345888	     -0.01495193	     -0.03444090	     -0.04606986
      0.56609542	     -0.03361877	     -0.01504757	     -0.03458059	     -0.04604339
      0.56634661	     -0.03377420	     -0.01514054	     -0.03471645	     -0.04601764
      0.56668097	     -0.03398090	     -0.01526415	     -0.03489723	     -0.04598338
      0.56701533	     -0.03418736	     -0.01538761	     -0.03507791	     -0.04594913
      0.56727344	     -0.03434658	     -0.01548281	     -0.03521732	     -0.04592269
      0.56753154	     -0.03450566	     -0.01557791	     -0.03535668	     -0.04589626
      0.56780538	     -0.03467429	     -0.01567872	     -0.03550448	     -0.04586823
      0.56813643	     -0.03487793	     -0.01580044	     -0.03568307	     -0.04583435
      0.56846748	     -0.03508135	     -0.01592201	     -0.03586156	     -0.04580048
      0.56875298	     -0.03525659	     -0.01602673	     -0.03601543	     -0.04577128
      0.56909843	     -0.03546840	     -0.01615328	     -0.03620150	     -0.04573596
      0.56944388	     -0.03567997	     -0.01627967	     -0.03638747	     -0.04570064
      0.56968924	     -0.03583008	     -0.01636934	     -0.03651950	     -0.04567557
      0.57001318	     -0.03602807	     -0.01648759	     -0.03669373	     -0.04564247
      0.57033713	     -0.03622585	     -0.01660570	     -0.03686786	     -0.04560938
      0.57059827	     -0.03638512	     -0.01670080	     -0.03700818	     -0.04558272
      0.57085941	     -0.03654424	     -0.01679581	     -0.03714842	     -0.04555606
      0.57116202	     -0.03672846	     -0.01690578	     -0.03731086	     -0.04552517
      0.57146463	     -0.03691248	     -0.01701563	     -0.03747322	     -0.04549430
      0.57169343	     -0.03705148	     -0.01709859	     -0.03759592	     -0.04547096
      0.57203504	     -0.03725881	     -0.01722232	     -0.03777903	     -0.04543612
      0.57233558	     -0.03744102	     -0.01733104	     -0.03794003	     -0.04540549
      0.57259541	     -0.03759838	     -0.01742493	     -0.03807916	     -0.04537900
      0.57285523	     -0.03775560	     -0.01751872	     -0.03821822	     -0.04535253
      0.57309640	     -0.03790140	     -0.01760569	     -0.03834724	     -0.04532796
      0.57343387	     -0.03810520	     -0.01772724	     -0.03852768	     -0.04529359
      0.57377134	     -0.03830877	     -0.01784863	     -0.03870801	     -0.04525924
      0.57401187	     -0.03845371	     -0.01793506	     -0.03883648	     -0.04523476
      0.57425240	     -0.03859853	     -0.01802140	     -0.03896489	     -0.04521028
      0.57454651	     -0.03877543	     -0.01812686	     -0.03912182	     -0.04518036
      0.57484062	     -0.03895214	     -0.01823219	     -0.03927868	     -0.04515045
      0.57511388	     -0.03911617	     -0.01832995	     -0.03942434	     -0.04512267
      0.57545002	     -0.03931771	     -0.01845005	     -0.03960341	     -0.04508851
      0.57578616	     -0.03951901	     -0.01856999	     -0.03978237	     -0.04505435
      0.57603345	     -0.03966695	     -0.01865812	     -0.03991396	     -0.04502923
      0.57635808	     -0.03986094	     -0.01877368	     -0.04008661	     -0.04499627
      0.57668270	     -0.04005471	     -0.01888909	     -0.04025915	     -0.04496332
      0.57694403	     -0.04021053	     -0.01898188	     -0.04039797	     -0.04493680
      0.57720536	     -0.04036620	     -0.01907457	     -0.04053672	     -0.04491028
      0.57751031	     -0.04054767	     -0.01918261	     -0.04069856	     -0.04487935
      0.57781527	     -0.04072894	     -0.01929052	     -0.04086029	     -0.04484843
      0.57801893	     -0.04084988	     -0.01936251	     -0.04096826	     -0.04482779
      0.57832915	     -0.04103393	     -0.01947205	     -0.04113263	     -0.04479635
      0.57863937	     -0.04121777	     -0.01958145	     -0.04129690	     -0.04476493
      0.57890540	     -0.04137526	     -0.01967515	     -0.04143769	     -0.04473798
      0.57917143	     -0.04153259	     -0.01976875	     -0.04157841	     -0.04471105
      0.57946870	     -0.04170821	     -0.01987322	     -0.04173558	     -0.04468096
      0.57976597	     -0.04188364	     -0.01997756	     -0.04189265	     -0.04465088
      0.58004243	     -0.04204662	     -0.02007448	     -0.04203864	     -0.04462291
      0.58037936	     -0.04224501	     -0.02019245	     -0.04221646	     -0.04458884
      0.58071629	     -0.04244316	     -0.02031025	     -0.04239416	     -0.04455478
      0.58090061	     -0.04255145	     -0.02037462	     -0.04249133	     -0.04453616
      0.58120513	     -0.04273020	     -0.02048087	     -0.04265178	     -0.04450539
      0.58150965	     -0.04290874	     -0.02058698	     -0.04281214	     -0.04447463
      0.58177561	     -0.04306451	     -0.02067954	     -0.04295211	     -0.04444778
      0.58204157	     -0.04322013	     -0.02077199	     -0.04309201	     -0.04442094
      0.58234791	     -0.04339917	     -0.02087836	     -0.04325307	     -0.04439002
      0.58265425	     -0.04357802	     -0.02098459	     -0.04341402	     -0.04435912
      0.58285385	     -0.04369444	     -0.02105373	     -0.04351885	     -0.04433899
      0.58316268	     -0.04387439	     -0.02116059	     -0.04368095	     -0.04430786
      0.58347151	     -0.04405413	     -0.02126731	     -0.04384295	     -0.04427673
      0.58373797	     -0.04420904	     -0.02135928	     -0.04398265	     -0.04424989
      0.58400443	     -0.04436380	     -0.02145114	     -0.04412228	     -0.04422305
      0.58430517	     -0.04453828	     -0.02155469	     -0.04427978	     -0.04419277
      0.58460591	     -0.04471256	     -0.02165811	     -0.04443718	     -0.04416250
      0.58487080	     -0.04486591	     -0.02174909	     -0.04457575	     -0.04413584
      0.58520777	     -0.04506074	     -0.02186468	     -0.04475192	     -0.04410195
      0.58554473	     -0.04525533	     -0.02198010	     -0.04492796	     -0.04406806
      0.58580231	     -0.04540392	     -0.02206822	     -0.04506246	     -0.04404217
      0.58605989	     -0.04555235	     -0.02215623	     -0.04519689	     -0.04401629
      0.58636131	     -0.04572587	     -0.02225911	     -0.04535411	     -0.04398601
      0.58666274	     -0.04589918	     -0.02236185	     -0.04551124	     -0.04395574
      0.58691646	     -0.04604492	     -0.02244823	     -0.04564344	     -0.04393027
      0.58725404	     -0.04623860	     -0.02256301	     -0.04581922	     -0.04389639
      0.58759162	     -0.04643203	     -0.02267763	     -0.04599489	     -0.04386252
      0.58784720	     -0.04657831	     -0.02276429	     -0.04612781	     -0.04383689
      0.58810278	     -0.04672445	     -0.02285085	     -0.04626066	     -0.04381127
      0.58838639	     -0.04688645	     -0.02294680	     -0.04640801	     -0.04378284
      0.58867000	     -0.04704827	     -0.02304262	     -0.04655527	     -0.04375443
      0.58897722	     -0.04722336	     -0.02314629	     -0.04671471	     -0.04372366
      0.58928444	     -0.04739825	     -0.02324982	     -0.04687404	     -0.04369290
      0.58953602	     -0.04754131	     -0.02333450	     -0.04700446	     -0.04366772
      0.58987420	     -0.04773340	     -0.02344818	     -0.04717966	     -0.04363388
      0.59021238	     -0.04792524	     -0.02356169	     -0.04735475	     -0.04360006
      0.59046408	     -0.04806786	     -0.02364606	     -0.04748499	     -0.04357490
      0.59071577	     -0.04821034	     -0.02373034	     -0.04761517	     -0.04354974
      0.59100427	     -0.04837349	     -0.02382683	     -0.04776430	     -0.04352091
      0.59129277	     -0.04853646	     -0.02392320	     -0.04791336	     -0.04349210
      0.59159154	     -0.04870503	     -0.02402286	     -0.04806763	     -0.04346227
      0.59189031	     -0.04887342	     -0.02412240	     -0.04822182	     -0.04343244
      0.59217987	     -0.04903642	     -0.02421874	     -0.04837117	     -0.04340355
      0.59246942	     -0.04919925	     -0.02431495	     -0.04852043	     -0.04337467
      0.59277905	     -0.04937316	     -0.02441771	     -0.04867996	     -0.04334380
      0.59308868	     -0.04954687	     -0.02452032	     -0.04883940	     -0.04331294
      0.59333828	     -0.04968675	     -0.02460293	     -0.04896785	     -0.04328807
      0.59367658	     -0.04987613	     -0.02471476	     -0.04914187	     -0.04325437
      0.59401489	     -0.05006526	     -0.02482642	     -0.04931577	     -0.04322069
      0.59426476	     -0.05020480	     -0.02490879	     -0.04944415	     -0.04319582
      0.59451463	     -0.05034420	     -0.02499106	     -0.04957247	     -0.04317096
      0.59480571	     -0.05050642	     -0.02508678	     -0.04972187	     -0.04314201
      0.59509678	     -0.05066846	     -0.02518238	     -0.04987120	     -0.04311307
      0.59539076	     -0.05083194	     -0.02527881	     -0.05002193	     -0.04308385
      0.59568475	     -0.05099524	     -0.02537512	     -0.05017259	     -0.04305464
      0.59598628	     -0.05116253	     -0.02547376	     -0.05032703	     -0.04302470
      0.59628781	     -0.05132964	     -0.02557228	     -0.05048139	     -0.04299476
      0.59657565	     -0.05148897	     -0.02566619	     -0.05062867	     -0.04296619
      0.59686348	     -0.05164813	     -0.02575999	     -0.05077586	     -0.04293764
      0.59717655	     -0.05182105	     -0.02586187	     -0.05093588	     -0.04290659
      0.59748963	     -0.05199376	     -0.02596361	     -0.05109581	     -0.04287555
      0.59769774	     -0.05210846	     -0.02603116	     -0.05120207	     -0.04285493
      0.59800834	     -0.05227947	     -0.02613186	     -0.05136059	     -0.04282415
      0.59831894	     -0.05245027	     -0.02623242	     -0.05151903	     -0.04279339
      0.59858454	     -0.05259618	     -0.02631830	     -0.05165444	     -0.04276710
      0.59885015	     -0.05274193	     -0.02640408	     -0.05178980	     -0.04274082
      0.59915655	     -0.05290989	     -0.02650290	     -0.05194586	     -0.04271050
      0.59946295	     -0.05307766	     -0.02660160	     -0.05210185	     -0.04268020
      0.59970546	     -0.05321031	     -0.02667961	     -0.05222525	     -0.04265623
      0.60004376	     -0.05339515	     -0.02678831	     -0.05239732	     -0.04262280
      0.60038207	     -0.05357976	     -0.02689683	     -0.05256929	     -0.04258938
      0.60062691	     -0.05371322	     -0.02697527	     -0.05269368	     -0.04256521
      0.60087174	     -0.05384655	     -0.02705363	     -0.05281803	     -0.04254104
      0.60116758	     -0.05400750	     -0.02714819	     -0.05296820	     -0.04251185
      0.60146342	     -0.05416827	     -0.02724262	     -0.05311831	     -0.04248266
      0.60174559	     -0.05432144	     -0.02733258	     -0.05326141	     -0.04245484
      0.60202776	     -0.05447445	     -0.02742242	     -0.05340445	     -0.04242703
      0.60234504	     -0.05464631	     -0.02752330	     -0.05356521	     -0.04239577
      0.60266232	     -0.05481797	     -0.02762404	     -0.05372588	     -0.04236452
      0.60290811	     -0.05495081	     -0.02770199	     -0.05385030	     -0.04234032
      0.60323554	     -0.05512758	     -0.02780568	     -0.05401596	     -0.04230810
      0.60356296	     -0.05530413	     -0.02790922	     -0.05418153	     -0.04227589
      0.60382418	     -0.05544484	     -0.02799172	     -0.05431357	     -0.04225020
      0.60408540	     -0.05558540	     -0.02807412	     -0.05444555	     -0.04222452
      0.60438868	     -0.05574843	     -0.02816967	     -0.05459871	     -0.04219472
      0.60469195	     -0.05591128	     -0.02826508	     -0.05475180	     -0.04216493
      0.60495710	     -0.05605350	     -0.02834840	     -0.05488558	     -0.04213889
      0.60529236	     -0.05623314	     -0.02845360	     -0.05505466	     -0.04210598
      0.60562762	     -0.05641255	     -0.02855864	     -0.05522366	     -0.04207309
      0.60588673	     -0.05655107	     -0.02863972	     -0.05535421	     -0.04204768
      0.60614585	     -0.05668945	     -0.02872070	     -0.05548471	     -0.04202228
      0.60645328	     -0.05685347	     -0.02881666	     -0.05563948	     -0.04199215
      0.60676071	     -0.05701730	     -0.02891249	     -0.05579418	     -0.04196203
      0.60699489	     -0.05714198	     -0.02898540	     -0.05591197	     -0.04193910
      0.60733364	     -0.05732214	     -0.02909073	     -0.05608229	     -0.04190594
      0.60767239	     -0.05750208	     -0.02919589	     -0.05625251	     -0.04187279
      0.60791193	     -0.05762919	     -0.02927016	     -0.05637284	     -0.04184936
      0.60815147	     -0.05775618	     -0.02934436	     -0.05649312	     -0.04182594
      0.60845094	     -0.05791480	     -0.02943700	     -0.05664343	     -0.04179667
      0.60875041	     -0.05807325	     -0.02952951	     -0.05679368	     -0.04176741
      0.60902144	     -0.05821651	     -0.02961314	     -0.05692960	     -0.04174094
      0.60935557	     -0.05839292	     -0.02971609	     -0.05709710	     -0.04170832
      0.60968970	     -0.05856913	     -0.02981889	     -0.05726451	     -0.04167571
      0.60994029	     -0.05870114	     -0.02989589	     -0.05739001	     -0.04165127
      0.61026044	     -0.05886963	     -0.02999413	     -0.05755029	     -0.04162005
      0.61058060	     -0.05903794	     -0.03009224	     -0.05771049	     -0.04158884
      0.61078732	     -0.05914651	     -0.03015551	     -0.05781390	     -0.04156870
      0.61109623	     -0.05930860	     -0.03024995	     -0.05796836	     -0.04153861
      0.61140513	     -0.05947051	     -0.03034425	     -0.05812275	     -0.04150854
      0.61166658	     -0.05960741	     -0.03042397	     -0.05825337	     -0.04148310
      0.61198088	     -0.05977182	     -0.03051968	     -0.05841033	     -0.04145252
      0.61229518	     -0.05993605	     -0.03061526	     -0.05856722	     -0.04142196
      0.61261570	     -0.06010335	     -0.03071259	     -0.05872714	     -0.04139080
      0.61293621	     -0.06027046	     -0.03080978	     -0.05888699	     -0.04135966
      0.61319531	     -0.06040540	     -0.03088824	     -0.05901616	     -0.04133450
      0.61353117	     -0.06058016	     -0.03098982	     -0.05918352	     -0.04130190
      0.61386703	     -0.06075471	     -0.03109125	     -0.05935080	     -0.04126931
      0.61413671	     -0.06089472	     -0.03117258	     -0.05948507	     -0.04124315
      0.61440639	     -0.06103461	     -0.03125381	     -0.05961928	     -0.04121700
      0.61468650	     -0.06117977	     -0.03133809	     -0.05975863	     -0.04118985
      0.61496661	     -0.06132479	     -0.03142226	     -0.05989793	     -0.04116271
      0.61528245	     -0.06148813	     -0.03151703	     -0.06005492	     -0.04113213
      0.61559828	     -0.06165131	     -0.03161168	     -0.06021185	     -0.04110155
      0.61580832	     -0.06175973	     -0.03167455	     -0.06031617	     -0.04108123
      0.61611710	     -0.06191898	     -0.03176687	     -0.06046948	     -0.04105136
      0.61642588	     -0.06207806	     -0.03185906	     -0.06062272	     -0.04102150
      0.61668347	     -0.06221065	     -0.03193588	     -0.06075050	     -0.04099661
      0.61700084	     -0.06237384	     -0.03203040	     -0.06090788	     -0.04096594
      0.61731821	     -0.06253687	     -0.03212478	     -0.06106518	     -0.04093529
      0.61760639	     -0.06268475	     -0.03221038	     -0.06120795	     -0.04090748
      0.61789457	     -0.06283249	     -0.03229586	     -0.06135067	     -0.04087967
      0.61821369	     -0.06299593	     -0.03239040	     -0.06150864	     -0.04084889
      0.61853281	     -0.06315920	     -0.03248480	     -0.06166653	     -0.04081812
      0.61874099	     -0.06326561	     -0.03254632	     -0.06176950	     -0.04079806
      0.61904859	     -0.06342272	     -0.03263711	     -0.06192158	     -0.04076843
      0.61935620	     -0.06357967	     -0.03272778	     -0.06207360	     -0.04073880
      0.61960862	     -0.06370835	     -0.03280209	     -0.06219830	     -0.04071451
      0.61992960	     -0.06387182	     -0.03289647	     -0.06235679	     -0.04068362
      0.62025057	     -0.06403512	     -0.03299071	     -0.06251521	     -0.04065275
      0.62043893	     -0.06413087	     -0.03304596	     -0.06260814	     -0.04063464
      0.62074095	     -0.06428428	     -0.03313444	     -0.06275709	     -0.04060562
      0.62104296	     -0.06443754	     -0.03322281	     -0.06290598	     -0.04057660
      0.62124551	     -0.06454024	     -0.03328201	     -0.06300579	     -0.04055715
      0.62155121	     -0.06469511	     -0.03337126	     -0.06315638	     -0.04052781
      0.62185690	     -0.06484983	     -0.03346039	     -0.06330690	     -0.04049847
      0.62209969	     -0.06497261	     -0.03353110	     -0.06342640	     -0.04047518
      0.62242587	     -0.06513741	     -0.03362597	     -0.06358687	     -0.04044391
      0.62275204	     -0.06530204	     -0.03372071	     -0.06374726	     -0.04041265
      0.62301297	     -0.06543361	     -0.03379641	     -0.06387551	     -0.04038765
      0.62327390	     -0.06556508	     -0.03387202	     -0.06400371	     -0.04036267
      0.62358099	     -0.06571966	     -0.03396089	     -0.06415453	     -0.04033327
      0.62388808	     -0.06587410	     -0.03404965	     -0.06430527	     -0.04030389
      0.62415613	     -0.06600879	     -0.03412703	     -0.06443680	     -0.04027825
      0.62448784	     -0.06617530	     -0.03422266	     -0.06459949	     -0.04024654
      0.62481954	     -0.06634164	     -0.03431816	     -0.06476209	     -0.04021485
      0.62506926	     -0.06646676	     -0.03438997	     -0.06488446	     -0.04019099
      0.62538702	     -0.06662582	     -0.03448122	     -0.06504009	     -0.04016066
      0.62570478	     -0.06678473	     -0.03457236	     -0.06519565	     -0.04013033
      0.62595488	     -0.06690970	     -0.03464400	     -0.06531804	     -0.04010648
      0.62628762	     -0.06707581	     -0.03473920	     -0.06548081	     -0.04007475
      0.62662037	     -0.06724176	     -0.03483427	     -0.06564349	     -0.04004304
      0.62689008	     -0.06737615	     -0.03491122	     -0.06577530	     -0.04001734
      0.62715979	     -0.06751042	     -0.03498810	     -0.06590706	     -0.03999166
      0.62744681	     -0.06765320	     -0.03506980	     -0.06604721	     -0.03996434
      0.62773383	     -0.06779585	     -0.03515141	     -0.06618731	     -0.03993703
      0.62804515	     -0.06795044	     -0.03523982	     -0.06633921	     -0.03990742
      0.62835647	     -0.06810489	     -0.03532811	     -0.06649105	     -0.03987782
      0.62863537	     -0.06824313	     -0.03540711	     -0.06662702	     -0.03985132
      0.62891427	     -0.06838126	     -0.03548602	     -0.06676294	     -0.03982483
      0.62923509	     -0.06854001	     -0.03557667	     -0.06691923	     -0.03979437
      0.62955592	     -0.06869861	     -0.03566721	     -0.06707546	     -0.03976392
      0.62974903	     -0.06879400	     -0.03572164	     -0.06716947	     -0.03974560
      0.63005033	     -0.06894273	     -0.03580649	     -0.06731610	     -0.03971703
      0.63035163	     -0.06909132	     -0.03589123	     -0.06746268	     -0.03968847
      0.63060117	     -0.06921430	     -0.03596133	     -0.06758404	     -0.03966483
      0.63093129	     -0.06937684	     -0.03605396	     -0.06774455	     -0.03963356
      0.63126141	     -0.06953923	     -0.03614646	     -0.06790500	     -0.03960231
      0.63152051	     -0.06966657	     -0.03621897	     -0.06803090	     -0.03957780
      0.63177961	     -0.06979382	     -0.03629141	     -0.06815676	     -0.03955329
      0.63208581	     -0.06994408	     -0.03637691	     -0.06830547	     -0.03952434
      0.63239201	     -0.07009421	     -0.03646230	     -0.06845414	     -0.03949540
      0.63266957	     -0.07023018	     -0.03653962	     -0.06858887	     -0.03946918
      0.63294712	     -0.07036604	     -0.03661685	     -0.06872358	     -0.03944298
      0.63326714	     -0.07052256	     -0.03670578	     -0.06887887	     -0.03941277
      0.63358716	     -0.07067894	     -0.03679460	     -0.06903413	     -0.03938258
      0.63382130	     -0.07079327	     -0.03685951	     -0.06914772	     -0.03936050
      0.63415389	     -0.07095553	     -0.03695160	     -0.06930903	     -0.03932915
      0.63448647	     -0.07111764	     -0.03704357	     -0.06947034	     -0.03929782
      0.63474631	     -0.07124419	     -0.03711534	     -0.06959634	     -0.03927335
      0.63500614	     -0.07137064	     -0.03718703	     -0.06972235	     -0.03924889
      0.63530144	     -0.07151425	     -0.03726842	     -0.06986554	     -0.03922111
      0.63559673	     -0.07165774	     -0.03734970	     -0.07000874	     -0.03919333
      0.63589813	     -0.07180407	     -0.03743257	     -0.07015490	     -0.03916500
      0.63619952	     -0.07195028	     -0.03751534	     -0.07030107	     -0.03913668
      0.63650454	     -0.07209813	     -0.03759900	     -0.07044901	     -0.03910803
      0.63680956	     -0.07224586	     -0.03768256	     -0.07059697	     -0.03907939
      0.63711294	     -0.07239268	     -0.03776557	     -0.07074416	     -0.03905092
      0.63741633	     -0.07253938	     -0.03784848	     -0.07089137	     -0.03902247
      0.63772328	     -0.07268768	     -0.03793226	     -0.07104035	     -0.03899369
      0.63803023	     -0.07283587	     -0.03801594	     -0.07118937	     -0.03896492
      0.63833257	     -0.07298171	     -0.03809827	     -0.07133619	     -0.03893660
      0.63863492	     -0.07312744	     -0.03818050	     -0.07148306	     -0.03890830
      0.63894399	     -0.07327629	     -0.03826445	     -0.07163325	     -0.03887937
      0.63925305	     -0.07342502	     -0.03834830	     -0.07178350	     -0.03885046
      0.63955262	     -0.07356907	     -0.03842948	     -0.07192919	     -0.03882245
      0.63985219	     -0.07371301	     -0.03851057	     -0.07207495	     -0.03879446
      0.64016455	     -0.07386298	     -0.03859502	     -0.07222701	     -0.03876528
      0.64047692	     -0.07401283	     -0.03867936	     -0.07237915	     -0.03873612
      0.64077061	     -0.07415361	     -0.03875857	     -0.07252228	     -0.03870871
      0.64106429	     -0.07429430	     -0.03883769	     -0.07266550	     -0.03868131
      0.64138105	     -0.07444592	     -0.03892292	     -0.07282006	     -0.03865178
      0.64169781	     -0.07459742	     -0.03900805	     -0.07297473	     -0.03862226
      0.64198000	     -0.07473229	     -0.03908380	     -0.07311262	     -0.03859597
      0.64226219	     -0.07486707	     -0.03915947	     -0.07325060	     -0.03856970
      0.64258209	     -0.07501975	     -0.03924515	     -0.07340714	     -0.03853993
      0.64290198	     -0.07517232	     -0.03933072	     -0.07356381	     -0.03851017
      0.64316632	     -0.07529830	     -0.03940135	     -0.07369338	     -0.03848559
      0.64349401	     -0.07545436	     -0.03948882	     -0.07385414	     -0.03845514
      0.64382170	     -0.07561031	     -0.03957617	     -0.07401505	     -0.03842470
      0.64405100	     -0.07571936	     -0.03963723	     -0.07412775	     -0.03840341
      0.64437562	     -0.07587366	     -0.03972359	     -0.07428743	     -0.03837328
      0.64470024	     -0.07602784	     -0.03980984	     -0.07444729	     -0.03834316
      0.64495959	     -0.07615094	     -0.03987867	     -0.07457514	     -0.03831912
      0.64521895	     -0.07627398	     -0.03994744	     -0.07470310	     -0.03829508
      0.64552546	     -0.07641929	     -0.04002862	     -0.07485448	     -0.03826668
      0.64583197	     -0.07656451	     -0.04010971	     -0.07500603	     -0.03823830
      0.64611809	     -0.07669999	     -0.04018532	     -0.07514766	     -0.03821181
      0.64640421	     -0.07683538	     -0.04026085	     -0.07528945	     -0.03818534
      0.64672192	     -0.07698563	     -0.04034462	     -0.07544708	     -0.03815596
      0.64703963	     -0.07713579	     -0.04042830	     -0.07560490	     -0.03812659
      0.64731876	     -0.07726763	     -0.04050174	     -0.07574374	     -0.03810081
      0.64759789	     -0.07739940	     -0.04057510	     -0.07588274	     -0.03807503
      0.64791705	     -0.07754998	     -0.04065888	     -0.07604187	     -0.03804557
      0.64823621	     -0.07770046	     -0.04074257	     -0.07620123	     -0.03801612
      0.64850693	     -0.07782804	     -0.04081348	     -0.07633658	     -0.03799116
      0.64883339	     -0.07798180	     -0.04089890	     -0.07650001	     -0.03796107
      0.64915985	     -0.07813547	     -0.04098422	     -0.07666369	     -0.03793099
      0.64942058	     -0.07825814	     -0.04105228	     -0.07679459	     -0.03790698
      0.64974684	     -0.07841156	     -0.04113736	     -0.07695862	     -0.03787695
      0.65007309	     -0.07856489	     -0.04122234	     -0.07712290	     -0.03784694
      0.65030195	     -0.07867240	     -0.04128189	     -0.07723830	     -0.03782589
      0.65062454	     -0.07882388	     -0.04136575	     -0.07740117	     -0.03779624
      0.65094713	     -0.07897527	     -0.04144951	     -0.07756431	     -0.03776661
      0.65120471	     -0.07909611	     -0.04151632	     -0.07769476	     -0.03774295
      0.65146229	     -0.07921690	     -0.04158307	     -0.07782538	     -0.03771931
      0.65177030	     -0.07936127	     -0.04166281	     -0.07798180	     -0.03769105
      0.65207830	     -0.07950558	     -0.04174246	     -0.07813846	     -0.03766280
      0.65236421	     -0.07963949	     -0.04181631	     -0.07828411	     -0.03763660
      0.65265012	     -0.07977334	     -0.04189010	     -0.07842997	     -0.03761040
      0.65296749	     -0.07992186	     -0.04197191	     -0.07859214	     -0.03758134
      0.65328486	     -0.08007033	     -0.04205363	     -0.07875459	     -0.03755229
      0.65357006	     -0.08020370	     -0.04212699	     -0.07890080	     -0.03752619
      0.65385526	     -0.08033703	     -0.04220028	     -0.07904723	     -0.03750011
      0.65417377	     -0.08048588	     -0.04228204	     -0.07921103	     -0.03747100
      0.65449228	     -0.08063468	     -0.04236371	     -0.07937511	     -0.03744190
      0.65477580	     -0.08076709	     -0.04243633	     -0.07952141	     -0.03741601
      0.65505931	     -0.08089947	     -0.04250888	     -0.07966792	     -0.03739013
      0.65537769	     -0.08104808	     -0.04259026	     -0.07983273	     -0.03736109
      0.65569606	     -0.08119666	     -0.04267155	     -0.07999782	     -0.03733206
      0.65597970	     -0.08132899	     -0.04274390	     -0.08014515	     -0.03730620
      0.65626335	     -0.08146130	     -0.04281618	     -0.08029271	     -0.03728037
      0.65658152	     -0.08160969	     -0.04289718	     -0.08045850	     -0.03725139
      0.65689969	     -0.08175805	     -0.04297808	     -0.08062460	     -0.03722244
      0.65718481	     -0.08189097	     -0.04305051	     -0.08077369	     -0.03719650
      0.65746994	     -0.08202388	     -0.04312287	     -0.08092301	     -0.03717057
      0.65778802	     -0.08217212	     -0.04320350	     -0.08108988	     -0.03714167
      0.65810610	     -0.08232035	     -0.04328405	     -0.08125705	     -0.03711277
      0.65839333	     -0.08245419	     -0.04335672	     -0.08140826	     -0.03708670
      0.65868056	     -0.08258802	     -0.04342931	     -0.08155972	     -0.03706063
      0.65899858	     -0.08273619	     -0.04350961	     -0.08172770	     -0.03703178
      0.65931661	     -0.08288435	     -0.04358981	     -0.08189599	     -0.03700295
      0.65960618	     -0.08301924	     -0.04366277	     -0.08204948	     -0.03697671
      0.65989574	     -0.08315414	     -0.04373565	     -0.08220322	     -0.03695048
      0.66021370	     -0.08330226	     -0.04381561	     -0.08237233	     -0.03692170
      0.66053166	     -0.08345039	     -0.04389547	     -0.08254175	     -0.03689293
      0.66082362	     -0.08358641	     -0.04396873	     -0.08269758	     -0.03686653
      0.66111558	     -0.08372244	     -0.04404192	     -0.08285367	     -0.03684013
      0.66143343	     -0.08387055	     -0.04412152	     -0.08302389	     -0.03681142
      0.66175128	     -0.08401867	     -0.04420104	     -0.08319443	     -0.03678271
      0.66204562	     -0.08415585	     -0.04427460	     -0.08335263	     -0.03675614
      0.66233996	     -0.08429305	     -0.04434809	     -0.08351110	     -0.03672959
      0.66265764	     -0.08444116	     -0.04442733	     -0.08368243	     -0.03670094
      0.66297533	     -0.08458929	     -0.04450648	     -0.08385407	     -0.03667231
      0.66327201	     -0.08472766	     -0.04458033	     -0.08401464	     -0.03664558
      0.66356870	     -0.08486606	     -0.04465411	     -0.08417549	     -0.03661887
      0.66388615	     -0.08501419	     -0.04473298	     -0.08434791	     -0.03659030
      0.66420361	     -0.08516236	     -0.04481176	     -0.08452063	     -0.03656175
      0.66450257	     -0.08530194	     -0.04488588	     -0.08468358	     -0.03653487
      0.66480153	     -0.08544155	     -0.04495993	     -0.08484681	     -0.03650800
      0.66511871	     -0.08558973	     -0.04503841	     -0.08502029	     -0.03647952
      0.66543589	     -0.08573795	     -0.04511681	     -0.08519408	     -0.03645104
      0.66573704	     -0.08587874	     -0.04519117	     -0.08535938	     -0.03642402
      0.66603818	     -0.08601958	     -0.04526547	     -0.08552496	     -0.03639702
      0.66635504	     -0.08616782	     -0.04534356	     -0.08569948	     -0.03636862
      0.66667189	     -0.08631614	     -0.04542157	     -0.08587432	     -0.03634023
      0.66697510	     -0.08645813	     -0.04549615	     -0.08604193	     -0.03631308
      0.66727832	     -0.08660019	     -0.04557066	     -0.08620983	     -0.03628594
      0.66759481	     -0.08674854	     -0.04564835	     -0.08638539	     -0.03625763
      0.66791129	     -0.08689697	     -0.04572596	     -0.08656126	     -0.03622933
      0.66821644	     -0.08704016	     -0.04580072	     -0.08673114	     -0.03620207
      0.66852159	     -0.08718343	     -0.04587541	     -0.08690130	     -0.03617481
      0.66883769	     -0.08733193	     -0.04595271	     -0.08707789	     -0.03614659
      0.66915380	     -0.08748051	     -0.04602992	     -0.08725479	     -0.03611839
      0.66946071	     -0.08762487	     -0.04610482	     -0.08742686	     -0.03609102
      0.66976763	     -0.08776933	     -0.04617965	     -0.08759923	     -0.03606366
      0.67008335	     -0.08791802	     -0.04625655	     -0.08777685	     -0.03603553
      0.67039907	     -0.08806682	     -0.04633337	     -0.08795479	     -0.03600742
      0.67070757	     -0.08821231	     -0.04640836	     -0.08812897	     -0.03597997
      0.67101607	     -0.08835792	     -0.04648328	     -0.08830346	     -0.03595252
      0.67133144	     -0.08850687	     -0.04655980	     -0.08848214	     -0.03592449
      0.67164681	     -0.08865593	     -0.04663623	     -0.08866114	     -0.03589646
      0.67195669	     -0.08880253	     -0.04671127	     -0.08883734	     -0.03586894
      0.67226658	     -0.08894924	     -0.04678624	     -0.08901385	     -0.03584143
      0.67258165	     -0.08909852	     -0.04686238	     -0.08919363	     -0.03581348
      0.67289672	     -0.08924794	     -0.04693845	     -0.08937373	     -0.03578554
      0.67320779	     -0.08939558	     -0.04701349	     -0.08955186	     -0.03575797
      0.67351887	     -0.08954336	     -0.04708845	     -0.08973030	     -0.03573041
      0.67382994	     -0.08969126	     -0.04716333	     -0.08990906	     -0.03570287
      0.67414102	     -0.08983931	     -0.04723815	     -0.09008813	     -0.03567534
      0.67445209	     -0.08998748	     -0.04731290	     -0.09026751	     -0.03564783
      0.67476316	     -0.09013580	     -0.04738757	     -0.09044721	     -0.03562033
      0.67507424	     -0.09028427	     -0.04746217	     -0.09062723	     -0.03559284
      0.67538531	     -0.09043288	     -0.04753670	     -0.09080756	     -0.03556537
      0.67569638	     -0.09058163	     -0.04761116	     -0.09098821	     -0.03553791
      0.67600746	     -0.09073054	     -0.04768555	     -0.09116917	     -0.03551047
      0.67631853	     -0.09087960	     -0.04775987	     -0.09135045	     -0.03548304
      0.67662960	     -0.09102882	     -0.04783412	     -0.09153205	     -0.03545563
      0.67694068	     -0.09117820	     -0.04790829	     -0.09171397	     -0.03542823
      0.67725175	     -0.09132773	     -0.04798240	     -0.09189621	     -0.03540084
      0.67756282	     -0.09147743	     -0.04805643	     -0.09207877	     -0.03537347
      0.67787390	     -0.09162730	     -0.04813039	     -0.09226165	     -0.03534611
      0.67818497	     -0.09177734	     -0.04820429	     -0.09244485	     -0.03531877
      0.67849605	     -0.09192754	     -0.04827811	     -0.09262837	     -0.03529144
      0.67880712	     -0.09207792	     -0.04835186	     -0.09281221	     -0.03526413
      0.67911819	     -0.09222848	     -0.04842554	     -0.09299638	     -0.03523683
      0.67942927	     -0.09237921	     -0.04849915	     -0.09318087	     -0.03520954
      0.67974034	     -0.09253012	     -0.04857269	     -0.09336569	     -0.03518227
      0.68005141	     -0.09268122	     -0.04864616	     -0.09355084	     -0.03515501
      0.68036249	     -0.09283250	     -0.04871956	     -0.09373631	     -0.03512777
      0.68067356	     -0.09298397	     -0.04879289	     -0.09392210	     -0.03510054
      0.68098463	     -0.09313563	     -0.04886615	     -0.09410823	     -0.03507333
      0.68129571	     -0.09328747	     -0.04893934	     -0.09429468	     -0.03504613
      0.68160678	     -0.09343951	     -0.04901246	     -0.09448147	     -0.03501894
      0.68191785	     -0.09359175	     -0.04908550	     -0.09466858	     -0.03499177
      0.68222893	     -0.09374418	     -0.04915848	     -0.09485603	     -0.03496461
      0.68254000	     -0.09389682	     -0.04923139	     -0.09504380	     -0.03493747
      0.68285108	     -0.09404965	     -0.04930422	     -0.09523192	     -0.03491034
      0.68316215	     -0.09420269	     -0.04937699	     -0.09542036	     -0.03488322
      0.68347322	     -0.09435593	     -0.04944969	     -0.09560914	     -0.03485612
      0.68378430	     -0.09450938	     -0.04952231	     -0.09579826	     -0.03482904
      0.68409537	     -0.09466303	     -0.04959487	     -0.09598772	     -0.03480196
      0.68440644	     -0.09481690	     -0.04966735	     -0.09617751	     -0.03477491
      0.68471752	     -0.09497098	     -0.04973976	     -0.09636764	     -0.03474786
      0.68502859	     -0.09512528	     -0.04981210	     -0.09655812	     -0.03472083
      0.68533966	     -0.09527979	     -0.04988437	     -0.09674893	     -0.03469382
      0.68565074	     -0.09543452	     -0.04995657	     -0.09694009	     -0.03466682
      0.68596181	     -0.09558947	     -0.05002870	     -0.09713159	     -0.03463983
      0.68627289	     -0.09574464	     -0.05010076	     -0.09732344	     -0.03461286
      0.68658396	     -0.09590003	     -0.05017274	     -0.09751563	     -0.03458590
      0.68689503	     -0.09605565	     -0.05024466	     -0.09770817	     -0.03455896
      0.68720611	     -0.09621149	     -0.05031650	     -0.09790106	     -0.03453203
      0.68751718	     -0.09636756	     -0.05038827	     -0.09809430	     -0.03450511
      0.68782825	     -0.09652386	     -0.05045997	     -0.09828788	     -0.03447821
      0.68813933	     -0.09668039	     -0.05053159	     -0.09848183	     -0.03445133
      0.68845040	     -0.09683716	     -0.05060314	     -0.09867612	     -0.03442446
      0.68876147	     -0.09699416	     -0.05067462	     -0.09887077	     -0.03439760
      0.68907255	     -0.09715140	     -0.05074603	     -0.09906578	     -0.03437075
      0.68938362	     -0.09730889	     -0.05081736	     -0.09926115	     -0.03434393
      0.68969469	     -0.09746663	     -0.05088862	     -0.09945687	     -0.03431711
      0.69000577	     -0.09762463	     -0.05095981	     -0.09965296	     -0.03429031
      0.69031684	     -0.09778289	     -0.05103092	     -0.09984940	     -0.03426352
      0.69062792	     -0.09794143	     -0.05110195	     -0.10004622	     -0.03423675
      0.69093899	     -0.09810024	     -0.05117292	     -0.10024339	     -0.03421000
      0.69125006	     -0.09825934	     -0.05124381	     -0.10044094	     -0.03418325
      0.69156114	     -0.09841873	     -0.05131462	     -0.10063885	     -0.03415652
      0.69187221	     -0.09857842	     -0.05138536	     -0.10083713	     -0.03412981
      0.69218328	     -0.09873842	     -0.05145602	     -0.10103578	     -0.03410311
      0.69249436	     -0.09889873	     -0.05152660	     -0.10123481	     -0.03407642
      0.69280543	     -0.09905938	     -0.05159711	     -0.10143421	     -0.03404975
      0.69311650	     -0.09922036	     -0.05166754	     -0.10163399	     -0.03402309
      0.69342758	     -0.09938168	     -0.05173790	     -0.10183415	     -0.03399645
      0.69373865	     -0.09954337	     -0.05180817	     -0.10203468	     -0.03396982
      0.69404972	     -0.09970542	     -0.05187837	     -0.10223560	     -0.03394321
      0.69436080	     -0.09986786	     -0.05194849	     -0.10243691	     -0.03391661
      0.69467187	     -0.10003069	     -0.05201854	     -0.10263859	     -0.03389002
      0.69498295	     -0.10019392	     -0.05208850	     -0.10284067	     -0.03386345
      0.69529402	     -0.10035757	     -0.05215838	     -0.10304314	     -0.03383690
      0.69560509	     -0.10052166	     -0.05222819	     -0.10324599	     -0.03381035
      0.69591617	     -0.10068619	     -0.05229791	     -0.10344924	     -0.03378382
      0.69622724	     -0.10085118	     -0.05236755	     -0.10365289	     -0.03375731
      0.69653831	     -0.10101664	     -0.05243712	     -0.10385693	     -0.03373081
      0.69684939	     -0.10118258	     -0.05250660	     -0.10406137	     -0.03370433
      0.69716046	     -0.10134901	     -0.05257599	     -0.10426622	     -0.03367785
      0.69747153	     -0.10151596	     -0.05264531	     -0.10447147	     -0.03365140
      0.69778261	     -0.10168342	     -0.05271454	     -0.10467712	     -0.03362496
      0.69809368	     -0.10185140	     -0.05278369	     -0.10488318	     -0.03359853
      0.69840475	     -0.10201992	     -0.05285276	     -0.10508965	     -0.03357211
      0.69871583	     -0.10218898	     -0.05292174	     -0.10529654	     -0.03354571
      0.69902690	     -0.10235858	     -0.05299063	     -0.10550383	     -0.03351933
      0.69933798	     -0.10252873	     -0.05305944	     -0.10571155	     -0.03349296
      0.69964905	     -0.10269944	     -0.05312817	     -0.10591969	     -0.03346660
      0.69996012	     -0.10287070	     -0.05319681	     -0.10612824	     -0.03344026
      0.70027120	     -0.10304251	     -0.05326536	     -0.10633722	     -0.03341393
      0.70058227	     -0.10321487	     -0.05333383	     -0.10654663	     -0.03338762
      0.70089334	     -0.10338777	     -0.05340220	     -0.10675647	     -0.03336132
      0.70120442	     -0.10356121	     -0.05347049	     -0.10696674	     -0.03333504
      0.70151549	     -0.10373519	     -0.05353869	     -0.10717744	     -0.03330877
      0.70182656	     -0.10390970	     -0.05360681	     -0.10738858	     -0.03328251
      0.70213764	     -0.10408473	     -0.05367483	     -0.10760016	     -0.03325627
      0.70244871	     -0.10426028	     -0.05374276	     -0.10781219	     -0.03323004
      0.70275978	     -0.10443633	     -0.05381061	     -0.10802465	     -0.03320383
      0.70307086	     -0.10461289	     -0.05387836	     -0.10823757	     -0.03317763
      0.70338193	     -0.10478993	     -0.05394603	     -0.10845094	     -0.03315144
      0.70369301	     -0.10496747	     -0.05401360	     -0.10866476	     -0.03312527
      0.70400408	     -0.10514548	     -0.05408108	     -0.10887903	     -0.03309912
      0.70431515	     -0.10532396	     -0.05414847	     -0.10909377	     -0.03307298
      0.70462623	     -0.10550292	     -0.05421577	     -0.10930896	     -0.03304685
      0.70493730	     -0.10568234	     -0.05428297	     -0.10952462	     -0.03302074
      0.70524837	     -0.10586223	     -0.05435008	     -0.10974075	     -0.03299464
      0.70555945	     -0.10604257	     -0.05441711	     -0.10995736	     -0.03296855
      0.70587052	     -0.10622338	     -0.05448403	     -0.11017443	     -0.03294248
      0.70618159	     -0.10640465	     -0.05455087	     -0.11039198	     -0.03291643
      0.70649267	     -0.10658638	     -0.05461761	     -0.11061002	     -0.03289038
      0.70680374	     -0.10676857	     -0.05468426	     -0.11082853	     -0.03286436
      0.70711481	     -0.10695123	     -0.05475082	     -0.11104754	     -0.03283834
      0.70742589	     -0.10713436	     -0.05481728	     -0.11126703	     -0.03281235
      0.70773696	     -0.10731797	     -0.05488366	     -0.11148702	     -0.03278636
      0.70804804	     -0.10750205	     -0.05494993	     -0.11170750	     -0.03276039
      0.70835911	     -0.10768662	     -0.05501612	     -0.11192849	     -0.03273444
      0.70867018	     -0.10787168	     -0.05508222	     -0.11214998	     -0.03270850
      0.70898126	     -0.10805723	     -0.05514822	     -0.11237197	     -0.03268257
      0.70929233	     -0.10824328	     -0.05521413	     -0.11259448	     -0.03265666
      0.70960340	     -0.10842983	     -0.05527995	     -0.11281750	     -0.03263076
      0.70991448	     -0.10861689	     -0.05534568	     -0.11304104	     -0.03260487
      0.71022555	     -0.10880445	     -0.05541132	     -0.11326510	     -0.03257900
      0.71053662	     -0.10899252	     -0.05547687	     -0.11348968	     -0.03255315
      0.71084770	     -0.10918109	     -0.05554233	     -0.11371480	     -0.03252731
      0.71115877	     -0.10937017	     -0.05560770	     -0.11394044	     -0.03250148
      0.71146984	     -0.10955974	     -0.05567299	     -0.11416663	     -0.03247567
      0.71178092	     -0.10974980	     -0.05573819	     -0.11439335	     -0.03244987
      0.71209199	     -0.10994034	     -0.05580330	     -0.11462061	     -0.03242409
      0.71240307	     -0.11013135	     -0.05586833	     -0.11484843	     -0.03239832
      0.71271414	     -0.11032282	     -0.05593327	     -0.11507679	     -0.03237256
      0.71302521	     -0.11051473	     -0.05599813	     -0.11530571	     -0.03234682
      0.71333629	     -0.11070706	     -0.05606291	     -0.11553520	     -0.03232109
      0.71364736	     -0.11089980	     -0.05612761	     -0.11576524	     -0.03229538
      0.71395843	     -0.11109293	     -0.05619224	     -0.11599585	     -0.03226968
      0.71426951	     -0.11128644	     -0.05625678	     -0.11622704	     -0.03224400
      0.71458058	     -0.11148030	     -0.05632125	     -0.11645880	     -0.03221833
      0.71489165	     -0.11167449	     -0.05638565	     -0.11669113	     -0.03219267
      0.71520273	     -0.11186900	     -0.05644997	     -0.11692406	     -0.03216703
      0.71551380	     -0.11206381	     -0.05651422	     -0.11715757	     -0.03214141
      0.71582488	     -0.11225890	     -0.05657840	     -0.11739168	     -0.03211579
      0.71613595	     -0.11245426	     -0.05664252	     -0.11762638	     -0.03209019
      0.71644702	     -0.11264987	     -0.05670657	     -0.11786168	     -0.03206461
      0.71675810	     -0.11284572	     -0.05677056	     -0.11809759	     -0.03203904
      0.71706917	     -0.11304179	     -0.05683449	     -0.11833411	     -0.03201349
      0.71738024	     -0.11323808	     -0.05689836	     -0.11857125	     -0.03198794
      0.71769132	     -0.11343458	     -0.05696218	     -0.11880900	     -0.03196242
      0.71800239	     -0.11363127	     -0.05702594	     -0.11904738	     -0.03193691
      0.71831346	     -0.11382816	     -0.05708965	     -0.11928639	     -0.03191141
      0.71862454	     -0.11402523	     -0.05715331	     -0.11952602	     -0.03188592
      0.71893561	     -0.11422248	     -0.05721692	     -0.11976630	     -0.03186045
      0.71924668	     -0.11441991	     -0.05728049	     -0.12000722	     -0.03183500
      0.71955776	     -0.11461751	     -0.05734402	     -0.12024878	     -0.03180956
      0.71986883	     -0.11481529	     -0.05740751	     -0.12049100	     -0.03178413
      0.72017991	     -0.11501325	     -0.05747097	     -0.12073387	     -0.03175872
      0.72049098	     -0.11521138	     -0.05753440	     -0.12097741	     -0.03173332
      0.72080205	     -0.11540969	     -0.05759779	     -0.12122161	     -0.03170794
      0.72111313	     -0.11560817	     -0.05766116	     -0.12146648	     -0.03168257
      0.72142420	     -0.11580684	     -0.05772451	     -0.12171202	     -0.03165721
      0.72173527	     -0.11600569	     -0.05778783	     -0.12195825	     -0.03163187
      0.72204635	     -0.11620474	     -0.05785114	     -0.12220516	     -0.03160654
      0.72235742	     -0.11640400	     -0.05791443	     -0.12245276	     -0.03158123
      0.72266849	     -0.11660346	     -0.05797772	     -0.12270106	     -0.03155593
      0.72297957	     -0.11680314	     -0.05804099	     -0.12295005	     -0.03153065
      0.72329064	     -0.11700304	     -0.05810426	     -0.12319975	     -0.03150538
      0.72360171	     -0.11720317	     -0.05816753	     -0.12345017	     -0.03148012
      0.72391279	     -0.11740354	     -0.05823081	     -0.12370129	     -0.03145488
      0.72422386	     -0.11760416	     -0.05829409	     -0.12395314	     -0.03142966
      0.72453494	     -0.11780502	     -0.05835737	     -0.12420571	     -0.03140444
      0.72484601	     -0.11800614	     -0.05842067	     -0.12445902	     -0.03137924
      0.72515708	     -0.11820752	     -0.05848399	     -0.12471306	     -0.03135406
      0.72546816	     -0.11840917	     -0.05854733	     -0.12496784	     -0.03132889
      0.72577923	     -0.11861110	     -0.05861068	     -0.12522336	     -0.03130373
      0.72609030	     -0.11881330	     -0.05867407	     -0.12547964	     -0.03127859
      0.72640138	     -0.11901580	     -0.05873748	     -0.12573668	     -0.03125347
      0.72671245	     -0.11921858	     -0.05880093	     -0.12599447	     -0.03122835
      0.72702352	     -0.11942166	     -0.05886441	     -0.12625304	     -0.03120326
      0.72733460	     -0.11962504	     -0.05892794	     -0.12651238	     -0.03117817
      0.72764567	     -0.11982873	     -0.05899150	     -0.12677249	     -0.03115310
      0.72795674	     -0.12003274	     -0.05905512	     -0.12703339	     -0.03112805
      0.72826782	     -0.12023706	     -0.05911878	     -0.12729508	     -0.03110300
      0.72857889	     -0.12044171	     -0.05918250	     -0.12755756	     -0.03107798
      0.72888997	     -0.12064668	     -0.05924627	     -0.12782085	     -0.03105296
      0.72920104	     -0.12085199	     -0.05931011	     -0.12808494	     -0.03102796
      0.72951211	     -0.12105763	     -0.05937401	     -0.12834984	     -0.03100298
      0.72982319	     -0.12126362	     -0.05943797	     -0.12861556	     -0.03097801
      0.73013426	     -0.12146996	     -0.05950201	     -0.12888210	     -0.03095305
      0.73044533	     -0.12167664	     -0.05956612	     -0.12914947	     -0.03092811
      0.73075641	     -0.12188369	     -0.05963031	     -0.12941768	     -0.03090319
      0.73106748	     -0.12209109	     -0.05969458	     -0.12968672	     -0.03087827
      0.73137855	     -0.12229886	     -0.05975893	     -0.12995661	     -0.03085337
      0.73168963	     -0.12250700	     -0.05982336	     -0.13022735	     -0.03082849
      0.73200070	     -0.12271551	     -0.05988789	     -0.13049895	     -0.03080362
      0.73231177	     -0.12292439	     -0.05995251	     -0.13077141	     -0.03077876
      0.73262285	     -0.12313366	     -0.06001723	     -0.13104474	     -0.03075392
      0.73293392	     -0.12334331	     -0.06008205	     -0.13131895	     -0.03072909
      0.73324500	     -0.12355335	     -0.06014697	     -0.13159403	     -0.03070428
      0.73355607	     -0.12376378	     -0.06021199	     -0.13187000	     -0.03067948
      0.73386714	     -0.12397461	     -0.06027712	     -0.13214687	     -0.03065469
      0.73417822	     -0.12418584	     -0.06034237	     -0.13242464	     -0.03062992
      0.73448929	     -0.12439746	     -0.06040773	     -0.13270330	     -0.03060517
      0.73480036	     -0.12460949	     -0.06047320	     -0.13298289	     -0.03058042
      0.73511144	     -0.12482193	     -0.06053880	     -0.13326338	     -0.03055570
      0.73542251	     -0.12503478	     -0.06060452	     -0.13354481	     -0.03053098
      0.73573358	     -0.12524805	     -0.06067037	     -0.13382716	     -0.03050628
      0.73604466	     -0.12546173	     -0.06073634	     -0.13411044	     -0.03048160
      0.73635573	     -0.12567583	     -0.06080245	     -0.13439467	     -0.03045693
      0.73666680	     -0.12589035	     -0.06086869	     -0.13467985	     -0.03043227
      0.73697788	     -0.12610529	     -0.06093507	     -0.13496599	     -0.03040763
      0.73728895	     -0.12632066	     -0.06100158	     -0.13525308	     -0.03038300
      0.73760003	     -0.12653646	     -0.06106825	     -0.13554114	     -0.03035838
      0.73791110	     -0.12675269	     -0.06113505	     -0.13583018	     -0.03033378
      0.73822217	     -0.12696935	     -0.06120200	     -0.13612019	     -0.03030920
      0.73853325	     -0.12718644	     -0.06126911	     -0.13641120	     -0.03028463
      0.73884432	     -0.12740397	     -0.06133636	     -0.13670320	     -0.03026007
      0.73915539	     -0.12762193	     -0.06140378	     -0.13699619	     -0.03023553
      0.73946647	     -0.12784033	     -0.06147135	     -0.13729020	     -0.03021100
      0.73977754	     -0.12805917	     -0.06153908	     -0.13758522	     -0.03018648
      0.74008861	     -0.12827845	     -0.06160697	     -0.13788126	     -0.03016198
      0.74039969	     -0.12849817	     -0.06167503	     -0.13817832	     -0.03013750
      0.74071076	     -0.12871833	     -0.06174326	     -0.13847643	     -0.03011303
      0.74102183	     -0.12893893	     -0.06181165	     -0.13877557	     -0.03008857
      0.74133291	     -0.12915997	     -0.06188022	     -0.13907576	     -0.03006412
      0.74164398	     -0.12938145	     -0.06194897	     -0.13937700	     -0.03003969
      0.74195506	     -0.12960337	     -0.06201789	     -0.13967931	     -0.03001528
      0.74226613	     -0.12982573	     -0.06208699	     -0.13998268	     -0.02999088
      0.74257720	     -0.13004852	     -0.06215627	     -0.14028713	     -0.02996649
      0.74288828	     -0.13027175	     -0.06222574	     -0.14059266	     -0.02994212
      0.74319935	     -0.13049542	     -0.06229539	     -0.14089928	     -0.02991776
      0.74351042	     -0.13071951	     -0.06236524	     -0.14120700	     -0.02989342
      0.74382150	     -0.13094404	     -0.06243527	     -0.14151583	     -0.02986909
      0.74413257	     -0.13116900	     -0.06250549	     -0.14182576	     -0.02984477
      0.74444364	     -0.13139438	     -0.06257591	     -0.14213682	     -0.02982047
      0.74475472	     -0.13162018	     -0.06264653	     -0.14244899	     -0.02979618
      0.74506579	     -0.13184639	     -0.06271735	     -0.14276231	     -0.02977191
      0.74537687	     -0.13207302	     -0.06278837	     -0.14307676	     -0.02974765
      0.74568794	     -0.13230006	     -0.06285959	     -0.14339236	     -0.02972341
      0.74599901	     -0.13252751	     -0.06293102	     -0.14370911	     -0.02969918
      0.74631009	     -0.13275534	     -0.06300265	     -0.14402702	     -0.02967496
      0.74662116	     -0.13298358	     -0.06307450	     -0.14434611	     -0.02965076
      0.74693223	     -0.13321219	     -0.06314656	     -0.14466637	     -0.02962657
      0.74724331	     -0.13344118	     -0.06321883	     -0.14498781	     -0.02960240
      0.74755438	     -0.13367055	     -0.06329132	     -0.14531045	     -0.02957824
      0.74786545	     -0.13390027	     -0.06336402	     -0.14563429	     -0.02955409
      0.74817653	     -0.13413035	     -0.06343695	     -0.14595933	     -0.02952996
      0.74848760	     -0.13436077	     -0.06351010	     -0.14628559	     -0.02950584
      0.74879867	     -0.13459153	     -0.06358347	     -0.14661308	     -0.02948174
      0.74910975	     -0.13482261	     -0.06365707	     -0.14694179	     -0.02945765
      0.74942082	     -0.13505399	     -0.06373089	     -0.14727174	     -0.02943358
      0.74973190	     -0.13528568	     -0.06380495	     -0.14760294	     -0.02940952
      0.75004297	     -0.13551766	     -0.06387924	     -0.14793539	     -0.02938547
      0.75035404	     -0.13574991	     -0.06395376	     -0.14826911	     -0.02936144
      0.75066512	     -0.13598242	     -0.06402852	     -0.14860410	     -0.02933742
      0.75097619	     -0.13621517	     -0.06410352	     -0.14894036	     -0.02931342
      0.75128726	     -0.13644816	     -0.06417876	     -0.14927791	     -0.02928943
      0.75159834	     -0.13668136	     -0.06425424	     -0.14961676	     -0.02926545
      0.75190941	     -0.13691476	     -0.06432996	     -0.14995691	     -0.02922323
      0.75222048	     -0.13714834	     -0.06440593	     -0.15029838	     -0.02878982
      0.75253156	     -0.13738208	     -0.06448215	     -0.15064116	     -0.02720823
      0.75284263	     -0.13761595	     -0.06455861	     -0.15098526	     -0.02379352
      0.75328755	     -0.13795059	     -0.06466837	     -0.15147972	     -0.01521201
      0.75360129	     -0.13818660	     -0.06474604	     -0.15183001	     -0.00684663
      0.75391503	     -0.13842260	     -0.06482394	     -0.15218164	      0.00289519
      0.75415525	     -0.13860326	     -0.06488373	     -0.15245177	      0.01100238
      0.75445913	     -0.13883171	     -0.06495953	     -0.15279457	      0.02186950
      0.75476300	     -0.13906006	     -0.06503553	     -0.15313861	      0.03323434
      0.75506688	     -0.13928827	     -0.06511173	     -0.15348386	      0.04479207
      0.75537075	     -0.13951632	     -0.06518811	     -0.15383033	      0.05622941
      0.75567463	     -0.13974420	     -0.06526469	     -0.15417799	      0.06731770
      0.75597850	     -0.13997190	     -0.06534147	     -0.15452686	      0.07791408
      0.75628238	     -0.14019940	     -0.06541844	     -0.15487691	      0.08793790
      0.75658625	     -0.14042670	     -0.06549561	     -0.15522815	      0.09735042
      0.75689013	     -0.14065379	     -0.06557298	     -0.15558057	      0.10614074
      0.75719400	     -0.14088068	     -0.06565055	     -0.15593418	      0.11431628
      0.75749788	     -0.14110736	     -0.06572832	     -0.15628896	      0.12189636
      0.75780175	     -0.14133384	     -0.06580631	     -0.15664493	      0.12890781
      0.75810563	     -0.14156013	     -0.06588450	     -0.15700208	      0.13538188
      0.75840950	     -0.14178624	     -0.06596291	     -0.15736042	      0.14135213
      0.75871338	     -0.14201220	     -0.06604153	     -0.15771996	      0.14685298
      0.75901725	     -0.14223801	     -0.06612037	     -0.15808069	      0.15191865
      0.75932113	     -0.14246372	     -0.06619944	     -0.15844262	      0.15658251
      0.75962500	     -0.14268933	     -0.06627872	     -0.15880576	      0.16087658
      0.75992887	     -0.14291490	     -0.06635823	     -0.15917012	      0.16483129
      0.76023275	     -0.14314045	     -0.06643797	     -0.15953571	      0.16847530
      0.76053662	     -0.14336601	     -0.06651794	     -0.15990253	      0.17183539
      0.76084050	     -0.14359164	     -0.06659815	     -0.16027059	      0.17493651
      0.76114437	     -0.14381737	     -0.06667859	     -0.16063991	      0.17780173
      0.76144825	     -0.14404326	     -0.06675926	     -0.16101050	      0.18045238
      0.76175212	     -0.14426934	     -0.06684018	     -0.16138236	      0.18290806
      0.76205600	     -0.14449568	     -0.06692134	     -0.16175551	      0.18518677
      0.76235987	     -0.14472232	     -0.06700275	     -0.16212995	      0.18730498
      0.76266375	     -0.14494931	     -0.06708440	     -0.16250571	      0.18927777
      0.76296762	     -0.14517671	     -0.06716631	     -0.16288279	      0.19111886
      0.76327150	     -0.14540457	     -0.06724847	     -0.16326120	      0.19284080
      0.76357537	     -0.14563295	     -0.06733088	     -0.16364095	      0.19445498
      0.76387925	     -0.14586189	     -0.06741355	     -0.16402207	      0.19597177
      0.76418312	     -0.14609146	     -0.06749648	     -0.16440455	      0.19740058
      0.76448700	     -0.14632170	     -0.06757967	     -0.16478842	      0.19874997
      0.76479087	     -0.14655266	     -0.06766312	     -0.16517368	      0.20002767
      0.76509475	     -0.14678439	     -0.06774684	     -0.16556034	      0.20124072
      0.76539862	     -0.14701695	     -0.06783083	     -0.16594843	      0.20239548
      0.76570250	     -0.14725036	     -0.06791509	     -0.16633795	      0.20349771
      0.76600637	     -0.14748469	     -0.06799963	     -0.16672892	      0.20455263
      0.76627959	     -0.14769620	     -0.06807587	     -0.16708169	      0.20546463
      0.76655282	     -0.14790850	     -0.06815234	     -0.16743566	      0.20634533
      0.76682604	     -0.14812163	     -0.06822903	     -0.16779081	      0.20719754
      0.76709926	     -0.14833562	     -0.06830595	     -0.16814718	      0.20802388
      0.76737248	     -0.14855049	     -0.06838310	     -0.16850476	      0.20882672
      0.76764571	     -0.14876626	     -0.06846049	     -0.16886357	      0.20960821
      0.76791893	     -0.14898296	     -0.06853810	     -0.16922361	      0.21037033
      0.76819215	     -0.14920062	     -0.06861595	     -0.16958489	      0.21111488
      0.76846537	     -0.14941924	     -0.06869404	     -0.16994742	      0.21184351
      0.76873860	     -0.14963885	     -0.06877236	     -0.17031122	      0.21255770
      0.76901182	     -0.14985948	     -0.06885093	     -0.17067629	      0.21325883
      0.76928504	     -0.15008113	     -0.06892973	     -0.17104264	      0.21394814
      0.76955826	     -0.15030382	     -0.06900879	     -0.17141027	      0.21462677
      0.76983149	     -0.15052757	     -0.06908808	     -0.17177921	      0.21529574
      0.77010471	     -0.15075239	     -0.06916762	     -0.17214946	      0.21595601
      0.77037793	     -0.15097830	     -0.06924742	     -0.17252102	      0.21660842
      0.77065115	     -0.15120530	     -0.06932746	     -0.17289391	      0.21725376
      0.77092438	     -0.15143342	     -0.06940775	     -0.17326813	      0.21789275
      0.77119760	     -0.15166265	     -0.06948830	     -0.17364370	      0.21852604
      0.77147082	     -0.15189302	     -0.06956911	     -0.17402062	      0.21915420
      0.77174404	     -0.15212452	     -0.06965018	     -0.17439891	      0.21977780
      0.77201727	     -0.15235718	     -0.06973150	     -0.17477856	      0.22039730
      0.77229049	     -0.15259099	     -0.06981309	     -0.17515961	      0.22101317
      0.77256371	     -0.15282596	     -0.06989494	     -0.17554204	      0.22162581
      0.77283693	     -0.15306210	     -0.06997705	     -0.17592587	      0.22223558
      0.77311016	     -0.15329942	     -0.07005944	     -0.17631112	      0.22284283
      0.77338338	     -0.15353793	     -0.07014209	     -0.17669778	      0.22344787
      0.77365660	     -0.15377762	     -0.07022501	     -0.17708587	      0.22405096
      0.77392982	     -0.15401851	     -0.07030821	     -0.17747540	      0.22465238
      0.77420305	     -0.15426059	     -0.07039169	     -0.17786638	      0.22525235
      0.77447627	     -0.15450388	     -0.07047544	     -0.17825882	      0.22585108
      0.77474949	     -0.15474838	     -0.07055947	     -0.17865272	      0.22644876
      0.77502271	     -0.15499409	     -0.07064378	     -0.17904810	      0.22704557
      0.77529594	     -0.15524101	     -0.07072838	     -0.17944497	      0.22764166
      0.77556916	     -0.15548916	     -0.07081326	     -0.17984333	      0.22823719
      0.77584238	     -0.15573852	     -0.07089843	     -0.18024320	      0.22883229
      0.77611560	     -0.15598911	     -0.07098389	     -0.18064459	      0.22942707
      0.77638883	     -0.15624093	     -0.07106964	     -0.18104750	      0.23002164
      0.77666205	     -0.15649398	     -0.07115569	     -0.18145194	      0.23061611
      0.77693527	     -0.15674826	     -0.07124203	     -0.18185793	      0.23121057
      0.77720849	     -0.15700378	     -0.07132868	     -0.18226548	      0.23180509
      0.77748172	     -0.15726054	     -0.07141562	     -0.18267459	      0.23239976
      0.77775494	     -0.15751854	     -0.07150287	     -0.18308528	      0.23299463
      0.77802816	     -0.15777779	     -0.07159042	     -0.18349755	      0.23358978
      0.77830138	     -0.15803828	     -0.07167828	     -0.18391142	      0.23418527
      0.77857461	     -0.15830002	     -0.07176645	     -0.18432690	      0.23478113
      0.77884783	     -0.15856301	     -0.07185493	     -0.18474399	      0.23537743
      0.77912105	     -0.15882726	     -0.07194373	     -0.18516270	      0.23597420
      0.77939427	     -0.15909276	     -0.07203285	     -0.18558306	      0.23657148
      0.77966750	     -0.15935952	     -0.07212228	     -0.18600506	      0.23716932
      0.77994072	     -0.15962755	     -0.07221204	     -0.18642872	      0.23776773
      0.78021394	     -0.15989684	     -0.07230212	     -0.18685405	      0.23836676
      0.78048717	     -0.16016739	     -0.07239253	     -0.18728106	      0.23896643
      0.78076039	     -0.16043922	     -0.07248327	     -0.18770976	      0.23956676
      0.78103361	     -0.16071231	     -0.07257434	     -0.18814016	      0.24016778
      0.78130683	     -0.16098668	     -0.07266574	     -0.18857227	      0.24076951
      0.78158006	     -0.16126233	     -0.07275748	     -0.18900610	      0.24137196
      0.78185328	     -0.16153927	     -0.07284956	     -0.18944167	      0.24197516
      0.78212650	     -0.16181748	     -0.07294197	     -0.18987898	      0.24257913
      0.78239972	     -0.16209698	     -0.07303474	     -0.19031805	      0.24318387
      0.78267295	     -0.16237778	     -0.07312785	     -0.19075889	      0.24378940
      0.78294617	     -0.16265987	     -0.07322131	     -0.19120151	      0.24439574
      0.78321939	     -0.16294325	     -0.07331512	     -0.19164591	      0.24500289
      0.78349261	     -0.16322794	     -0.07340928	     -0.19209212	      0.24561087
      0.78376584	     -0.16351393	     -0.07350380	     -0.19254014	      0.24621969
      0.78403906	     -0.16380124	     -0.07359868	     -0.19298999	      0.24682935
      0.78431228	     -0.16408985	     -0.07369393	     -0.19344167	      0.24743987
      0.78458550	     -0.16437978	     -0.07378954	     -0.19389520	      0.24805125
      0.78485873	     -0.16467104	     -0.07388551	     -0.19435059	      0.24866351
      0.78513195	     -0.16496362	     -0.07398186	     -0.19480786	      0.24927664
      0.78540517	     -0.16525753	     -0.07407858	     -0.19526700	      0.24989067
      0.78567839	     -0.16555278	     -0.07417568	     -0.19572805	      0.25050558
      0.78595162	     -0.16584936	     -0.07427316	     -0.19619100	      0.25112140
      0.78622484	     -0.16614730	     -0.07437102	     -0.19665587	      0.25173812
      0.78649806	     -0.16644658	     -0.07446926	     -0.19712268	      0.25235576
      0.78677128	     -0.16674722	     -0.07456789	     -0.19759143	      0.25297431
      0.78704451	     -0.16704922	     -0.07466692	     -0.19806214	      0.25359378
      0.78731773	     -0.16735258	     -0.07476634	     -0.19853482	      0.25421419
      0.78759095	     -0.16765732	     -0.07486615	     -0.19900948	      0.25483553
      0.78786417	     -0.16796343	     -0.07496637	     -0.19948614	      0.25545782
      0.78813740	     -0.16827093	     -0.07506699	     -0.19996480	      0.25608104
      0.78841062	     -0.16857982	     -0.07516802	     -0.20044549	      0.25670522
      0.78868384	     -0.16889011	     -0.07526945	     -0.20092821	      0.25733036
      0.78895706	     -0.16920180	     -0.07537131	     -0.20141298	      0.25795646
      0.78923029	     -0.16951490	     -0.07547357	     -0.20189981	      0.25858353
      0.78950351	     -0.16982942	     -0.07557626	     -0.20238871	      0.25921157
      0.78977673	     -0.17014536	     -0.07567937	     -0.20287970	      0.25984059
      0.79004995	     -0.17046272	     -0.07578291	     -0.20337279	      0.26047059
      0.79032318	     -0.17078153	     -0.07588688	     -0.20386799	      0.26110159
      0.79059640	     -0.17110178	     -0.07599128	     -0.20436531	      0.26173358
      0.79086962	     -0.17142349	     -0.07609612	     -0.20486478	      0.26236658
      0.79114284	     -0.17174666	     -0.07620141	     -0.20536640	      0.26300059
      0.79141607	     -0.17207129	     -0.07630713	     -0.20587018	      0.26363562
      0.79166189	     -0.17236464	     -0.07640264	     -0.20632532	      0.26420785
      0.79190772	     -0.17265918	     -0.07649852	     -0.20678223	      0.26478091
      0.79215355	     -0.17295494	     -0.07659476	     -0.20724093	      0.26535482
      0.79239938	     -0.17325191	     -0.07669137	     -0.20770142	      0.26592957
      0.79264521	     -0.17355010	     -0.07678836	     -0.20816372	      0.26650518
      0.79289104	     -0.17384951	     -0.07688573	     -0.20862783	      0.26708164
      0.79313687	     -0.17415016	     -0.07698347	     -0.20909376	      0.26765896
      0.79338269	     -0.17445205	     -0.07708160	     -0.20956153	      0.26823716
      0.79362852	     -0.17475518	     -0.07718011	     -0.21003115	      0.26881624
      0.79387435	     -0.17505957	     -0.07727901	     -0.21050261	      0.26939620
      0.79412018	     -0.17536521	     -0.07737830	     -0.21097594	      0.26997705
      0.79436601	     -0.17567212	     -0.07747799	     -0.21145115	      0.27055880
      0.79461184	     -0.17598031	     -0.07757807	     -0.21192824	      0.27114147
      0.79485767	     -0.17628978	     -0.07767855	     -0.21240723	      0.27172505
      0.79510350	     -0.17660054	     -0.07777944	     -0.21288812	      0.27230956
      0.79534932	     -0.17691259	     -0.07788073	     -0.21337092	      0.27289500
      0.79559515	     -0.17722595	     -0.07798243	     -0.21385565	      0.27348139
      0.79584098	     -0.17754062	     -0.07808455	     -0.21434231	      0.27406874
      0.79608681	     -0.17785661	     -0.07818708	     -0.21483091	      0.27465706
      0.79633264	     -0.17817392	     -0.07829003	     -0.21532147	      0.27524636
      0.79657847	     -0.17849258	     -0.07839340	     -0.21581400	      0.27583665
      0.79682430	     -0.17881257	     -0.07849720	     -0.21630849	      0.27642794
      0.79707012	     -0.17913392	     -0.07860142	     -0.21680497	      0.27702025
      0.79731595	     -0.17945663	     -0.07870608	     -0.21730344	      0.27761359
      0.79756178	     -0.17978071	     -0.07881118	     -0.21780392	      0.27820798
      0.79780761	     -0.18010617	     -0.07891671	     -0.21830640	      0.27880343
      0.79805344	     -0.18043302	     -0.07902269	     -0.21881091	      0.27939996
      0.79829927	     -0.18076126	     -0.07912911	     -0.21931744	      0.27999758
      0.79854510	     -0.18109090	     -0.07923598	     -0.21982601	      0.28059631
      0.79879092	     -0.18142196	     -0.07934331	     -0.22033664	      0.28119617
      0.79903675	     -0.18175444	     -0.07945110	     -0.22084931	      0.28179718
      0.79928258	     -0.18208836	     -0.07955934	     -0.22136406	      0.28239936
      0.79952841	     -0.18242372	     -0.07966805	     -0.22188087	      0.28300273
      0.79977424	     -0.18276053	     -0.07977723	     -0.22239977	      0.28360731
      0.80002007	     -0.18309880	     -0.07988687	     -0.22292076	      0.28421312
      0.80026590	     -0.18343855	     -0.07999700	     -0.22344385	      0.28482019
      0.80051172	     -0.18377978	     -0.08010760	     -0.22396904	      0.28542854
      0.80075755	     -0.18412250	     -0.08021869	     -0.22449635	      0.28603820
      0.80100338	     -0.18446672	     -0.08033027	     -0.22502577	      0.28664919
      0.80124921	     -0.18481245	     -0.08044234	     -0.22555733	      0.28726154
      0.80149504	     -0.18515971	     -0.08055490	     -0.22609101	      0.28787527
      0.80174087	     -0.18550851	     -0.08066796	     -0.22662684	      0.28849042
      0.80198670	     -0.18585885	     -0.08078153	     -0.22716481	      0.28910701
      0.80223253	     -0.18621074	     -0.08089560	     -0.22770494	      0.28972507
      0.80247835	     -0.18656421	     -0.08101019	     -0.22824722	      0.29034463
      0.80272418	     -0.18691925	     -0.08112529	     -0.22879166	      0.29096572
      0.80297001	     -0.18727588	     -0.08124091	     -0.22933826	      0.29158837
      0.80321584	     -0.18763412	     -0.08135706	     -0.22988704	      0.29221260
      0.80346167	     -0.18799397	     -0.08147374	     -0.23043799	      0.29283844
      0.80370750	     -0.18835544	     -0.08159095	     -0.23099111	      0.29346592
      0.80395333	     -0.18871856	     -0.08170870	     -0.23154641	      0.29409507
      0.80419915	     -0.18908332	     -0.08182700	     -0.23210389	      0.29472590
      0.80444498	     -0.18944975	     -0.08194584	     -0.23266355	      0.29535845
      0.80469081	     -0.18981785	     -0.08206523	     -0.23322539	      0.29599272
      0.80493664	     -0.19018763	     -0.08218518	     -0.23378940	      0.29662874
      0.80518247	     -0.19055912	     -0.08230569	     -0.23435560	      0.29726651
      0.80542830	     -0.19093233	     -0.08242677	     -0.23492397	      0.29790604
      0.80567413	     -0.19130725	     -0.08254842	     -0.23549451	      0.29854735
      0.80591995	     -0.19168392	     -0.08267065	     -0.23606722	      0.29919042
      0.80616578	     -0.19206235	     -0.08279346	     -0.23664209	      0.29983525
      0.80641161	     -0.19244253	     -0.08291685	     -0.23721912	      0.30048183
      0.80665744	     -0.19282450	     -0.08304084	     -0.23779830	      0.30113015
      0.80690327	     -0.19320827	     -0.08316542	     -0.23837962	      0.30178017
      0.80714910	     -0.19359384	     -0.08329060	     -0.23896307	      0.30243187
      0.80739493	     -0.19398124	     -0.08341639	     -0.23954864	      0.30308521
      0.80764075	     -0.19437048	     -0.08354280	     -0.24013632	      0.30374015
      0.80788658	     -0.19476156	     -0.08366982	     -0.24072610	      0.30439665
      0.80813241	     -0.19515452	     -0.08379746	     -0.24131795	      0.30505464
      0.80837824	     -0.19554935	     -0.08392573	     -0.24191186	      0.30571407
      0.80862407	     -0.19594609	     -0.08405464	     -0.24250781	      0.30637487
      0.80886990	     -0.19634473	     -0.08418419	     -0.24310578	      0.30703698
      0.80911573	     -0.19674531	     -0.08431438	     -0.24370576	      0.30770031
      0.80936156	     -0.19714783	     -0.08444523	     -0.24430770	      0.30836481
      0.80960738	     -0.19755231	     -0.08457673	     -0.24491160	      0.30903038
      0.80985321	     -0.19795877	     -0.08470889	     -0.24551741	      0.30969695
      0.81009904	     -0.19836721	     -0.08484172	     -0.24612511	      0.31036445
      0.81034487	     -0.19877767	     -0.08497523	     -0.24673467	      0.31103279
      0.81059070	     -0.19919016	     -0.08510942	     -0.24734604	      0.31170189
      0.81083653	     -0.19960468	     -0.08524430	     -0.24795920	      0.31237168
      0.81108236	     -0.20002127	     -0.08537987	     -0.24857410	      0.31304208
      0.81132818	     -0.20043994	     -0.08551614	     -0.24919069	      0.31371303
      0.81157401	     -0.20086070	     -0.08565312	     -0.24980893	      0.31438445
      0.81181984	     -0.20128357	     -0.08579081	     -0.25042878	      0.31505629
      0.81206567	     -0.20170857	     -0.08592922	     -0.25105017	      0.31572848
      0.81231150	     -0.20213572	     -0.08606836	     -0.25167307	      0.31640097
      0.81255733	     -0.20256504	     -0.08620822	     -0.25229740	      0.31707370
      0.81280316	     -0.20299655	     -0.08634883	     -0.25292312	      0.31774664
      0.81304898	     -0.20343026	     -0.08649019	     -0.25355015	      0.31841975
      0.81329481	     -0.20386619	     -0.08663230	     -0.25417844	      0.31909298
      0.81354064	     -0.20430437	     -0.08677516	     -0.25480792	      0.31976630
      0.81378647	     -0.20474481	     -0.08691880	     -0.25543851	      0.32043970
      0.81403230	     -0.20518753	     -0.08706321	     -0.25607015	      0.32111314
      0.81427813	     -0.20563256	     -0.08720840	     -0.25670277	      0.32178661
      0.81452396	     -0.20607991	     -0.08735439	     -0.25733629	      0.32246009
      0.81476978	     -0.20652960	     -0.08750117	     -0.25797064	      0.32313358
      0.81501561	     -0.20698165	     -0.08764875	     -0.25860574	      0.32380706
      0.81526144	     -0.20743609	     -0.08779715	     -0.25924151	      0.32448054
      0.81550727	     -0.20789294	     -0.08794636	     -0.25987789	      0.32515401
      0.81572831	     -0.20830578	     -0.08808124	     -0.26045054	      0.32575955
      0.81594934	     -0.20872061	     -0.08821679	     -0.26102356	      0.32636509
      0.81617038	     -0.20913743	     -0.08835302	     -0.26159691	      0.32697063
      0.81639142	     -0.20955625	     -0.08848994	     -0.26217053	      0.32757618
      0.81661246	     -0.20997711	     -0.08862755	     -0.26274438	      0.32818175
      0.81683349	     -0.21040001	     -0.08876586	     -0.26331842	      0.32878733
      0.81705453	     -0.21082497	     -0.08890487	     -0.26389260	      0.32939295
      0.81727557	     -0.21125200	     -0.08904459	     -0.26446690	      0.32999860
      0.81749660	     -0.21168113	     -0.08918504	     -0.26504128	      0.33060430
      0.81771764	     -0.21211237	     -0.08932620	     -0.26561572	      0.33121006
      0.81793868	     -0.21254574	     -0.08946810	     -0.26619020	      0.33181589
      0.81815971	     -0.21298126	     -0.08961073	     -0.26676471	      0.33242180
      0.81838075	     -0.21341893	     -0.08975410	     -0.26733924	      0.33302781
      0.81860179	     -0.21385879	     -0.08989823	     -0.26791380	      0.33363391
      0.81882283	     -0.21430085	     -0.09004311	     -0.26848839	      0.33424014
      0.81904386	     -0.21474513	     -0.09018875	     -0.26906304	      0.33484649
      0.81926490	     -0.21519164	     -0.09033517	     -0.26963777	      0.33545298
      0.81948594	     -0.21564041	     -0.09048236	     -0.27021262	      0.33605962
      0.81970697	     -0.21609145	     -0.09063033	     -0.27078764	      0.33666643
      0.81992801	     -0.21654479	     -0.09077910	     -0.27136287	      0.33727340
      0.82014905	     -0.21700044	     -0.09092866	     -0.27193837	      0.33788057
      0.82037008	     -0.21745842	     -0.09107903	     -0.27251424	      0.33848793
      0.82059112	     -0.21791875	     -0.09123021	     -0.27309053	      0.33909550
      0.82081216	     -0.21838146	     -0.09138222	     -0.27366734	      0.33970329
      0.82103320	     -0.21884655	     -0.09153505	     -0.27424477	      0.34031131
      0.82125423	     -0.21931406	     -0.09168871	     -0.27482293	      0.34091956
      0.82147527	     -0.21978400	     -0.09184322	     -0.27540191	      0.34152807
      0.82169631	     -0.22025640	     -0.09199858	     -0.27598185	      0.34213683
      0.82191734	     -0.22073127	     -0.09215479	     -0.27656287	      0.34274586
      0.82213838	     -0.22120864	     -0.09231188	     -0.27714509	      0.34335517
      0.82235942	     -0.22168852	     -0.09246984	     -0.27772865	      0.34396477
      0.82258045	     -0.22217095	     -0.09262868	     -0.27831369	      0.34457465
      0.82280149	     -0.22265593	     -0.09278841	     -0.27890036	      0.34518484
      0.82302253	     -0.22314350	     -0.09294904	     -0.27948879	      0.34579534
      0.82324357	     -0.22363368	     -0.09311058	     -0.28007915	      0.34640615
      0.82346460	     -0.22412649	     -0.09327304	     -0.28067158	      0.34701729
      0.82368564	     -0.22462194	     -0.09343642	     -0.28126624	      0.34762875
      0.82390668	     -0.22512008	     -0.09360074	     -0.28186328	      0.34824055
      0.82412771	     -0.22562091	     -0.09376600	     -0.28246287	      0.34885269
      0.82434875	     -0.22612446	     -0.09393221	     -0.28306517	      0.34946518
      0.82456979	     -0.22663076	     -0.09409938	     -0.28367034	      0.35007802
      0.82479082	     -0.22713983	     -0.09426753	     -0.28427854	      0.35069122
      0.82501186	     -0.22765169	     -0.09443665	     -0.28488995	      0.35130477
      0.82523290	     -0.22816637	     -0.09460677	     -0.28550474	      0.35191869
      0.82545394	     -0.22868390	     -0.09477788	     -0.28612307	      0.35253298
      0.82567497	     -0.22920429	     -0.09495001	     -0.28674513	      0.35314765
      0.82589601	     -0.22972758	     -0.09512315	     -0.28737110	      0.35376268
      0.82611705	     -0.23025379	     -0.09529732	     -0.28800116	      0.35437810
      0.82633808	     -0.23078295	     -0.09547253	     -0.28863550	      0.35499390
      0.82655912	     -0.23131508	     -0.09564879	     -0.28927432	      0.35561008
      0.82678016	     -0.23185022	     -0.09582612	     -0.28991783	      0.35622665
      0.82700119	     -0.23238838	     -0.09600451	     -0.29056622	      0.35684361
      0.82722223	     -0.23292960	     -0.09618399	     -0.29121971	      0.35746095
      0.82744327	     -0.23347390	     -0.09636455	     -0.29187853	      0.35807869
      0.82766431	     -0.23402131	     -0.09654623	     -0.29254290	      0.35869682
      0.82788534	     -0.23457186	     -0.09672901	     -0.29321306	      0.35931534
      0.82810638	     -0.23512559	     -0.09691293	     -0.29388926	      0.35993425
      0.82832742	     -0.23568251	     -0.09709798	     -0.29457175	      0.36055356
      0.82854845	     -0.23624266	     -0.09728419	     -0.29526080	      0.36117326
      0.82876949	     -0.23680607	     -0.09747155	     -0.29595666	      0.36179336
      0.82899053	     -0.23737276	     -0.09766009	     -0.29665962	      0.36241385
      0.82921156	     -0.23794278	     -0.09784982	     -0.29736997	      0.36303474
      0.82943260	     -0.23851615	     -0.09804074	     -0.29808799	      0.36365601
      0.82965364	     -0.23909289	     -0.09823288	     -0.29881398	      0.36427769
      0.82987468	     -0.23967306	     -0.09842624	     -0.29954825	      0.36489975
      0.83009571	     -0.24025666	     -0.09862084	     -0.30029110	      0.36552220
      0.83031675	     -0.24084375	     -0.09881669	     -0.30104286	      0.36614504
      0.83053779	     -0.24143435	     -0.09901381	     -0.30180382	      0.36676827
      0.83075882	     -0.24202849	     -0.09921220	     -0.30257432	      0.36739188
      0.83097986	     -0.24262621	     -0.09941189	     -0.30335466	      0.36801587
      0.83120090	     -0.24322755	     -0.09961288	     -0.30414517	      0.36864025
      0.83142193	     -0.24383253	     -0.09981520	     -0.30494617	      0.36926501
      0.83164297	     -0.24444119	     -0.10001885	     -0.30575796	      0.36989014
      0.83186401	     -0.24505357	     -0.10022385	     -0.30658086	      0.37051565
      0.83208505	     -0.24566971	     -0.10043021	     -0.30741518	      0.37114153
      0.83230608	     -0.24628963	     -0.10063796	     -0.30826122	      0.37176778
      0.83250464	     -0.24684978	     -0.10082577	     -0.30903146	      0.37233066
      0.83270321	     -0.24741305	     -0.10101473	     -0.30981160	      0.37289384
      0.83290177	     -0.24797946	     -0.10120483	     -0.31060185	      0.37345731
      0.83310033	     -0.24854903	     -0.10139609	     -0.31140240	      0.37402107
      0.83329889	     -0.24912181	     -0.10158853	     -0.31221343	      0.37458512
      0.83349745	     -0.24969781	     -0.10178215	     -0.31303515	      0.37514945
      0.83369602	     -0.25027706	     -0.10197698	     -0.31386771	      0.37571406
      0.83389458	     -0.25085959	     -0.10217301	     -0.31471127	      0.37627896
      0.83409314	     -0.25144544	     -0.10237027	     -0.31556581	      0.37684413
      0.83429170	     -0.25203463	     -0.10256877	     -0.31643122	      0.37740957
      0.83449026	     -0.25262718	     -0.10276851	     -0.31730743	      0.37797529
      0.83468882	     -0.25322314	     -0.10296952	     -0.31819433	      0.37854128
      0.83488739	     -0.25382253	     -0.10317181	     -0.31909184	      0.37910754
      0.83508595	     -0.25442537	     -0.10337539	     -0.31999984	      0.37967406
      0.83528451	     -0.25503171	     -0.10358027	     -0.32091823	      0.38024085
      0.83548307	     -0.25564158	     -0.10378648	     -0.32184691	      0.38080789
      0.83568163	     -0.25625499	     -0.10399402	     -0.32278577	      0.38137520
      0.83588020	     -0.25687200	     -0.10420291	     -0.32373469	      0.38194277
      0.83607876	     -0.25749262	     -0.10441317	     -0.32469355	      0.38251059
      0.83627732	     -0.25811689	     -0.10462480	     -0.32566223	      0.38307866
      0.83647588	     -0.25874485	     -0.10483783	     -0.32664060	      0.38364699
      0.83667444	     -0.25937653	     -0.10505228	     -0.32762853	      0.38421557
      0.83687301	     -0.26001196	     -0.10526815	     -0.32862589	      0.38478439
      0.83707157	     -0.26065118	     -0.10548547	     -0.32963253	      0.38535347
      0.83727013	     -0.26129422	     -0.10570425	     -0.33064831	      0.38592280
      0.83746869	     -0.26194112	     -0.10592451	     -0.33167309	      0.38649237
      0.83766725	     -0.26259190	     -0.10614626	     -0.33270670	      0.38706219
      0.83786581	     -0.26324662	     -0.10636953	     -0.33374900	      0.38763225
      0.83806438	     -0.26390530	     -0.10659434	     -0.33479983	      0.38820257
      0.83826294	     -0.26456798	     -0.10682069	     -0.33585902	      0.38877313
      0.83846150	     -0.26523470	     -0.10704862	     -0.33692641	      0.38934394
      0.83866006	     -0.26590549	     -0.10727813	     -0.33800184	      0.38991500
      0.83885862	     -0.26658040	     -0.10750926	     -0.33908513	      0.39048632
      0.83905719	     -0.26725946	     -0.10774202	     -0.34017613	      0.39105788
      0.83925575	     -0.26794271	     -0.10797642	     -0.34127466	      0.39162971
      0.83945431	     -0.26863019	     -0.10821250	     -0.34238057	      0.39220180
      0.83965287	     -0.26932195	     -0.10845027	     -0.34349369	      0.39277415
      0.83985143	     -0.27001801	     -0.10868976	     -0.34461387	      0.39334678
      0.84005000	     -0.27071843	     -0.10893099	     -0.34574096	      0.39391967
      0.84024856	     -0.27142324	     -0.10917398	     -0.34687481	      0.39449285
      0.84044712	     -0.27213249	     -0.10941875	     -0.34801530	      0.39506632
      0.84064568	     -0.27284621	     -0.10966533	     -0.34916228	      0.39564009
      0.84084424	     -0.27356446	     -0.10991375	     -0.35031566	      0.39621416
      0.84104280	     -0.27428727	     -0.11016402	     -0.35147533	      0.39678854
      0.84124137	     -0.27501469	     -0.11041618	     -0.35264119	      0.39736325
      0.84141998	     -0.27567300	     -0.11064463	     -0.35369516	      0.39788050
      0.84159859	     -0.27633510	     -0.11087465	     -0.35475405	      0.39839803
      0.84177720	     -0.27700104	     -0.11110626	     -0.35581783	      0.39891586
      0.84195581	     -0.27767085	     -0.11133947	     -0.35688649	      0.39943399
      0.84213442	     -0.27834455	     -0.11157431	     -0.35796002	      0.39995244
      0.84231303	     -0.27902219	     -0.11181081	     -0.35903844	      0.40047122
      0.84249164	     -0.27970379	     -0.11204897	     -0.36012176	      0.40099034
      0.84267026	     -0.28038941	     -0.11228883	     -0.36121004	      0.40150982
      0.84284887	     -0.28107906	     -0.11253040	     -0.36230331	      0.40202968
      0.84302748	     -0.28177279	     -0.11277372	     -0.36340165	      0.40254993
      0.84320609	     -0.28247064	     -0.11301881	     -0.36450513	      0.40307059
      0.84338470	     -0.28317263	     -0.11326569	     -0.36561387	      0.40359170
      0.84356331	     -0.28387882	     -0.11351438	     -0.36672795	      0.40411325
      0.84374192	     -0.28458924	     -0.11376492	     -0.36784752	      0.40463530
      0.84392053	     -0.28530392	     -0.11401733	     -0.36897270	      0.40515785
      0.84409915	     -0.28602292	     -0.11427163	     -0.37010365	      0.40568093
      0.84427776	     -0.28674626	     -0.11452787	     -0.37124053	      0.40620459
      0.84445637	     -0.28747398	     -0.11478606	     -0.37238351	      0.40672884
      0.84463498	     -0.28820614	     -0.11504624	     -0.37353277	      0.40725373
      0.84481359	     -0.28894278	     -0.11530844	     -0.37468851	      0.40777929
      0.84499220	     -0.28968393	     -0.11557269	     -0.37585094	      0.40830556
      0.84517081	     -0.29042964	     -0.11583902	     -0.37702026	      0.40883052
      0.84534942	     -0.29117995	     -0.11610747	     -0.37819670	      0.40935087
      0.84552804	     -0.29193492	     -0.11637808	     -0.37938048	      0.40986692
      0.84570665	     -0.29269458	     -0.11665087	     -0.38057184	      0.41037904
      0.84588526	     -0.29345900	     -0.11692589	     -0.38177100	      0.41088758
      0.84606387	     -0.29422820	     -0.11720318	     -0.38297822	      0.41139287
      0.84622392	     -0.29492160	     -0.11745361	     -0.38406704	      0.41184315
      0.84638398	     -0.29561893	     -0.11770593	     -0.38516269	      0.41229131
      0.84654403	     -0.29632022	     -0.11796015	     -0.38626535	      0.41273756
      0.84670408	     -0.29702552	     -0.11821632	     -0.38737520	      0.41318210
      0.84686413	     -0.29773485	     -0.11847446	     -0.38849241	      0.41362512
      0.84702419	     -0.29844827	     -0.11873462	     -0.38961716	      0.41406684
      0.84718424	     -0.29916581	     -0.11899681	     -0.39074961	      0.41450745
      0.84734429	     -0.29988752	     -0.11926109	     -0.39188994	      0.41494712
      0.84750435	     -0.30061344	     -0.11952748	     -0.39303832	      0.41538605
      0.84766440	     -0.30134361	     -0.11979602	     -0.39419490	      0.41582442
      0.84782445	     -0.30207808	     -0.12006676	     -0.39535986	      0.41626240
      0.84798451	     -0.30281689	     -0.12033972	     -0.39653335	      0.41670019
      0.84814456	     -0.30356010	     -0.12061497	     -0.39771552	      0.41713795
      0.84830461	     -0.30430775	     -0.12089253	     -0.39890653	      0.41757587
      0.84846467	     -0.30505989	     -0.12117245	     -0.40010650	      0.41801412
      0.84862472	     -0.30581658	     -0.12145478	     -0.40131559	      0.41845289
      0.84878477	     -0.30657788	     -0.12173957	     -0.40253392	      0.41889235
      0.84894482	     -0.30734383	     -0.12202686	     -0.40376162	      0.41933268
      0.84910488	     -0.30811449	     -0.12231671	     -0.40499880	      0.41977407
      0.84924832	     -0.30880922	     -0.12257869	     -0.40611572	      0.42017070
      0.84939176	     -0.30950783	     -0.12284281	     -0.40724041	      0.42056847
      0.84953520	     -0.31021037	     -0.12310910	     -0.40837295	      0.42096752
      0.84967864	     -0.31091689	     -0.12337761	     -0.40951339	      0.42136799
      0.84982208	     -0.31162743	     -0.12364838	     -0.41066181	      0.42177003
      0.84996552	     -0.31234204	     -0.12392146	     -0.41181824	      0.42217377
      0.85010896	     -0.31306079	     -0.12419689	     -0.41298273	      0.42257938
      0.85025240	     -0.31378372	     -0.12447472	     -0.41415532	      0.42298701
      0.85039584	     -0.31451089	     -0.12475500	     -0.41533603	      0.42339682
      0.85053928	     -0.31524237	     -0.12503777	     -0.41652488	      0.42380896
      0.85068272	     -0.31597821	     -0.12532310	     -0.41772190	      0.42422361
      0.85082615	     -0.31671847	     -0.12561103	     -0.41892707	      0.42464093
      0.85096959	     -0.31746323	     -0.12590163	     -0.42014040	      0.42506111
      0.85111303	     -0.31821255	     -0.12619494	     -0.42136188	      0.42548431
      0.85125647	     -0.31896650	     -0.12649103	     -0.42259147	      0.42591073
      0.85139991	     -0.31972516	     -0.12678996	     -0.42382913	      0.42634055
      0.85152897	     -0.32041181	     -0.12706138	     -0.42494952	      0.42673033
      0.85165802	     -0.32110239	     -0.12733520	     -0.42607635	      0.42712317
      0.85178707	     -0.32179696	     -0.12761146	     -0.42720959	      0.42751922
      0.85191612	     -0.32249559	     -0.12789022	     -0.42834917	      0.42791863
      0.85204517	     -0.32319834	     -0.12817152	     -0.42949501	      0.42832155
      0.85217422	     -0.32390527	     -0.12845542	     -0.43064703	      0.42872815
      0.85230328	     -0.32461647	     -0.12874197	     -0.43180514	      0.42913859
      0.85243233	     -0.32533200	     -0.12903123	     -0.43296923	      0.42955304
      0.85256138	     -0.32605193	     -0.12932325	     -0.43413919	      0.42997167
      0.85269043	     -0.32677635	     -0.12961810	     -0.43531488	      0.43039465
      0.85281948	     -0.32750534	     -0.12991584	     -0.43649616	      0.43082216
      0.85294854	     -0.32823899	     -0.13021651	     -0.43768285	      0.43125439
      0.85307759	     -0.32897737	     -0.13052020	     -0.43887479	      0.43169152
      0.85320664	     -0.32972059	     -0.13082696	     -0.44007178	      0.43213374
      0.85333569	     -0.33046873	     -0.13113686	     -0.44127359	      0.43258125
      0.85346474	     -0.33122190	     -0.13144997	     -0.44247999	      0.43303424
      0.85359379	     -0.33198020	     -0.13176636	     -0.44369071	      0.43349292
      0.85372285	     -0.33274373	     -0.13208610	     -0.44490546	      0.43395749
      0.85383826	     -0.33343111	     -0.13237496	     -0.44599501	      0.43437812
      0.85395368	     -0.33412284	     -0.13266660	     -0.44708728	      0.43480380
      0.85406909	     -0.33481902	     -0.13296109	     -0.44818199	      0.43523465
      0.85418451	     -0.33551973	     -0.13325849	     -0.44927886	      0.43567086
      0.85429992	     -0.33622506	     -0.13355885	     -0.45037756	      0.43611256
      0.85441534	     -0.33693511	     -0.13386223	     -0.45147774	      0.43655993
      0.85453075	     -0.33764998	     -0.13416869	     -0.45257902	      0.43701313
      0.85464617	     -0.33836975	     -0.13447830	     -0.45368098	      0.43747233
      0.85476158	     -0.33909455	     -0.13479111	     -0.45478316	      0.43793770
      0.85487700	     -0.33982447	     -0.13510718	     -0.45588507	      0.43840940
      0.85499241	     -0.34055964	     -0.13542659	     -0.45698614	      0.43888762
      0.85510783	     -0.34130015	     -0.13574940	     -0.45808580	      0.43937253
      0.85522324	     -0.34204614	     -0.13607568	     -0.45918336	      0.43986430
      0.85533866	     -0.34279773	     -0.13640550	     -0.46027811	      0.44036312
      0.85545407	     -0.34355505	     -0.13673893	     -0.46136925	      0.44086918
      0.85553803	     -0.34410960	     -0.13698378	     -0.46216020	      0.44124195
      0.85562198	     -0.34466735	     -0.13723062	     -0.46294842	      0.44161889
      0.85572780	     -0.34537505	     -0.13754467	     -0.46393743	      0.44210038
      0.85583362	     -0.34608814	     -0.13786205	     -0.46492063	      0.44258932
      0.85593944	     -0.34680673	     -0.13818283	     -0.46589702	      0.44308591
      0.85604527	     -0.34753095	     -0.13850708	     -0.46686553	      0.44359031
      0.85615109	     -0.34826092	     -0.13883485	     -0.46782497	      0.44410269
      0.85625691	     -0.34899676	     -0.13916623	     -0.46877402	      0.44462321
      0.85636273	     -0.34973860	     -0.13950128	     -0.46971121	      0.44515201
      0.85646855	     -0.35048658	     -0.13984006	     -0.47063494	      0.44568925
      0.85657437	     -0.35124081	     -0.14018265	     -0.47154342	      0.44623508
      0.85668019	     -0.35200145	     -0.14052912	     -0.47243464	      0.44678965
      0.85678601	     -0.35276863	     -0.14087953	     -0.47330639	      0.44735312
      0.85689183	     -0.35354249	     -0.14123397	     -0.47415620	      0.44792564
      0.85699765	     -0.35432319	     -0.14159250	     -0.47498128	      0.44850736
      0.85710347	     -0.35511088	     -0.14195520	     -0.47577854	      0.44909844
      0.85720929	     -0.35590571	     -0.14232214	     -0.47654451	      0.44969904
      0.85731511	     -0.35670784	     -0.14269341	     -0.47727529	      0.45030931
      0.85742093	     -0.35751744	     -0.14306908	     -0.47796654	      0.45092940
      0.85752675	     -0.35833468	     -0.14344924	     -0.47861336	      0.45155948
      0.85763257	     -0.35915972	     -0.14383395	     -0.47921034	      0.45219971
      0.85773839	     -0.35999275	     -0.14422331	     -0.47975142	      0.45285024
      0.85784421	     -0.36083395	     -0.14461740	     -0.48022992	      0.45351124
      0.85795003	     -0.36168350	     -0.14501630	     -0.48063852	      0.45418288
      0.85805585	     -0.36254160	     -0.14542010	     -0.48096927	      0.45486532
      0.85816167	     -0.36340843	     -0.14582889	     -0.48121373	      0.45555873
      0.85826749	     -0.36428421	     -0.14624275	     -0.48136309	      0.45626329
      0.85837331	     -0.36516912	     -0.14666179	     -0.48140848	      0.45697917
      0.85847913	     -0.36606340	     -0.14708608	     -0.48134144	      0.45770654
      0.85858496	     -0.36696724	     -0.14751574	     -0.48115446	      0.45844560
      0.85871214	     -0.36806650	     -0.14803934	     -0.48076314	      0.45934956
      0.85883932	     -0.36918029	     -0.14857100	     -0.48018578	      0.46027099
      0.85896650	     -0.37030902	     -0.14911088	     -0.47942561	      0.46121024
      0.85909368	     -0.37145312	     -0.14965917	     -0.47849565	      0.46216765
      0.85922086	     -0.37261300	     -0.15021604	     -0.47741942	      0.46314360
      0.85934804	     -0.37378911	     -0.15078170	     -0.47623000	      0.46413845
      0.85947522	     -0.37498191	     -0.15135634	     -0.47496744	      0.46515260
      0.85960240	     -0.37619186	     -0.15194016	     -0.47367436	      0.46618644
      0.85972958	     -0.37741946	     -0.15253336	     -0.47237383	      0.46724040
      0.85985676	     -0.37866519	     -0.15313616	     -0.47106694	      0.46831490
      0.85998394	     -0.37992955	     -0.15374878	     -0.46975363	      0.46941040
      0.86011112	     -0.38121294	     -0.15437144	     -0.46843385	      0.47052737
      0.86023829	     -0.38251573	     -0.15500437	     -0.46710754	      0.47166630
      0.86036547	     -0.38383831	     -0.15564783	     -0.46577465	      0.47282770
      0.86049265	     -0.38518106	     -0.15630205	     -0.46443512	      0.47401212
      0.86054091	     -0.38569590	     -0.15655314	     -0.46392513	      0.47446765
      0.86061671	     -0.38651057	     -0.15695078	     -0.46312207	      0.47518983
      0.86099571	     -0.39068986	     -0.15899687	     -0.45907059	      0.47890275
      0.86237498	     -0.40720575	     -0.16721349	     -0.44379641	      0.49298112
      0.86375425	     -0.42522637	     -0.17651267	     -0.42763394	      0.50612189
      0.86513352	     -0.44397035	     -0.18671709	     -0.41050652	      0.51663310
      0.86636486	     -0.46072663	     -0.19643849	     -0.39434007	      0.52291812
      0.86759620	     -0.47712852	     -0.20659244	     -0.37729824	      0.52579144
      0.86882753	     -0.49296246	     -0.21703837	     -0.35934613	      0.52498898
      0.87005887	     -0.50809246	     -0.22763642	     -0.34046930	      0.52039129
      0.87129021	     -0.52243122	     -0.23824970	     -0.32068501	      0.51198838
      0.87252155	     -0.53592799	     -0.24874675	     -0.30005604	      0.49984378
      0.87375288	     -0.54852142	     -0.25900408	     -0.27870621	      0.48404308
      0.87498422	     -0.56008620	     -0.26890890	     -0.25683485	      0.46469174
      0.87621556	     -0.57040924	     -0.27836192	     -0.23472592	      0.44195951
      0.87744690	     -0.57917637	     -0.28728010	     -0.21274533	      0.41608369
      0.87757003	     -0.57995142	     -0.28813985	     -0.21057042	      0.41333396
      0.87818570	     -0.58350517	     -0.29234665	     -0.19979467	      0.39916673
      0.87820051	     -0.58358363	     -0.29244593	     -0.19953778	      0.39881754
      0.87821051	     -0.58363641	     -0.29251291	     -0.19936438	      0.39858154
      0.87822161	     -0.58369483	     -0.29258723	     -0.19917193	      0.39831931
      0.87823161	     -0.58374727	     -0.29265412	     -0.19899865	      0.39808294
      0.87824161	     -0.58379956	     -0.29272098	     -0.19882543	      0.39784640
      0.87825161	     -0.58385168	     -0.29278779	     -0.19865226	      0.39760968
      0.87826161	     -0.58390364	     -0.29285456	     -0.19847915	      0.39737278
      0.87827161	     -0.58395543	     -0.29292128	     -0.19830609	      0.39713569
      0.87828161	     -0.58400703	     -0.29298795	     -0.19813309	      0.39689838
      0.87829161	     -0.58405839	     -0.29305455	     -0.19796015	      0.39666078
      0.87830161	     -0.58410947	     -0.29312106	     -0.19778726	      0.39642282
      0.87831161	     -0.58416016	     -0.29318744	     -0.19761443	      0.39618433
      0.87832161	     -0.58421035	     -0.29325364	     -0.19744166	      0.39594514
      0.87833161	     -0.58425988	     -0.29331960	     -0.19726895	      0.39570499
      0.87834161	     -0.58430854	     -0.29338523	     -0.19709629	      0.39546356
      0.87835161	     -0.58435609	     -0.29345043	     -0.19692369	      0.39522047
      0.87836161	     -0.58440223	     -0.29351509	     -0.19675115	      0.39497525
      0.87837161	     -0.58444661	     -0.29357905	     -0.19657867	      0.39472735
      0.87838161	     -0.58448882	     -0.29364216	     -0.19640625	      0.39447614
      0.87839161	     -0.58452840	     -0.29370421	     -0.19623389	      0.39422088
      0.87840235	     -0.58456738	     -0.29376945	     -0.19604883	      0.39394129
      0.87841235	     -0.58459978	     -0.29382863	     -0.19587659	      0.39367494
      0.87842235	     -0.58462775	     -0.29388601	     -0.19570441	      0.39340174
      0.87843235	     -0.58465058	     -0.29394131	     -0.19553229	      0.39312059
      0.87844235	     -0.58466752	     -0.29399420	     -0.19536023	      0.39283027
      0.87845235	     -0.58467773	     -0.29404436	     -0.19518823	      0.39252952
      0.87846235	     -0.58468033	     -0.29409141	     -0.19501629	      0.39221697
      0.87847235	     -0.58467441	     -0.29413496	     -0.19484442	      0.39189117
      0.87848235	     -0.58465897	     -0.29417462	     -0.19467260	      0.39155062
      0.87849235	     -0.58463300	     -0.29420995	     -0.19450085	      0.39119377
      0.87850235	     -0.58459546	     -0.29424052	     -0.19432915	      0.39081899
      0.87851235	     -0.58454525	     -0.29426589	     -0.19415752	      0.39042466
      0.87852235	     -0.58448127	     -0.29428560	     -0.19398596	      0.39000910
      0.87853235	     -0.58440241	     -0.29429919	     -0.19381445	      0.38957066
      0.87854235	     -0.58430754	     -0.29430620	     -0.19364301	      0.38910768
      0.87855235	     -0.58419553	     -0.29430619	     -0.19347163	      0.38861854
      0.87856235	     -0.58406528	     -0.29429870	     -0.19330031	      0.38810164
      0.87857235	     -0.58391570	     -0.29428330	     -0.19312906	      0.38755548
      0.87858465	     -0.58370372	     -0.29425292	     -0.19291857	      0.38684166
      0.87859694	     -0.58345903	     -0.29420925	     -0.19270818	      0.38607891
      0.87861211	     -0.58310941	     -0.29413606	     -0.19244873	      0.38506707
      0.87863063	     -0.58260716	     -0.29401636	     -0.19213230	      0.38372142
      0.87864676	     -0.58209828	     -0.29388364	     -0.19185673	      0.38244583
      0.87866290	     -0.58152031	     -0.29372364	     -0.19158133	      0.38107193
      0.87867739	     -0.58094076	     -0.29355627	     -0.19133418	      0.37975344
      0.87869187	     -0.58030285	     -0.29336631	     -0.19108717	      0.37835460
      0.87870636	     -0.57960595	     -0.29315373	     -0.19084030	      0.37687596
      0.87872085	     -0.57884987	     -0.29291871	     -0.19059356	      0.37531873
      0.87873534	     -0.57803481	     -0.29266158	     -0.19034697	      0.37368471
      0.87874983	     -0.57716139	     -0.29238281	     -0.19010052	      0.37197622
      0.87876432	     -0.57623057	     -0.29208299	     -0.18985421	      0.37019607
      0.87877880	     -0.57524368	     -0.29176284	     -0.18960805	      0.36834743
      0.87879329	     -0.57420234	     -0.29142316	     -0.18936203	      0.36643382
      0.87880778	     -0.57310846	     -0.29106481	     -0.18911615	      0.36445897
      0.87882227	     -0.57196416	     -0.29068872	     -0.18887042	      0.36242681
      0.87883676	     -0.57077177	     -0.29029586	     -0.18862483	      0.36034136
      0.87885125	     -0.56953376	     -0.28988720	     -0.18837939	      0.35820668
      0.87886573	     -0.56825272	     -0.28946375	     -0.18813410	      0.35602684
      0.87888022	     -0.56693129	     -0.28902647	     -0.18788896	      0.35380585
      0.87889471	     -0.56557217	     -0.28857636	     -0.18764397	      0.35154763
      0.87890920	     -0.56417805	     -0.28811435	     -0.18739912	      0.34925597
      0.87892369	     -0.56275161	     -0.28764136	     -0.18715443	      0.34693453
      0.87893818	     -0.56129547	     -0.28715828	     -0.18690988	      0.34458680
      0.87895266	     -0.55981220	     -0.28666594	     -0.18666549	      0.34221607
      0.87896715	     -0.55830427	     -0.28616514	     -0.18642125	      0.33982547
      0.87898164	     -0.55677406	     -0.28565663	     -0.18617717	      0.33741793
      0.87899613	     -0.55522385	     -0.28514114	     -0.18593323	      0.33499619
      0.87901062	     -0.55365580	     -0.28461931	     -0.18568946	      0.33256279
      0.87902510	     -0.55207195	     -0.28409176	     -0.18544583	      0.33012009
      0.87903959	     -0.55047422	     -0.28355909	     -0.18520237	      0.32767027
      0.87905408	     -0.54886442	     -0.28302181	     -0.18495905	      0.32521535
      0.87907172	     -0.54689115	     -0.28236235	     -0.18466311	      0.32222305
      0.87908935	     -0.54490527	     -0.28169761	     -0.18436741	      0.31922893
      0.87910699	     -0.54290935	     -0.28102834	     -0.18407194	      0.31623567
      0.87912462	     -0.54090571	     -0.28035520	     -0.18377671	      0.31324570
      0.87914226	     -0.53889644	     -0.27967878	     -0.18348171	      0.31026115
      0.87915989	     -0.53688344	     -0.27899963	     -0.18318695	      0.30728390
      0.87917752	     -0.53486841	     -0.27831822	     -0.18289244	      0.30431565
      0.87919516	     -0.53285286	     -0.27763498	     -0.18259816	      0.30135785
      0.87921279	     -0.53083815	     -0.27695029	     -0.18230413	      0.29841179
      0.87923479	     -0.52832874	     -0.27609496	     -0.18193781	      0.29475613
      0.87925678	     -0.52582455	     -0.27523850	     -0.18157187	      0.29112235
      0.87927877	     -0.52332733	     -0.27438142	     -0.18120631	      0.28751203
      0.87930076	     -0.52083857	     -0.27352415	     -0.18084114	      0.28392647
      0.87932734	     -0.51784362	     -0.27248830	     -0.18040030	      0.27962739
      0.87935392	     -0.51486470	     -0.27145329	     -0.17996003	      0.27536756
      0.87938050	     -0.51190327	     -0.27041960	     -0.17952034	      0.27114814
      0.87940707	     -0.50896051	     -0.26938762	     -0.17908123	      0.26697002
      0.87943941	     -0.50540729	     -0.26813507	     -0.17854787	      0.26194420
      0.87947174	     -0.50188420	     -0.26688603	     -0.17801539	      0.25698116
      0.87950407	     -0.49839203	     -0.26564089	     -0.17748378	      0.25208130
      0.87953640	     -0.49493125	     -0.26439997	     -0.17695306	      0.24724478
      0.87957600	     -0.49073616	     -0.26288640	     -0.17630435	      0.24140795
      0.87961559	     -0.48658848	     -0.26137990	     -0.17565698	      0.23566550
      0.87965518	     -0.48248784	     -0.25988075	     -0.17501099	      0.23001669
      0.87969478	     -0.47843362	     -0.25838916	     -0.17436637	      0.22446058
      0.87974453	     -0.47340368	     -0.25652582	     -0.17355834	      0.21760860
      0.87979429	     -0.46844377	     -0.25467493	     -0.17275252	      0.21089895
      0.87984404	     -0.46355169	     -0.25283665	     -0.17194896	      0.20432914
      0.87990418	     -0.45772581	     -0.25063171	     -0.17098073	      0.19657120
      0.87996431	     -0.45199129	     -0.24844552	     -0.17001586	      0.18900926
      0.88002445	     -0.44634380	     -0.24627815	     -0.16905441	      0.18163876
      0.88010100	     -0.43927420	     -0.24354659	     -0.16783556	      0.17252675
      0.88017755	     -0.43233013	     -0.24084560	     -0.16662240	      0.16370872
      0.88025410	     -0.42550354	     -0.23817514	     -0.16541499	      0.15517605
      0.88035348	     -0.41680450	     -0.23475371	     -0.16385625	      0.14451102
      0.88045285	     -0.40827717	     -0.23138332	     -0.16230753	      0.13429597
      0.88055223	     -0.39991023	     -0.22806363	     -0.16076899	      0.12451497
      0.88067308	     -0.38993937	     -0.22409424	     -0.15891193	      0.11318390
      0.88079394	     -0.38018464	     -0.22019844	     -0.15707046	      0.10244910
      0.88091479	     -0.37064348	     -0.21637534	     -0.15524486	      0.09228941
      0.88103565	     -0.36131865	     -0.21262398	     -0.15343539	      0.08268668
      0.88115650	     -0.35221647	     -0.20894336	     -0.15164230	      0.07362590
      0.88127735	     -0.34334485	     -0.20533243	     -0.14986581	      0.06509532
      0.88142334	     -0.33294660	     -0.20106194	     -0.14774234	      0.05548560
      0.88156933	     -0.32290641	     -0.19688959	     -0.14564378	      0.04662634
      0.88171532	     -0.31322972	     -0.19281340	     -0.14357048	      0.03850716
      0.88192158	     -0.30017648	     -0.18721412	     -0.14068473	      0.02825490
      0.88210499	     -0.28916730	     -0.18238850	     -0.13816225	      0.02023347
      0.88228839	     -0.27870106	     -0.17770279	     -0.13568114	      0.01305911
      0.88247180	     -0.26875047	     -0.17315290	     -0.13324176	      0.00652223
      0.88265520	     -0.25926557	     -0.16873480	     -0.13084443	      0.00045002
      0.88283861	     -0.25019304	     -0.16444449	     -0.12848937	     -0.00526093
      0.88302201	     -0.24148580	     -0.16027802	     -0.12617674	     -0.01064815
      0.88323584	     -0.23174314	     -0.15557171	     -0.12353422	     -0.01654899
      0.88342459	     -0.22347160	     -0.15154791	     -0.12124960	     -0.02143966
      0.88361334	     -0.21548364	     -0.14764238	     -0.11900996	     -0.02604817
      0.88380209	     -0.20776475	     -0.14385114	     -0.11681517	     -0.03038636
      0.88397170	     -0.20105228	     -0.14053877	     -0.11488113	     -0.03406119
      0.88414130	     -0.19454924	     -0.13731276	     -0.11298297	     -0.03752970
      0.88431090	     -0.18825578	     -0.13417038	     -0.11112044	     -0.04079561
      0.88448050	     -0.18217284	     -0.13110900	     -0.10929330	     -0.04386196
      0.88465011	     -0.17630134	     -0.12812603	     -0.10750125	     -0.04673148
      0.88481971	     -0.17064157	     -0.12521895	     -0.10574396	     -0.04940687
      0.88498931	     -0.16519285	     -0.12238531	     -0.10402107	     -0.05189096
      0.88520599	     -0.15853584	     -0.11886819	     -0.10186940	     -0.05479135
      0.88542267	     -0.15221402	     -0.11546225	     -0.09977239	     -0.05739240
      0.88569970	     -0.14460535	     -0.11126230	     -0.09716950	     -0.06029644
      0.88593230	     -0.13861162	     -0.10786364	     -0.09505035	     -0.06238486
      0.88617283	     -0.13277493	     -0.10446618	     -0.09292136	     -0.06422621
      0.88641335	     -0.12728651	     -0.10118226	     -0.09085425	     -0.06576399
      0.88665387	     -0.12212661	     -0.09800684	     -0.08884753	     -0.06702094
      0.88689440	     -0.11727531	     -0.09493521	     -0.08689968	     -0.06802231
      0.88713492	     -0.11271296	     -0.09196299	     -0.08500915	     -0.06879554
      0.88737544	     -0.10842044	     -0.08908611	     -0.08317438	     -0.06936987
      0.88761596	     -0.10437938	     -0.08630081	     -0.08139381	     -0.06977565
      0.88785649	     -0.10057230	     -0.08360360	     -0.07966586	     -0.07004366
      0.88809701	     -0.09698272	     -0.08099127	     -0.07798899	     -0.07020427
      0.88833753	     -0.09359514	     -0.07846081	     -0.07636164	     -0.07028668
      0.88857806	     -0.09039509	     -0.07600943	     -0.07478229	     -0.07031821
      0.88881858	     -0.08736911	     -0.07363445	     -0.07324943	     -0.07032379
      0.88905910	     -0.08450471	     -0.07133335	     -0.07176160	     -0.07032370
      0.88915092	     -0.08345138	     -0.07047387	     -0.07120518	     -0.07032365
      0.88923905	     -0.08246037	     -0.06965859	     -0.07067702	     -0.07032361
      0.88932718	     -0.08148840	     -0.06885265	     -0.07015457	     -0.07032357
      0.88940354	     -0.08066126	     -0.06816184	     -0.06970647	     -0.07032353
      0.88947989	     -0.07984768	     -0.06747786	     -0.06926255	     -0.07032349
      0.88954461	     -0.07916849	     -0.06690346	     -0.06888956	     -0.07032346
      0.88960933	     -0.07849858	     -0.06633386	     -0.06851951	     -0.07032343
      0.88967404	     -0.07783773	     -0.06576901	     -0.06815239	     -0.07032339
      0.88973219	     -0.07725156	     -0.06526554	     -0.06782502	     -0.07032337
      0.88979033	     -0.07667239	     -0.06476583	     -0.06749997	     -0.07032334
      0.88984848	     -0.07610005	     -0.06426983	     -0.06717722	     -0.07032331
      0.88990662	     -0.07553440	     -0.06377752	     -0.06685676	     -0.07032328
      0.88996476	     -0.07497528	     -0.06328885	     -0.06653855	     -0.07032325
      0.89002291	     -0.07442253	     -0.06280379	     -0.06622259	     -0.07032321
      0.89007509	     -0.07393179	     -0.06237153	     -0.06594093	     -0.07032319
      0.89012727	     -0.07344595	     -0.06194211	     -0.06566105	     -0.07032316
      0.89017945	     -0.07296490	     -0.06151553	     -0.06538293	     -0.07032313
      0.89023163	     -0.07248855	     -0.06109175	     -0.06510657	     -0.07032310
      0.89028381	     -0.07201677	     -0.06067074	     -0.06483195	     -0.07032308
      0.89033599	     -0.07154947	     -0.06025250	     -0.06455905	     -0.07032305
      0.89038817	     -0.07108653	     -0.05983699	     -0.06428787	     -0.07032302
      0.89044035	     -0.07062786	     -0.05942419	     -0.06401839	     -0.07032299
      0.89049253	     -0.07017334	     -0.05901409	     -0.06375060	     -0.07032296
      0.89054471	     -0.06972288	     -0.05860666	     -0.06348449	     -0.07032293
      0.89059689	     -0.06927638	     -0.05820188	     -0.06322004	     -0.07032290
      0.89064907	     -0.06883374	     -0.05779974	     -0.06295724	     -0.07032287
      0.89070125	     -0.06839485	     -0.05740022	     -0.06269608	     -0.07032285
      0.89075343	     -0.06795963	     -0.05700330	     -0.06243655	     -0.07032282
      0.89080561	     -0.06752797	     -0.05660897	     -0.06217863	     -0.07032279
      0.89085779	     -0.06709978	     -0.05621722	     -0.06192232	     -0.07032276
      0.89090997	     -0.06667497	     -0.05582802	     -0.06166760	     -0.07032273
      0.89096215	     -0.06625346	     -0.05544137	     -0.06141445	     -0.07032270
      0.89101433	     -0.06583514	     -0.05505726	     -0.06116288	     -0.07032267
      0.89106651	     -0.06541995	     -0.05467568	     -0.06091286	     -0.07032264
      0.89111869	     -0.06500779	     -0.05429662	     -0.06066438	     -0.07032260
      0.89117087	     -0.06459857	     -0.05392007	     -0.06041744	     -0.07032257
      0.89122305	     -0.06419223	     -0.05354602	     -0.06017202	     -0.07032254
      0.89127523	     -0.06378869	     -0.05317447	     -0.05992811	     -0.07032251
      0.89132741	     -0.06338786	     -0.05280542	     -0.05968569	     -0.07032248
      0.89137959	     -0.06298967	     -0.05243886	     -0.05944477	     -0.07032245
      0.89143178	     -0.06259406	     -0.05207478	     -0.05920532	     -0.07032242
      0.89148396	     -0.06220095	     -0.05171319	     -0.05896733	     -0.07032239
      0.89153614	     -0.06181029	     -0.05135409	     -0.05873080	     -0.07032235
      0.89158832	     -0.06142200	     -0.05099747	     -0.05849571	     -0.07032232
      0.89164050	     -0.06103603	     -0.05064334	     -0.05826206	     -0.07032229
      0.89169268	     -0.06065231	     -0.05029170	     -0.05802983	     -0.07032226
      0.89174486	     -0.06027080	     -0.04994256	     -0.05779901	     -0.07032222
      0.89179704	     -0.05989144	     -0.04959591	     -0.05756958	     -0.07032219
      0.89184922	     -0.05951418	     -0.04925175	     -0.05734155	     -0.07032216
      0.89190140	     -0.05913897	     -0.04891011	     -0.05711490	     -0.07032213
      0.89195358	     -0.05876576	     -0.04857098	     -0.05688962	     -0.07032209
      0.89200576	     -0.05839453	     -0.04823437	     -0.05666570	     -0.07032206
      0.89205794	     -0.05802521	     -0.04790028	     -0.05644313	     -0.07032202
      0.89211012	     -0.05765779	     -0.04756872	     -0.05622189	     -0.07032199
      0.89216230	     -0.05729223	     -0.04723971	     -0.05600199	     -0.07032196
      0.89221448	     -0.05692849	     -0.04691325	     -0.05578340	     -0.07032192
      0.89226666	     -0.05656654	     -0.04658935	     -0.05556613	     -0.07032189
      0.89231884	     -0.05620636	     -0.04626802	     -0.05535015	     -0.07032185
      0.89237102	     -0.05584793	     -0.04594927	     -0.05513546	     -0.07032182
      0.89242320	     -0.05549123	     -0.04563310	     -0.05492206	     -0.07032178
      0.89247538	     -0.05513623	     -0.04531954	     -0.05470992	     -0.07032175
      0.89252756	     -0.05478293	     -0.04500858	     -0.05449905	     -0.07032171
      0.89259197	     -0.05434912	     -0.04462835	     -0.05424047	     -0.07032167
      0.89265639	     -0.05391785	     -0.04425213	     -0.05398378	     -0.07032163
      0.89272080	     -0.05348910	     -0.04387994	     -0.05372896	     -0.07032158
      0.89278521	     -0.05306286	     -0.04351178	     -0.05347600	     -0.07032154
      0.89286922	     -0.05251072	     -0.04303772	     -0.05314885	     -0.07032148
      0.89295322	     -0.05196285	     -0.04257060	     -0.05282478	     -0.07032142
      0.89303481	     -0.05143482	     -0.04212355	     -0.05251296	     -0.07032136
      0.89311641	     -0.05091084	     -0.04168310	     -0.05220398	     -0.07032130
      0.89318491	     -0.05047410	     -0.04131844	     -0.05194675	     -0.07032125
      0.89325341	     -0.05004026	     -0.04095845	     -0.05169149	     -0.07032120
      0.89332191	     -0.04960936	     -0.04060315	     -0.05143818	     -0.07032115
      0.89338307	     -0.04922707	     -0.04028985	     -0.05121360	     -0.07032111
      0.89344424	     -0.04884717	     -0.03998029	     -0.05099055	     -0.07032106
      0.89350541	     -0.04846968	     -0.03967449	     -0.05076901	     -0.07032102
      0.89356658	     -0.04809462	     -0.03937244	     -0.05054896	     -0.07032097
      0.89362775	     -0.04772203	     -0.03907416	     -0.05033040	     -0.07032093
      0.89368892	     -0.04735194	     -0.03877963	     -0.05011331	     -0.07032088
      0.89375009	     -0.04698437	     -0.03848887	     -0.04989768	     -0.07032083
      0.89380459	     -0.04665897	     -0.03823293	     -0.04970675	     -0.07032079
      0.89385910	     -0.04633563	     -0.03797997	     -0.04951696	     -0.07032075
      0.89391361	     -0.04601436	     -0.03772999	     -0.04932830	     -0.07032071
      0.89396812	     -0.04569518	     -0.03748298	     -0.04914076	     -0.07032066
      0.89402263	     -0.04537813	     -0.03723894	     -0.04895433	     -0.07032062
      0.89407713	     -0.04506321	     -0.03699786	     -0.04876902	     -0.07032058
      0.89413164	     -0.04475045	     -0.03675972	     -0.04858479	     -0.07032054
      0.89418615	     -0.04443988	     -0.03652454	     -0.04840166	     -0.07032049
      0.89424066	     -0.04413151	     -0.03629228	     -0.04821961	     -0.07032045
      0.89429517	     -0.04382537	     -0.03606295	     -0.04803862	     -0.07032040
      0.89434967	     -0.04352147	     -0.03583653	     -0.04785871	     -0.07032036
      0.89440418	     -0.04321984	     -0.03561301	     -0.04767985	     -0.07032032
      0.89445869	     -0.04292049	     -0.03539238	     -0.04750203	     -0.07032027
      0.89451320	     -0.04262345	     -0.03517462	     -0.04732526	     -0.07032023
      0.89456771	     -0.04232872	     -0.03495972	     -0.04714952	     -0.07032018
      0.89462221	     -0.04203633	     -0.03474766	     -0.04697481	     -0.07032014
      0.89467672	     -0.04174630	     -0.03453842	     -0.04680111	     -0.07032009
      0.89473123	     -0.04145863	     -0.03433200	     -0.04662842	     -0.07032005
      0.89478574	     -0.04117335	     -0.03412836	     -0.04645673	     -0.07032000
      0.89484024	     -0.04089046	     -0.03392749	     -0.04628604	     -0.07031995
      0.89489475	     -0.04060997	     -0.03372937	     -0.04611633	     -0.07031991
      0.89494926	     -0.04033191	     -0.03353398	     -0.04594761	     -0.07031986
      0.89500377	     -0.04005627	     -0.03334130	     -0.04577985	     -0.07031981
      0.89505828	     -0.03978308	     -0.03315131	     -0.04561306	     -0.07031977
      0.89511278	     -0.03951232	     -0.03296398	     -0.04544723	     -0.07031972
      0.89516729	     -0.03924402	     -0.03277929	     -0.04528235	     -0.07031967
      0.89522180	     -0.03897817	     -0.03259722	     -0.04511841	     -0.07031962
      0.89527631	     -0.03871479	     -0.03241774	     -0.04495541	     -0.07031958
      0.89533082	     -0.03845388	     -0.03224083	     -0.04479334	     -0.07031953
      0.89538532	     -0.03819543	     -0.03206647	     -0.04463219	     -0.07031948
      0.89543983	     -0.03793945	     -0.03189462	     -0.04447195	     -0.07031943
      0.89549434	     -0.03768594	     -0.03172526	     -0.04431263	     -0.07031938
      0.89554885	     -0.03743490	     -0.03155837	     -0.04415421	     -0.07031933
      0.89560336	     -0.03718633	     -0.03139392	     -0.04399668	     -0.07031928
      0.89565786	     -0.03694022	     -0.03123188	     -0.04384005	     -0.07031923
      0.89571237	     -0.03669657	     -0.03107223	     -0.04368429	     -0.07031918
      0.89576688	     -0.03645537	     -0.03091493	     -0.04352941	     -0.07031913
      0.89582139	     -0.03621663	     -0.03075996	     -0.04337541	     -0.07031908
      0.89587590	     -0.03598033	     -0.03060729	     -0.04322226	     -0.07031903
      0.89593040	     -0.03574646	     -0.03045689	     -0.04306997	     -0.07031898
      0.89598491	     -0.03551502	     -0.03030874	     -0.04291854	     -0.07031893
      0.89603942	     -0.03528600	     -0.03016280	     -0.04276795	     -0.07031888
      0.89609393	     -0.03505938	     -0.03001905	     -0.04261819	     -0.07031883
      0.89614844	     -0.03483516	     -0.02987745	     -0.04246927	     -0.07031877
      0.89620294	     -0.03461331	     -0.02973798	     -0.04232118	     -0.07031872
      0.89625745	     -0.03439384	     -0.02960061	     -0.04217390	     -0.07031867
      0.89631196	     -0.03417672	     -0.02946531	     -0.04202745	     -0.07031862
      0.89636647	     -0.03396195	     -0.02933205	     -0.04188179	     -0.07031856
      0.89642098	     -0.03374950	     -0.02920080	     -0.04173695	     -0.07031851
      0.89647548	     -0.03353936	     -0.02907154	     -0.04159290	     -0.07031846
      0.89652999	     -0.03333151	     -0.02894422	     -0.04144964	     -0.07031840
      0.89658450	     -0.03312594	     -0.02881884	     -0.04130716	     -0.07031835
      0.89663901	     -0.03292263	     -0.02869534	     -0.04116547	     -0.07031829
      0.89669352	     -0.03272156	     -0.02857372	     -0.04102455	     -0.07031824
      0.89674802	     -0.03252271	     -0.02845393	     -0.04088440	     -0.07031818
      0.89680253	     -0.03232606	     -0.02833595	     -0.04074501	     -0.07031813
      0.89685704	     -0.03213160	     -0.02821975	     -0.04060638	     -0.07031807
      0.89692262	     -0.03190049	     -0.02808226	     -0.04044059	     -0.07031800
      0.89698820	     -0.03167248	     -0.02794727	     -0.04027587	     -0.07031794
      0.89705378	     -0.03144753	     -0.02781471	     -0.04011223	     -0.07031787
      0.89711936	     -0.03122560	     -0.02768454	     -0.03994965	     -0.07031780
      0.89718494	     -0.03100665	     -0.02755671	     -0.03978812	     -0.07031773
      0.89725052	     -0.03079064	     -0.02743118	     -0.03962763	     -0.07031766
      0.89731610	     -0.03057753	     -0.02730789	     -0.03946818	     -0.07031759
      0.89738168	     -0.03036729	     -0.02718681	     -0.03930976	     -0.07031752
      0.89744726	     -0.03015987	     -0.02706787	     -0.03915235	     -0.07031745
      0.89751284	     -0.02995524	     -0.02695105	     -0.03899595	     -0.07031738
      0.89757842	     -0.02975334	     -0.02683630	     -0.03884055	     -0.07031731
      0.89764401	     -0.02955415	     -0.02672356	     -0.03868615	     -0.07031724
      0.89770959	     -0.02935762	     -0.02661280	     -0.03853272	     -0.07031717
      0.89777517	     -0.02916370	     -0.02650397	     -0.03838027	     -0.07031709
      0.89785437	     -0.02893295	     -0.02637506	     -0.03819746	     -0.07031701
      0.89793356	     -0.02870589	     -0.02624883	     -0.03801604	     -0.07031692
      0.89801276	     -0.02848243	     -0.02612520	     -0.03783600	     -0.07031683
      0.89809196	     -0.02826252	     -0.02600412	     -0.03765732	     -0.07031674
      0.89817116	     -0.02804607	     -0.02588551	     -0.03748001	     -0.07031665
      0.89825036	     -0.02783302	     -0.02576929	     -0.03730403	     -0.07031655
      0.89832956	     -0.02762330	     -0.02565541	     -0.03712938	     -0.07031646
      0.89840876	     -0.02741682	     -0.02554379	     -0.03695605	     -0.07031637
      0.89848796	     -0.02721353	     -0.02543438	     -0.03678402	     -0.07031628
      0.89858409	     -0.02697094	     -0.02530443	     -0.03657692	     -0.07031616
      0.89868023	     -0.02673281	     -0.02517753	     -0.03637170	     -0.07031605
      0.89877637	     -0.02649902	     -0.02505356	     -0.03616833	     -0.07031593
      0.89887251	     -0.02626945	     -0.02493242	     -0.03596680	     -0.07031581
      0.89896865	     -0.02604399	     -0.02481401	     -0.03576707	     -0.07031569
      0.89906478	     -0.02582252	     -0.02469823	     -0.03556913	     -0.07031557
      0.89918482	     -0.02555143	     -0.02455722	     -0.03532446	     -0.07031542
      0.89930486	     -0.02528617	     -0.02441998	     -0.03508251	     -0.07031527
      0.89942490	     -0.02502654	     -0.02428635	     -0.03484323	     -0.07031512
      0.89957396	     -0.02471166	     -0.02412517	     -0.03454975	     -0.07031493
      0.89972302	     -0.02440476	     -0.02396900	     -0.03426026	     -0.07031473
      0.89990429	     -0.02404182	     -0.02378540	     -0.03391349	     -0.07031449
      0.90006030	     -0.02373804	     -0.02363261	     -0.03361960	     -0.07031428
      0.90021630	     -0.02344180	     -0.02348432	     -0.03332984	     -0.07031407
      0.90035610	     -0.02318245	     -0.02335505	     -0.03307360	     -0.07031387
      0.90049590	     -0.02292862	     -0.02322900	     -0.03282055	     -0.07031368
      0.90063570	     -0.02268010	     -0.02310598	     -0.03257064	     -0.07031348
      0.90077551	     -0.02243667	     -0.02298584	     -0.03232382	     -0.07031328
      0.90091531	     -0.02219811	     -0.02286841	     -0.03208004	     -0.07031307
      0.90105511	     -0.02196423	     -0.02275355	     -0.03183925	     -0.07031287
      0.90119491	     -0.02173483	     -0.02264112	     -0.03160139	     -0.07031266
      0.90133471	     -0.02150975	     -0.02253098	     -0.03136643	     -0.07031245
      0.90147452	     -0.02128881	     -0.02242300	     -0.03113430	     -0.07031223
      0.90161432	     -0.02107186	     -0.02231707	     -0.03090498	     -0.07031202
      0.90175412	     -0.02085873	     -0.02221308	     -0.03067841	     -0.07031180
      0.90189392	     -0.02064929	     -0.02211092	     -0.03045455	     -0.07031158
      0.90203372	     -0.02044340	     -0.02201049	     -0.03023335	     -0.07031135
      0.90217353	     -0.02024093	     -0.02191170	     -0.03001478	     -0.07031113
      0.90231333	     -0.02004176	     -0.02181446	     -0.02979879	     -0.07031090
      0.90245313	     -0.01984577	     -0.02171869	     -0.02958534	     -0.07031067
      0.90259293	     -0.01965286	     -0.02162431	     -0.02937439	     -0.07031043
      0.90273273	     -0.01946292	     -0.02153126	     -0.02916590	     -0.07031020
      0.90287254	     -0.01927586	     -0.02143945	     -0.02895984	     -0.07030995
      0.90301234	     -0.01909158	     -0.02134884	     -0.02875616	     -0.07030971
      0.90315214	     -0.01890999	     -0.02125935	     -0.02855483	     -0.07030947
      0.90329194	     -0.01873102	     -0.02117094	     -0.02835581	     -0.07030922
      0.90343175	     -0.01855458	     -0.02108354	     -0.02815906	     -0.07030897
      0.90357155	     -0.01838060	     -0.02099711	     -0.02796456	     -0.07030871
      0.90374048	     -0.01817356	     -0.02089391	     -0.02773248	     -0.07030840
      0.90390941	     -0.01796990	     -0.02079197	     -0.02750356	     -0.07030800
      0.90407834	     -0.01776950	     -0.02069124	     -0.02727775	     -0.07030548
      0.90424726	     -0.01757226	     -0.02059165	     -0.02705498	     -0.07029676
      0.90441619	     -0.01737809	     -0.02049313	     -0.02683521	     -0.07027735
      0.90462115	     -0.01714651	     -0.02037497	     -0.02657251	     -0.07023253
      0.90482610	     -0.01691916	     -0.02025822	     -0.02631404	     -0.07015592
      0.90503106	     -0.01669591	     -0.02014281	     -0.02605972	     -0.07003817
      0.90531553	     -0.01639258	     -0.01998468	     -0.02571342	     -0.06978898
      0.90553927	     -0.01615918	     -0.01986191	     -0.02544639	     -0.06950866
      0.90576946	     -0.01592361	     -0.01973695	     -0.02517643	     -0.06913015
      0.90599965	     -0.01569253	     -0.01961331	     -0.02491119	     -0.06865009
      0.90622985	     -0.01546581	     -0.01949092	     -0.02465058	     -0.06806028
      0.90642964	     -0.01527247	     -0.01938566	     -0.02442804	     -0.06745493
      0.90662944	     -0.01508224	     -0.01928125	     -0.02420882	     -0.06676055
      0.90682923	     -0.01489505	     -0.01917767	     -0.02399287	     -0.06597678
      0.90702903	     -0.01471083	     -0.01907488	     -0.02378011	     -0.06510483
      0.90722882	     -0.01452950	     -0.01897286	     -0.02357048	     -0.06414744
      0.90742861	     -0.01435102	     -0.01887159	     -0.02336392	     -0.06310870
      0.90762841	     -0.01417531	     -0.01877104	     -0.02316037	     -0.06199386
      0.90780709	     -0.01402048	     -0.01868172	     -0.02298083	     -0.06093741
      0.90798576	     -0.01386778	     -0.01859294	     -0.02280361	     -0.05982990
      0.90816444	     -0.01371719	     -0.01850470	     -0.02262867	     -0.05867653
      0.90834312	     -0.01356865	     -0.01841698	     -0.02245595	     -0.05748268
      0.90852179	     -0.01342215	     -0.01832978	     -0.02228544	     -0.05625377
      0.90870047	     -0.01327763	     -0.01824308	     -0.02211709	     -0.05499522
      0.90887915	     -0.01313508	     -0.01815688	     -0.02195085	     -0.05371233
      0.90905782	     -0.01299446	     -0.01807116	     -0.02178671	     -0.05241018
      0.90923650	     -0.01285573	     -0.01798593	     -0.02162461	     -0.05109364
      0.90941518	     -0.01271887	     -0.01790117	     -0.02146453	     -0.04976728
      0.90959385	     -0.01258384	     -0.01781687	     -0.02130643	     -0.04843538
      0.90977253	     -0.01245063	     -0.01773303	     -0.02115027	     -0.04710186
      0.90995121	     -0.01231920	     -0.01764965	     -0.02099603	     -0.04577034
      0.91012989	     -0.01218953	     -0.01756672	     -0.02084368	     -0.04444409
      0.91030856	     -0.01206159	     -0.01748424	     -0.02069317	     -0.04312606
      0.91048724	     -0.01193535	     -0.01740219	     -0.02054449	     -0.04181887
      0.91066592	     -0.01181079	     -0.01732058	     -0.02039759	     -0.04052487
      0.91084459	     -0.01168789	     -0.01723941	     -0.02025246	     -0.03924608
      0.91102327	     -0.01156662	     -0.01715866	     -0.02010906	     -0.03798431
      0.91120195	     -0.01144695	     -0.01707834	     -0.01996736	     -0.03674108
      0.91138062	     -0.01132888	     -0.01699844	     -0.01982734	     -0.03551772
      0.91155930	     -0.01121236	     -0.01691896	     -0.01968897	     -0.03431532
      0.91173798	     -0.01109739	     -0.01683989	     -0.01955222	     -0.03313481
      0.91191665	     -0.01098394	     -0.01676124	     -0.01941706	     -0.03197695
      0.91209533	     -0.01087198	     -0.01668300	     -0.01928348	     -0.03084233
      0.91227401	     -0.01076151	     -0.01660517	     -0.01915144	     -0.02973142
      0.91245269	     -0.01065249	     -0.01652775	     -0.01902093	     -0.02864458
      0.91263136	     -0.01054491	     -0.01645073	     -0.01889191	     -0.02758203
      0.91281004	     -0.01043875	     -0.01637411	     -0.01876437	     -0.02654392
      0.91298872	     -0.01033399	     -0.01629790	     -0.01863827	     -0.02553032
      0.91316739	     -0.01023061	     -0.01622208	     -0.01851361	     -0.02454121
      0.91334607	     -0.01012858	     -0.01614666	     -0.01839035	     -0.02357651
      0.91352475	     -0.01002791	     -0.01607163	     -0.01826847	     -0.02263609
      0.91370342	     -0.00992855	     -0.01599700	     -0.01814796	     -0.02171976
      0.91388210	     -0.00983051	     -0.01592276	     -0.01802878	     -0.02082731
      0.91406078	     -0.00973375	     -0.01584890	     -0.01791093	     -0.01995847
      0.91423945	     -0.00963827	     -0.01577544	     -0.01779438	     -0.01911295
      0.91441813	     -0.00954403	     -0.01570236	     -0.01767911	     -0.01829042
      0.91459681	     -0.00945104	     -0.01562967	     -0.01756510	     -0.01749054
      0.91477549	     -0.00935927	     -0.01555736	     -0.01745234	     -0.01671295
      0.91495416	     -0.00926871	     -0.01548543	     -0.01734080	     -0.01595726
      0.91513284	     -0.00917933	     -0.01541389	     -0.01723046	     -0.01522309
      0.91531152	     -0.00909112	     -0.01534272	     -0.01712132	     -0.01451003
      0.91549019	     -0.00900408	     -0.01527193	     -0.01701334	     -0.01381766
      0.91566887	     -0.00891817	     -0.01520151	     -0.01690651	     -0.01314557
      0.91584755	     -0.00883339	     -0.01513148	     -0.01680083	     -0.01249333
      0.91602622	     -0.00874972	     -0.01506181	     -0.01669626	     -0.01186051
      0.91620490	     -0.00866715	     -0.01499251	     -0.01659279	     -0.01124668
      0.91638358	     -0.00858566	     -0.01492359	     -0.01649041	     -0.01065140
      0.91656226	     -0.00850524	     -0.01485504	     -0.01638910	     -0.01007425
      0.91674093	     -0.00842587	     -0.01478685	     -0.01628885	     -0.00951479
      0.91691961	     -0.00834754	     -0.01471903	     -0.01618963	     -0.00897260
      0.91709829	     -0.00827023	     -0.01465157	     -0.01609144	     -0.00844725
      0.91727696	     -0.00819393	     -0.01458448	     -0.01599427	     -0.00793832
      0.91745564	     -0.00811864	     -0.01451775	     -0.01589809	     -0.00744539
      0.91763432	     -0.00804432	     -0.01445137	     -0.01580289	     -0.00696804
      0.91781299	     -0.00797098	     -0.01438536	     -0.01570866	     -0.00650587
      0.91799167	     -0.00789859	     -0.01431971	     -0.01561538	     -0.00605848
      0.91817035	     -0.00782715	     -0.01425441	     -0.01552305	     -0.00562546
      0.91834902	     -0.00775664	     -0.01418947	     -0.01543164	     -0.00520643
      0.91852770	     -0.00768705	     -0.01412488	     -0.01534115	     -0.00480100
      0.91870638	     -0.00761837	     -0.01406064	     -0.01525156	     -0.00440879
      0.91888506	     -0.00755058	     -0.01399675	     -0.01516286	     -0.00402943
      0.91906373	     -0.00748367	     -0.01393321	     -0.01507504	     -0.00366257
      0.91924241	     -0.00741763	     -0.01387002	     -0.01498808	     -0.00330783
      0.91942109	     -0.00735246	     -0.01380718	     -0.01490198	     -0.00296488
      0.91959976	     -0.00728813	     -0.01374468	     -0.01481672	     -0.00263336
      0.91977844	     -0.00722463	     -0.01368252	     -0.01473229	     -0.00231295
      0.91995712	     -0.00716196	     -0.01362070	     -0.01464869	     -0.00200332
      0.92013579	     -0.00710011	     -0.01355923	     -0.01456588	     -0.00170414
      0.92031447	     -0.00703905	     -0.01349809	     -0.01448388	     -0.00141511
      0.92049315	     -0.00697879	     -0.01343729	     -0.01440267	     -0.00113591
      0.92067182	     -0.00691931	     -0.01337683	     -0.01432223	     -0.00086626
      0.92085050	     -0.00686060	     -0.01331670	     -0.01424255	     -0.00060585
      0.92102918	     -0.00680264	     -0.01325691	     -0.01416363	     -0.00035441
      0.92120786	     -0.00674544	     -0.01319744	     -0.01408546	     -0.00011166
      0.92138653	     -0.00668898	     -0.01313831	     -0.01400803	      0.00012268
      0.92156521	     -0.00663324	     -0.01307950	     -0.01393132	      0.00034885
      0.92174389	     -0.00657822	     -0.01302102	     -0.01385533	      0.00056713
      0.92192256	     -0.00652391	     -0.01296287	     -0.01378004	      0.00077776
      0.92210124	     -0.00647030	     -0.01290504	     -0.01370546	      0.00098099
      0.92227992	     -0.00641739	     -0.01284754	     -0.01363156	      0.00117704
      0.92245859	     -0.00636515	     -0.01279035	     -0.01355835	      0.00136616
      0.92263727	     -0.00631358	     -0.01273348	     -0.01348580	      0.00154856
      0.92281595	     -0.00626267	     -0.01267694	     -0.01341392	      0.00172446
      0.92299462	     -0.00621242	     -0.01262071	     -0.01334270	      0.00189408
      0.92317330	     -0.00616281	     -0.01256479	     -0.01327212	      0.00205760
      0.92335198	     -0.00611383	     -0.01250919	     -0.01320218	      0.00221523
      0.92353066	     -0.00606549	     -0.01245390	     -0.01313287	      0.00236717
      0.92370933	     -0.00601776	     -0.01239892	     -0.01306418	      0.00251360
      0.92388801	     -0.00597063	     -0.01234425	     -0.01299611	      0.00265469
      0.92406669	     -0.00592411	     -0.01228988	     -0.01292864	      0.00279063
      0.92424536	     -0.00587819	     -0.01223583	     -0.01286178	      0.00292158
      0.92442404	     -0.00583284	     -0.01218207	     -0.01279550	      0.00304771
      0.92460272	     -0.00578808	     -0.01212863	     -0.01272981	      0.00316918
      0.92478139	     -0.00574388	     -0.01207548	     -0.01266470	      0.00328614
      0.92496007	     -0.00570024	     -0.01202263	     -0.01260016	      0.00339875
      0.92513875	     -0.00565715	     -0.01197008	     -0.01253618	      0.00350714
      0.92531743	     -0.00561461	     -0.01191783	     -0.01247276	      0.00361146
      0.92549610	     -0.00557261	     -0.01186588	     -0.01240988	      0.00371185
      0.92567478	     -0.00553114	     -0.01181422	     -0.01234755	      0.00380843
      0.92585346	     -0.00549019	     -0.01176285	     -0.01228576	      0.00390134
      0.92603213	     -0.00544976	     -0.01171177	     -0.01222450	      0.00399070
      0.92621081	     -0.00540984	     -0.01166098	     -0.01216376	      0.00407663
      0.92638949	     -0.00537042	     -0.01161048	     -0.01210354	      0.00415924
      0.92656816	     -0.00533149	     -0.01156027	     -0.01204383	      0.00423866
      0.92674684	     -0.00529305	     -0.01151035	     -0.01198462	      0.00431498
      0.92692552	     -0.00525509	     -0.01146071	     -0.01192592	      0.00438831
      0.92710419	     -0.00521761	     -0.01141135	     -0.01186770	      0.00445877
      0.92728287	     -0.00518059	     -0.01136227	     -0.01180998	      0.00452643
      0.92746155	     -0.00514404	     -0.01131347	     -0.01175274	      0.00459141
      0.92764023	     -0.00510794	     -0.01126495	     -0.01169597	      0.00465379
      0.92781890	     -0.00507230	     -0.01121671	     -0.01163967	      0.00471367
      0.92799758	     -0.00503709	     -0.01116874	     -0.01158384	      0.00477113
      0.92817626	     -0.00500232	     -0.01112104	     -0.01152847	      0.00482625
      0.92835493	     -0.00496798	     -0.01107362	     -0.01147355	      0.00487911
      0.92853361	     -0.00493407	     -0.01102647	     -0.01141909	      0.00492980
      0.92871229	     -0.00490057	     -0.01097959	     -0.01136506	      0.00497839
      0.92889096	     -0.00486749	     -0.01093298	     -0.01131148	      0.00502496
      0.92906964	     -0.00483482	     -0.01088664	     -0.01125833	      0.00506957
      0.92924832	     -0.00480255	     -0.01084056	     -0.01120561	      0.00511229
      0.92942699	     -0.00477067	     -0.01079474	     -0.01115331	      0.00515320
      0.92960567	     -0.00473919	     -0.01074919	     -0.01110143	      0.00519235
      0.92978435	     -0.00470809	     -0.01070390	     -0.01104997	      0.00522980
      0.92996303	     -0.00467737	     -0.01065886	     -0.01099892	      0.00526562
      0.93014170	     -0.00464702	     -0.01061409	     -0.01094827	      0.00529987
      0.93032038	     -0.00461705	     -0.01056958	     -0.01089803	      0.00533260
      0.93049906	     -0.00458744	     -0.01052532	     -0.01084818	      0.00536387
      0.93067773	     -0.00455818	     -0.01048131	     -0.01079872	      0.00539372
      0.93085641	     -0.00452929	     -0.01043756	     -0.01074965	      0.00542221
      0.93103509	     -0.00450074	     -0.01039406	     -0.01070096	      0.00544939
      0.93121376	     -0.00447254	     -0.01035081	     -0.01065266	      0.00547531
      0.93139244	     -0.00444468	     -0.01030780	     -0.01060473	      0.00550000
      0.93157112	     -0.00441715	     -0.01026505	     -0.01055717	      0.00552352
      0.93174979	     -0.00438996	     -0.01022254	     -0.01050997	      0.00554591
      0.93192847	     -0.00436309	     -0.01018028	     -0.01046314	      0.00556721
      0.93210715	     -0.00433654	     -0.01013826	     -0.01041667	      0.00558745
      0.93228583	     -0.00431031	     -0.01009649	     -0.01037056	      0.00560669
      0.93246450	     -0.00428439	     -0.01005495	     -0.01032479	      0.00562495
      0.93264318	     -0.00425879	     -0.01001366	     -0.01027938	      0.00564226
      0.93282186	     -0.00423348	     -0.00997260	     -0.01023430	      0.00565868
      0.93300053	     -0.00420848	     -0.00993178	     -0.01018957	      0.00567422
      0.93317921	     -0.00418377	     -0.00989120	     -0.01014518	      0.00568892
      0.93335789	     -0.00415936	     -0.00985085	     -0.01010111	      0.00570281
      0.93357253	     -0.00413041	     -0.00980269	     -0.01004862	      0.00571848
      0.93378717	     -0.00410187	     -0.00975486	     -0.00999659	      0.00573307
      0.93394474	     -0.00408117	     -0.00971996	     -0.00995869	      0.00574313
      0.93413914	     -0.00405594	     -0.00967715	     -0.00991228	      0.00575480
      0.93433354	     -0.00403102	     -0.00963461	     -0.00986624	      0.00576570
      0.93452554	     -0.00400672	     -0.00959286	     -0.00982113	      0.00577573
      0.93471754	     -0.00398273	     -0.00955136	     -0.00977637	      0.00578506
      0.93491646	     -0.00395818	     -0.00950865	     -0.00973038	      0.00579402
      0.93511538	     -0.00393396	     -0.00946621	     -0.00968475	      0.00580229
      0.93530572	     -0.00391107	     -0.00942585	     -0.00964144	      0.00580958
      0.93549606	     -0.00388846	     -0.00938575	     -0.00959846	      0.00581630
      0.93569548	     -0.00386507	     -0.00934400	     -0.00955379	      0.00582274
      0.93589490	     -0.00384198	     -0.00930252	     -0.00950947	      0.00582860
      0.93607864	     -0.00382097	     -0.00926454	     -0.00946895	      0.00583351
      0.93626237	     -0.00380020	     -0.00922679	     -0.00942874	      0.00583796
      0.93646337	     -0.00377776	     -0.00918574	     -0.00938508	      0.00584233
      0.93666438	     -0.00375561	     -0.00914497	     -0.00934176	      0.00584620
      0.93683107	     -0.00373746	     -0.00911136	     -0.00930611	      0.00584905
      0.93703878	     -0.00371510	     -0.00906973	     -0.00926200	      0.00585216
      0.93724650	     -0.00369304	     -0.00902838	     -0.00921826	      0.00585480
      0.93740657	     -0.00367623	     -0.00899671	     -0.00918479	      0.00585654
      0.93760049	     -0.00365610	     -0.00895856	     -0.00914453	      0.00585830
      0.93779440	     -0.00363622	     -0.00892065	     -0.00910457	      0.00585970
      0.93798962	     -0.00361644	     -0.00888273	     -0.00906465	      0.00586077
      0.93818484	     -0.00359691	     -0.00884505	     -0.00902503	      0.00586151
      0.93836234	     -0.00357935	     -0.00881100	     -0.00898927	      0.00586190
      0.93853985	     -0.00356199	     -0.00877714	     -0.00895375	      0.00586205
      0.93873937	     -0.00354270	     -0.00873932	     -0.00891411	      0.00586193
      0.93893890	     -0.00352365	     -0.00870175	     -0.00887477	      0.00586153
      0.93909528	     -0.00350888	     -0.00867247	     -0.00884416	      0.00586101
      0.93929605	     -0.00349013	     -0.00863510	     -0.00880511	      0.00586012
      0.93949683	     -0.00347161	     -0.00859797	     -0.00876636	      0.00585897
      0.93965558	     -0.00345712	     -0.00856879	     -0.00873593	      0.00585789
      0.93985404	     -0.00343922	     -0.00853252	     -0.00869815	      0.00585634
      0.94005250	     -0.00342152	     -0.00849648	     -0.00866065	      0.00585457
      0.94021411	     -0.00340727	     -0.00846731	     -0.00863032	      0.00585298
      0.94042542	     -0.00338885	     -0.00842940	     -0.00859094	      0.00585071
      0.94063672	     -0.00337066	     -0.00839176	     -0.00855187	      0.00584822
      0.94079261	     -0.00335739	     -0.00836415	     -0.00852324	      0.00584626
      0.94094850	     -0.00334425	     -0.00833668	     -0.00849478	      0.00584419
      0.94112193	     -0.00332977	     -0.00830629	     -0.00846331	      0.00584177
      0.94129535	     -0.00331544	     -0.00827607	     -0.00843204	      0.00583924
      0.94148522	     -0.00329992	     -0.00824319	     -0.00839803	      0.00583633
      0.94167508	     -0.00328458	     -0.00821050	     -0.00836426	      0.00583330
      0.94183086	     -0.00327212	     -0.00818384	     -0.00833674	      0.00583073
      0.94203502	     -0.00325596	     -0.00814910	     -0.00830089	      0.00582723
      0.94223919	     -0.00324000	     -0.00811460	     -0.00826531	      0.00582361
      0.94239879	     -0.00322766	     -0.00808778	     -0.00823768	      0.00582070
      0.94255839	     -0.00321543	     -0.00806111	     -0.00821022	      0.00581772
      0.94273271	     -0.00320220	     -0.00803213	     -0.00818040	      0.00581439
      0.94290702	     -0.00318911	     -0.00800333	     -0.00815076	      0.00581098
      0.94308839	     -0.00317563	     -0.00797353	     -0.00812013	      0.00580736
      0.94326977	     -0.00316229	     -0.00794390	     -0.00808969	      0.00580367
      0.94342452	     -0.00315102	     -0.00791877	     -0.00806388	      0.00580047
      0.94363789	     -0.00313564	     -0.00788432	     -0.00802852	      0.00579598
      0.94385126	     -0.00312045	     -0.00785012	     -0.00799343	      0.00579141
      0.94398554	     -0.00311099	     -0.00782871	     -0.00797148	      0.00578849
      0.94411983	     -0.00310160	     -0.00780740	     -0.00794964	      0.00578555
      0.94430474	     -0.00308878	     -0.00777821	     -0.00791973	      0.00578145
      0.94448966	     -0.00307610	     -0.00774920	     -0.00789002	      0.00577730
      0.94465552	     -0.00306484	     -0.00772332	     -0.00786353	      0.00577354
      0.94482138	     -0.00305369	     -0.00769759	     -0.00783719	      0.00576974
      0.94497594	     -0.00304339	     -0.00767374	     -0.00781279	      0.00576618
      0.94518539	     -0.00302957	     -0.00764161	     -0.00777993	      0.00576131
      0.94539483	     -0.00301592	     -0.00760970	     -0.00774731	      0.00575640
      0.94554036	     -0.00300652	     -0.00758765	     -0.00772478	      0.00575296
      0.94568589	     -0.00299721	     -0.00756572	     -0.00770237	      0.00574951
      0.94582241	     -0.00298854	     -0.00754524	     -0.00768145	      0.00574625
      0.94604103	     -0.00297478	     -0.00751263	     -0.00764815	      0.00574102
      0.94619421	     -0.00296525	     -0.00748992	     -0.00762496	      0.00573733
      0.94634740	     -0.00295579	     -0.00746732	     -0.00760190	      0.00573363
      0.94650059	     -0.00294641	     -0.00744484	     -0.00757895	      0.00572991
      0.94665659	     -0.00293695	     -0.00742206	     -0.00755571	      0.00572612
      0.94686760	     -0.00292427	     -0.00739144	     -0.00752447	      0.00572097
      0.94707860	     -0.00291173	     -0.00736103	     -0.00749346	      0.00571581
      0.94722277	     -0.00290325	     -0.00734037	     -0.00747239	      0.00571228
      0.94736694	     -0.00289484	     -0.00731981	     -0.00745143	      0.00570874
      0.94753239	     -0.00288526	     -0.00729634	     -0.00742750	      0.00570468
      0.94774052	     -0.00287334	     -0.00726700	     -0.00739759	      0.00569956
      0.94792882	     -0.00286266	     -0.00724062	     -0.00737070	      0.00569492
      0.94816156	     -0.00284961	     -0.00720824	     -0.00733770	      0.00568919
      0.94830967	     -0.00284139	     -0.00718777	     -0.00731684	      0.00568554
      0.94849029	     -0.00283146	     -0.00716294	     -0.00729153	      0.00568110
      0.94866271	     -0.00282206	     -0.00713937	     -0.00726752	      0.00567685
      0.94888166	     -0.00281025	     -0.00710964	     -0.00723722	      0.00567147
      0.94902423	     -0.00280264	     -0.00709039	     -0.00721761	      0.00566797
      0.94924940	     -0.00279072	     -0.00706018	     -0.00718682	      0.00566245
      0.94939209	     -0.00278324	     -0.00704116	     -0.00716743	      0.00565896
      0.94953477	     -0.00277582	     -0.00702222	     -0.00714813	      0.00565548
      0.94971387	     -0.00276658	     -0.00699857	     -0.00712403	      0.00565111
      0.94990293	     -0.00275692	     -0.00697377	     -0.00709874	      0.00564651
      0.95009199	     -0.00274735	     -0.00694911	     -0.00707361	      0.00564192
      0.95024750	     -0.00273956	     -0.00692895	     -0.00705306	      0.00563816
      0.95040301	     -0.00273182	     -0.00690889	     -0.00703261	      0.00563440
      0.95057789	     -0.00272319	     -0.00688646	     -0.00700973	      0.00563019
      0.95075276	     -0.00271464	     -0.00686415	     -0.00698698	      0.00562599
      0.95092764	     -0.00270616	     -0.00684198	     -0.00696436	      0.00562181
      0.95108328	     -0.00269868	     -0.00682235	     -0.00694434	      0.00561810
      0.95123892	     -0.00269126	     -0.00680282	     -0.00692441	      0.00561440
      0.95139456	     -0.00268389	     -0.00678340	     -0.00690459	      0.00561072
      0.95156366	     -0.00267596	     -0.00676240	     -0.00688316	      0.00560673
      0.95173276	     -0.00266809	     -0.00674153	     -0.00686184	      0.00560275
      0.95190186	     -0.00266028	     -0.00672077	     -0.00684064	      0.00559879
      0.95207096	     -0.00265254	     -0.00670013	     -0.00681956	      0.00559485
      0.95221085	     -0.00264619	     -0.00668314	     -0.00680220	      0.00559160
      0.95235074	     -0.00263988	     -0.00666623	     -0.00678492	      0.00558837
      0.95253303	     -0.00263172	     -0.00664431	     -0.00676251	      0.00558417
      0.95271532	     -0.00262364	     -0.00662253	     -0.00674023	      0.00557999
      0.95285305	     -0.00261758	     -0.00660615	     -0.00672349	      0.00557685
      0.95299078	     -0.00261156	     -0.00658985	     -0.00670681	      0.00557372
      0.95317360	     -0.00260363	     -0.00656834	     -0.00668479	      0.00556958
      0.95335641	     -0.00259577	     -0.00654695	     -0.00666289	      0.00556547
      0.95349308	     -0.00258994	     -0.00653105	     -0.00664660	      0.00556241
      0.95362974	     -0.00258415	     -0.00651521	     -0.00663038	      0.00555936
      0.95381300	     -0.00257644	     -0.00649410	     -0.00660874	      0.00555530
      0.95399626	     -0.00256880	     -0.00647311	     -0.00658722	      0.00555126
      0.95412931	     -0.00256329	     -0.00645795	     -0.00657167	      0.00554834
      0.95426237	     -0.00255782	     -0.00644286	     -0.00655618	      0.00554544
      0.95444662	     -0.00255030	     -0.00642207	     -0.00653485	      0.00554143
      0.95463087	     -0.00254285	     -0.00640141	     -0.00651363	      0.00553746
      0.95476180	     -0.00253759	     -0.00638681	     -0.00649862	      0.00553465
      0.95489273	     -0.00253236	     -0.00637227	     -0.00648368	      0.00553185
      0.95507746	     -0.00252504	     -0.00635186	     -0.00646269	      0.00552793
      0.95526219	     -0.00251779	     -0.00633157	     -0.00644183	      0.00552403
      0.95539084	     -0.00251277	     -0.00631752	     -0.00642736	      0.00552133
      0.95551949	     -0.00250778	     -0.00630353	     -0.00641296	      0.00551864
      0.95570454	     -0.00250066	     -0.00628351	     -0.00639233	      0.00551480
      0.95588959	     -0.00249360	     -0.00626361	     -0.00637182	      0.00551099
      0.95601650	     -0.00248879	     -0.00625004	     -0.00635782	      0.00550839
      0.95614342	     -0.00248400	     -0.00623652	     -0.00634387	      0.00550580
      0.95632880	     -0.00247707	     -0.00621688	     -0.00632360	      0.00550205
      0.95651418	     -0.00247019	     -0.00619735	     -0.00630343	      0.00549832
      0.95663892	     -0.00246560	     -0.00618429	     -0.00628993	      0.00549583
      0.95676366	     -0.00246103	     -0.00617127	     -0.00627647	      0.00549334
      0.95694899	     -0.00245429	     -0.00615204	     -0.00625657	      0.00548968
      0.95713433	     -0.00244760	     -0.00613292	     -0.00623678	      0.00548605
      0.95725823	     -0.00244316	     -0.00612021	     -0.00622361	      0.00548364
      0.95738213	     -0.00243874	     -0.00610755	     -0.00621049	      0.00548123
      0.95756817	     -0.00243216	     -0.00608863	     -0.00619088	      0.00547765
      0.95773384	     -0.00242634	     -0.00607189	     -0.00617350	      0.00547449
      0.95787780	     -0.00242132	     -0.00605742	     -0.00615848	      0.00547176
      0.95802175	     -0.00241633	     -0.00604301	     -0.00614351	      0.00546904
      0.95820280	     -0.00241010	     -0.00602499	     -0.00612478	      0.00546565
      0.95833754	     -0.00240549	     -0.00601166	     -0.00611090	      0.00546315
      0.95847228	     -0.00240092	     -0.00599838	     -0.00609708	      0.00546066
      0.95863854	     -0.00239530	     -0.00598208	     -0.00608010	      0.00545760
      0.95880330	     -0.00238978	     -0.00596601	     -0.00606336	      0.00545460
      0.95896806	     -0.00238430	     -0.00595004	     -0.00604669	      0.00545162
      0.95913282	     -0.00237885	     -0.00593415	     -0.00603010	      0.00544867
      0.95926978	     -0.00237435	     -0.00592101	     -0.00601638	      0.00544623
      0.95940674	     -0.00236988	     -0.00590793	     -0.00600270	      0.00544380
      0.95954370	     -0.00236543	     -0.00589491	     -0.00598908	      0.00544140
      0.95972395	     -0.00235962	     -0.00587786	     -0.00597124	      0.00543825
      0.95987848	     -0.00235467	     -0.00586333	     -0.00595602	      0.00543557
      0.96003302	     -0.00234976	     -0.00584887	     -0.00594086	      0.00543292
      0.96018755	     -0.00234487	     -0.00583449	     -0.00592577	      0.00543028
      0.96032478	     -0.00234056	     -0.00582178	     -0.00591243	      0.00542796
      0.96046201	     -0.00233628	     -0.00580913	     -0.00589913	      0.00542565
      0.96064008	     -0.00233075	     -0.00579280	     -0.00588196	      0.00542268
      0.96077667	     -0.00232654	     -0.00578034	     -0.00586885	      0.00542042
      0.96091325	     -0.00232235	     -0.00576794	     -0.00585579	      0.00541817
      0.96104984	     -0.00231819	     -0.00575560	     -0.00584278	      0.00541594
      0.96122877	     -0.00231277	     -0.00573951	     -0.00582581	      0.00541304
      0.96137889	     -0.00230825	     -0.00572609	     -0.00581164	      0.00541063
      0.96152900	     -0.00230376	     -0.00571274	     -0.00579753	      0.00540824
      0.96167912	     -0.00229930	     -0.00569945	     -0.00578348	      0.00540587
      0.96182924	     -0.00229486	     -0.00568624	     -0.00576949	      0.00540351
      0.96197935	     -0.00229045	     -0.00567308	     -0.00575556	      0.00540118
      0.96212947	     -0.00228607	     -0.00566000	     -0.00574168	      0.00539886
      0.96227958	     -0.00228171	     -0.00564698	     -0.00572787	      0.00539656
      0.96242970	     -0.00227738	     -0.00563403	     -0.00571411	      0.00539428
      0.96257981	     -0.00227308	     -0.00562114	     -0.00570041	      0.00539202
      0.96271064	     -0.00226935	     -0.00560996	     -0.00568851	      0.00539007
      0.96284147	     -0.00226563	     -0.00559883	     -0.00567666	      0.00538812
      0.96302013	     -0.00226060	     -0.00558371	     -0.00566055	      0.00538550
      0.96315556	     -0.00225680	     -0.00557231	     -0.00564838	      0.00538352
      0.96329100	     -0.00225302	     -0.00556096	     -0.00563627	      0.00538156
      0.96342643	     -0.00224927	     -0.00554966	     -0.00562419	      0.00537962
      0.96360240	     -0.00224442	     -0.00553506	     -0.00560857	      0.00537711
      0.96374631	     -0.00224047	     -0.00552319	     -0.00559586	      0.00537508
      0.96389023	     -0.00223655	     -0.00551137	     -0.00558319	      0.00537307
      0.96403414	     -0.00223265	     -0.00549961	     -0.00557057	      0.00537107
      0.96417805	     -0.00222878	     -0.00548790	     -0.00555800	      0.00536909
      0.96432197	     -0.00222492	     -0.00547625	     -0.00554548	      0.00536713
      0.96446588	     -0.00222108	     -0.00546466	     -0.00553301	      0.00536519
      0.96460979	     -0.00221727	     -0.00545313	     -0.00552059	      0.00536326
      0.96476914	     -0.00221307	     -0.00544042	     -0.00550689	      0.00536114
      0.96492849	     -0.00220889	     -0.00542779	     -0.00549326	      0.00535905
      0.96505409	     -0.00220562	     -0.00541787	     -0.00548255	      0.00535741
      0.96517969	     -0.00220236	     -0.00540800	     -0.00547187	      0.00535578
      0.96536358	     -0.00219762	     -0.00539363	     -0.00545631	      0.00535343
      0.96549277	     -0.00219431	     -0.00538358	     -0.00544543	      0.00535179
      0.96562196	     -0.00219101	     -0.00537358	     -0.00543458	      0.00535016
      0.96578281	     -0.00218693	     -0.00536119	     -0.00542113	      0.00534816
      0.96593622	     -0.00218305	     -0.00534943	     -0.00540835	      0.00534626
      0.96608963	     -0.00217920	     -0.00533774	     -0.00539562	      0.00534439
      0.96624304	     -0.00217538	     -0.00532610	     -0.00538295	      0.00534253
      0.96637216	     -0.00217217	     -0.00531636	     -0.00537232	      0.00534098
      0.96650129	     -0.00216898	     -0.00530666	     -0.00536173	      0.00533945
      0.96663041	     -0.00216580	     -0.00529700	     -0.00535117	      0.00533793
      0.96681034	     -0.00216140	     -0.00528361	     -0.00533653	      0.00533583
      0.96694623	     -0.00215810	     -0.00527355	     -0.00532551	      0.00533426
      0.96708213	     -0.00215481	     -0.00526354	     -0.00531453	      0.00533271
      0.96721802	     -0.00215153	     -0.00525357	     -0.00530360	      0.00533117
      0.96739386	     -0.00214732	     -0.00524074	     -0.00528950	      0.00532919
      0.96751493	     -0.00214444	     -0.00523196	     -0.00527983	      0.00532785
      0.96763599	     -0.00214157	     -0.00522321	     -0.00527020	      0.00532652
      0.96780186	     -0.00213765	     -0.00521128	     -0.00525705	      0.00532471
      0.96796179	     -0.00213390	     -0.00519984	     -0.00524442	      0.00532299
      0.96812173	     -0.00213016	     -0.00518846	     -0.00523184	      0.00532129
      0.96825231	     -0.00212713	     -0.00517922	     -0.00522161	      0.00531992
      0.96838288	     -0.00212411	     -0.00517002	     -0.00521142	      0.00531856
      0.96854858	     -0.00212030	     -0.00515840	     -0.00519853	      0.00531685
      0.96868079	     -0.00211728	     -0.00514918	     -0.00518829	      0.00531550
      0.96881300	     -0.00211427	     -0.00514000	     -0.00517809	      0.00531416
      0.96894522	     -0.00211127	     -0.00513086	     -0.00516791	      0.00531284
      0.96912353	     -0.00210725	     -0.00511860	     -0.00515425	      0.00531108
      0.96924206	     -0.00210459	     -0.00511050	     -0.00514520	      0.00530992
      0.96936059	     -0.00210194	     -0.00510242	     -0.00513618	      0.00530878
      0.96952745	     -0.00209823	     -0.00509111	     -0.00512353	      0.00530718
      0.96968715	     -0.00209469	     -0.00508034	     -0.00511147	      0.00530567
      0.96984685	     -0.00209118	     -0.00506964	     -0.00509946	      0.00530418
      0.96997478	     -0.00208838	     -0.00506110	     -0.00508988	      0.00530300
      0.97010270	     -0.00208559	     -0.00505261	     -0.00508032	      0.00530184
      0.97026769	     -0.00208201	     -0.00504170	     -0.00506805	      0.00530035
      0.97039894	     -0.00207918	     -0.00503307	     -0.00505832	      0.00529918
      0.97053020	     -0.00207636	     -0.00502448	     -0.00504862	      0.00529803
      0.97066145	     -0.00207355	     -0.00501593	     -0.00503896	      0.00529688
      0.97083493	     -0.00206985	     -0.00500468	     -0.00502624	      0.00529539
      0.97095409	     -0.00206733	     -0.00499700	     -0.00501753	      0.00529438
      0.97107324	     -0.00206481	     -0.00498935	     -0.00500885	      0.00529338
      0.97123544	     -0.00206141	     -0.00497898	     -0.00499707	      0.00529204
      0.97138905	     -0.00205819	     -0.00496922	     -0.00498597	      0.00529078
      0.97154265	     -0.00205500	     -0.00495951	     -0.00497490	      0.00528954
      0.97167005	     -0.00205236	     -0.00495149	     -0.00496576	      0.00528853
      0.97179744	     -0.00204974	     -0.00494351	     -0.00495665	      0.00528752
      0.97195714	     -0.00204646	     -0.00493356	     -0.00494526	      0.00528629
      0.97208920	     -0.00204376	     -0.00492537	     -0.00493588	      0.00528527
      0.97222125	     -0.00204107	     -0.00491721	     -0.00492653	      0.00528428
      0.97235331	     -0.00203840	     -0.00490910	     -0.00491722	      0.00528329
      0.97251477	     -0.00203514	     -0.00489923	     -0.00490587	      0.00528210
      0.97263830	     -0.00203266	     -0.00489171	     -0.00489721	      0.00528121
      0.97276184	     -0.00203019	     -0.00488423	     -0.00488858	      0.00528032
      0.97291374	     -0.00202717	     -0.00487507	     -0.00487801	      0.00527925
      0.97305816	     -0.00202431	     -0.00486641	     -0.00486800	      0.00527824
      0.97320259	     -0.00202146	     -0.00485779	     -0.00485802	      0.00527725
      0.97334701	     -0.00201862	     -0.00484921	     -0.00484807	      0.00527628
      0.97347046	     -0.00201621	     -0.00484192	     -0.00483960	      0.00527546
      0.97359390	     -0.00201380	     -0.00483465	     -0.00483116	      0.00527465
      0.97371734	     -0.00201141	     -0.00482742	     -0.00482274	      0.00527385
      0.97390437	     -0.00200779	     -0.00481652	     -0.00481003	      0.00527266
      0.97401454	     -0.00200567	     -0.00481013	     -0.00480257	      0.00527197
      0.97412472	     -0.00200356	     -0.00480377	     -0.00479513	      0.00527128
      0.97429827	     -0.00200025	     -0.00479380	     -0.00478345	      0.00527023
      0.97442104	     -0.00199792	     -0.00478678	     -0.00477522	      0.00526949
      0.97466987	     -0.00199322	     -0.00477265	     -0.00475861	      0.00526804
      0.97476656	     -0.00199140	     -0.00476719	     -0.00475218	      0.00526749
      0.97488895	     -0.00198911	     -0.00476031	     -0.00474407	      0.00526680
      0.97510182	     -0.00198515	     -0.00474840	     -0.00473002	      0.00526562
      0.97533057	     -0.00198091	     -0.00473572	     -0.00471500	      0.00526439
      0.97543466	     -0.00197899	     -0.00472997	     -0.00470819	      0.00526384
      0.97556158	     -0.00197667	     -0.00472300	     -0.00469991	      0.00526318
      0.97574051	     -0.00197340	     -0.00471323	     -0.00468829	      0.00526228
      0.97586752	     -0.00197109	     -0.00470633	     -0.00468006	      0.00526165
      0.97599453	     -0.00196878	     -0.00469946	     -0.00467186	      0.00526103
      0.97612155	     -0.00196649	     -0.00469262	     -0.00466369	      0.00526042
      0.97629122	     -0.00196344	     -0.00468353	     -0.00465281	      0.00525963
      0.97640544	     -0.00196140	     -0.00467744	     -0.00464551	      0.00525910
      0.97651965	     -0.00195936	     -0.00467137	     -0.00463823	      0.00525859
      0.97667915	     -0.00195652	     -0.00466295	     -0.00462810	      0.00525788
      0.97682671	     -0.00195391	     -0.00465519	     -0.00461876	      0.00525725
      0.97697427	     -0.00195132	     -0.00464748	     -0.00460946	      0.00525663
      0.97709720	     -0.00194916	     -0.00464109	     -0.00460173	      0.00525612
      0.97722013	     -0.00194701	     -0.00463472	     -0.00459402	      0.00525563
      0.97737243	     -0.00194436	     -0.00462687	     -0.00458451	      0.00525503
      0.97750255	     -0.00194210	     -0.00462020	     -0.00457641	      0.00525453
      0.97763267	     -0.00193985	     -0.00461355	     -0.00456833	      0.00525404
      0.97776279	     -0.00193761	     -0.00460694	     -0.00456028	      0.00525357
      0.97789291	     -0.00193538	     -0.00460036	     -0.00455225	      0.00525310
      0.97802303	     -0.00193315	     -0.00459381	     -0.00454424	      0.00525265
      0.97818044	     -0.00193047	     -0.00458593	     -0.00453459	      0.00525212
      0.97829592	     -0.00192851	     -0.00458017	     -0.00452754	      0.00525174
      0.97841141	     -0.00192656	     -0.00457444	     -0.00452050	      0.00525137
      0.97856378	     -0.00192400	     -0.00456691	     -0.00451124	      0.00525089
      0.97870566	     -0.00192162	     -0.00455994	     -0.00450265	      0.00525047
      0.97884755	     -0.00191925	     -0.00455300	     -0.00449409	      0.00525005
      0.97897216	     -0.00191717	     -0.00454694	     -0.00448660	      0.00524970
      0.97909677	     -0.00191511	     -0.00454090	     -0.00447912	      0.00524936
      0.97922138	     -0.00191305	     -0.00453490	     -0.00447167	      0.00524903
      0.97937472	     -0.00191052	     -0.00452754	     -0.00446253	      0.00524863
      0.97950477	     -0.00190839	     -0.00452133	     -0.00445480	      0.00524831
      0.97963482	     -0.00190626	     -0.00451515	     -0.00444710	      0.00524800
      0.97976488	     -0.00190414	     -0.00450900	     -0.00443941	      0.00524770
      0.97989493	     -0.00190203	     -0.00450288	     -0.00443176	      0.00524742
      0.98002498	     -0.00189993	     -0.00449679	     -0.00442412	      0.00524714
      0.98015503	     -0.00189783	     -0.00449072	     -0.00441651	      0.00524688
      0.98028508	     -0.00189575	     -0.00448469	     -0.00440892	      0.00524662
      0.98041513	     -0.00189367	     -0.00447868	     -0.00440135	      0.00524638
      0.98054519	     -0.00189159	     -0.00447270	     -0.00439381	      0.00524615
      0.98067524	     -0.00188952	     -0.00446675	     -0.00438628	      0.00524593
      0.98083228	     -0.00188704	     -0.00445960	     -0.00437723	      0.00524568
      0.98094258	     -0.00188530	     -0.00445460	     -0.00437089	      0.00524552
      0.98105288	     -0.00188356	     -0.00444963	     -0.00436457	      0.00524536
      0.98120848	     -0.00188113	     -0.00444264	     -0.00435568	      0.00524515
      0.98135198	     -0.00187889	     -0.00443623	     -0.00434750	      0.00524497
      0.98149549	     -0.00187665	     -0.00442986	     -0.00433935	      0.00524481
      0.98161404	     -0.00187482	     -0.00442461	     -0.00433264	      0.00524469
      0.98173259	     -0.00187298	     -0.00441940	     -0.00432595	      0.00524457
      0.98188108	     -0.00187070	     -0.00441289	     -0.00431759	      0.00524444
      0.98200942	     -0.00186873	     -0.00440730	     -0.00431039	      0.00524434
      0.98213776	     -0.00186677	     -0.00440173	     -0.00430321	      0.00524425
      0.98226610	     -0.00186481	     -0.00439619	     -0.00429605	      0.00524417
      0.98239444	     -0.00186286	     -0.00439067	     -0.00428891	      0.00524410
      0.98252278	     -0.00186092	     -0.00438518	     -0.00428180	      0.00524404
      0.98265112	     -0.00185898	     -0.00437972	     -0.00427470	      0.00524399
      0.98277947	     -0.00185705	     -0.00437428	     -0.00426762	      0.00524396
      0.98290781	     -0.00185513	     -0.00436887	     -0.00426056	      0.00524393
      0.98303615	     -0.00185321	     -0.00436348	     -0.00425353	      0.00524392
      0.98316449	     -0.00185130	     -0.00435812	     -0.00424651	      0.00524392
      0.98329283	     -0.00184940	     -0.00435279	     -0.00423952	      0.00524392
      0.98342117	     -0.00184750	     -0.00434748	     -0.00423254	      0.00524394
      0.98354951	     -0.00184560	     -0.00434219	     -0.00422558	      0.00524397
      0.98367785	     -0.00184372	     -0.00433693	     -0.00421865	      0.00524401
      0.98380619	     -0.00184184	     -0.00433170	     -0.00421173	      0.00524406
      0.98393454	     -0.00183996	     -0.00432649	     -0.00420483	      0.00524412
      0.98406288	     -0.00183810	     -0.00432130	     -0.00419796	      0.00524420
      0.98419122	     -0.00183623	     -0.00431614	     -0.00419110	      0.00524428
      0.98431956	     -0.00183438	     -0.00431101	     -0.00418426	      0.00524438
      0.98444790	     -0.00183253	     -0.00430590	     -0.00417744	      0.00524448
      0.98457624	     -0.00183068	     -0.00430081	     -0.00417064	      0.00524460
      0.98470458	     -0.00182884	     -0.00429575	     -0.00416386	      0.00524473
      0.98483292	     -0.00182701	     -0.00429071	     -0.00415710	      0.00524486
      0.98496126	     -0.00182518	     -0.00428570	     -0.00415036	      0.00524501
      0.98508961	     -0.00182336	     -0.00428071	     -0.00414363	      0.00524517
      0.98521795	     -0.00182155	     -0.00427574	     -0.00413693	      0.00524535
      0.98534629	     -0.00181974	     -0.00427080	     -0.00413024	      0.00524553
      0.98547463	     -0.00181793	     -0.00426588	     -0.00412358	      0.00524572
      0.98560297	     -0.00181614	     -0.00426099	     -0.00411693	      0.00524592
      0.98573131	     -0.00181434	     -0.00425612	     -0.00411030	      0.00524614
      0.98585965	     -0.00181255	     -0.00425128	     -0.00410369	      0.00524636
      0.98598799	     -0.00181077	     -0.00424645	     -0.00409710	      0.00524660
      0.98611633	     -0.00180900	     -0.00424165	     -0.00409052	      0.00524685
      0.98622958	     -0.00180743	     -0.00423744	     -0.00408474	      0.00524707
      0.98634283	     -0.00180588	     -0.00423324	     -0.00407896	      0.00524731
      0.98648619	     -0.00180391	     -0.00422795	     -0.00407168	      0.00524762
      0.98662955	     -0.00180195	     -0.00422269	     -0.00406442	      0.00524794
      0.98673504	     -0.00180051	     -0.00421884	     -0.00405909	      0.00524819
      0.98684052	     -0.00179908	     -0.00421501	     -0.00405377	      0.00524844
      0.98700062	     -0.00179691	     -0.00420922	     -0.00404572	      0.00524884
      0.98712696	     -0.00179520	     -0.00420467	     -0.00403939	      0.00524917
      0.98725331	     -0.00179350	     -0.00420015	     -0.00403307	      0.00524951
      0.98737965	     -0.00179180	     -0.00419565	     -0.00402678	      0.00524986
      0.98750600	     -0.00179011	     -0.00419117	     -0.00402050	      0.00525022
      0.98763234	     -0.00178842	     -0.00418671	     -0.00401423	      0.00525059
      0.98775869	     -0.00178674	     -0.00418227	     -0.00400799	      0.00525097
      0.98788503	     -0.00178506	     -0.00417786	     -0.00400176	      0.00525136
      0.98801138	     -0.00178339	     -0.00417347	     -0.00399554	      0.00525176
      0.98813772	     -0.00178173	     -0.00416909	     -0.00398935	      0.00525217
      0.98826406	     -0.00178006	     -0.00416474	     -0.00398317	      0.00525259
      0.98839041	     -0.00177841	     -0.00416042	     -0.00397701	      0.00525303
      0.98851675	     -0.00177675	     -0.00415611	     -0.00397086	      0.00525347
      0.98862995	     -0.00177528	     -0.00415227	     -0.00396537	      0.00525388
      0.98874315	     -0.00177381	     -0.00414844	     -0.00395989	      0.00525429
      0.98885636	     -0.00177234	     -0.00414464	     -0.00395442	      0.00525471
      0.98901926	     -0.00177023	     -0.00413919	     -0.00394658	      0.00525534
      0.98912918	     -0.00176881	     -0.00413553	     -0.00394130	      0.00525577
      0.98923910	     -0.00176740	     -0.00413189	     -0.00393604	      0.00525621
      0.98938503	     -0.00176553	     -0.00412708	     -0.00392907	      0.00525680
      0.98951335	     -0.00176389	     -0.00412287	     -0.00392296	      0.00525734
      0.98964168	     -0.00176225	     -0.00411868	     -0.00391686	      0.00525788
      0.98977001	     -0.00176062	     -0.00411452	     -0.00391078	      0.00525844
      0.98989833	     -0.00175900	     -0.00411038	     -0.00390472	      0.00525901
      0.99001075	     -0.00175758	     -0.00410676	     -0.00389942	      0.00525951
      0.99012317	     -0.00175616	     -0.00410317	     -0.00389413	      0.00526003
      0.99026188	     -0.00175441	     -0.00409875	     -0.00388763	      0.00526068
      0.99040060	     -0.00175268	     -0.00409436	     -0.00388114	      0.00526134
      0.99050550	     -0.00175137	     -0.00409106	     -0.00387625	      0.00526184
      0.99061040	     -0.00175006	     -0.00408777	     -0.00387137	      0.00526236
      0.99076290	     -0.00174816	     -0.00408301	     -0.00386429	      0.00526312
      0.99087170	     -0.00174681	     -0.00407963	     -0.00385926	      0.00525595
      0.99098050	     -0.00174547	     -0.00407627	     -0.00385423	      0.00514887
      0.99114380	     -0.00174345	     -0.00407125	     -0.00384671	      0.00476588
      0.99126453	     -0.00174197	     -0.00406756	     -0.00384117	      0.00432169
      0.99138527	     -0.00174049	     -0.00406388	     -0.00383564	      0.00375017
      0.99150600	     -0.00173901	     -0.00406023	     -0.00383013	      0.00306003
      0.99162674	     -0.00173754	     -0.00405659	     -0.00382462	      0.00225999
      0.99177948	     -0.00173569	     -0.00405202	     -0.00381768	      0.00110382
      0.99188260	     -0.00173444	     -0.00404895	     -0.00381301	      0.00024016
      0.99198572	     -0.00173319	     -0.00404589	     -0.00380835	     -0.00068461
      0.99213580	     -0.00173138	     -0.00404146	     -0.00380158	     -0.00212945
      0.99226828	     -0.00172978	     -0.00403757	     -0.00379562	     -0.00349176
      0.99240077	     -0.00172819	     -0.00403370	     -0.00378968	     -0.00492520
      0.99251594	     -0.00172681	     -0.00403036	     -0.00378452	     -0.00622184
      0.99263111	     -0.00172544	     -0.00402703	     -0.00377938	     -0.00755943
      0.99274628	     -0.00172406	     -0.00402371	     -0.00377426	     -0.00893254
      0.99288969	     -0.00172236	     -0.00401961	     -0.00376789	     -0.01068433
      0.99300791	     -0.00172096	     -0.00401624	     -0.00376265	     -0.01215751
      0.99312614	     -0.00171956	     -0.00401289	     -0.00375743	     -0.01365190
      0.99324436	     -0.00171816	     -0.00400955	     -0.00375222	     -0.01516318
      0.99336259	     -0.00171677	     -0.00400623	     -0.00374702	     -0.01668741
      0.99350820	     -0.00171505	     -0.00400217	     -0.00374063	     -0.01857725
      0.99361568	     -0.00171379	     -0.00399918	     -0.00373593	     -0.01997766
      0.99372316	     -0.00171253	     -0.00399621	     -0.00373124	     -0.02138030
      0.99386313	     -0.00171089	     -0.00399235	     -0.00372514	     -0.02320713
      0.99400311	     -0.00170926	     -0.00398852	     -0.00371907	     -0.02503043
      0.99410908	     -0.00170803	     -0.00398563	     -0.00371448	     -0.02640619
      0.99421504	     -0.00170679	     -0.00398275	     -0.00370990	     -0.02777657
      0.99435520	     -0.00170517	     -0.00397896	     -0.00370386	     -0.02957879
      0.99448221	     -0.00170369	     -0.00397555	     -0.00369840	     -0.03120000
      0.99460923	     -0.00170222	     -0.00397215	     -0.00369295	     -0.03280800
      0.99473625	     -0.00170075	     -0.00396876	     -0.00368752	     -0.03440133
      0.99484525	     -0.00169950	     -0.00396587	     -0.00368287	     -0.03575589
      0.99495424	     -0.00169824	     -0.00396299	     -0.00367823	     -0.03709796
      0.99508669	     -0.00169672	     -0.00395951	     -0.00367260	     -0.03871100
      0.99521914	     -0.00169519	     -0.00395604	     -0.00366699	     -0.04030356
      0.99533216	     -0.00169390	     -0.00395310	     -0.00366222	     -0.04164570
      0.99544519	     -0.00169260	     -0.00395017	     -0.00365745	     -0.04297173
      0.99555822	     -0.00169130	     -0.00394724	     -0.00365270	     -0.04428121
      0.99570339	     -0.00168964	     -0.00394351	     -0.00364661	     -0.04593821
      0.99581403	     -0.00168838	     -0.00394067	     -0.00364198	     -0.04718173
      0.99592467	     -0.00168712	     -0.00393785	     -0.00363736	     -0.04840826
      0.99605848	     -0.00168559	     -0.00393444	     -0.00363178	     -0.04986870
      0.99619230	     -0.00168406	     -0.00393106	     -0.00362623	     -0.05130354
      0.99629747	     -0.00168287	     -0.00392840	     -0.00362187	     -0.05241305
      0.99640264	     -0.00168167	     -0.00392576	     -0.00361752	     -0.05350644
      0.99654000	     -0.00168011	     -0.00392232	     -0.00361185	     -0.05490996
      0.99666541	     -0.00167868	     -0.00391920	     -0.00360669	     -0.05616714
      0.99679083	     -0.00167726	     -0.00391608	     -0.00360154	     -0.05740099
      0.99691625	     -0.00167584	     -0.00391298	     -0.00359640	     -0.05861145
      0.99702395	     -0.00167461	     -0.00391032	     -0.00359200	     -0.05963231
      0.99713166	     -0.00167339	     -0.00390767	     -0.00358761	     -0.06063591
      0.99726294	     -0.00167191	     -0.00390446	     -0.00358227	     -0.06183582
      0.99739422	     -0.00167042	     -0.00390126	     -0.00357695	     -0.06301021
      0.99750539	     -0.00166916	     -0.00389855	     -0.00357245	     -0.06398484
      0.99761656	     -0.00166790	     -0.00389586	     -0.00356796	     -0.06494134
      0.99772773	     -0.00166665	     -0.00389317	     -0.00356348	     -0.06587980
      0.99787360	     -0.00166500	     -0.00388966	     -0.00355762	     -0.06708403
      0.99798257	     -0.00166377	     -0.00388704	     -0.00355325	     -0.06796362
      0.99809153	     -0.00166253	     -0.00388443	     -0.00354889	     -0.06882629
      0.99822504	     -0.00166103	     -0.00388124	     -0.00354356	     -0.06986044
      0.99835855	     -0.00165952	     -0.00387807	     -0.00353825	     -0.07086971
      0.99846128	     -0.00165836	     -0.00387563	     -0.00353417	     -0.07162952
      0.99856401	     -0.00165720	     -0.00387320	     -0.00353010	     -0.07237493
      0.99870203	     -0.00165564	     -0.00386994	     -0.00352464	     -0.07335408
      0.99882700	     -0.00165423	     -0.00386700	     -0.00351971	     -0.07421877
      0.99895197	     -0.00165282	     -0.00386407	     -0.00351479	     -0.07506301
      0.99907693	     -0.00165141	     -0.00386115	     -0.00350989	     -0.07588710
      0.99918160	     -0.00165022	     -0.00385870	     -0.00350579	     -0.07656205
      0.99928627	     -0.00164904	     -0.00385627	     -0.00350170	     -0.07722327
      0.99941865	     -0.00164755	     -0.00385319	     -0.00349654	     -0.07804024
      0.99955103	     -0.00164605	     -0.00385012	     -0.00349139	     -0.07883596
      0.99965976	     -0.00164482	     -0.00384761	     -0.00348717	     -0.07947392
      0.99976850	     -0.00164359	     -0.00384510	     -0.00348296	     -0.08009805
      0.99987723	     -0.00164237	     -0.00384259	     -0.00347876	     -0.08070857
      1.00002720	     -0.00164067	     -0.00383915	     -0.00347298	     -0.08152872
      1.00013291	     -0.00163948	     -0.00383672	     -0.00346891	     -0.08209188
      1.00023863	     -0.00163828	     -0.00383431	     -0.00346486	     -0.08264289
      1.00037431	     -0.00163675	     -0.00383121	     -0.00345966	     -0.08333264
      1.00050999	     -0.00163521	     -0.00382811	     -0.00345448	     -0.08400315
      1.00060922	     -0.00163409	     -0.00382586	     -0.00345070	     -0.08448157
      1.00070844	     -0.00163297	     -0.00382360	     -0.00344693	     -0.08495011
      1.00084939	     -0.00163137	     -0.00382041	     -0.00344158	     -0.08559907
      1.00097539	     -0.00162994	     -0.00381755	     -0.00343681	     -0.08616297
      1.00110140	     -0.00162852	     -0.00381471	     -0.00343206	     -0.08671195
      1.00121171	     -0.00162727	     -0.00381222	     -0.00342790	     -0.08718057
      1.00132202	     -0.00162602	     -0.00380973	     -0.00342376	     -0.08763823
      1.00143233	     -0.00162477	     -0.00380725	     -0.00341962	     -0.08808513
      1.00156948	     -0.00162321	     -0.00380417	     -0.00341449	     -0.08862608
      1.00168249	     -0.00162193	     -0.00380163	     -0.00341027	     -0.08905990
      1.00179551	     -0.00162064	     -0.00379910	     -0.00340606	     -0.08948318
      1.00190852	     -0.00161936	     -0.00379657	     -0.00340186	     -0.08989613
      1.00202153	     -0.00161808	     -0.00379404	     -0.00339767	     -0.09029897
      1.00216207	     -0.00161648	     -0.00379090	     -0.00339247	     -0.09078614
      1.00226490	     -0.00161531	     -0.00378861	     -0.00338867	     -0.09113317
      1.00236774	     -0.00161414	     -0.00378631	     -0.00338488	     -0.09147239
      1.00250244	     -0.00161261	     -0.00378331	     -0.00337993	     -0.09190516
      1.00263714	     -0.00161107	     -0.00378032	     -0.00337499	     -0.09232514
      1.00273806	     -0.00160993	     -0.00377807	     -0.00337130	     -0.09263161
      1.00283898	     -0.00160878	     -0.00377583	     -0.00336761	     -0.09293121
      1.00297437	     -0.00160723	     -0.00377283	     -0.00336268	     -0.09332260
      1.00309674	     -0.00160584	     -0.00377011	     -0.00335823	     -0.09366619
      1.00321910	     -0.00160444	     -0.00376740	     -0.00335379	     -0.09400038
      1.00334147	     -0.00160304	     -0.00376469	     -0.00334937	     -0.09432539
      1.00344480	     -0.00160186	     -0.00376240	     -0.00334563	     -0.09459287
      1.00354813	     -0.00160068	     -0.00376011	     -0.00334191	     -0.09485409
      1.00367660	     -0.00159922	     -0.00375727	     -0.00333729	     -0.09517031
      1.00380506	     -0.00159775	     -0.00375443	     -0.00333268	     -0.09547729
      1.00391325	     -0.00159651	     -0.00375204	     -0.00332881	     -0.09572883
      1.00402144	     -0.00159527	     -0.00374965	     -0.00332495	     -0.09597412
      1.00412963	     -0.00159403	     -0.00374726	     -0.00332109	     -0.09621328
      1.00427048	     -0.00159242	     -0.00374415	     -0.00331608	     -0.09651569
      1.00437567	     -0.00159121	     -0.00374183	     -0.00331235	     -0.09673509
      1.00448087	     -0.00159001	     -0.00373951	     -0.00330862	     -0.09694911
      1.00461041	     -0.00158852	     -0.00373665	     -0.00330405	     -0.09720540
      1.00473996	     -0.00158704	     -0.00373379	     -0.00329948	     -0.09745388
      1.00484104	     -0.00158588	     -0.00373156	     -0.00329592	     -0.09764247
      1.00494212	     -0.00158472	     -0.00372933	     -0.00329237	     -0.09782652
      1.00507368	     -0.00158320	     -0.00372643	     -0.00328776	     -0.09805939
      1.00519450	     -0.00158182	     -0.00372376	     -0.00328354	     -0.09826676
      1.00531532	     -0.00158043	     -0.00372109	     -0.00327933	     -0.09846806
      1.00543613	     -0.00157904	     -0.00371843	     -0.00327512	     -0.09866344
      1.00553885	     -0.00157786	     -0.00371616	     -0.00327156	     -0.09882499
      1.00564157	     -0.00157667	     -0.00371389	     -0.00326800	     -0.09898244
      1.00576824	     -0.00157522	     -0.00371109	     -0.00326361	     -0.09917108
      1.00589492	     -0.00157376	     -0.00370830	     -0.00325924	     -0.09935375
      1.00600265	     -0.00157252	     -0.00370592	     -0.00325553	     -0.09950451
      1.00611038	     -0.00157127	     -0.00370354	     -0.00325183	     -0.09965113
      1.00621811	     -0.00157003	     -0.00370115	     -0.00324814	     -0.09979370
      1.00635553	     -0.00156845	     -0.00369811	     -0.00324343	     -0.09996982
      1.00646046	     -0.00156724	     -0.00369579	     -0.00323985	     -0.10010004
      1.00656539	     -0.00156603	     -0.00369347	     -0.00323628	     -0.10022667
      1.00669247	     -0.00156456	     -0.00369066	     -0.00323195	     -0.10037530
      1.00681955	     -0.00156309	     -0.00368784	     -0.00322764	     -0.10051886
      1.00692086	     -0.00156192	     -0.00368559	     -0.00322421	     -0.10062976
      1.00702216	     -0.00156075	     -0.00368335	     -0.00322079	     -0.10073757
      1.00715074	     -0.00155926	     -0.00368049	     -0.00321645	     -0.10087005
      1.00727933	     -0.00155778	     -0.00367764	     -0.00321213	     -0.10099775
      1.00738289	     -0.00155658	     -0.00367534	     -0.00320865	     -0.10109720
      1.00748644	     -0.00155538	     -0.00367303	     -0.00320518	     -0.10119367
      1.00761226	     -0.00155393	     -0.00367023	     -0.00320097	     -0.10130695
      1.00773807	     -0.00155247	     -0.00366743	     -0.00319677	     -0.10141601
      1.00784181	     -0.00155127	     -0.00366512	     -0.00319332	     -0.10150283
      1.00794555	     -0.00155007	     -0.00366281	     -0.00318987	     -0.10158689
      1.00807011	     -0.00154863	     -0.00366003	     -0.00318574	     -0.10168424
      1.00819466	     -0.00154718	     -0.00365725	     -0.00318162	     -0.10177775
      1.00829944	     -0.00154597	     -0.00365490	     -0.00317816	     -0.10185351
      1.00840421	     -0.00154475	     -0.00365256	     -0.00317471	     -0.10192666
      1.00850899	     -0.00154354	     -0.00365021	     -0.00317126	     -0.10199724
      1.00865171	     -0.00154188	     -0.00364701	     -0.00316657	     -0.10208932
      1.00875367	     -0.00154070	     -0.00364473	     -0.00316323	     -0.10215231
      1.00885563	     -0.00153952	     -0.00364244	     -0.00315990	     -0.10221299
      1.00898521	     -0.00153802	     -0.00363953	     -0.00315567	     -0.10228685
      1.00911479	     -0.00153651	     -0.00363661	     -0.00315146	     -0.10235712
      1.00921163	     -0.00153539	     -0.00363443	     -0.00314831	     -0.10240735
      1.00930848	     -0.00153427	     -0.00363225	     -0.00314517	     -0.10245563
      1.00944154	     -0.00153272	     -0.00362924	     -0.00314086	     -0.10251888
      1.00956177	     -0.00153133	     -0.00362653	     -0.00313698	     -0.10257299
      1.00968200	     -0.00152993	     -0.00362381	     -0.00313311	     -0.10262426
      1.00978909	     -0.00152869	     -0.00362138	     -0.00312966	     -0.10266759
      1.00989618	     -0.00152744	     -0.00361896	     -0.00312623	     -0.10270874
      1.01000327	     -0.00152620	     -0.00361653	     -0.00312280	     -0.10274775
      1.01013228	     -0.00152470	     -0.00361360	     -0.00311867	     -0.10279194
      1.01024137	     -0.00152343	     -0.00361111	     -0.00311519	     -0.10282696
      1.01035046	     -0.00152217	     -0.00360863	     -0.00311172	     -0.10285986
      1.01045955	     -0.00152090	     -0.00360614	     -0.00310826	     -0.10289066
      1.01056864	     -0.00151963	     -0.00360365	     -0.00310480	     -0.10291941
      1.01070164	     -0.00151809	     -0.00360061	     -0.00310059	     -0.10295171
      1.01080194	     -0.00151692	     -0.00359832	     -0.00309742	     -0.10297410
      1.01090224	     -0.00151576	     -0.00359602	     -0.00309426	     -0.10299482
      1.01102997	     -0.00151427	     -0.00359309	     -0.00309024	     -0.10301884
      1.01115770	     -0.00151279	     -0.00359016	     -0.00308623	     -0.10304022
      1.01125601	     -0.00151165	     -0.00358790	     -0.00308315	     -0.10305491
      1.01135432	     -0.00151050	     -0.00358563	     -0.00308008	     -0.10306809
      1.01148301	     -0.00150901	     -0.00358266	     -0.00307606	     -0.10308308
      1.01160005	     -0.00150765	     -0.00357996	     -0.00307242	     -0.10309452
      1.01171708	     -0.00150629	     -0.00357726	     -0.00306878	     -0.10310390
      1.01183412	     -0.00150493	     -0.00357455	     -0.00306515	     -0.10311124
      1.01193563	     -0.00150375	     -0.00357219	     -0.00306201	     -0.10311598
      1.01203714	     -0.00150257	     -0.00356983	     -0.00305887	     -0.10311923
      1.01213866	     -0.00150139	     -0.00356747	     -0.00305574	     -0.10312100
      1.01228399	     -0.00149970	     -0.00356409	     -0.00305127	     -0.10312100
      1.01238398	     -0.00149854	     -0.00356176	     -0.00304820	     -0.10311928
      1.01248397	     -0.00149738	     -0.00355942	     -0.00304513	     -0.10311618
      1.01261348	     -0.00149588	     -0.00355639	     -0.00304117	     -0.10311014
      1.01274298	     -0.00149437	     -0.00355336	     -0.00303722	     -0.10310185
      1.01283574	     -0.00149330	     -0.00355118	     -0.00303439	     -0.10309453
      1.01292850	     -0.00149222	     -0.00354901	     -0.00303157	     -0.10308608
      1.01306467	     -0.00149064	     -0.00354580	     -0.00302743	     -0.10307165
      1.01318525	     -0.00148924	     -0.00354296	     -0.00302378	     -0.10305688
      1.01330583	     -0.00148784	     -0.00354011	     -0.00302014	     -0.10304025
      1.01340932	     -0.00148664	     -0.00353767	     -0.00301702	     -0.10302453
      1.01351281	     -0.00148544	     -0.00353522	     -0.00301390	     -0.10300748
      1.01361630	     -0.00148424	     -0.00353276	     -0.00301079	     -0.10298911
      1.01375035	     -0.00148268	     -0.00352958	     -0.00300677	     -0.10296338
      1.01385703	     -0.00148145	     -0.00352704	     -0.00300357	     -0.10294135
      1.01396370	     -0.00148021	     -0.00352450	     -0.00300039	     -0.10291798
      1.01407038	     -0.00147897	     -0.00352195	     -0.00299720	     -0.10289327
      1.01417706	     -0.00147774	     -0.00351940	     -0.00299403	     -0.10286723
      1.01431404	     -0.00147615	     -0.00351612	     -0.00298996	     -0.10283187
      1.01441049	     -0.00147503	     -0.00351381	     -0.00298710	     -0.10280570
      1.01450693	     -0.00147391	     -0.00351149	     -0.00298424	     -0.10277847
      1.01463769	     -0.00147240	     -0.00350835	     -0.00298038	     -0.10273991
      1.01475205	     -0.00147107	     -0.00350559	     -0.00297701	     -0.10270464
      1.01486642	     -0.00146975	     -0.00350283	     -0.00297365	     -0.10266795
      1.01498078	     -0.00146843	     -0.00350006	     -0.00297029	     -0.10262985
      1.01509514	     -0.00146710	     -0.00349729	     -0.00296694	     -0.10259037
      1.01519376	     -0.00146596	     -0.00349490	     -0.00296405	     -0.10255521
      1.01529239	     -0.00146482	     -0.00349250	     -0.00296117	     -0.10251904
      1.01541675	     -0.00146338	     -0.00348947	     -0.00295755	     -0.10247201
      1.01554111	     -0.00146195	     -0.00348644	     -0.00295393	     -0.10242341
      1.01563578	     -0.00146085	     -0.00348413	     -0.00295118	     -0.10238538
      1.01573046	     -0.00145976	     -0.00348181	     -0.00294844	     -0.10234645
      1.01586300	     -0.00145823	     -0.00347856	     -0.00294460	     -0.10229048
      1.01597791	     -0.00145690	     -0.00347574	     -0.00294129	     -0.10224059
      1.01609282	     -0.00145557	     -0.00347291	     -0.00293797	     -0.10218944
      1.01619562	     -0.00145439	     -0.00347038	     -0.00293502	     -0.10214262
      1.01629843	     -0.00145320	     -0.00346784	     -0.00293207	     -0.10209483
      1.01640124	     -0.00145201	     -0.00346529	     -0.00292912	     -0.10204606
      1.01653247	     -0.00145050	     -0.00346204	     -0.00292537	     -0.10198244
      1.01663485	     -0.00144932	     -0.00345950	     -0.00292244	     -0.10193173
      1.01673723	     -0.00144814	     -0.00345695	     -0.00291953	     -0.10188010
      1.01683962	     -0.00144696	     -0.00345440	     -0.00291662	     -0.10182758
      1.01697607	     -0.00144539	     -0.00345100	     -0.00291274	     -0.10175618
      1.01707518	     -0.00144425	     -0.00344852	     -0.00290993	     -0.10170335
      1.01717429	     -0.00144311	     -0.00344604	     -0.00290713	     -0.10164971
      1.01729935	     -0.00144167	     -0.00344290	     -0.00290360	     -0.10158089
      1.01742441	     -0.00144023	     -0.00343975	     -0.00290008	     -0.10151083
      1.01751686	     -0.00143916	     -0.00343742	     -0.00289748	     -0.10145826
      1.01760931	     -0.00143810	     -0.00343509	     -0.00289488	     -0.10140503
      1.01774065	     -0.00143659	     -0.00343177	     -0.00289120	     -0.10132830
      1.01785688	     -0.00143526	     -0.00342882	     -0.00288795	     -0.10125935
      1.01797310	     -0.00143392	     -0.00342587	     -0.00288471	     -0.10118942
      1.01807729	     -0.00143273	     -0.00342322	     -0.00288180	     -0.10112592
      1.01818148	     -0.00143153	     -0.00342057	     -0.00287891	     -0.10106167
      1.01828566	     -0.00143033	     -0.00341791	     -0.00287601	     -0.10099669
      1.01838985	     -0.00142914	     -0.00341524	     -0.00287313	     -0.10093100
      1.01852399	     -0.00142760	     -0.00341180	     -0.00286942	     -0.10084538
      1.01862048	     -0.00142650	     -0.00340932	     -0.00286675	     -0.10078310
      1.01871697	     -0.00142539	     -0.00340684	     -0.00286409	     -0.10072024
      1.01884360	     -0.00142394	     -0.00340358	     -0.00286061	     -0.10063691
      1.01897023	     -0.00142249	     -0.00340031	     -0.00285713	     -0.10055264
      1.01906147	     -0.00142145	     -0.00339795	     -0.00285463	     -0.10049137
      1.01915271	     -0.00142040	     -0.00339558	     -0.00285214	     -0.10042964
      1.01928504	     -0.00141889	     -0.00339214	     -0.00284852	     -0.10033933
      1.01940088	     -0.00141757	     -0.00338913	     -0.00284537	     -0.10025953
      1.01951672	     -0.00141624	     -0.00338610	     -0.00284222	     -0.10017906
      1.01962039	     -0.00141506	     -0.00338339	     -0.00283940	     -0.10010652
      1.01972405	     -0.00141388	     -0.00338068	     -0.00283659	     -0.10003348
      1.01982771	     -0.00141269	     -0.00337796	     -0.00283379	     -0.09995996
      1.01993138	     -0.00141151	     -0.00337523	     -0.00283099	     -0.09988598
      1.02006439	     -0.00140999	     -0.00337173	     -0.00282740	     -0.09979041
      1.02016046	     -0.00140890	     -0.00336919	     -0.00282482	     -0.09972096
      1.02025653	     -0.00140781	     -0.00336665	     -0.00282224	     -0.09965116
      1.02038218	     -0.00140638	     -0.00336332	     -0.00281887	     -0.09955937
      1.02050784	     -0.00140495	     -0.00335998	     -0.00281550	     -0.09946705
      1.02059879	     -0.00140391	     -0.00335756	     -0.00281307	     -0.09939991
      1.02068973	     -0.00140288	     -0.00335514	     -0.00281065	     -0.09933253
      1.02082083	     -0.00140139	     -0.00335164	     -0.00280716	     -0.09923498
      1.02093589	     -0.00140008	     -0.00334856	     -0.00280410	     -0.09914898
      1.02105095	     -0.00139877	     -0.00334547	     -0.00280105	     -0.09906266
      1.02115412	     -0.00139760	     -0.00334269	     -0.00279832	     -0.09898500
      1.02125730	     -0.00139643	     -0.00333992	     -0.00279559	     -0.09890712
      1.02136047	     -0.00139526	     -0.00333713	     -0.00279287	     -0.09882902
      1.02146364	     -0.00139409	     -0.00333434	     -0.00279015	     -0.09875074
      1.02159544	     -0.00139260	     -0.00333077	     -0.00278669	     -0.09865050
      1.02169109	     -0.00139152	     -0.00332817	     -0.00278418	     -0.09857758
      1.02178675	     -0.00139043	     -0.00332557	     -0.00278167	     -0.09850455
      1.02191137	     -0.00138902	     -0.00332217	     -0.00277841	     -0.09840927
      1.02203598	     -0.00138762	     -0.00331876	     -0.00277516	     -0.09831385
      1.02212687	     -0.00138659	     -0.00331627	     -0.00277279	     -0.09824418
      1.02221776	     -0.00138556	     -0.00331378	     -0.00277043	     -0.09817446
      1.02234722	     -0.00138410	     -0.00331022	     -0.00276707	     -0.09807511
      1.02246142	     -0.00138281	     -0.00330707	     -0.00276411	     -0.09798743
      1.02257562	     -0.00138152	     -0.00330392	     -0.00276115	     -0.09789974
      1.02267836	     -0.00138037	     -0.00330108	     -0.00275850	     -0.09782087
      1.02278110	     -0.00137921	     -0.00329823	     -0.00275585	     -0.09774202
      1.02288384	     -0.00137805	     -0.00329537	     -0.00275321	     -0.09766322
      1.02298658	     -0.00137690	     -0.00329251	     -0.00275057	     -0.09758448
      1.02311698	     -0.00137543	     -0.00328888	     -0.00274723	     -0.09748465
      1.02321228	     -0.00137436	     -0.00328621	     -0.00274479	     -0.09741178
      1.02330758	     -0.00137329	     -0.00328354	     -0.00274235	     -0.09733901
      1.02343106	     -0.00137190	     -0.00328008	     -0.00273920	     -0.09724488
      1.02355453	     -0.00137051	     -0.00327660	     -0.00273606	     -0.09715095
      1.02364556	     -0.00136949	     -0.00327404	     -0.00273374	     -0.09708184
      1.02373660	     -0.00136847	     -0.00327146	     -0.00273143	     -0.09701286
      1.02386410	     -0.00136704	     -0.00326786	     -0.00272820	     -0.09691648
      1.02397736	     -0.00136578	     -0.00326464	     -0.00272534	     -0.09683113
      1.02409061	     -0.00136451	     -0.00326142	     -0.00272248	     -0.09674604
      1.02420387	     -0.00136324	     -0.00325820	     -0.00271963	     -0.09666122
      1.02429727	     -0.00136220	     -0.00325553	     -0.00271728	     -0.09659148
      1.02439067	     -0.00136116	     -0.00325286	     -0.00271493	     -0.09652195
      1.02451163	     -0.00135981	     -0.00324939	     -0.00271190	     -0.09643223
      1.02462387	     -0.00135855	     -0.00324617	     -0.00270909	     -0.09634930
      1.02473612	     -0.00135730	     -0.00324294	     -0.00270629	     -0.09626672
      1.02484836	     -0.00135605	     -0.00323970	     -0.00270349	     -0.09618449
      1.02494170	     -0.00135501	     -0.00323700	     -0.00270116	     -0.09611640
      1.02503504	     -0.00135397	     -0.00323430	     -0.00269884	     -0.09604856
      1.02515530	     -0.00135263	     -0.00323081	     -0.00269586	     -0.09596156
      1.02526734	     -0.00135139	     -0.00322755	     -0.00269308	     -0.09588092
      1.02537939	     -0.00135014	     -0.00322428	     -0.00269031	     -0.09580069
      1.02548021	     -0.00134903	     -0.00322134	     -0.00268782	     -0.09572886
      1.02558103	     -0.00134791	     -0.00321839	     -0.00268534	     -0.09565739
      1.02568185	     -0.00134679	     -0.00321543	     -0.00268286	     -0.09558627
      1.02580335	     -0.00134544	     -0.00321186	     -0.00267988	     -0.09550106
      1.02590604	     -0.00134431	     -0.00320884	     -0.00267736	     -0.09542946
      1.02600874	     -0.00134317	     -0.00320581	     -0.00267484	     -0.09535827
      1.02611143	     -0.00134203	     -0.00320277	     -0.00267233	     -0.09528747
      1.02621413	     -0.00134090	     -0.00319973	     -0.00266983	     -0.09521709
      1.02633979	     -0.00133951	     -0.00319600	     -0.00266677	     -0.09513155
      1.02643456	     -0.00133846	     -0.00319318	     -0.00266446	     -0.09506745
      1.02652933	     -0.00133742	     -0.00319036	     -0.00266216	     -0.09500372
      1.02664981	     -0.00133609	     -0.00318676	     -0.00265924	     -0.09492324
      1.02677030	     -0.00133476	     -0.00318315	     -0.00265633	     -0.09484337
      1.02686241	     -0.00133375	     -0.00318039	     -0.00265411	     -0.09478272
      1.02695453	     -0.00133274	     -0.00317762	     -0.00265188	     -0.09472244
      1.02707695	     -0.00133139	     -0.00317394	     -0.00264894	     -0.09464290
      1.02718766	     -0.00133018	     -0.00317060	     -0.00264628	     -0.09457153
      1.02729837	     -0.00132896	     -0.00316725	     -0.00264362	     -0.09450071
      1.02740907	     -0.00132775	     -0.00316389	     -0.00264097	     -0.09443043
      1.02750429	     -0.00132670	     -0.00316100	     -0.00263870	     -0.09437043
      1.02759951	     -0.00132566	     -0.00315811	     -0.00263642	     -0.09431084
      1.02771512	     -0.00132440	     -0.00315458	     -0.00263367	     -0.09423905
      1.02783073	     -0.00132313	     -0.00315105	     -0.00263092	     -0.09416787
      1.02792928	     -0.00132206	     -0.00314804	     -0.00262858	     -0.09410768
      1.02802783	     -0.00132098	     -0.00314501	     -0.00262624	     -0.09404793
      1.02812639	     -0.00131990	     -0.00314199	     -0.00262391	     -0.09398864
      1.02825393	     -0.00131851	     -0.00313806	     -0.00262090	     -0.09391259
      1.02835067	     -0.00131746	     -0.00313508	     -0.00261861	     -0.09385541
      1.02844741	     -0.00131641	     -0.00313209	     -0.00261633	     -0.09379868
      1.02856462	     -0.00131513	     -0.00312846	     -0.00261358	     -0.09373053
      1.02868183	     -0.00131386	     -0.00312482	     -0.00261083	     -0.09366303
      1.02877377	     -0.00131286	     -0.00312196	     -0.00260867	     -0.09361053
      1.02886571	     -0.00131186	     -0.00311910	     -0.00260652	     -0.09355844
      1.02898613	     -0.00131056	     -0.00311534	     -0.00260371	     -0.09349082
      1.02909619	     -0.00130937	     -0.00311189	     -0.00260114	     -0.09342963
      1.02920625	     -0.00130817	     -0.00310844	     -0.00259858	     -0.09336900
      1.02931632	     -0.00130698	     -0.00310499	     -0.00259602	     -0.09330896
      1.02941036	     -0.00130597	     -0.00310203	     -0.00259384	     -0.09325810
      1.02950441	     -0.00130495	     -0.00309906	     -0.00259166	     -0.09320767
      1.02961995	     -0.00130371	     -0.00309542	     -0.00258899	     -0.09314629
      1.02973549	     -0.00130246	     -0.00309176	     -0.00258632	     -0.09308555
      1.02983315	     -0.00130141	     -0.00308866	     -0.00258407	     -0.09303469
      1.02993081	     -0.00130036	     -0.00308556	     -0.00258182	     -0.09298429
      1.03002847	     -0.00129931	     -0.00308245	     -0.00257958	     -0.09293434
      1.03015639	     -0.00129793	     -0.00307837	     -0.00257664	     -0.09286959
      1.03025209	     -0.00129691	     -0.00307531	     -0.00257445	     -0.09282165
      1.03034780	     -0.00129588	     -0.00307225	     -0.00257226	     -0.09277414
      1.03046500	     -0.00129462	     -0.00306849	     -0.00256959	     -0.09271654
      1.03058221	     -0.00129337	     -0.00306473	     -0.00256691	     -0.09265957
      1.03067297	     -0.00129240	     -0.00306180	     -0.00256485	     -0.09261591
      1.03076372	     -0.00129143	     -0.00305888	     -0.00256279	     -0.09257262
      1.03088441	     -0.00129014	     -0.00305498	     -0.00256005	     -0.09251564
      1.03099420	     -0.00128897	     -0.00305142	     -0.00255756	     -0.09246439
      1.03110399	     -0.00128780	     -0.00304786	     -0.00255508	     -0.09241369
      1.03121378	     -0.00128663	     -0.00304429	     -0.00255260	     -0.09236354
      1.03130637	     -0.00128564	     -0.00304128	     -0.00255052	     -0.09232167
      1.03139895	     -0.00128466	     -0.00303826	     -0.00254843	     -0.09228019
      1.03151497	     -0.00128343	     -0.00303446	     -0.00254583	     -0.09222875
      1.03163099	     -0.00128220	     -0.00303066	     -0.00254322	     -0.09217792
      1.03172732	     -0.00128117	     -0.00302750	     -0.00254107	     -0.09213616
      1.03182365	     -0.00128015	     -0.00302434	     -0.00253891	     -0.09209481
      1.03191998	     -0.00127913	     -0.00302117	     -0.00253676	     -0.09205387
      1.03205015	     -0.00127776	     -0.00301687	     -0.00253386	     -0.09199919
      1.03214430	     -0.00127676	     -0.00301376	     -0.00253177	     -0.09196010
      1.03223845	     -0.00127577	     -0.00301065	     -0.00252968	     -0.09192140
      1.03235676	     -0.00127452	     -0.00300672	     -0.00252705	     -0.09187329
      1.03247508	     -0.00127328	     -0.00300279	     -0.00252443	     -0.09182576
      1.03256366	     -0.00127234	     -0.00299984	     -0.00252247	     -0.09179053
      1.03265224	     -0.00127141	     -0.00299689	     -0.00252052	     -0.09175561
      1.03277509	     -0.00127012	     -0.00299279	     -0.00251781	     -0.09170764
      1.03288533	     -0.00126897	     -0.00298910	     -0.00251539	     -0.09166504
      1.03299558	     -0.00126781	     -0.00298540	     -0.00251296	     -0.09162285
      1.03309425	     -0.00126678	     -0.00298209	     -0.00251080	     -0.09158542
      1.03319292	     -0.00126574	     -0.00297877	     -0.00250864	     -0.09154829
      1.03329159	     -0.00126471	     -0.00297544	     -0.00250648	     -0.09151143
      1.03339026	     -0.00126368	     -0.00297211	     -0.00250433	     -0.09147484
      1.03351943	     -0.00126233	     -0.00296774	     -0.00250151	     -0.09142733
      1.03361012	     -0.00126139	     -0.00296467	     -0.00249954	     -0.09139422
      1.03370081	     -0.00126045	     -0.00296159	     -0.00249757	     -0.09136130
      1.03382257	     -0.00125918	     -0.00295745	     -0.00249493	     -0.09131738
      1.03394433	     -0.00125791	     -0.00295330	     -0.00249229	     -0.09127376
      1.03403067	     -0.00125702	     -0.00295036	     -0.00249042	     -0.09124300
      1.03411700	     -0.00125612	     -0.00294740	     -0.00248856	     -0.09121237
      1.03424353	     -0.00125481	     -0.00294307	     -0.00248583	     -0.09116769
      1.03435427	     -0.00125366	     -0.00293927	     -0.00248345	     -0.09112879
      1.03446500	     -0.00125252	     -0.00293547	     -0.00248107	     -0.09109005
      1.03456282	     -0.00125151	     -0.00293210	     -0.00247897	     -0.09105594
      1.03466065	     -0.00125050	     -0.00292873	     -0.00247688	     -0.09102193
      1.03475847	     -0.00124949	     -0.00292535	     -0.00247479	     -0.09098801
      1.03487719	     -0.00124827	     -0.00292124	     -0.00247225	     -0.09094695
      1.03497635	     -0.00124725	     -0.00291781	     -0.00247014	     -0.09091272
      1.03507550	     -0.00124623	     -0.00291437	     -0.00246803	     -0.09087853
      1.03517466	     -0.00124521	     -0.00291092	     -0.00246592	     -0.09084439
      1.03527381	     -0.00124419	     -0.00290747	     -0.00246381	     -0.09081027
      1.03539861	     -0.00124291	     -0.00290311	     -0.00246117	     -0.09076734
      1.03548994	     -0.00124198	     -0.00289992	     -0.00245924	     -0.09073593
      1.03558127	     -0.00124104	     -0.00289672	     -0.00245731	     -0.09070450
      1.03570026	     -0.00123983	     -0.00289255	     -0.00245480	     -0.09066353
      1.03581925	     -0.00123861	     -0.00288837	     -0.00245229	     -0.09062249
      1.03590602	     -0.00123773	     -0.00288532	     -0.00245047	     -0.09059252
      1.03599278	     -0.00123684	     -0.00288226	     -0.00244865	     -0.09056250
      1.03611687	     -0.00123558	     -0.00287789	     -0.00244605	     -0.09051948
      1.03622557	     -0.00123448	     -0.00287404	     -0.00244377	     -0.09048167
      1.03633428	     -0.00123337	     -0.00287019	     -0.00244150	     -0.09044375
      1.03644299	     -0.00123227	     -0.00286634	     -0.00243923	     -0.09040569
      1.03653319	     -0.00123135	     -0.00286313	     -0.00243736	     -0.09037399
      1.03662340	     -0.00123044	     -0.00285992	     -0.00243548	     -0.09034219
      1.03673946	     -0.00122927	     -0.00285579	     -0.00243307	     -0.09030109
      1.03685552	     -0.00122809	     -0.00285164	     -0.00243066	     -0.09025978
      1.03694743	     -0.00122717	     -0.00284836	     -0.00242876	     -0.09022690
      1.03703935	     -0.00122624	     -0.00284507	     -0.00242686	     -0.09019387
      1.03715485	     -0.00122507	     -0.00284092	     -0.00242448	     -0.09015213
      1.03727036	     -0.00122391	     -0.00283677	     -0.00242210	     -0.09011013
      1.03735988	     -0.00122301	     -0.00283355	     -0.00242025	     -0.09007738
      1.03744940	     -0.00122211	     -0.00283032	     -0.00241842	     -0.09004445
      1.03756772	     -0.00122092	     -0.00282605	     -0.00241599	     -0.09000064
      1.03768604	     -0.00121974	     -0.00282177	     -0.00241356	     -0.08995650
      1.03777393	     -0.00121886	     -0.00281859	     -0.00241177	     -0.08992348
      1.03786181	     -0.00121798	     -0.00281540	     -0.00240997	     -0.08989026
      1.03798301	     -0.00121677	     -0.00281100	     -0.00240750	     -0.08984411
      1.03808926	     -0.00121570	     -0.00280714	     -0.00240534	     -0.08980331
      1.03819550	     -0.00121464	     -0.00280326	     -0.00240318	     -0.08976219
      1.03830175	     -0.00121358	     -0.00279938	     -0.00240102	     -0.08972074
      1.03839618	     -0.00121264	     -0.00279593	     -0.00239911	     -0.08968361
      1.03849062	     -0.00121170	     -0.00279247	     -0.00239720	     -0.08964620
      1.03858505	     -0.00121077	     -0.00278901	     -0.00239529	     -0.08960850
      1.03870960	     -0.00120953	     -0.00278444	     -0.00239278	     -0.08955834
      1.03880490	     -0.00120858	     -0.00278093	     -0.00239086	     -0.08951961
      1.03890020	     -0.00120764	     -0.00277742	     -0.00238894	     -0.08948057
      1.03899549	     -0.00120669	     -0.00277390	     -0.00238703	     -0.08944122
      1.03912147	     -0.00120545	     -0.00276925	     -0.00238450	     -0.08938870
      1.03921444	     -0.00120453	     -0.00276580	     -0.00238264	     -0.08934958
      1.03930740	     -0.00120361	     -0.00276236	     -0.00238078	     -0.08931014
      1.03942294	     -0.00120247	     -0.00275807	     -0.00237847	     -0.08926068
      1.03952665	     -0.00120145	     -0.00275421	     -0.00237640	     -0.08921586
      1.03963036	     -0.00120043	     -0.00275035	     -0.00237434	     -0.08917063
      1.03973407	     -0.00119941	     -0.00274648	     -0.00237228	     -0.08912498
      1.03983777	     -0.00119839	     -0.00274260	     -0.00237022	     -0.08907891
      1.03992997	     -0.00119748	     -0.00273915	     -0.00236839	     -0.08903760
      1.04002216	     -0.00119658	     -0.00273570	     -0.00236657	     -0.08899595
      1.04013345	     -0.00119549	     -0.00273152	     -0.00236437	     -0.08894523
      1.04024474	     -0.00119440	     -0.00272734	     -0.00236218	     -0.08889400
      1.04033656	     -0.00119350	     -0.00272388	     -0.00236037	     -0.08885135
      1.04042839	     -0.00119260	     -0.00272042	     -0.00235856	     -0.08880836
      1.04054185	     -0.00119149	     -0.00271613	     -0.00235633	     -0.08875475
      1.04065532	     -0.00119038	     -0.00271184	     -0.00235411	     -0.08870061
      1.04074315	     -0.00118953	     -0.00270852	     -0.00235239	     -0.08865833
      1.04083097	     -0.00118867	     -0.00270518	     -0.00235067	     -0.08861574
      1.04095014	     -0.00118751	     -0.00270066	     -0.00234834	     -0.08855742
      1.04106931	     -0.00118635	     -0.00269612	     -0.00234602	     -0.08849851
      1.04115279	     -0.00118554	     -0.00269294	     -0.00234439	     -0.08845689
      1.04123626	     -0.00118473	     -0.00268975	     -0.00234277	     -0.08841498
      1.04136419	     -0.00118349	     -0.00268486	     -0.00234029	     -0.08835018
      1.04146906	     -0.00118247	     -0.00268085	     -0.00233825	     -0.08829655
      1.04157393	     -0.00118146	     -0.00267683	     -0.00233622	     -0.08824245
      1.04167881	     -0.00118044	     -0.00267280	     -0.00233420	     -0.08818790
      1.04178368	     -0.00117943	     -0.00266876	     -0.00233217	     -0.08813289
      1.04187413	     -0.00117855	     -0.00266528	     -0.00233043	     -0.08808508
      1.04196457	     -0.00117768	     -0.00266179	     -0.00232869	     -0.08803693
      1.04207676	     -0.00117660	     -0.00265745	     -0.00232653	     -0.08797674
      1.04218894	     -0.00117552	     -0.00265311	     -0.00232438	     -0.08791603
      1.04227974	     -0.00117464	     -0.00264959	     -0.00232264	     -0.08786652
      1.04237054	     -0.00117377	     -0.00264607	     -0.00232091	     -0.08781668
      1.04248397	     -0.00117268	     -0.00264166	     -0.00231874	     -0.08775395
      1.04259740	     -0.00117159	     -0.00263724	     -0.00231657	     -0.08769071
      1.04268488	     -0.00117075	     -0.00263383	     -0.00231491	     -0.08764159
      1.04277236	     -0.00116991	     -0.00263042	     -0.00231324	     -0.08759217
      1.04289038	     -0.00116878	     -0.00262580	     -0.00231100	     -0.08752503
      1.04300840	     -0.00116765	     -0.00262118	     -0.00230876	     -0.08745736
      1.04309260	     -0.00116684	     -0.00261787	     -0.00230717	     -0.08740876
      1.04317680	     -0.00116604	     -0.00261457	     -0.00230558	     -0.08735990
      1.04330112	     -0.00116485	     -0.00260967	     -0.00230323	     -0.08728726
      1.04340585	     -0.00116385	     -0.00260555	     -0.00230126	     -0.08722564
      1.04351058	     -0.00116285	     -0.00260141	     -0.00229928	     -0.08716363
      1.04361531	     -0.00116185	     -0.00259727	     -0.00229732	     -0.08710123
      1.04370909	     -0.00116096	     -0.00259356	     -0.00229556	     -0.08704503
      1.04380287	     -0.00116007	     -0.00258984	     -0.00229380	     -0.08698853
      1.04389664	     -0.00115918	     -0.00258612	     -0.00229204	     -0.08693173
      1.04401642	     -0.00115804	     -0.00258135	     -0.00228980	     -0.08685877
      1.04411146	     -0.00115714	     -0.00257757	     -0.00228803	     -0.08680054
      1.04420651	     -0.00115623	     -0.00257378	     -0.00228626	     -0.08674202
      1.04430155	     -0.00115533	     -0.00256998	     -0.00228449	     -0.08668322
      1.04442073	     -0.00115420	     -0.00256521	     -0.00228227	     -0.08660910
      1.04451401	     -0.00115332	     -0.00256147	     -0.00228054	     -0.08655078
      1.04460730	     -0.00115244	     -0.00255773	     -0.00227881	     -0.08649221
      1.04470059	     -0.00115155	     -0.00255398	     -0.00227709	     -0.08643339
      1.04482507	     -0.00115038	     -0.00254897	     -0.00227479	     -0.08635452
      1.04491743	     -0.00114951	     -0.00254525	     -0.00227308	     -0.08629573
      1.04500980	     -0.00114863	     -0.00254152	     -0.00227138	     -0.08623671
      1.04512291	     -0.00114757	     -0.00253694	     -0.00226930	     -0.08616413
      1.04522355	     -0.00114662	     -0.00253287	     -0.00226745	     -0.08609929
      1.04532419	     -0.00114567	     -0.00252879	     -0.00226560	     -0.08603420
      1.04542482	     -0.00114472	     -0.00252470	     -0.00226376	     -0.08596887
      1.04552546	     -0.00114378	     -0.00252060	     -0.00226192	     -0.08590331
      1.04562610	     -0.00114283	     -0.00251650	     -0.00226008	     -0.08583752
      1.04572673	     -0.00114189	     -0.00251240	     -0.00225824	     -0.08577152
      1.04582737	     -0.00114094	     -0.00250828	     -0.00225641	     -0.08570531
      1.04592801	     -0.00114000	     -0.00250417	     -0.00225458	     -0.08563889
      1.04602864	     -0.00113906	     -0.00250004	     -0.00225275	     -0.08557227
      1.04611893	     -0.00113821	     -0.00249633	     -0.00225111	     -0.08551235
      1.04620922	     -0.00113736	     -0.00249262	     -0.00224947	     -0.08545228
      1.04631825	     -0.00113634	     -0.00248814	     -0.00224750	     -0.08537956
      1.04642729	     -0.00113533	     -0.00248364	     -0.00224553	     -0.08530663
      1.04651904	     -0.00113447	     -0.00247985	     -0.00224387	     -0.08524512
      1.04661080	     -0.00113361	     -0.00247606	     -0.00224222	     -0.08518348
      1.04670256	     -0.00113275	     -0.00247226	     -0.00224057	     -0.08512172
      1.04682740	     -0.00113159	     -0.00246708	     -0.00223833	     -0.08503751
      1.04692013	     -0.00113073	     -0.00246323	     -0.00223666	     -0.08497482
      1.04701287	     -0.00112986	     -0.00245937	     -0.00223500	     -0.08491203
      1.04712458	     -0.00112882	     -0.00245472	     -0.00223300	     -0.08483626
      1.04722385	     -0.00112790	     -0.00245058	     -0.00223123	     -0.08476882
      1.04732313	     -0.00112698	     -0.00244643	     -0.00222946	     -0.08470128
      1.04742240	     -0.00112605	     -0.00244227	     -0.00222769	     -0.08463365
      1.04752167	     -0.00112513	     -0.00243811	     -0.00222592	     -0.08456593
      1.04762095	     -0.00112421	     -0.00243395	     -0.00222416	     -0.08449814
      1.04772022	     -0.00112329	     -0.00242978	     -0.00222239	     -0.08443027
      1.04781949	     -0.00112237	     -0.00242560	     -0.00222063	     -0.08436234
      1.04791877	     -0.00112145	     -0.00242141	     -0.00221888	     -0.08429435
      1.04801804	     -0.00112053	     -0.00241722	     -0.00221712	     -0.08422631
      1.04811731	     -0.00111961	     -0.00241302	     -0.00221537	     -0.08415823
      1.04821659	     -0.00111869	     -0.00240882	     -0.00221362	     -0.08409011
      1.04831586	     -0.00111778	     -0.00240461	     -0.00221187	     -0.08402195
      1.04841513	     -0.00111686	     -0.00240040	     -0.00221013	     -0.08395377
      1.04851440	     -0.00111594	     -0.00239618	     -0.00220839	     -0.08388557
      1.04861368	     -0.00111503	     -0.00239195	     -0.00220665	     -0.08381736
      1.04871295	     -0.00111411	     -0.00238771	     -0.00220491	     -0.08374914
      1.04881222	     -0.00111320	     -0.00238347	     -0.00220317	     -0.08368091
      1.04891150	     -0.00111228	     -0.00237923	     -0.00220144	     -0.08361269
      1.04901077	     -0.00111137	     -0.00237498	     -0.00219971	     -0.08354448
      1.04911004	     -0.00111046	     -0.00237072	     -0.00219798	     -0.08347629
      1.04920932	     -0.00110954	     -0.00236645	     -0.00219625	     -0.08340811
      1.04930859	     -0.00110863	     -0.00236218	     -0.00219453	     -0.08333997
      1.04940786	     -0.00110772	     -0.00235791	     -0.00219281	     -0.08327185
      1.04950714	     -0.00110681	     -0.00235362	     -0.00219109	     -0.08320378
      1.04960641	     -0.00110590	     -0.00234933	     -0.00218937	     -0.08313574
      1.04969536	     -0.00110508	     -0.00234549	     -0.00218784	     -0.08307482
      1.04978432	     -0.00110427	     -0.00234163	     -0.00218630	     -0.08301394
      1.04989272	     -0.00110328	     -0.00233693	     -0.00218444	     -0.08293981
      1.05000112	     -0.00110228	     -0.00233222	     -0.00218257	     -0.08286575
      1.05009201	     -0.00110145	     -0.00232827	     -0.00218101	     -0.08280373
      1.05018290	     -0.00110062	     -0.00232431	     -0.00217945	     -0.08274176
      1.05027378	     -0.00109979	     -0.00232034	     -0.00217789	     -0.08267985
      1.05039760	     -0.00109866	     -0.00231493	     -0.00217578	     -0.08259563
      1.05048927	     -0.00109782	     -0.00231092	     -0.00217421	     -0.08253336
      1.05058094	     -0.00109699	     -0.00230690	     -0.00217265	     -0.08247117
      1.05069179	     -0.00109598	     -0.00230204	     -0.00217076	     -0.08239607
      1.05079035	     -0.00109508	     -0.00229771	     -0.00216908	     -0.08232940
      1.05088891	     -0.00109418	     -0.00229337	     -0.00216741	     -0.08226283
      1.05098746	     -0.00109328	     -0.00228903	     -0.00216573	     -0.08219637
      1.05108602	     -0.00109239	     -0.00228468	     -0.00216406	     -0.08213002
      1.05118458	     -0.00109149	     -0.00228033	     -0.00216239	     -0.08206378
      1.05128314	     -0.00109060	     -0.00227597	     -0.00216073	     -0.08199765
      1.05138169	     -0.00108970	     -0.00227160	     -0.00215907	     -0.08193165
      1.05148025	     -0.00108881	     -0.00226723	     -0.00215740	     -0.08186577
      1.05157881	     -0.00108791	     -0.00226285	     -0.00215574	     -0.08180002
      1.05167737	     -0.00108702	     -0.00225846	     -0.00215409	     -0.08173439
      1.05177592	     -0.00108613	     -0.00225407	     -0.00215243	     -0.08166890
      1.05187448	     -0.00108523	     -0.00224968	     -0.00215078	     -0.08160355
      1.05197304	     -0.00108434	     -0.00224527	     -0.00214913	     -0.08153834
      1.05207160	     -0.00108345	     -0.00224087	     -0.00214748	     -0.08147327
      1.05217016	     -0.00108256	     -0.00223645	     -0.00214584	     -0.08140835
      1.05226871	     -0.00108167	     -0.00223203	     -0.00214419	     -0.08134358
      1.05236727	     -0.00108078	     -0.00222760	     -0.00214255	     -0.08127896
      1.05246583	     -0.00107989	     -0.00222317	     -0.00214091	     -0.08121449
      1.05256439	     -0.00107900	     -0.00221874	     -0.00213927	     -0.08115018
      1.05265217	     -0.00107821	     -0.00221478	     -0.00213782	     -0.08109303
      1.05273996	     -0.00107742	     -0.00221081	     -0.00213636	     -0.08103601
      1.05284812	     -0.00107644	     -0.00220593	     -0.00213457	     -0.08096594
      1.05295628	     -0.00107547	     -0.00220103	     -0.00213279	     -0.08089607
      1.05304615	     -0.00107466	     -0.00219696	     -0.00213130	     -0.08083817
      1.05313603	     -0.00107385	     -0.00219288	     -0.00212982	     -0.08078040
      1.05324400	     -0.00107288	     -0.00218797	     -0.00212804	     -0.08071121
      1.05335197	     -0.00107191	     -0.00218306	     -0.00212627	     -0.08064222
      1.05343867	     -0.00107114	     -0.00217911	     -0.00212485	     -0.08058698
      1.05352537	     -0.00107036	     -0.00217516	     -0.00212342	     -0.08053187
      1.05363702	     -0.00106936	     -0.00217006	     -0.00212160	     -0.08046112
      1.05374867	     -0.00106836	     -0.00216495	     -0.00211977	     -0.08039060
      1.05383303	     -0.00106760	     -0.00216109	     -0.00211839	     -0.08033748
      1.05391738	     -0.00106685	     -0.00215722	     -0.00211702	     -0.08028449
      1.05403311	     -0.00106581	     -0.00215191	     -0.00211513	     -0.08021203
      1.05414884	     -0.00106478	     -0.00214659	     -0.00211325	     -0.08013983
      1.05422971	     -0.00106405	     -0.00214287	     -0.00211194	     -0.08008953
      1.05431058	     -0.00106333	     -0.00213914	     -0.00211062	     -0.08003936
      1.05443311	     -0.00106224	     -0.00213349	     -0.00210864	     -0.07996360
      1.05453542	     -0.00106132	     -0.00212876	     -0.00210698	     -0.07990058
      1.05463772	     -0.00106041	     -0.00212403	     -0.00210533	     -0.07983777
      1.05474003	     -0.00105950	     -0.00211929	     -0.00210368	     -0.07977517
      1.05482977	     -0.00105870	     -0.00211513	     -0.00210223	     -0.07972044
      1.05491952	     -0.00105790	     -0.00211096	     -0.00210079	     -0.07966587
      1.05500926	     -0.00105710	     -0.00210679	     -0.00209935	     -0.07961148
      1.05513040	     -0.00105603	     -0.00210116	     -0.00209740	     -0.07953832
      1.05522168	     -0.00105522	     -0.00209690	     -0.00209594	     -0.07948339
      1.05531296	     -0.00105440	     -0.00209265	     -0.00209448	     -0.07942865
      1.05540424	     -0.00105359	     -0.00208838	     -0.00209302	     -0.07937408
      1.05552467	     -0.00105253	     -0.00208275	     -0.00209109	     -0.07930235
      1.05561389	     -0.00105174	     -0.00207858	     -0.00208967	     -0.07924942
      1.05570311	     -0.00105094	     -0.00207439	     -0.00208825	     -0.07919665
      1.05581357	     -0.00104997	     -0.00206921	     -0.00208649	     -0.07913156
      1.05591219	     -0.00104909	     -0.00206458	     -0.00208492	     -0.07907368
      1.05601081	     -0.00104822	     -0.00205994	     -0.00208336	     -0.07901600
      1.05610942	     -0.00104735	     -0.00205530	     -0.00208180	     -0.07895854
      1.05620804	     -0.00104648	     -0.00205065	     -0.00208024	     -0.07890128
      1.05630666	     -0.00104561	     -0.00204599	     -0.00207868	     -0.07884424
      1.05640528	     -0.00104474	     -0.00204133	     -0.00207712	     -0.07878742
      1.05649179	     -0.00104397	     -0.00203724	     -0.00207576	     -0.07873774
      1.05657830	     -0.00104321	     -0.00203315	     -0.00207439	     -0.07868823
      1.05668655	     -0.00104226	     -0.00202802	     -0.00207269	     -0.07862652
      1.05679479	     -0.00104130	     -0.00202288	     -0.00207099	     -0.07856507
      1.05688201	     -0.00104054	     -0.00201874	     -0.00206962	     -0.07851574
      1.05696923	     -0.00103977	     -0.00201459	     -0.00206826	     -0.07846657
      1.05707893	     -0.00103881	     -0.00200937	     -0.00206654	     -0.07840498
      1.05718863	     -0.00103784	     -0.00200414	     -0.00206483	     -0.07834365
      1.05727178	     -0.00103711	     -0.00200017	     -0.00206353	     -0.07829735
      1.05735494	     -0.00103638	     -0.00199620	     -0.00206223	     -0.07825120
      1.05747057	     -0.00103537	     -0.00199067	     -0.00206043	     -0.07818727
      1.05758621	     -0.00103435	     -0.00198513	     -0.00205864	     -0.07812364
      1.05766520	     -0.00103366	     -0.00198135	     -0.00205741	     -0.07808035
      1.05774419	     -0.00103297	     -0.00197756	     -0.00205619	     -0.07803719
      1.05786891	     -0.00103188	     -0.00197157	     -0.00205425	     -0.07796933
      1.05796981	     -0.00103100	     -0.00196672	     -0.00205269	     -0.07791469
      1.05807070	     -0.00103012	     -0.00196187	     -0.00205114	     -0.07786028
      1.05817160	     -0.00102923	     -0.00195701	     -0.00204958	     -0.07780609
      1.05827249	     -0.00102835	     -0.00195214	     -0.00204803	     -0.07775213
      1.05835771	     -0.00102761	     -0.00194803	     -0.00204671	     -0.07770673
      1.05844293	     -0.00102687	     -0.00194391	     -0.00204540	     -0.07766149
      1.05855233	     -0.00102591	     -0.00193862	     -0.00204373	     -0.07760365
      1.05866174	     -0.00102496	     -0.00193333	     -0.00204205	     -0.07754607
      1.05874732	     -0.00102422	     -0.00192918	     -0.00204074	     -0.07750122
      1.05883289	     -0.00102347	     -0.00192503	     -0.00203943	     -0.07745653
      1.05894386	     -0.00102251	     -0.00191964	     -0.00203774	     -0.07739882
      1.05905482	     -0.00102154	     -0.00191425	     -0.00203604	     -0.07734139
      1.05913676	     -0.00102083	     -0.00191026	     -0.00203480	     -0.07729915
      1.05921870	     -0.00102012	     -0.00190628	     -0.00203355	     -0.07725705
      1.05933529	     -0.00101911	     -0.00190059	     -0.00203178	     -0.07719742
      1.05943549	     -0.00101824	     -0.00189571	     -0.00203026	     -0.07714640
      1.05953569	     -0.00101738	     -0.00189081	     -0.00202874	     -0.07709561
      1.05963589	     -0.00101651	     -0.00188592	     -0.00202722	     -0.07704503
      1.05972598	     -0.00101573	     -0.00188151	     -0.00202586	     -0.07699974
      1.05981607	     -0.00101495	     -0.00187710	     -0.00202450	     -0.07695463
      1.05990617	     -0.00101417	     -0.00187269	     -0.00202314	     -0.07690970
      1.06002070	     -0.00101318	     -0.00186707	     -0.00202142	     -0.07685283
      1.06011199	     -0.00101240	     -0.00186259	     -0.00202005	     -0.07680770
      1.06020328	     -0.00101161	     -0.00185810	     -0.00201867	     -0.07676275
      1.06029457	     -0.00101082	     -0.00185361	     -0.00201730	     -0.07671798
      1.06040865	     -0.00100984	     -0.00184800	     -0.00201559	     -0.07666229
      1.06049827	     -0.00100907	     -0.00184358	     -0.00201425	     -0.07661873
      1.06058789	     -0.00100830	     -0.00183917	     -0.00201291	     -0.07657535
      1.06067751	     -0.00100753	     -0.00183475	     -0.00201158	     -0.07653213
      1.06079674	     -0.00100650	     -0.00182886	     -0.00200980	     -0.07647490
      1.06088545	     -0.00100574	     -0.00182447	     -0.00200848	     -0.07643252
      1.06097416	     -0.00100498	     -0.00182009	     -0.00200716	     -0.07639030
      1.06108264	     -0.00100405	     -0.00181472	     -0.00200555	     -0.07633890
      1.06117938	     -0.00100322	     -0.00180992	     -0.00200411	     -0.07629327
      1.06127612	     -0.00100239	     -0.00180513	     -0.00200268	     -0.07624783
      1.06137286	     -0.00100156	     -0.00180033	     -0.00200125	     -0.07620259
      1.06146961	     -0.00100073	     -0.00179552	     -0.00199982	     -0.07615754
      1.06156635	     -0.00099991	     -0.00179071	     -0.00199839	     -0.07611269
      1.06166309	     -0.00099908	     -0.00178590	     -0.00199696	     -0.07606803
      1.06175983	     -0.00099825	     -0.00178109	     -0.00199554	     -0.07602356
      1.06185657	     -0.00099743	     -0.00177627	     -0.00199412	     -0.07597929
      1.06195332	     -0.00099660	     -0.00177144	     -0.00199269	     -0.07593520
      1.06203910	     -0.00099587	     -0.00176716	     -0.00199144	     -0.07589627
      1.06212489	     -0.00099514	     -0.00176288	     -0.00199018	     -0.07585748
      1.06223082	     -0.00099424	     -0.00175759	     -0.00198863	     -0.07580980
      1.06233675	     -0.00099334	     -0.00175229	     -0.00198708	     -0.07576234
      1.06242417	     -0.00099260	     -0.00174792	     -0.00198580	     -0.07572334
      1.06251159	     -0.00099185	     -0.00174354	     -0.00198453	     -0.07568450
      1.06261778	     -0.00099095	     -0.00173822	     -0.00198298	     -0.07563751
      1.06272398	     -0.00099005	     -0.00173290	     -0.00198144	     -0.07559076
      1.06280811	     -0.00098934	     -0.00172868	     -0.00198021	     -0.07555387
      1.06289224	     -0.00098862	     -0.00172445	     -0.00197899	     -0.07551712
      1.06300253	     -0.00098769	     -0.00171891	     -0.00197739	     -0.07546916
      1.06311283	     -0.00098676	     -0.00171337	     -0.00197580	     -0.07542144
      1.06319422	     -0.00098607	     -0.00170927	     -0.00197462	     -0.07538636
      1.06327562	     -0.00098538	     -0.00170518	     -0.00197345	     -0.07535142
      1.06339092	     -0.00098441	     -0.00169937	     -0.00197178	     -0.07530215
      1.06348984	     -0.00098357	     -0.00169438	     -0.00197036	     -0.07526007
      1.06358876	     -0.00098274	     -0.00168939	     -0.00196893	     -0.07521818
      1.06368768	     -0.00098190	     -0.00168440	     -0.00196751	     -0.07517648
      1.06378661	     -0.00098107	     -0.00167941	     -0.00196609	     -0.07513497
      1.06387157	     -0.00098035	     -0.00167511	     -0.00196488	     -0.07509946
      1.06395653	     -0.00097964	     -0.00167082	     -0.00196366	     -0.07506408
      1.06406343	     -0.00097874	     -0.00166541	     -0.00196213	     -0.07501977
      1.06417032	     -0.00097784	     -0.00166000	     -0.00196060	     -0.07497566
      1.06425531	     -0.00097713	     -0.00165570	     -0.00195939	     -0.07494075
      1.06434029	     -0.00097641	     -0.00165139	     -0.00195818	     -0.07490597
      1.06444908	     -0.00097550	     -0.00164587	     -0.00195663	     -0.07486165
      1.06455787	     -0.00097459	     -0.00164035	     -0.00195509	     -0.07481754
      1.06463912	     -0.00097391	     -0.00163623	     -0.00195393	     -0.07478473
      1.06472038	     -0.00097323	     -0.00163210	     -0.00195278	     -0.07475205
      1.06483491	     -0.00097227	     -0.00162628	     -0.00195116	     -0.07470618
      1.06493342	     -0.00097145	     -0.00162127	     -0.00194976	     -0.07466691
      1.06503193	     -0.00097062	     -0.00161626	     -0.00194837	     -0.07462782
      1.06513043	     -0.00096980	     -0.00161125	     -0.00194698	     -0.07458890
      1.06522894	     -0.00096898	     -0.00160623	     -0.00194559	     -0.07455016
      1.06531387	     -0.00096827	     -0.00160190	     -0.00194440	     -0.07451688
      1.06539881	     -0.00096756	     -0.00159758	     -0.00194320	     -0.07448374
      1.06550495	     -0.00096668	     -0.00159216	     -0.00194171	     -0.07444249
      1.06561109	     -0.00096579	     -0.00158675	     -0.00194023	     -0.07440144
      1.06569626	     -0.00096509	     -0.00158240	     -0.00193903	     -0.07436865
      1.06578142	     -0.00096438	     -0.00157805	     -0.00193784	     -0.07433598
      1.06588911	     -0.00096348	     -0.00157255	     -0.00193634	     -0.07429484
      1.06599680	     -0.00096259	     -0.00156704	     -0.00193483	     -0.07425389
      1.06607849	     -0.00096191	     -0.00156286	     -0.00193369	     -0.07422297
      1.06616018	     -0.00096123	     -0.00155869	     -0.00193256	     -0.07419216
      1.06627300	     -0.00096030	     -0.00155291	     -0.00193099	     -0.07414979
      1.06638581	     -0.00095937	     -0.00154713	     -0.00192942	     -0.07410763
      1.06646391	     -0.00095872	     -0.00154313	     -0.00192833	     -0.07407857
      1.06654201	     -0.00095807	     -0.00153913	     -0.00192725	     -0.07404961
      1.06666236	     -0.00095708	     -0.00153296	     -0.00192559	     -0.07400517
      1.06676147	     -0.00095626	     -0.00152788	     -0.00192422	     -0.07396875
      1.06686057	     -0.00095544	     -0.00152279	     -0.00192285	     -0.07393250
      1.06695968	     -0.00095463	     -0.00151770	     -0.00192148	     -0.07389640
      1.06704809	     -0.00095390	     -0.00151316	     -0.00192026	     -0.07386433
      1.06713650	     -0.00095317	     -0.00150862	     -0.00191905	     -0.07383239
      1.06722490	     -0.00095244	     -0.00150408	     -0.00191783	     -0.07380057
      1.06733828	     -0.00095151	     -0.00149825	     -0.00191627	     -0.07375994
      1.06742804	     -0.00095077	     -0.00149364	     -0.00191504	     -0.07372792
      1.06751780	     -0.00095003	     -0.00148902	     -0.00191381	     -0.07369602
      1.06760756	     -0.00094930	     -0.00148440	     -0.00191259	     -0.07366425
      1.06771997	     -0.00094838	     -0.00147861	     -0.00191105	     -0.07362464
      1.06780815	     -0.00094765	     -0.00147407	     -0.00190985	     -0.07359370
      1.06789634	     -0.00094693	     -0.00146953	     -0.00190865	     -0.07356288
      1.06798452	     -0.00094621	     -0.00146499	     -0.00190744	     -0.07353217
      1.06810164	     -0.00094525	     -0.00145895	     -0.00190585	     -0.07349157
      1.06818912	     -0.00094454	     -0.00145444	     -0.00190466	     -0.07346138
      1.06827660	     -0.00094382	     -0.00144993	     -0.00190348	     -0.07343130
      1.06838314	     -0.00094295	     -0.00144443	     -0.00190203	     -0.07339483
      1.06847797	     -0.00094218	     -0.00143954	     -0.00190075	     -0.07336250
      1.06857280	     -0.00094140	     -0.00143465	     -0.00189947	     -0.07333030
      1.06866762	     -0.00094063	     -0.00142975	     -0.00189819	     -0.07329824
      1.06876245	     -0.00093986	     -0.00142486	     -0.00189691	     -0.07326631
      1.06885728	     -0.00093909	     -0.00141996	     -0.00189563	     -0.07323450
      1.06895211	     -0.00093832	     -0.00141506	     -0.00189436	     -0.07320282
      1.06904693	     -0.00093755	     -0.00141016	     -0.00189308	     -0.07317127
      1.06914176	     -0.00093678	     -0.00140526	     -0.00189181	     -0.07313985
      1.06923659	     -0.00093601	     -0.00140036	     -0.00189054	     -0.07310855
      1.06933141	     -0.00093524	     -0.00139545	     -0.00188927	     -0.07307738
      1.06942624	     -0.00093447	     -0.00139055	     -0.00188800	     -0.07304634
      1.06952107	     -0.00093370	     -0.00138565	     -0.00188673	     -0.07301541
      1.06960634	     -0.00093301	     -0.00138123	     -0.00188559	     -0.07298771
      1.06969161	     -0.00093232	     -0.00137682	     -0.00188446	     -0.07296011
      1.06979459	     -0.00093149	     -0.00137149	     -0.00188308	     -0.07292691
      1.06989756	     -0.00093066	     -0.00136616	     -0.00188171	     -0.07289385
      1.06998439	     -0.00092996	     -0.00136167	     -0.00188056	     -0.07286608
      1.07007122	     -0.00092926	     -0.00135717	     -0.00187941	     -0.07283842
      1.07015804	     -0.00092856	     -0.00135268	     -0.00187826	     -0.07281085
      1.07027558	     -0.00092761	     -0.00134659	     -0.00187670	     -0.07277370
      1.07036334	     -0.00092690	     -0.00134204	     -0.00187554	     -0.07274607
      1.07045111	     -0.00092620	     -0.00133750	     -0.00187438	     -0.07271854
      1.07055649	     -0.00092535	     -0.00133204	     -0.00187299	     -0.07268562
      1.07065033	     -0.00092460	     -0.00132718	     -0.00187175	     -0.07265642
      1.07074418	     -0.00092384	     -0.00132231	     -0.00187052	     -0.07262733
      1.07083802	     -0.00092309	     -0.00131745	     -0.00186928	     -0.07259836
      1.07093187	     -0.00092234	     -0.00131258	     -0.00186805	     -0.07256949
      1.07102571	     -0.00092159	     -0.00130772	     -0.00186682	     -0.07254074
      1.07111955	     -0.00092083	     -0.00130286	     -0.00186559	     -0.07251209
      1.07121340	     -0.00092008	     -0.00129799	     -0.00186436	     -0.07248356
      1.07130724	     -0.00091933	     -0.00129313	     -0.00186314	     -0.07245513
      1.07140109	     -0.00091858	     -0.00128826	     -0.00186191	     -0.07242680
      1.07149493	     -0.00091783	     -0.00128339	     -0.00186069	     -0.07239859
      1.07158878	     -0.00091708	     -0.00127853	     -0.00185946	     -0.07237048
      1.07168262	     -0.00091634	     -0.00127366	     -0.00185824	     -0.07234247
      1.07177646	     -0.00091559	     -0.00126880	     -0.00185702	     -0.07231457
      1.07187031	     -0.00091484	     -0.00126393	     -0.00185580	     -0.07228677
      1.07196415	     -0.00091409	     -0.00125906	     -0.00185459	     -0.07225908
      1.07205800	     -0.00091335	     -0.00125420	     -0.00185337	     -0.07223148
      1.07215184	     -0.00091260	     -0.00124933	     -0.00185216	     -0.07220399
      1.07224569	     -0.00091186	     -0.00124446	     -0.00185094	     -0.07217660
      1.07233953	     -0.00091111	     -0.00123960	     -0.00184973	     -0.07214931
      1.07243338	     -0.00091037	     -0.00123473	     -0.00184852	     -0.07212212
      1.07252722	     -0.00090962	     -0.00122986	     -0.00184731	     -0.07209503
      1.07262106	     -0.00090888	     -0.00122500	     -0.00184610	     -0.07206804
      1.07271491	     -0.00090814	     -0.00122013	     -0.00184490	     -0.07204114
      1.07280875	     -0.00090740	     -0.00121527	     -0.00184369	     -0.07201434
      1.07290260	     -0.00090665	     -0.00121040	     -0.00184249	     -0.07198764
      1.07299644	     -0.00090591	     -0.00120554	     -0.00184129	     -0.07196103
      1.07309029	     -0.00090517	     -0.00120067	     -0.00184009	     -0.07193452
      1.07318413	     -0.00090443	     -0.00119581	     -0.00183889	     -0.07190811
      1.07327798	     -0.00090369	     -0.00119094	     -0.00183769	     -0.07188178
      1.07336227	     -0.00090303	     -0.00118657	     -0.00183662	     -0.07185822
      1.07344656	     -0.00090236	     -0.00118221	     -0.00183554	     -0.07183473
      1.07354898	     -0.00090156	     -0.00117690	     -0.00183424	     -0.07180628
      1.07365140	     -0.00090075	     -0.00117159	     -0.00183294	     -0.07177795
      1.07373757	     -0.00090008	     -0.00116713	     -0.00183184	     -0.07175419
      1.07382375	     -0.00089940	     -0.00116266	     -0.00183075	     -0.07173051
      1.07390992	     -0.00089872	     -0.00115820	     -0.00182966	     -0.07170690
      1.07402654	     -0.00089781	     -0.00115216	     -0.00182818	     -0.07167508
      1.07411348	     -0.00089713	     -0.00114766	     -0.00182708	     -0.07165144
      1.07420043	     -0.00089645	     -0.00114316	     -0.00182599	     -0.07162787
      1.07430508	     -0.00089563	     -0.00113774	     -0.00182467	     -0.07159961
      1.07439837	     -0.00089490	     -0.00113291	     -0.00182349	     -0.07157450
      1.07449166	     -0.00089417	     -0.00112808	     -0.00182232	     -0.07154948
      1.07458495	     -0.00089344	     -0.00112326	     -0.00182114	     -0.07152454
      1.07467824	     -0.00089271	     -0.00111843	     -0.00181997	     -0.07149968
      1.07477153	     -0.00089198	     -0.00111360	     -0.00181880	     -0.07147491
      1.07486482	     -0.00089126	     -0.00110878	     -0.00181763	     -0.07145022
      1.07495812	     -0.00089053	     -0.00110396	     -0.00181647	     -0.07142561
      1.07505141	     -0.00088980	     -0.00109913	     -0.00181530	     -0.07140108
      1.07514470	     -0.00088908	     -0.00109431	     -0.00181414	     -0.07137663
      1.07523799	     -0.00088835	     -0.00108949	     -0.00181297	     -0.07135226
      1.07533128	     -0.00088763	     -0.00108467	     -0.00181181	     -0.07132797
      1.07542457	     -0.00088690	     -0.00107985	     -0.00181065	     -0.07130376
      1.07551786	     -0.00088618	     -0.00107504	     -0.00180949	     -0.07127962
      1.07561115	     -0.00088546	     -0.00107022	     -0.00180833	     -0.07125556
      1.07570444	     -0.00088474	     -0.00106540	     -0.00180718	     -0.07123158
      1.07579774	     -0.00088401	     -0.00106059	     -0.00180602	     -0.07120768
      1.07589103	     -0.00088329	     -0.00105578	     -0.00180487	     -0.07118385
      1.07598432	     -0.00088257	     -0.00105097	     -0.00180371	     -0.07116009
      1.07607761	     -0.00088185	     -0.00104616	     -0.00180256	     -0.07113641
      1.07617090	     -0.00088113	     -0.00104135	     -0.00180141	     -0.07111281
      1.07626419	     -0.00088041	     -0.00103654	     -0.00180026	     -0.07108927
      1.07635748	     -0.00087969	     -0.00103173	     -0.00179911	     -0.07106581
      1.07644062	     -0.00087905	     -0.00102745	     -0.00179809	     -0.07104496
      1.07652377	     -0.00087841	     -0.00102317	     -0.00179707	     -0.07102417
      1.07662654	     -0.00087762	     -0.00101788	     -0.00179581	     -0.07099855
      1.07672932	     -0.00087683	     -0.00101259	     -0.00179455	     -0.07097301
      1.07681370	     -0.00087618	     -0.00100825	     -0.00179352	     -0.07095210
      1.07689807	     -0.00087553	     -0.00100391	     -0.00179249	     -0.07093126
      1.07700171	     -0.00087474	     -0.00099859	     -0.00179122	     -0.07090573
      1.07710535	     -0.00087394	     -0.00099326	     -0.00178996	     -0.07088028
      1.07718602	     -0.00087332	     -0.00098912	     -0.00178897	     -0.07086053
      1.07726670	     -0.00087271	     -0.00098497	     -0.00178799	     -0.07084083
      1.07737535	     -0.00087187	     -0.00097940	     -0.00178667	     -0.07081438
      1.07748401	     -0.00087104	     -0.00097382	     -0.00178535	     -0.07078801
      1.07756117	     -0.00087045	     -0.00096986	     -0.00178441	     -0.07076934
      1.07763834	     -0.00086986	     -0.00096590	     -0.00178348	     -0.07075072
      1.07775405	     -0.00086898	     -0.00095997	     -0.00178208	     -0.07072287
      1.07785012	     -0.00086825	     -0.00095505	     -0.00178092	     -0.07069983
      1.07794619	     -0.00086752	     -0.00095013	     -0.00177976	     -0.07067685
      1.07804226	     -0.00086678	     -0.00094521	     -0.00177860	     -0.07065393
      1.07813833	     -0.00086605	     -0.00094030	     -0.00177744	     -0.07063109
      1.07822123	     -0.00086542	     -0.00093605	     -0.00177644	     -0.07061142
      1.07830414	     -0.00086479	     -0.00093181	     -0.00177544	     -0.07059181
      1.07840704	     -0.00086401	     -0.00092655	     -0.00177421	     -0.07056753
      1.07850994	     -0.00086323	     -0.00092130	     -0.00177297	     -0.07054332
      1.07859337	     -0.00086260	     -0.00091704	     -0.00177197	     -0.07052374
      1.07867680	     -0.00086196	     -0.00091278	     -0.00177097	     -0.07050422
      1.07878068	     -0.00086118	     -0.00090748	     -0.00176973	     -0.07047997
      1.07888456	     -0.00086039	     -0.00090218	     -0.00176849	     -0.07045579
      1.07896513	     -0.00085978	     -0.00089807	     -0.00176753	     -0.07043709
      1.07904571	     -0.00085917	     -0.00089397	     -0.00176657	     -0.07041842
      1.07915350	     -0.00085836	     -0.00088848	     -0.00176529	     -0.07039352
      1.07926129	     -0.00085754	     -0.00088299	     -0.00176400	     -0.07036870
      1.07933921	     -0.00085696	     -0.00087902	     -0.00176308	     -0.07035080
      1.07941714	     -0.00085637	     -0.00087506	     -0.00176215	     -0.07033293
      1.07952995	     -0.00085552	     -0.00086933	     -0.00176081	     -0.07030714
      1.07962611	     -0.00085479	     -0.00086444	     -0.00175968	     -0.07028521
      1.07972226	     -0.00085407	     -0.00085956	     -0.00175854	     -0.07026335
      1.07981841	     -0.00085335	     -0.00085468	     -0.00175740	     -0.07024154
      1.07990442	     -0.00085270	     -0.00085031	     -0.00175639	     -0.07022207
      1.07999044	     -0.00085206	     -0.00084595	     -0.00175537	     -0.07020265
      1.08007645	     -0.00085141	     -0.00084159	     -0.00175436	     -0.07018328
      1.08018709	     -0.00085058	     -0.00083599	     -0.00175306	     -0.07015841
      1.08027424	     -0.00084993	     -0.00083158	     -0.00175203	     -0.07013888
      1.08036139	     -0.00084927	     -0.00082717	     -0.00175101	     -0.07011939
      1.08044854	     -0.00084862	     -0.00082276	     -0.00174999	     -0.07009994
      1.08055901	     -0.00084780	     -0.00081718	     -0.00174869	     -0.07007535
      1.08064446	     -0.00084716	     -0.00081286	     -0.00174769	     -0.07005637
      1.08072992	     -0.00084652	     -0.00080855	     -0.00174669	     -0.07003744
      1.08083250	     -0.00084575	     -0.00080337	     -0.00174550	     -0.07001476
      1.08093508	     -0.00084499	     -0.00079820	     -0.00174430	     -0.06999214
      1.08101363	     -0.00084440	     -0.00079424	     -0.00174338	     -0.06997485
      1.08109217	     -0.00084382	     -0.00079029	     -0.00174247	     -0.06995760
      1.08120188	     -0.00084300	     -0.00078476	     -0.00174119	     -0.06993356
      1.08129795	     -0.00084229	     -0.00077993	     -0.00174008	     -0.06991255
      1.08139402	     -0.00084157	     -0.00077510	     -0.00173896	     -0.06989160
      1.08149010	     -0.00084086	     -0.00077027	     -0.00173785	     -0.06987068
      1.08157422	     -0.00084023	     -0.00076605	     -0.00173688	     -0.06985241
      1.08165835	     -0.00083961	     -0.00076183	     -0.00173590	     -0.06983417
      1.08174247	     -0.00083898	     -0.00075761	     -0.00173493	     -0.06981597
      1.08185857	     -0.00083812	     -0.00075179	     -0.00173359	     -0.06979090
      1.08194437	     -0.00083749	     -0.00074749	     -0.00173260	     -0.06977242
      1.08203017	     -0.00083685	     -0.00074320	     -0.00173161	     -0.06975397
      1.08213319	     -0.00083609	     -0.00073804	     -0.00173043	     -0.06973187
      1.08222482	     -0.00083541	     -0.00073346	     -0.00172938	     -0.06971224
      1.08231645	     -0.00083474	     -0.00072889	     -0.00172832	     -0.06969266
      1.08240808	     -0.00083406	     -0.00072431	     -0.00172727	     -0.06967311
      1.08249971	     -0.00083339	     -0.00071974	     -0.00172622	     -0.06965361
      1.08259134	     -0.00083271	     -0.00071517	     -0.00172518	     -0.06963413
      1.08268298	     -0.00083203	     -0.00071061	     -0.00172413	     -0.06961470
      1.08277461	     -0.00083136	     -0.00070604	     -0.00172308	     -0.06959530
      1.08286624	     -0.00083069	     -0.00070149	     -0.00172204	     -0.06957593
      1.08295787	     -0.00083001	     -0.00069693	     -0.00172099	     -0.06955660
      1.08304950	     -0.00082934	     -0.00069238	     -0.00171995	     -0.06953731
      1.08314113	     -0.00082867	     -0.00068783	     -0.00171891	     -0.06951805
      1.08323276	     -0.00082799	     -0.00068328	     -0.00171787	     -0.06949882
      1.08332439	     -0.00082732	     -0.00067874	     -0.00171683	     -0.06947963
      1.08341602	     -0.00082665	     -0.00067420	     -0.00171579	     -0.06946047
      1.08350765	     -0.00082598	     -0.00066966	     -0.00171475	     -0.06944134
      1.08359929	     -0.00082531	     -0.00066513	     -0.00171371	     -0.06942225
      1.08369092	     -0.00082464	     -0.00066060	     -0.00171268	     -0.06940318
      1.08378255	     -0.00082397	     -0.00065607	     -0.00171164	     -0.06938415
      1.08387418	     -0.00082330	     -0.00065155	     -0.00171061	     -0.06936514
      1.08396581	     -0.00082263	     -0.00064703	     -0.00170958	     -0.06934617
      1.08405744	     -0.00082196	     -0.00064251	     -0.00170855	     -0.06932723
      1.08414907	     -0.00082129	     -0.00063800	     -0.00170752	     -0.06930832
      1.08424070	     -0.00082063	     -0.00063349	     -0.00170649	     -0.06928943
      1.08433233	     -0.00081996	     -0.00062898	     -0.00170546	     -0.06927058
      1.08442396	     -0.00081929	     -0.00062448	     -0.00170443	     -0.06925175
      1.08451560	     -0.00081862	     -0.00061998	     -0.00170341	     -0.06923295
      1.08460723	     -0.00081796	     -0.00061548	     -0.00170238	     -0.06921418
      1.08469886	     -0.00081729	     -0.00061099	     -0.00170136	     -0.06919544
      1.08479049	     -0.00081663	     -0.00060650	     -0.00170034	     -0.06917672
      1.08488212	     -0.00081596	     -0.00060202	     -0.00169931	     -0.06915803
      1.08497375	     -0.00081530	     -0.00059753	     -0.00169829	     -0.06913936
      1.08506538	     -0.00081464	     -0.00059306	     -0.00169728	     -0.06912072
      1.08515701	     -0.00081397	     -0.00058858	     -0.00169626	     -0.06910211
      1.08524864	     -0.00081331	     -0.00058411	     -0.00169524	     -0.06908352
      1.08534028	     -0.00081265	     -0.00057964	     -0.00169422	     -0.06906495
      1.08542211	     -0.00081205	     -0.00057566	     -0.00169332	     -0.06904839
      1.08550395	     -0.00081146	     -0.00057167	     -0.00169241	     -0.06903185
      1.08560447	     -0.00081074	     -0.00056679	     -0.00169130	     -0.06901155
      1.08570499	     -0.00081001	     -0.00056190	     -0.00169019	     -0.06899128
      1.08578910	     -0.00080941	     -0.00055782	     -0.00168926	     -0.06897434
      1.08587321	     -0.00080880	     -0.00055374	     -0.00168833	     -0.06895742
      1.08595732	     -0.00080820	     -0.00054966	     -0.00168741	     -0.06894052
      1.08607165	     -0.00080737	     -0.00054412	     -0.00168615	     -0.06891757
      1.08615626	     -0.00080676	     -0.00054003	     -0.00168522	     -0.06890061
      1.08624087	     -0.00080616	     -0.00053594	     -0.00168429	     -0.06888367
      1.08634345	     -0.00080542	     -0.00053099	     -0.00168317	     -0.06886315
      1.08643494	     -0.00080476	     -0.00052657	     -0.00168216	     -0.06884487
      1.08652643	     -0.00080411	     -0.00052216	     -0.00168116	     -0.06882661
      1.08661792	     -0.00080345	     -0.00051775	     -0.00168016	     -0.06880837
      1.08670941	     -0.00080280	     -0.00051335	     -0.00167916	     -0.06879014
      1.08680090	     -0.00080214	     -0.00050895	     -0.00167817	     -0.06877194
      1.08689239	     -0.00080149	     -0.00050456	     -0.00167717	     -0.06875375
      1.08698388	     -0.00080083	     -0.00050016	     -0.00167617	     -0.06873558
      1.08707537	     -0.00080018	     -0.00049578	     -0.00167518	     -0.06871742
      1.08716686	     -0.00079952	     -0.00049139	     -0.00167418	     -0.06869928
      1.08725835	     -0.00079887	     -0.00048702	     -0.00167319	     -0.06868116
      1.08734984	     -0.00079822	     -0.00048264	     -0.00167220	     -0.06866305
      1.08744133	     -0.00079757	     -0.00047827	     -0.00167121	     -0.06864496
      1.08753282	     -0.00079692	     -0.00047390	     -0.00167022	     -0.06862688
      1.08761440	     -0.00079633	     -0.00047001	     -0.00166934	     -0.06861077
      1.08769598	     -0.00079575	     -0.00046613	     -0.00166845	     -0.06859468
      1.08779606	     -0.00079504	     -0.00046136	     -0.00166738	     -0.06857494
      1.08789614	     -0.00079433	     -0.00045660	     -0.00166630	     -0.06855523
      1.08797989	     -0.00079374	     -0.00045262	     -0.00166539	     -0.06853874
      1.08806364	     -0.00079314	     -0.00044865	     -0.00166449	     -0.06852226
      1.08814739	     -0.00079255	     -0.00044468	     -0.00166359	     -0.06850580
      1.08826136	     -0.00079174	     -0.00043928	     -0.00166237	     -0.06848341
      1.08834560	     -0.00079114	     -0.00043529	     -0.00166147	     -0.06846687
      1.08842984	     -0.00079055	     -0.00043131	     -0.00166057	     -0.06845034
      1.08853205	     -0.00078982	     -0.00042648	     -0.00165947	     -0.06843029
      1.08862321	     -0.00078918	     -0.00042218	     -0.00165850	     -0.06841243
      1.08871437	     -0.00078854	     -0.00041788	     -0.00165752	     -0.06839457
      1.08880554	     -0.00078789	     -0.00041359	     -0.00165655	     -0.06837673
      1.08889670	     -0.00078725	     -0.00040930	     -0.00165558	     -0.06835889
      1.08898786	     -0.00078661	     -0.00040502	     -0.00165461	     -0.06834106
      1.08907902	     -0.00078596	     -0.00040074	     -0.00165364	     -0.06832324
      1.08917018	     -0.00078532	     -0.00039646	     -0.00165267	     -0.06830543
      1.08926134	     -0.00078468	     -0.00039219	     -0.00165170	     -0.06828762
      1.08935250	     -0.00078404	     -0.00038792	     -0.00165074	     -0.06826983
      1.08944367	     -0.00078340	     -0.00038366	     -0.00164977	     -0.06825204
      1.08953483	     -0.00078276	     -0.00037940	     -0.00164881	     -0.06823425
      1.08962599	     -0.00078211	     -0.00037515	     -0.00164784	     -0.06821648
      1.08970769	     -0.00078154	     -0.00037134	     -0.00164698	     -0.06820055
      1.08978939	     -0.00078097	     -0.00036754	     -0.00164612	     -0.06818463
      1.08988899	     -0.00078027	     -0.00036290	     -0.00164507	     -0.06816522
      1.08998858	     -0.00077957	     -0.00035827	     -0.00164402	     -0.06814583
      1.09007106	     -0.00077899	     -0.00035445	     -0.00164315	     -0.06812977
      1.09015354	     -0.00077842	     -0.00035062	     -0.00164229	     -0.06811371
      1.09025432	     -0.00077771	     -0.00034595	     -0.00164123	     -0.06809409
      1.09035510	     -0.00077701	     -0.00034129	     -0.00164017	     -0.06807448
      1.09043398	     -0.00077646	     -0.00033764	     -0.00163935	     -0.06805914
      1.09051286	     -0.00077591	     -0.00033400	     -0.00163852	     -0.06804379
      1.09061860	     -0.00077517	     -0.00032912	     -0.00163741	     -0.06802323
      1.09072433	     -0.00077443	     -0.00032425	     -0.00163631	     -0.06800267
      1.09079959	     -0.00077391	     -0.00032079	     -0.00163552	     -0.06798803
      1.09087485	     -0.00077338	     -0.00031733	     -0.00163474	     -0.06797340
      1.09098782	     -0.00077259	     -0.00031214	     -0.00163356	     -0.06795143
      1.09108131	     -0.00077194	     -0.00030785	     -0.00163259	     -0.06793326
      1.09117480	     -0.00077129	     -0.00030357	     -0.00163162	     -0.06791508
      1.09126829	     -0.00077064	     -0.00029929	     -0.00163065	     -0.06789691
      1.09136178	     -0.00077000	     -0.00029501	     -0.00162968	     -0.06787873
      1.09144371	     -0.00076943	     -0.00029127	     -0.00162883	     -0.06786281
      1.09152564	     -0.00076886	     -0.00028754	     -0.00162798	     -0.06784688
      1.09162463	     -0.00076817	     -0.00028302	     -0.00162696	     -0.06782763
      1.09172362	     -0.00076749	     -0.00027852	     -0.00162594	     -0.06780838
      1.09180623	     -0.00076691	     -0.00027476	     -0.00162509	     -0.06779232
      1.09188883	     -0.00076634	     -0.00027101	     -0.00162423	     -0.06777625
      1.09198833	     -0.00076565	     -0.00026650	     -0.00162321	     -0.06775690
      1.09208783	     -0.00076497	     -0.00026199	     -0.00162219	     -0.06773754
      1.09216823	     -0.00076441	     -0.00025835	     -0.00162136	     -0.06772189
      1.09224862	     -0.00076386	     -0.00025472	     -0.00162053	     -0.06770625
      1.09235083	     -0.00076315	     -0.00025010	     -0.00161948	     -0.06768635
      1.09245304	     -0.00076244	     -0.00024549	     -0.00161844	     -0.06766645
      1.09253156	     -0.00076190	     -0.00024196	     -0.00161763	     -0.06765116
      1.09261008	     -0.00076136	     -0.00023842	     -0.00161683	     -0.06763586
      1.09271543	     -0.00076064	     -0.00023369	     -0.00161575	     -0.06761533
      1.09282077	     -0.00075991	     -0.00022896	     -0.00161468	     -0.06759479
      1.09289667	     -0.00075939	     -0.00022556	     -0.00161391	     -0.06758000
      1.09297256	     -0.00075887	     -0.00022216	     -0.00161313	     -0.06756519
      1.09308273	     -0.00075811	     -0.00021723	     -0.00161201	     -0.06754370
      1.09317678	     -0.00075747	     -0.00021303	     -0.00161105	     -0.06752534
      1.09327084	     -0.00075682	     -0.00020883	     -0.00161010	     -0.06750697
      1.09336490	     -0.00075618	     -0.00020464	     -0.00160915	     -0.06748859
      1.09344808	     -0.00075561	     -0.00020094	     -0.00160830	     -0.06747233
      1.09353127	     -0.00075504	     -0.00019724	     -0.00160746	     -0.06745607
      1.09361446	     -0.00075447	     -0.00019355	     -0.00160662	     -0.06743980
      1.09372501	     -0.00075371	     -0.00018864	     -0.00160550	     -0.06741816
      1.09380941	     -0.00075313	     -0.00018490	     -0.00160465	     -0.06740163
      1.09389380	     -0.00075256	     -0.00018117	     -0.00160380	     -0.06738510
      1.09397820	     -0.00075198	     -0.00017744	     -0.00160295	     -0.06736856
      1.09408879	     -0.00075122	     -0.00017256	     -0.00160183	     -0.06734687
      1.09417130	     -0.00075066	     -0.00016892	     -0.00160100	     -0.06733068
      1.09425381	     -0.00075010	     -0.00016529	     -0.00160017	     -0.06731448
      1.09435546	     -0.00074940	     -0.00016082	     -0.00159915	     -0.06729451
      1.09444680	     -0.00074878	     -0.00015681	     -0.00159824	     -0.06727655
      1.09453814	     -0.00074816	     -0.00015280	     -0.00159732	     -0.06725858
      1.09462948	     -0.00074754	     -0.00014880	     -0.00159641	     -0.06724061
      1.09472083	     -0.00074692	     -0.00014480	     -0.00159550	     -0.06722262
      1.09481217	     -0.00074630	     -0.00014081	     -0.00159458	     -0.06720461
      1.09489307	     -0.00074575	     -0.00013728	     -0.00159378	     -0.06718866
      1.09497397	     -0.00074520	     -0.00013375	     -0.00159297	     -0.06717269
      1.09507259	     -0.00074453	     -0.00012946	     -0.00159199	     -0.06715321
      1.09517120	     -0.00074386	     -0.00012517	     -0.00159101	     -0.06713372
      1.09525377	     -0.00074330	     -0.00012158	     -0.00159019	     -0.06711739
      1.09533633	     -0.00074274	     -0.00011800	     -0.00158937	     -0.06710105
      1.09541889	     -0.00074218	     -0.00011442	     -0.00158855	     -0.06708470
      1.09553187	     -0.00074142	     -0.00010953	     -0.00158743	     -0.06706230
      1.09561492	     -0.00074085	     -0.00010595	     -0.00158661	     -0.06704582
      1.09569798	     -0.00074029	     -0.00010236	     -0.00158579	     -0.06702933
      1.09579911	     -0.00073961	     -0.00009800	     -0.00158479	     -0.06700923
      1.09588922	     -0.00073900	     -0.00009412	     -0.00158390	     -0.06699131
      1.09597932	     -0.00073839	     -0.00009025	     -0.00158301	     -0.06697337
      1.09606943	     -0.00073778	     -0.00008638	     -0.00158212	     -0.06695542
      1.09615954	     -0.00073718	     -0.00008252	     -0.00158123	     -0.06693745
      1.09624965	     -0.00073657	     -0.00007866	     -0.00158035	     -0.06691946
      1.09633975	     -0.00073596	     -0.00007481	     -0.00157946	     -0.06690146
      1.09642986	     -0.00073536	     -0.00007096	     -0.00157858	     -0.06688344
      1.09651997	     -0.00073475	     -0.00006711	     -0.00157769	     -0.06686540
      1.09661008	     -0.00073414	     -0.00006327	     -0.00157681	     -0.06684735
      1.09670019	     -0.00073354	     -0.00005944	     -0.00157593	     -0.06682928
      1.09679029	     -0.00073293	     -0.00005561	     -0.00157505	     -0.06681119
      1.09687090	     -0.00073239	     -0.00005219	     -0.00157426	     -0.06679499
      1.09695151	     -0.00073185	     -0.00004877	     -0.00157348	     -0.06677878
      1.09704957	     -0.00073119	     -0.00004462	     -0.00157252	     -0.06675904
      1.09714764	     -0.00073053	     -0.00004048	     -0.00157156	     -0.06673928
      1.09723042	     -0.00072998	     -0.00003698	     -0.00157076	     -0.06672257
      1.09731320	     -0.00072943	     -0.00003349	     -0.00156995	     -0.06670586
      1.09739598	     -0.00072887	     -0.00003001	     -0.00156915	     -0.06668912
      1.09750674	     -0.00072813	     -0.00002535	     -0.00156808	     -0.06666671
      1.09758987	     -0.00072757	     -0.00002186	     -0.00156727	     -0.06664987
      1.09767300	     -0.00072702	     -0.00001837	     -0.00156647	     -0.06663301
      1.09777298	     -0.00072635	     -0.00001419	     -0.00156550	     -0.06661271
      1.09786281	     -0.00072575	     -0.00001043	     -0.00156463	     -0.06659445
      1.09795263	     -0.00072515	     -0.00000668	     -0.00156376	     -0.06657617
      1.09804245	     -0.00072455	     -0.00000293	     -0.00156290	     -0.06655787
      1.09813228	     -0.00072395	      0.00000081	     -0.00156203	     -0.06653954
      1.09822210	     -0.00072335	      0.00000454	     -0.00156117	     -0.06652120
      1.09831192	     -0.00072275	      0.00000828	     -0.00156030	     -0.06650284
      1.09840175	     -0.00072216	      0.00001200	     -0.00155944	     -0.06648445
      1.09849157	     -0.00072156	      0.00001572	     -0.00155858	     -0.06646604
      1.09858139	     -0.00072096	      0.00001944	     -0.00155772	     -0.06644761
      1.09867121	     -0.00072036	      0.00002315	     -0.00155686	     -0.06642916
      1.09876104	     -0.00071977	      0.00002685	     -0.00155600	     -0.06641069
      1.09884109	     -0.00071924	      0.00003015	     -0.00155523	     -0.06639421
      1.09892114	     -0.00071870	      0.00003345	     -0.00155446	     -0.06637771
      1.09901924	     -0.00071805	      0.00003748	     -0.00155353	     -0.06635746
      1.09911734	     -0.00071740	      0.00004150	     -0.00155259	     -0.06633718
      1.09919964	     -0.00071686	      0.00004488	     -0.00155181	     -0.06632015
      1.09928193	     -0.00071631	      0.00004824	     -0.00155103	     -0.06630311
      1.09936423	     -0.00071577	      0.00005161	     -0.00155024	     -0.06628604
      1.09947552	     -0.00071503	      0.00005615	     -0.00154919	     -0.06626292
      1.09955817	     -0.00071448	      0.00005952	     -0.00154840	     -0.06624573
      1.09964081	     -0.00071394	      0.00006288	     -0.00154762	     -0.06622852
      1.09974091	     -0.00071327	      0.00006695	     -0.00154667	     -0.06620765
      1.09983050	     -0.00071268	      0.00007058	     -0.00154582	     -0.06618895
      1.09992009	     -0.00071209	      0.00007421	     -0.00154497	     -0.06617022
      1.10000968	     -0.00071150	      0.00007784	     -0.00154413	     -0.06615146
      1.10009926	     -0.00071091	      0.00008146	     -0.00154328	     -0.06613268
      1.10018885	     -0.00071032	      0.00008507	     -0.00154244	     -0.06611388
      1.10027844	     -0.00070973	      0.00008868	     -0.00154159	     -0.06609505
      1.10036803	     -0.00070914	      0.00009229	     -0.00154075	     -0.06607619
      1.10045762	     -0.00070855	      0.00009589	     -0.00153991	     -0.06605731
      1.10054720	     -0.00070796	      0.00009948	     -0.00153907	     -0.06603841
      1.10063679	     -0.00070737	      0.00010307	     -0.00153823	     -0.06601948
      1.10071701	     -0.00070684	      0.00010628	     -0.00153747	     -0.06600250
      1.10079724	     -0.00070631	      0.00010949	     -0.00153672	     -0.06598551
      1.10089504	     -0.00070567	      0.00011339	     -0.00153581	     -0.06596476
      1.10099284	     -0.00070503	      0.00011728	     -0.00153489	     -0.06594398
      1.10107364	     -0.00070450	      0.00012050	     -0.00153414	     -0.06592679
      1.10115444	     -0.00070396	      0.00012371	     -0.00153338	     -0.06590958
      1.10125362	     -0.00070331	      0.00012764	     -0.00153246	     -0.06588843
      1.10135280	     -0.00070266	      0.00013157	     -0.00153154	     -0.06586724
      1.10142998	     -0.00070216	      0.00013463	     -0.00153082	     -0.06585073
      1.10150715	     -0.00070165	      0.00013767	     -0.00153010	     -0.06583420
      1.10161146	     -0.00070097	      0.00014179	     -0.00152913	     -0.06581182
      1.10171576	     -0.00070029	      0.00014590	     -0.00152816	     -0.06578942
      1.10178915	     -0.00069981	      0.00014878	     -0.00152748	     -0.06577363
      1.10186255	     -0.00069933	      0.00015167	     -0.00152680	     -0.06575782
      1.10197464	     -0.00069859	      0.00015606	     -0.00152577	     -0.06573364
      1.10206642	     -0.00069799	      0.00015966	     -0.00152492	     -0.06571381
      1.10215821	     -0.00069739	      0.00016324	     -0.00152407	     -0.06569395
      1.10224999	     -0.00069680	      0.00016683	     -0.00152322	     -0.06567406
      1.10234177	     -0.00069620	      0.00017040	     -0.00152238	     -0.06565415
      1.10242259	     -0.00069567	      0.00017355	     -0.00152163	     -0.06563659
      1.10250341	     -0.00069514	      0.00017669	     -0.00152089	     -0.06561900
      1.10258422	     -0.00069462	      0.00017983	     -0.00152015	     -0.06560140
      1.10269716	     -0.00069388	      0.00018421	     -0.00151911	     -0.06557676
      1.10277963	     -0.00069334	      0.00018740	     -0.00151835	     -0.06555874
      1.10286210	     -0.00069281	      0.00019058	     -0.00151760	     -0.06554069
      1.10296188	     -0.00069216	      0.00019443	     -0.00151668	     -0.06551883
      1.10305049	     -0.00069158	      0.00019785	     -0.00151587	     -0.06549939
      1.10313911	     -0.00069100	      0.00020126	     -0.00151506	     -0.06547991
      1.10322772	     -0.00069043	      0.00020466	     -0.00151425	     -0.06546041
      1.10331634	     -0.00068985	      0.00020806	     -0.00151344	     -0.06544089
      1.10340495	     -0.00068928	      0.00021145	     -0.00151264	     -0.06542133
      1.10349356	     -0.00068870	      0.00021484	     -0.00151183	     -0.06540175
      1.10358218	     -0.00068813	      0.00021822	     -0.00151102	     -0.06538214
      1.10367079	     -0.00068755	      0.00022160	     -0.00151022	     -0.06536251
      1.10375940	     -0.00068698	      0.00022498	     -0.00150941	     -0.06534284
      1.10384802	     -0.00068640	      0.00022835	     -0.00150861	     -0.06532315
      1.10393663	     -0.00068583	      0.00023171	     -0.00150781	     -0.06530344
      1.10402525	     -0.00068526	      0.00023507	     -0.00150700	     -0.06528369
      1.10411386	     -0.00068468	      0.00023842	     -0.00150620	     -0.06526392
      1.10420247	     -0.00068411	      0.00024177	     -0.00150540	     -0.06524412
      1.10429109	     -0.00068354	      0.00024511	     -0.00150460	     -0.06522429
      1.10437970	     -0.00068296	      0.00024845	     -0.00150380	     -0.06520444
      1.10446832	     -0.00068239	      0.00025179	     -0.00150300	     -0.06518456
      1.10455693	     -0.00068182	      0.00025511	     -0.00150220	     -0.06516466
      1.10464554	     -0.00068125	      0.00025844	     -0.00150141	     -0.06514472
      1.10473416	     -0.00068068	      0.00026176	     -0.00150061	     -0.06512476
      1.10482277	     -0.00068010	      0.00026507	     -0.00149981	     -0.06510477
      1.10491138	     -0.00067953	      0.00026838	     -0.00149902	     -0.06508476
      1.10500000	     -0.00067896	      0.00027168	     -0.00149822	     -0.06506472
      1.10507969	     -0.00067845	      0.00027465	     -0.00149751	     -0.06504668
      1.10515938	     -0.00067793	      0.00027761	     -0.00149680	     -0.06502861
      1.10525590	     -0.00067731	      0.00028120	     -0.00149593	     -0.06500670
      1.10535242	     -0.00067669	      0.00028477	     -0.00149507	     -0.06498476
      1.10543446	     -0.00067616	      0.00028781	     -0.00149434	     -0.06496608
      1.10551650	     -0.00067564	      0.00029084	     -0.00149361	     -0.06494739
      1.10559853	     -0.00067511	      0.00029387	     -0.00149288	     -0.06492867
      1.10570661	     -0.00067441	      0.00029785	     -0.00149191	     -0.06490398
      1.10578890	     -0.00067389	      0.00030088	     -0.00149118	     -0.06488515
      1.10587119	     -0.00067336	      0.00030390	     -0.00149045	     -0.06486630
      1.10595348	     -0.00067283	      0.00030692	     -0.00148972	     -0.06484743
      1.10606357	     -0.00067212	      0.00031095	     -0.00148874	     -0.06482215
      1.10614420	     -0.00067161	      0.00031389	     -0.00148803	     -0.06480361
      1.10622483	     -0.00067109	      0.00031684	     -0.00148732	     -0.06478505
      1.10632523	     -0.00067044	      0.00032050	     -0.00148643	     -0.06476191
      1.10641489	     -0.00066987	      0.00032376	     -0.00148564	     -0.06474122
      1.10650455	     -0.00066930	      0.00032702	     -0.00148484	     -0.06472051
      1.10659421	     -0.00066872	      0.00033027	     -0.00148405	     -0.06469977
      1.10668387	     -0.00066815	      0.00033352	     -0.00148326	     -0.06467900
      1.10677353	     -0.00066757	      0.00033676	     -0.00148247	     -0.06465821
      1.10685268	     -0.00066707	      0.00033962	     -0.00148178	     -0.06463984
      1.10693183	     -0.00066656	      0.00034247	     -0.00148108	     -0.06462145
      1.10702883	     -0.00066594	      0.00034596	     -0.00148023	     -0.06459888
      1.10712584	     -0.00066532	      0.00034945	     -0.00147938	     -0.06457629
      1.10720671	     -0.00066481	      0.00035235	     -0.00147867	     -0.06455743
      1.10728759	     -0.00066429	      0.00035525	     -0.00147796	     -0.06453855
      1.10736847	     -0.00066377	      0.00035814	     -0.00147726	     -0.06451966
      1.10747987	     -0.00066306	      0.00036212	     -0.00147628	     -0.06449360
      1.10756120	     -0.00066254	      0.00036502	     -0.00147557	     -0.06447455
      1.10764252	     -0.00066202	      0.00036792	     -0.00147486	     -0.06445549
      1.10774204	     -0.00066139	      0.00037146	     -0.00147399	     -0.06443214
      1.10783054	     -0.00066083	      0.00037460	     -0.00147322	     -0.06441135
      1.10791904	     -0.00066026	      0.00037774	     -0.00147245	     -0.06439054
      1.10800754	     -0.00065970	      0.00038087	     -0.00147168	     -0.06436971
      1.10809604	     -0.00065914	      0.00038399	     -0.00147092	     -0.06434885
      1.10818454	     -0.00065857	      0.00038712	     -0.00147015	     -0.06432798
      1.10827304	     -0.00065801	      0.00039023	     -0.00146938	     -0.06430709
      1.10836154	     -0.00065745	      0.00039335	     -0.00146861	     -0.06428618
      1.10845004	     -0.00065688	      0.00039645	     -0.00146785	     -0.06426525
      1.10853854	     -0.00065632	      0.00039955	     -0.00146708	     -0.06424430
      1.10862704	     -0.00065576	      0.00040265	     -0.00146632	     -0.06422333
      1.10870618	     -0.00065526	      0.00040542	     -0.00146564	     -0.06420456
      1.10878532	     -0.00065476	      0.00040818	     -0.00146495	     -0.06418578
      1.10888204	     -0.00065414	      0.00041155	     -0.00146412	     -0.06416281
      1.10897876	     -0.00065353	      0.00041491	     -0.00146329	     -0.06413981
      1.10905851	     -0.00065302	      0.00041768	     -0.00146260	     -0.06412083
      1.10913826	     -0.00065252	      0.00042045	     -0.00146192	     -0.06410185
      1.10923633	     -0.00065189	      0.00042385	     -0.00146107	     -0.06407848
      1.10933440	     -0.00065127	      0.00042723	     -0.00146023	     -0.06405509
      1.10941056	     -0.00065079	      0.00042986	     -0.00145958	     -0.06403691
      1.10948673	     -0.00065031	      0.00043249	     -0.00145893	     -0.06401872
      1.10958988	     -0.00064966	      0.00043604	     -0.00145805	     -0.06399406
      1.10969303	     -0.00064900	      0.00043958	     -0.00145716	     -0.06396939
      1.10976548	     -0.00064855	      0.00044206	     -0.00145655	     -0.06395204
      1.10983794	     -0.00064809	      0.00044455	     -0.00145593	     -0.06393469
      1.10994877	     -0.00064739	      0.00044833	     -0.00145498	     -0.06390813
      1.11003951	     -0.00064681	      0.00045143	     -0.00145421	     -0.06388636
      1.11013026	     -0.00064624	      0.00045452	     -0.00145344	     -0.06386458
      1.11022100	     -0.00064567	      0.00045761	     -0.00145267	     -0.06384279
      1.11031174	     -0.00064509	      0.00046069	     -0.00145190	     -0.06382099
      1.11039132	     -0.00064459	      0.00046339	     -0.00145122	     -0.06380185
      1.11047089	     -0.00064409	      0.00046608	     -0.00145055	     -0.06378271
      1.11056681	     -0.00064348	      0.00046933	     -0.00144973	     -0.06375963
      1.11066272	     -0.00064288	      0.00047256	     -0.00144892	     -0.06373653
      1.11074298	     -0.00064237	      0.00047527	     -0.00144824	     -0.06371720
      1.11082323	     -0.00064187	      0.00047797	     -0.00144757	     -0.06369785
      1.11091960	     -0.00064126	      0.00048120	     -0.00144675	     -0.06367462
      1.11101596	     -0.00064065	      0.00048444	     -0.00144594	     -0.06365137
      1.11109416	     -0.00064016	      0.00048705	     -0.00144528	     -0.06363250
      1.11117236	     -0.00063967	      0.00048967	     -0.00144462	     -0.06361362
      1.11127124	     -0.00063905	      0.00049297	     -0.00144379	     -0.06358974
      1.11137012	     -0.00063843	      0.00049626	     -0.00144296	     -0.06356584
      1.11144658	     -0.00063795	      0.00049881	     -0.00144232	     -0.06354736
      1.11152303	     -0.00063746	      0.00050135	     -0.00144168	     -0.06352888
      1.11162481	     -0.00063683	      0.00050472	     -0.00144082	     -0.06350426
      1.11172659	     -0.00063619	      0.00050809	     -0.00143997	     -0.06347964
      1.11180060	     -0.00063572	      0.00051054	     -0.00143935	     -0.06346173
      1.11187461	     -0.00063526	      0.00051298	     -0.00143873	     -0.06344382
      1.11198081	     -0.00063459	      0.00051648	     -0.00143785	     -0.06341811
      1.11207194	     -0.00063402	      0.00051947	     -0.00143709	     -0.06339605
      1.11216307	     -0.00063345	      0.00052247	     -0.00143633	     -0.06337398
      1.11225420	     -0.00063288	      0.00052545	     -0.00143557	     -0.06335190
      1.11233525	     -0.00063237	      0.00052811	     -0.00143489	     -0.06333227
      1.11241631	     -0.00063186	      0.00053075	     -0.00143422	     -0.06331263
      1.11249736	     -0.00063135	      0.00053340	     -0.00143355	     -0.06329299
      1.11260357	     -0.00063069	      0.00053686	     -0.00143267	     -0.06326726
      1.11268576	     -0.00063017	      0.00053953	     -0.00143198	     -0.06324734
      1.11276795	     -0.00062966	      0.00054220	     -0.00143130	     -0.06322742
      1.11285014	     -0.00062914	      0.00054486	     -0.00143062	     -0.06320751
      1.11295634	     -0.00062848	      0.00054830	     -0.00142974	     -0.06318177
      1.11303681	     -0.00062798	      0.00055090	     -0.00142908	     -0.06316227
      1.11311728	     -0.00062747	      0.00055350	     -0.00142841	     -0.06314277
      1.11321532	     -0.00062686	      0.00055665	     -0.00142761	     -0.06311902
      1.11331336	     -0.00062625	      0.00055981	     -0.00142680	     -0.06309527
      1.11338703	     -0.00062579	      0.00056217	     -0.00142619	     -0.06307743
      1.11346069	     -0.00062533	      0.00056453	     -0.00142559	     -0.06305959
      1.11356607	     -0.00062467	      0.00056790	     -0.00142472	     -0.06303407
      1.11365758	     -0.00062410	      0.00057083	     -0.00142397	     -0.06301191
      1.11374909	     -0.00062353	      0.00057374	     -0.00142322	     -0.06298976
      1.11384061	     -0.00062296	      0.00057666	     -0.00142247	     -0.06296756
      1.11391940	     -0.00062247	      0.00057916	     -0.00142182	     -0.06294784
      1.11399820	     -0.00062197	      0.00058166	     -0.00142118	     -0.06292745
      1.11409443	     -0.00062137	      0.00058471	     -0.00142039	     -0.06290166
      1.11419067	     -0.00062077	      0.00058775	     -0.00141960	     -0.06287490
      1.11426951	     -0.00062028	      0.00059024	     -0.00141896	     -0.06285227
      1.11434835	     -0.00061979	      0.00059273	     -0.00141832	     -0.06282899
      1.11444566	     -0.00061919	      0.00059579	     -0.00141752	     -0.06279940
      1.11454296	     -0.00061858	      0.00059885	     -0.00141673	     -0.06276887
      1.11461956	     -0.00061811	      0.00060125	     -0.00141611	     -0.06274418
      1.11469617	     -0.00061763	      0.00060365	     -0.00141549	     -0.06271892
      1.11479656	     -0.00061700	      0.00060679	     -0.00141467	     -0.06268497
      1.11489695	     -0.00061638	      0.00060992	     -0.00141386	     -0.06265006
      1.11497135	     -0.00061592	      0.00061224	     -0.00141325	     -0.06262359
      1.11504575	     -0.00061546	      0.00061455	     -0.00141265	     -0.06259660
      1.11515010	     -0.00061481	      0.00061780	     -0.00141181	     -0.06255790
      1.11524041	     -0.00061425	      0.00062060	     -0.00141108	     -0.06252362
      1.11533072	     -0.00061369	      0.00062339	     -0.00141035	     -0.06248862
      1.11542103	     -0.00061313	      0.00062618	     -0.00140962	     -0.06245290
      1.11551134	     -0.00061257	      0.00062897	     -0.00140889	     -0.06241649
      1.11558785	     -0.00061209	      0.00063132	     -0.00140828	     -0.06238509
      1.11566436	     -0.00061162	      0.00063368	     -0.00140766	     -0.06235321
      1.11576320	     -0.00061101	      0.00063671	     -0.00140686	     -0.06231130
      1.11586204	     -0.00061039	      0.00063974	     -0.00140607	     -0.06226859
      1.11593821	     -0.00060992	      0.00064207	     -0.00140546	     -0.06223514
      1.11601438	     -0.00060945	      0.00064440	     -0.00140485	     -0.06220123
      1.11611588	     -0.00060882	      0.00064749	     -0.00140403	     -0.06215534
      1.11621739	     -0.00060819	      0.00065058	     -0.00140322	     -0.06210864
      1.11628937	     -0.00060775	      0.00065277	     -0.00140265	     -0.06207506
      1.11636134	     -0.00060730	      0.00065495	     -0.00140207	     -0.06204108
      1.11647045	     -0.00060663	      0.00065826	     -0.00140120	     -0.06198884
      1.11656065	     -0.00060607	      0.00066098	     -0.00140048	     -0.06194500
      1.11665084	     -0.00060552	      0.00066371	     -0.00139976	     -0.06190057
      1.11674104	     -0.00060496	      0.00066642	     -0.00139904	     -0.06185556
      1.11683124	     -0.00060440	      0.00066914	     -0.00139832	     -0.06180999
      1.11690861	     -0.00060392	      0.00067146	     -0.00139771	     -0.06177044
      1.11698599	     -0.00060345	      0.00067378	     -0.00139709	     -0.06173049
      1.11708297	     -0.00060285	      0.00067668	     -0.00139632	     -0.06167984
      1.11717996	     -0.00060225	      0.00067958	     -0.00139556	     -0.06162856
      1.11725795	     -0.00060177	      0.00068191	     -0.00139494	     -0.06158689
      1.11733594	     -0.00060129	      0.00068423	     -0.00139432	     -0.06154482
      1.11743383	     -0.00060069	      0.00068714	     -0.00139355	     -0.06149147
      1.11753171	     -0.00060008	      0.00069005	     -0.00139277	     -0.06143752
      1.11760697	     -0.00059962	      0.00069228	     -0.00139218	     -0.06139565
      1.11768222	     -0.00059916	      0.00069450	     -0.00139158	     -0.06135343
      1.11778397	     -0.00059853	      0.00069751	     -0.00139078	     -0.06129580
      1.11788573	     -0.00059791	      0.00070051	     -0.00138998	     -0.06123757
      1.11795844	     -0.00059746	      0.00070264	     -0.00138941	     -0.06119558
      1.11803115	     -0.00059701	      0.00070478	     -0.00138884	     -0.06115330
      1.11813794	     -0.00059636	      0.00070791	     -0.00138800	     -0.06109065
      1.11822837	     -0.00059580	      0.00071056	     -0.00138729	     -0.06103710
      1.11831881	     -0.00059525	      0.00071320	     -0.00138658	     -0.06098310
      1.11840924	     -0.00059469	      0.00071584	     -0.00138587	     -0.06092866
      1.11848972	     -0.00059420	      0.00071818	     -0.00138524	     -0.06087985
      1.11857020	     -0.00059371	      0.00072052	     -0.00138461	     -0.06083071
      1.11865067	     -0.00059321	      0.00072286	     -0.00138398	     -0.06078123
      1.11875555	     -0.00059257	      0.00072590	     -0.00138316	     -0.06071625
      1.11883725	     -0.00059207	      0.00072826	     -0.00138252	     -0.06066525
      1.11891896	     -0.00059157	      0.00073062	     -0.00138189	     -0.06061392
      1.11900066	     -0.00059107	      0.00073297	     -0.00138125	     -0.06056227
      1.11910511	     -0.00059043	      0.00073598	     -0.00138044	     -0.06049577
      1.11918522	     -0.00058994	      0.00073828	     -0.00137981	     -0.06044442
      1.11926533	     -0.00058945	      0.00074057	     -0.00137919	     -0.06039278
      1.11936207	     -0.00058886	      0.00074334	     -0.00137844	     -0.06033002
      1.11945881	     -0.00058827	      0.00074611	     -0.00137769	     -0.06026684
      1.11953215	     -0.00058782	      0.00074820	     -0.00137712	     -0.06021868
      1.11960549	     -0.00058738	      0.00075028	     -0.00137655	     -0.06017028
      1.11970948	     -0.00058674	      0.00075324	     -0.00137575	     -0.06010126
      1.11979989	     -0.00058619	      0.00075580	     -0.00137505	     -0.06004088
      1.11989031	     -0.00058564	      0.00075836	     -0.00137435	     -0.05998016
      1.11998073	     -0.00058509	      0.00076092	     -0.00137365	     -0.05991911
      1.12005964	     -0.00058461	      0.00076315	     -0.00137305	     -0.05986555
      1.12013856	     -0.00058413	      0.00076537	     -0.00137244	     -0.05981176
      1.12021747	     -0.00058365	      0.00076759	     -0.00137183	     -0.05975772
      1.12032718	     -0.00058298	      0.00077067	     -0.00137099	     -0.05968220
      1.12040789	     -0.00058249	      0.00077293	     -0.00137037	     -0.05962636
      1.12048861	     -0.00058200	      0.00077518	     -0.00136975	     -0.05957027
      1.12058561	     -0.00058141	      0.00077789	     -0.00136900	     -0.05950256
      1.12067157	     -0.00058089	      0.00078029	     -0.00136834	     -0.05944227
      1.12075753	     -0.00058037	      0.00078268	     -0.00136769	     -0.05938173
      1.12084349	     -0.00057985	      0.00078506	     -0.00136703	     -0.05932093
      1.12092945	     -0.00057933	      0.00078744	     -0.00136637	     -0.05925989
      1.12101541	     -0.00057881	      0.00078982	     -0.00136571	     -0.05919859
      1.12110137	     -0.00057829	      0.00079219	     -0.00136506	     -0.05913706
      1.12118733	     -0.00057777	      0.00079456	     -0.00136440	     -0.05907530
      1.12127329	     -0.00057725	      0.00079693	     -0.00136375	     -0.05901330
      1.12135925	     -0.00057673	      0.00079929	     -0.00136309	     -0.05895107
      1.12144521	     -0.00057621	      0.00080164	     -0.00136244	     -0.05888862
      1.12153117	     -0.00057569	      0.00080400	     -0.00136178	     -0.05882595
      1.12161713	     -0.00057517	      0.00080634	     -0.00136113	     -0.05876306
      1.12170309	     -0.00057465	      0.00080869	     -0.00136048	     -0.05869996
      1.12178905	     -0.00057414	      0.00081103	     -0.00135983	     -0.05863665
      1.12187501	     -0.00057362	      0.00081336	     -0.00135918	     -0.05857314
      1.12196097	     -0.00057310	      0.00081569	     -0.00135853	     -0.05850942
      1.12204693	     -0.00057258	      0.00081802	     -0.00135788	     -0.05844551
      1.12213289	     -0.00057207	      0.00082034	     -0.00135723	     -0.05838141
      1.12221885	     -0.00057155	      0.00082266	     -0.00135658	     -0.05831712
      1.12230481	     -0.00057103	      0.00082497	     -0.00135593	     -0.05825264
      1.12239077	     -0.00057052	      0.00082728	     -0.00135528	     -0.05818797
      1.12247673	     -0.00057000	      0.00082958	     -0.00135463	     -0.05812313
      1.12256269	     -0.00056949	      0.00083188	     -0.00135399	     -0.05805812
      1.12264865	     -0.00056897	      0.00083418	     -0.00135334	     -0.05799293
      1.12273461	     -0.00056846	      0.00083647	     -0.00135269	     -0.05792757
      1.12282057	     -0.00056794	      0.00083876	     -0.00135205	     -0.05786205
      1.12290653	     -0.00056743	      0.00084104	     -0.00135140	     -0.05779636
      1.12299249	     -0.00056691	      0.00084332	     -0.00135076	     -0.05773052
      1.12307845	     -0.00056640	      0.00084559	     -0.00135011	     -0.05766452
      1.12316441	     -0.00056588	      0.00084786	     -0.00134947	     -0.05759837
      1.12325038	     -0.00056537	      0.00085013	     -0.00134883	     -0.05753207
      1.12333634	     -0.00056486	      0.00085239	     -0.00134819	     -0.05746563
      1.12342230	     -0.00056435	      0.00085465	     -0.00134754	     -0.05739904
      1.12350826	     -0.00056383	      0.00085690	     -0.00134690	     -0.05733231
      1.12359422	     -0.00056332	      0.00085915	     -0.00134626	     -0.05726545
      1.12368018	     -0.00056281	      0.00086139	     -0.00134562	     -0.05719845
      1.12376614	     -0.00056230	      0.00086363	     -0.00134498	     -0.05713132
      1.12385210	     -0.00056179	      0.00086587	     -0.00134434	     -0.05706406
      1.12393806	     -0.00056128	      0.00086810	     -0.00134371	     -0.05699668
      1.12402402	     -0.00056077	      0.00087032	     -0.00134307	     -0.05692918
      1.12410998	     -0.00056026	      0.00087254	     -0.00134243	     -0.05686155
      1.12419594	     -0.00055975	      0.00087476	     -0.00134179	     -0.05679381
      1.12428190	     -0.00055924	      0.00087698	     -0.00134116	     -0.05672596
      1.12436786	     -0.00055873	      0.00087919	     -0.00134052	     -0.05665799
      1.12445382	     -0.00055822	      0.00088139	     -0.00133989	     -0.05658992
      1.12453978	     -0.00055771	      0.00088359	     -0.00133925	     -0.05652174
      1.12462574	     -0.00055720	      0.00088579	     -0.00133862	     -0.05645346
      1.12471170	     -0.00055670	      0.00088798	     -0.00133798	     -0.05638507
      1.12479766	     -0.00055619	      0.00089016	     -0.00133735	     -0.05631659
      1.12488362	     -0.00055568	      0.00089235	     -0.00133672	     -0.05624802
      1.12496958	     -0.00055518	      0.00089453	     -0.00133608	     -0.05617935
      1.12505554	     -0.00055467	      0.00089670	     -0.00133545	     -0.05611059
      1.12514150	     -0.00055416	      0.00089887	     -0.00133482	     -0.05604174
      1.12522746	     -0.00055366	      0.00090103	     -0.00133419	     -0.05597280
      1.12531342	     -0.00055315	      0.00090320	     -0.00133356	     -0.05590378
      1.12539938	     -0.00055265	      0.00090535	     -0.00133293	     -0.05583469
      1.12548534	     -0.00055214	      0.00090750	     -0.00133230	     -0.05576551
      1.12557130	     -0.00055164	      0.00090965	     -0.00133167	     -0.05569626
      1.12565726	     -0.00055114	      0.00091179	     -0.00133104	     -0.05562693
      1.12574322	     -0.00055063	      0.00091393	     -0.00133042	     -0.05555753
      1.12582918	     -0.00055013	      0.00091607	     -0.00132979	     -0.05548806
      1.12591514	     -0.00054963	      0.00091820	     -0.00132916	     -0.05541852
      1.12600110	     -0.00054913	      0.00092032	     -0.00132854	     -0.05534892
      1.12608706	     -0.00054862	      0.00092244	     -0.00132791	     -0.05527925
      1.12617302	     -0.00054812	      0.00092456	     -0.00132729	     -0.05520952
      1.12625898	     -0.00054762	      0.00092667	     -0.00132666	     -0.05513974
      1.12634495	     -0.00054712	      0.00092878	     -0.00132604	     -0.05506989
      1.12643091	     -0.00054662	      0.00093089	     -0.00132541	     -0.05500000
      1.12651687	     -0.00054612	      0.00093298	     -0.00132479	     -0.05493004
      1.12660283	     -0.00054562	      0.00093508	     -0.00132417	     -0.05486004
      1.12668879	     -0.00054512	      0.00093717	     -0.00132355	     -0.05478999
      1.12677475	     -0.00054462	      0.00093926	     -0.00132292	     -0.05471989
      1.12686071	     -0.00054413	      0.00094134	     -0.00132230	     -0.05464974
      1.12693745	     -0.00054368	      0.00094319	     -0.00132175	     -0.05458708
      1.12701420	     -0.00054324	      0.00094504	     -0.00132119	     -0.05452438
      1.12710875	     -0.00054269	      0.00094732	     -0.00132051	     -0.05444710
      1.12720330	     -0.00054215	      0.00094959	     -0.00131983	     -0.05436977
      1.12728174	     -0.00054169	      0.00095147	     -0.00131927	     -0.05430558
      1.12736018	     -0.00054124	      0.00095334	     -0.00131870	     -0.05424137
      1.12745488	     -0.00054069	      0.00095560	     -0.00131802	     -0.05416380
      1.12754958	     -0.00054015	      0.00095786	     -0.00131734	     -0.05408620
      1.12762507	     -0.00053972	      0.00095965	     -0.00131680	     -0.05402431
      1.12770057	     -0.00053928	      0.00096144	     -0.00131626	     -0.05396239
      1.12779895	     -0.00053872	      0.00096377	     -0.00131556	     -0.05388168
      1.12789733	     -0.00053815	      0.00096609	     -0.00131485	     -0.05380094
      1.12797043	     -0.00053773	      0.00096781	     -0.00131433	     -0.05374092
      1.12804354	     -0.00053731	      0.00096953	     -0.00131381	     -0.05368088
      1.12814635	     -0.00053673	      0.00097194	     -0.00131307	     -0.05359643
      1.12824917	     -0.00053614	      0.00097434	     -0.00131234	     -0.05351194
      1.12831866	     -0.00053574	      0.00097596	     -0.00131184	     -0.05345483
      1.12838815	     -0.00053534	      0.00097758	     -0.00131135	     -0.05339771
      1.12849890	     -0.00053471	      0.00098015	     -0.00131056	     -0.05330665
      1.12858873	     -0.00053420	      0.00098223	     -0.00130992	     -0.05323277
      1.12867856	     -0.00053369	      0.00098431	     -0.00130929	     -0.05315888
      1.12876840	     -0.00053318	      0.00098638	     -0.00130865	     -0.05308498
      1.12884738	     -0.00053273	      0.00098820	     -0.00130809	     -0.05302000
      1.12892637	     -0.00053228	      0.00099002	     -0.00130753	     -0.05295501
      1.12900536	     -0.00053183	      0.00099183	     -0.00130697	     -0.05289002
      1.12911043	     -0.00053124	      0.00099423	     -0.00130623	     -0.05280355
      1.12919096	     -0.00053078	      0.00099606	     -0.00130566	     -0.05273729
      1.12927149	     -0.00053033	      0.00099790	     -0.00130509	     -0.05267102
      1.12935201	     -0.00052987	      0.00099972	     -0.00130452	     -0.05260475
      1.12945576	     -0.00052929	      0.00100207	     -0.00130379	     -0.05251938
      1.12953474	     -0.00052884	      0.00100386	     -0.00130323	     -0.05245439
      1.12961371	     -0.00052840	      0.00100564	     -0.00130267	     -0.05238941
      1.12970957	     -0.00052786	      0.00100780	     -0.00130200	     -0.05231054
      1.12979573	     -0.00052737	      0.00100973	     -0.00130139	     -0.05223965
      1.12988189	     -0.00052689	      0.00101166	     -0.00130079	     -0.05216878
      1.12996805	     -0.00052641	      0.00101358	     -0.00130018	     -0.05209791
      1.13005422	     -0.00052592	      0.00101550	     -0.00129958	     -0.05202705
      1.13014038	     -0.00052544	      0.00101742	     -0.00129898	     -0.05195621
      1.13022654	     -0.00052496	      0.00101933	     -0.00129837	     -0.05188537
      1.13031270	     -0.00052448	      0.00102124	     -0.00129777	     -0.05181455
      1.13039886	     -0.00052400	      0.00102314	     -0.00129717	     -0.05174375
      1.13047530	     -0.00052357	      0.00102482	     -0.00129664	     -0.05168094
      1.13055175	     -0.00052315	      0.00102650	     -0.00129610	     -0.05161814
      1.13064602	     -0.00052262	      0.00102857	     -0.00129544	     -0.05154072
      1.13074030	     -0.00052210	      0.00103063	     -0.00129479	     -0.05146332
      1.13081809	     -0.00052167	      0.00103233	     -0.00129425	     -0.05139947
      1.13089588	     -0.00052123	      0.00103402	     -0.00129370	     -0.05133564
      1.13099057	     -0.00052071	      0.00103608	     -0.00129305	     -0.05125796
      1.13108527	     -0.00052018	      0.00103813	     -0.00129239	     -0.05118031
      1.13116014	     -0.00051977	      0.00103974	     -0.00129187	     -0.05111894
      1.13123501	     -0.00051936	      0.00104136	     -0.00129135	     -0.05105758
      1.13133348	     -0.00051881	      0.00104348	     -0.00129067	     -0.05097690
      1.13143196	     -0.00051827	      0.00104559	     -0.00128999	     -0.05089626
      1.13150434	     -0.00051787	      0.00104714	     -0.00128948	     -0.05083701
      1.13157672	     -0.00051747	      0.00104868	     -0.00128898	     -0.05077778
      1.13167990	     -0.00051691	      0.00105088	     -0.00128827	     -0.05069338
      1.13176814	     -0.00051642	      0.00105275	     -0.00128766	     -0.05062123
      1.13185638	     -0.00051594	      0.00105462	     -0.00128705	     -0.05054912
      1.13194463	     -0.00051545	      0.00105649	     -0.00128645	     -0.05047703
      1.13203287	     -0.00051497	      0.00105835	     -0.00128584	     -0.05040498
      1.13210873	     -0.00051456	      0.00105994	     -0.00128532	     -0.05034306
      1.13218459	     -0.00051414	      0.00106153	     -0.00128480	     -0.05028118
      1.13227988	     -0.00051362	      0.00106353	     -0.00128414	     -0.05020347
      1.13237516	     -0.00051310	      0.00106552	     -0.00128349	     -0.05012581
      1.13245119	     -0.00051269	      0.00106710	     -0.00128297	     -0.05006388
      1.13252722	     -0.00051228	      0.00106868	     -0.00128244	     -0.05000198
      1.13262407	     -0.00051175	      0.00107069	     -0.00128178	     -0.04992316
      1.13272091	     -0.00051123	      0.00107269	     -0.00128112	     -0.04984439
      1.13279376	     -0.00051083	      0.00107419	     -0.00128062	     -0.04978518
      1.13286660	     -0.00051044	      0.00107569	     -0.00128012	     -0.04972599
      1.13296836	     -0.00050989	      0.00107777	     -0.00127943	     -0.04964336
      1.13307011	     -0.00050934	      0.00107985	     -0.00127873	     -0.04956079
      1.13313959	     -0.00050896	      0.00108127	     -0.00127826	     -0.04950444
      1.13320907	     -0.00050859	      0.00108268	     -0.00127779	     -0.04944811
      1.13331826	     -0.00050800	      0.00108490	     -0.00127704	     -0.04935965
      1.13340726	     -0.00050752	      0.00108670	     -0.00127644	     -0.04928760
      1.13349626	     -0.00050704	      0.00108850	     -0.00127584	     -0.04921559
      1.13358525	     -0.00050657	      0.00109029	     -0.00127523	     -0.04914363
      1.13366450	     -0.00050614	      0.00109188	     -0.00127469	     -0.04907960
      1.13374374	     -0.00050572	      0.00109347	     -0.00127416	     -0.04901561
      1.13382298	     -0.00050530	      0.00109505	     -0.00127362	     -0.04895166
      1.13392491	     -0.00050475	      0.00109708	     -0.00127293	     -0.04886945
      1.13400546	     -0.00050432	      0.00109868	     -0.00127239	     -0.04880453
      1.13408601	     -0.00050389	      0.00110028	     -0.00127184	     -0.04873965
      1.13416657	     -0.00050346	      0.00110187	     -0.00127130	     -0.04867481
      1.13426748	     -0.00050293	      0.00110386	     -0.00127062	     -0.04859364
      1.13434667	     -0.00050251	      0.00110542	     -0.00127008	     -0.04852999
      1.13442585	     -0.00050209	      0.00110697	     -0.00126955	     -0.04846639
      1.13450504	     -0.00050167	      0.00110852	     -0.00126902	     -0.04840283
      1.13461013	     -0.00050111	      0.00111057	     -0.00126831	     -0.04831854
      1.13468876	     -0.00050070	      0.00111210	     -0.00126778	     -0.04825553
      1.13476738	     -0.00050028	      0.00111363	     -0.00126726	     -0.04819256
      1.13486299	     -0.00049978	      0.00111548	     -0.00126661	     -0.04811605
      1.13494817	     -0.00049933	      0.00111712	     -0.00126604	     -0.04804794
      1.13503335	     -0.00049888	      0.00111876	     -0.00126547	     -0.04797988
      1.13511853	     -0.00049844	      0.00112040	     -0.00126490	     -0.04791187
      1.13520371	     -0.00049799	      0.00112203	     -0.00126433	     -0.04784392
      1.13528888	     -0.00049755	      0.00112366	     -0.00126376	     -0.04777601
      1.13537406	     -0.00049710	      0.00112528	     -0.00126319	     -0.04770817
      1.13545924	     -0.00049665	      0.00112690	     -0.00126263	     -0.04764037
      1.13554442	     -0.00049621	      0.00112851	     -0.00126206	     -0.04757263
      1.13562959	     -0.00049577	      0.00113012	     -0.00126149	     -0.04750495
[truncated: 753,186 more chars]
