# Supplementary material for: Musculoskeletal simulations to examine the effects of accentuated eccentric loading (AEL) on jump height
Source: PeerJ. 2023 Jan 23;11:e14687. doi: 10.7717/peerj.14687 (PMC9879160; doi:10.7717/peerj.14687)
Supplement: Supplemental Information 1 [file peerj-11-14687-s001.zip › Supplementary Simulation code and output results BW/Optimized_for_J_Results/TwoSegment_Two_Segment_PassiveFiberForceAlongTendon.sto]

PassiveFiberForceAlongTendon
version=1
nRows=13563
nColumns=5
inDegrees=no

This analysis gathers basic information about muscles during a simulation (e.g., forces, tendon lengths, moment arms, etc).
Units are S.I. units (second, meters, Newtons, ...)
Angles are in degrees.

endheader
time	vastus	recfem	glut	ham
      0.00000000	      0.00004340	      0.00000180	      0.00000345	      0.00000248
      0.00010000	      0.00480972	      0.00059113	      0.00000615	     -0.00144465
      0.00023578	      0.02414416	      0.00296535	      0.00001797	     -0.00730539
      0.00037157	      0.05480895	      0.00669956	      0.00003872	     -0.01658586
      0.00050735	      0.09401052	      0.01143156	      0.00006833	     -0.02843142
      0.00064313	      0.13974845	      0.01690342	      0.00010715	     -0.04223274
      0.00077892	      0.19059284	      0.02293208	      0.00015583	     -0.05755598
      0.00095179	      0.26113224	      0.03121188	      0.00023366	     -0.07879085
      0.00112467	      0.33685755	      0.04000405	      0.00033183	     -0.10156805
      0.00129754	      0.41681554	      0.04919225	      0.00045388	     -0.12560931
      0.00151861	      0.52425983	      0.06140497	      0.00065199	     -0.15792201
      0.00173969	      0.63677873	      0.07405418	      0.00090838	     -0.19179488
      0.00201011	      0.78057293	      0.09004735	      0.00132361	     -0.23517137
      0.00228052	      0.93059889	      0.10656833	      0.00188455	     -0.28057313
      0.00263639	      1.13687019	      0.12907240	      0.00292496	     -0.34329880
      0.00299225	      1.35258487	      0.15241496	      0.00444253	     -0.40932980
      0.00349305	      1.67111452	      0.18664355	      0.00777491	     -0.50773221
      0.00399385	      2.00592347	      0.22243448	      0.01323115	     -0.61239165
      0.00475543	      2.54351234	      0.27972277	      0.02830839	     -0.78314830
      0.00551701	      3.11190387	      0.34025915	      0.05734844	     -0.96730587
      0.00644774	      3.84313260	      0.41829517	      0.12651619	     -1.20951133
      0.00737847	      4.60914275	      0.50036183	      0.25838595	     -1.46928659
      0.00830920	      5.40481838	      0.58601047	      0.48872886	     -1.74524840
      0.00923993	      6.22569615	      0.67481204	      0.85569617	     -2.03603592
      0.01047305	      7.34551667	      0.79663774	      1.59557843	     -2.44190212
      0.01125060	      8.06734136	      0.87555086	      2.20890949	     -2.70872029
      0.01202816	      8.79930804	      0.95585195	      2.91313802	     -2.98316363
      0.01316609	      9.88581035	      1.07551145	      4.04309768	     -3.39726907
      0.01396261	     10.65531075	      1.16055557	      4.85720887	     -3.69511340
      0.01475914	     11.43091040	      1.24649159	      5.65947559	     -3.99890833
      0.01571545	     12.36883760	      1.35066934	      6.58416326	     -4.37083020
      0.01658307	     13.22505285	      1.44598328	      7.37704832	     -4.71445881
      0.01745069	     14.08540272	      1.54193279	      8.12554539	     -5.06348944
      0.01830614	     14.93702112	      1.63705778	      8.82437803	     -5.41250319
      0.01916159	     15.79137270	      1.73261698	      9.49050480	     -5.76601706
      0.01997595	     16.60677136	      1.82392397	     10.10011079	     -6.10646138
      0.02079031	     17.42381981	      1.91550553	     10.69089330	     -6.45049464
      0.02156845	     18.20576201	      2.00322664	     11.24170042	     -6.78240304
      0.02250334	     19.14648216	      2.10884577	     11.88998330	     -7.18508776
      0.02343823	     20.08822681	      2.21466366	     12.52721460	     -7.59185842
      0.02422430	     20.88062525	      2.30375888	     13.05656992	     -7.93692459
      0.02501038	     21.67336566	      2.39294128	     13.58136133	     -8.28469274
      0.02579645	     22.46630958	      2.48219174	     14.10248987	     -8.63510444
      0.02658253	     23.25933849	      2.57149345	     14.62061487	     -8.98811564
      0.02736860	     24.05235091	      2.66083218	     15.13621719	     -9.34369490
      0.02815468	     24.84526098	      2.75019561	     15.64964788	     -9.70182209
      0.02894076	     25.63799647	      2.83957307	     16.16116441	    -10.06248701
      0.02972683	     26.43049728	      2.92895536	     16.67095715	    -10.42568830
      0.03051291	     27.22271383	      3.01833451	     17.17916843	    -10.79143225
      0.03129898	     28.01460567	      3.10770363	     17.68590599	    -11.15973188
      0.03208506	     28.80614011	      3.19705667	     18.19125249	    -11.53060600
      0.03287113	     29.59729099	      3.28638833	     18.69527205	    -11.90407837
      0.03365721	     30.38803755	      3.37569392	     19.19801478	    -12.28017698
      0.03444328	     31.17836336	      3.46496920	     19.69951992	    -12.65893330
      0.03522936	     31.96825536	      3.55421033	     20.19981801	    -13.04038166
      0.03601544	     32.75770302	      3.64341373	     20.69893228	    -13.42455869
      0.03680151	     33.54669755	      3.73257603	     21.19687975	    -13.81150275
      0.03758759	     34.33523118	      3.82169399	     21.69367187	    -14.20125344
      0.03837366	     35.12329656	      3.91076443	     22.18931499	    -14.59385116
      0.03915974	     35.91088623	      3.99978419	     22.68381072	    -14.98933665
      0.03994581	     36.69799210	      4.08875008	     23.17715616	    -15.38775064
      0.04073189	     37.48460506	      4.17765880	     23.66934401	    -15.78913344
      0.04151796	     38.27071458	      4.26650699	     24.16036274	    -16.19352464
      0.04230404	     39.05630843	      4.35529110	     24.65019660	    -16.60096326
      0.04309012	     39.84137240	      4.44400744	     25.13882576	    -17.01148549
      0.04387619	     40.62589006	      4.53265211	     25.62622633	    -17.42512723
      0.04466227	     41.40984256	      4.62122103	     26.11237044	    -17.84192199
      0.04544834	     42.19320848	      4.70970986	     26.59722635	    -18.26190104
      0.04623442	     42.97596371	      4.79811405	     27.08075863	    -18.68509318
      0.04702049	     43.75808130	      4.88642878	     27.56292830	    -19.11152441
      0.04780657	     44.53953143	      4.97464901	     28.04369323	    -19.54121776
      0.04859264	     45.32028131	      5.06276940	     28.52300849	    -19.97419295
      0.04937872	     46.10029516	      5.15078438	     29.00082694	    -20.41046621
      0.05016480	     46.87953416	      5.23868809	     29.47709995	    -20.85004993
      0.05086958	     47.57749349	      5.31740143	     29.90276385	    -21.24699420
      0.05157436	     48.27476243	      5.39601565	     30.32711016	    -21.64660915
      0.05227914	     48.97130861	      5.47452616	     30.75010527	    -22.04889522
      0.05298392	     49.66709580	      5.55292803	     31.17171701	    -22.45384940
      0.05368870	     50.36208599	      5.63121616	     31.59191593	    -22.86146538
      0.05439348	     51.05623930	      5.70938529	     32.01067613	    -23.27173338
      0.05509826	     51.74951401	      5.78743001	     32.42797592	    -23.68463995
      0.05580304	     52.44186662	      5.86534473	     32.84379850	    -24.10016781
      0.05650782	     53.13325190	      5.94312374	     33.25813213	    -24.51829559
      0.05721260	     53.82362296	      6.02076117	     33.67097022	    -24.93899766
      0.05791738	     54.51293132	      6.09825102	     34.08231079	    -25.36224391
      0.05862216	     55.20112697	      6.17558716	     34.49215571	    -25.78799945
      0.05932694	     55.88815844	      6.25276334	     34.90050946	    -26.21622445
      0.06003172	     56.57397294	      6.32977319	     35.30737766	    -26.64687377
      0.06073650	     57.25851639	      6.40661024	     35.71276579	    -27.07989675
      0.06144128	     57.94173357	      6.48326794	     36.11667594	    -27.51523686
      0.06214606	     58.62356817	      6.55973963	     36.51910793	    -27.95283139
      0.06285084	     59.30396292	      6.63601859	     36.92005611	    -28.39261106
      0.06355562	     59.98285967	      6.71209804	     37.31950912	    -28.83449965
      0.06426040	     60.66019952	      6.78797113	     37.71744935	    -29.27841360
      0.06496518	     61.33592287	      6.86363099	     38.11385296	    -29.72426152
      0.06566996	     62.00996955	      6.93907069	     38.50869007	    -30.17194369
      0.06637474	     62.68227891	      7.01428331	     38.90192532	    -30.62135155
      0.06707952	     63.35278991	      7.08926187	     39.29351858	    -31.07236708
      0.06778430	     64.02144119	      7.16399942	     39.68342577	    -31.52486215
      0.06848908	     64.68817120	      7.23848901	     40.07159966	    -31.97869780
      0.06919386	     65.35291822	      7.31272370	     40.45799072	    -32.43372350
      0.06989864	     66.01562053	      7.38669656	     40.84254781	    -32.88977624
      0.07060343	     66.67621642	      7.46040072	     41.22521885	    -33.34667960
      0.07130821	     67.33464431	      7.53382934	     41.60595136	    -33.80424275
      0.07201299	     67.99084283	      7.60697562	     41.98469289	    -34.26225926
      0.07271777	     68.64475089	      7.67983282	     42.36139142	    -34.72050588
      0.07342255	     69.29630778	      7.75239430	     42.73599560	    -35.17874115
      0.07412733	     69.94545325	      7.82465346	     43.10845498	    -35.63670387
      0.07483211	     70.59212759	      7.89660380	     43.47872015	    -36.09411146
      0.07553689	     71.23627173	      7.96823893	     43.84674287	    -36.55065812
      0.07624167	     71.87782729	      8.03955255	     44.21247614	    -37.00601279
      0.07694645	     72.51673672	      8.11053849	     44.57587425	    -37.45981700
      0.07765123	     73.15294333	      8.18119069	     44.93689283	    -37.91168243
      0.07835601	     73.78639144	      8.25150324	     45.29548887	    -38.36118831
      0.07906079	     74.41702641	      8.32147037	     45.65162071	    -38.80787854
      0.07976557	     75.04479479	      8.39108647	     46.00524812	    -39.25125866
      0.08047035	     75.66964434	      8.46034610	     46.35633222	    -39.69079254
      0.08117513	     76.29152419	      8.52924398	     46.70483558	    -40.12589884
      0.08187991	     76.91038492	      8.59777505	     47.05072217	    -40.55594732
      0.08258469	     77.52617859	      8.66593443	     47.39395740	    -40.98025496
      0.08328947	     78.13885895	      8.73371746	     47.73450815	    -41.39808208
      0.08399425	     78.74838142	      8.80111968	     48.07234273	    -41.80862832
      0.08469903	     79.35470325	      8.86813691	     48.40743098	    -42.21102896
      0.08540381	     79.95778363	      8.93476517	     48.73974421	    -42.60435146
      0.08610859	     80.55758373	      9.00100077	     49.06925531	    -42.98759269
      0.08681337	     81.15406682	      9.06684027	     49.39593869	    -43.35967715
      0.08751815	     81.74719838	      9.13228054	     49.71977036	    -43.71945663
      0.08822293	     82.33694616	      9.19731870	     50.04072794	    -44.06571197
      0.08892771	     82.92328023	      9.26195220	     50.35879068	    -44.39715768
      0.08963249	     83.50617312	      9.32617880	     50.67393945	    -44.71245037
      0.09033727	     84.08559979	      9.38999656	     50.98615681	    -45.01020220
      0.09104205	     84.66153768	      9.45340387	     51.29542696	    -45.28900070
      0.09174684	     85.23396672	      9.51639945	     51.60173574	    -45.54743652
      0.09245162	     85.80286928	      9.57898230	     51.90507063	    -45.78414088
      0.09315640	     86.36823003	      9.64115177	     52.20542068	    -45.99783431
      0.09386118	     86.93003584	      9.70290745	     52.50277643	    -46.18738839
      0.09456596	     87.48827552	      9.76424920	     52.79714420	    -46.35190132
      0.09527074	     88.04293740	      9.82517692	     53.09250467	    -46.49078788
      0.09597552	     88.59400634	      9.88569029	     53.38951534	    -46.60388226
      0.09668030	     89.14146966	      9.94578917	     53.68602267	    -46.69155135
      0.09738508	     89.68531695	     10.00547359	     53.98092075	    -46.75481280
      0.09808986	     90.22553841	     10.06474360	     54.27364151	    -46.79544995
      0.09879464	     90.76212341	     10.12359907	     54.56389240	    -46.81611336
      0.09949942	     91.29505917	     10.18203961	     54.85152144	    -46.82039641
      0.10020420	     91.82432961	     10.24006437	     55.13644785	    -46.81287167
      0.10090898	     92.34991426	     10.29767191	     55.41862622	    -46.79907594
      0.10161376	     92.87178753	     10.35486010	     55.69802813	    -46.78420919
      0.10231854	     93.38992122	     10.41162637	     55.97463352	    -46.76932621
      0.10302332	     93.90428977	     10.46796838	     56.24842776	    -46.75442767
      0.10372810	     94.41487197	     10.52388423	     56.51940005	    -46.73951424
      0.10443288	     94.92165027	     10.57937249	     56.78754228	    -46.72458656
      0.10513766	     95.42461011	     10.63443216	     57.05284833	    -46.70964522
      0.10584244	     95.92373939	     10.68906257	     57.31531365	    -46.69469080
      0.10654722	     96.41902813	     10.74326337	     57.57493507	    -46.67972386
      0.10725200	     96.91046829	     10.79703449	     57.83171062	    -46.66474493
      0.10795678	     97.39805360	     10.85037613	     58.08563949	    -46.64975451
      0.10866156	     97.88177946	     10.90328869	     58.33672192	    -46.63475309
      0.10936634	     98.36164287	     10.95577283	     58.58495916	    -46.61974114
      0.11007112	     98.83764236	     11.00782937	     58.83035348	    -46.60471910
      0.11077590	     99.30977792	     11.05945935	     59.07290805	    -46.58968739
      0.11148068	     99.77805097	     11.11066398	     59.31262696	    -46.57464644
      0.11218546	    100.24246434	     11.16144465	     59.54951521	    -46.55959664
      0.11289024	    100.70302217	     11.21180293	     59.78357861	    -46.54453836
      0.11359503	    101.15972992	     11.26174052	     60.01482384	    -46.52947196
      0.11429981	    101.61259429	     11.31125930	     60.24325833	    -46.51439781
      0.11500459	    102.06162323	     11.36036128	     60.46889032	    -46.49931623
      0.11570937	    102.50682588	     11.40904864	     60.69172877	    -46.48422755
      0.11641415	    102.94821250	     11.45732367	     60.91178339	    -46.46913208
      0.11711893	    103.38579450	     11.50518880	     61.12906456	    -46.45403012
      0.11782371	    103.81958435	     11.55264660	     61.34358334	    -46.43892195
      0.11852849	    104.24959558	     11.59969976	     61.55535145	    -46.42380786
      0.11923327	    104.67584221	     11.64635107	     61.76438120	    -46.40868812
      0.11993805	    105.09834102	     11.69260347	     61.97068554	    -46.39356297
      0.12064283	    105.51710757	     11.73845999	     62.17427796	    -46.37843267
      0.12134761	    105.93215926	     11.78392375	     62.37517252	    -46.36329746
      0.12205239	    106.34351436	     11.82899799	     62.57338380	    -46.34815757
      0.12275717	    106.75119191	     11.87368606	     62.76892690	    -46.33301322
      0.12346195	    107.15521179	     11.91799137	     62.96181738	    -46.31786463
      0.12416673	    107.55559464	     11.96191745	     63.15207128	    -46.30271200
      0.12487151	    107.95236180	     12.00546788	     63.33970506	    -46.28755554
      0.12557629	    108.34553534	     12.04864636	     63.52473560	    -46.27239544
      0.12628107	    108.73513799	     12.09145664	     63.70718019	    -46.25723189
      0.12698585	    109.12119311	     12.13390255	     63.88705648	    -46.24206506
      0.12769063	    109.50372469	     12.17598797	     64.06438246	    -46.22689514
      0.12839541	    109.88275725	     12.21771688	     64.23917648	    -46.21172228
      0.12910019	    110.25831591	     12.25909329	     64.41145718	    -46.19654667
      0.12980497	    110.63042624	     12.30012128	     64.58124350	    -46.18136844
      0.13050975	    110.99911435	     12.34080499	     64.74855465	    -46.16618777
      0.13121453	    111.36440677	     12.38114858	     64.91341010	    -46.15100479
      0.13191931	    111.72633047	     12.42115630	     65.07582955	    -46.13581964
      0.13262409	    112.08491282	     12.46083240	     65.23583292	    -46.12063248
      0.13332887	    112.44018156	     12.50018119	     65.39344033	    -46.10544343
      0.13403365	    112.79216476	     12.53920703	     65.54867209	    -46.09025262
      0.13473844	    113.14089084	     12.57791427	     65.70154867	    -46.07506019
      0.13544322	    113.48638849	     12.61630735	     65.85209069	    -46.05986624
      0.13614800	    113.82868669	     12.65439068	     66.00031891	    -46.04467091
      0.13685278	    114.16781463	     12.69216872	     66.14625421	    -46.02947431
      0.13755756	    114.50380177	     12.72964595	     66.28991757	    -46.01427654
      0.13826234	    114.83667775	     12.76682687	     66.43133009	    -45.99907773
      0.13896712	    115.16647237	     12.80371599	     66.57051290	    -45.98387796
      0.13967190	    115.49321562	     12.84031784	     66.70748722	    -45.96867736
      0.14037668	    115.81693760	     12.87663694	     66.84227435	    -45.95347600
      0.14108146	    116.13766856	     12.91267786	     66.97489557	    -45.93827400
      0.14178624	    116.45543882	     12.94844512	     67.10537225	    -45.92307145
      0.14249102	    116.77027878	     12.98394330	     67.23372594	    -45.90786843
      0.14319580	    117.08221893	     13.01917694	     67.35997892	    -45.89266504
      0.14390058	    117.39128979	     13.05415060	     67.48415323	    -45.87746135
      0.14460536	    117.69752190	     13.08886882	     67.60627064	    -45.86225746
      0.14531014	    118.00094582	     13.12333617	     67.72635278	    -45.84705345
      0.14601492	    118.30159213	     13.15755717	     67.84442118	    -45.83184939
      0.14671970	    118.59949135	     13.19153637	     67.96049732	    -45.81664537
      0.14742448	    118.89467403	     13.22527828	     68.07460261	    -45.80144145
      0.14812926	    119.18717061	     13.25878743	     68.18675844	    -45.78623771
      0.14883404	    119.47701154	     13.29206830	     68.29698609	    -45.77103422
      0.14953882	    119.76422714	     13.32512539	     68.40530681	    -45.75583105
      0.15024360	    120.04884771	     13.35796316	     68.51174177	    -45.74062826
      0.15094838	    120.33090341	     13.39058608	     68.61631207	    -45.72542593
      0.15165316	    120.61042433	     13.42299857	     68.71903874	    -45.71022411
      0.15235794	    120.88744042	     13.45520506	     68.81994269	    -45.69502287
      0.15306272	    121.16198155	     13.48720993	     68.91904479	    -45.67982227
      0.15376750	    121.43407742	     13.51901757	     69.01636579	    -45.66462236
      0.15447228	    121.70375761	     13.55063232	     69.11192634	    -45.64942321
      0.15517706	    121.97105154	     13.58205852	     69.20574701	    -45.63422486
      0.15588185	    122.23598851	     13.61330047	     69.29784825	    -45.61902738
      0.15658663	    122.49859761	     13.64436245	     69.38825042	    -45.60383082
      0.15729141	    122.75890779	     13.67524872	     69.47697377	    -45.58863522
      0.15799619	    123.01694782	     13.70596350	     69.56403844	    -45.57344064
      0.15870097	    123.27274629	     13.73651100	     69.64946447	    -45.55824713
      0.15940575	    123.52633160	     13.76689538	     69.73327179	    -45.54305474
      0.16011053	    123.77773195	     13.79712080	     69.81548020	    -45.52786351
      0.16081531	    124.02697535	     13.82719137	     69.89610942	    -45.51267349
      0.16152009	    124.27408963	     13.85711117	     69.97517905	    -45.49748472
      0.16222487	    124.51910237	     13.88688427	     70.05270860	    -45.48229725
      0.16292965	    124.76204097	     13.91651470	     70.12871746	    -45.46711111
      0.16363443	    125.00293260	     13.94600644	     70.20322492	    -45.45192636
      0.16433921	    125.24180425	     13.97536347	     70.27625018	    -45.43674303
      0.16504399	    125.47868263	     14.00458973	     70.34781235	    -45.42156116
      0.16574877	    125.71359428	     14.03368911	     70.41793046	    -45.40638078
      0.16645355	    125.94656549	     14.06266549	     70.48662344	    -45.39120195
      0.16715833	    126.17762232	     14.09152271	     70.55391015	    -45.37602468
      0.16786311	    126.40679063	     14.12026458	     70.61980940	    -45.36084903
      0.16856789	    126.63409600	     14.14889489	     70.68433992	    -45.34567502
      0.16927267	    126.85956383	     14.17741737	     70.74752040	    -45.33050269
      0.16997745	    127.08321924	     14.20583574	     70.80936949	    -45.31533207
      0.17068223	    127.30508716	     14.23415369	     70.86990583	    -45.30016319
      0.17138701	    127.52519225	     14.26237486	     70.92914802	    -45.28499610
      0.17209179	    127.74355895	     14.29050287	     70.98711469	    -45.26983081
      0.17279657	    127.96021146	     14.31854132	     71.04382447	    -45.25466736
      0.17350135	    128.17517374	     14.34649375	     71.09929604	    -45.23950578
      0.17420613	    128.38846953	     14.37436370	     71.15354814	    -45.22434609
      0.17491091	    128.60012232	     14.40215465	     71.20659958	    -45.20918833
      0.17561569	    128.81015535	     14.42987007	     71.25846928	    -45.19403253
      0.17632047	    129.01859166	     14.45751338	     71.30917631	    -45.17887871
      0.17702526	    129.22545403	     14.48508800	     71.35873989	    -45.16372690
      0.17773004	    129.43076501	     14.51259727	     71.40717944	    -45.14857712
      0.17843482	    129.63454692	     14.54004456	     71.45451460	    -45.13342940
      0.17913960	    129.83682185	     14.56743316	     71.50076529	    -45.11828377
      0.17984438	    130.03761166	     14.59476635	     71.54595174	    -45.10314025
      0.18054916	    130.23693798	     14.62204738	     71.59009451	    -45.08799886
      0.18125394	    130.43482220	     14.64927948	     71.63321456	    -45.07285963
      0.18195872	    130.63128552	     14.67646584	     71.67533329	    -45.05772258
      0.18266350	    130.82634887	     14.70360961	     71.71647256	    -45.04258774
      0.18336828	    131.02003300	     14.73071394	     71.75665475	    -45.02745512
      0.18407306	    131.21235841	     14.75778194	     71.79590278	    -45.01232474
      0.18477784	    131.40334540	     14.78481667	     71.83424013	    -44.99719663
      0.18548262	    131.59301408	     14.81182121	     71.87169087	    -44.98207082
      0.18618740	    131.78138468	     14.83879857	     71.90827961	    -44.96694731
      0.18689218	    131.96847732	     14.86575176	     71.94403152	    -44.95182613
      0.18759696	    132.15431173	     14.89058350	     71.97897219	    -44.93670729
      0.18830174	    132.33889667	     13.90436067	     72.01312541	    -44.92159083
      0.18900652	    132.52208669	     11.58713254	     72.04648957	    -44.90647675
      0.18971130	    132.70340810	      8.77368937	     72.07901935	    -44.89136507
      0.19041608	    132.88226396	      6.05610505	     72.11067791	    -44.87625582
      0.19112086	    133.05817826	      3.72358312	     72.14147403	    -44.86114901
      0.19182564	    133.23090153	      1.79061792	     72.17146184	    -44.84604465
      0.19253042	    133.40038790	      0.17678409	     72.20071835	    -44.83094276
      0.19323520	    133.56671707	     -1.18121825	     72.22931912	    -44.81584337
      0.19393998	    133.73002577	     -2.31943283	     72.25732348	    -44.80074648
      0.19464476	    133.89046873	     -3.26968450	     72.28476936	    -44.78565212
      0.19534954	    134.04819966	     -4.06150370	     72.31167307	    -44.77056029
      0.19605432	    134.20336165	     -4.72029667	     72.33803083	    -44.75547101
      0.19675910	    134.35608238	     -5.26717266	     72.36382111	    -44.74038431
      0.19746388	    134.50647238	     -5.71937593	     72.38900711	    -44.72530018
      0.19816866	    134.65462510	     -6.09087340	     72.41353954	    -44.71021865
      0.19887345	    134.80061806	     -6.39292676	     72.43735939	    -44.69513974
      0.19957823	    134.94451451	     -6.63459733	     72.46040078	    -44.68006345
      0.20028301	    135.08636522	     -6.82317847	     72.48259384	    -44.66498979
      0.20098779	    135.22621028	     -6.96456843	     72.50386755	    -44.64991879
      0.20169257	    135.36408084	     -7.06360085	     72.52415240	    -44.63485045
      0.20239735	    135.50000084	     -7.12434919	     72.54338288	    -44.61978479
      0.20310213	    135.63398877	     -7.15041566	     72.56149953	    -44.60472182
      0.20380691	    135.76605964	     -7.14520554	     72.57845058	    -44.58966155
      0.20451169	    135.89622717	     -7.11217357	     72.59419300	    -44.57460400
      0.20521647	    136.02450625	     -7.05501457	     72.60869313	    -44.55954917
      0.20592125	    136.15091550	     -6.97776149	     72.62192670	    -44.54449708
      0.20662603	    136.27547958	     -6.88476101	     72.63387845	    -44.52944774
      0.20733081	    136.39823093	     -6.78052322	     72.64454136	    -44.51440116
      0.20803559	    136.51921039	     -6.66947966	     72.65391554	    -44.49935735
      0.20874037	    136.63846654	     -6.55571471	     72.66200701	    -44.48431632
      0.20944515	    136.75605395	     -6.44273990	     72.66882640	    -44.46927809
      0.21014993	    136.87203054	     -6.33335821	     72.67438770	    -44.45424265
      0.21085471	    136.98645487	     -6.22963000	     72.67870736	    -44.43921003
      0.21155949	    137.09938367	     -6.13292296	     72.68180347	    -44.42418024
      0.21226427	    137.21087010	     -6.04401417	     72.68369526	    -44.40915328
      0.21296905	    137.32096277	     -5.96321322	     72.68440281	    -44.39412915
      0.21367383	    137.42970537	     -5.89044884	     72.68394686	    -44.37910789
      0.21437861	    137.53713549	     -5.82401116	     72.68234850	    -44.36408948
      0.21508339	    137.64327601	     -5.76029057	     72.67962783	    -44.34907394
      0.21578817	    137.74812977	     -5.69564354	     72.67580359	    -44.33406128
      0.21649295	    137.85168323	     -5.62659424	     72.67089391	    -44.31905151
      0.21719773	    137.95391162	     -5.54998134	     72.66491696	    -44.30404464
      0.21790251	    138.05478349	     -5.46316531	     72.65789118	    -44.28904067
      0.21860729	    138.15426492	     -5.36424905	     72.64983539	    -44.27403961
      0.21931207	    138.25232399	     -5.25224755	     72.64076881	    -44.25904148
      0.22001686	    138.34893514	     -5.12714814	     72.63071101	    -44.24404626
      0.22072164	    138.44408289	     -4.98983593	     72.61968191	    -44.22905396
      0.22142642	    138.53776427	     -4.84190354	     72.60770151	    -44.21406454
      0.22213120	    138.62998945	     -4.68539748	     72.59478959	    -44.19907799
      0.22283598	    138.72078080	     -4.52256130	     72.58096540	    -44.18409428
      0.22354076	    138.81017066	     -4.35562022	     72.56624731	    -44.16911339
      0.22424554	    138.89819847	     -4.18662876	     72.55065258	    -44.15413529
      0.22495032	    138.98490793	     -4.01738177	     72.53419729	    -44.13915997
      0.22565510	    139.07034442	     -3.84937729	     72.51689636	    -44.12418741
      0.22635988	    139.15455306	     -3.68381606	     72.49876370	    -44.10921757
      0.22706466	    139.23757738	     -3.52162318	     72.47981240	    -44.09425044
      0.22776944	    139.31945850	     -3.36348108	     72.46005496	    -44.07928600
      0.22847422	    139.40023479	     -3.20986626	     72.43950353	    -44.06432421
      0.22917900	    139.47994176	     -3.06108517	     72.41817007	    -44.04936506
      0.22988378	    139.55861221	     -2.91730698	     72.39606653	    -44.03440852
      0.23058856	    139.63627647	     -2.77859203	     72.37320496	    -44.01945456
      0.23129334	    139.71296266	     -2.64491583	     72.34959758	    -44.00450317
      0.23199812	    139.78869699	     -2.51618886	     72.32525681	    -43.98955431
      0.23270290	    139.86350404	     -2.39227261	     72.30019532	    -43.97460796
      0.23340768	    139.93740699	     -2.27299239	     72.27442599	    -43.95966410
      0.23411246	    140.01042784	     -2.15814746	     72.24796187	    -43.94472269
      0.23481724	    140.08258760	     -2.04751883	     72.22081621	    -43.92978372
      0.23552202	    140.15390644	     -1.94087542	     72.19300235	    -43.91484716
      0.23622680	    140.22440383	     -1.83797857	     72.16453372	    -43.89991297
      0.23693158	    140.29409861	     -1.73858546	     72.13542375	    -43.88498114
      0.23763636	    140.36300913	     -1.64245164	     72.10568590	    -43.87005163
      0.23834114	    140.43115330	     -1.54933268	     72.07533353	    -43.85512441
      0.23904592	    140.49854867	     -1.45898533	     72.04437992	    -43.84019947
      0.23975070	    140.56521248	     -1.37116818	     72.01283822	    -43.82527676
      0.24045548	    140.63116176	     -1.28564199	     71.98072140	    -43.81035627
      0.24116027	    140.69641332	     -1.20216969	     71.94804226	    -43.79543796
      0.24186505	    140.76098393	     -1.12051618	     71.91481335	    -43.78052180
      0.24256983	    140.82489026	     -1.04044808	     71.88104700	    -43.76560776
      0.24327461	    140.88814906	     -0.96173326	     71.84675526	    -43.75069582
      0.24397939	    140.95077721	     -0.88414049	     71.81194990	    -43.73578594
      0.24468417	    141.01279182	     -0.80743901	     71.77664240	    -43.72087809
      0.24538895	    141.07421035	     -0.73139831	     71.74084394	    -43.70597224
      0.24609373	    141.13505075	     -0.65578805	     71.70456537	    -43.69106836
      0.24679851	    141.19533160	     -0.58037835	     71.66781721	    -43.67616641
      0.24750329	    141.25507229	     -0.50494042	     71.63060964	    -43.66126637
      0.24820807	    141.31429319	     -0.42924782	     71.59295252	    -43.64636820
      0.24891285	    141.37301586	     -0.35307841	     71.55485536	    -43.63147187
      0.24961763	    141.43126320	     -0.27621722	     71.51632732	    -43.61657734
      0.25032241	    141.48905966	     -0.19846035	     71.47737725	    -43.60168459
      0.25102719	    141.54643130	     -0.11962010	     71.43801364	    -43.58679357
      0.25173197	    141.60340585	     -0.03953138	     71.39824469	    -43.57190425
      0.25243675	    141.66001254	      0.04194084	     71.35807829	    -43.55701660
      0.25314153	    141.71628167	      0.12489592	     71.31752207	    -43.54213057
      0.25384631	    141.77224393	      0.20938888	     71.27658343	    -43.52724615
      0.25447979	    141.82231277	      0.28664637	     71.23947605	    -43.51386897
      0.25511326	    141.87217316	      0.36510226	     71.20206572	    -43.50049302
      0.25574674	    141.92184637	      0.44466791	     71.16436007	    -43.48711828
      0.25638021	    141.97134586	      0.52520881	     71.12636529	    -43.47374472
      0.25701369	    142.02067845	      0.60654580	     71.08808698	    -43.46037231
      0.25764716	    142.06984317	      0.68845867	     71.04953047	    -43.44700102
      0.25828064	    142.11882996	      0.77069252	     71.01070101	    -43.43363082
      0.25891411	    142.16761886	      0.85296623	     70.97160385	    -43.42026169
      0.25954759	    142.21618011	      0.93498256	     70.93224430	    -43.40689359
      0.26018106	    142.26447508	      1.01643896	     70.89262773	    -43.39352651
      0.26081453	    142.31245842	      1.09703820	     70.85275962	    -43.38016039
      0.26144801	    142.36008082	      1.17649791	     70.81264555	    -43.36679523
      0.26208148	    142.40729246	      1.25455852	     70.77229117	    -43.35343099
      0.26271496	    142.45404629	      1.33098909	     70.73170223	    -43.34006763
      0.26334843	    142.50030104	      1.40559108	     70.69088454	    -43.32670512
      0.26398191	    142.54602344	      1.47820002	     70.64984395	    -43.31334344
      0.26461538	    142.59118951	      1.54868553	     70.60858637	    -43.29998256
      0.26524886	    142.63578496	      1.61694992	     70.56711772	    -43.28662243
      0.26588233	    142.67980478	      1.68292590	     70.52544395	    -43.27326303
      0.26651581	    142.72325227	      1.74657578	     70.48357100	    -43.25990433
      0.26714928	    142.76613755	      1.80794493	     70.44150477	    -43.24654629
      0.26778276	    142.80847544	      1.86715002	     70.39925110	    -43.23318888
      0.26841623	    142.85028384	      1.92430438	     70.35681570	    -43.21983207
      0.26904971	    142.89158285	      1.97951467	     70.31420416	    -43.20647581
      0.26968318	    142.93239404	      2.03288129	     70.27142201	    -43.19312008
      0.27031666	    142.97273976	      2.08449883	     70.22847469	    -43.17976484
      0.27095013	    143.01264250	      2.13445648	     70.18536759	    -43.16641006
      0.27158361	    143.05212446	      2.18283840	     70.14210599	    -43.15305570
      0.27221708	    143.09120714	      2.22972402	     70.09869509	    -43.13970172
      0.27285056	    143.12991113	      2.27518839	     70.05514003	    -43.12634809
      0.27348403	    143.16825592	      2.31930244	     70.01144585	    -43.11299476
      0.27411751	    143.20625984	      2.36213324	     69.96761748	    -43.09964171
      0.27475098	    143.24394006	      2.40374426	     69.92365980	    -43.08628889
      0.27538446	    143.28131255	      2.44419559	     69.87957757	    -43.07293626
      0.27601793	    143.31839216	      2.48354412	     69.83537548	    -43.05958379
      0.27665141	    143.35519266	      2.52184376	     69.79105813	    -43.04623144
      0.27728488	    143.39172684	      2.55914564	     69.74663003	    -43.03287916
      0.27791836	    143.42800653	      2.59549822	     69.70209560	    -43.01952692
      0.27855183	    143.46404272	      2.63094749	     69.65745920	    -43.00617467
      0.27918531	    143.49984560	      2.66553707	     69.61272508	    -42.99282238
      0.27981878	    143.53542465	      2.69930843	     69.56789743	    -42.97946999
      0.28045226	    143.57078869	      2.73230090	     69.52298041	    -42.96611748
      0.28070004	    143.58457002	      2.74500206	     69.50539409	    -42.96089467
      0.28085910	    143.59339899	      2.75309695	     69.49409678	    -42.95754179
      0.28107682	    143.16697541	      2.76410341	     69.47862449	    -42.95295257
      0.28129454	    141.92869277	      2.77502638	     69.46314087	    -42.94836332
      0.28186415	    136.06175841	      2.80321677	     69.42252271	    -42.93635652
      0.28243377	    128.13306846	      2.83085767	     69.38151197	    -42.92434951
      0.28300338	    119.56404175	      2.85795609	     69.33958113	    -42.91234224
      0.28357299	    111.17467226	      2.88451596	     69.29604067	    -42.90033468
      0.28414260	    103.40896604	      2.91054107	     69.25014510	    -42.88832681
      0.28471221	     96.47436360	      2.93603643	     69.20117574	    -42.87631859
      0.28528182	     90.43218608	      2.96100887	     69.14849507	    -42.86430997
      0.28585143	     85.25869019	      2.98546695	     69.09157672	    -42.85230094
      0.28642104	     80.88631082	      3.00942063	     69.03001741	    -42.84029145
      0.28671502	     78.91555321	      3.02158923	     68.99633864	    -42.83409325
      0.28727262	     75.65908556	      3.04976420	     68.92875339	    -42.82233618
      0.28783023	     72.96848534	      3.08791375	     68.85624906	    -42.81057859
      0.28838783	     70.77480869	      3.13529758	     68.77880389	    -42.79882044
      0.28894543	     69.01955264	      3.19124409	     68.69646806	    -42.78706170
      0.28950304	     67.65427012	      3.25514994	     68.60934972	    -42.77530234
      0.29006064	     66.63897013	      3.32647221	     68.51760206	    -42.76354232
      0.29061825	     65.93977143	      3.40472169	     68.42141181	    -42.75178161
      0.29117585	     65.52606504	      3.48945707	     68.32098939	    -42.74002016
      0.29173345	     65.36742078	      3.58028006	     68.21656101	    -42.72825795
      0.29229106	     65.43061769	      3.67683096	     68.10836273	    -42.71649493
      0.29279034	     65.64425699	      3.76787717	     68.00848280	    -42.70596154
      0.29328962	     65.97377610	      3.86304322	     67.90594939	    -42.69542745
      0.29378891	     66.38474219	      3.96213596	     67.80094075	    -42.68489263
      0.29428819	     66.84148225	      4.06497911	     67.69363620	    -42.67435706
      0.29478747	     67.30961400	      4.17141177	     67.58421573	    -42.66382070
      0.29528675	     67.75867557	      4.28128702	     67.47285913	    -42.65328353
      0.29578604	     68.16419126	      4.39447064	     67.35974444	    -42.64274552
      0.29628532	     68.50874296	      4.51083977	     67.24504591	    -42.63220665
      0.29678460	     68.78197389	      4.63028177	     67.12893143	    -42.62166687
      0.29728388	     68.97975096	      4.75269299	     67.01156005	    -42.61112617
      0.29778316	     69.10285110	      4.87797771	     66.89307962	    -42.60058451
      0.29828245	     69.15552090	      5.00604704	     66.77362505	    -42.59004187
      0.29878173	     69.14415664	      5.13681790	     66.65331713	    -42.57949821
      0.29928101	     69.07641018	      5.27021202	     66.53226204	    -42.56895351
      0.29978029	     68.97501348	      5.40615499	     66.41055113	    -42.55840772
      0.30027958	     68.88398695	      5.54457515	     66.28825820	    -42.54786083
      0.30077886	     68.84232961	      5.68540254	     66.16543555	    -42.53731280
      0.30127814	     68.88264363	      5.82856800	     66.04211328	    -42.52676359
      0.30177742	     69.03116739	      5.97400233	     65.91830117	    -42.51621318
      0.30227671	     69.30666804	      6.12163547	     65.79399192	    -42.50566154
      0.30277599	     69.71885461	      6.27139578	     65.66916537	    -42.49510862
      0.30327527	     70.26712096	      6.42320931	     65.54379327	    -42.48455440
      0.30377455	     70.94037058	      6.57699921	     65.41784457	    -42.47399885
      0.30427384	     71.71832980	      6.73268514	     65.29129070	    -42.46344192
      0.30477312	     72.57422720	      6.89018273	     65.16411008	    -42.45288360
      0.30527240	     73.47824985	      7.04940311	     65.03629152	    -42.44232383
      0.30577168	     74.40099349	      7.21025249	     64.90783590	    -42.43176258
      0.30627096	     75.31624581	      7.37263166	     64.77875610	    -42.42119983
      0.30677025	     76.20275265	      7.53643568	     64.64907549	    -42.41063553
      0.30726953	     77.04494329	      7.70155356	     64.51882535	    -42.40006965
      0.30776881	     77.83281443	      7.86786801	     64.38804182	    -42.38950215
      0.30826809	     78.56126377	      8.03525529	     64.25676285	    -42.37893300
      0.30876738	     79.22915247	      8.20358518	     64.12502555	    -42.36836215
      0.30926666	     79.83831030	      8.37272102	     63.99286413	    -42.35778958
      0.30976594	     80.39261883	      8.54251989	     63.86030845	    -42.34721523
      0.31026522	     80.89724036	      8.71283289	     63.72738328	    -42.33663907
      0.31076451	     81.35801203	      8.88350548	     63.59410798	    -42.32606107
      0.31126379	     81.78099630	      9.05437799	     63.46049672	    -42.31548119
      0.31176307	     82.17216444	      9.22528614	     63.32655886	    -42.30489937
      0.31226235	     82.53718776	      9.39606177	     63.19229959	    -42.29431559
      0.31276164	     82.88130742	      9.56653348	     63.05772056	    -42.28372980
      0.31326092	     83.20926698	      9.73652751	     62.92282061	    -42.27314196
      0.31376020	     83.52528616	      9.90586853	     62.78759641	    -42.26255203
      0.31425948	     83.83306530	     10.07438057	     62.65204304	    -42.25195997
      0.31475876	     84.13581033	     10.24188796	     62.51615448	    -42.24136573
      0.31525805	     84.43627141	     10.40821626	     62.37992407	    -42.23076927
      0.31575733	     84.73678986	     10.57319320	     62.24334480	    -42.22017054
      0.31625661	     85.03934941	     10.73664969	     62.10640961	    -42.20956951
      0.31675589	     85.34562870	     10.89842065	     61.96911158	    -42.19896613
      0.31725518	     85.65705271	     11.05834599	     61.83144406	    -42.18836035
      0.31747634	     85.79697227	     11.12855714	     61.77034363	    -42.18366158
      0.31758865	     85.86853411	     11.16405667	     61.71939938	    -42.18127531
      0.31770096	     85.94045495	     11.19944993	     61.60447115	    -42.17888891
      0.31826251	     86.30583399	     11.37476476	     60.29830577	    -42.16695504
      0.31882406	     86.68179698	     11.54718256	     58.29358136	    -42.15501795
      0.31938561	     87.06950142	     11.71651554	     56.03823321	    -42.14307758
      0.31994716	     87.47000567	     11.88258980	     53.77493179	    -42.13113387
      0.32050870	     87.88431731	     12.04524581	     51.62989361	    -42.11918674
      0.32107025	     88.31343795	     12.20433908	     49.66275631	    -42.10723612
      0.32163180	     88.75839460	     12.35974052	     47.89504439	    -42.09528195
      0.32219335	     89.22025859	     12.51133671	     46.32686999	    -42.08332414
      0.32275490	     89.70015321	     12.65902998	     44.94697291	    -42.07136263
      0.32331645	     90.19925113	     12.80273833	     43.73880204	    -42.05939734
      0.32387800	     90.71876254	     12.94239525	     42.68413521	    -42.04742820
      0.32443955	     91.25991519	     13.07794935	     41.76513267	    -42.03545513
      0.32500110	     91.82392712	     13.20936387	     40.96539904	    -42.02347805
      0.32556265	     92.41197342	     13.33661612	     40.27043142	    -42.01149688
      0.32612419	     93.02514878	     13.45969679	     39.66771156	    -41.99951155
      0.32668574	     93.66442745	     13.57860922	     39.14659621	    -41.98752197
      0.32724729	     94.33062310	     13.69336857	     38.69810840	    -41.97552807
      0.32780884	     95.02435058	     13.80400099	     38.31468378	    -41.96352975
      0.32837039	     95.74599142	     13.91054270	     37.98990201	    -41.95152694
      0.32893194	     96.49566424	     14.01303910	     37.71821521	    -41.93951955
      0.32949349	     97.27320028	     14.11154393	     37.49468238	    -41.92750749
      0.33005504	     98.07812338	     14.20611826	     37.31471206	    -41.91549068
      0.33061659	     98.90963325	     14.29682972	     37.17381952	    -41.90346903
      0.33117813	     99.76659055	     14.38375164	     37.06741545	    -41.89144244
      0.33173968	    100.64750308	     14.46696221	     36.99064016	    -41.87941083
      0.33230123	    101.55051335	     14.54654374	     36.93826744	    -41.86737410
      0.33286278	    102.47338941	     14.62258193	     36.90470250	    -41.85533217
      0.33342433	    103.41352238	     14.69516523	     36.88408028	    -41.84328492
      0.33398588	    104.36793547	     14.76438416	     36.87046234	    -41.83123228
      0.33454743	    105.33330949	     14.83033080	     36.85810289	    -41.81917413
      0.33510898	    106.30602941	     14.89309827	     36.84173880	    -41.80711038
      0.33567053	    107.28225448	     14.95278022	     36.81685080	    -41.79504093
      0.33623207	    108.25801133	     15.00947044	     36.77985047	    -41.78296568
      0.33679362	    109.22930588	     15.06326246	     36.72816738	    -41.77088452
      0.33735517	    110.19224654	     15.11424925	     36.66023425	    -41.75879735
      0.33791672	    111.14316833	     15.16252288	     36.57538832	    -41.74670405
      0.33847827	    112.07874685	     15.20817428	     36.47371822	    -41.73460453
      0.33903982	    112.99609217	     15.25129297	     36.35588749	    -41.72249867
      0.33960137	    113.89281489	     15.29196692	     36.22296038	    -41.71038636
      0.34016292	    114.76706085	     15.33028232	     36.07624725	    -41.69826748
      0.34072447	    115.61756650	     15.36632347	     35.91717846	    -41.68614193
      0.34128602	    116.44374279	     15.40017261	     35.74720870	    -41.67400957
      0.34184756	    117.24548218	     15.43190987	     35.56774964	    -41.66187030
      0.34240911	    118.02306086	     15.46161317	     35.38107421	    -41.64972400
      0.34297066	    118.77706930	     15.48935815	     35.19505707	    -41.63757054
      0.34353221	    119.50834169	     15.51521813	     35.01770806	    -41.62540979
      0.34409376	    120.21788897	     15.53926407	     34.85497267	    -41.61324164
      0.34477146	    121.04687495	     15.56596528	     34.68437396	    -41.59854662
      0.34537573	    121.76246439	     15.58772450	     34.56034723	    -41.58543423
      0.34585227	    122.31245952	     15.60357489	     34.48290913	    -41.57508723
      0.34632881	    122.85171533	     15.61831230	     34.42392581	    -41.56473451
      0.34684282	    123.42308036	     15.63300150	     34.38064124	    -41.55356134
      0.34748049	    124.11923337	     15.64954801	     34.35428147	    -41.53969041
      0.34825717	    124.95100722	     15.66730124	     34.35691353	    -41.52278107
      0.34870059	    125.41891856	     15.67630321	     34.37161631	    -41.51312007
      0.34940683	    126.15485356	     15.68901161	     34.40788578	    -41.49772163
      0.34986741	    126.62910779	     15.69625974	     34.43605139	    -41.48767181
      0.35032799	    127.09914145	     15.70271496	     34.46477677	    -41.47761595
      0.35090636	    127.68370299	     15.70973471	     34.49816311	    -41.46497971
      0.35136418	    128.14211749	     15.71446040	     34.52014611	    -41.45497026
      0.35212544	    128.89625800	     15.72075225	     34.54383801	    -41.43831288
      0.35258525	    129.34700915	     15.72363742	     34.54868301	    -41.42824316
      0.35304505	    129.79425382	     15.72585520	     34.54561692	    -41.41816692
      0.35364646	    130.37403299	     15.72777814	     34.52914738	    -41.40497768
      0.35420179	    130.90423830	     15.72859778	     34.50127582	    -41.39278855
      0.35475713	    131.42955594	     15.72852727	     34.46147582	    -41.38058943
      0.35523349	    131.87630126	     15.72777503	     34.41818921	    -41.37011698
      0.35570986	    132.31950729	     15.72639982	     34.36687251	    -41.35963695
      0.35618622	    132.75918367	     15.72441379	     34.30797830	    -41.34914923
      0.35680585	    133.32583873	     15.72093667	     34.22082538	    -41.33549577
      0.35724968	    133.72808873	     15.71783591	     34.15161424	    -41.32570759
      0.35769351	    134.12731462	     15.71423533	     34.07718171	    -41.31591242
      0.35825196	    134.62533450	     15.70900446	     33.97669099	    -41.30357781
      0.35876866	    135.08187660	     15.70347920	     33.87749673	    -41.29215503
      0.35928536	    135.53433096	     15.69730275	     33.77286987	    -41.28072233
      0.35980207	    135.98270887	     15.69048243	     33.66329584	    -41.26927956
      0.36031877	    136.42700190	     15.68302246	     33.54922332	    -41.25782657
      0.36073701	    136.78365181	     15.67651945	     33.45387391	    -41.24854841
      0.36115525	    137.13762662	     15.66960168	     33.35604479	    -41.23926337
      0.36169285	    137.58869559	     15.66010316	     33.22694931	    -41.22731834
      0.36223045	    138.03534547	     15.64992290	     33.09441711	    -41.21536160
      0.36265555	    138.38540916	     15.64139112	     32.98739674	    -41.20589842
      0.36308066	    138.73270640	     15.63243292	     32.87857428	    -41.19642771
      0.36357874	    139.13611057	     15.62139405	     32.74895452	    -41.18532138
      0.36407683	    139.53571364	     15.60976756	     32.61723819	    -41.17420442
      0.36452790	    139.89432458	     15.59873005	     32.49629158	    -41.16412735
      0.36497898	    140.24981247	     15.58720706	     32.37389046	    -41.15404130
      0.36543788	    140.60825944	     15.57498437	     32.24798712	    -41.14377106
      0.36589678	    140.96346848	     15.56225474	     32.12079700	    -41.13349128
      0.36630098	    141.27366283	     15.55062041	     32.00777547	    -41.12442857
      0.36685382	    141.69384095	     15.53406498	     31.85181040	    -41.11202120
      0.36740666	    142.10930175	     15.51676170	     31.69437367	    -41.09959937
      0.36777643	    142.38456079	     15.50476879	     31.58831103	    -41.09128257
      0.36814621	    142.65770315	     15.49243760	     31.48168354	    -41.08295913
      0.36860420	    142.99307628	     15.47669385	     31.34888376	    -41.07264060
      0.36906220	    143.32519642	     15.46042659	     31.21532774	    -41.06231163
      0.36946856	    143.61714751	     15.44555317	     31.09624017	    -41.05313827
      0.36999560	    143.99197677	     15.42564336	     30.94102381	    -41.04122807
      0.37052264	    144.36247799	     15.40503073	     30.78501479	    -41.02930344
      0.37090835	    144.63088289	     15.38949888	     30.67037842	    -41.02056722
      0.37129406	    144.89696209	     15.37358787	     30.55538080	    -41.01182306
      0.37172029	    145.18828726	     15.35556362	     30.42791190	    -41.00215096
      0.37214652	    145.47676576	     15.33707431	     30.30006420	    -40.99246892
      0.37260308	    145.78261249	     15.31675250	     30.16273311	    -40.98208668
      0.37305964	    146.08518250	     15.29589518	     30.02503978	    -40.97169273
      0.37345145	    146.34222065	     15.27756903	     29.90661502	    -40.96276359
      0.37394561	    146.66295918	     15.25389204	     29.75694262	    -40.95148909
      0.37443977	    146.97983990	     15.22958654	     29.60696539	    -40.94020028
      0.37481075	    147.21519316	     15.21092727	     29.49419843	    -40.93171598
      0.37518173	    147.44836548	     15.19191421	     29.38130062	    -40.92322340
      0.37562148	    147.72193804	     15.16891887	     29.24732673	    -40.91314556
      0.37606123	    147.99243738	     15.14542781	     29.11322106	    -40.90305581
      0.37643692	    148.22109188	     15.12496743	     28.99856919	    -40.89442645
      0.37690935	    148.50543407	     15.09872737	     28.85431212	    -40.88356232
      0.37738178	    148.78621304	     15.07191945	     28.70999527	    -40.87268389
      0.37774155	    148.99764497	     15.05112495	     28.60007276	    -40.86438985
      0.37810132	    149.20700486	     15.03000341	     28.49014907	    -40.85608730
      0.37853371	    149.45588044	     15.00418753	     28.35805555	    -40.84609748
      0.37896610	    149.70175522	     14.97790296	     28.22600526	    -40.83609508
      0.37932718	    149.90477560	     14.95559635	     28.11578509	    -40.82773265
      0.37978256	    150.15783200	     14.92700211	     27.97686490	    -40.81717323
      0.38001152	    150.28475871	     14.91243129	     27.90706151	    -40.81185852
      0.38024049	    150.42953022	     14.89773151	     27.83729268	    -40.80654012
      0.38064143	    150.74383675	     14.87168096	     27.71521274	    -40.79721799
      0.38104238	    151.12700415	     14.84523837	     27.59326812	    -40.78788431
      0.38142924	    151.55384519	     14.81935575	     27.47575307	    -40.77886736
      0.38181610	    152.02994929	     14.79311362	     27.35840080	    -40.76983940
      0.38224289	    152.60527633	     14.76374965	     27.22914834	    -40.75986668
      0.38266968	    153.22643253	     14.73395613	     27.10014479	    -40.74988021
      0.38303998	    153.79777575	     14.70776172	     26.98843855	    -40.74120422
      0.38341028	    154.39549882	     14.68125069	     26.87695836	    -40.73251761
      0.38383655	    155.11210784	     14.65034521	     26.74893206	    -40.72250481
      0.38426282	    155.85512684	     14.61902977	     26.62125539	    -40.71247759
      0.38460328	    156.46492133	     14.59372781	     26.51954962	    -40.70445847
      0.38503700	    157.25974402	     14.56112565	     26.39034884	    -40.69422897
      0.38547072	    158.07160676	     14.52811532	     26.26158035	    -40.68398396
      0.38580423	    158.70557626	     14.50245817	     26.16286998	    -40.67609526
      0.38620640	    159.47928860	     14.47120730	     26.04420917	    -40.66657010
      0.38660857	    160.26120264	     14.43962016	     25.92596628	    -40.65703112
      0.38701561	    161.05907112	     14.40731320	     25.80672837	    -40.64736226
      0.38742266	    161.86173694	     14.37467245	     25.68794152	    -40.63767888
      0.38781231	    162.63314465	     14.34311919	     25.57466128	    -40.62839556
      0.38820195	    163.40626274	     14.31126991	     25.46180646	    -40.61909858
      0.38860772	    164.21195287	     14.27779403	     25.34473871	    -40.60940238
      0.38901348	    165.01710444	     14.24400791	     25.22813493	    -40.59969099
      0.38939013	    165.76307619	     14.21237370	     25.12031159	    -40.59066276
      0.38976677	    166.50692127	     14.18048135	     25.01288057	    -40.58162112
      0.39017406	    167.30810803	     14.14570870	     24.89714108	    -40.57182849
      0.39058135	    168.10522798	     14.11064490	     24.78183947	    -40.56201977
      0.39093698	    168.79736547	     14.07979523	     24.68150914	    -40.55344194
      0.39129261	    169.48545956	     14.04873158	     24.58148781	    -40.54485154
      0.39169949	    170.26728851	     14.01293339	     24.46741126	    -40.53500749
      0.39210637	    171.04284917	     13.97686533	     24.35369434	    -40.52514659
      0.39242982	    171.65463188	     13.94800381	     24.26353109	    -40.51729537
      0.39284453	    172.43251003	     13.91076026	     24.14821191	    -40.50721330
      0.39325923	    173.20277092	     13.87325216	     24.03317278	    -40.49711305
      0.39358064	    173.79432502	     13.84400378	     23.94417985	    -40.48927232
      0.39390205	    174.38100813	     13.81460254	     23.85531067	    -40.48142041
      0.39429038	    175.08319154	     13.77888022	     23.74807459	    -40.47191875
      0.39467870	    175.77796821	     13.74294305	     23.64094866	    -40.46240040
      0.39501629	    176.37585323	     13.71153051	     23.54787726	    -40.45411200
      0.39542471	    177.09149755	     13.67331858	     23.43530632	    -40.44406720
      0.39583313	    177.79864022	     13.63488333	     23.32271916	    -40.43400323
      0.39613566	    178.31693391	     13.60627194	     23.23928002	    -40.42653595
      0.39654422	    179.00939468	     13.56744687	     23.12650010	    -40.41643453
      0.39695278	    179.69324618	     13.52841195	     23.01355887	    -40.40631323
      0.39727010	    180.21843413	     13.49795344	     22.92569567	    -40.39843846
      0.39758741	    180.73843895	     13.46737358	     22.83767831	    -40.39055140
      0.39796215	    181.34589531	     13.43110662	     22.73350062	    -40.38122103
      0.39833689	    181.94617620	     13.39467722	     22.62903492	    -40.37187313
      0.39868695	    182.50047016	     13.36050409	     22.53115712	    -40.36312499
      0.39903700	    183.04857997	     13.32619525	     22.43296551	    -40.35436119
      0.39942547	    183.64964357	     13.28796686	     22.32359929	    -40.34461729
      0.39981393	    184.24321666	     13.24957866	     22.21377620	    -40.33485364
      0.40014416	    184.74198727	     13.21682162	     22.12002990	    -40.32653769
      0.40054423	    185.33911875	     13.17699021	     22.00595911	    -40.31644368
      0.40094430	    185.92854898	     13.13700069	     21.89131119	    -40.30632791
      0.40121378	    186.32129837	     13.10997661	     21.81374539	    -40.29950150
      0.40161651	    186.90187491	     13.06946301	     21.69730226	    -40.28928098
      0.40201925	    187.47491391	     13.02879965	     21.58021233	    -40.27903761
      0.40232380	    187.90332258	     12.99795219	     21.49122636	    -40.27127595
      0.40262836	    188.32752736	     12.96702296	     21.40185615	    -40.26350092
      0.40298674	    188.82138574	     12.93052504	     21.29619345	    -40.25433443
      0.40334512	    189.30956474	     12.89391884	     21.18998931	    -40.24514902
      0.40370007	    189.78753961	     12.85755965	     21.08426864	    -40.23603282
      0.40405501	    190.26009367	     12.82109922	     20.97801626	    -40.22689759
      0.40442750	    190.75025018	     12.78273113	     20.86594542	    -40.21729028
      0.40479998	    191.23460480	     12.74425696	     20.75329855	    -40.20766151
      0.40514908	    191.68335821	     12.70810466	     20.64720889	    -40.19861757
      0.40549817	    192.12716018	     12.67186378	     20.54062945	    -40.18955431
      0.40587463	    192.60027226	     12.63268615	     20.42516092	    -40.17975889
      0.40625108	    193.06779219	     12.59341068	     20.30914986	    -40.16994045
      0.40658336	    193.47587977	     12.55866428	     20.20631289	    -40.16125465
      0.40691565	    193.87973400	     12.52384550	     20.10307875	    -40.15255049
      0.40729357	    194.33398392	     12.48415870	     19.98519991	    -40.14262823
      0.40767149	    194.78291272	     12.44438301	     19.86684564	    -40.13268163
      0.40797617	    195.14101937	     12.41225303	     19.77109753	    -40.12464478
      0.40836201	    195.58968934	     12.37148641	     19.64944171	    -40.11444398
      0.40874784	    196.03304676	     12.33063432	     19.52735756	    -40.10421688
      0.40904423	    196.37007010	     12.29919616	     19.43329983	    -40.09634253
      0.40940558	    196.77683779	     12.26080303	     19.31832276	    -40.08672081
      0.40976694	    197.17913610	     12.22234088	     19.20303180	    -40.07707519
      0.41012252	    197.57070732	     12.18442773	     19.08929730	    -40.06756003
      0.41047810	    197.95807129	     12.14645150	     18.97530093	    -40.05802115
      0.41083748	    198.34535925	     12.10800730	     18.85984159	    -40.04835594
      0.41119686	    198.72846731	     12.06950237	     18.74415753	    -40.03866592
      0.41154798	    199.09878889	     12.03182558	     18.63093560	    -40.02917433
      0.41189910	    199.46522767	     11.99409423	     18.51753908	    -40.01965846
      0.41225882	    199.83667516	     11.95538328	     18.40120235	    -40.00988388
      0.41261855	    200.20415489	     11.91661851	     18.28472310	    -40.00008319
      0.41296356	    200.55292308	     11.87939068	     18.17289373	    -39.99065862
      0.41330857	    200.89813570	     11.84211640	     18.06097750	    -39.98120944
      0.41367031	    201.25632085	     11.80298619	     17.94357966	    -39.97127527
      0.41403205	    201.61069640	     11.76380816	     17.82616413	    -39.96131339
      0.41436668	    201.93516421	     11.72752525	     17.71756212	    -39.95207314
      0.41470131	    202.25645230	     11.69120407	     17.60899791	    -39.94280861
      0.41506619	    202.60320574	     11.65155731	     17.49068742	    -39.93267854
      0.41543107	    202.94626995	     11.61186809	     17.37247211	    -39.92251890
      0.41574709	    203.24044496	     11.57746115	     17.27018254	    -39.91369569
      0.41606310	    203.53191690	     11.54302456	     17.16799376	    -39.90484977
      0.41642836	    203.86547595	     11.50318651	     17.05002281	    -39.89459689
      0.41679362	    204.19550547	     11.46331160	     16.93221812	    -39.88431295
      0.41708161	    204.45326786	     11.43184599	     16.83945784	    -39.87618210
      0.41745492	    204.78418800	     11.39102866	     16.71939916	    -39.86561346
      0.41782822	    205.11154323	     11.35017706	     16.59955240	    -39.85501123
      0.41811976	    205.36474101	     11.31825121	     16.50611251	    -39.84670777
      0.41841129	    205.61581053	     11.28630608	     16.41281348	    -39.83838335
      0.41876158	    205.91469751	     11.24789780	     16.30090202	    -39.82835309
      0.41911187	    206.21057290	     11.20946387	     16.18920718	    -39.81829189
      0.41942124	    206.46940276	     11.17549990	     16.09074695	    -39.80938014
      0.41973061	    206.72593086	     11.14151763	     15.99246443	    -39.80044372
      0.42009053	    207.02151510	     11.10195971	     15.87834799	    -39.79001542
      0.42045046	    207.31404539	     11.06237925	     15.76448192	    -39.77955295
      0.42073494	    207.54311568	     11.03108063	     15.67466489	    -39.77125920
      0.42110400	    207.83751141	     10.99045673	     15.55838202	    -39.76046681
      0.42147307	    208.12878948	     10.94981254	     15.44237457	    -39.74963723
      0.42176156	    208.35432938	     10.91802818	     15.35188689	    -39.74114567
      0.42205005	    208.57799966	     10.88623276	     15.26157122	    -39.73263086
      0.42239641	    208.84408601	     10.84804599	     15.15336906	    -39.72237713
      0.42274277	    209.10752450	     10.80984503	     15.04541905	    -39.71208916
      0.42304843	    209.33782756	     10.77612208	     14.95036518	    -39.70298138
      0.42335409	    209.56610487	     10.74238947	     14.85551040	    -39.69384635
      0.42371026	    209.82957045	     10.70307143	     14.74523400	    -39.68316705
      0.42406643	    210.09033310	     10.66374208	     14.63523095	    -39.67244991
      0.42434496	    210.29238507	     10.63297900	     14.54939891	    -39.66404236
      0.42471055	    210.55513385	     10.59259049	     14.43699132	    -39.65297067
      0.42507615	    210.81510700	     10.55219285	     14.32487521	    -39.64185775
      0.42536265	    211.01691237	     10.52052965	     14.23721979	    -39.63311997
      0.42564914	    211.21704097	     10.48886194	     14.14974433	    -39.62435632
      0.42599054	    211.45334613	     10.45112081	     14.04574198	    -39.61387921
      0.42633194	    211.68730664	     10.41337472	     13.94199607	    -39.60336459
      0.42663858	    211.89546265	     10.37946843	     13.84903254	    -39.59388823
      0.42694521	    212.10175643	     10.34555932	     13.75627633	    -39.58438095
      0.42729811	    212.33688504	     10.30653184	     13.64978344	    -39.57340068
      0.42765101	    212.56958467	     10.26750211	     13.54356542	    -39.56237855
      0.42792962	    212.75160088	     10.23668671	     13.45989933	    -39.55364656
      0.42829195	    212.98607843	     10.19661130	     13.35134964	    -39.54225091
      0.42865429	    213.21805224	     10.15653581	     13.24308946	    -39.53080966
      0.42893788	    213.39788244	     10.12516976	     13.15855727	    -39.52182257
      0.42922148	    213.57620062	     10.09380456	     13.07420211	    -39.51280694
      0.42956054	    213.78742418	     10.05630648	     12.97358032	    -39.50199017
      0.42989960	    213.99651517	     10.01881081	     12.87321089	    -39.49113179
      0.43019968	    214.17980121	      9.98562848	     12.78459082	    -39.48148670
      0.43049976	    214.36143929	      9.95244898	     12.69616770	    -39.47180833
      0.43084965	    214.57116330	      9.91376562	     12.59331389	    -39.46048084
      0.43119955	    214.77867625	      9.87508731	     12.49072664	    -39.44910717
      0.43146393	    214.93401672	      9.84586570	     12.41338785	    -39.44048226
      0.43182449	    215.14386278	      9.80601890	     12.30815674	    -39.42867617
      0.43218506	    215.35140567	      9.76617934	     12.20320630	    -39.41681951
      0.43247921	    215.51902522	      9.73368423	     12.11779507	    -39.40710899
      0.43277335	    215.68513130	      9.70119475	     12.03256939	    -39.39736412
      0.43309074	    215.86267161	      9.66614558	     11.94081876	    -39.38681055
      0.43340812	    216.03847034	      9.63110385	     11.84928264	    -39.37621622
      0.43374324	    216.22221229	      9.59411294	     11.75286430	    -39.36498529
      0.43407835	    216.40403581	      9.55713132	     11.65668317	    -39.35370799
      0.43439742	    216.57537841	      9.52193018	     11.56532838	    -39.34292732
      0.43471648	    216.74500235	      9.48673834	     11.47418668	    -39.33210377
      0.43505845	    216.92490668	      9.44903088	     11.37673733	    -39.32045512
      0.43540042	    217.10285940	      9.41133507	     11.27953033	    -39.30875623
      0.43570371	    217.25906046	      9.37791321	     11.19352013	    -39.29833814
      0.43600700	    217.41374337	      9.34450124	     11.10769855	    -39.28787976
      0.43635367	    217.58870157	      9.30632288	     11.00983154	    -39.27587571
      0.43670034	    217.76169752	      9.26815834	     10.91220821	    -39.26381800
      0.43695988	    217.88993608	      9.23959526	     10.83927958	    -39.25475538
      0.43731723	    218.06472133	      9.20028158	     10.73908826	    -39.24222735
      0.43767458	    218.23745362	      9.16098397	     10.63915116	    -39.22964071
      0.43796082	    218.37434285	      9.12951795	     10.55928198	    -39.21951593
      0.43824707	    218.50992813	      9.09806281	     10.47957375	    -39.20935286
      0.43856198	    218.65759528	      9.06346989	     10.39206631	    -39.19812719
      0.43887689	    218.80369887	      9.02889079	     10.30475113	    -39.18685440
      0.43920537	    218.95443845	      8.99283724	     10.21387804	    -39.17504536
      0.43953385	    219.10349319	      8.95679943	     10.12321105	    -39.16318412
      0.43985281	    219.24662464	      8.92182126	     10.03536687	    -39.15161619
      0.44017178	    219.38818246	      8.88685859	      9.94771397	    -39.13999819
      0.44050626	    219.53494845	      8.85021109	      9.85599826	    -39.12776043
      0.44084075	    219.67999990	      8.81358131	      9.76448939	    -39.11546665
      0.44114878	    219.81206905	      8.77986480	      9.68039983	    -39.10409530
      0.44145681	    219.94269716	      8.74616389	      9.59648265	    -39.09267564
      0.44179783	    220.08563979	      8.70887277	      9.50377876	    -39.07997637
      0.44213884	    220.22683164	      8.67160140	      9.41128223	    -39.06721692
      0.44241355	    220.33930455	      8.64159117	      9.33691877	    -39.05689412
      0.44276679	    220.48227293	      8.60302187	      9.24149218	    -39.04356221
      0.44312004	    220.62338642	      8.56447475	      9.14628161	    -39.03016418
      0.44339561	    220.73219293	      8.53441820	      9.07215221	    -39.01966554
      0.44367119	    220.83987959	      8.50437553	      8.99815162	    -39.00912605
      0.44399978	    220.96682472	      8.46857173	      8.91008168	    -38.99650525
      0.44432838	    221.09218963	      8.43278818	      8.82219118	    -38.98382555
      0.44461220	    221.19920831	      8.40189622	      8.74641750	    -38.97282557
      0.44496335	    221.32999111	      8.36369867	      8.65285276	    -38.95915491
      0.44531449	    221.45899020	      8.32552509	      8.55948598	    -38.94541554
      0.44557757	    221.55447116	      8.29694169	      8.48966452	    -38.93507678
      0.44591534	    221.67560610	      8.26026254	      8.40017700	    -38.92174512
      0.44625311	    221.79510877	      8.22360630	      8.31086606	    -38.90834859
      0.44648145	    221.87497041	      8.19884007	      8.25059133	    -38.89925565
      0.44683994	    221.99886462	      8.15997691	      8.15611454	    -38.88491852
      0.44719844	    222.12093871	      8.12114026	      8.06182928	    -38.87050693
      0.44744831	    222.20495133	      8.09408742	      7.99622506	    -38.86041788
      0.44769818	    222.28808559	      8.06704768	      7.93071148	    -38.85029223
      0.44801719	    222.39295161	      8.03254501	      7.84719969	    -38.83731123
      0.44833620	    222.49639473	      7.99806405	      7.76383191	    -38.82426994
      0.44862669	    222.58935787	      7.96668430	      7.68803954	    -38.81234162
      0.44897604	    222.69960344	      7.92897109	      7.59704479	    -38.79792960
      0.44932540	    222.80815932	      7.89128456	      7.50621509	    -38.78344403
      0.44959388	    222.89044353	      7.86233955	      7.43651996	    -38.77226116
      0.44994636	    222.99696270	      7.82436421	      7.34516603	    -38.75751341
      0.45029884	    223.10177796	      7.78641660	      7.25397213	    -38.74268959
      0.45058179	    223.18469130	      7.75597388	      7.18087873	    -38.73073424
      0.45086475	    223.26651319	      7.72554925	      7.10788503	    -38.71872940
      0.45116752	    223.35286158	      7.69301350	      7.02988666	    -38.70582854
      0.45147030	    223.43796710	      7.66049872	      6.95199883	    -38.69287053
      0.45179693	    223.52838805	      7.62544594	      6.86809642	    -38.67882727
      0.45212356	    223.61737067	      7.59041782	      6.78431808	    -38.66471692
      0.45241510	    223.69558077	      7.55917444	      6.70964461	    -38.65206583
      0.45276560	    223.78810064	      7.52163829	      6.61999420	    -38.63678471
      0.45311609	    223.87897806	      7.48413097	      6.53047852	    -38.62142539
      0.45336563	    223.94267873	      7.45744586	      6.46682967	    -38.61044273
      0.45371899	    224.03147026	      7.41968165	      6.37680716	    -38.59482163
      0.45407236	    224.11860510	      7.38194709	      6.28691345	    -38.57912021
      0.45433289	    224.18178962	      7.35414547	      6.22071779	    -38.56749233
      0.45459342	    224.24407794	      7.32636009	      6.15458929	    -38.55582053
      0.45490551	    224.31751640	      7.29309733	      6.07546036	    -38.54178085
      0.45521760	    224.38967453	      7.25985803	      5.99642399	    -38.52767781
      0.45551866	    224.45807240	      7.22781565	      5.92026636	    -38.51401294
      0.45581972	    224.52528419	      7.19579524	      5.84419107	    -38.50028881
      0.45615020	    224.59770131	      7.16067123	      5.76077447	    -38.48515522
      0.45648068	    224.66869551	      7.12557383	      5.67745242	    -38.46994990
      0.45673907	    224.72321433	      7.09815103	      5.61237017	    -38.45801135
      0.45708962	    224.79579283	      7.06097397	      5.52416415	    -38.44174453
      0.45744016	    224.86678025	      7.02382723	      5.43605675	    -38.42539656
      0.45771033	    224.92040710	      6.99521948	      5.36821796	    -38.41274176
      0.45798049	    224.97309258	      6.96663053	      5.30043473	    -38.40003861
      0.45828467	    225.03128601	      6.93446558	      5.22418336	    -38.38567840
      0.45858884	    225.08829034	      6.90232541	      5.14799891	    -38.37125679
      0.45890424	    225.14614413	      6.86902637	      5.06907286	    -38.35623829
      0.45921963	    225.20272402	      6.83575504	      4.99021473	    -38.34115367
      0.45952605	    225.25647480	      6.80345831	      4.91366550	    -38.32643527
      0.45983246	    225.30902725	      6.77118873	      4.83717661	    -38.31165439
      0.46015621	    225.36325280	      6.73712377	      4.75642439	    -38.29596948
      0.46047995	    225.41614490	      6.70309023	      4.67573535	    -38.28021480
      0.46076367	    225.46140299	      6.67329078	      4.60507271	    -38.26635061
      0.46111347	    225.51579631	      6.63658542	      4.51801524	    -38.24918371
      0.46146327	    225.56863990	      6.59991865	      4.43102423	    -38.23193542
      0.46172939	    225.60780633	      6.57204923	      4.36488532	    -38.21875861
      0.46205625	    225.65468747	      6.53785086	      4.28370079	    -38.20251013
      0.46238311	    225.70022086	      6.50368774	      4.20256820	    -38.18619073
      0.46269749	    225.74274639	      6.47086235	      4.12457943	    -38.17042737
      0.46301187	    225.78402807	      6.43807053	      4.04663500	    -38.15459854
      0.46332667	    225.82411948	      6.40526944	      3.96863012	    -38.13868328
      0.46364147	    225.86296643	      6.37250292	      3.89066611	    -38.12270257
      0.46394821	    225.89962330	      6.34060868	      3.81473510	    -38.10706801
      0.46425495	    225.93510084	      6.30874807	      3.73883963	    -38.09137153
      0.46457446	    225.97080207	      6.27559766	      3.65982156	    -38.07495607
      0.46489397	    226.00522589	      6.24248460	      3.58087272	    -38.05847371
      0.46521143	    226.03816534	      6.20962086	      3.50432334	    -38.04203071
      0.46552889	    226.06984551	      6.17679482	      3.43106384	    -38.02552199
      0.46575076	    226.09123950	      6.15387549	      3.38171750	    -38.01394521
      0.46610986	    226.12456328	      6.11682106	      3.30491411	    -37.99514088
      0.46640723	    226.15094121	      6.08617360	      3.24403036	    -37.97950575
      0.46670460	    226.17621685	      6.05556053	      3.18547087	    -37.96381358
      0.46700196	    226.20039031	      6.02498208	      3.12911373	    -37.94806455
      0.46728826	    226.22262329	      5.99557472	      3.07682698	    -37.93284812
      0.46757457	    226.24383534	      5.96619998	      3.02637620	    -37.91757932
      0.46786169	    226.26408336	      5.93677389	      2.97753034	    -37.90221425
      0.46820847	    226.28717020	      5.90127818	      2.92074407	    -37.88358699
      0.46855525	    226.30876026	      5.86583146	      2.86623282	    -37.86488377
      0.46884147	    226.32545241	      5.83661249	      2.82285436	    -37.84939001
      0.46920122	    226.34498736	      5.79993429	      2.77027473	    -37.82984268
      0.46956098	    226.36291164	      5.76330993	      2.71972744	    -37.81021474
      0.46982834	    226.37518924	      5.73612683	      2.68339805	    -37.79557582
      0.47009570	    226.38657707	      5.70897383	      2.64806331	    -37.78089279
      0.47040767	    226.39874024	      5.67732803	      2.60802204	    -37.76370409
      0.47071965	    226.40969145	      5.64572362	      2.56918883	    -37.74645589
      0.47098309	    226.41799508	      5.61906792	      2.53728277	    -37.73184467
      0.47134613	    226.42802093	      5.58238413	      2.49456231	    -37.71164105
      0.47170917	    226.43640375	      5.54575714	      2.45319153	    -37.69135814
      0.47195404	    226.44112984	      5.52108446	      2.42599832	    -37.67763280
      0.47219890	    226.44510767	      5.49643781	      2.39934388	    -37.66387179
      0.47251330	    226.44911746	      5.46483095	      2.36586523	    -37.64615126
      0.47282770	    226.45189238	      5.43326727	      2.33317022	    -37.62837256
      0.47310285	    226.45330698	      5.40568009	      2.30515695	    -37.61276622
      0.47346042	    226.45373012	      5.36987857	      2.26952753	    -37.59241911
      0.47381798	    226.45255221	      5.33413333	      2.23470624	    -37.57199818
      0.47409867	    226.45050484	      5.30611303	      2.20789190	    -37.55591653
      0.47437936	    226.44746894	      5.27812752	      2.18149938	    -37.53979002
      0.47466150	    226.44342024	      5.25003230	      2.15536378	    -37.52353511
      0.47503731	    226.43647304	      5.21266422	      2.12111147	    -37.50181413
      0.47541312	    226.42774781	      5.17535866	      2.08743627	    -37.48001440
      0.47567552	    226.42060027	      5.14934828	      2.06423076	    -37.46474709
      0.47593792	    226.41258362	      5.12336839	      2.04125348	    -37.44944195
      0.47623364	    226.40250615	      5.09412589	      2.01560637	    -37.43214822
      0.47660724	    226.38819264	      5.05723794	      1.98353902	    -37.41023264
      0.47699214	    226.37159543	      5.01929784	      1.95083757	    -37.38757530
      0.47737705	    226.35311650	      4.98142309	      1.91842236	    -37.36483922
      0.47763152	    226.33986474	      4.95641919	      1.89712328	    -37.34976510
      0.47788599	    226.32578765	      4.93144373	      1.87591148	    -37.33465714
      0.47819384	    226.30765281	      4.90126706	      1.85034660	    -37.31633504
      0.47857813	    226.28331375	      4.86365474	      1.81854726	    -37.29339458
      0.47886805	    226.26369966	      4.83532193	      1.79461614	    -37.27603807
      0.47923562	    226.23728091	      4.79945365	      1.76431750	    -37.25397223
      0.47948908	    226.21805074	      4.77475405	      1.74343466	    -37.23871694
      0.47990560	    226.18464974	      4.73422447	      1.70910262	    -37.21357827
      0.48016984	    226.16229832	      4.70855183	      1.68729565	    -37.19758664
      0.48043407	    226.13904260	      4.68290894	      1.66545385	    -37.18156102
      0.48076833	    226.10832526	      4.65051261	      1.63775683	    -37.16124006
      0.48103332	    226.08294095	      4.62486355	      1.61573392	    -37.14509242
      0.48146181	    226.03995543	      4.58344993	      1.57997137	    -37.11891053
      0.48173406	    226.01139693	      4.55717713	      1.55713722	    -37.10223096
      0.48200631	    225.98186685	      4.53093496	      1.53420426	    -37.08551700
      0.48233874	    225.94448949	      4.49893408	      1.50605531	    -37.06506281
      0.48266262	    225.90667121	      4.46779777	      1.47845838	    -37.04508522
      0.48298651	    225.86746693	      4.43670376	      1.45067892	    -37.02506037
      0.48331040	    225.82687292	      4.40565169	      1.42270345	    -37.00498876
      0.48360012	    225.78938125	      4.37791128	      1.39750331	    -36.98699581
      0.48388983	    225.75077158	      4.35020381	      1.37212742	    -36.96896620
      0.48417954	    225.71104075	      4.32252895	      1.34656751	    -36.95090028
      0.48453263	    225.66109945	      4.28884433	      1.31515659	    -36.92883417
      0.48480248	    225.62180121	      4.26313190	      1.29094936	    -36.91193393
      0.48507233	    225.58152200	      4.23744688	      1.26656205	    -36.89500315
      0.48540431	    225.53062146	      4.20588671	      1.23630606	    -36.87413369
      0.48573074	    225.47911342	      4.17489229	      1.20627148	    -36.85356808
      0.48605718	    225.42615654	      4.14393649	      1.17594756	    -36.83295921
      0.48634041	    225.37903015	      4.11710807	      1.14939579	    -36.81504292
      0.48662365	    225.33080623	      4.09030796	      1.12261512	    -36.79709478
      0.48690689	    225.28148170	      4.06353580	      1.09560084	    -36.77911509
      0.48726663	    225.21724206	      4.02957183	      1.06094589	    -36.75623392
      0.48757073	    225.16154506	      4.00089545	      1.03134544	    -36.73685318
      0.48787483	    225.10456649	      3.97224976	      1.00145965	    -36.71743734
      0.48817892	    225.04630237	      3.94363430	      0.97128397	    -36.69798679
      0.48848302	    224.98674827	      3.91504851	      0.94081420	    -36.67850191
      0.48878712	    224.92590011	      3.88649191	      0.91004638	    -36.65898312
      0.48909122	    224.86375337	      3.85796392	      0.87897686	    -36.63943079
      0.48939532	    224.80030389	      3.82946404	      0.84760222	    -36.61984532
      0.48969942	    224.73554705	      3.80099169	      0.81591929	    -36.60022709
      0.49000351	    224.66947862	      3.77254633	      0.78392516	    -36.58057650
      0.49030761	    224.60209389	      3.74412736	      0.75161715	    -36.56089392
      0.49061171	    224.53338858	      3.71573424	      0.71899279	    -36.54117973
      0.49091581	    224.46335787	      3.68736635	      0.68604983	    -36.52143432
      0.49121991	    224.39199745	      3.65902314	      0.65278623	    -36.50165807
      0.49149310	    224.32675208	      3.63358119	      0.62262856	    -36.48386585
      0.49176629	    224.26042644	      3.60815822	      0.59220941	    -36.46604931
      0.49210098	    224.17769166	      3.57703711	      0.55458420	    -36.44418907
      0.49243567	    224.09332408	      3.54594299	      0.51656315	    -36.42229323
      0.49269753	    224.02617263	      3.52163339	      0.48653873	    -36.40513754
      0.49295939	    223.95801483	      3.49733940	      0.45627046	    -36.38796059
      0.49332375	    223.86149880	      3.46356153	      0.41374803	    -36.36402537
      0.49362121	    223.78124943	      3.43600669	      0.37868155	    -36.34445516
      0.49391867	    223.69968741	      3.40847008	      0.34329846	    -36.32485856
      0.49421612	    223.61680841	      3.38095112	      0.30759837	    -36.30523589
      0.49451358	    223.53260775	      3.35344916	      0.27158107	    -36.28558750
      0.49481104	    223.44708107	      3.32596361	      0.23524641	    -36.26591369
      0.49510850	    223.36022369	      3.29849381	      0.19859439	    -36.24621481
      0.49540595	    223.27203122	      3.27103917	      0.16162509	    -36.22649117
      0.49570341	    223.18249901	      3.24359901	      0.12433873	    -36.20674310
      0.49600087	    223.09162264	      3.21617274	      0.08673560	    -36.18697090
      0.49632388	    222.99141284	      3.18640568	      0.04554430	    -36.16547346
      0.49664688	    222.88960694	      3.15665341	      0.00398056	    -36.14394834
      0.49691418	    222.80414805	      3.13204302	     -0.03069585	    -36.12611497
      0.49718148	    222.71758890	      3.10744174	     -0.06562615	    -36.10826316
      0.49754954	    222.59659448	      3.07358099	     -0.11413758	    -36.08365230
      0.49781541	    222.50788684	      3.04913091	     -0.14947764	    -36.06585328
      0.49808128	    222.41807967	      3.02468824	     -0.18506625	    -36.04803674
      0.49840733	    222.30643780	      2.99472209	     -0.22904887	    -36.02616357
      0.49872654	    222.19552714	      2.96539425	     -0.27246746	    -36.00472468
      0.49904575	    222.08301601	      2.93607483	     -0.31623971	    -35.98326158
      0.49936495	    221.96889882	      2.90676302	     -0.36036382	    -35.96177462
      0.49964732	    221.86660886	      2.88083975	     -0.39968741	    -35.94274785
      0.49992969	    221.76305418	      2.85492124	     -0.43928349	    -35.92370293
      0.50021206	    221.65823125	      2.82900696	     -0.47915068	    -35.90464011
      0.50053491	    221.53682109	      2.79938182	     -0.52506391	    -35.88282265
      0.50085776	    221.41374271	      2.76976066	     -0.57132744	    -35.86098246
      0.50112659	    221.30998219	      2.74509843	     -0.61011528	    -35.84277971
      0.50139542	    221.20505822	      2.72043792	     -0.64914304	    -35.82456164
      0.50172773	    221.07374598	      2.68995599	     -0.69771587	    -35.80202089
      0.50206004	    220.94064555	      2.65947507	     -0.74665048	    -35.77945743
      0.50231722	    220.83640448	      2.63588520	     -0.78476882	    -35.76197962
      0.50257440	    220.73108637	      2.61229500	     -0.82310090	    -35.74448860
      0.50290911	    220.59240117	      2.58159199	     -0.87330669	    -35.72170513
      0.50324382	    220.45188170	      2.55088682	     -0.92386930	    -35.69889993
      0.50350808	    220.33964305	      2.52664317	     -0.96403823	    -35.68088027
      0.50377233	    220.22625500	      2.50239719	     -1.00442619	    -35.66284747
      0.50409850	    220.08471099	      2.47246647	     -1.05457687	    -35.64057170
      0.50442467	    219.94140690	      2.44253074	     -1.10505602	    -35.61827651
      0.50470088	    219.81866927	      2.41717503	     -1.14805914	    -35.59938081
      0.50497710	    219.69466306	      2.39181467	     -1.19129392	    -35.58047161
      0.50529133	    219.55204443	      2.36295784	     -1.24075820	    -35.55894388
      0.50560556	    219.40777625	      2.33409367	     -1.29051723	    -35.53739922
      0.50591979	    219.26185434	      2.30522145	     -1.34056828	    -35.51583790
      0.50623402	    219.11427497	      2.27634052	     -1.39090860	    -35.49426019
      0.50648283	    218.99624177	      2.25346568	     -1.43097189	    -35.47716334
      0.50673164	    218.87716510	      2.23058463	     -1.47121343	    -35.46005651
      0.50704143	    218.72744128	      2.20208620	     -1.52156522	    -35.43874307
      0.50735123	    218.57609339	      2.17357697	     -1.57218847	    -35.41741464
      0.50764505	    218.43104690	      2.14652743	     -1.62044941	    -35.39717253
      0.50793886	    218.28453366	      2.11946709	     -1.66894976	    -35.37691738
      0.50823662	    218.13455569	      2.09203218	     -1.71834261	    -35.35637742
      0.50853438	    217.98306575	      2.06458511	     -1.76797651	    -35.33582451
      0.50882889	    217.83173809	      2.03742492	     -1.81730377	    -35.31548325
      0.50912341	    217.67892608	      2.01025182	     -1.86686209	    -35.29512973
      0.50941475	    217.52629267	      1.98335742	     -1.91611304	    -35.27498300
      0.50970610	    217.37220190	      1.95644942	     -1.96558549	    -35.25482469
      0.50997541	    217.22846839	      1.93156423	     -2.01151083	    -35.23618100
      0.51033471	    217.03476394	      1.89834472	     -2.07306979	    -35.21129293
      0.51069400	    216.83883280	      1.86510232	     -2.13495450	    -35.18638815
      0.51096009	    216.69229246	      1.84046837	     -2.18099255	    -35.16793358
      0.51122618	    216.54452742	      1.81582108	     -2.22720512	    -35.14947018
      0.51151421	    216.38319616	      1.78912604	     -2.27742287	    -35.12947457
      0.51180224	    216.22042657	      1.76241457	     -2.32784081	    -35.10946895
      0.51208540	    216.05900398	      1.73613810	     -2.37759971	    -35.08979183
      0.51244544	    215.85174161	      1.70270325	     -2.44114158	    -35.06475873
      0.51287778	    215.59987879	      1.66251776	     -2.51784138	    -35.03467926
      0.51312486	    215.45448078	      1.63953393	     -2.56186660	    -35.01747993
      0.51343665	    215.26948200	      1.61051077	     -2.61761967	    -34.99576635
      0.51384049	    215.02734415	      1.57288597	     -2.69015531	    -34.96762682
      0.51413802	    214.84712943	      1.54514189	     -2.74382480	    -34.94688440
      0.51443554	    214.66536748	      1.51737669	     -2.79768637	    -34.92613295
      0.51473307	    214.48205759	      1.48959003	     -2.85173760	    -34.90537263
      0.51503059	    214.29719870	      1.46178154	     -2.90597610	    -34.88460361
      0.51532812	    214.11079070	      1.43395089	     -2.96039947	    -34.86382608
      0.51562565	    213.92283628	      1.40609773	     -3.01500532	    -34.84304020
      0.51592317	    213.73333994	      1.37822177	     -3.06979128	    -34.82224614
      0.51618700	    213.56402227	      1.35348410	     -3.11852011	    -34.80380081
      0.51645082	    213.39349846	      1.32872804	     -3.16738705	    -34.78534931
      0.51672883	    213.21249967	      1.30262013	     -3.21903034	    -34.76589867
      0.51700685	    213.03016811	      1.27649133	     -3.27082327	    -34.74644143
      0.51731330	    212.82764817	      1.24766568	     -3.32808451	    -34.72498667
      0.51761975	    212.62351753	      1.21881407	     -3.38552273	    -34.70352421
      0.51784184	    212.47457911	      1.19788881	     -3.42725763	    -34.68796556
      0.51819424	    212.23651782	      1.16465628	     -3.49366788	    -34.66326929
      0.51847425	    212.04585363	      1.13822539	     -3.54659601	    -34.64363947
      0.51875426	    211.85385855	      1.11177197	     -3.59966401	    -34.62400376
      0.51903427	    211.66053605	      1.08529588	     -3.65287001	    -34.60436227
      0.51931517	    211.46526798	      1.05871257	     -3.70638203	    -34.58465264
      0.51959607	    211.26867063	      1.03210609	     -3.76002918	    -34.56493745
      0.51984281	    211.09489003	      1.00871633	     -3.80726157	    -34.54761560
      0.52018601	    210.85147139	      0.97615202	     -3.87312845	    -34.52351481
      0.52052921	    210.60608363	      0.94355243	     -3.93918846	    -34.49940631
      0.52076468	    210.43658845	      0.92116548	     -3.98462182	    -34.48286124
      0.52100015	    210.26617104	      0.89876175	     -4.03014345	    -34.46631271
      0.52129814	    210.04917810	      0.87038427	     -4.08787874	    -34.44536467
      0.52159614	    209.83071484	      0.84197965	     -4.14575156	    -34.42441133
      0.52184168	    209.64961323	      0.81855562	     -4.19353680	    -34.40714327
      0.52218169	    209.39718211	      0.78608715	     -4.25985977	    -34.38322466
      0.52252171	    209.14285140	      0.75358296	     -4.32635362	    -34.35929968
      0.52275980	    208.96363226	      0.73080103	     -4.37301498	    -34.34254289
      0.52299789	    208.78348630	      0.70800148	     -4.41975755	    -34.32578313
      0.52329322	    208.55874562	      0.67969605	     -4.47784897	    -34.30499008
      0.52358855	    208.33258533	      0.65136339	     -4.53606176	    -34.28419270
      0.52385440	    208.12778717	      0.62583532	     -4.58856640	    -34.26546754
      0.52418860	    207.86871222	      0.59371269	     -4.65470484	    -34.24192351
      0.52452280	    207.60783310	      0.56155506	     -4.72099111	    -34.21837441
      0.52477886	    207.40674054	      0.53689349	     -4.77187522	    -34.20032873
      0.52503491	    207.20459419	      0.51221135	     -4.82284323	    -34.18228025
      0.52533923	    206.96297546	      0.48284985	     -4.88352621	    -34.16082607
      0.52564355	    206.71987522	      0.45345934	     -4.94432388	    -34.13936818
      0.52581853	    206.57942047	      0.43654634	     -4.97933436	    -34.12702803
      0.52611639	    206.33921839	      0.40773521	     -5.03901335	    -34.10602011
      0.52641425	    206.09760625	      0.37889639	     -5.09879727	    -34.08500894
      0.52666488	    205.89322354	      0.35460992	     -5.14917947	    -34.06732768
      0.52698307	    205.63230114	      0.32374691	     -5.21324972	    -34.04487589
      0.52730127	    205.36978115	      0.29285251	     -5.27743356	    -34.02242077
      0.52753384	    205.17689617	      0.27025188	     -5.32441633	    -34.00600622
      0.52785903	    204.90577268	      0.23862285	     -5.39020761	    -33.98305198
      0.52818421	    204.63299277	      0.20696156	     -5.45611119	    -33.96009467
      0.52844131	    204.41616046	      0.18190729	     -5.50829322	    -33.94194228
      0.52869841	    204.19829778	      0.15683343	     -5.56054287	    -33.92378812
      0.52897817	    203.96006427	      0.12952756	     -5.61747340	    -33.90403189
      0.52925793	    203.72061614	      0.10219914	     -5.67448123	    -33.88427374
      0.52956106	    203.45979325	      0.07256225	     -5.73633793	    -33.86286263
      0.52986420	    203.19755119	      0.04289971	     -5.79828193	    -33.84144947
      0.53013058	    202.96593273	      0.01681244	     -5.85278695	    -33.82263067
      0.53045707	    202.68056869	     -0.01518679	     -5.91967783	    -33.79956400
      0.53078355	    202.39357060	     -0.04721421	     -5.98666395	    -33.77649532
      0.53102509	    202.18020122	     -0.07092582	     -6.03628013	    -33.75942796
      0.53134017	    201.90052321	     -0.10187996	     -6.10107959	    -33.73716212
      0.53165525	    201.61933447	     -0.13285890	     -6.16596240	    -33.71489472
      0.53190549	    201.39493018	     -0.15748085	     -6.21755285	    -33.69720811
      0.53221522	    201.11587396	     -0.18797599	     -6.28147560	    -33.67531640
      0.53252495	    200.83536846	     -0.21849367	     -6.34547389	    -33.65342349
      0.53280585	    200.57972939	     -0.24618906	     -6.40357748	    -33.63356797
      0.53308674	    200.32290421	     -0.27390218	     -6.46174050	    -33.61371164
      0.53339972	    200.03535017	     -0.30480114	     -6.52661548	    -33.59158639
      0.53371269	    199.74633088	     -0.33572106	     -6.59156093	    -33.56946033
      0.53393862	    199.53679016	     -0.35805372	     -6.63848545	    -33.55348790
      0.53426548	    199.23228591	     -0.39038255	     -6.70643701	    -33.53037873
      0.53459235	    198.92619509	     -0.42273256	     -6.77446030	    -33.50726898
      0.53483952	    198.69368420	     -0.44720868	     -6.82594466	    -33.48979352
      0.53508669	    198.46027046	     -0.47169626	     -6.87746815	    -33.47231785
      0.53537419	    198.18763750	     -0.50019348	     -6.93744681	    -33.45199048
      0.53566169	    197.91378848	     -0.52870537	     -6.99747605	    -33.43166295
      0.53595153	    197.63647995	     -0.55746397	     -7.05804439	    -33.41116971
      0.53624137	    197.35794147	     -0.58623655	     -7.11866164	    -33.39067646
      0.53653988	    197.06979698	     -0.61588304	     -7.18114009	    -33.36957090
      0.53683838	    196.78035444	     -0.64554333	     -7.24366774	    -33.34846549
      0.53712205	    196.50409752	     -0.67374179	     -7.30313209	    -33.32840926
      0.53740571	    196.22667416	     -0.70195177	     -7.36263853	    -33.30835331
      0.53771459	    195.92327029	     -0.73268163	     -7.42748043	    -33.28651521
      0.53802347	    195.61849043	     -0.76342401	     -7.49236948	    -33.26467761
      0.53825287	    195.39124745	     -0.78626360	     -7.54059113	    -33.24845959
      0.53858623	    195.05968037	     -0.81946445	     -7.61070878	    -33.22489282
      0.53891958	    194.72652267	     -0.85267789	     -7.68087677	    -33.20132693
      0.53915303	    194.49226779	     -0.87594436	     -7.73004441	    -33.18482432
      0.53938648	    194.25723666	     -0.89921636	     -7.77923531	    -33.16832222
      0.53968151	    193.95909868	     -0.92863478	     -7.84143463	    -33.14746783
      0.53997654	    193.65972653	     -0.95806107	     -7.90366901	    -33.12661439
      0.54023536	    193.39608434	     -0.98388176	     -7.95829295	    -33.10832125
      0.54056485	    193.05908650	     -1.01676043	     -8.02786869	    -33.08503432
      0.54089434	    192.72056123	     -1.04964686	     -8.09748394	    -33.06174883
      0.54114934	    192.45751819	     -1.07510374	     -8.15138790	    -33.04372838
      0.54140435	    192.19356496	     -1.10056443	     -8.20531390	    -33.02570890
      0.54170479	    191.88140849	     -1.13056678	     -8.26887716	    -33.00447953
      0.54200524	    191.56799472	     -1.16057332	     -8.33246892	    -32.98325162
      0.54224857	    191.31324521	     -1.18487796	     -8.38399128	    -32.96606050
      0.54258065	    190.96425246	     -1.21805088	     -8.45433421	    -32.94260066
      0.54291274	    190.61373574	     -1.25122676	     -8.52470801	    -32.91914286
      0.54316073	    190.35098284	     -1.27600355	     -8.57728155	    -32.90162625
      0.54340873	    190.08738447	     -1.30078119	     -8.62987090	    -32.88411086
      0.54369554	    189.78147828	     -1.32943740	     -8.69070997	    -32.86385571
      0.54398235	    189.47444668	     -1.35809375	     -8.75156849	    -32.84360230
      0.54427421	    189.16085504	     -1.38725440	     -8.81351793	    -32.82299402
      0.54456607	    188.84610415	     -1.41641406	     -8.87548564	    -32.80238766
      0.54486085	    188.52702541	     -1.44586435	     -8.93809196	    -32.78157681
      0.54515564	    188.20677043	     -1.47531244	     -9.00071503	    -32.76076804
      0.54544711	    187.88895787	     -1.50442715	     -9.06265052	    -32.74019501
      0.54573859	    187.57000156	     -1.53353855	     -9.12460060	    -32.71962413
      0.54603721	    187.24204723	     -1.56335921	     -9.18808279	    -32.69855151
      0.54633582	    186.91289901	     -1.59317515	     -9.25157844	    -32.67748126
      0.54661843	    186.60030565	     -1.62138722	     -9.31168052	    -32.65754319
      0.54690103	    186.28664884	     -1.64959398	     -9.37179305	    -32.63760735
      0.54721179	    185.94051801	     -1.68060421	     -9.43790577	    -32.61568793
      0.54752255	    185.59310852	     -1.71160664	     -9.50402921	    -32.59377133
      0.54775196	    185.33581837	     -1.73448849	     -9.55285053	    -32.57759344
      0.54808341	    184.96287442	     -1.76753826	     -9.62339370	    -32.55422326
      0.54841486	    184.58848804	     -1.80057685	     -9.69394594	    -32.53085649
      0.54865625	    184.31491377	     -1.82463165	     -9.74533481	    -32.51384045
      0.54889765	    184.04057861	     -1.84867971	     -9.79672744	    -32.49682628
      0.54918865	    183.70886503	     -1.87765967	     -9.85868441	    -32.47631865
      0.54947964	    183.37605140	     -1.90662877	     -9.92064547	    -32.45581383
      0.54975886	    183.05568091	     -1.93441427	     -9.98010108	    -32.43614187
      0.55003808	    182.73430328	     -1.96218870	    -10.03955911	    -32.41647259
      0.55035055	    182.37345686	     -1.99325746	    -10.10610100	    -32.39446382
      0.55066302	    182.01135647	     -2.02431097	    -10.17264423	    -32.37245852
      0.55091068	    181.72347177	     -2.04891228	    -10.22538596	    -32.35501988
      0.55123288	    181.34776931	     -2.08090229	    -10.29400124	    -32.33233606
      0.55155508	    180.97074529	     -2.11287386	    -10.36261534	    -32.30965610
      0.55181349	    180.66741334	     -2.13850176	    -10.41764355	    -32.29146922
      0.55207190	    180.36323627	     -2.16411687	    -10.47266993	    -32.27328489
      0.55237819	    180.00161184	     -2.19446064	    -10.53788823	    -32.25173485
      0.55268448	    179.63880694	     -2.22478516	    -10.60310254	    -32.23018850
      0.55292766	    179.34991607	     -2.24884745	    -10.65487675	    -32.21308422
      0.55325408	    178.96097725	     -2.28112573	    -10.72436751	    -32.19012904
      0.55358049	    178.57070974	     -2.31337991	    -10.79385133	    -32.16717822
      0.55383669	    178.26347090	     -2.33867798	    -10.84838195	    -32.14916780
      0.55409289	    177.95541847	     -2.36396029	    -10.90290735	    -32.13116013
      0.55438642	    177.60147555	     -2.39290718	    -10.96537188	    -32.11053159
      0.55467996	    177.24647074	     -2.42183227	    -11.02782838	    -32.08990673
      0.55495754	    176.90977781	     -2.44916539	    -11.08688396	    -32.07040577
      0.55529154	    176.50340652	     -2.48202627	    -11.15793068	    -32.04694604
      0.55562555	    176.09567343	     -2.51485655	    -11.22896463	    -32.02349125
      0.55589831	    175.76168630	     -2.54164452	    -11.28696531	    -32.00434033
      0.55623964	    175.34248224	     -2.57513524	    -11.35953071	    -31.98038066
      0.55658096	    174.92187044	     -2.60859146	    -11.43208029	    -31.95642633
      0.55683335	    174.60996233	     -2.63330670	    -11.48571369	    -31.93871768
      0.55708573	    174.29728949	     -2.65800220	    -11.53933761	    -31.92101201
      0.55738426	    173.92644694	     -2.68718835	    -11.60275620	    -31.90007200
      0.55768280	    173.55454077	     -2.71634577	    -11.66616050	    -31.87913625
      0.55793376	    173.24109139	     -2.74083323	    -11.71944750	    -31.86154071
      0.55826917	    172.82098425	     -2.77352902	    -11.79065133	    -31.83802817
      0.55860459	    172.39954759	     -2.80618634	    -11.86183512	    -31.81452114
      0.55885618	    172.08255624	     -2.83065703	    -11.91521677	    -31.79689207
      0.55910778	    171.76482171	     -2.85510527	    -11.96858640	    -31.77926616
      0.55939070	    171.40664909	     -2.88256969	    -12.02858498	    -31.75944991
      0.55967361	    171.04754230	     -2.91000483	    -12.08856756	    -31.73963772
      0.55997574	    170.66302397	     -2.93926993	    -12.15260481	    -31.71848479
      0.56027786	    170.27744734	     -2.96850051	    -12.21662284	    -31.69733658
      0.56054136	    169.94031329	     -2.99396475	    -12.27243879	    -31.67889646
      0.56087696	    169.50975766	     -3.02635857	    -12.34350770	    -31.65541508
      0.56121256	    169.07790960	     -3.05870770	    -12.41455109	    -31.63193965
      0.56146799	    168.74836614	     -3.08329829	    -12.46860482	    -31.61407648
      0.56172342	    168.41807911	     -3.10786222	    -12.52264311	    -31.59621681
      0.56202169	    168.03145776	     -3.13651189	    -12.58572486	    -31.57536616
      0.56231995	    167.64382895	     -3.16512428	    -12.64878474	    -31.55452034
      0.56257699	    167.30898259	     -3.18975083	    -12.70310902	    -31.53656028
      0.56291267	    166.87055496	     -3.22187028	    -12.77403105	    -31.51310995
      0.56324836	    166.43086456	     -3.25394061	    -12.84492383	    -31.48966589
      0.56350877	    166.08891042	     -3.27878476	    -12.89989798	    -31.47148363
      0.56376917	    165.74620170	     -3.30359861	    -12.95485392	    -31.45330519
      0.56403951	    165.38962877	     -3.32932632	    -13.01188593	    -31.43443763
      0.56437062	    164.95179646	     -3.36079227	    -13.08171134	    -31.41133426
      0.56470173	    164.51275663	     -3.39220764	    -13.15150596	    -31.38823718
      0.56493492	    164.20282743	     -3.41430218	    -13.20064217	    -31.37197416
      0.56527656	    163.74769673	     -3.44662516	    -13.27260001	    -31.34815400
      0.56557907	    163.34362069	     -3.47520050	    -13.33628954	    -31.32706714
      0.56583725	    162.99799042	     -3.49955234	    -13.39062161	    -31.30907557
      0.56609542	    162.65163901	     -3.52387185	    -13.44493366	    -31.29108794
      0.56634661	    162.31396776	     -3.54750215	    -13.49775691	    -31.27359076
      0.56668097	    161.86343284	     -3.57890877	    -13.56804119	    -31.25030569
      0.56701533	    161.41170073	     -3.61025978	    -13.63829073	    -31.22702735
      0.56727344	    161.06217318	     -3.63442265	    -13.69249537	    -31.20906241
      0.56753154	    160.71193745	     -3.65855183	    -13.74667885	    -31.19110153
      0.56780538	    160.33958174	     -3.68411469	    -13.80414164	    -31.17205032
      0.56813643	    159.88837979	     -3.71496656	    -13.87357661	    -31.14902527
      0.56846748	    159.43602515	     -3.74576180	    -13.94297572	    -31.12600699
      0.56875298	    159.04498640	     -3.77227420	    -14.00279735	    -31.10616120
      0.56909843	    158.57070214	     -3.80429639	    -14.07514366	    -31.08215510
      0.56944388	    158.09517782	     -3.83625555	    -14.14744975	    -31.05815650
      0.56968924	    157.75668452	     -3.85891615	    -14.19878079	    -31.04111599
      0.57001318	    157.30882150	     -3.88878559	    -14.26652147	    -31.01862328
      0.57033713	    156.85988060	     -3.91859858	    -14.33422588	    -30.99613727
      0.57059827	    156.49718971	     -3.94259070	    -14.38877847	    -30.97801532
      0.57085941	    156.13380354	     -3.96654576	    -14.44330714	    -30.95989775
      0.57116202	    155.71185021	     -3.99425796	    -14.50646405	    -30.93890891
      0.57146463	    155.28896998	     -4.02191994	    -14.56958840	    -30.91792602
      0.57169343	    154.96862734	     -4.04280100	    -14.61729343	    -30.90206534
      0.57203504	    154.48934875	     -4.07392437	    -14.68848612	    -30.87839036
      0.57233558	    154.06672538	     -4.10125234	    -14.75108474	    -30.85756805
      0.57259541	    153.70063226	     -4.12483740	    -14.80517604	    -30.83957155
      0.57285523	    153.33386840	     -4.14838469	    -14.85924261	    -30.82157952
      0.57309640	    152.99283874	     -4.17020748	    -14.90940512	    -30.80488331
      0.57343387	    152.51467606	     -4.20068895	    -14.97956083	    -30.78152702
      0.57377134	    152.03539415	     -4.23110614	    -15.04967417	    -30.75817838
      0.57401187	    151.69310099	     -4.25274696	    -15.09962207	    -30.74154114
      0.57425240	    151.35024351	     -4.27435494	    -15.14954825	    -30.72490782
      0.57454651	    150.93025578	     -4.30073108	    -15.21056500	    -30.70457505
      0.57484062	    150.50943016	     -4.32705796	    -15.27154900	    -30.68424819
      0.57511388	    150.11767710	     -4.35147503	    -15.32818203	    -30.66536706
      0.57545002	    149.63480703	     -4.38145133	    -15.39780579	    -30.64214892
      0.57578616	    149.15085540	     -4.41136296	    -15.46738623	    -30.61893858
      0.57603345	    148.79412227	     -4.43332773	    -15.51854909	    -30.60186765
      0.57635808	    148.32496183	     -4.46210734	    -15.58567405	    -30.57946532
      0.57668270	    147.85480472	     -4.49082644	    -15.65275818	    -30.55707037
      0.57694403	    147.47560273	     -4.51390158	    -15.70673173	    -30.53904761
      0.57720536	    147.09575986	     -4.53693747	    -15.76067865	    -30.52102966
      0.57751031	    146.65169256	     -4.56376969	    -15.82359857	    -30.50000961
      0.57781527	    146.20675907	     -4.59054843	    -15.88648204	    -30.47899616
      0.57801893	    145.90912469	     -4.60840312	    -15.92845910	    -30.46496579
      0.57832915	    145.45504625	     -4.63555266	    -15.99236500	    -30.44360114
      0.57863937	    145.00008125	     -4.66264690	    -16.05623294	    -30.42224339
      0.57890540	    144.60921103	     -4.68583825	    -16.11097420	    -30.40393302
      0.57917143	    144.21769378	     -4.70898899	    -16.16568742	    -30.38562775
      0.57946870	    143.77944395	     -4.73480999	    -16.22679157	    -30.36517923
      0.57976597	    143.34039225	     -4.76058039	    -16.28786061	    -30.34473712
      0.58004243	    142.93135812	     -4.78450148	    -16.34462314	    -30.32573177
      0.58037936	    142.43192913	     -4.81359565	    -16.41375970	    -30.30257709
      0.58071629	    141.93148252	     -4.84262514	    -16.48285098	    -30.27943073
      0.58090061	    141.65727352	     -4.85847902	    -16.52062965	    -30.26677155
      0.58120513	    141.20359672	     -4.88462864	    -16.58301320	    -30.24586308
      0.58150965	    140.74909789	     -4.91072573	    -16.64535967	    -30.22496147
      0.58177561	    140.35147776	     -4.93347555	    -16.69978147	    -30.20671206
      0.58204157	    139.95323532	     -4.95618550	    -16.75417495	    -30.18846789
      0.58234791	    139.49375870	     -4.98229427	    -16.81679197	    -30.16746023
      0.58265425	    139.03346276	     -5.00835044	    -16.87937141	    -30.14645957
      0.58285385	    138.73310057	     -5.02530008	    -16.92012714	    -30.13277961
      0.58316268	    138.26770283	     -5.05148065	    -16.98315252	    -30.11162001
      0.58347151	    137.80148149	     -5.07760823	    -17.04613970	    -30.09046759
      0.58373797	    137.39856501	     -5.10010877	    -17.10045453	    -30.07222303
      0.58400443	    136.99504009	     -5.12257015	    -17.15474094	    -30.05398384
      0.58430517	    136.53887458	     -5.14787426	    -17.21597701	    -30.03340471
      0.58460591	    136.08193985	     -5.17312886	    -17.27717694	    -30.01283247
      0.58487080	    135.67883235	     -5.19533255	    -17.33105252	    -29.99471795
      0.58520777	    135.16519824	     -5.22352203	    -17.39954521	    -29.97168290
      0.58554473	    134.65061006	     -5.25165019	    -17.46799265	    -29.94865656
      0.58580231	    134.25660537	     -5.27311091	    -17.52028503	    -29.93106056
      0.58605989	    133.86204758	     -5.29453614	    -17.57255104	    -29.91346969
      0.58636131	    133.39963491	     -5.31956318	    -17.63367940	    -29.89289131
      0.58666274	    132.93647038	     -5.34454208	    -17.69477174	    -29.87231998
      0.58691646	    132.54602091	     -5.36553097	    -17.74616833	    -29.85500953
      0.58725404	    132.02570371	     -5.39340464	    -17.81451262	    -29.83198557
      0.58759162	    131.50445461	     -5.42121892	    -17.88281196	    -29.80897050
      0.58784720	    131.10920076	     -5.44223781	    -17.93449135	    -29.79155180
      0.58810278	    130.71341693	     -5.46322306	    -17.98614507	    -29.77413822
      0.58838639	    130.27361262	     -5.48647044	    -18.04343321	    -29.75482107
      0.58867000	    129.83316022	     -5.50967687	    -18.10068988	    -29.73551026
      0.58897722	    129.35531251	     -5.53476929	    -18.16267760	    -29.71459903
      0.58928444	    128.87671019	     -5.55981427	    -18.22462857	    -29.69369529
      0.58953602	    128.48421560	     -5.58028889	    -18.27533384	    -29.67658248
      0.58987420	    127.95583653	     -5.60776126	    -18.34345279	    -29.65358752
      0.59021238	    127.42655382	     -5.63517731	    -18.41152756	    -29.63060169
      0.59046408	    127.03204439	     -5.65554579	    -18.46216443	    -29.61350015
      0.59071577	    126.63703823	     -5.67588352	    -18.51277698	    -29.59640368
      0.59100427	    126.18365724	     -5.69915790	    -18.57076127	    -29.57681328
      0.59129277	    125.72962801	     -5.72239243	    -18.62871379	    -29.55722958
      0.59159154	    125.25875869	     -5.74641224	    -18.68869552	    -29.53695594
      0.59189031	    124.78719938	     -5.77038997	    -18.74864340	    -29.51668951
      0.59217987	    124.32953051	     -5.79358824	    -18.80670986	    -29.49705514
      0.59246942	    123.87121840	     -5.81674762	    -18.86474476	    -29.47742757
      0.59277905	    123.38042030	     -5.84147008	    -18.92676869	    -29.45644667
      0.59308868	    122.88889225	     -5.86614880	    -18.98875681	    -29.43547358
      0.59333828	    122.49213663	     -5.88601104	    -19.03870013	    -29.41857264
      0.59367658	    121.95361420	     -5.91288814	    -19.10635747	    -29.39567288
      0.59401489	    121.41423022	     -5.93971438	    -19.17397257	    -29.37278250
      0.59426476	    121.01529232	     -5.95949581	    -19.22388577	    -29.35588181
      0.59451463	    120.61588786	     -5.97924998	    -19.27377611	    -29.33898624
      0.59480571	    120.15003948	     -6.00222733	    -19.33186412	    -29.31931128
      0.59509678	    119.68356210	     -6.02516833	    -19.38992137	    -29.29964330
      0.59539076	    119.21178440	     -6.04830216	    -19.44852802	    -29.27978578
      0.59568475	    118.73936963	     -6.07139961	    -19.50710357	    -29.25993543
      0.59598628	    118.25416467	     -6.09505273	    -19.56715106	    -29.23958280
      0.59628781	    117.76829433	     -6.11866833	    -19.62716616	    -29.21923774
      0.59657565	    117.30387548	     -6.14117656	    -19.68442505	    -29.19982388
      0.59686348	    116.83885460	     -6.16365129	    -19.74165471	    -29.18041694
      0.59717655	    116.33238043	     -6.18805890	    -19.80386910	    -29.15931630
      0.59748963	    115.82519915	     -6.21242768	    -19.86604926	    -29.13822386
      0.59769774	    115.48765747	     -6.22860571	    -19.90736501	    -29.12420709
      0.59800834	    114.98332310	     -6.25271899	    -19.96899794	    -29.10329483
      0.59831894	    114.47829960	     -6.27679518	    -20.03059765	    -29.08239068
      0.59858454	    114.04589378	     -6.29735439	    -20.08324721	    -29.06452136
      0.59885015	    113.61298737	     -6.31788706	    -20.13587272	    -29.04665799
      0.59915655	    113.11296591	     -6.34154097	    -20.19655188	    -29.02605819
      0.59946295	    112.61228265	     -6.36516031	    -20.25719937	    -29.00546633
      0.59970546	    112.21553065	     -6.38383050	    -20.30517872	    -28.98917379
      0.60004376	    111.66136806	     -6.40984033	    -20.37207778	    -28.96645382
      0.60038207	    111.10640693	     -6.43580946	    -20.43893887	    -28.94374358
      0.60062691	    110.70427741	     -6.45457863	    -20.48730357	    -28.92731397
      0.60087174	    110.30173238	     -6.47332698	    -20.53564859	    -28.91088947
      0.60116758	    109.81478297	     -6.49595314	    -20.59403792	    -28.89105053
      0.60146342	    109.32723040	     -6.51854922	    -20.65239881	    -28.87121908
      0.60174559	    108.86164376	     -6.54007332	    -20.70803692	    -28.85231088
      0.60202776	    108.39551184	     -6.56157012	    -20.76364945	    -28.83340951
      0.60234504	    107.87072286	     -6.58570954	    -20.82615230	    -28.81216415
      0.60266232	    107.34524896	     -6.60981453	    -20.88862316	    -28.79092744
      0.60290811	    106.93771069	     -6.62846432	    -20.93699560	    -28.77448197
      0.60323554	    106.39417994	     -6.65327638	    -21.00140477	    -28.75258248
      0.60356296	    105.84992672	     -6.67805191	    -21.06578045	    -28.73069226
      0.60382418	    105.41520626	     -6.69779164	    -21.11711532	    -28.71323495
      0.60408540	    104.98002878	     -6.71750819	    -21.16842912	    -28.69578356
      0.60438868	    104.47421326	     -6.74037020	    -21.22797844	    -28.67552983
      0.60469195	    103.96778526	     -6.76320105	    -21.28749965	    -28.65528409
      0.60495710	    103.52453030	     -6.78313590	    -21.33951432	    -28.63759042
      0.60529236	    102.96339424	     -6.80830835	    -21.40525337	    -28.61522659
      0.60562762	    102.40151656	     -6.83344290	    -21.47095863	    -28.59287257
      0.60588673	    101.96674808	     -6.85284288	    -21.52171762	    -28.57560242
      0.60614585	    101.53153920	     -6.87222029	    -21.57245664	    -28.55833815
      0.60645328	    101.01460719	     -6.89518179	    -21.63263118	    -28.53786224
      0.60676071	    100.49705864	     -6.91811160	    -21.69277787	    -28.51739462
      0.60699489	    100.10241879	     -6.93555649	    -21.73857423	    -28.50180960
      0.60733364	     99.53092447	     -6.96075893	    -21.80479246	    -28.47927368
      0.60767239	     98.95868812	     -6.98592305	    -21.87097738	    -28.45674787
      0.60791193	     98.55359093	     -7.00369454	    -21.91775924	    -28.44082512
      0.60815147	     98.14812473	     -7.02144694	    -21.96452459	    -28.42490743
      0.60845094	     97.64070297	     -7.04361376	    -22.02296632	    -28.40501468
      0.60875041	     97.13270715	     -7.06575086	    -22.08138246	    -28.38512986
      0.60902144	     96.67245992	     -7.08576011	    -22.13422908	    -28.36714027
      0.60935557	     96.10440918	     -7.11039475	    -22.19935139	    -28.34497112
      0.60968970	     95.53564961	     -7.13499257	    -22.26444222	    -28.32281188
      0.60994029	     95.10864380	     -7.15341563	    -22.31323657	    -28.30620005
      0.61026044	     94.56250591	     -7.17692372	    -22.37555275	    -28.28498420
      0.61058060	     94.01572243	     -7.20039820	    -22.43784033	    -28.26377749
      0.61078732	     93.66232120	     -7.21553788	    -22.47804438	    -28.25008914
      0.61109623	     93.13374733	     -7.23813455	    -22.53809772	    -28.22964226
      0.61140513	     92.60457682	     -7.26070008	    -22.59812467	    -28.20920390
      0.61166658	     92.15623631	     -7.27977466	    -22.64890923	    -28.19191212
      0.61198088	     91.61669500	     -7.30267601	    -22.70993563	    -28.17113270
      0.61229518	     91.07654041	     -7.32554531	    -22.77093489	    -28.15036213
      0.61261570	     90.52507040	     -7.34883410	    -22.83311296	    -28.12918982
      0.61293621	     89.97296594	     -7.37208970	    -22.89526290	    -28.10802675
      0.61319531	     89.52621023	     -7.39086414	    -22.94548122	    -28.09092636
      0.61353117	     88.94646262	     -7.41516948	    -23.01055241	    -28.06876797
      0.61386703	     88.36602352	     -7.43943859	    -23.07559284	    -28.04661977
      0.61413671	     87.89946196	     -7.45889927	    -23.12779461	    -28.02884330
      0.61440639	     87.43245667	     -7.47833668	    -23.17997658	    -28.01107342
      0.61468650	     86.94691319	     -7.49850160	    -23.23415658	    -27.99262295
      0.61496661	     86.46089283	     -7.51864152	    -23.28831521	    -27.97417960
      0.61528245	     85.91232624	     -7.54131970	    -23.34935431	    -27.95339295
      0.61559828	     85.36315611	     -7.56396624	    -23.41036623	    -27.93261535
      0.61580832	     84.99760594	     -7.57900948	    -23.45092616	    -27.91880257
      0.61611710	     84.45971897	     -7.60109961	    -23.51053242	    -27.89850335
      0.61642588	     83.92125861	     -7.62315966	    -23.57011264	    -27.87821281
      0.61668347	     83.47163695	     -7.64153923	    -23.61979452	    -27.86129308
      0.61700084	     82.91711667	     -7.66415585	    -23.68098200	    -27.84045480
      0.61731821	     82.36199426	     -7.68674091	    -23.74214186	    -27.81962571
      0.61760639	     81.85741034	     -7.70722138	    -23.79765237	    -27.80072041
      0.61789457	     81.35233195	     -7.72767596	    -23.85314001	    -27.78182271
      0.61821369	     80.79245067	     -7.75029648	    -23.91455826	    -27.76090495
      0.61853281	     80.23196552	     -7.77288538	    -23.97594834	    -27.73999652
      0.61874099	     79.86600720	     -7.78760430	    -24.01598103	    -27.72636191
      0.61904859	     79.32479129	     -7.80932875	    -24.07511206	    -27.70622243
      0.61935620	     78.78301732	     -7.83102400	    -24.13421674	    -27.68609164
      0.61960862	     78.33802046	     -7.84880543	    -24.18269839	    -27.66957878
      0.61992960	     77.77163532	     -7.87138750	    -24.24432039	    -27.64859001
      0.62025057	     77.20464576	     -7.89393800	    -24.30591347	    -27.62761073
      0.62043893	     76.87163368	     -7.90715685	    -24.34204513	    -27.61530371
      0.62074095	     76.33724660	     -7.92832947	    -24.39995801	    -27.59557738
      0.62104296	     75.80232698	     -7.94947433	    -24.45784510	    -27.57585947
      0.62124551	     75.44328598	     -7.96363959	    -24.49665251	    -27.56264040
      0.62155121	     74.90094906	     -7.98499507	    -24.55520076	    -27.54269664
      0.62185690	     74.35806902	     -8.00632229	    -24.61372243	    -27.52276153
      0.62209969	     73.92651176	     -8.02324091	    -24.66018302	    -27.50693466
      0.62242587	     73.34620364	     -8.04594213	    -24.72257346	    -27.48568085
      0.62275204	     72.76528010	     -8.06861140	    -24.78493349	    -27.46443691
      0.62301297	     72.30011950	     -8.08672311	    -24.83479736	    -27.44744963
      0.62327390	     71.83456622	     -8.10481449	    -24.88464175	    -27.43046867
      0.62358099	     71.28614536	     -8.12608060	    -24.94327955	    -27.41049158
      0.62388808	     70.73718210	     -8.14731870	    -25.00189037	    -27.39052326
      0.62415613	     70.25756981	     -8.16583380	    -25.05302749	    -27.37310084
      0.62448784	     69.66349158	     -8.18871637	    -25.11627992	    -27.35155032
      0.62481954	     69.06878326	     -8.21156650	    -25.17950097	    -27.33001006
      0.62506926	     68.62063937	     -8.22874798	    -25.22707655	    -27.31380016
      0.62538702	     68.04989082	     -8.25058386	    -25.28758778	    -27.29318256
      0.62570478	     67.47856636	     -8.27239021	    -25.34807053	    -27.27257440
      0.62595488	     67.02848507	     -8.28953281	    -25.39565519	    -27.25636082
      0.62628762	     66.42912257	     -8.31231198	    -25.45893716	    -27.23479854
      0.62662037	     65.82913107	     -8.33505902	    -25.52218847	    -27.21324663
      0.62689008	     65.34233612	     -8.35347356	    -25.57343562	    -27.19578498
      0.62715979	     64.85512889	     -8.37186711	    -25.62466300	    -27.17833014
      0.62744681	     64.33620367	     -8.39141805	    -25.67915628	    -27.15976269
      0.62773383	     63.81681239	     -8.41094535	    -25.73362766	    -27.14120298
      0.62804515	     63.25292345	     -8.43209918	    -25.79268612	    -27.12108077
      0.62835647	     62.68848739	     -8.45322534	    -25.85171960	    -27.10096768
      0.62863537	     62.18236416	     -8.47212814	    -25.90458481	    -27.08295680
      0.62891427	     61.67580264	     -8.49100887	    -25.95743071	    -27.06495325
      0.62923509	     61.09255678	     -8.51270041	    -26.01819664	    -27.04425260
      0.62955592	     60.50873214	     -8.53436290	    -26.07893819	    -27.02356165
      0.62974903	     60.15703175	     -8.54738824	    -26.11548889	    -27.01111184
      0.63005033	     59.60788235	     -8.56768980	    -26.17249939	    -26.99169439
      0.63035163	     59.05822371	     -8.58796593	    -26.22949009	    -26.97228552
      0.63060117	     58.60259920	     -8.60473988	    -26.27667654	    -26.95621718
      0.63093129	     57.99931048	     -8.62690378	    -26.33908084	    -26.93496918
      0.63126141	     57.39541186	     -8.64903742	    -26.40146407	    -26.91373149
      0.63152051	     56.92100951	     -8.66638810	    -26.45041207	    -26.89707014
      0.63177961	     56.44623190	     -8.68372026	    -26.49934839	    -26.88041515
      0.63208581	     55.88466612	     -8.70417923	    -26.55716607	    -26.86074086
      0.63239201	     55.32257683	     -8.72461247	    -26.61496936	    -26.84107545
      0.63266957	     54.81261615	     -8.74311214	    -26.66735393	    -26.82325736
      0.63294712	     54.30222569	     -8.76159079	    -26.71972847	    -26.80544658
      0.63326714	     53.71321390	     -8.78287063	    -26.78010491	    -26.78491990
      0.63358716	     53.12363137	     -8.80412270	    -26.84047072	    -26.76440297
      0.63382130	     52.69189951	     -8.81965433	    -26.88463174	    -26.74939785
      0.63415389	     52.07812829	     -8.84169059	    -26.94735237	    -26.72809307
      0.63448647	     51.46374147	     -8.86369711	    -27.01006629	    -26.70679883
      0.63474631	     50.98332054	     -8.88086922	    -27.05905837	    -26.69016996
      0.63500614	     50.50252402	     -8.89802329	    -27.10804848	    -26.67354753
      0.63530144	     49.95565480	     -8.91749665	    -27.16372335	    -26.65466439
      0.63559673	     49.40830043	     -8.93694685	    -27.21939842	    -26.63578957
      0.63589813	     48.84913516	     -8.95677520	    -27.27622573	    -26.61653333
      0.63619952	     48.28946451	     -8.97657958	    -27.33305648	    -26.59728577
      0.63650454	     47.72255548	     -8.99659758	    -27.39057522	    -26.57781582
      0.63680956	     47.15512880	     -9.01659120	    -27.44810101	    -26.55835478
      0.63711294	     46.59022481	     -9.03645373	    -27.50532780	    -26.53900672
      0.63741633	     46.02480854	     -9.05629229	    -27.56256523	    -26.51966748
      0.63772328	     45.45222736	     -9.07633965	    -27.62048790	    -26.50010999
      0.63803023	     44.87912151	     -9.09636263	    -27.67842537	    -26.48056155
      0.63833257	     44.31409468	     -9.11606168	    -27.73551060	    -26.46131503
      0.63863492	     43.74855840	     -9.13573723	    -27.79261407	    -26.44207728
      0.63894399	     43.16992920	     -9.15582578	    -27.85100721	    -26.42242117
      0.63925305	     42.59076712	     -9.17588994	    -27.90942356	    -26.40277423
      0.63955262	     42.02888989	     -9.19531448	    -27.96606931	    -26.38373969
      0.63985219	     41.46651135	     -9.21471626	    -28.02274081	    -26.36471378
      0.64016455	     40.87958257	     -9.23492244	    -28.08186194	    -26.34488459
      0.64047692	     40.29210796	     -9.25510403	    -28.14101543	    -26.32506480
      0.64077061	     39.73925346	     -9.27405686	    -28.19666430	    -26.30643840
      0.64106429	     39.18591552	     -9.29298811	    -28.25234561	    -26.28782031
      0.64138105	     38.58857113	     -9.31338229	    -28.31243909	    -26.26774913
      0.64169781	     37.99066326	     -9.33375153	    -28.37257480	    -26.24768763
      0.64198000	     37.45753093	     -9.35187691	    -28.42618521	    -26.22982364
      0.64226219	     36.92395029	     -9.36998264	    -28.47983261	    -26.21196735
      0.64258209	     36.31853022	     -9.39048396	    -28.54069508	    -26.19173442
      0.64290198	     35.71253263	     -9.41096018	    -28.60160950	    -26.17151140
      0.64316632	     35.21134849	     -9.42786122	    -28.65198512	    -26.15480819
      0.64349401	     34.58949562	     -9.44878935	    -28.71448774	    -26.13411109
      0.64382170	     33.96703400	     -9.46969140	    -28.77705177	    -26.11342439
      0.64405100	     33.53111609	     -9.48430176	    -28.82086752	    -26.09895547
      0.64437562	     32.91346170	     -9.50496446	    -28.88295392	    -26.07848008
      0.64470024	     32.29520702	     -9.52560181	    -28.94510691	    -26.05801490
      0.64495959	     31.80081603	     -9.54207204	    -28.99481380	    -26.04167148
      0.64521895	     31.30604033	     -9.55852621	    -29.04456579	    -26.02533458
      0.64552546	     30.72081397	     -9.57795124	    -29.10342270	    -26.00603595
      0.64583197	     30.13504817	     -9.59735398	    -29.16234600	    -25.98674644
      0.64611809	     29.58775374	     -9.61544621	    -29.21741178	    -25.96874812
      0.64640421	     29.03998707	     -9.63351917	    -29.27253841	    -25.95075776
      0.64672192	     28.43119921	     -9.65356464	    -29.33382331	    -25.93079082
      0.64703963	     27.82182633	     -9.67358650	    -29.39518686	    -25.91083371
      0.64731876	     27.28595886	     -9.69115791	    -29.44916604	    -25.89330788
      0.64759789	     26.74963742	     -9.70871123	    -29.50320859	    -25.87578964
      0.64791705	     26.13585507	     -9.72875942	    -29.56507946	    -25.85576876
      0.64823621	     25.52147609	     -9.74878410	    -29.62703648	    -25.83575780
      0.64850693	     24.99985643	     -9.76575181	    -29.67966067	    -25.81879118
      0.64883339	     24.37027961	     -9.78619023	    -29.74320380	    -25.79834126
      0.64915985	     23.74007287	     -9.80660430	    -29.80684208	    -25.77790173
      0.64942058	     23.23630102	     -9.82289071	    -29.85773660	    -25.76158508
      0.64974684	     22.60534530	     -9.84324872	    -29.92151083	    -25.74117687
      0.65007309	     21.97375428	     -9.86358266	    -29.98538470	    -25.72077906
      0.65030195	     21.53033646	     -9.87783187	    -30.03025012	    -25.70647698
      0.65062454	     20.90477769	     -9.89789706	    -30.09357620	    -25.68632603
      0.65094713	     20.27859158	     -9.91793893	    -30.15700362	    -25.66618525
      0.65120471	     19.77813914	     -9.93392544	    -30.20772302	    -25.65011047
      0.65146229	     19.27728373	     -9.94989720	    -30.25850839	    -25.63404218
      0.65177030	     18.67784846	     -9.96897638	    -30.31932305	    -25.61483684
      0.65207830	     18.07783284	     -9.98803460	    -30.38023381	    -25.59564079
      0.65236421	     17.52034580	    -10.00570677	    -30.43686111	    -25.57783035
      0.65265012	     16.96235463	    -10.02336102	    -30.49357270	    -25.56002792
      0.65296749	     16.34236363	    -10.04293723	    -30.55662493	    -25.54027572
      0.65328486	     15.72174629	    -10.06249151	    -30.61978277	    -25.52053339
      0.65357006	     15.16349785	    -10.08004515	    -30.67662972	    -25.50280058
      0.65385526	     14.60473910	    -10.09758120	    -30.73356325	    -25.48507575
      0.65417377	     13.98012057	    -10.11714448	    -30.79724874	    -25.46529039
      0.65449228	     13.35485990	    -10.13668598	    -30.86104371	    -25.44551498
      0.65477580	     12.79775088	    -10.15406230	    -30.91792252	    -25.42792060
      0.65505931	     12.24012824	    -10.17142149	    -30.97488918	    -25.41033411
      0.65537769	     11.61333085	    -10.19089464	    -31.03896519	    -25.39059479
      0.65569606	     10.98587966	    -10.21034632	    -31.10315326	    -25.37086544
      0.65597970	     10.42632518	    -10.22765797	    -31.16043378	    -25.35329681
      0.65626335	      9.86624653	    -10.24495271	    -31.21780417	    -25.33573610
      0.65658152	      9.23735678	    -10.26433286	    -31.28226633	    -25.31604696
      0.65689969	      8.60780106	    -10.28369185	    -31.34684266	    -25.29636779
      0.65718481	      8.04306968	    -10.30102211	    -31.40480876	    -25.27874120
      0.65746994	      7.47779800	    -10.31833550	    -31.46286735	    -25.26112262
      0.65778802	      6.84654834	    -10.33763025	    -31.52774623	    -25.24147705
      0.65810610	      6.21461942	    -10.35690414	    -31.59274113	    -25.22184145
      0.65839333	      5.64339149	    -10.37429090	    -31.65153252	    -25.20411879
      0.65868056	      5.07160370	    -10.39166079	    -31.71041922	    -25.18640427
      0.65899858	      4.43784878	    -10.41087355	    -31.77573162	    -25.16679979
      0.65931661	      3.80340015	    -10.43006575	    -31.84116163	    -25.14720529
      0.65960618	      3.22512983	    -10.44752237	    -31.90083803	    -25.12937325
      0.65989574	      2.64627798	    -10.46496207	    -31.96061252	    -25.11154948
      0.66021370	      2.00998528	    -10.48409262	    -32.02636231	    -25.09198731
      0.66053166	      1.37298360	    -10.50320288	    -32.09223101	    -25.07243512
      0.66082362	      0.78744841	    -10.52073250	    -32.15281789	    -25.05449073
      0.66111558	      0.20130853	    -10.53824513	    -32.21350555	    -25.03655477
      0.66143343	     -0.43750298	    -10.55729159	    -32.27968995	    -25.01703779
      0.66175128	     -1.07703943	    -10.57631802	    -32.34599434	    -24.99753080
      0.66204562	     -1.66993015	    -10.59391962	    -32.40750250	    -24.97947535
      0.66233996	     -2.26344995	    -10.61150417	    -32.46911400	    -24.96142847
      0.66265764	     -2.90474272	    -10.63046403	    -32.53572714	    -24.94196020
      0.66297533	     -3.54677693	    -10.64940415	    -32.60246113	    -24.92250192
      0.66327201	     -4.14704908	    -10.66707467	    -32.66489362	    -24.90433878
      0.66356870	     -4.74797573	    -10.68472809	    -32.72743190	    -24.88618435
      0.66388615	     -5.39170847	    -10.70359874	    -32.79446647	    -24.86676842
      0.66420361	     -6.03619959	    -10.72244993	    -32.86162257	    -24.84736248
      0.66450257	     -6.64383339	    -10.74018493	    -32.92497673	    -24.82909647
      0.66480153	     -7.25214805	    -10.75790278	    -32.98843901	    -24.81083933
      0.66511871	     -7.89828464	    -10.77668175	    -33.05588733	    -24.79147923
      0.66543589	     -8.54519694	    -10.79544152	    -33.12345773	    -24.77212910
      0.66573704	     -9.16012843	    -10.81323525	    -33.18772540	    -24.75376643
      0.66603818	     -9.77576786	    -10.83101179	    -33.25210344	    -24.73541275
      0.66635504	    -10.42428591	    -10.84969701	    -33.31995852	    -24.71611153
      0.66667189	    -11.07359730	    -10.86836329	    -33.38793613	    -24.69682028
      0.66697510	    -11.69571452	    -10.88620867	    -33.45310334	    -24.67836854
      0.66727832	    -12.31856731	    -10.90403681	    -33.51838306	    -24.65992592
      0.66759481	    -12.96946841	    -10.92262689	    -33.58663986	    -24.64068592
      0.66791129	    -13.62118076	    -10.94119830	    -33.65501955	    -24.62145588
      0.66821644	    -14.25031973	    -10.95908682	    -33.72106618	    -24.60292416
      0.66852159	    -14.88022224	    -10.97695808	    -33.78722735	    -24.58440169
      0.66883769	    -15.53354358	    -10.99545265	    -33.85588412	    -24.56522418
      0.66915380	    -16.18769433	    -11.01392880	    -33.92466412	    -24.54605660
      0.66946071	    -16.82363884	    -11.03185061	    -33.99156393	    -24.52745542
      0.66976763	    -17.46037493	    -11.04975514	    -34.05858021	    -24.50886361
      0.67008335	    -18.11620129	    -11.06815515	    -34.12763994	    -24.48974844
      0.67039907	    -18.77287552	    -11.08653696	    -34.19682324	    -24.47064320
      0.67070757	    -19.41536328	    -11.10448109	    -34.26454462	    -24.45198427
      0.67101607	    -20.05867051	    -11.12240793	    -34.33238430	    -24.43333482
      0.67133144	    -20.71714284	    -11.14071582	    -34.40185578	    -24.41428024
      0.67164681	    -21.37648187	    -11.15900573	    -34.47145120	    -24.39523558
      0.67195669	    -22.02521841	    -11.17696052	    -34.53995874	    -24.37653135
      0.67226658	    -22.67480193	    -11.19489803	    -34.60858630	    -24.35783670
      0.67258165	    -23.33611939	    -11.21311777	    -34.67848446	    -24.33883932
      0.67289672	    -23.99832283	    -11.23131972	    -34.74850705	    -24.31985183
      0.67320779	    -24.65300295	    -11.24927344	    -34.81776388	    -24.30111486
      0.67351887	    -25.30855700	    -11.26720990	    -34.88714236	    -24.28238754
      0.67382994	    -25.96499032	    -11.28512914	    -34.95664269	    -24.26366987
      0.67414102	    -26.62230783	    -11.30303117	    -35.02626505	    -24.24496186
      0.67445209	    -27.28051483	    -11.32091605	    -35.09600965	    -24.22626351
      0.67476316	    -27.93961626	    -11.33878378	    -35.16587667	    -24.20757482
      0.67507424	    -28.59961744	    -11.35663442	    -35.23586633	    -24.18889580
      0.67538531	    -29.26052333	    -11.37446797	    -35.30597882	    -24.17022643
      0.67569638	    -29.92233922	    -11.39228447	    -35.37621437	    -24.15156674
      0.67600746	    -30.58507010	    -11.41008394	    -35.44657319	    -24.13291671
      0.67631853	    -31.24872125	    -11.42786640	    -35.51705550	    -24.11427635
      0.67662960	    -31.91329769	    -11.44563188	    -35.58766154	    -24.09564566
      0.67694068	    -32.57880467	    -11.46338040	    -35.65839153	    -24.07702464
      0.67725175	    -33.24524721	    -11.48111196	    -35.72924572	    -24.05841330
      0.67756282	    -33.91263058	    -11.49882661	    -35.80022435	    -24.03981163
      0.67787390	    -34.58095980	    -11.51652434	    -35.87132768	    -24.02121964
      0.67818497	    -35.25024011	    -11.53420519	    -35.94255595	    -24.00263733
      0.67849605	    -35.92047656	    -11.55186914	    -36.01390944	    -23.98406470
      0.67880712	    -36.59167435	    -11.56951623	    -36.08538842	    -23.96550175
      0.67911819	    -37.26383856	    -11.58714647	    -36.15699315	    -23.94694849
      0.67942927	    -37.93697438	    -11.60475985	    -36.22872392	    -23.92840491
      0.67974034	    -38.61108687	    -11.62235639	    -36.30058103	    -23.90987102
      0.68005141	    -39.28618121	    -11.63993610	    -36.37256477	    -23.89134681
      0.68036249	    -39.96226247	    -11.65749897	    -36.44467544	    -23.87283229
      0.68067356	    -40.63933582	    -11.67504502	    -36.51691335	    -23.85432747
      0.68098463	    -41.31740633	    -11.69257424	    -36.58927881	    -23.83583233
      0.68129571	    -41.99647914	    -11.71008664	    -36.66177217	    -23.81734689
      0.68160678	    -42.67655934	    -11.72758220	    -36.73439373	    -23.79887114
      0.68191785	    -43.35765204	    -11.74506093	    -36.80714385	    -23.78040509
      0.68222893	    -44.03976234	    -11.76252282	    -36.88002287	    -23.76194874
      0.68254000	    -44.72289534	    -11.77996786	    -36.95303115	    -23.74350209
      0.68285108	    -45.40705611	    -11.79739604	    -37.02616904	    -23.72506513
      0.68316215	    -46.09224977	    -11.81480736	    -37.09943691	    -23.70663788
      0.68347322	    -46.77848138	    -11.83220179	    -37.17283515	    -23.68822033
      0.68378430	    -47.46575604	    -11.84957933	    -37.24636414	    -23.66981249
      0.68409537	    -48.15407882	    -11.86693995	    -37.32002427	    -23.65141434
      0.68440644	    -48.84345480	    -11.88428364	    -37.39381595	    -23.63302591
      0.68471752	    -49.53388903	    -11.90161037	    -37.46773958	    -23.61464718
      0.68502859	    -50.22538661	    -11.91892012	    -37.54179558	    -23.59627816
      0.68533966	    -50.91795259	    -11.93621287	    -37.61598438	    -23.57791885
      0.68565074	    -51.61159204	    -11.95348859	    -37.69030642	    -23.55956926
      0.68596181	    -52.30631001	    -11.97074724	    -37.76476214	    -23.54122937
      0.68627289	    -53.00211158	    -11.98798880	    -37.83935198	    -23.52289920
      0.68658396	    -53.69900179	    -12.00521324	    -37.91407643	    -23.50457874
      0.68689503	    -54.39698570	    -12.02242051	    -37.98893593	    -23.48626800
      0.68720611	    -55.09606836	    -12.03961057	    -38.06393098	    -23.46796697
      0.68751718	    -55.79625484	    -12.05678340	    -38.13906205	    -23.44967566
      0.68782825	    -56.49755018	    -12.07393894	    -38.21432966	    -23.43139407
      0.68813933	    -57.19995944	    -12.09107714	    -38.28973430	    -23.41312220
      0.68845040	    -57.90347542	    -12.10819797	    -38.36527649	    -23.39486005
      0.68876147	    -58.60804177	    -12.12530137	    -38.44095675	    -23.37660763
      0.68907255	    -59.31358429	    -12.14238728	    -38.51677563	    -23.35836492
      0.68938362	    -60.02002104	    -12.15945566	    -38.59273366	    -23.34013194
      0.68969469	    -60.72726173	    -12.17650644	    -38.66883139	    -23.32190868
      0.69000577	    -61.43520701	    -12.19353957	    -38.74506940	    -23.30369515
      0.69031684	    -62.14374783	    -12.21055498	    -38.82144825	    -23.28549135
      0.69062792	    -62.85276469	    -12.22755261	    -38.89796852	    -23.26729727
      0.69093899	    -63.56212688	    -12.24453240	    -38.97463082	    -23.24911292
      0.69125006	    -64.27169182	    -12.26149427	    -39.05143573	    -23.23093830
      0.69156114	    -64.98130422	    -12.27843815	    -39.12838388	    -23.21277341
      0.69187221	    -65.69079540	    -12.29536397	    -39.20547588	    -23.19461825
      0.69218328	    -66.39998261	    -12.31227165	    -39.28271238	    -23.17647282
      0.69249436	    -67.10866833	    -12.32916111	    -39.36009401	    -23.15833713
      0.69280543	    -67.81663980	    -12.34603228	    -39.43762143	    -23.14021117
      0.69311650	    -68.52366849	    -12.36288507	    -39.51529530	    -23.12209494
      0.69342758	    -69.22950986	    -12.37971939	    -39.59311630	    -23.10398845
      0.69373865	    -69.93390321	    -12.39653516	    -39.67108511	    -23.08589169
      0.69404972	    -70.63657183	    -12.41333229	    -39.74920244	    -23.06780467
      0.69436080	    -71.33722335	    -12.43011068	    -39.82746899	    -23.04972739
      0.69467187	    -72.03555047	    -12.44687024	    -39.90588547	    -23.03165984
      0.69498295	    -72.73123200	    -12.46361088	    -39.98445263	    -23.01360204
      0.69529402	    -73.42393430	    -12.48033250	    -40.06317120	    -22.99555396
      0.69560509	    -74.11331319	    -12.49703500	    -40.14204194	    -22.97751563
      0.69591617	    -74.79901624	    -12.51371828	    -40.22106562	    -22.95948703
      0.69622724	    -75.48068554	    -12.53038224	    -40.30024300	    -22.94146817
      0.69653831	    -76.15796087	    -12.54702677	    -40.37957488	    -22.92345904
      0.69684939	    -76.83048321	    -12.56365178	    -40.45906207	    -22.90545965
      0.69716046	    -77.49789868	    -12.58025714	    -40.53870537	    -22.88747000
      0.69747153	    -78.15986249	    -12.59684276	    -40.61850561	    -22.86949008
      0.69778261	    -78.81604316	    -12.61340853	    -40.69846363	    -22.85151989
      0.69809368	    -79.46612658	    -12.62995434	    -40.77858029	    -22.83355944
      0.69840475	    -80.10981986	    -12.64648008	    -40.85885644	    -22.81560872
      0.69871583	    -80.74685487	    -12.66298564	    -40.93929297	    -22.79766774
      0.69902690	    -81.37699116	    -12.67947091	    -41.01989076	    -22.77973648
      0.69933798	    -82.00001838	    -12.69593579	    -41.10065073	    -22.76181497
      0.69964905	    -82.61575775	    -12.71238016	    -41.18157378	    -22.74390318
      0.69996012	    -83.22406284	    -12.72880392	    -41.26266084	    -22.72600113
      0.70027120	    -83.82481941	    -12.74520695	    -41.34391288	    -22.70810880
      0.70058227	    -84.41794447	    -12.76158916	    -41.42533083	    -22.69022621
      0.70089334	    -85.00338445	    -12.77795043	    -41.50691567	    -22.67235335
      0.70120442	    -85.58111275	    -12.79429066	    -41.58866840	    -22.65449023
      0.70151549	    -86.15112662	    -12.81060976	    -41.67059000	    -22.63663683
      0.70182656	    -86.71344363	    -12.82690762	    -41.75268150	    -22.61879316
      0.70213764	    -87.26809778	    -12.84318414	    -41.83494392	    -22.60095922
      0.70244871	    -87.81513545	    -12.85943924	    -41.91737831	    -22.58313501
      0.70275978	    -88.35461126	    -12.87567282	    -41.99998572	    -22.56532053
      0.70307086	    -88.88658401	    -12.89188479	    -42.08276722	    -22.54751578
      0.70338193	    -89.41111279	    -12.90807508	    -42.16572390	    -22.52972076
      0.70369301	    -89.92825329	    -12.92424360	    -42.24885686	    -22.51193547
      0.70400408	    -90.43805447	    -12.94039028	    -42.33216721	    -22.49415990
      0.70431515	    -90.94055553	    -12.95651506	    -42.41565609	    -22.47639406
      0.70462623	    -91.43578330	    -12.97261786	    -42.49932462	    -22.45863795
      0.70493730	    -91.92375007	    -12.98869864	    -42.58317398	    -22.44089157
      0.70524837	    -92.40445176	    -13.00475734	    -42.66720534	    -22.42315491
      0.70555945	    -92.87786666	    -13.02079393	    -42.75141988	    -22.40542797
      0.70587052	    -93.34395456	    -13.03680836	    -42.83581879	    -22.38771076
      0.70618159	    -93.80265638	    -13.05280061	    -42.92040331	    -22.37000328
      0.70649267	    -94.25389427	    -13.06877066	    -43.00517465	    -22.35230552
      0.70680374	    -94.69757231	    -13.08471850	    -43.09013406	    -22.33461749
      0.70711481	    -95.13357767	    -13.10064413	    -43.17528280	    -22.31693918
      0.70742589	    -95.56178235	    -13.11654757	    -43.26062215	    -22.29927059
      0.70773696	    -95.98204553	    -13.13242883	    -43.34615338	    -22.28161173
      0.70804804	    -96.39421649	    -13.14828794	    -43.43187781	    -22.26396258
      0.70835911	    -96.79813810	    -13.16412495	    -43.51779675	    -22.24632316
      0.70867018	    -97.19365090	    -13.17993991	    -43.60391152	    -22.22869347
      0.70898126	    -97.58059770	    -13.19573289	    -43.69022348	    -22.21107349
      0.70929233	    -97.95882861	    -13.21150397	    -43.77673399	    -22.19346324
      0.70960340	    -98.32820642	    -13.22725324	    -43.86344442	    -22.17586270
      0.70991448	    -98.68861219	    -13.24298083	    -43.95035617	    -22.15827189
      0.71022555	    -99.03995079	    -13.25868684	    -44.03747062	    -22.14069079
      0.71053662	    -99.38215637	    -13.27437141	    -44.12478921	    -22.12311942
      0.71084770	    -99.71519729	    -13.29003471	    -44.21231337	    -22.10555776
      0.71115877	   -100.03908049	    -13.30567689	    -44.30004455	    -22.08800582
      0.71146984	   -100.35385493	    -13.32129815	    -44.38798421	    -22.07046360
      0.71178092	   -100.65961405	    -13.33689869	    -44.47613382	    -22.05293110
      0.71209199	   -100.95649690	    -13.35247872	    -44.56449488	    -22.03540831
      0.71240307	   -101.24468813	    -13.36803849	    -44.65306890	    -22.01789524
      0.71271414	   -101.52441659	    -13.38357825	    -44.74185740	    -22.00039189
      0.71302521	   -101.79595273	    -13.39909827	    -44.83086192	    -21.98289825
      0.71333629	   -102.05960488	    -13.41459885	    -44.92008400	    -21.96541433
      0.71364736	   -102.31571466	    -13.43008028	    -45.00952522	    -21.94794012
      0.71395843	   -102.56465167	    -13.44554291	    -45.09918714	    -21.93047563
      0.71426951	   -102.80680781	    -13.46098707	    -45.18907137	    -21.91302085
      0.71458058	   -103.04259138	    -13.47641314	    -45.27917952	    -21.89557578
      0.71489165	   -103.27242127	    -13.49182149	    -45.36951320	    -21.87814043
      0.71520273	   -103.49672140	    -13.50721253	    -45.46007405	    -21.86071479
      0.71551380	   -103.71591562	    -13.52258669	    -45.55086373	    -21.84329886
      0.71582488	   -103.93042312	    -13.53794439	    -45.64188389	    -21.82589264
      0.71613595	   -104.14065450	    -13.55328611	    -45.73313621	    -21.80849614
      0.71644702	   -104.34700846	    -13.56861232	    -45.82462239	    -21.79110934
      0.71675810	   -104.54986916	    -13.58392352	    -45.91634413	    -21.77373225
      0.71706917	   -104.74960421	    -13.59922022	    -46.00830314	    -21.75636488
      0.71738024	   -104.94656319	    -13.61450295	    -46.10050115	    -21.73900721
      0.71769132	   -105.14107676	    -13.62977227	    -46.19293991	    -21.72165925
      0.71800239	   -105.33345613	    -13.64502875	    -46.28562117	    -21.70432100
      0.71831346	   -105.52399297	    -13.66027296	    -46.37854670	    -21.68699246
      0.71862454	   -105.71295956	    -13.67550551	    -46.47171828	    -21.66967362
      0.71893561	   -105.90060928	    -13.69072702	    -46.56513770	    -21.65236449
      0.71924668	   -106.08717718	    -13.70593812	    -46.65880677	    -21.63506507
      0.71955776	   -106.27288077	    -13.72113945	    -46.75272729	    -21.61777535
      0.71986883	   -106.45792087	    -13.73633169	    -46.84690111	    -21.60049534
      0.72017991	   -106.64248249	    -13.75151550	    -46.94133006	    -21.58322503
      0.72049098	   -106.82673585	    -13.76669158	    -47.03601599	    -21.56596442
      0.72080205	   -107.01083725	    -13.78186063	    -47.13096076	    -21.54871352
      0.72111313	   -107.19493009	    -13.79702337	    -47.22616624	    -21.53147232
      0.72142420	   -107.37914106	    -13.81218053	    -47.32163434	    -21.51424083
      0.72173527	   -107.56352502	    -13.82733283	    -47.41736693	    -21.49701903
      0.72204635	   -107.74808986	    -13.84248104	    -47.51336593	    -21.47980694
      0.72235742	   -107.93284236	    -13.85762590	    -47.60963325	    -21.46260454
      0.72266849	   -108.11778919	    -13.87276819	    -47.70617084	    -21.44541185
      0.72297957	   -108.30293687	    -13.88790868	    -47.80298062	    -21.42822886
      0.72329064	   -108.48829182	    -13.90304816	    -47.90006455	    -21.41105556
      0.72360171	   -108.67386033	    -13.91818741	    -47.99742460	    -21.39389197
      0.72391279	   -108.85964858	    -13.93332723	    -48.09506273	    -21.37673807
      0.72422386	   -109.04566263	    -13.94846842	    -48.19298094	    -21.35959387
      0.72453494	   -109.23190842	    -13.96361180	    -48.29118122	    -21.34245936
      0.72484601	   -109.41839180	    -13.97875816	    -48.38966557	    -21.32533455
      0.72515708	   -109.60511850	    -13.99390833	    -48.48843602	    -21.30821944
      0.72546816	   -109.79209415	    -14.00906312	    -48.58749459	    -21.29111402
      0.72577923	   -109.97932428	    -14.02422335	    -48.68684332	    -21.27401830
      0.72609030	   -110.16681432	    -14.03938985	    -48.78648427	    -21.25693227
      0.72640138	   -110.35456959	    -14.05456344	    -48.88641949	    -21.23985593
      0.72671245	   -110.54259533	    -14.06974494	    -48.98665105	    -21.22278929
      0.72702352	   -110.73089666	    -14.08493517	    -49.08718105	    -21.20573234
      0.72733460	   -110.91947864	    -14.10013496	    -49.18801157	    -21.18868508
      0.72764567	   -111.10834621	    -14.11534512	    -49.28914473	    -21.17164751
      0.72795674	   -111.29750422	    -14.13056648	    -49.39058263	    -21.15461963
      0.72826782	   -111.48695745	    -14.14579986	    -49.49232740	    -21.13760144
      0.72857889	   -111.67671057	    -14.16104607	    -49.59438120	    -21.12059294
      0.72888997	   -111.86676818	    -14.17630593	    -49.69674615	    -21.10359412
      0.72920104	   -112.05713478	    -14.19158023	    -49.79942444	    -21.08660500
      0.72951211	   -112.24781479	    -14.20686980	    -49.90241822	    -21.06962556
      0.72982319	   -112.43881254	    -14.22217542	    -50.00572969	    -21.05265581
      0.73013426	   -112.63013227	    -14.23749790	    -50.10936103	    -21.03569574
      0.73044533	   -112.82177816	    -14.25283802	    -50.21331447	    -21.01874536
      0.73075641	   -113.01375427	    -14.26819658	    -50.31759221	    -21.00180467
      0.73106748	   -113.20606460	    -14.28357435	    -50.42219649	    -20.98487366
      0.73137855	   -113.39871306	    -14.29897211	    -50.52712955	    -20.96795233
      0.73168963	   -113.59170347	    -14.31439064	    -50.63239364	    -20.95104068
      0.73200070	   -113.78503957	    -14.32983068	    -50.73799103	    -20.93413872
      0.73231177	   -113.97872500	    -14.34529301	    -50.84392400	    -20.91724644
      0.73262285	   -114.17276335	    -14.36077836	    -50.95019484	    -20.90036384
      0.73293392	   -114.36715807	    -14.37628749	    -51.05680586	    -20.88349091
      0.73324500	   -114.56191258	    -14.39182114	    -51.16375936	    -20.86662767
      0.73355607	   -114.75703015	    -14.40738003	    -51.27105767	    -20.84977411
      0.73386714	   -114.95251401	    -14.42296489	    -51.37870313	    -20.83293022
      0.73417822	   -115.14836728	    -14.43857643	    -51.48669811	    -20.81609601
      0.73448929	   -115.34459296	    -14.45421537	    -51.59504495	    -20.79927148
      0.73480036	   -115.54119400	    -14.46988240	    -51.70374604	    -20.78245663
      0.73511144	   -115.73817321	    -14.48557823	    -51.81280377	    -20.76565145
      0.73542251	   -115.93553333	    -14.50130354	    -51.92222054	    -20.74885594
      0.73573358	   -116.13327697	    -14.51705901	    -52.03199878	    -20.73207011
      0.73604466	   -116.33140666	    -14.53284532	    -52.14214090	    -20.71529395
      0.73635573	   -116.52992480	    -14.54866314	    -52.25264936	    -20.69852746
      0.73666680	   -116.72883368	    -14.56451312	    -52.36352661	    -20.68177065
      0.73697788	   -116.92813548	    -14.58039592	    -52.47477512	    -20.66502351
      0.73728895	   -117.12783226	    -14.59631218	    -52.58639737	    -20.64828603
      0.73760003	   -117.32792594	    -14.61226255	    -52.69839587	    -20.63155823
      0.73791110	   -117.52841833	    -14.62824765	    -52.81077313	    -20.61484010
      0.73822217	   -117.72931108	    -14.64426812	    -52.92353167	    -20.59813163
      0.73853325	   -117.93060572	    -14.66032457	    -53.03667404	    -20.58143283
      0.73884432	   -118.13230362	    -14.67641762	    -53.15020278	    -20.56474370
      0.73915539	   -118.33440601	    -14.69254787	    -53.26412048	    -20.54806424
      0.73946647	   -118.53691395	    -14.70871592	    -53.37842971	    -20.53139444
      0.73977754	   -118.73982833	    -14.72492238	    -53.49313308	    -20.51473430
      0.74008861	   -118.94314989	    -14.74116781	    -53.60823319	    -20.49808383
      0.74039969	   -119.14687914	    -14.75745282	    -53.72373268	    -20.48144302
      0.74071076	   -119.35101646	    -14.77377797	    -53.83963420	    -20.46481187
      0.74102183	   -119.55556198	    -14.79014384	    -53.95594040	    -20.44819039
      0.74133291	   -119.76051564	    -14.80655099	    -54.07265396	    -20.43157857
      0.74164398	   -119.96587717	    -14.82299999	    -54.18977758	    -20.41497640
      0.74195506	   -120.17164605	    -14.83949139	    -54.30731395	    -20.39838390
      0.74226613	   -120.37782153	    -14.85602573	    -54.42526581	    -20.38180105
      0.74257720	   -120.58440260	    -14.87260357	    -54.54363589	    -20.36522786
      0.74288828	   -120.79138799	    -14.88922545	    -54.66242695	    -20.34866433
      0.74319935	   -120.99877615	    -14.90589191	    -54.78164177	    -20.33211046
      0.74351042	   -121.20656525	    -14.92260346	    -54.90128312	    -20.31556624
      0.74382150	   -121.41475311	    -14.93936066	    -55.02135377	    -20.29903168
      0.74413257	   -121.62333728	    -14.95616401	    -55.14185645	    -20.28250677
      0.74444364	   -121.83231495	    -14.97301404	    -55.26279392	    -20.26599151
      0.74475472	   -122.04168294	    -14.98991126	    -55.38416897	    -20.24948590
      0.74506579	   -122.25143773	    -15.00685620	    -55.50598440	    -20.23298995
      0.74537687	   -122.46157540	    -15.02384935	    -55.62824302	    -20.21650365
      0.74568794	   -122.67209162	    -15.04089123	    -55.75094767	    -20.20002699
      0.74599901	   -122.88298163	    -15.05798233	    -55.87410120	    -20.18355999
      0.74631009	   -123.09424027	    -15.07512316	    -55.99770650	    -20.16710264
      0.74662116	   -123.30586186	    -15.09231422	    -56.12176646	    -20.15065493
      0.74693223	   -123.51784031	    -15.10955600	    -56.24628399	    -20.13421687
      0.74724331	   -123.73016898	    -15.12684899	    -56.37126202	    -20.11778845
      0.74755438	   -123.94284075	    -15.14419369	    -56.49670352	    -20.10136968
      0.74786545	   -124.15584796	    -15.16159058	    -56.62261144	    -20.08496055
      0.74817653	   -124.36918242	    -15.17904016	    -56.74898879	    -20.06856107
      0.74848760	   -124.58283538	    -15.19654289	    -56.87583857	    -20.05217123
      0.74879867	   -124.79679750	    -15.21409927	    -57.00316382	    -20.03579103
      0.74910975	   -125.01105890	    -15.23170978	    -57.13096758	    -20.01942047
      0.74942082	   -125.22560908	    -15.24937489	    -57.25925293	    -20.00305956
      0.74973190	   -125.44043698	    -15.26709509	    -57.38802296	    -19.98670828
      0.75004297	   -125.65553095	    -15.28487085	    -57.51728077	    -19.97036664
      0.75035404	   -125.87087875	    -15.30270265	    -57.64702949	    -19.95403463
      0.75066512	   -126.08646760	    -15.32059097	    -57.77727228	    -19.93771227
      0.75097619	   -126.30228415	    -15.33853627	    -57.90801231	    -19.92139954
      0.75128726	   -126.51831457	    -15.35653904	    -58.03925275	    -19.90509644
      0.75159834	   -126.73454451	    -15.37459974	    -58.17099682	    -19.88880298
      0.75190941	   -126.95095923	    -15.39271885	    -58.30324776	    -19.86010993
      0.75222048	   -127.16754263	    -15.41089674	    -58.43600868	    -19.56556437
      0.75253156	   -127.38427377	    -15.42913335	    -58.56928217	    -18.49071451
      0.75284263	   -127.60112362	    -15.44742783	    -58.70306967	    -16.17007841
      0.75328755	   -127.91141001	    -15.47369126	    -58.89531526	    -10.33808474
      0.75360129	   -128.13024739	    -15.49227737	    -59.03150858	     -4.65297238
      0.75391503	   -128.34906691	    -15.51091599	    -59.16821991	      1.96757124
      0.75415525	   -128.51658000	    -15.52522204	    -59.27324654	      7.47721934
      0.75445913	   -128.72840783	    -15.54336076	    -59.40653036	     14.86251057
      0.75476300	   -128.94013400	    -15.56154600	    -59.54029121	     22.58605831
      0.75506688	   -129.15173612	    -15.57977745	    -59.67452578	     30.44069325
      0.75537075	   -129.36319481	    -15.59805503	    -59.80923086	     38.21351022
      0.75567463	   -129.57449431	    -15.61637886	    -59.94440354	     45.74911221
      0.75597850	   -129.78562186	    -15.63474922	    -60.08004127	     52.95040902
      0.75628238	   -129.99656777	    -15.65316651	    -60.21614193	     59.76259412
      0.75658625	   -130.20732527	    -15.67163119	    -60.35270388	     66.15934531
      0.75689013	   -130.41789065	    -15.69014381	    -60.48972595	     72.13324708
      0.75719400	   -130.62826321	    -15.70870491	    -60.62720751	     77.68934347
      0.75749788	   -130.83844542	    -15.72731511	    -60.76514840	     82.84076839
      0.75780175	   -131.04844299	    -15.74597501	    -60.90354897	     87.60574753
      0.75810563	   -131.25826496	    -15.76468522	    -61.04241002	     92.00552249
      0.75840950	   -131.46792373	    -15.78344638	    -61.18173278	     96.06290708
      0.75871338	   -131.67743519	    -15.80225910	    -61.32151892	     99.80128445
      0.75901725	   -131.88681866	    -15.82112402	    -61.46177045	    103.24391597
      0.75932113	   -132.09609692	    -15.84004176	    -61.60248977	    106.41347228
      0.75962500	   -132.30529613	    -15.85901292	    -61.74367957	    109.33172408
      0.75992887	   -132.51444572	    -15.87803812	    -61.88534284	    112.01934768
      0.76023275	   -132.72357831	    -15.89711796	    -62.02748283	    114.49581339
      0.76053662	   -132.93272946	    -15.91625305	    -62.17010300	    116.77933303
      0.76084050	   -133.14193750	    -15.93544397	    -62.31320707	    118.88684964
      0.76114437	   -133.35124324	    -15.95469132	    -62.45679888	    120.83405666
      0.76144825	   -133.56068974	    -15.97399567	    -62.60088249	    122.63543742
      0.76175212	   -133.77032196	    -15.99335761	    -62.74546205	    124.30431784
      0.76205600	   -133.98018646	    -16.01277771	    -62.89054189	    125.85292764
      0.76235987	   -134.19033106	    -16.03225654	    -63.03612640	    127.29246606
      0.76266375	   -134.40080454	    -16.05179466	    -63.18222008	    128.63316958
      0.76296762	   -134.61165625	    -16.07139263	    -63.32882753	    129.88437964
      0.76327150	   -134.82293585	    -16.09105103	    -63.47595339	    131.05460903
      0.76357537	   -135.03469296	    -16.11077040	    -63.62360237	    132.15160596
      0.76387925	   -135.24697687	    -16.13055131	    -63.77177923	    133.18241519
      0.76418312	   -135.45983632	    -16.15039430	    -63.92048876	    134.15343596
      0.76448700	   -135.67331920	    -16.17029994	    -64.06973580	    135.07047629
      0.76479087	   -135.88747238	    -16.19026877	    -64.21952519	    135.93880372
      0.76509475	   -136.10234147	    -16.21030135	    -64.36986183	    136.76319256
      0.76539862	   -136.31797074	    -16.23039823	    -64.52075061	    137.54796747
      0.76570250	   -136.53440290	    -16.25055998	    -64.67219642	    138.29704385
      0.76600637	   -136.75167905	    -16.27078713	    -64.82420420	    139.01396486
      0.76627959	   -136.94779107	    -16.28903022	    -64.96136255	    139.63376508
      0.76655282	   -137.14464499	    -16.30732707	    -65.09898281	    140.23228288
      0.76682604	   -137.34226668	    -16.32567806	    -65.23706851	    140.81144973
      0.76709926	   -137.54068126	    -16.34408359	    -65.37562327	    141.37303079
      0.76737248	   -137.73991257	    -16.36254408	    -65.51465065	    141.91863699
      0.76764571	   -137.93998328	    -16.38105994	    -65.65415425	    142.44973843
      0.76791893	   -138.14091491	    -16.39963157	    -65.79413766	    142.96767634
      0.76819215	   -138.34272780	    -16.41825940	    -65.93460446	    143.47367424
      0.76846537	   -138.54544118	    -16.43694382	    -66.07555824	    143.96884800
      0.76873860	   -138.74907317	    -16.45568527	    -66.21700259	    144.45421518
      0.76901182	   -138.95364083	    -16.47448416	    -66.35894109	    144.93070359
      0.76928504	   -139.15916022	    -16.49334090	    -66.50137733	    145.39915903
      0.76955826	   -139.36564636	    -16.51225594	    -66.64431490	    145.86035250
      0.76983149	   -139.57311338	    -16.53122968	    -66.78775739	    146.31498668
      0.77010471	   -139.78157445	    -16.55026256	    -66.93170838	    146.76370196
      0.77037793	   -139.99104192	    -16.56935501	    -67.07617148	    147.20708187
      0.77065115	   -140.20152730	    -16.58850747	    -67.22115028	    147.64565809
      0.77092438	   -140.41304132	    -16.60772037	    -67.36664838	    148.07991501
      0.77119760	   -140.62559399	    -16.62699415	    -67.51266938	    148.51029391
      0.77147082	   -140.83919461	    -16.64632925	    -67.65921688	    148.93719676
      0.77174404	   -141.05385185	    -16.66572612	    -67.80629452	    149.36098967
      0.77201727	   -141.26957375	    -16.68518521	    -67.95390590	    149.78200610
      0.77229049	   -141.48636781	    -16.70470697	    -68.10205465	    150.20054976
      0.77256371	   -141.70424097	    -16.72429186	    -68.25074440	    150.61689720
      0.77283693	   -141.92319968	    -16.74394034	    -68.39997881	    151.03130027
      0.77311016	   -142.14324994	    -16.76365287	    -68.54976152	    151.44398830
      0.77338338	   -142.36439734	    -16.78342991	    -68.70009620	    151.85517010
      0.77365660	   -142.58664703	    -16.80327195	    -68.85098651	    152.26503579
      0.77392982	   -142.81000387	    -16.82317945	    -69.00243615	    152.67375848
      0.77420305	   -143.03447232	    -16.84315289	    -69.15444881	    153.08149578
      0.77447627	   -143.26005659	    -16.86319275	    -69.30702820	    153.48839118
      0.77474949	   -143.48676060	    -16.88329953	    -69.46017804	    153.89457531
      0.77502271	   -143.71458801	    -16.90347371	    -69.61390207	    154.30016711
      0.77529594	   -143.94354229	    -16.92371579	    -69.76820405	    154.70527487
      0.77556916	   -144.17362667	    -16.94402627	    -69.92308775	    155.10999717
      0.77584238	   -144.40484424	    -16.96440566	    -70.07855694	    155.51442378
      0.77611560	   -144.63719790	    -16.98485445	    -70.23461543	    155.91863640
      0.77638883	   -144.87069045	    -17.00537318	    -70.39126705	    156.32270948
      0.77666205	   -145.10532455	    -17.02596235	    -70.54851563	    156.72671075
      0.77693527	   -145.34110275	    -17.04662249	    -70.70636503	    157.13070194
      0.77720849	   -145.57802754	    -17.06735413	    -70.86481912	    157.53473924
      0.77748172	   -145.81610134	    -17.08815780	    -71.02388181	    157.93887385
      0.77775494	   -146.05532650	    -17.10903404	    -71.18355701	    158.34315241
      0.77802816	   -146.29570534	    -17.12998340	    -71.34384867	    158.74761741
      0.77830138	   -146.53724015	    -17.15100643	    -71.50476074	    159.15230758
      0.77857461	   -146.77993321	    -17.17210367	    -71.66629721	    159.55725823
      0.77884783	   -147.02378681	    -17.19327569	    -71.82846209	    159.96250153
      0.77912105	   -147.26880321	    -17.21452306	    -71.99125942	    160.36806684
      0.77939427	   -147.51498473	    -17.23584634	    -72.15469324	    160.77398097
      0.77966750	   -147.76233368	    -17.25724612	    -72.31876764	    161.18026835
      0.77994072	   -148.01085244	    -17.27872296	    -72.48348672	    161.58695131
      0.78021394	   -148.26054340	    -17.30027742	    -72.64885461	    161.99405027
      0.78048717	   -148.51140903	    -17.32191005	    -72.81487548	    162.40158388
      0.78076039	   -148.76345183	    -17.34362144	    -72.98155349	    162.80956921
      0.78103361	   -149.01667440	    -17.36541215	    -73.14889287	    163.21802188
      0.78130683	   -149.27107937	    -17.38728277	    -73.31689785	    163.62695623
      0.78158006	   -149.52666949	    -17.40923388	    -73.48557269	    164.03638541
      0.78185328	   -149.78344756	    -17.43126607	    -73.65492168	    164.44632148
      0.78212650	   -150.04141647	    -17.45337995	    -73.82494915	    164.85677555
      0.78239972	   -150.30057922	    -17.47557612	    -73.99565944	    165.26775786
      0.78267295	   -150.56093889	    -17.49785519	    -74.16705692	    165.67927785
      0.78294617	   -150.82249867	    -17.52021778	    -74.33914601	    166.09134424
      0.78321939	   -151.08526185	    -17.54266451	    -74.51193113	    166.50396511
      0.78349261	   -151.34923182	    -17.56519603	    -74.68541675	    166.91714797
      0.78376584	   -151.61441210	    -17.58781295	    -74.85960735	    167.33089979
      0.78403906	   -151.88080629	    -17.61051594	    -75.03450747	    167.74522711
      0.78431228	   -152.14841815	    -17.63330564	    -75.21012165	    168.16013602
      0.78458550	   -152.41725152	    -17.65618271	    -75.38645447	    168.57563224
      0.78485873	   -152.68731039	    -17.67914781	    -75.56351054	    168.99172117
      0.78513195	   -152.95859886	    -17.70220163	    -75.74129450	    169.40840792
      0.78540517	   -153.23112114	    -17.72534484	    -75.91981103	    169.82569732
      0.78567839	   -153.50488160	    -17.74857812	    -76.09906481	    170.24359401
      0.78595162	   -153.77988473	    -17.77190218	    -76.27906058	    170.66210241
      0.78622484	   -154.05613513	    -17.79531771	    -76.45980309	    171.08122676
      0.78649806	   -154.33363755	    -17.81882543	    -76.64129714	    171.50097118
      0.78677128	   -154.61239688	    -17.84242606	    -76.82354754	    171.92133967
      0.78704451	   -154.89241814	    -17.86612032	    -77.00655913	    172.34233611
      0.78731773	   -155.17370647	    -17.88990894	    -77.19033679	    172.76396433
      0.78759095	   -155.45626717	    -17.91379268	    -77.37488543	    173.18622808
      0.78786417	   -155.74010567	    -17.93777227	    -77.56020997	    173.60913109
      0.78813740	   -156.02522754	    -17.96184847	    -77.74631536	    174.03267706
      0.78841062	   -156.31163850	    -17.98602206	    -77.93320661	    174.45686969
      0.78868384	   -156.59934440	    -18.01029381	    -78.12088872	    174.88171267
      0.78895706	   -156.88835124	    -18.03466450	    -78.30936672	    175.30720975
      0.78923029	   -157.17866515	    -18.05913493	    -78.49864569	    175.73336470
      0.78950351	   -157.47029243	    -18.08370589	    -78.68873071	    176.16018136
      0.78977673	   -157.76323951	    -18.10837820	    -78.87962691	    176.58766361
      0.79004995	   -158.05751297	    -18.13315268	    -79.07133940	    177.01581545
      0.79032318	   -158.35311952	    -18.15803015	    -79.26387337	    177.44464097
      0.79059640	   -158.65006605	    -18.18301145	    -79.45723398	    177.87414436
      0.79086962	   -158.94835958	    -18.20809744	    -79.65142644	    178.30432994
      0.79114284	   -159.24800727	    -18.23328896	    -79.84645598	    178.73520219
      0.79141607	   -159.54901645	    -18.25858688	    -80.04232784	    179.16676573
      0.79166189	   -159.82101522	    -18.28144001	    -80.21928532	    179.55565323
      0.79190772	   -160.09412804	    -18.30438065	    -80.39693282	    179.94510910
      0.79215355	   -160.36836027	    -18.32740944	    -80.57527415	    180.33513584
      0.79239938	   -160.64371765	    -18.35052702	    -80.75431317	    180.72573735
      0.79264521	   -160.92020602	    -18.37373407	    -80.93405375	    181.11691766
      0.79289104	   -161.19783134	    -18.39703125	    -81.11449976	    181.50868099
      0.79313687	   -161.47659965	    -18.42041925	    -81.29565509	    181.90103171
      0.79338269	   -161.75651710	    -18.44389874	    -81.47752361	    182.29397439
      0.79362852	   -162.03758995	    -18.46747043	    -81.66010921	    182.68751378
      0.79387435	   -162.31982456	    -18.49113500	    -81.84341579	    183.08165485
      0.79412018	   -162.60322737	    -18.51489317	    -82.02744723	    183.47640278
      0.79436601	   -162.88780497	    -18.53874565	    -82.21220743	    183.87176299
      0.79461184	   -163.17356400	    -18.56269316	    -82.39770026	    184.26774114
      0.79485767	   -163.46051125	    -18.58673642	    -82.58392962	    184.66434316
      0.79510350	   -163.74865359	    -18.61087619	    -82.77089937	    185.06157525
      0.79534932	   -164.03799801	    -18.63511319	    -82.95861339	    185.45944389
      0.79559515	   -164.32855158	    -18.65944818	    -83.14707552	    185.85795589
      0.79584098	   -164.62032152	    -18.68388191	    -83.33628963	    186.25711837
      0.79608681	   -164.91331512	    -18.70841517	    -83.52625953	    186.65693878
      0.79633264	   -165.20753979	    -18.73304871	    -83.71698905	    187.05742496
      0.79657847	   -165.50300305	    -18.75778332	    -83.90848197	    187.45858508
      0.79682430	   -165.79971253	    -18.78261980	    -84.10074207	    187.86042775
      0.79707012	   -166.09767598	    -18.80755894	    -84.29377309	    188.26296197
      0.79731595	   -166.39690124	    -18.83260155	    -84.48757876	    188.66619717
      0.79756178	   -166.69739627	    -18.85774844	    -84.68216276	    189.07014324
      0.79780761	   -166.99916914	    -18.88300045	    -84.87752875	    189.47481055
      0.79805344	   -167.30222805	    -18.90835840	    -85.07368033	    189.88020993
      0.79829927	   -167.60658129	    -18.93382313	    -85.27062109	    190.28635274
      0.79854510	   -167.91223727	    -18.95939550	    -85.46835454	    190.69325088
      0.79879092	   -168.21920453	    -18.98507637	    -85.66688417	    191.10091675
      0.79903675	   -168.52749171	    -19.01086660	    -85.86621339	    191.50936334
      0.79928258	   -168.83710757	    -19.03676708	    -86.06634557	    191.91860419
      0.79952841	   -169.14806099	    -19.06277868	    -86.26728400	    192.32865343
      0.79977424	   -169.46036097	    -19.08890232	    -86.46903190	    192.73952576
      0.80002007	   -169.77401663	    -19.11513888	    -86.67159243	    193.15123649
      0.80026590	   -170.08903721	    -19.14148930	    -86.87496865	    193.56380149
      0.80051172	   -170.40543206	    -19.16795450	    -87.07916355	    193.97723720
      0.80075755	   -170.72321067	    -19.19453540	    -87.28418000	    194.39156066
      0.80100338	   -171.04238265	    -19.22123296	    -87.49002079	    194.80678939
      0.80124921	   -171.36295773	    -19.24804814	    -87.69668858	    195.22294144
      0.80149504	   -171.68494576	    -19.27498189	    -87.90418594	    195.64003533
      0.80174087	   -172.00835672	    -19.30203521	    -88.11251529	    196.05808995
      0.80198670	   -172.33320073	    -19.32920906	    -88.32167892	    196.47712452
      0.80223253	   -172.65948803	    -19.35650446	    -88.53167898	    196.89715852
      0.80247835	   -172.98722899	    -19.38392241	    -88.74251746	    197.31821156
      0.80272418	   -173.31643410	    -19.41146393	    -88.95419619	    197.74030324
      0.80297001	   -173.64711402	    -19.43913006	    -89.16671682	    198.16345306
      0.80321584	   -173.97927950	    -19.46692183	    -89.38008082	    198.58768021
      0.80346167	   -174.31294145	    -19.49484029	    -89.59428943	    199.01300339
      0.80370750	   -174.64811091	    -19.52288652	    -89.80934372	    199.43944062
      0.80395333	   -174.98479906	    -19.55106160	    -90.02524450	    199.86700900
      0.80419915	   -175.32301723	    -19.57936660	    -90.24199235	    200.29572445
      0.80444498	   -175.66277687	    -19.60780264	    -90.45958760	    200.72560144
      0.80469081	   -176.00408958	    -19.63637082	    -90.67803027	    201.15665269
      0.80493664	   -176.34696712	    -19.66507227	    -90.89732014	    201.58888890
      0.80518247	   -176.69142137	    -19.69390813	    -91.11745664	    202.02231839
      0.80542830	   -177.03746437	    -19.72287955	    -91.33843890	    202.45694684
      0.80567413	   -177.38510832	    -19.75198770	    -91.56026568	    202.89277692
      0.80591995	   -177.73436555	    -19.78123375	    -91.78293537	    203.32980806
      0.80616578	   -178.08524856	    -19.81061889	    -92.00644600	    203.76803612
      0.80641161	   -178.43776998	    -19.84014433	    -92.23079515	    204.20745316
      0.80665744	   -178.79194261	    -19.86981128	    -92.45597998	    204.64804727
      0.80690327	   -179.14777942	    -19.89962098	    -92.68199718	    205.08980236
      0.80714910	   -179.50529351	    -19.92957467	    -92.90884296	    205.53269811
      0.80739493	   -179.86449816	    -19.95967360	    -93.13651299	    205.97670992
      0.80764075	   -180.22540681	    -19.98991907	    -93.36500244	    206.42180898
      0.80788658	   -180.58803306	    -20.02031234	    -93.59430585	    206.86796233
      0.80813241	   -180.95239068	    -20.05085473	    -93.82441720	    207.31513311
      0.80837824	   -181.31849359	    -20.08154756	    -94.05532980	    207.76328082
      0.80862407	   -181.68635591	    -20.11239215	    -94.28703633	    208.21236163
      0.80886990	   -182.05599190	    -20.14338986	    -94.51952873	    208.66232878
      0.80911573	   -182.42741602	    -20.17454205	    -94.75279824	    209.11313308
      0.80936156	   -182.80064288	    -20.20585010	    -94.98683531	    209.56472336
      0.80960738	   -183.17568728	    -20.23731541	    -95.22162960	    210.01704701
      0.80985321	   -183.55256421	    -20.26893939	    -95.45716993	    210.47005054
      0.81009904	   -183.93128881	    -20.30072346	    -95.69344426	    210.92368009
      0.81034487	   -184.31187643	    -20.33266908	    -95.93043965	    211.37788200
      0.81059070	   -184.69434259	    -20.36477771	    -96.16814222	    211.83260333
      0.81083653	   -185.07870300	    -20.39705083	    -96.40653715	    212.28779228
      0.81108236	   -185.46497357	    -20.42948993	    -96.64560861	    212.74339873
      0.81132818	   -185.85317038	    -20.46209652	    -96.88533979	    213.19937453
      0.81157401	   -186.24330971	    -20.49487215	    -97.12571282	    213.65567393
      0.81181984	   -186.63540804	    -20.52781836	    -97.36670883	    214.11225379
      0.81206567	   -187.02948205	    -20.56093672	    -97.60830785	    214.56907386
      0.81231150	   -187.42554861	    -20.59422882	    -97.85048889	    215.02609693
      0.81255733	   -187.82362478	    -20.62769626	    -98.09322992	    215.48328895
      0.81280316	   -188.22372786	    -20.66134067	    -98.33650784	    215.94061908
      0.81304898	   -188.62587531	    -20.69516370	    -98.58029859	    216.39805976
      0.81329481	   -189.03008484	    -20.72916701	    -98.82457712	    216.85558662
      0.81354064	   -189.43637434	    -20.76335228	    -99.06931748	    217.31317848
      0.81378647	   -189.84476192	    -20.79772122	    -99.31449287	    217.77081722
      0.81403230	   -190.25526593	    -20.83227556	    -99.56007573	    218.22848769
      0.81427813	   -190.66790489	    -20.86701704	    -99.80603787	    218.68617756
      0.81452396	   -191.08269758	    -20.90194743	   -100.05235055	    219.14387716
      0.81476978	   -191.49966299	    -20.93706852	   -100.29898467	    219.60157934
      0.81501561	   -191.91882032	    -20.97238212	   -100.54591092	    220.05927927
      0.81526144	   -192.34018903	    -21.00789006	   -100.79309998	    220.51697425
      0.81550727	   -192.76378879	    -21.04359420	   -101.04052273	    220.97466359
      0.81572831	   -193.14658979	    -21.07586664	   -101.26316891	    221.38618994
      0.81594934	   -193.53122556	    -21.10830063	   -101.48596057	    221.79771570
      0.81617038	   -193.91771062	    -21.14089754	   -101.70887799	    222.20924263
      0.81639142	   -194.30605987	    -21.17365878	   -101.93190230	    222.62077433
      0.81661246	   -194.69628842	    -21.20658578	   -102.15501569	    223.03231525
      0.81683349	   -195.08841154	    -21.23967998	   -102.37820156	    223.44387054
      0.81705453	   -195.48244466	    -21.27294285	   -102.60144478	    223.85544595
      0.81727557	   -195.87840337	    -21.30637586	   -102.82473188	    224.26704772
      0.81749660	   -196.27630344	    -21.33998051	   -103.04805126	    224.67868253
      0.81771764	   -196.67616079	    -21.37375830	   -103.27139343	    225.09035743
      0.81793868	   -197.07799152	    -21.40771076	   -103.49475123	    225.50207977
      0.81815971	   -197.48181191	    -21.44183945	   -103.71812002	    225.91385712
      0.81838075	   -197.88763841	    -21.47614592	   -103.94149787	    226.32569725
      0.81860179	   -198.29548764	    -21.51063175	   -104.16488579	    226.73760808
      0.81882283	   -198.70537641	    -21.54529855	   -104.38828781	    227.14959757
      0.81904386	   -199.11732169	    -21.58014793	   -104.61171121	    227.56167375
      0.81926490	   -199.53134066	    -21.61518153	   -104.83516659	    227.97384466
      0.81948594	   -199.94745068	    -21.65040101	   -105.05866793	    228.38611831
      0.81970697	   -200.36566928	    -21.68580804	   -105.28223272	    228.79850262
      0.81992801	   -200.78601420	    -21.72140431	   -105.50588191	    229.21100545
      0.82014905	   -201.20850336	    -21.75719155	   -105.72963995	    229.62363455
      0.82037008	   -201.63315490	    -21.79317149	   -105.95353471	    230.03639750
      0.82059112	   -202.05998712	    -21.82934589	   -106.17759745	    230.44930177
      0.82081216	   -202.48901855	    -21.86571652	   -106.40186266	    230.86235463
      0.82103320	   -202.92026792	    -21.90228519	   -106.62636796	    231.27556318
      0.82125423	   -203.35375416	    -21.93905371	   -106.85115396	    231.68893430
      0.82147527	   -203.78949642	    -21.97602392	   -107.07626403	    232.10247470
      0.82169631	   -204.22751404	    -22.01319771	   -107.30174412	    232.51619085
      0.82191734	   -204.66782661	    -22.05057694	   -107.52764259	    232.93008899
      0.82213838	   -205.11045391	    -22.08816355	   -107.75400995	    233.34417517
      0.82235942	   -205.55541595	    -22.12595945	   -107.98089866	    233.75845517
      0.82258045	   -206.00273298	    -22.16396661	   -108.20836293	    234.17293455
      0.82280149	   -206.45242546	    -22.20218703	   -108.43645853	    234.58761865
      0.82302253	   -206.90451397	    -22.24062270	   -108.66524257	    235.00251255
      0.82324357	   -207.35901916	    -22.27927566	   -108.89477337	    235.41762111
      0.82346460	   -207.81596193	    -22.31814797	   -109.12511032	    235.83294895
      0.82368564	   -208.27536343	    -22.35724173	   -109.35631375	    236.24850046
      0.82390668	   -208.73724504	    -22.39655904	   -109.58844483	    236.66427978
      0.82412771	   -209.20162841	    -22.43610205	   -109.82156559	    237.08029086
      0.82434875	   -209.66853544	    -22.47587294	   -110.05573882	    237.49653738
      0.82456979	   -210.13798830	    -22.51587388	   -110.29102811	    237.91302282
      0.82479082	   -210.61000941	    -22.55610713	   -110.52749794	    238.32975045
      0.82501186	   -211.08462146	    -22.59657492	   -110.76521368	    238.74672330
      0.82523290	   -211.56184742	    -22.63727956	   -111.00424176	    239.16394420
      0.82545394	   -212.04171053	    -22.67822336	   -111.24464977	    239.58141578
      0.82567497	   -212.52423431	    -22.71940866	   -111.48650663	    239.99914046
      0.82589601	   -213.00944255	    -22.76083786	   -111.72988273	    240.41712045
      0.82611705	   -213.49735934	    -22.80251336	   -111.97485018	    240.83535778
      0.82633808	   -213.98800905	    -22.84443762	   -112.22148294	    241.25385429
      0.82655912	   -214.48141636	    -22.88661311	   -112.46985706	    241.67261163
      0.82678016	   -214.97760622	    -22.92904235	   -112.72005088	    242.09163125
      0.82700119	   -215.47660390	    -22.97172790	   -112.97214519	    242.51091446
      0.82722223	   -215.97843497	    -23.01467234	   -113.22622344	    242.93046235
      0.82744327	   -216.48312530	    -23.05787830	   -113.48237190	    243.35027588
      0.82766431	   -216.99070108	    -23.10134844	   -113.74067977	    243.77035583
      0.82788534	   -217.50118881	    -23.14508546	   -114.00123931	    244.19070280
      0.82810638	   -218.01461531	    -23.18909210	   -114.26414591	    244.61131726
      0.82832742	   -218.53100772	    -23.23337115	   -114.52949810	    245.03219950
      0.82854845	   -219.05039352	    -23.27792541	   -114.79739760	    245.45334968
      0.82876949	   -219.57280049	    -23.32275777	   -115.06794922	    245.87476781
      0.82899053	   -220.09825677	    -23.36787111	   -115.34126078	    246.29645373
      0.82921156	   -220.62679082	    -23.41326840	   -115.61744297	    246.71840717
      0.82943260	   -221.15843146	    -23.45895263	   -115.89660920	    247.14062771
      0.82965364	   -221.69320784	    -23.50492683	   -116.17887532	    247.56311481
      0.82987468	   -222.23114946	    -23.55119410	   -116.46435938	    247.98586777
      0.83009571	   -222.77228616	    -23.59775756	   -116.75318131	    248.40888579
      0.83031675	   -223.31664817	    -23.64462040	   -117.04546258	    248.83216794
      0.83053779	   -223.86426604	    -23.69178586	   -117.34132586	    249.25571318
      0.83075882	   -224.41517071	    -23.73925721	   -117.64089454	    249.67952034
      0.83097986	   -224.96939349	    -23.78703780	   -117.94429243	    250.10358815
      0.83120090	   -225.52696604	    -23.83513101	   -118.25164322	    250.52791523
      0.83142193	   -226.08792042	    -23.88354028	   -118.56307013	    250.95250010
      0.83164297	   -226.65228906	    -23.93226912	   -118.87869542	    251.37734119
      0.83186401	   -227.22010477	    -23.98132109	   -119.19864001	    251.80243681
      0.83208505	   -227.79140077	    -24.03069979	   -119.52302300	    252.22778522
      0.83230608	   -228.36621065	    -24.08040892	   -119.85196135	    252.65338459
      0.83250464	   -228.88559740	    -24.12534837	   -120.15143147	    253.03591986
      0.83270321	   -229.40787246	    -24.17056027	   -120.45475099	    253.41865583
      0.83290177	   -229.93306076	    -24.21604737	   -120.76199872	    253.80159005
      0.83310033	   -230.46118772	    -24.26181252	   -121.07325123	    254.18472086
      0.83329889	   -230.99227908	    -24.30785860	   -121.38858269	    254.56804668
      0.83349745	   -231.52636085	    -24.35418854	   -121.70806476	    254.95156594
      0.83369602	   -232.06345932	    -24.40080531	   -122.03176639	    255.33527705
      0.83389458	   -232.60360107	    -24.44771193	   -122.35974343	    255.71917839
      0.83409314	   -233.14681296	    -24.49491147	   -122.69198619	    256.10326834
      0.83429170	   -233.69312216	    -24.54240706	   -123.02846003	    256.48754528
      0.83449026	   -234.24255612	    -24.59020187	   -123.36912927	    256.87200760
      0.83468882	   -234.79514259	    -24.63829912	   -123.71395717	    257.25665370
      0.83488739	   -235.35090966	    -24.68670209	   -124.06290588	    257.64148201
      0.83508595	   -235.90988570	    -24.73541412	   -124.41593630	    258.02649098
      0.83528451	   -236.47209942	    -24.78443859	   -124.77300804	    258.41167913
      0.83548307	   -237.03757983	    -24.83377896	   -125.13407938	    258.79704498
      0.83568163	   -237.60635630	    -24.88343872	   -125.49910713	    259.18258716
      0.83588020	   -238.17845850	    -24.93342146	   -125.86804662	    259.56830433
      0.83607876	   -238.75391646	    -24.98373081	   -126.24085169	    259.95419525
      0.83627732	   -239.33276055	    -25.03437045	   -126.61747441	    260.34025876
      0.83647588	   -239.91502148	    -25.08534417	   -126.99786538	    260.72649378
      0.83667444	   -240.50073032	    -25.13665578	   -127.38197348	    261.11289938
      0.83687301	   -241.08991849	    -25.18830920	   -127.76974594	    261.49947473
      0.83707157	   -241.68261779	    -25.24030840	   -128.16112832	    261.88621914
      0.83727013	   -242.27886036	    -25.29265744	   -128.55606455	    262.27313206
      0.83746869	   -242.87867874	    -25.34536043	   -128.95449701	    262.66021313
      0.83766725	   -243.48210584	    -25.39842160	   -129.35636658	    263.04746215
      0.83786581	   -244.08917497	    -25.45184522	   -129.76161275	    263.43487913
      0.83806438	   -244.69991979	    -25.50563568	   -130.17017377	    263.82246429
      0.83826294	   -245.31437441	    -25.55979743	   -130.58198683	    264.21021809
      0.83846150	   -245.93257331	    -25.61433503	   -130.99698823	    264.59814123
      0.83866006	   -246.55455140	    -25.66925313	   -131.41511370	    264.98623472
      0.83885862	   -247.18034397	    -25.72455646	   -131.83629860	    265.37449982
      0.83905719	   -247.80998679	    -25.78024986	   -132.26047832	    265.76293816
      0.83925575	   -248.44351601	    -25.83633828	   -132.68758858	    266.15155170
      0.83945431	   -249.08096825	    -25.89282676	   -133.11756588	    266.54034275
      0.83965287	   -249.72238056	    -25.94972047	   -133.55034792	    266.92931408
      0.83985143	   -250.36779046	    -26.00702468	   -133.98587409	    267.31846886
      0.84005000	   -251.01723590	    -26.06474477	   -134.42408595	    267.70781073
      0.84024856	   -251.67075535	    -26.12288626	   -134.86492777	    268.09734386
      0.84044712	   -252.32838772	    -26.18145479	   -135.30834711	    268.48707294
      0.84064568	   -252.99017243	    -26.24045613	   -135.75429533	    268.87700325
      0.84084424	   -253.65614939	    -26.29989617	   -136.20272822	    269.26714072
      0.84104280	   -254.32635904	    -26.35978098	   -136.65360652	    269.65749194
      0.84124137	   -255.00084233	    -26.42011674	   -137.10689650	    270.04806421
      0.84141998	   -255.61124133	    -26.47478068	   -137.51667910	    270.39958764
      0.84159859	   -256.22516275	    -26.52981939	   -137.92837509	    270.75130394
      0.84177720	   -256.84263732	    -26.58523769	   -138.34197337	    271.10321937
      0.84195581	   -257.46369631	    -26.64104052	   -138.75746772	    271.45534145
      0.84213442	   -258.08837143	    -26.69723295	   -139.17485697	    271.80767848
      0.84231303	   -258.71669477	    -26.75382015	   -139.59414519	    272.16023947
      0.84249164	   -259.34869887	    -26.81080744	   -140.01534186	    272.51303422
      0.84267026	   -259.98441666	    -26.86820025	   -140.43846193	    272.86607332
      0.84284887	   -260.62388152	    -26.92600416	   -140.86352595	    273.21936821
      0.84302748	   -261.26712728	    -26.98422488	   -141.29056010	    273.57293123
      0.84320609	   -261.91418820	    -27.04286826	   -141.71959615	    273.92677571
      0.84338470	   -262.56509906	    -27.10194031	   -142.15067143	    274.28091597
      0.84356331	   -263.21989512	    -27.16144721	   -142.58382873	    274.63536746
      0.84374192	   -263.87861214	    -27.22139528	   -143.01911621	    274.99014678
      0.84392053	   -264.54128643	    -27.28179102	   -143.45658718	    275.34527177
      0.84409915	   -265.20795485	    -27.34264111	   -143.89629991	    275.70076159
      0.84427776	   -265.87865485	    -27.40395242	   -144.33831743	    276.05663681
      0.84445637	   -266.55342447	    -27.46573201	   -144.78270723	    276.41291948
      0.84463498	   -267.23230238	    -27.52798715	   -145.22954098	    276.76963326
      0.84481359	   -267.91532793	    -27.59072530	   -145.67889424	    277.12680348
      0.84499220	   -268.60254116	    -27.65395416	   -146.13084610	    277.48445731
      0.84517081	   -269.29398291	    -27.71768166	   -146.58547891	    277.84122327
      0.84534942	   -269.98969508	    -27.78191598	   -147.04287819	    278.19485126
      0.84552804	   -270.68972039	    -27.84666555	   -147.50313204	    278.54555904
      0.84570665	   -271.39410230	    -27.91193904	   -147.96633061	    278.89359530
      0.84588526	   -272.10288517	    -27.97774541	   -148.43256577	    279.23919719
      0.84606387	   -272.81611429	    -28.04409391	   -148.90193074	    279.58259140
      0.84622392	   -273.45905219	    -28.10401700	   -149.32526370	    279.88860780
      0.84638398	   -274.10563184	    -28.16439018	   -149.75125375	    280.19317744
      0.84654403	   -274.75588780	    -28.22522073	   -150.17996923	    280.49644516
      0.84670408	   -275.40985552	    -28.28651618	   -150.61147849	    280.79855193
      0.84686413	   -276.06757131	    -28.34828426	   -151.04584965	    281.09963485
      0.84702419	   -276.72907233	    -28.41053297	   -151.48315042	    281.39982760
      0.84718424	   -277.39439666	    -28.47327055	   -151.92344790	    281.69926080
      0.84734429	   -278.06358331	    -28.53650552	   -152.36680838	    281.99806253
      0.84750435	   -278.73667229	    -28.60024664	   -152.81329714	    282.29635868
      0.84766440	   -279.41370470	    -28.66450300	   -153.26297829	    282.59427340
      0.84782445	   -280.09472277	    -28.72928394	   -153.71591461	    282.89192949
      0.84798451	   -280.77976989	    -28.79459914	   -154.17216729	    283.18944880
      0.84814456	   -281.46889077	    -28.86045859	   -154.63179586	    283.48695260
      0.84830461	   -282.16213141	    -28.92687263	   -155.09485795	    283.78456198
      0.84846467	   -282.85953928	    -28.99385194	   -155.56140913	    284.08239815
      0.84862472	   -283.56116332	    -29.06140758	   -156.03150275	    284.38058285
      0.84878477	   -284.26705412	    -29.12955095	   -156.50518977	    284.67923871
      0.84894482	   -284.97726392	    -29.19829391	   -156.98251857	    284.97848952
      0.84910488	   -285.69184678	    -29.26764867	   -157.46353477	    285.27846077
      0.84924832	   -286.33601787	    -29.33033467	   -157.89779009	    285.54801073
      0.84939176	   -286.98378813	    -29.39353168	   -158.33507007	    285.81833552
      0.84953520	   -287.63520042	    -29.45724939	   -158.77540116	    286.08952924
      0.84967864	   -288.29029916	    -29.52149784	   -159.21880761	    286.36168815
      0.84982208	   -288.94913036	    -29.58628737	   -159.66531133	    286.63491056
      0.84996552	   -289.61174162	    -29.65162866	   -160.11493174	    286.90929684
      0.85010896	   -290.27818223	    -29.71753273	   -160.56768566	    287.18494963
      0.85025240	   -290.94850327	    -29.78401094	   -161.02358718	    287.46197392
      0.85039584	   -291.62275769	    -29.85107504	   -161.48264745	    287.74047726
      0.85053928	   -292.30100039	    -29.91873713	   -161.94487461	    288.02056984
      0.85068272	   -292.98328836	    -29.98700971	   -162.41027355	    288.30236469
      0.85082615	   -293.66968076	    -30.05590568	   -162.87884577	    288.58597775
      0.85096959	   -294.36023901	    -30.12543834	   -163.35058917	    288.87152806
      0.85111303	   -295.05502697	    -30.19562142	   -163.82549786	    289.15913780
      0.85125647	   -295.75411099	    -30.26646909	   -164.30356192	    289.44893247
      0.85139991	   -296.45756008	    -30.33799595	   -164.78476693	    289.74104093
      0.85152897	   -297.09423791	    -30.40294104	   -165.22037214	    290.00593462
      0.85165802	   -297.73456162	    -30.46845941	   -165.65848667	    290.27290788
      0.85178707	   -298.37858736	    -30.53456267	   -166.09908961	    290.54206144
      0.85191612	   -299.02637347	    -30.60126275	   -166.54215655	    290.81349885
      0.85204517	   -299.67798049	    -30.66857192	   -166.98765929	    291.08732623
      0.85217422	   -300.33347124	    -30.73650279	   -167.43556563	    291.36365222
      0.85230328	   -300.99291093	    -30.80506829	   -167.88583905	    291.64258799
      0.85243233	   -301.65636723	    -30.87428174	   -168.33843845	    291.92424727
      0.85256138	   -302.32391037	    -30.94415680	   -168.79331778	    292.20874638
      0.85269043	   -302.99561330	    -31.01470748	   -169.25042571	    292.49620420
      0.85281948	   -303.67155175	    -31.08594819	   -169.70970520	    292.78674223
      0.85294854	   -304.35180436	    -31.15789370	   -170.17109307	    293.08048457
      0.85307759	   -305.03645284	    -31.23055917	   -170.63451959	    293.37755793
      0.85320664	   -305.72558205	    -31.30396017	   -171.09990752	    293.67809165
      0.85333569	   -306.41928013	    -31.37811263	   -171.56717207	    293.98221767
      0.85346474	   -307.11763867	    -31.45303293	   -172.03621984	    294.29007054
      0.85359379	   -307.82075283	    -31.52873785	   -172.50694815	    294.60178742
      0.85372285	   -308.52872148	    -31.60524457	   -172.97924410	    294.91750807
      0.85383826	   -309.16607540	    -31.67436046	   -173.40285967	    295.20337361
      0.85395368	   -309.80747059	    -31.74414468	   -173.82753308	    295.49265956
      0.85406909	   -310.45298573	    -31.81461039	   -174.25315872	    295.78547062
      0.85418451	   -311.10270238	    -31.88577107	   -174.67962163	    296.08191354
      0.85429992	   -311.75670496	    -31.95764047	   -175.10679660	    296.38209678
      0.85441534	   -312.41508083	    -32.03023267	   -175.53454715	    296.68613049
      0.85453075	   -313.07792038	    -32.10356202	   -175.96272441	    296.99412645
      0.85464617	   -313.74531714	    -32.17764319	   -176.39116584	    297.30619810
      0.85476158	   -314.41736786	    -32.25249116	   -176.81969376	    297.62246053
      0.85487700	   -315.09417263	    -32.32812122	   -177.24811379	    297.94303048
      0.85499241	   -315.77583497	    -32.40454900	   -177.67621295	    298.26802637
      0.85510783	   -316.46246194	    -32.48179044	   -178.10375758	    298.59756828
      0.85522324	   -317.15416425	    -32.55986181	   -178.53049100	    298.93177803
      0.85533866	   -317.85105638	    -32.63877973	   -178.95613075	    299.27077913
      0.85545407	   -318.55325664	    -32.71856116	   -179.38036552	    299.61469686
      0.85553803	   -319.06745851	    -32.77714847	   -179.68788641	    299.86803135
      0.85562198	   -319.58461545	    -32.83621254	   -179.99434550	    300.12419456
      0.85572780	   -320.24081569	    -32.91135742	   -180.37887347	    300.45141932
      0.85583362	   -320.90200607	    -32.98729922	   -180.76113922	    300.78370080
      0.85593944	   -321.56830340	    -33.06405456	   -181.14076174	    301.12118112
      0.85604527	   -322.23981936	    -33.14163935	   -181.51731993	    301.46397545
      0.85615109	   -322.91666623	    -33.22006948	   -181.89034955	    301.81219111
      0.85625691	   -323.59895871	    -33.29936097	   -182.25933824	    302.16593302
      0.85636273	   -324.28681437	    -33.37953006	   -182.62371951	    302.52530535
      0.85646855	   -324.98035393	    -33.46059318	   -182.98286578	    302.89041205
      0.85657437	   -325.67970131	    -33.54256701	   -183.33608033	    303.26135703
      0.85668019	   -326.38498376	    -33.62546846	   -183.68258825	    303.63824424
      0.85678601	   -327.09633189	    -33.70931470	   -184.02152600	    304.02117779
      0.85689183	   -327.81387977	    -33.79412312	   -184.35192975	    304.41026203
      0.85699765	   -328.53776495	    -33.87991138	   -184.67272216	    304.80560157
      0.85710347	   -329.26812859	    -33.96669742	   -184.98269761	    305.20730145
      0.85720929	   -330.00511548	    -34.05449942	   -185.28050588	    305.61546715
      0.85731511	   -330.74887416	    -34.14333586	   -185.56463439	    306.03020479
      0.85742093	   -331.49955692	    -34.23322552	   -185.83338930	    306.45162113
      0.85752675	   -332.25731996	    -34.32418744	   -186.08487606	    306.87982377
      0.85763257	   -333.02232341	    -34.41624100	   -186.31698052	    307.31492127
      0.85773839	   -333.79473155	    -34.50940589	   -186.52735236	    307.75702323
      0.85784421	   -334.57471243	    -34.60370214	   -186.71339357	    308.20624049
      0.85795003	   -335.36243863	    -34.69915009	   -186.87225596	    308.66268527
      0.85805585	   -336.15808692	    -34.79577048	   -187.00085369	    309.12647130
      0.85816167	   -336.96183844	    -34.89358438	   -187.09589849	    309.59771402
      0.85826749	   -337.77387883	    -34.99261327	   -187.15396776	    310.07653076
      0.85837331	   -338.59439832	    -35.09287902	   -187.17161726	    310.56304089
      0.85847913	   -339.42359181	    -35.19440391	   -187.14555077	    311.05736604
      0.85858496	   -340.26165903	    -35.29721065	   -187.07285462	    311.55963029
      0.85871214	   -341.28091851	    -35.42249749	   -186.92070902	    312.17395968
      0.85883932	   -342.31365618	    -35.54971046	   -186.69622984	    312.80016469
      0.85896650	   -343.36024791	    -35.67889171	   -186.40067624	    313.43847764
      0.85909368	   -344.42108070	    -35.81008444	   -186.03910827	    314.08913761
      0.85922086	   -345.49655299	    -35.94333298	   -185.62066910	    314.75239122
      0.85934804	   -346.58707511	    -36.07868285	   -185.15822216	    315.42849320
      0.85947522	   -347.69306959	    -36.21618081	   -184.66733910	    316.11770715
      0.85960240	   -348.81497165	    -36.35587495	   -184.16458932	    316.82030616
      0.85972958	   -349.95322963	    -36.49781473	   -183.65894529	    317.53657372
      0.85985676	   -351.10830563	    -36.64205108	   -183.15082634	    318.26680459
      0.85998394	   -352.28065620	    -36.78863648	   -182.64021169	    319.01130588
      0.86011112	   -353.47064913	    -36.93762507	   -182.12708043	    319.77039795
      0.86023829	   -354.67863029	    -37.08907269	   -181.61141148	    320.54441530
      0.86036547	   -355.90495612	    -37.24303702	   -181.09318361	    321.33370747
      0.86049265	   -357.14999400	    -37.39957764	   -180.57237542	    322.13863998
      0.86054091	   -357.62735942	    -37.45965899	   -180.37409082	    322.44821481
      0.86061671	   -358.38274637	    -37.55480348	   -180.06186119	    322.93901056
      0.86099571	   -362.25789461	    -38.04438698	   -178.48664432	    325.46231180
      0.86237498	   -377.57185988	    -40.01044034	   -172.54804305	    335.02996964
      0.86375425	   -394.28104990	    -42.23552697	   -166.26407745	    343.96043966
      0.86513352	   -411.66096361	    -44.67721522	   -159.60493373	    351.10385202
      0.86636486	   -427.19782677	    -47.00332932	   -153.31941849	    355.37515292
      0.86759620	   -442.40609159	    -49.43294086	   -146.69355711	    357.32786429
      0.86882753	   -457.08773625	    -51.93241831	   -139.71377660	    356.78251391
      0.87005887	   -471.11666573	    -54.46829315	   -132.37446433	    353.65792253
      0.87129021	   -484.41194459	    -57.00781435	   -124.68233003	    347.94730089
      0.87252155	   -496.92650076	    -59.51952384	   -116.66178983	    339.69383165
      0.87375288	   -508.60345727	    -61.97387240	   -108.36097571	    328.95567728
      0.87498422	   -519.32663049	    -64.34387308	    -99.85738900	    315.80450891
      0.87621556	   -528.89842505	    -66.60577038	    -91.26143842	    300.35568595
      0.87744690	   -537.02753314	    -68.73968976	    -82.71538241	    282.77047271
      0.87757003	   -537.74617810	    -68.94540824	    -81.86977879	    280.90175852
      0.87818570	   -541.04131376	    -69.95200195	    -77.68016951	    271.27370772
      0.87820051	   -541.11406365	    -69.97575665	    -77.58028819	    271.03640090
      0.87821051	   -541.16300363	    -69.99178417	    -77.51287186	    270.87601603
      0.87822161	   -541.21716700	    -70.00956737	    -77.43804660	    270.69780543
      0.87823161	   -541.26579454	    -70.02557387	    -77.37067550	    270.53716825
      0.87824161	   -541.31427341	    -70.04157041	    -77.30332597	    270.37641169
      0.87825161	   -541.36260315	    -70.05755697	    -77.23599810	    270.21553581
      0.87826161	   -541.41078185	    -70.07353340	    -77.16869200	    270.05453900
      0.87827161	   -541.45880176	    -70.08949893	    -77.10140775	    269.89341290
      0.87828161	   -541.50664389	    -70.10545163	    -77.03414546	    269.73213622
      0.87829161	   -541.55427279	    -70.12138786	    -76.96690520	    269.57066871
      0.87830161	   -541.60163162	    -70.13730174	    -76.89968709	    269.40894547
      0.87831161	   -541.64863735	    -70.15318464	    -76.83249120	    269.24687146
      0.87832161	   -541.69517632	    -70.16902474	    -76.76531764	    269.08431638
      0.87833161	   -541.74109999	    -70.18480650	    -76.69816650	    268.92110973
      0.87834161	   -541.78622093	    -70.20051029	    -76.63103786	    268.75703631
      0.87835161	   -541.83030922	    -70.21611196	    -76.56393184	    268.59183197
      0.87836161	   -541.87308911	    -70.23158246	    -76.49684851	    268.42517989
      0.87837161	   -541.91423609	    -70.24688754	    -76.42978797	    268.25670716
      0.87838161	   -541.95337435	    -70.26198743	    -76.36275033	    268.08598201
      0.87839161	   -541.99007476	    -70.27683662	    -76.29573565	    267.91251145
      0.87840235	   -542.02622402	    -70.29244734	    -76.22378411	    267.72250148
      0.87841235	   -542.05626151	    -70.30660566	    -76.15681739	    267.54149225
      0.87842235	   -542.08219482	    -70.32033579	    -76.08987394	    267.35582565
      0.87843235	   -542.10336783	    -70.33356760	    -76.02295386	    267.16475024
      0.87844235	   -542.11906952	    -70.34622501	    -75.95605722	    266.96745303
      0.87845235	   -542.12853582	    -70.35822614	    -75.88918413	    266.76306202
      0.87846235	   -542.13095204	    -70.36948367	    -75.82233468	    266.55064981
      0.87847235	   -542.12545616	    -70.37990517	    -75.75550895	    266.32923815
      0.87848235	   -542.11114288	    -70.38939360	    -75.68870706	    266.09780363
      0.87849235	   -542.08706835	    -70.39784790	    -75.62192908	    265.85528429
      0.87850235	   -542.05225566	    -70.40516364	    -75.55517511	    265.60058723
      0.87851235	   -542.00570096	    -70.41123377	    -75.48844524	    265.33259716
      0.87852235	   -541.94638017	    -70.41594952	    -75.42173957	    265.05018574
      0.87853235	   -541.87325621	    -70.41920121	    -75.35505819	    264.75222156
      0.87854235	   -541.78528668	    -70.42087929	    -75.28840119	    264.43758079
      0.87855235	   -541.68143180	    -70.42087531	    -75.22176866	    264.10515808
      0.87856235	   -541.56066259	    -70.41908295	    -75.15516070	    263.75387769
      0.87857235	   -541.42196920	    -70.41539905	    -75.08857740	    263.38270464
      0.87858465	   -541.22541440	    -70.40813085	    -75.00674026	    262.89759465
      0.87859694	   -540.99852504	    -70.39768043	    -74.92494071	    262.37922837
      0.87861211	   -540.67434709	    -70.38016712	    -74.82406799	    261.69158237
      0.87863063	   -540.20865452	    -70.35152531	    -74.70103681	    260.77707793
      0.87864676	   -539.73680206	    -70.31977003	    -74.59389660	    259.91018585
      0.87866290	   -539.20089232	    -70.28148464	    -74.48682260	    258.97648537
      0.87867739	   -538.66352428	    -70.24143810	    -74.39072996	    258.08044028
      0.87869187	   -538.07203424	    -70.19598270	    -74.29469131	    257.12978576
      0.87870636	   -537.42585149	    -70.14511782	    -74.19870692	    256.12490276
      0.87872085	   -536.72479162	    -70.08888360	    -74.10277707	    255.06660945
      0.87873534	   -535.96904986	    -70.02735819	    -74.00690205	    253.95612746
      0.87874983	   -535.15918684	    -69.96065431	    -73.91108213	    252.79504061
      0.87876432	   -534.29610777	    -69.88891526	    -73.81531758	    251.58524838
      0.87877880	   -533.38103579	    -69.81231054	    -73.71960869	    250.32891618
      0.87879329	   -532.41548072	    -69.73103144	    -73.62395573	    249.02842450
      0.87880778	   -531.40120422	    -69.64528645	    -73.52835898	    247.68631869
      0.87882227	   -530.34018280	    -69.55529705	    -73.43281872	    246.30526091
      0.87883676	   -529.23456971	    -69.46129353	    -73.33733521	    244.88798533
      0.87885125	   -528.08665695	    -69.36351129	    -73.24190874	    243.43725753
      0.87886573	   -526.89883832	    -69.26218755	    -73.14653958	    241.95583848
      0.87888022	   -525.67357448	    -69.15755835	    -73.05122801	    240.44645354
      0.87889471	   -524.41336051	    -69.04985612	    -72.95597430	    238.91176636
      0.87890920	   -523.12069660	    -68.93930763	    -72.86077873	    237.35435763
      0.87892369	   -521.79806219	    -68.82613227	    -72.76564156	    235.77670830
      0.87893818	   -520.44789354	    -68.71054087	    -72.67056308	    234.18118697
      0.87895266	   -519.07256491	    -68.59273464	    -72.57554355	    232.57004099
      0.87896715	   -517.67437319	    -68.47290462	    -72.48058325	    230.94539075
      0.87898164	   -516.25552571	    -68.35123120	    -72.38568245	    229.30922680
      0.87899613	   -514.81813110	    -68.22788400	    -72.29084141	    227.66340924
      0.87901062	   -513.36419283	    -68.10302185	    -72.19606043	    226.00966908
      0.87902510	   -511.89560505	    -67.97679295	    -72.10133975	    224.34961103
      0.87903959	   -510.41415057	    -67.84933513	    -72.00667966	    222.68471759
      0.87905408	   -508.92150052	    -67.72077620	    -71.91208042	    221.01635389
      0.87907172	   -507.09182738	    -67.56298203	    -71.79701911	    218.98278625
      0.87908935	   -505.25047177	    -67.40392613	    -71.68204884	    216.94797796
      0.87910699	   -503.39980326	    -67.24378480	    -71.56717009	    214.91376336
      0.87912462	   -501.54197350	    -67.08271698	    -71.45238336	    212.88177795
      0.87914226	   -499.67892856	    -66.92086563	    -71.33768911	    210.85347497
      0.87915989	   -497.81242204	    -66.75835907	    -71.22308783	    208.83014151
      0.87917752	   -495.94402865	    -66.59531229	    -71.10858000	    206.81291385
      0.87919516	   -494.07515777	    -66.43182812	    -70.99416610	    204.80279188
      0.87921279	   -492.20706671	    -66.26799846	    -70.87984661	    202.80065267
      0.87923479	   -489.88027988	    -66.06333761	    -70.73741994	    200.31626540
      0.87925678	   -487.55833020	    -65.85840618	    -70.59514174	    197.84675145
      0.87927877	   -485.24283983	    -65.65332515	    -70.45301293	    195.39317717
      0.87930076	   -482.93518991	    -65.44819912	    -70.31103443	    192.95642879
      0.87932734	   -480.15819871	    -65.20034415	    -70.13963592	    190.03477565
      0.87935392	   -477.39606371	    -64.95269033	    -69.96845992	    187.13979420
      0.87938050	   -474.65015186	    -64.70535109	    -69.79750804	    184.27227834
      0.87940707	   -471.92154274	    -64.45842124	    -69.62678187	    181.43282390
      0.87943941	   -468.62690624	    -64.15871437	    -69.41941248	    178.01727602
      0.87947174	   -465.36020198	    -63.85984673	    -69.21238228	    174.64439370
      0.87950407	   -462.12216863	    -63.56191234	    -69.00569408	    171.31445442
      0.87953640	   -458.91324972	    -63.26498673	    -68.79935070	    168.02755112
      0.87957600	   -455.02345040	    -62.90282434	    -68.54712993	    164.06084353
      0.87961559	   -451.17760753	    -62.54235295	    -68.29543560	    160.15827538
      0.87965518	   -447.37538878	    -62.18363976	    -68.04427280	    156.31934296
      0.87969478	   -443.61621413	    -61.82673625	    -67.79364655	    152.54340907
      0.87974453	   -438.95231981	    -61.38088135	    -67.47948127	    147.88680572
      0.87979429	   -434.35336084	    -60.93800340	    -67.16618095	    143.32692630
      0.87984404	   -429.81729808	    -60.49814344	    -66.85375531	    138.86208232
      0.87990418	   -424.41538784	    -59.97055259	    -66.47730709	    133.58978755
      0.87996431	   -419.09819252	    -59.44744573	    -66.10216762	    128.45069079
      0.88002445	   -413.86168424	    -58.92884250	    -65.72835348	    123.44170311
      0.88010100	   -407.30657275	    -58.27524061	    -65.25446757	    117.24917616
      0.88017755	   -400.86784093	    -57.62895431	    -64.78278868	    111.25644631
      0.88025410	   -394.53805249	    -56.98997323	    -64.31334929	    105.45764615
      0.88035348	   -386.47207353	    -56.17130234	    -63.70730966	     98.20969234
      0.88045285	   -378.56531079	    -55.36484361	    -63.10516593	     91.26753948
      0.88055223	   -370.80726510	    -54.57051563	    -62.50698400	     84.62037348
      0.88067308	   -361.56202376	    -53.62073058	    -61.78495730	     76.91978099
      0.88079394	   -352.51717387	    -52.68855242	    -61.06899478	     69.62440963
      0.88091479	   -343.67036489	    -51.77376911	    -60.35920226	     62.71988416
      0.88103565	   -335.02413975	    -50.87615289	    -59.65568067	     56.19386532
      0.88115650	   -326.58435387	    -49.99546319	    -58.95852592	     50.03615929
      0.88127735	   -318.35835408	    -49.13144909	    -58.26782875	     44.23877966
      0.88142334	   -308.71682421	    -48.10961564	    -57.44222185	     37.70801462
      0.88156933	   -299.40729947	    -47.11126730	    -56.62630282	     31.68726080
      0.88171532	   -290.43481697	    -46.13592490	    -55.82020070	     26.16946384
      0.88192158	   -278.33151289	    -44.79614253	    -54.69822379	     19.20203157
      0.88210499	   -268.12350997	    -43.64148177	    -53.71748287	     13.75066735
      0.88228839	   -258.41894183	    -42.52029490	    -52.75282576	      8.87497273
      0.88247180	   -249.19248806	    -41.43160863	    -51.80439790	      4.43250504
      0.88265520	   -240.39784196	    -40.37445624	    -50.87231605	      0.30583149
      0.88283861	   -231.98555129	    -39.34788096	    -49.95666875	     -3.57532813
      0.88302201	   -223.91197085	    -38.35093858	    -49.05751683	     -7.23648536
      0.88323584	   -214.87831811	    -37.22482277	    -48.03010549	    -11.24669351
      0.88342459	   -207.20873461	    -36.26201836	    -47.14184350	    -14.57039574
      0.88361334	   -199.80208727	    -35.32751348	    -46.27107103	    -17.70233882
      0.88380209	   -192.64493336	    -34.42035369	    -45.41773705	    -20.65057138
      0.88397170	   -186.42095319	    -33.62777880	    -44.66578450	    -23.14798589
      0.88414130	   -180.39116654	    -32.85586556	    -43.92777763	    -25.50518597
      0.88431090	   -174.55569907	    -32.10396578	    -43.20362898	    -27.72469584
      0.88448050	   -168.91543922	    -31.37144601	    -42.49323697	    -29.80858750
      0.88465011	   -163.47123384	    -30.65768794	    -41.79648677	    -31.75871563
      0.88481971	   -158.22334645	    -29.96208873	    -41.11325116	    -33.57690567
      0.88498931	   -153.17114853	    -29.28406144	    -40.44339149	    -35.26509651
      0.88520599	   -146.99859278	    -28.44249496	    -39.60682207	    -37.23620186
      0.88542267	   -141.13683622	    -27.62752893	    -38.79150648	    -39.00387562
      0.88569970	   -134.08187582	    -26.62257568	    -37.77950138	    -40.97746397
      0.88593230	   -128.52432886	    -25.80935257	    -36.95557782	    -42.39674969
      0.88617283	   -123.11239968	    -24.99641636	    -36.12782421	    -43.64813123
      0.88641335	   -118.02339074	    -24.21064738	    -35.32413186	    -44.69320811
      0.88665387	   -113.23899427	    -23.45084050	    -34.54392014	    -45.54743288
      0.88689440	   -108.74074830	    -22.71586877	    -33.78659617	    -46.22795983
      0.88713492	   -104.51041869	    -22.00468298	    -33.05155849	    -46.75345059
      0.88737544	   -100.53027769	    -21.31630993	    -32.33820034	    -47.14376353
      0.88761596	    -96.78329791	    -20.64984912	    -31.64591273	    -47.41953403
      0.88785649	    -93.25327909	    -20.00446797	    -30.97408715	    -47.60167233
      0.88809701	    -89.92492313	    -19.37939539	    -30.32211799	    -47.71082135
      0.88833753	    -86.78386969	    -18.77391416	    -29.68940471	    -47.76682562
      0.88857806	    -83.81670275	    -18.18735234	    -29.07535371	    -47.78825888
      0.88881858	    -81.01093619	    -17.61907435	    -28.47937974	    -47.79204763
      0.88905910	    -78.35498449	    -17.06847222	    -27.90090826	    -47.79198386
      0.88915092	    -77.37831465	    -16.86281799	    -27.68457430	    -47.79195412
      0.88923905	    -76.45942132	    -16.66773942	    -27.47922586	    -47.79192529
      0.88932718	    -75.55818416	    -16.47489664	    -27.27609579	    -47.79189619
      0.88940354	    -74.79123942	    -16.30960023	    -27.10187398	    -47.79187076
      0.88947989	    -74.03686501	    -16.14594089	    -26.92927993	    -47.79184512
      0.88954461	    -73.40710102	    -16.00849882	    -26.78425991	    -47.79182322
      0.88960933	    -72.78594127	    -15.87220625	    -26.64038640	    -47.79180117
      0.88967404	    -72.17318932	    -15.73705085	    -26.49764908	    -47.79177897
      0.88973219	    -71.62967655	    -15.61658142	    -26.37036868	    -47.79175889
      0.88979033	    -71.09264855	    -15.49701091	    -26.24398974	    -47.79173869
      0.88984848	    -70.56196233	    -15.37833037	    -26.11850491	    -47.79171837
      0.88990662	    -70.03747508	    -15.26053090	    -25.99390691	    -47.79169792
      0.88996476	    -69.51904431	    -15.14360370	    -25.87018849	    -47.79167734
      0.89002291	    -69.00652798	    -15.02754007	    -25.74734246	    -47.79165664
      0.89007509	    -68.55149623	    -14.92410852	    -25.63783277	    -47.79163795
      0.89012727	    -68.10101234	    -14.82135955	    -25.52901480	    -47.79161917
      0.89017945	    -67.65497520	    -14.71928723	    -25.42088346	    -47.79160027
      0.89023163	    -67.21328436	    -14.61788575	    -25.31343368	    -47.79158128
      0.89028381	    -66.77584011	    -14.51714947	    -25.20666042	    -47.79156218
      0.89033599	    -66.34254354	    -14.41707290	    -25.10055868	    -47.79154297
      0.89038817	    -65.91329664	    -14.31765073	    -24.99512348	    -47.79152366
      0.89044035	    -65.48800237	    -14.21887783	    -24.89034990	    -47.79150425
      0.89049253	    -65.06656474	    -14.12074925	    -24.78623301	    -47.79148473
      0.89054471	    -64.64888886	    -14.02326027	    -24.68276796	    -47.79146511
      0.89059689	    -64.23488105	    -13.92640636	    -24.57994989	    -47.79144537
      0.89064907	    -63.82444886	    -13.83018321	    -24.47777400	    -47.79142554
      0.89070125	    -63.41750121	    -13.73458674	    -24.37623552	    -47.79140559
      0.89075343	    -63.01394839	    -13.63961311	    -24.27532969	    -47.79138554
      0.89080561	    -62.61370219	    -13.54525870	    -24.17505181	    -47.79136537
      0.89085779	    -62.21667592	    -13.45152014	    -24.07539720	    -47.79134510
      0.89090997	    -61.82278453	    -13.35839431	    -23.97636122	    -47.79132472
      0.89096215	    -61.43194460	    -13.26587833	    -23.87793925	    -47.79130423
      0.89101433	    -61.04407451	    -13.17396958	    -23.78012671	    -47.79128363
      0.89106651	    -60.65909439	    -13.08266569	    -23.68291905	    -47.79126292
      0.89111869	    -60.27692629	    -12.99196454	    -23.58631176	    -47.79124210
      0.89117087	    -59.89749417	    -12.90186427	    -23.49030035	    -47.79122117
      0.89122305	    -59.52072397	    -12.81236326	    -23.39488038	    -47.79120013
      0.89127523	    -59.14654369	    -12.72346017	    -23.30004742	    -47.79117897
      0.89132741	    -58.77488344	    -12.63515388	    -23.20579709	    -47.79115770
      0.89137959	    -58.40567548	    -12.54744353	    -23.11212504	    -47.79113632
      0.89143178	    -58.03885427	    -12.46032850	    -23.01902693	    -47.79111482
      0.89148396	    -57.67435655	    -12.37380841	    -22.92649848	    -47.79109321
      0.89153614	    -57.31212131	    -12.28788311	    -22.83453544	    -47.79107149
      0.89158832	    -56.95208992	    -12.20255269	    -22.74313358	    -47.79104965
      0.89164050	    -56.59420612	    -12.11781743	    -22.65228869	    -47.79102770
      0.89169268	    -56.23841603	    -12.03367785	    -22.56199662	    -47.79100562
      0.89174486	    -55.88466824	    -11.95013465	    -22.47225324	    -47.79098344
      0.89179704	    -55.53291377	    -11.86718876	    -22.38305444	    -47.79096113
      0.89184922	    -55.18310616	    -11.78484126	    -22.29439616	    -47.79093871
      0.89190140	    -54.83520140	    -11.70309343	    -22.20627435	    -47.79091617
      0.89195358	    -54.48915803	    -11.62194670	    -22.11868501	    -47.79089351
      0.89200576	    -54.14493707	    -11.54140265	    -22.03162416	    -47.79087074
      0.89205794	    -53.80250208	    -11.46146303	    -21.94508786	    -47.79084784
      0.89211012	    -53.46181911	    -11.38212969	    -21.85907220	    -47.79082482
      0.89216230	    -53.12285672	    -11.30340462	    -21.77357327	    -47.79080169
      0.89221448	    -52.78558594	    -11.22528990	    -21.68858724	    -47.79077843
      0.89226666	    -52.44998029	    -11.14778770	    -21.60411027	    -47.79075505
      0.89231884	    -52.11601570	    -11.07090030	    -21.52013857	    -47.79073155
      0.89237102	    -51.78367051	    -10.99463000	    -21.43666838	    -47.79070793
      0.89242320	    -51.45292545	    -10.91897920	    -21.35369596	    -47.79068419
      0.89247538	    -51.12376356	    -10.84395029	    -21.27121761	    -47.79066032
      0.89252756	    -50.79617017	    -10.76954573	    -21.18922964	    -47.79063633
      0.89259197	    -50.39393121	    -10.67856484	    -21.08869394	    -47.79060654
      0.89265639	    -49.99404463	    -10.58854343	    -20.98889312	    -47.79057656
      0.89272080	    -49.59649647	    -10.49948519	    -20.88982044	    -47.79054640
      0.89278521	    -49.20127744	    -10.41139370	    -20.79146924	    -47.79051604
      0.89286922	    -48.68932219	    -10.29796262	    -20.66427205	    -47.79047615
      0.89295322	    -48.18132122	    -10.18618964	    -20.53827635	    -47.79043593
      0.89303481	    -47.69171255	    -10.07922235	    -20.41703741	    -47.79039655
      0.89311641	    -47.20586554	     -9.97383240	    -20.29690552	    -47.79035686
      0.89318491	    -46.80090887	     -9.88657674	    -20.19689692	    -47.79032329
      0.89325341	    -46.39864512	     -9.80043987	    -20.09765212	    -47.79028949
      0.89332191	    -45.99909920	     -9.71542446	    -19.99916372	    -47.79025547
      0.89338307	    -45.64463235	     -9.64045707	    -19.91184885	    -47.79022490
      0.89344424	    -45.29237698	     -9.56638710	    -19.82512618	    -47.79019414
      0.89350541	    -44.94235658	     -9.49321559	    -19.73899060	    -47.79016321
      0.89356658	    -44.59459598	     -9.42094328	    -19.65343707	    -47.79013208
      0.89362775	    -44.24912123	     -9.34957059	    -19.56846058	    -47.79010078
      0.89368892	    -43.90595933	     -9.27909762	    -19.48405618	    -47.79006928
      0.89375009	    -43.56513809	     -9.20952410	    -19.40021895	    -47.79003760
      0.89380459	    -43.26342408	     -9.14828382	    -19.32598470	    -47.79000922
      0.89385910	    -42.96361168	     -9.08775665	    -19.25219356	    -47.78998068
      0.89391361	    -42.66572146	     -9.02794170	    -19.17884216	    -47.78995199
      0.89396812	    -42.36977407	     -8.96883784	    -19.10592715	    -47.78992315
      0.89402263	    -42.07579013	     -8.91044373	    -19.03344521	    -47.78989417
      0.89407713	    -41.78379016	     -8.85275779	    -18.96139305	    -47.78986502
      0.89413164	    -41.49379448	     -8.79577820	    -18.88976740	    -47.78983573
      0.89418615	    -41.20582316	     -8.73950293	    -18.81856503	    -47.78980628
      0.89424066	    -40.91989592	     -8.68392969	    -18.74778273	    -47.78977668
      0.89429517	    -40.63603205	     -8.62905600	    -18.67741731	    -47.78974693
      0.89434967	    -40.35425038	     -8.57487911	    -18.60746564	    -47.78971702
      0.89440418	    -40.07456918	     -8.52139610	    -18.53792458	    -47.78968695
      0.89445869	    -39.79700610	     -8.46860378	    -18.46879103	    -47.78965673
      0.89451320	    -39.52157817	     -8.41649879	    -18.40006192	    -47.78962635
      0.89456771	    -39.24830166	     -8.36507753	    -18.33173421	    -47.78959581
      0.89462221	    -38.97719211	     -8.31433620	    -18.26380488	    -47.78956512
      0.89467672	    -38.70826427	     -8.26427082	    -18.19627093	    -47.78953426
      0.89473123	    -38.44153203	     -8.21487718	    -18.12912940	    -47.78950325
      0.89478574	    -38.17700843	     -8.16615092	    -18.06237735	    -47.78947208
      0.89484024	    -37.91470560	     -8.11808747	    -17.99601186	    -47.78944074
      0.89489475	    -37.65463473	     -8.07068210	    -17.93003005	    -47.78940924
      0.89494926	    -37.39680608	     -8.02392990	    -17.86442904	    -47.78937758
      0.89500377	    -37.14122895	     -7.97782579	    -17.79920599	    -47.78934576
      0.89505828	    -36.88791163	     -7.93236455	    -17.73435810	    -47.78931378
      0.89511278	    -36.63686143	     -7.88754081	    -17.66988256	    -47.78928163
      0.89516729	    -36.38808466	     -7.84334905	    -17.60577661	    -47.78924931
      0.89522180	    -36.14158661	     -7.79978361	    -17.54203751	    -47.78921683
      0.89527631	    -35.89737156	     -7.75683870	    -17.47866253	    -47.78918418
      0.89533082	    -35.65544278	     -7.71450843	    -17.41564898	    -47.78915137
      0.89538532	    -35.41580252	     -7.67278678	    -17.35299419	    -47.78911839
      0.89543983	    -35.17845204	     -7.63166762	    -17.29069550	    -47.78908524
      0.89549434	    -34.94339158	     -7.59114471	    -17.22875030	    -47.78905192
      0.89554885	    -34.71062041	     -7.55121175	    -17.16715596	    -47.78901843
      0.89560336	    -34.48013680	     -7.51186233	    -17.10590992	    -47.78898477
      0.89565786	    -34.25193808	     -7.47308995	    -17.04500961	    -47.78895093
      0.89571237	    -34.02602061	     -7.43488806	    -16.98445249	    -47.78891693
      0.89576688	    -33.80237983	     -7.39725002	    -16.92423605	    -47.78888276
      0.89582139	    -33.58101023	     -7.36016916	    -16.86435780	    -47.78884841
      0.89587590	    -33.36190545	     -7.32363873	    -16.80481525	    -47.78881388
      0.89593040	    -33.14505822	     -7.28765193	    -16.74560597	    -47.78877919
      0.89598491	    -32.93046042	     -7.25220195	    -16.68672751	    -47.78874431
      0.89603942	    -32.71810312	     -7.21728190	    -16.62817747	    -47.78870926
      0.89609393	    -32.50797655	     -7.18288489	    -16.56995347	    -47.78867404
      0.89614844	    -32.30007017	     -7.14900399	    -16.51205312	    -47.78863863
      0.89620294	    -32.09437269	     -7.11563226	    -16.45447409	    -47.78860305
      0.89625745	    -31.89087206	     -7.08276274	    -16.39721405	    -47.78856729
      0.89631196	    -31.68955555	     -7.05038846	    -16.34027068	    -47.78853135
      0.89636647	    -31.49040973	     -7.01850245	    -16.28364171	    -47.78849523
      0.89642098	    -31.29342052	     -6.98709774	    -16.22732485	    -47.78845892
      0.89647548	    -31.09857322	     -6.95616735	    -16.17131787	    -47.78842244
      0.89652999	    -30.90585251	     -6.92570433	    -16.11561853	    -47.78838577
      0.89658450	    -30.71524251	     -6.89570173	    -16.06022462	    -47.78834892
      0.89663901	    -30.52672680	     -6.86615261	    -16.00513395	    -47.78831188
      0.89669352	    -30.34028844	     -6.83705008	    -15.95034435	    -47.78827466
      0.89674802	    -30.15590998	     -6.80838723	    -15.89585366	    -47.78823725
      0.89680253	    -29.97357352	     -6.78015723	    -15.84165974	    -47.78819966
      0.89685704	    -29.79326073	     -6.75235323	    -15.78776048	    -47.78816188
      0.89692262	    -29.57897547	     -6.71945626	    -15.72329992	    -47.78811618
      0.89698820	    -29.36755900	     -6.68715437	    -15.65925922	    -47.78807020
      0.89705378	    -29.15897717	     -6.65543590	    -15.59563479	    -47.78802394
      0.89711936	    -28.95319520	     -6.62428927	    -15.53242309	    -47.78797742
      0.89718494	    -28.75017767	     -6.59370300	    -15.46962060	    -47.78793061
      0.89725052	    -28.54988862	     -6.56366573	    -15.40722385	    -47.78788352
      0.89731610	    -28.35229160	     -6.53416619	    -15.34522939	    -47.78783616
      0.89738168	    -28.15734971	     -6.50519324	    -15.28363382	    -47.78778851
      0.89744726	    -27.96502572	     -6.47673586	    -15.22243375	    -47.78774058
      0.89751284	    -27.77528205	     -6.44878316	    -15.16162586	    -47.78769236
      0.89757842	    -27.58808086	     -6.42132436	    -15.10120684	    -47.78764386
      0.89764401	    -27.40338409	     -6.39434884	    -15.04117341	    -47.78759507
      0.89770959	    -27.22115356	     -6.36784609	    -14.98152233	    -47.78754599
      0.89777517	    -27.04135092	     -6.34180576	    -14.92225041	    -47.78749663
      0.89785437	    -26.82739238	     -6.31095980	    -14.85117102	    -47.78743662
      0.89793356	    -26.61685114	     -6.28075566	    -14.78063444	    -47.78737618
      0.89801276	    -26.40965963	     -6.25117595	    -14.71063521	    -47.78731532
      0.89809196	    -26.20575042	     -6.22220359	    -14.64116793	    -47.78725402
      0.89817116	    -26.00505635	     -6.19382183	    -14.57222729	    -47.78719228
      0.89825036	    -25.80751061	     -6.16601426	    -14.50380800	    -47.78713011
      0.89832956	    -25.61304683	     -6.13876478	    -14.43590487	    -47.78706750
      0.89840876	    -25.42159915	     -6.11205763	    -14.36851276	    -47.78700444
      0.89848796	    -25.23310232	     -6.08587739	    -14.30162659	    -47.78694094
      0.89858409	    -25.00816166	     -6.05478396	    -14.22110733	    -47.78686326
      0.89868023	    -24.78735982	     -6.02441837	    -14.14131734	    -47.78678490
      0.89877637	    -24.57058443	     -5.99475499	    -14.06224788	    -47.78670588
      0.89887251	    -24.35772493	     -5.96576891	    -13.98389035	    -47.78662619
      0.89896865	    -24.14867276	     -5.93743596	    -13.90623628	    -47.78654581
      0.89906478	    -23.94332143	     -5.90973267	    -13.82927731	    -47.78646475
      0.89918482	    -23.69195836	     -5.87599192	    -13.73415028	    -47.78636257
      0.89930486	    -23.44600412	     -5.84315452	    -13.64007831	    -47.78625931
      0.89942490	    -23.20526625	     -5.81117934	    -13.54704589	    -47.78615495
      0.89957396	    -22.91329628	     -5.77261314	    -13.43294154	    -47.78602382
      0.89972302	    -22.62873773	     -5.73524347	    -13.32038828	    -47.78589097
      0.89990429	    -22.29220545	     -5.69131301	    -13.18556583	    -47.78572707
      0.90006030	    -22.01053305	     -5.65475283	    -13.07130233	    -47.78558392
      0.90021630	    -21.73585330	     -5.61927251	    -12.95864033	    -47.78543883
      0.90035610	    -21.49537253	     -5.58834042	    -12.85901461	    -47.78530712
      0.90049590	    -21.26002179	     -5.55817816	    -12.76063013	    -47.78517381
      0.90063570	    -21.02958798	     -5.52874348	    -12.66346632	    -47.78503888
      0.90077551	    -20.80386816	     -5.49999636	    -12.56750305	    -47.78490231
      0.90091531	    -20.58266923	     -5.47189898	    -12.47272058	    -47.78476408
      0.90105511	    -20.36580766	     -5.44441560	    -12.37909957	    -47.78462419
      0.90119491	    -20.15310914	     -5.41751245	    -12.28662107	    -47.78448260
      0.90133471	    -19.94440824	     -5.39115767	    -12.19526649	    -47.78433931
      0.90147452	    -19.73954809	     -5.36532122	    -12.10501763	    -47.78419430
      0.90161432	    -19.53838001	     -5.33997475	    -12.01585663	    -47.78404755
      0.90175412	    -19.34076316	     -5.31509159	    -11.92776600	    -47.78389903
      0.90189392	    -19.14656418	     -5.29064659	    -11.84072858	    -47.78374874
      0.90203372	    -18.95565685	     -5.26661612	    -11.75472755	    -47.78359665
      0.90217353	    -18.76792174	     -5.24297790	    -11.66974642	    -47.78344275
      0.90231333	    -18.58324589	     -5.21971103	    -11.58576903	    -47.78328701
      0.90245313	    -18.40152243	     -5.19679583	    -11.50277950	    -47.78312942
      0.90259293	    -18.22265033	     -5.17421384	    -11.42076230	    -47.78296996
      0.90273273	    -18.04653403	     -5.15194768	    -11.33970216	    -47.78280861
      0.90287254	    -17.87308318	     -5.12998108	    -11.25958414	    -47.78264535
      0.90301234	    -17.70221233	     -5.10829874	    -11.18039356	    -47.78248015
      0.90315214	    -17.53384066	     -5.08688632	    -11.10211602	    -47.78231301
      0.90329194	    -17.36789173	     -5.06573036	    -11.02473741	    -47.78214390
      0.90343175	    -17.20429321	     -5.04481825	    -10.94824387	    -47.78197280
      0.90357155	    -17.04297663	     -5.02413817	    -10.87262182	    -47.78179969
      0.90374048	    -16.85100268	     -4.99944327	    -10.78238792	    -47.78158779
      0.90390941	    -16.66215845	     -4.97505281	    -10.69338399	    -47.78131363
      0.90407834	    -16.47634302	     -4.95094998	    -10.60558749	    -47.77960481
      0.90424726	    -16.29346173	     -4.92711924	    -10.51897643	    -47.77368014
      0.90441619	    -16.11342573	     -4.90354626	    -10.43352928	    -47.76048638
      0.90462115	    -15.89869552	     -4.87527316	    -10.33139202	    -47.73003056
      0.90482610	    -15.68789171	     -4.84733837	    -10.23090045	    -47.67796169
      0.90503106	    -15.48088478	     -4.81972224	    -10.13201887	    -47.59794019
      0.90531553	    -15.19963088	     -4.78188654	     -9.99737630	    -47.42859197
      0.90553927	    -14.98321258	     -4.75250899	     -9.89355624	    -47.23808286
      0.90576946	    -14.76478514	     -4.72261050	     -9.78859459	    -46.98085208
      0.90599965	    -14.55052545	     -4.69302639	     -9.68547163	    -46.65460456
      0.90622985	    -14.34030795	     -4.66374059	     -9.58414391	    -46.25376957
      0.90642964	    -14.16103759	     -4.63855290	     -9.49762018	    -45.84236805
      0.90662944	    -13.98465169	     -4.61357055	     -9.41239021	    -45.37047050
      0.90682923	    -13.81108198	     -4.58878576	     -9.32842782	    -44.83781679
      0.90702903	    -13.64026373	     -4.56419150	     -9.24570750	    -44.24523982
      0.90722882	    -13.47213547	     -4.53978131	     -9.16420437	    -43.59459907
      0.90742861	    -13.30663870	     -4.51554936	     -9.08389386	    -42.88867386
      0.90762841	    -13.14371766	     -4.49149029	     -9.00475296	    -42.13102706
      0.90780709	    -13.00015478	     -4.47011660	     -8.93494839	    -41.41306426
      0.90798576	    -12.85857284	     -4.44887410	     -8.86604438	    -40.66040305
      0.90816444	    -12.71893672	     -4.42775984	     -8.79802514	    -39.87657307
      0.90834312	    -12.58121259	     -4.40677111	     -8.73087523	    -39.06522690
      0.90852179	    -12.44536783	     -4.38590542	     -8.66457955	    -38.23006237
      0.90870047	    -12.31137094	     -4.36516047	     -8.59912333	    -37.37475436
      0.90887915	    -12.17919145	     -4.34453413	     -8.53449209	    -36.50289710
      0.90905782	    -12.04879987	     -4.32402443	     -8.47067168	    -35.61795707
      0.90923650	    -11.92016765	     -4.30362958	     -8.40764827	    -34.72323617
      0.90941518	    -11.79326705	     -4.28334788	     -8.34540827	    -33.82184442
      0.90959385	    -11.66807116	     -4.26317779	     -8.28393843	    -32.91668124
      0.90977253	    -11.54455380	     -4.24311788	     -8.22322574	    -32.01042419
      0.90995121	    -11.42268952	     -4.22316682	     -8.16325749	    -31.10552409
      0.91012989	    -11.30245350	     -4.20332336	     -8.10402122	    -30.20420530
      0.91030856	    -11.18382158	     -4.18358637	     -8.04550474	    -29.30847021
      0.91048724	    -11.06677014	     -4.16395478	     -7.98769609	    -28.42010693
      0.91066592	    -10.95127616	     -4.14442760	     -7.93058359	    -27.54069937
      0.91084459	    -10.83731711	     -4.12500389	     -7.87415576	    -26.67163902
      0.91102327	    -10.72487099	     -4.10568279	     -7.81840140	    -25.81413768
      0.91120195	    -10.61391622	     -4.08646350	     -7.76330950	    -24.96924083
      0.91138062	    -10.50443171	     -4.06734524	     -7.70886929	    -24.13784108
      0.91155930	    -10.39639677	     -4.04832731	     -7.65507022	    -23.32069149
      0.91173798	    -10.28979113	     -4.02940903	     -7.60190196	    -22.51841846
      0.91191665	    -10.18459488	     -4.01058976	     -7.54935436	    -21.73153400
      0.91209533	    -10.08078849	     -3.99186891	     -7.49741750	    -20.96044734
      0.91227401	     -9.97835279	     -3.97324589	     -7.44608165	    -20.20547576
      0.91245269	     -9.87726894	     -3.95472017	     -7.39533727	    -19.46685459
      0.91263136	     -9.77751841	     -3.93629122	     -7.34517501	    -18.74474636
      0.91281004	     -9.67908299	     -3.91795855	     -7.29558570	    -18.03924920
      0.91298872	     -9.58194478	     -3.89972169	     -7.24656036	    -17.35040442
      0.91316739	     -9.48608615	     -3.88158016	     -7.19809019	    -16.67820339
      0.91334607	     -9.39148975	     -3.86353353	     -7.15016654	    -16.02259330
      0.91352475	     -9.29813851	     -3.84558137	     -7.10278095	    -15.38348421
      0.91370342	     -9.20601560	     -3.82772326	     -7.05592511	    -14.76075150
      0.91388210	     -9.11510447	     -3.80995880	     -7.00959087	    -14.15424212
      0.91406078	     -9.02538878	     -3.79228760	     -6.96377025	    -13.56377799
      0.91423945	     -8.93685246	     -3.77470927	     -6.91845542	    -12.98915944
      0.91441813	     -8.84947965	     -3.75722343	     -6.87363868	    -12.43016833
      0.91459681	     -8.76325472	     -3.73982971	     -6.82931250	    -11.88657080
      0.91477549	     -8.67816227	     -3.72252774	     -6.78546949	    -11.35811968
      0.91495416	     -8.59418710	     -3.70531717	     -6.74210238	    -10.84455666
      0.91513284	     -8.51131422	     -3.68819763	     -6.69920405	    -10.34561422
      0.91531152	     -8.42952885	     -3.67116879	     -6.65676752	     -9.86101733
      0.91549019	     -8.34881642	     -3.65423028	     -6.61478594	     -9.39048495
      0.91566887	     -8.26916254	     -3.63738177	     -6.57325257	     -8.93373138
      0.91584755	     -8.19055302	     -3.62062290	     -6.53216080	     -8.49046747
      0.91602622	     -8.11297385	     -3.60395334	     -6.49150417	     -8.06040165
      0.91620490	     -8.03641122	     -3.58737274	     -6.45127630	     -7.64324090
      0.91638358	     -7.96085149	     -3.57088077	     -6.41147095	     -7.23869160
      0.91656226	     -7.88628121	     -3.55447708	     -6.37208199	     -6.84646024
      0.91674093	     -7.81268708	     -3.53816134	     -6.33310340	     -6.46625411
      0.91691961	     -7.74005602	     -3.52193321	     -6.29452927	     -6.09778189
      0.91709829	     -7.66837507	     -3.50579234	     -6.25635379	     -5.74075418
      0.91727696	     -7.59763146	     -3.48973841	     -6.21857127	     -5.39488392
      0.91745564	     -7.52781260	     -3.47377107	     -6.18117611	     -5.05988686
      0.91763432	     -7.45890604	     -3.45788998	     -6.14416282	     -4.73548190
      0.91781299	     -7.39089950	     -3.44209480	     -6.10752599	     -4.42139137
      0.91799167	     -7.32378085	     -3.42638520	     -6.07126032	     -4.11734138
      0.91817035	     -7.25753813	     -3.41076082	     -6.03536062	     -3.82306199
      0.91834902	     -7.19215953	     -3.39522134	     -5.99982175	     -3.53828721
      0.91852770	     -7.12763338	     -3.37976640	     -5.96463870	     -3.26275633
      0.91870638	     -7.06394818	     -3.36439566	     -5.92980653	     -2.99621207
      0.91888506	     -7.00109255	     -3.34910879	     -5.89532038	     -2.73840228
      0.91906373	     -6.93905529	     -3.33390542	     -5.86117549	     -2.48907955
      0.91924241	     -6.87782532	     -3.31878522	     -5.82736718	     -2.24800131
      0.91942109	     -6.81739171	     -3.30374785	     -5.79389084	     -2.01492993
      0.91959976	     -6.75774368	     -3.28879294	     -5.76074194	     -1.78963269
      0.91977844	     -6.69887057	     -3.27392016	     -5.72791605	     -1.57188192
      0.91995712	     -6.64076188	     -3.25912916	     -5.69540879	     -1.36145495
      0.92013579	     -6.58340722	     -3.24441958	     -5.66321587	     -1.15813413
      0.92031447	     -6.52679635	     -3.22979107	     -5.63133306	     -0.96170685
      0.92049315	     -6.47091917	     -3.21524329	     -5.59975621	     -0.77196551
      0.92067182	     -6.41576570	     -3.20077587	     -5.56848125	     -0.58870750
      0.92085050	     -6.36132609	     -3.18638848	     -5.53750416	     -0.41173516
      0.92102918	     -6.30759062	     -3.17208075	     -5.50682100	     -0.24085577
      0.92120786	     -6.25454970	     -3.15785233	     -5.47642788	     -0.07588122
      0.92138653	     -6.20219386	     -3.14370287	     -5.44632101	      0.08337082
      0.92156521	     -6.15051375	     -3.12963200	     -5.41649661	      0.23708033
      0.92174389	     -6.09950015	     -3.11563939	     -5.38695101	      0.38542218
      0.92192256	     -6.04914396	     -3.10172466	     -5.35768059	      0.52856651
      0.92210124	     -5.99943620	     -3.08788747	     -5.32868176	      0.66667862
      0.92227992	     -5.95036800	     -3.07412746	     -5.29995103	      0.79991901
      0.92245859	     -5.90193063	     -3.06044427	     -5.27148493	      0.92844356
      0.92263727	     -5.85411543	     -3.04683754	     -5.24328008	      1.05240360
      0.92281595	     -5.80691390	     -3.03330692	     -5.21533314	      1.17194604
      0.92299462	     -5.76031764	     -3.01985205	     -5.18764081	      1.28721348
      0.92317330	     -5.71431834	     -3.00647258	     -5.16019987	      1.39834432
      0.92335198	     -5.66890782	     -2.99316815	     -5.13300714	      1.50547285
      0.92353066	     -5.62407801	     -2.97993840	     -5.10605948	      1.60872938
      0.92370933	     -5.57982094	     -2.96678297	     -5.07935381	      1.70824032
      0.92388801	     -5.53612875	     -2.95370151	     -5.05288710	      1.80412829
      0.92406669	     -5.49299368	     -2.94069366	     -5.02665637	      1.89651223
      0.92424536	     -5.45040808	     -2.92775907	     -5.00065868	      1.98550810
      0.92442404	     -5.40836439	     -2.91489737	     -4.97489115	      2.07122672
      0.92460272	     -5.36685517	     -2.90210822	     -4.94935092	      2.15377699
      0.92478139	     -5.32587307	     -2.88939127	     -4.92403521	      2.23326403
      0.92496007	     -5.28541084	     -2.87674614	     -4.89894125	      2.30978977
      0.92513875	     -5.24546133	     -2.86417250	     -4.87406633	      2.38345297
      0.92531743	     -5.20601747	     -2.85166998	     -4.84940778	      2.45434936
      0.92549610	     -5.16707230	     -2.83923824	     -4.82496297	      2.52257168
      0.92567478	     -5.12861897	     -2.82687691	     -4.80072931	      2.58820981
      0.92585346	     -5.09065070	     -2.81458566	     -4.77670426	      2.65135082
      0.92603213	     -5.05316079	     -2.80236413	     -4.75288529	      2.71207903
      0.92621081	     -5.01614267	     -2.79021196	     -4.72926995	      2.77047614
      0.92638949	     -4.97958983	     -2.77812880	     -4.70585579	      2.82662126
      0.92656816	     -4.94349586	     -2.76611432	     -4.68264043	      2.88059099
      0.92674684	     -4.90785442	     -2.75416815	     -4.65962149	      2.93245952
      0.92692552	     -4.87265929	     -2.74228995	     -4.63679666	      2.98229866
      0.92710419	     -4.83790430	     -2.73047938	     -4.61416364	      3.03017793
      0.92728287	     -4.80358339	     -2.71873609	     -4.59172018	      3.07616463
      0.92746155	     -4.76969056	     -2.70705972	     -4.56946405	      3.12032390
      0.92764023	     -4.73621992	     -2.69544995	     -4.54739307	      3.16271877
      0.92781890	     -4.70316564	     -2.68390641	     -4.52550508	      3.20341024
      0.92799758	     -4.67052198	     -2.67242878	     -4.50379796	      3.24245733
      0.92817626	     -4.63828326	     -2.66101671	     -4.48226961	      3.27991716
      0.92835493	     -4.60644391	     -2.64966986	     -4.46091797	      3.31584497
      0.92853361	     -4.57499841	     -2.63838789	     -4.43974101	      3.35029419
      0.92871229	     -4.54394134	     -2.62717045	     -4.41873673	      3.38331653
      0.92889096	     -4.51326732	     -2.61601722	     -4.39790315	      3.41496197
      0.92906964	     -4.48297108	     -2.60492786	     -4.37723833	      3.44527887
      0.92924832	     -4.45304740	     -2.59390202	     -4.35674035	      3.47431398
      0.92942699	     -4.42349115	     -2.58293938	     -4.33640733	      3.50211252
      0.92960567	     -4.39429726	     -2.57203960	     -4.31623739	      3.52871818
      0.92978435	     -4.36546073	     -2.56120236	     -4.29622872	      3.55417324
      0.92996303	     -4.33697663	     -2.55042731	     -4.27637950	      3.57851855
      0.93014170	     -4.30884010	     -2.53971413	     -4.25668795	      3.60179359
      0.93032038	     -4.28104635	     -2.52906249	     -4.23715231	      3.62403653
      0.93049906	     -4.25359066	     -2.51847207	     -4.21777085	      3.64528427
      0.93067773	     -4.22646836	     -2.50794252	     -4.19854186	      3.66557247
      0.93085641	     -4.19967486	     -2.49747354	     -4.17946366	      3.68493557
      0.93103509	     -4.17320563	     -2.48706480	     -4.16053459	      3.70340686
      0.93121376	     -4.14705621	     -2.47671597	     -4.14175301	      3.72101853
      0.93139244	     -4.12122218	     -2.46642673	     -4.12311731	      3.73780164
      0.93157112	     -4.09569921	     -2.45619676	     -4.10462590	      3.75378624
      0.93174979	     -4.07048301	     -2.44602575	     -4.08627721	      3.76900132
      0.93192847	     -4.04556937	     -2.43591337	     -4.06806969	      3.78347491
      0.93210715	     -4.02095411	     -2.42585931	     -4.05000182	      3.79723408
      0.93228583	     -3.99663314	     -2.41586325	     -4.03207209	      3.81030498
      0.93246450	     -3.97260241	     -2.40592487	     -4.01427902	      3.82271285
      0.93264318	     -3.94885793	     -2.39604388	     -3.99662115	      3.83448209
      0.93282186	     -3.92539576	     -2.38621994	     -3.97909702	      3.84563625
      0.93300053	     -3.90221203	     -2.37645277	     -3.96170522	      3.85619807
      0.93317921	     -3.87930291	     -2.36674203	     -3.94444435	      3.86618951
      0.93335789	     -3.85666463	     -2.35708743	     -3.92731301	      3.87563178
      0.93357253	     -3.82982284	     -2.34556346	     -3.90690301	      3.88627726
      0.93378717	     -3.80336014	     -2.33411951	     -3.88667564	      3.89619384
      0.93394474	     -3.78417014	     -2.32576852	     -3.87194051	      3.90302930
      0.93413914	     -3.76076964	     -2.31552503	     -3.85389504	      3.91096351
      0.93433354	     -3.73766679	     -2.30534606	     -3.83599446	      3.91836836
      0.93452554	     -3.71513655	     -2.29535549	     -3.81845512	      3.92518369
      0.93471754	     -3.69288815	     -2.28542711	     -3.80105398	      3.93152409
      0.93491646	     -3.67013080	     -2.27520612	     -3.78316982	      3.93761287
      0.93511538	     -3.64766699	     -2.26505109	     -3.76543068	      3.94323353
      0.93530572	     -3.62644345	     -2.25539572	     -3.74859139	      3.94819186
      0.93549606	     -3.60548073	     -2.24580002	     -3.73188192	      3.95275677
      0.93569548	     -3.58379280	     -2.23580977	     -3.71451235	      3.95713532
      0.93589490	     -3.56238272	     -2.22588423	     -3.69728215	      3.96111772
      0.93607864	     -3.54289942	     -2.21679651	     -3.68152954	      3.96445110
      0.93626237	     -3.52364513	     -2.20776308	     -3.66589269	      3.96747585
      0.93646337	     -3.50283990	     -2.19794248	     -3.64891746	      3.97044615
      0.93666438	     -3.48230078	     -2.18818607	     -3.63207778	      3.97307778
      0.93683107	     -3.46546670	     -2.18014349	     -3.61821439	      3.97501418
      0.93703878	     -3.44473813	     -2.17018250	     -3.60106659	      3.97712839
      0.93724650	     -3.42428149	     -2.16028882	     -3.58405895	      3.97892546
      0.93740657	     -3.40869967	     -2.15271003	     -3.57104681	      3.98010344
      0.93760049	     -3.39003405	     -2.14358202	     -3.55539309	      3.98129941
      0.93779440	     -3.37159547	     -2.13451167	     -3.53985778	      3.98225280
      0.93798962	     -3.35325877	     -2.12543814	     -3.52433621	      3.98297857
      0.93818484	     -3.33514544	     -2.11642233	     -3.50893208	      3.98348003
      0.93836234	     -3.31886701	     -2.10827451	     -3.49502675	      3.98374990
      0.93853985	     -3.30276809	     -2.10017385	     -3.48121656	      3.98385013
      0.93873937	     -3.28488330	     -2.09112422	     -3.46580552	      3.98376913
      0.93893890	     -3.26721889	     -2.08213349	     -3.45051225	      3.98349244
      0.93909528	     -3.25352624	     -2.07512788	     -3.43860754	      3.98314491
      0.93929605	     -3.23613905	     -2.06618570	     -3.42342685	      3.98253785
      0.93949683	     -3.21896577	     -2.05730211	     -3.40836186	      3.98175804
      0.93965558	     -3.20553662	     -2.05031932	     -3.39653142	      3.98102482
      0.93985404	     -3.18893093	     -2.04164064	     -3.38184120	      3.97996990
      0.94005250	     -3.17252561	     -2.03301821	     -3.36726068	      3.97876841
      0.94021411	     -3.15931246	     -2.02603814	     -3.35546776	      3.97768682
      0.94042542	     -3.14223130	     -2.01696741	     -3.34015625	      3.97613969
      0.94063672	     -3.12536766	     -2.00795931	     -3.32496540	      3.97444926
      0.94079261	     -3.11306407	     -2.00135352	     -3.31383492	      3.97311501
      0.94094850	     -3.10087562	     -1.99478142	     -3.30276885	      3.97171003
      0.94112193	     -3.08745006	     -1.98750954	     -3.29053320	      3.97006758
      0.94129535	     -3.07416355	     -1.98027894	     -3.27837588	      3.96834516
      0.94148522	     -3.05977458	     -1.97240979	     -3.26515481	      3.96637219
      0.94167508	     -3.04554779	     -1.96458954	     -3.25202586	      3.96431259
      0.94183086	     -3.03399527	     -1.95820991	     -3.24132267	      3.96256138
      0.94203502	     -3.01901462	     -1.94989757	     -3.22738644	      3.96018655
      0.94223919	     -3.00421392	     -1.94164081	     -3.21355375	      3.95772622
      0.94239879	     -2.99276761	     -1.93522484	     -3.20281192	      3.95574674
      0.94255839	     -2.98142831	     -1.92884244	     -3.19213218	      3.95372041
      0.94273271	     -2.96916413	     -1.92190960	     -3.18053789	      3.95145638
      0.94290702	     -2.95702448	     -1.91501639	     -3.16901642	      3.94914196
      0.94308839	     -2.94452423	     -1.90788614	     -3.15710544	      3.94668339
      0.94326977	     -2.93215528	     -1.90079831	     -3.14527188	      3.94417614
      0.94342452	     -2.92170392	     -1.89478393	     -3.13523550	      3.94200052
      0.94363789	     -2.90744685	     -1.88654169	     -3.12148863	      3.93894933
      0.94385126	     -2.89336417	     -1.87835713	     -3.10784595	      3.93584213
      0.94398554	     -2.88458938	     -1.87323549	     -3.09931269	      3.93385987
      0.94411983	     -2.87588190	     -1.86813645	     -3.09081998	      3.93185800
      0.94430474	     -2.86400044	     -1.86115170	     -3.07919112	      3.92907116
      0.94448966	     -2.85224369	     -1.85420937	     -3.06763792	      3.92625143
      0.94465552	     -2.84180328	     -1.84801836	     -3.05733914	      3.92369629
      0.94482138	     -2.83146063	     -1.84186109	     -3.04710018	      3.92111815
      0.94497594	     -2.82190916	     -1.83615325	     -3.03761175	      3.91869625
      0.94518539	     -2.80909872	     -1.82846516	     -3.02483608	      3.91538697
      0.94539483	     -2.79643821	     -1.82082998	     -3.01215332	      3.91204858
      0.94554036	     -2.78772835	     -1.81555572	     -3.00339505	      3.90971338
      0.94568589	     -2.77908901	     -1.81030672	     -2.99468087	      3.90736633
      0.94582241	     -2.77104823	     -1.80540568	     -2.98654620	      3.90515472
      0.94604103	     -2.75829810	     -1.79760295	     -2.97359886	      3.90159474
      0.94619421	     -2.74945551	     -1.79216894	     -2.96458445	      3.89908796
      0.94634740	     -2.74068751	     -1.78676235	     -2.95561735	      3.89657227
      0.94650059	     -2.73199318	     -1.78138303	     -2.94669721	      3.89404841
      0.94665659	     -2.72321387	     -1.77593267	     -2.93766092	      3.89147066
      0.94686760	     -2.71145820	     -1.76860535	     -2.92551519	      3.88797362
      0.94707860	     -2.69983712	     -1.76132891	     -2.91345633	      3.88446629
      0.94722277	     -2.69197341	     -1.75638635	     -2.90526657	      3.88206508
      0.94736694	     -2.68417091	     -1.75146728	     -2.89711669	      3.87966053
      0.94753239	     -2.67529115	     -1.74585076	     -2.88781233	      3.87689772
      0.94774052	     -2.66423295	     -1.73882907	     -2.87618155	      3.87341850
      0.94792882	     -2.65433412	     -1.73251772	     -2.86572850	      3.87026834
      0.94816156	     -2.64223648	     -1.72477116	     -2.85289961	      3.86637341
      0.94830967	     -2.63461572	     -1.71987240	     -2.84478742	      3.86389488
      0.94849029	     -2.62540304	     -1.71393077	     -2.83494868	      3.86087322
      0.94866271	     -2.61669031	     -1.70829179	     -2.82561137	      3.85799042
      0.94888166	     -2.60574017	     -1.70117736	     -2.81383108	      3.85433325
      0.94902423	     -2.59867774	     -1.69657257	     -2.80620632	      3.85195474
      0.94924940	     -2.58762992	     -1.68934362	     -2.79423611	      3.84820353
      0.94939209	     -2.58069624	     -1.68479069	     -2.78669680	      3.84583049
      0.94953477	     -2.57381397	     -1.68025924	     -2.77919272	      3.84346108
      0.94971387	     -2.56524745	     -1.67460174	     -2.76982339	      3.84049261
      0.94990293	     -2.55628997	     -1.66866570	     -2.75999196	      3.83736632
      0.95009199	     -2.54741941	     -1.66276673	     -2.75022097	      3.83424825
      0.95024750	     -2.54018768	     -1.65794240	     -2.74222915	      3.83169034
      0.95040301	     -2.53301333	     -1.65314287	     -2.73427756	      3.82913880
      0.95057789	     -2.52501297	     -1.64777487	     -2.72538300	      3.82627752
      0.95075276	     -2.51708349	     -1.64243790	     -2.71653856	      3.82342523
      0.95092764	     -2.50922415	     -1.63713180	     -2.70774383	      3.82058252
      0.95108328	     -2.50228767	     -1.63243532	     -2.69995822	      3.81806082
      0.95123892	     -2.49540549	     -1.62776304	     -2.69221141	      3.81554738
      0.95139456	     -2.48857689	     -1.62311482	     -2.68450311	      3.81304232
      0.95156366	     -2.48121786	     -1.61809173	     -2.67617147	      3.81033057
      0.95173276	     -2.47392066	     -1.61309677	     -2.66788462	      3.80762938
      0.95190186	     -2.46668470	     -1.60812978	     -2.65964224	      3.80493924
      0.95207096	     -2.45950910	     -1.60319060	     -2.65144398	      3.80226024
      0.95221085	     -2.45361815	     -1.59912545	     -2.64469484	      3.80005279
      0.95235074	     -2.44776763	     -1.59507914	     -2.63797549	      3.79785334
      0.95253303	     -2.44020426	     -1.58983475	     -2.62926420	      3.79499975
      0.95271532	     -2.43270806	     -1.58462203	     -2.62060274	      3.79216037
      0.95285305	     -2.42708821	     -1.58070430	     -2.61409111	      3.79002472
      0.95299078	     -2.42150585	     -1.57680447	     -2.60760753	      3.78789747
      0.95317360	     -2.41415391	     -1.57165580	     -2.59904500	      3.78508733
      0.95335641	     -2.40686659	     -1.56653834	     -2.59053120	      3.78229249
      0.95349308	     -2.40146045	     -1.56273281	     -2.58419787	      3.78021336
      0.95362974	     -2.39608963	     -1.55894455	     -2.57789138	      3.77814301
      0.95381300	     -2.38894300	     -1.55389193	     -2.56947700	      3.77538104
      0.95399626	     -2.38185853	     -1.54887004	     -2.56111021	      3.77263529
      0.95412931	     -2.37675333	     -1.54524296	     -2.55506495	      3.77065212
      0.95426237	     -2.37168019	     -1.54163191	     -2.54904443	      3.76867767
      0.95444662	     -2.36470771	     -1.53665790	     -2.54074816	      3.76595828
      0.95463087	     -2.35779542	     -1.53171433	     -2.53249868	      3.76325598
      0.95476180	     -2.35291969	     -1.52821974	     -2.52666469	      3.76134632
      0.95489273	     -2.34807369	     -1.52474037	     -2.52085400	      3.75944543
      0.95507746	     -2.34128675	     -1.51985717	     -2.51269522	      3.75677867
      0.95526219	     -2.33455778	     -1.51500396	     -2.50458221	      3.75412968
      0.95539084	     -2.32990550	     -1.51164167	     -2.49895892	      3.75229556
      0.95551949	     -2.32528073	     -1.50829378	     -2.49335753	      3.75047015
      0.95570454	     -2.31867618	     -1.50350319	     -2.48533845	      3.74785992
      0.95588959	     -2.31212739	     -1.49874210	     -2.47736408	      3.74526799
      0.95601650	     -2.30766812	     -1.49549383	     -2.47192079	      3.74350116
      0.95614342	     -2.30323451	     -1.49225930	     -2.46649824	      3.74174300
      0.95632880	     -2.29680407	     -1.48755913	     -2.45861449	      3.73919063
      0.95651418	     -2.29042729	     -1.48288798	     -2.45077442	      3.73665695
      0.95663892	     -2.28616653	     -1.47976114	     -2.44552347	      3.73496283
      0.95676366	     -2.28192955	     -1.47664730	     -2.44029204	      3.73327722
      0.95694899	     -2.27567797	     -1.47204476	     -2.43255512	      3.73078870
      0.95713433	     -2.26947787	     -1.46747064	     -2.42486072	      3.72831915
      0.95725823	     -2.26536141	     -1.46442847	     -2.41974033	      3.72667893
      0.95738213	     -2.26126748	     -1.46139889	     -2.41463869	      3.72504721
      0.95756817	     -2.25516240	     -1.45687344	     -2.40701353	      3.72261332
      0.95773384	     -2.24976793	     -1.45286730	     -2.40025867	      3.72046228
      0.95787780	     -2.24511204	     -1.44940402	     -2.39441549	      3.71860564
      0.95802175	     -2.24048535	     -1.44595739	     -2.38859699	      3.71676061
      0.95820280	     -2.23470777	     -1.44164625	     -2.38131414	      3.71445687
      0.95833754	     -2.23043742	     -1.43845479	     -2.37591920	      3.71275433
      0.95847228	     -2.22619199	     -1.43527772	     -2.37054547	      3.71106213
      0.95863854	     -2.22098737	     -1.43137716	     -2.36394372	      3.70898821
      0.95880330	     -2.21586631	     -1.42753313	     -2.35743291	      3.70694845
      0.95896806	     -2.21078128	     -1.42371028	     -2.35095320	      3.70492404
      0.95913282	     -2.20573202	     -1.41990850	     -2.34450438	      3.70291513
      0.95926978	     -2.20156158	     -1.41676417	     -2.33916707	      3.70125683
      0.95940674	     -2.19741539	     -1.41363426	     -2.33385084	      3.69960926
      0.95954370	     -2.19329315	     -1.41051871	     -2.32855558	      3.69797232
      0.95972395	     -2.18790399	     -1.40644002	     -2.32161810	      3.69583420
      0.95987848	     -2.18331623	     -1.40296295	     -2.31569913	      3.69401583
      0.96003302	     -2.17875815	     -1.39950389	     -2.30980634	      3.69221112
      0.96018755	     -2.17422932	     -1.39606274	     -2.30393956	      3.69041989
      0.96032478	     -2.17023200	     -1.39302184	     -2.29875134	      3.68884069
      0.96046201	     -2.16625733	     -1.38999493	     -2.29358339	      3.68727212
      0.96064008	     -2.16113327	     -1.38608790	     -2.28690738	      3.68525273
      0.96077667	     -2.15722836	     -1.38310695	     -2.28180958	      3.68371593
      0.96091325	     -2.15334537	     -1.38013967	     -2.27673151	      3.68218979
      0.96104984	     -2.14948401	     -1.37718599	     -2.27167305	      3.68067420
      0.96122877	     -2.14445797	     -1.37333703	     -2.26507572	      3.67870474
      0.96137889	     -2.14026947	     -1.37012580	     -2.25956656	      3.67706639
      0.96152900	     -2.13610646	     -1.36693077	     -2.25408065	      3.67544087
      0.96167912	     -2.13196855	     -1.36375185	     -2.24861784	      3.67382800
      0.96182924	     -2.12785566	     -1.36058897	     -2.24317800	      3.67222794
      0.96197935	     -2.12376740	     -1.35744206	     -2.23776100	      3.67064050
      0.96212947	     -2.11970370	     -1.35431104	     -2.23236669	      3.66906585
      0.96227958	     -2.11566417	     -1.35119583	     -2.22699494	      3.66750377
      0.96242970	     -2.11164875	     -1.34809637	     -2.22164562	      3.66595448
      0.96257981	     -2.10765704	     -1.34501256	     -2.21631859	      3.66441771
      0.96271064	     -2.10419747	     -1.34233765	     -2.21169401	      3.66308877
      0.96284147	     -2.10075562	     -1.33967453	     -2.20708618	      3.66176935
      0.96302013	     -2.09608405	     -1.33605684	     -2.20082078	      3.65998311
      0.96315556	     -2.09256432	     -1.33332890	     -2.19609177	      3.65864083
      0.96329100	     -2.08906317	     -1.33061343	     -2.19138040	      3.65730885
      0.96342643	     -2.08558037	     -1.32791036	     -2.18668656	      3.65598703
      0.96360240	     -2.08108234	     -1.32441665	     -2.18061383	      3.65428484
      0.96374631	     -2.07742634	     -1.32157485	     -2.17566917	      3.65290546
      0.96389023	     -2.07379058	     -1.31874685	     -2.17074396	      3.65153763
      0.96403414	     -2.07017477	     -1.31593260	     -2.16583811	      3.65018118
      0.96417805	     -2.06657884	     -1.31313203	     -2.16095149	      3.64883622
      0.96432197	     -2.06300253	     -1.31034508	     -2.15608401	      3.64750263
      0.96446588	     -2.05944574	     -1.30757169	     -2.15123555	      3.64618048
      0.96460979	     -2.05590824	     -1.30481180	     -2.14640601	      3.64486965
      0.96476914	     -2.05201369	     -1.30177155	     -2.14108041	      3.64343153
      0.96492849	     -2.04814233	     -1.29874770	     -2.13577773	      3.64200722
      0.96505409	     -2.04510725	     -1.29637580	     -2.13161425	      3.64089445
      0.96517969	     -2.04208633	     -1.29401400	     -2.12746485	      3.63979021
      0.96536358	     -2.03768881	     -1.29057417	     -2.12141493	      3.63818902
      0.96549277	     -2.03461726	     -1.28817040	     -2.11718253	      3.63707505
      0.96562196	     -2.03156040	     -1.28577716	     -2.11296479	      3.63597020
      0.96578281	     -2.02777460	     -1.28281202	     -2.10773371	      3.63460713
      0.96593622	     -2.02418476	     -1.27999912	     -2.10276555	      3.63332018
      0.96608963	     -2.02061498	     -1.27720086	     -2.09781772	      3.63204585
      0.96624304	     -2.01706520	     -1.27441718	     -2.09289009	      3.63078427
      0.96637216	     -2.01409260	     -1.27208540	     -2.08875809	      3.62973209
      0.96650129	     -2.01113395	     -1.26976385	     -2.08464025	      3.62868892
      0.96663041	     -2.00818906	     -1.26745250	     -2.08053650	      3.62765463
      0.96681034	     -2.00410850	     -1.26424880	     -2.07484175	      3.62622835
      0.96694623	     -2.00104383	     -1.26184203	     -2.07055844	      3.62516244
      0.96708213	     -1.99799410	     -1.25944640	     -2.06629047	      3.62410641
      0.96721802	     -1.99495908	     -1.25706185	     -2.06203778	      3.62306013
      0.96739386	     -1.99105367	     -1.25399273	     -2.05655751	      3.62172087
      0.96751493	     -1.98837894	     -1.25189038	     -2.05279915	      3.62080824
      0.96763599	     -1.98571568	     -1.24979671	     -2.04905272	      3.61990339
      0.96780186	     -1.98208519	     -1.24694226	     -2.04393910	      3.61867617
      0.96796179	     -1.97860447	     -1.24420514	     -2.03902924	      3.61750653
      0.96812173	     -1.97514314	     -1.24148294	     -2.03413984	      3.61635024
      0.96825231	     -1.97233159	     -1.23927152	     -2.03016313	      3.61541620
      0.96838288	     -1.96953272	     -1.23706995	     -2.02619992	      3.61449100
      0.96854858	     -1.96599929	     -1.23429038	     -2.02119006	      3.61332980
      0.96868079	     -1.96319434	     -1.23208382	     -2.01720805	      3.61241342
      0.96881300	     -1.96040220	     -1.22988723	     -2.01323967	      3.61150618
      0.96894522	     -1.95762267	     -1.22770059	     -2.00928483	      3.61060794
      0.96912353	     -1.95389386	     -1.22476715	     -2.00397234	      3.60941086
      0.96924206	     -1.95142771	     -1.22282714	     -2.00045450	      3.60862413
      0.96936059	     -1.94897153	     -1.22089501	     -1.99694738	      3.60784469
      0.96952745	     -1.94553046	     -1.21818832	     -1.99202824	      3.60675961
      0.96968715	     -1.94225513	     -1.21561221	     -1.98733978	      3.60573446
      0.96984685	     -1.93899733	     -1.21305022	     -1.98267047	      3.60472230
      0.96997478	     -1.93640048	     -1.21100821	     -1.97894411	      3.60392102
      0.97010270	     -1.93381468	     -1.20897518	     -1.97522992	      3.60312801
      0.97026769	     -1.93049597	     -1.20636628	     -1.97045743	      3.60211757
      0.97039894	     -1.92786867	     -1.20430132	     -1.96667495	      3.60132351
      0.97053020	     -1.92525285	     -1.20224569	     -1.96290508	      3.60053824
      0.97066145	     -1.92264831	     -1.20019934	     -1.95914775	      3.59976162
      0.97083493	     -1.91922320	     -1.19750888	     -1.95420084	      3.59874857
      0.97095409	     -1.91688190	     -1.19567025	     -1.95081564	      3.59806147
      0.97107324	     -1.91454976	     -1.19383917	     -1.94744061	      3.59738155
      0.97123544	     -1.91138966	     -1.19135870	     -1.94286263	      3.59646743
      0.97138905	     -1.90841242	     -1.18902249	     -1.93854451	      3.59561392
      0.97154265	     -1.90544994	     -1.18669865	     -1.93424304	      3.59477214
      0.97167005	     -1.90300408	     -1.18478065	     -1.93068802	      3.59408297
      0.97179744	     -1.90056821	     -1.18287108	     -1.92714434	      3.59340182
      0.97195714	     -1.89752884	     -1.18048924	     -1.92271813	      3.59255940
      0.97208920	     -1.89502722	     -1.17852960	     -1.91907138	      3.59187229
      0.97222125	     -1.89253620	     -1.17657892	     -1.91543663	      3.59119388
      0.97235331	     -1.89005560	     -1.17463716	     -1.91181384	      3.59052402
      0.97251477	     -1.88703689	     -1.17227518	     -1.90740067	      3.58971680
      0.97263830	     -1.88473746	     -1.17047681	     -1.90403585	      3.58910773
      0.97276184	     -1.88244702	     -1.16868616	     -1.90068133	      3.58850623
      0.97291374	     -1.87964304	     -1.16649504	     -1.89657094	      3.58777689
      0.97305816	     -1.87698934	     -1.16442237	     -1.89267697	      3.58709394
      0.97320259	     -1.87434756	     -1.16236011	     -1.88879689	      3.58642112
      0.97334701	     -1.87171772	     -1.16030820	     -1.88493062	      3.58575856
      0.97347046	     -1.86947920	     -1.15856254	     -1.88163689	      3.58520022
      0.97359390	     -1.86724928	     -1.15682439	     -1.87835316	      3.58464936
      0.97371734	     -1.86502784	     -1.15509371	     -1.87507939	      3.58410587
      0.97390437	     -1.86167831	     -1.15248577	     -1.87013822	      3.58329656
      0.97401454	     -1.85971410	     -1.15095744	     -1.86723806	      3.58282767
      0.97412472	     -1.85775656	     -1.14943500	     -1.86434571	      3.58236470
      0.97429827	     -1.85468632	     -1.14704867	     -1.85980537	      3.58164728
      0.97442104	     -1.85252407	     -1.14536920	     -1.85660491	      3.58114850
      0.97466987	     -1.84816657	     -1.14198755	     -1.85014790	      3.58015991
      0.97476656	     -1.84648211	     -1.14068143	     -1.84764935	      3.57978371
      0.97488895	     -1.84435703	     -1.13903453	     -1.84449513	      3.57931401
      0.97510182	     -1.84067947	     -1.13618688	     -1.83903127	      3.57851412
      0.97533057	     -1.83675369	     -1.13315053	     -1.83319124	      3.57767865
      0.97543466	     -1.83497610	     -1.13177687	     -1.83054433	      3.57730677
      0.97556158	     -1.83281621	     -1.13010886	     -1.82732611	      3.57686027
      0.97574051	     -1.82978477	     -1.12776976	     -1.82280542	      3.57624378
      0.97586752	     -1.82764269	     -1.12611837	     -1.81960836	      3.57581535
      0.97599453	     -1.82550865	     -1.12447436	     -1.81642103	      3.57539461
      0.97612155	     -1.82338254	     -1.12283771	     -1.81324340	      3.57498145
      0.97629122	     -1.82055468	     -1.12066276	     -1.80901352	      3.57444148
      0.97640544	     -1.81865886	     -1.11920597	     -1.80617571	      3.57408555
      0.97651965	     -1.81676938	     -1.11775505	     -1.80334564	      3.57373582
      0.97667915	     -1.81414128	     -1.11573872	     -1.79940647	      3.57325768
      0.97682671	     -1.81172081	     -1.11388351	     -1.79577561	      3.57282602
      0.97697427	     -1.80931060	     -1.11203797	     -1.79215746	      3.57240451
      0.97709720	     -1.80731048	     -1.11050780	     -1.78915281	      3.57206120
      0.97722013	     -1.80531736	     -1.10898429	     -1.78615690	      3.57172489
      0.97737243	     -1.80285779	     -1.10710598	     -1.78245725	      3.57131808
      0.97750255	     -1.80076485	     -1.10550926	     -1.77930697	      3.57097904
      0.97763267	     -1.79867970	     -1.10391992	     -1.77616635	      3.57064795
      0.97776279	     -1.79660220	     -1.10233793	     -1.77303536	      3.57032468
      0.97789291	     -1.79453239	     -1.10076326	     -1.76991395	      3.57000934
      0.97802303	     -1.79247014	     -1.09919589	     -1.76680209	      3.56970181
      0.97818044	     -1.78998564	     -1.09730959	     -1.76305045	      3.56934037
      0.97829592	     -1.78816969	     -1.09593234	     -1.76030670	      3.56908242
      0.97841141	     -1.78635966	     -1.09456078	     -1.75757035	      3.56883069
      0.97856378	     -1.78398043	     -1.09275982	     -1.75397137	      3.56850797
      0.97870566	     -1.78177401	     -1.09109158	     -1.75063153	      3.56821714
      0.97884755	     -1.77957622	     -1.08943181	     -1.74730273	      3.56793553
      0.97897216	     -1.77765318	     -1.08798107	     -1.74438827	      3.56769594
      0.97909677	     -1.77573670	     -1.08653680	     -1.74148225	      3.56746343
      0.97922138	     -1.77382683	     -1.08509898	     -1.73858463	      3.56723810
      0.97937472	     -1.77148561	     -1.08333852	     -1.73503052	      3.56697058
      0.97950477	     -1.76950768	     -1.08185301	     -1.73202603	      3.56675221
      0.97963482	     -1.76753672	     -1.08037444	     -1.72903058	      3.56654152
      0.97976488	     -1.76557279	     -1.07890279	     -1.72604412	      3.56633865
      0.97989493	     -1.76361575	     -1.07743803	     -1.72306662	      3.56614347
      0.98002498	     -1.76166564	     -1.07598014	     -1.72009804	      3.56595607
      0.98015503	     -1.75972235	     -1.07452908	     -1.71713833	      3.56577636
      0.98028508	     -1.75778591	     -1.07308483	     -1.71418747	      3.56560442
      0.98041513	     -1.75585620	     -1.07164737	     -1.71124542	      3.56544016
      0.98054519	     -1.75393325	     -1.07021667	     -1.70831213	      3.56528365
      0.98067524	     -1.75201696	     -1.06879270	     -1.70538757	      3.56513481
      0.98083228	     -1.74971189	     -1.06708217	     -1.70186767	      3.56496541
      0.98094258	     -1.74809859	     -1.06588657	     -1.69940296	      3.56485306
      0.98105288	     -1.74649006	     -1.06469576	     -1.69694445	      3.56474630
      0.98120848	     -1.74422888	     -1.06302401	     -1.69348675	      3.56460507
      0.98135198	     -1.74215169	     -1.06149057	     -1.69030863	      3.56448458
      0.98149549	     -1.74008230	     -1.05996513	     -1.68714086	      3.56437338
      0.98161404	     -1.73837869	     -1.05871098	     -1.68453170	      3.56428863
      0.98173259	     -1.73668033	     -1.05746224	     -1.68192956	      3.56421019
      0.98188108	     -1.73456061	     -1.05590585	     -1.67868027	      3.56412097
      0.98200942	     -1.73273502	     -1.05456740	     -1.67588054	      3.56405183
      0.98213776	     -1.73091556	     -1.05323523	     -1.67308893	      3.56399022
      0.98226610	     -1.72910210	     -1.05190932	     -1.67030539	      3.56393598
      0.98239444	     -1.72729472	     -1.05058965	     -1.66752989	      3.56388924
      0.98252278	     -1.72549326	     -1.04927620	     -1.66476239	      3.56384989
      0.98265112	     -1.72369780	     -1.04796894	     -1.66200288	      3.56381802
      0.98277947	     -1.72190822	     -1.04666784	     -1.65925130	      3.56379353
      0.98290781	     -1.72012455	     -1.04537290	     -1.65650764	      3.56377652
      0.98303615	     -1.71834669	     -1.04408407	     -1.65377185	      3.56376688
      0.98316449	     -1.71657468	     -1.04280135	     -1.65104391	      3.56376471
      0.98329283	     -1.71480842	     -1.04152471	     -1.64832378	      3.56376991
      0.98342117	     -1.71304794	     -1.04025413	     -1.64561144	      3.56378257
      0.98354951	     -1.71129313	     -1.03898957	     -1.64290684	      3.56380260
      0.98367785	     -1.70954405	     -1.03773104	     -1.64020996	      3.56383008
      0.98380619	     -1.70780058	     -1.03647849	     -1.63752077	      3.56386491
      0.98393454	     -1.70606276	     -1.03523191	     -1.63483923	      3.56390720
      0.98406288	     -1.70433049	     -1.03399127	     -1.63216532	      3.56395685
      0.98419122	     -1.70260382	     -1.03275656	     -1.62949900	      3.56401394
      0.98431956	     -1.70088263	     -1.03152776	     -1.62684025	      3.56407837
      0.98444790	     -1.69916697	     -1.03030484	     -1.62418903	      3.56415026
      0.98457624	     -1.69745674	     -1.02908777	     -1.62154530	      3.56422948
      0.98470458	     -1.69575197	     -1.02787655	     -1.61890906	      3.56431615
      0.98483292	     -1.69405257	     -1.02667114	     -1.61628025	      3.56441015
      0.98496126	     -1.69235858	     -1.02547154	     -1.61365885	      3.56451160
      0.98508961	     -1.69066989	     -1.02427770	     -1.61104484	      3.56462038
      0.98521795	     -1.68898656	     -1.02308963	     -1.60843818	      3.56473661
      0.98534629	     -1.68730847	     -1.02190728	     -1.60583884	      3.56486015
      0.98547463	     -1.68563568	     -1.02073066	     -1.60324680	      3.56499116
      0.98560297	     -1.68396806	     -1.01955972	     -1.60066202	      3.56512946
      0.98573131	     -1.68230570	     -1.01839447	     -1.59808448	      3.56527524
      0.98585965	     -1.68064843	     -1.01723486	     -1.59551414	      3.56542831
      0.98598799	     -1.67899639	     -1.01608088	     -1.59295098	      3.56558885
      0.98611633	     -1.67734937	     -1.01493252	     -1.59039497	      3.56575668
      0.98622958	     -1.67590037	     -1.01392387	     -1.58814551	      3.56591098
      0.98634283	     -1.67445526	     -1.01291956	     -1.58590157	      3.56607097
      0.98648619	     -1.67263151	     -1.01165438	     -1.58306880	      3.56628180
      0.98662955	     -1.67081396	     -1.01039611	     -1.58024482	      3.56650177
      0.98673504	     -1.66948060	     -1.00947465	     -1.57817247	      3.56666959
      0.98684052	     -1.66815054	     -1.00855690	     -1.57610484	      3.56684234
      0.98700062	     -1.66613834	     -1.00717113	     -1.57297583	      3.56711409
      0.98712696	     -1.66455570	     -1.00608350	     -1.57051410	      3.56733661
      0.98725331	     -1.66297783	     -1.00500114	     -1.56805905	      3.56756636
      0.98737965	     -1.66140461	     -1.00392404	     -1.56561067	      3.56780320
      0.98750600	     -1.65983612	     -1.00285217	     -1.56316893	      3.56804727
      0.98763234	     -1.65827222	     -1.00178551	     -1.56073380	      3.56829843
      0.98775869	     -1.65671300	     -1.00072405	     -1.55830525	      3.56855683
      0.98788503	     -1.65515833	     -0.99966778	     -1.55588327	      3.56882231
      0.98801138	     -1.65360830	     -0.99861666	     -1.55346782	      3.56909504
      0.98813772	     -1.65206275	     -0.99757069	     -1.55105888	      3.56937485
      0.98826406	     -1.65052181	     -0.99652985	     -1.54865643	      3.56966193
      0.98839041	     -1.64898530	     -0.99549411	     -1.54626044	      3.56995607
      0.98851675	     -1.64745335	     -0.99446347	     -1.54387088	      3.57025750
      0.98862995	     -1.64608450	     -0.99354436	     -1.54173537	      3.57053357
      0.98874315	     -1.64471926	     -0.99262931	     -1.53960498	      3.57081547
      0.98885636	     -1.64335754	     -0.99171831	     -1.53747970	      3.57110310
      0.98901926	     -1.64140418	     -0.99041441	     -1.53443025	      3.57152718
      0.98912918	     -1.64009021	     -0.98953930	     -1.53237854	      3.57182002
      0.98923910	     -1.63877957	     -0.98866796	     -1.53033160	      3.57211836
      0.98938503	     -1.63704459	     -0.98751699	     -1.52762140	      3.57252281
      0.98951335	     -1.63552368	     -0.98651032	     -1.52524500	      3.57288644
      0.98964168	     -1.63400715	     -0.98550875	     -1.52287503	      3.57325745
      0.98977001	     -1.63249506	     -0.98451226	     -1.52051144	      3.57363595
      0.98989833	     -1.63098729	     -0.98352083	     -1.51815423	      3.57402180
      0.99001075	     -1.62967008	     -0.98265646	     -1.51609445	      3.57436601
      0.99012317	     -1.62835614	     -0.98179594	     -1.51403952	      3.57471586
      0.99026188	     -1.62673945	     -0.98073943	     -1.51151057	      3.57515548
      0.99040060	     -1.62512773	     -0.97968876	     -1.50898895	      3.57560373
      0.99050550	     -1.62391227	     -0.97889809	     -1.50708689	      3.57594857
      0.99061040	     -1.62269961	     -0.97811072	     -1.50518898	      3.57629834
      0.99076290	     -1.62094178	     -0.97697200	     -1.50243731	      3.57681575
      0.99087170	     -1.61969125	     -0.97616382	     -1.50047945	      3.57194412
      0.99098050	     -1.61844376	     -0.97535918	     -1.49852601	      3.49917271
      0.99114380	     -1.61657703	     -0.97415813	     -1.49560245	      3.23889141
      0.99126453	     -1.61520117	     -0.97327519	     -1.49344723	      2.93701804
      0.99138527	     -1.61382890	     -0.97239656	     -1.49129740	      2.54861250
      0.99150600	     -1.61246026	     -0.97152222	     -1.48915295	      2.07959561
      0.99162674	     -1.61109514	     -0.97065216	     -1.48701385	      1.53589077
      0.99177948	     -1.60937322	     -0.96955754	     -1.48431534	      0.75015420
      0.99188260	     -1.60821381	     -0.96882237	     -1.48249833	      0.16321269
      0.99198572	     -1.60705693	     -0.96809027	     -1.48068519	     -0.46526197
      0.99213580	     -1.60537758	     -0.96703025	     -1.47805325	     -1.44717618
      0.99226828	     -1.60389935	     -0.96609983	     -1.47573656	     -2.37299688
      0.99240077	     -1.60242498	     -0.96517440	     -1.47342618	     -3.34716562
      0.99251594	     -1.60114649	     -0.96437396	     -1.47142289	     -4.22836086
      0.99263111	     -1.59987079	     -0.96357723	     -1.46942432	     -5.13738778
      0.99274628	     -1.59859790	     -0.96278420	     -1.46743048	     -6.07055228
      0.99288969	     -1.59701666	     -0.96180183	     -1.46495427	     -7.26107071
      0.99300791	     -1.59571624	     -0.96099622	     -1.46291837	     -8.26224532
      0.99312614	     -1.59441852	     -0.96019442	     -1.46088739	     -9.27782913
      0.99324436	     -1.59312351	     -0.95939639	     -1.45886130	    -10.30489525
      0.99336259	     -1.59183108	     -0.95860210	     -1.45684009	    -11.34076070
      0.99350820	     -1.59024275	     -0.95762890	     -1.45435728	    -12.62510132
      0.99361568	     -1.58907279	     -0.95691415	     -1.45252947	    -13.57681768
      0.99372316	     -1.58790485	     -0.95620242	     -1.45070564	    -14.53004883
      0.99386313	     -1.58638662	     -0.95527994	     -1.44833628	    -15.77156675
      0.99400311	     -1.58487161	     -0.95436246	     -1.44597364	    -17.01067747
      0.99410908	     -1.58372671	     -0.95367120	     -1.44418953	    -17.94564700
      0.99421504	     -1.58258357	     -0.95298274	     -1.44240925	    -18.87695734
      0.99435520	     -1.58107410	     -0.95207639	     -1.44006038	    -20.10174310
      0.99448221	     -1.57970857	     -0.95125914	     -1.43793741	    -21.20351824
      0.99460923	     -1.57834520	     -0.95044577	     -1.43581986	    -22.29631651
      0.99473625	     -1.57698404	     -0.94963624	     -1.43370773	    -23.37914189
      0.99484525	     -1.57581759	     -0.94894459	     -1.43189959	    -24.29970496
      0.99495424	     -1.57465265	     -0.94825570	     -1.43009540	    -25.21177467
      0.99508669	     -1.57323895	     -0.94742225	     -1.42790837	    -26.30799510
      0.99521914	     -1.57182729	     -0.94659277	     -1.42572714	    -27.39029622
      0.99533216	     -1.57062409	     -0.94588800	     -1.42387032	    -28.30241590
      0.99544519	     -1.56942227	     -0.94518603	     -1.42201770	    -29.20358977
      0.99555822	     -1.56822171	     -0.94448683	     -1.42016926	    -30.09350721
      0.99570339	     -1.56668148	     -0.94359274	     -1.41780114	    -31.21960977
      0.99581403	     -1.56550895	     -0.94291433	     -1.41600104	    -32.06470421
      0.99592467	     -1.56433753	     -0.94223845	     -1.41420490	    -32.89825497
      0.99605848	     -1.56292201	     -0.94142430	     -1.41203776	    -33.89076711
      0.99619230	     -1.56150796	     -0.94061374	     -1.40987638	    -34.86588240
      0.99629747	     -1.56039748	     -0.93997915	     -1.40818170	    -35.61991122
      0.99640264	     -1.55928782	     -0.93934671	     -1.40649056	    -36.36297449
      0.99654000	     -1.55783966	     -0.93852389	     -1.40428718	    -37.31681121
      0.99666541	     -1.55651844	     -0.93777568	     -1.40228057	    -38.17119104
      0.99679083	     -1.55519810	     -0.93703035	     -1.40027894	    -39.00971264
      0.99691625	     -1.55387868	     -0.93628785	     -1.39828226	    -39.83233806
      0.99702395	     -1.55274613	     -0.93565240	     -1.39657145	    -40.52611520
      0.99713166	     -1.55161418	     -0.93501897	     -1.39486427	    -41.20816267
      0.99726294	     -1.55023520	     -0.93424960	     -1.39278842	    -42.02362320
      0.99739422	     -1.54885695	     -0.93348311	     -1.39071793	    -42.82173723
      0.99750539	     -1.54769025	     -0.93283622	     -1.38896875	    -43.48409923
      0.99761656	     -1.54652401	     -0.93219131	     -1.38722338	    -44.13413388
      0.99772773	     -1.54535812	     -0.93154834	     -1.38548183	    -44.77191001
      0.99787360	     -1.54382885	     -0.93070755	     -1.38320239	    -45.59030769
      0.99798257	     -1.54268680	     -0.93008159	     -1.38150393	    -46.18807617
      0.99809153	     -1.54154505	     -0.92945737	     -1.37980910	    -46.77434855
      0.99822504	     -1.54014638	     -0.92869487	     -1.37773741	    -47.47715677
      0.99835855	     -1.53874803	     -0.92793488	     -1.37567113	    -48.16305550
      0.99846128	     -1.53767221	     -0.92735179	     -1.37408495	    -48.67942132
      0.99856401	     -1.53659654	     -0.92677013	     -1.37250194	    -49.18600309
      0.99870203	     -1.53515136	     -0.92599077	     -1.37037998	    -49.85143466
      0.99882700	     -1.53384298	     -0.92528723	     -1.36846363	    -50.43907933
      0.99895197	     -1.53253459	     -0.92458564	     -1.36655193	    -51.01282262
      0.99907693	     -1.53122626	     -0.92388594	     -1.36464486	    -51.57287505
      0.99918160	     -1.53013038	     -0.92330133	     -1.36305116	    -52.03156595
      0.99928627	     -1.52903451	     -0.92271799	     -1.36146070	    -52.48093366
      0.99941865	     -1.52764832	     -0.92198195	     -1.35945369	    -53.03614412
      0.99955103	     -1.52626202	     -0.92124782	     -1.35745183	    -53.57691952
      0.99965976	     -1.52512320	     -0.92064624	     -1.35581143	    -54.01047797
      0.99976850	     -1.52398428	     -0.92004588	     -1.35417447	    -54.43463452
      0.99987723	     -1.52284517	     -0.91944671	     -1.35254094	    -54.84954243
      1.00002720	     -1.52127376	     -0.91862220	     -1.35029349	    -55.40691911
      1.00013291	     -1.52016578	     -0.91804226	     -1.34871313	    -55.78964226
      1.00023863	     -1.51905763	     -0.91746336	     -1.34713598	    -56.16411075
      1.00037431	     -1.51763498	     -0.91672180	     -1.34511646	    -56.63285939
      1.00050999	     -1.51621197	     -0.91598184	     -1.34310219	    -57.08854161
      1.00060922	     -1.51517101	     -0.91544168	     -1.34163250	    -57.41367434
      1.00070844	     -1.51412985	     -0.91490232	     -1.34016560	    -57.73209356
      1.00084939	     -1.51265031	     -0.91413741	     -1.33808650	    -58.17312463
      1.00097539	     -1.51132730	     -0.91345492	     -1.33623272	    -58.55635720
      1.00110140	     -1.51000381	     -0.91277358	     -1.33438340	    -58.92943943
      1.00121171	     -1.50884476	     -0.91217798	     -1.33276799	    -59.24791621
      1.00132202	     -1.50768529	     -0.91158319	     -1.33115596	    -59.55893873
      1.00143233	     -1.50652547	     -0.91098919	     -1.32954733	    -59.86265633
      1.00156948	     -1.50508297	     -0.91025176	     -1.32755212	    -60.23028322
      1.00168249	     -1.50389385	     -0.90964492	     -1.32591188	    -60.52510953
      1.00179551	     -1.50270425	     -0.90903881	     -1.32427516	    -60.81276742
      1.00190852	     -1.50151425	     -0.90843340	     -1.32264195	    -61.09340845
      1.00202153	     -1.50032376	     -0.90782866	     -1.32101223	    -61.36718194
      1.00216207	     -1.49884281	     -0.90707755	     -1.31899055	    -61.69825967
      1.00226490	     -1.49775861	     -0.90652852	     -1.31751458	    -61.93410238
      1.00236774	     -1.49667407	     -0.90597996	     -1.31604147	    -62.16463551
      1.00250244	     -1.49525282	     -0.90526210	     -1.31411620	    -62.45874926
      1.00263714	     -1.49383092	     -0.90454498	     -1.31219582	    -62.74416379
      1.00273806	     -1.49276510	     -0.90400815	     -1.31076021	    -62.95243967
      1.00283898	     -1.49169892	     -0.90347169	     -1.30932733	    -63.15605245
      1.00297437	     -1.49026797	     -0.90275254	     -1.30740934	    -63.42204200
      1.00309674	     -1.48897410	     -0.90210309	     -1.30568007	    -63.65554342
      1.00321910	     -1.48767960	     -0.90145408	     -1.30395476	    -63.88265705
      1.00334147	     -1.48638458	     -0.90080548	     -1.30223342	    -64.10353536
      1.00344480	     -1.48529046	     -0.90025805	     -1.30078287	    -64.28531428
      1.00354813	     -1.48419596	     -0.89971087	     -1.29933512	    -64.46284086
      1.00367660	     -1.48283466	     -0.89903094	     -1.29753918	    -64.67774304
      1.00380506	     -1.48147275	     -0.89835133	     -1.29574754	    -64.88636774
      1.00391325	     -1.48032524	     -0.89777920	     -1.29424200	    -65.05731291
      1.00402144	     -1.47917731	     -0.89720725	     -1.29273950	    -65.22400955
      1.00412963	     -1.47802890	     -0.89663547	     -1.29124002	    -65.38654767
      1.00427048	     -1.47653320	     -0.89589131	     -1.28929246	    -65.59206042
      1.00437567	     -1.47541553	     -0.89533563	     -1.28784116	    -65.74117029
      1.00448087	     -1.47429747	     -0.89478003	     -1.28639269	    -65.88661388
      1.00461041	     -1.47292006	     -0.89409596	     -1.28461290	    -66.06079028
      1.00473996	     -1.47154205	     -0.89341198	     -1.28283738	    -66.22965771
      1.00484104	     -1.47046630	     -0.89287829	     -1.28145489	    -66.35782443
      1.00494212	     -1.46939020	     -0.89234461	     -1.28007499	    -66.48290130
      1.00507368	     -1.46798905	     -0.89165002	     -1.27828287	    -66.64116318
      1.00519450	     -1.46670181	     -0.89101213	     -1.27664097	    -66.78208858
      1.00531532	     -1.46541401	     -0.89037419	     -1.27500274	    -66.91889295
      1.00543613	     -1.46412574	     -0.88973617	     -1.27336815	    -67.05167116
      1.00553885	     -1.46302998	     -0.88919363	     -1.27198126	    -67.16146345
      1.00564157	     -1.46193390	     -0.88865101	     -1.27059700	    -67.26846761
      1.00576824	     -1.46058165	     -0.88798169	     -1.26889349	    -67.39666886
      1.00589492	     -1.45922890	     -0.88731218	     -1.26719394	    -67.52081089
      1.00600265	     -1.45807799	     -0.88674264	     -1.26575168	    -67.62326461
      1.00611038	     -1.45692675	     -0.88617293	     -1.26431226	    -67.72290946
      1.00621811	     -1.45577511	     -0.88560304	     -1.26287569	    -67.81980158
      1.00635553	     -1.45430557	     -0.88487580	     -1.26104731	    -67.93948870
      1.00646046	     -1.45318305	     -0.88432026	     -1.25965431	    -68.02799025
      1.00656539	     -1.45206023	     -0.88376450	     -1.25826398	    -68.11404422
      1.00669247	     -1.45069996	     -0.88309112	     -1.25658377	    -68.21505092
      1.00681955	     -1.44933925	     -0.88241738	     -1.25490746	    -68.31261656
      1.00692086	     -1.44825411	     -0.88187999	     -1.25357387	    -68.38798362
      1.00702216	     -1.44716873	     -0.88134233	     -1.25224274	    -68.46125195
      1.00715074	     -1.44579069	     -0.88065953	     -1.25055676	    -68.55128324
      1.00727933	     -1.44441225	     -0.87997627	     -1.24887472	    -68.63806889
      1.00738289	     -1.44330172	     -0.87942562	     -1.24752288	    -68.70565484
      1.00748644	     -1.44219096	     -0.87887465	     -1.24617357	    -68.77121940
      1.00761226	     -1.44084112	     -0.87820482	     -1.24453773	    -68.84820522
      1.00773807	     -1.43949094	     -0.87753447	     -1.24290561	    -68.92232323
      1.00784181	     -1.43837730	     -0.87698131	     -1.24156260	    -68.98132489
      1.00794555	     -1.43726346	     -0.87642777	     -1.24022211	    -69.03845114
      1.00807011	     -1.43592580	     -0.87576265	     -1.23861598	    -69.10460728
      1.00819466	     -1.43458786	     -0.87509695	     -1.23701346	    -69.16816091
      1.00829944	     -1.43346210	     -0.87453650	     -1.23566822	    -69.21964517
      1.00840421	     -1.43233618	     -0.87397562	     -1.23432552	    -69.26935575
      1.00850899	     -1.43121002	     -0.87341428	     -1.23298535	    -69.31732247
      1.00865171	     -1.42967579	     -0.87264894	     -1.23116395	    -69.37990493
      1.00875367	     -1.42857943	     -0.87210162	     -1.22986555	    -69.42270680
      1.00885563	     -1.42748294	     -0.87155385	     -1.22856953	    -69.46394610
      1.00898521	     -1.42608914	     -0.87085700	     -1.22692581	    -69.51414129
      1.00911479	     -1.42469513	     -0.87015937	     -1.22528592	    -69.56190111
      1.00921163	     -1.42365314	     -0.86963749	     -1.22406285	    -69.59603203
      1.00930848	     -1.42261106	     -0.86911516	     -1.22284190	    -69.62884850
      1.00944154	     -1.42117900	     -0.86839672	     -1.22116774	    -69.67182954
      1.00956177	     -1.41988492	     -0.86774681	     -1.21965847	    -69.70860074
      1.00968200	     -1.41859063	     -0.86709615	     -1.21815245	    -69.74344747
      1.00978909	     -1.41743768	     -0.86651596	     -1.21681368	    -69.77289308
      1.00989618	     -1.41628457	     -0.86593515	     -1.21547746	    -69.80086042
      1.01000327	     -1.41513140	     -0.86535372	     -1.21414380	    -69.82737144
      1.01013228	     -1.41374213	     -0.86465250	     -1.21254063	    -69.85740323
      1.01024137	     -1.41256725	     -0.86405879	     -1.21118779	    -69.88120151
      1.01035046	     -1.41139225	     -0.86346441	     -1.20983757	    -69.90355823
      1.01045955	     -1.41021722	     -0.86286934	     -1.20848996	    -69.92449414
      1.01056864	     -1.40904210	     -0.86227358	     -1.20714496	    -69.94402953
      1.01070164	     -1.40760949	     -0.86154634	     -1.20550878	    -69.96597916
      1.01080194	     -1.40652894	     -0.86099714	     -1.20427733	    -69.98119713
      1.01090224	     -1.40544840	     -0.86044734	     -1.20304806	    -69.99528200
      1.01102997	     -1.40407234	     -0.85974630	     -1.20148581	    -70.01160032
      1.01115770	     -1.40269630	     -0.85904423	     -1.19992709	    -70.02613247
      1.01125601	     -1.40163713	     -0.85850316	     -1.19872975	    -70.03611860
      1.01135432	     -1.40057801	     -0.85796146	     -1.19753448	    -70.04507516
      1.01148301	     -1.39919157	     -0.85725141	     -1.19597297	    -70.05526354
      1.01160005	     -1.39793078	     -0.85660474	     -1.19455598	    -70.06303705
      1.01171708	     -1.39666998	     -0.85595715	     -1.19314191	    -70.06940926
      1.01183412	     -1.39540928	     -0.85530863	     -1.19173074	    -70.07439873
      1.01193563	     -1.39431576	     -0.85474536	     -1.19050906	    -70.07762082
      1.01203714	     -1.39322232	     -0.85418138	     -1.18928955	    -70.07982785
      1.01213866	     -1.39212892	     -0.85361668	     -1.18807221	    -70.08103119
      1.01228399	     -1.39056366	     -0.85280694	     -1.18633313	    -70.08102884
      1.01238398	     -1.38948680	     -0.85224896	     -1.18513920	    -70.07986233
      1.01248397	     -1.38841004	     -0.85169026	     -1.18394735	    -70.07775783
      1.01261348	     -1.38701561	     -0.85096559	     -1.18240686	    -70.07365431
      1.01274298	     -1.38562136	     -0.85023969	     -1.18086984	    -70.06801504
      1.01283574	     -1.38462272	     -0.84971896	     -1.17977102	    -70.06304313
      1.01292850	     -1.38362420	     -0.84919759	     -1.17867397	    -70.05730117
      1.01306467	     -1.38215850	     -0.84843102	     -1.17706668	    -70.04749213
      1.01318525	     -1.38086086	     -0.84775106	     -1.17564665	    -70.03745242
      1.01330583	     -1.37956336	     -0.84706998	     -1.17422960	    -70.02615694
      1.01340932	     -1.37844993	     -0.84648452	     -1.17301572	    -70.01547215
      1.01351281	     -1.37733660	     -0.84589821	     -1.17180402	    -70.00388277
      1.01361630	     -1.37622344	     -0.84531105	     -1.17059450	    -69.99139802
      1.01375035	     -1.37478178	     -0.84454923	     -1.16903102	    -69.97391051
      1.01385703	     -1.37363475	     -0.84394195	     -1.16778942	    -69.95894473
      1.01396370	     -1.37248787	     -0.84333373	     -1.16655011	    -69.94305944
      1.01407038	     -1.37134120	     -0.84272459	     -1.16531308	    -69.92626421
      1.01417706	     -1.37019471	     -0.84211451	     -1.16407833	    -69.90856857
      1.01431404	     -1.36872280	     -0.84132970	     -1.16249609	    -69.88454001
      1.01441049	     -1.36768664	     -0.84077618	     -1.16138432	    -69.86675148
      1.01450693	     -1.36665068	     -0.84022188	     -1.16027439	    -69.84825128
      1.01463769	     -1.36524643	     -0.83946911	     -1.15877253	    -69.82204512
      1.01475205	     -1.36401857	     -0.83880953	     -1.15746177	    -69.79807633
      1.01486642	     -1.36279094	     -0.83814881	     -1.15615357	    -69.77314071
      1.01498078	     -1.36156364	     -0.83748695	     -1.15484795	    -69.74724941
      1.01509514	     -1.36033655	     -0.83682393	     -1.15354488	    -69.72041369
      1.01519376	     -1.35927862	     -0.83625123	     -1.15242318	    -69.69652111
      1.01529239	     -1.35822087	     -0.83567765	     -1.15130338	    -69.67194163
      1.01541675	     -1.35688746	     -0.83495316	     -1.14989407	    -69.63998038
      1.01554111	     -1.35555437	     -0.83422727	     -1.14848775	    -69.60695279
      1.01563578	     -1.35453977	     -0.83367369	     -1.14741909	    -69.58110223
      1.01573046	     -1.35352535	     -0.83311928	     -1.14635217	    -69.55464839
      1.01586300	     -1.35210562	     -0.83234175	     -1.14486141	    -69.51661309
      1.01597791	     -1.35087510	     -0.83166634	     -1.14357171	    -69.48270501
      1.01609282	     -1.34964497	     -0.83098968	     -1.14228452	    -69.44794261
      1.01619562	     -1.34854464	     -0.83038323	     -1.14113503	    -69.41612665
      1.01629843	     -1.34744464	     -0.82977578	     -1.13998754	    -69.38364467
      1.01640124	     -1.34634489	     -0.82916731	     -1.13884205	    -69.35050523
      1.01653247	     -1.34494161	     -0.82838917	     -1.13738282	    -69.30726339
      1.01663485	     -1.34384706	     -0.82778090	     -1.13624657	    -69.27280329
      1.01673723	     -1.34275286	     -0.82717161	     -1.13511229	    -69.23771924
      1.01683962	     -1.34165893	     -0.82656129	     -1.13397997	    -69.20202001
      1.01697607	     -1.34020149	     -0.82574626	     -1.13247389	    -69.15349968
      1.01707518	     -1.33914326	     -0.82515314	     -1.13138219	    -69.11759600
      1.01717429	     -1.33808536	     -0.82455904	     -1.13029232	    -69.08114346
      1.01729935	     -1.33675084	     -0.82380795	     -1.12891964	    -69.03437480
      1.01742441	     -1.33541686	     -0.82305529	     -1.12754986	    -68.98676222
      1.01751686	     -1.33443102	     -0.82249788	     -1.12653913	    -68.95103333
      1.01760931	     -1.33344549	     -0.82193959	     -1.12552998	    -68.91485957
      1.01774065	     -1.33204579	     -0.82114491	     -1.12409896	    -68.86271573
      1.01785688	     -1.33080767	     -0.82044020	     -1.12283525	    -68.81585215
      1.01797310	     -1.32956996	     -0.81973408	     -1.12157401	    -68.76832699
      1.01807729	     -1.32846092	     -0.81909991	     -1.12044551	    -68.72517480
      1.01818148	     -1.32735220	     -0.81846459	     -1.11931899	    -68.68151329
      1.01828566	     -1.32624389	     -0.81782813	     -1.11819443	    -68.63735314
      1.01838985	     -1.32513594	     -0.81719052	     -1.11707183	    -68.59270523
      1.01852399	     -1.32371011	     -0.81636791	     -1.11562942	    -68.53452256
      1.01862048	     -1.32268478	     -0.81577495	     -1.11459379	    -68.49219224
      1.01871697	     -1.32165981	     -0.81518099	     -1.11355982	    -68.44947403
      1.01884360	     -1.32031523	     -0.81439999	     -1.11220546	    -68.39284082
      1.01897023	     -1.31897128	     -0.81361724	     -1.11085396	    -68.33557561
      1.01906147	     -1.31800323	     -0.81305214	     -1.10988190	    -68.29393320
      1.01915271	     -1.31703553	     -0.81248612	     -1.10891132	    -68.25198125
      1.01928504	     -1.31563267	     -0.81166362	     -1.10750636	    -68.19060726
      1.01940088	     -1.31440512	     -0.81094195	     -1.10627892	    -68.13637532
      1.01951672	     -1.31317805	     -0.81021878	     -1.10505384	    -68.08169223
      1.01962039	     -1.31208048	     -0.80957037	     -1.10395955	    -68.03238932
      1.01972405	     -1.31098330	     -0.80892073	     -1.10286714	    -67.98275034
      1.01982771	     -1.30988658	     -0.80826988	     -1.10177661	    -67.93278725
      1.01993138	     -1.30879028	     -0.80761780	     -1.10068795	    -67.88251217
      1.02006439	     -1.30738423	     -0.80677928	     -1.09929377	    -67.81756416
      1.02016046	     -1.30636916	     -0.80617241	     -1.09828876	    -67.77036455
      1.02025653	     -1.30535452	     -0.80556447	     -1.09728535	    -67.72293058
      1.02038218	     -1.30402793	     -0.80476768	     -1.09597529	    -67.66055025
      1.02050784	     -1.30270206	     -0.80396905	     -1.09466795	    -67.59780769
      1.02059879	     -1.30174278	     -0.80338985	     -1.09372341	    -67.55218192
      1.02068973	     -1.30078390	     -0.80280968	     -1.09278027	    -67.50638628
      1.02082083	     -1.29940227	     -0.80197164	     -1.09142322	    -67.44008953
      1.02093589	     -1.29819036	     -0.80123447	     -1.09023464	    -67.38164883
      1.02105095	     -1.29697900	     -0.80049571	     -1.08904830	    -67.32298590
      1.02115412	     -1.29589332	     -0.79983193	     -1.08798641	    -67.27020765
      1.02125730	     -1.29480808	     -0.79916686	     -1.08692633	    -67.21727648
      1.02136047	     -1.29372335	     -0.79850051	     -1.08586803	    -67.16420449
      1.02146364	     -1.29263909	     -0.79783287	     -1.08481152	    -67.11100380
      1.02159544	     -1.29125482	     -0.79697816	     -1.08346454	    -67.04287801
      1.02169109	     -1.29025054	     -0.79635644	     -1.08248868	    -66.99332487
      1.02178675	     -1.28924672	     -0.79573361	     -1.08151433	    -66.94369411
      1.02191137	     -1.28793969	     -0.79492056	     -1.08024736	    -66.87894033
      1.02203598	     -1.28663344	     -0.79410561	     -1.07898296	    -66.81409163
      1.02212687	     -1.28568111	     -0.79350997	     -1.07806234	    -66.76674387
      1.02221776	     -1.28472921	     -0.79291331	     -1.07714309	    -66.71936448
      1.02234722	     -1.28337412	     -0.79206171	     -1.07583615	    -66.65184353
      1.02246142	     -1.28217939	     -0.79130871	     -1.07468548	    -66.59225559
      1.02257562	     -1.28098527	     -0.79055407	     -1.07353694	    -66.53266290
      1.02267836	     -1.27991163	     -0.78987378	     -1.07250552	    -66.47906119
      1.02278110	     -1.27883849	     -0.78919216	     -1.07147582	    -66.42547868
      1.02288384	     -1.27776592	     -0.78850920	     -1.07044784	    -66.37192604
      1.02298658	     -1.27669386	     -0.78782489	     -1.06942157	    -66.31841385
      1.02311698	     -1.27533395	     -0.78695438	     -1.06812140	    -66.25056643
      1.02321228	     -1.27434063	     -0.78631681	     -1.06717295	    -66.20104629
      1.02330758	     -1.27334782	     -0.78567808	     -1.06622596	    -66.15158913
      1.02343106	     -1.27206221	     -0.78484880	     -1.06500119	    -66.08761827
      1.02355453	     -1.27077745	     -0.78401754	     -1.06377886	    -66.02378337
      1.02364556	     -1.26983071	     -0.78340341	     -1.06287922	    -65.97681630
      1.02373660	     -1.26888446	     -0.78278821	     -1.06198090	    -65.92993866
      1.02386410	     -1.26755984	     -0.78192471	     -1.06072489	    -65.86444202
      1.02397736	     -1.26638405	     -0.78115595	     -1.05961143	    -65.80643783
      1.02409061	     -1.26520893	     -0.78038551	     -1.05849999	    -65.74860739
      1.02420387	     -1.26403459	     -0.77961339	     -1.05739058	    -65.69096206
      1.02429727	     -1.26306664	     -0.77897537	     -1.05647719	    -65.64357089
      1.02439067	     -1.26209922	     -0.77833620	     -1.05556517	    -65.59631946
      1.02451163	     -1.26084705	     -0.77750671	     -1.05438605	    -65.53534228
      1.02462387	     -1.25968586	     -0.77673524	     -1.05329391	    -65.47898715
      1.02473612	     -1.25852536	     -0.77596209	     -1.05220373	    -65.42286342
      1.02484836	     -1.25736566	     -0.77518727	     -1.05111551	    -65.36698061
      1.02494170	     -1.25640184	     -0.77454170	     -1.05021211	    -65.32070238
      1.02503504	     -1.25543858	     -0.77389497	     -1.04931005	    -65.27460236
      1.02515530	     -1.25419822	     -0.77305997	     -1.04814977	    -65.21547600
      1.02526734	     -1.25304339	     -0.77228026	     -1.04707075	    -65.16067101
      1.02537939	     -1.25188929	     -0.77149886	     -1.04599366	    -65.10614742
      1.02548021	     -1.25085151	     -0.77079431	     -1.04502611	    -65.05733334
      1.02558103	     -1.24981433	     -0.77008839	     -1.04406012	    -65.00875902
      1.02568185	     -1.24877781	     -0.76938109	     -1.04309568	    -64.96042979
      1.02580335	     -1.24752950	     -0.76852690	     -1.04193547	    -64.90252093
      1.02590604	     -1.24647514	     -0.76780334	     -1.04095656	    -64.85386370
      1.02600874	     -1.24542142	     -0.76707835	     -1.03997925	    -64.80547738
      1.02611143	     -1.24436840	     -0.76635193	     -1.03900353	    -64.75736678
      1.02621413	     -1.24331603	     -0.76562407	     -1.03802939	    -64.70953656
      1.02633979	     -1.24202932	     -0.76473151	     -1.03683959	    -64.65139903
      1.02643456	     -1.24105955	     -0.76405693	     -1.03594382	    -64.60783942
      1.02652933	     -1.24009040	     -0.76338112	     -1.03504939	    -64.56452990
      1.02664981	     -1.23885914	     -0.76252018	     -1.03391423	    -64.50983581
      1.02677030	     -1.23762889	     -0.76165726	     -1.03278123	    -64.45555672
      1.02686241	     -1.23668888	     -0.76099615	     -1.03191642	    -64.41433973
      1.02695453	     -1.23574948	     -0.76033387	     -1.03105286	    -64.37337094
      1.02707695	     -1.23450197	     -0.75945195	     -1.02990720	    -64.31931442
      1.02718766	     -1.23337469	     -0.75865262	     -1.02887302	    -64.27081368
      1.02729837	     -1.23224822	     -0.75785160	     -1.02784065	    -64.22268214
      1.02740907	     -1.23112265	     -0.75704890	     -1.02681007	    -64.17492296
      1.02750429	     -1.23015519	     -0.75635714	     -1.02592511	    -64.13414565
      1.02759951	     -1.22918840	     -0.75566413	     -1.02504147	    -64.09364774
      1.02771512	     -1.22801545	     -0.75482107	     -1.02397041	    -64.04485699
      1.02783073	     -1.22684349	     -0.75397616	     -1.02290129	    -63.99648323
      1.02792928	     -1.22584512	     -0.75325442	     -1.02199141	    -63.95557633
      1.02802783	     -1.22484749	     -0.75253134	     -1.02108294	    -63.91497566
      1.02812639	     -1.22385054	     -0.75180692	     -1.02017586	    -63.87468252
      1.02825393	     -1.22256141	     -0.75086741	     -1.01900404	    -63.82299528
      1.02835067	     -1.22158439	     -0.75015331	     -1.01811679	    -63.78413771
      1.02844741	     -1.22060809	     -0.74943791	     -1.01723088	    -63.74557964
      1.02856462	     -1.21942611	     -0.74856939	     -1.01615930	    -63.69926493
      1.02868183	     -1.21824520	     -0.74769897	     -1.01508968	    -63.65339205
      1.02877377	     -1.21731952	     -0.74701484	     -1.01425201	    -63.61771780
      1.02886571	     -1.21639452	     -0.74632955	     -1.01341553	    -63.58231631
      1.02898613	     -1.21518400	     -0.74543025	     -1.01232181	    -63.53636418
      1.02909619	     -1.21407855	     -0.74460651	     -1.01132392	    -63.49477319
      1.02920625	     -1.21297400	     -0.74378109	     -1.01032773	    -63.45357403
      1.02931632	     -1.21187043	     -0.74295399	     -1.00933325	    -63.41276667
      1.02941036	     -1.21092813	     -0.74224590	     -1.00848482	    -63.37820776
      1.02950441	     -1.20998656	     -0.74153660	     -1.00763763	    -63.34393470
      1.02961995	     -1.20883075	     -0.74066352	     -1.00659854	    -63.30222080
      1.02973549	     -1.20767603	     -0.73978859	     -1.00556130	    -63.26093747
      1.02983315	     -1.20670075	     -0.73904758	     -1.00468600	    -63.22637719
      1.02993081	     -1.20572626	     -0.73830526	     -1.00381202	    -63.19212356
      1.03002847	     -1.20475252	     -0.73756161	     -1.00293936	    -63.15817606
      1.03015639	     -1.20347827	     -0.73658556	     -1.00179832	    -63.11417297
      1.03025209	     -1.20252574	     -0.73585383	     -1.00094610	    -63.08159309
      1.03034780	     -1.20157399	     -0.73512082	     -1.00009514	    -63.04930497
      1.03046500	     -1.20040938	     -0.73422139	     -0.99905469	    -63.01015849
      1.03058221	     -1.19924593	     -0.73332005	     -0.99801612	    -62.97144691
      1.03067297	     -1.19834578	     -0.73262082	     -0.99721322	    -62.94176976
      1.03076372	     -1.19744635	     -0.73192046	     -0.99641145	    -62.91235154
      1.03088441	     -1.19625129	     -0.73098732	     -0.99534696	    -62.87363018
      1.03099420	     -1.19516523	     -0.73013671	     -0.99438032	    -62.83880037
      1.03110399	     -1.19408013	     -0.72928442	     -0.99341530	    -62.80434490
      1.03121378	     -1.19299610	     -0.72843047	     -0.99245191	    -62.77026200
      1.03130637	     -1.19208266	     -0.72770903	     -0.99164073	    -62.74180798
      1.03139895	     -1.19116999	     -0.72698640	     -0.99083071	    -62.71361654
      1.03151497	     -1.19002734	     -0.72607924	     -0.98981731	    -62.67865976
      1.03163099	     -1.18888588	     -0.72517021	     -0.98880571	    -62.64411116
      1.03172732	     -1.18793892	     -0.72441402	     -0.98796712	    -62.61573324
      1.03182365	     -1.18699280	     -0.72365655	     -0.98712977	    -62.58763369
      1.03191998	     -1.18604746	     -0.72289780	     -0.98629364	    -62.55981109
      1.03205015	     -1.18477128	     -0.72187044	     -0.98516571	    -62.52265096
      1.03214430	     -1.18384918	     -0.72112597	     -0.98435134	    -62.49608673
      1.03223845	     -1.18292788	     -0.72038027	     -0.98353813	    -62.46978229
      1.03235676	     -1.18177117	     -0.71944145	     -0.98251785	    -62.43708925
      1.03247508	     -1.18061573	     -0.71850070	     -0.98149940	    -62.40478636
      1.03256366	     -1.17975142	     -0.71779512	     -0.98073810	    -62.38084709
      1.03265224	     -1.17888783	     -0.71708846	     -0.97997782	    -62.35711034
      1.03277509	     -1.17769120	     -0.71610658	     -0.97892504	    -62.32451106
      1.03288533	     -1.17661859	     -0.71522375	     -0.97798201	    -62.29556393
      1.03299558	     -1.17554701	     -0.71433925	     -0.97704056	    -62.26689215
      1.03309425	     -1.17458887	     -0.71354619	     -0.97619926	    -62.24145287
      1.03319292	     -1.17363156	     -0.71275180	     -0.97535922	    -62.21621451
      1.03329159	     -1.17267515	     -0.71195609	     -0.97452043	    -62.19116783
      1.03339026	     -1.17171959	     -0.71115904	     -0.97368289	    -62.16630369
      1.03351943	     -1.17047001	     -0.71011363	     -0.97258835	    -62.13401456
      1.03361012	     -1.16959356	     -0.70937831	     -0.97182117	    -62.11151161
      1.03370081	     -1.16871789	     -0.70864187	     -0.97105503	    -62.08913812
      1.03382257	     -1.16754332	     -0.70765135	     -0.97002804	    -62.05929019
      1.03394433	     -1.16637013	     -0.70665882	     -0.96900294	    -62.02964632
      1.03403067	     -1.16553906	     -0.70595385	     -0.96827724	    -62.00874223
      1.03411700	     -1.16470870	     -0.70524788	     -0.96755248	    -61.98792645
      1.03424353	     -1.16349289	     -0.70421136	     -0.96649194	    -61.95756529
      1.03435427	     -1.16243012	     -0.70330251	     -0.96556549	    -61.93112632
      1.03446500	     -1.16136842	     -0.70239199	     -0.96464058	    -61.90479664
      1.03456282	     -1.16043145	     -0.70158623	     -0.96382476	    -61.88161725
      1.03466065	     -1.15949531	     -0.70077919	     -0.96301013	    -61.85850533
      1.03475847	     -1.15856007	     -0.69997085	     -0.96219670	    -61.83545254
      1.03487719	     -1.15742625	     -0.69898816	     -0.96121116	    -61.80754432
      1.03497635	     -1.15648026	     -0.69816594	     -0.96038935	    -61.78428150
      1.03507550	     -1.15553514	     -0.69734240	     -0.95956876	    -61.76105231
      1.03517466	     -1.15459094	     -0.69651754	     -0.95874938	    -61.73784830
      1.03527381	     -1.15364761	     -0.69569136	     -0.95793122	    -61.71466114
      1.03539861	     -1.15246158	     -0.69464961	     -0.95690315	    -61.68548744
      1.03548994	     -1.15159454	     -0.69388595	     -0.95615204	    -61.66413792
      1.03558127	     -1.15072828	     -0.69312118	     -0.95540195	    -61.64278046
      1.03570026	     -1.14960077	     -0.69212310	     -0.95442621	    -61.61493184
      1.03581925	     -1.14847457	     -0.69112312	     -0.95345219	    -61.58704513
      1.03590602	     -1.14765411	     -0.69039274	     -0.95274302	    -61.56667812
      1.03599278	     -1.14683437	     -0.68966135	     -0.95203476	    -61.54627828
      1.03611687	     -1.14566325	     -0.68861367	     -0.95102350	    -61.51703782
      1.03622557	     -1.14463840	     -0.68769412	     -0.95013906	    -61.49134462
      1.03633428	     -1.14361459	     -0.68677299	     -0.94925605	    -61.46557003
      1.03644299	     -1.14259190	     -0.68585029	     -0.94837447	    -61.43970411
      1.03653319	     -1.14174407	     -0.68508346	     -0.94764404	    -61.41816528
      1.03662340	     -1.14089701	     -0.68431556	     -0.94691459	    -61.39655127
      1.03673946	     -1.13980817	     -0.68332593	     -0.94597746	    -61.36862179
      1.03685552	     -1.13872057	     -0.68233451	     -0.94504194	    -61.34054731
      1.03694743	     -1.13786003	     -0.68154805	     -0.94430216	    -61.31820264
      1.03703935	     -1.13700029	     -0.68076046	     -0.94356339	    -61.29575438
      1.03715485	     -1.13592094	     -0.67976916	     -0.94263645	    -61.26738985
      1.03727036	     -1.13484281	     -0.67877609	     -0.94171108	    -61.23884250
      1.03735988	     -1.13400800	     -0.67800520	     -0.94099498	    -61.21658504
      1.03744940	     -1.13317394	     -0.67723325	     -0.94027982	    -61.19420671
      1.03756772	     -1.13207260	     -0.67621132	     -0.93933602	    -61.16443546
      1.03768604	     -1.13097253	     -0.67518752	     -0.93839387	    -61.13443425
      1.03777393	     -1.13015618	     -0.67442586	     -0.93769512	    -61.11199524
      1.03786181	     -1.12934054	     -0.67366317	     -0.93699728	    -61.08941947
      1.03798301	     -1.12821681	     -0.67260970	     -0.93603639	    -61.05805454
      1.03808926	     -1.12723281	     -0.67168461	     -0.93519546	    -61.03033100
      1.03819550	     -1.12624975	     -0.67075800	     -0.93435585	    -61.00238689
      1.03830175	     -1.12526771	     -0.66982990	     -0.93351754	    -60.97421555
      1.03839618	     -1.12439561	     -0.66900371	     -0.93277351	    -60.94897994
      1.03849062	     -1.12352431	     -0.66817632	     -0.93203052	    -60.92355534
      1.03858505	     -1.12265375	     -0.66734775	     -0.93128855	    -60.89793751
      1.03870960	     -1.12150673	     -0.66625311	     -0.93031150	    -60.86384687
      1.03880490	     -1.12063000	     -0.66541418	     -0.92956516	    -60.83752623
      1.03890020	     -1.11975406	     -0.66457404	     -0.92881985	    -60.81099532
      1.03899549	     -1.11887887	     -0.66373269	     -0.92807557	    -60.78425035
      1.03912147	     -1.11772309	     -0.66261859	     -0.92709325	    -60.74855951
      1.03921444	     -1.11687099	     -0.66179507	     -0.92636950	    -60.72197274
      1.03930740	     -1.11601965	     -0.66097040	     -0.92564673	    -60.69517130
      1.03942294	     -1.11496261	     -0.65994392	     -0.92474986	    -60.66156021
      1.03952665	     -1.11401473	     -0.65902099	     -0.92394608	    -60.63109874
      1.03963036	     -1.11306770	     -0.65809661	     -0.92314351	    -60.60035857
      1.03973407	     -1.11212159	     -0.65717079	     -0.92234215	    -60.56933621
      1.03983777	     -1.11117630	     -0.65624352	     -0.92154199	    -60.53802849
      1.03992997	     -1.11033673	     -0.65541798	     -0.92083167	    -60.50995443
      1.04002216	     -1.10949781	     -0.65459130	     -0.92012230	    -60.48165052
      1.04013345	     -1.10848612	     -0.65359191	     -0.91926731	    -60.44717688
      1.04024474	     -1.10747537	     -0.65259085	     -0.91841369	    -60.41236279
      1.04033656	     -1.10664217	     -0.65176361	     -0.91771038	    -60.38337878
      1.04042839	     -1.10580960	     -0.65093522	     -0.91700801	    -60.35415986
      1.04054185	     -1.10478174	     -0.64991001	     -0.91614139	    -60.31772800
      1.04065532	     -1.10375484	     -0.64888305	     -0.91527618	    -60.28093368
      1.04074315	     -1.10296073	     -0.64808696	     -0.91460746	    -60.25220371
      1.04083097	     -1.10216717	     -0.64728982	     -0.91393958	    -60.22325498
      1.04095014	     -1.10109139	     -0.64620654	     -0.91303471	    -60.18362467
      1.04106931	     -1.10001666	     -0.64512131	     -0.91213139	    -60.14358971
      1.04115279	     -1.09926454	     -0.64436000	     -0.91149956	    -60.11530520
      1.04123626	     -1.09851290	     -0.64359774	     -0.91086850	    -60.08682180
      1.04136419	     -1.09736208	     -0.64242774	     -0.90990287	    -60.04278552
      1.04146906	     -1.09641949	     -0.64146687	     -0.90911255	    -60.00633530
      1.04157393	     -1.09547775	     -0.64050450	     -0.90832341	    -59.96957193
      1.04167881	     -1.09453678	     -0.63954062	     -0.90753547	    -59.93249617
      1.04178368	     -1.09359667	     -0.63857523	     -0.90674870	    -59.89510893
      1.04187413	     -1.09278651	     -0.63774146	     -0.90607115	    -59.86261710
      1.04196457	     -1.09197699	     -0.63690657	     -0.90539448	    -59.82989534
      1.04207676	     -1.09097365	     -0.63586941	     -0.90455635	    -59.78898926
      1.04218894	     -1.08997124	     -0.63483051	     -0.90371956	    -59.74773305
      1.04227974	     -1.08916058	     -0.63398842	     -0.90304331	    -59.71408853
      1.04237054	     -1.08835054	     -0.63314519	     -0.90236793	    -59.68021761
      1.04248397	     -1.08733931	     -0.63209010	     -0.90152539	    -59.63758553
      1.04259740	     -1.08632901	     -0.63103323	     -0.90068421	    -59.59460558
      1.04268488	     -1.08555046	     -0.63021697	     -0.90003644	    -59.56122519
      1.04277236	     -1.08477248	     -0.62939965	     -0.89938948	    -59.52764159
      1.04289038	     -1.08372368	     -0.62829527	     -0.89851791	    -59.48201374
      1.04300840	     -1.08267586	     -0.62718895	     -0.89764781	    -59.43602378
      1.04309260	     -1.08192884	     -0.62639847	     -0.89702795	    -59.40299434
      1.04317680	     -1.08118234	     -0.62560700	     -0.89640882	    -59.36978485
      1.04330112	     -1.08008095	     -0.62443656	     -0.89549603	    -59.32042525
      1.04340585	     -1.07915396	     -0.62344888	     -0.89472833	    -59.27854771
      1.04351058	     -1.07822766	     -0.62245966	     -0.89396178	    -59.23640298
      1.04361531	     -1.07730212	     -0.62146890	     -0.89319636	    -59.19399511
      1.04370909	     -1.07647391	     -0.62058041	     -0.89251195	    -59.15580161
      1.04380287	     -1.07564631	     -0.61969068	     -0.89182843	    -59.11740359
      1.04389664	     -1.07481926	     -0.61879970	     -0.89114583	    -59.07880428
      1.04401642	     -1.07376379	     -0.61765994	     -0.89027533	    -59.02921796
      1.04411146	     -1.07292687	     -0.61675405	     -0.88958562	    -58.98964468
      1.04420651	     -1.07209055	     -0.61584688	     -0.88889683	    -58.94987591
      1.04430155	     -1.07125477	     -0.61493842	     -0.88820896	    -58.90991531
      1.04442073	     -1.07020760	     -0.61379746	     -0.88734773	    -58.85954231
      1.04451401	     -1.06938850	     -0.61290295	     -0.88667461	    -58.81991097
      1.04460730	     -1.06856997	     -0.61200719	     -0.88600238	    -58.78010651
      1.04470059	     -1.06775194	     -0.61111018	     -0.88533102	    -58.74013262
      1.04482507	     -1.06666122	     -0.60991126	     -0.88443653	    -58.68653352
      1.04491743	     -1.06585248	     -0.60902022	     -0.88377384	    -58.64657786
      1.04500980	     -1.06504429	     -0.60812796	     -0.88311201	    -58.60646831
      1.04512291	     -1.06405521	     -0.60703358	     -0.88230267	    -58.55714447
      1.04522355	     -1.06317590	     -0.60605837	     -0.88158369	    -58.51307775
      1.04532419	     -1.06229715	     -0.60508169	     -0.88086573	    -58.46884316
      1.04542482	     -1.06141904	     -0.60410355	     -0.88014878	    -58.42444560
      1.04552546	     -1.06054148	     -0.60312393	     -0.87943284	    -58.37989007
      1.04562610	     -1.05966454	     -0.60214285	     -0.87871791	    -58.33518152
      1.04572673	     -1.05878814	     -0.60116029	     -0.87800399	    -58.29032501
      1.04582737	     -1.05791238	     -0.60017625	     -0.87729107	    -58.24532551
      1.04592801	     -1.05703713	     -0.59919074	     -0.87657915	    -58.20018811
      1.04602864	     -1.05616252	     -0.59820375	     -0.87586824	    -58.15491783
      1.04611893	     -1.05537829	     -0.59731700	     -0.87523129	    -58.11419446
      1.04620922	     -1.05459456	     -0.59642907	     -0.87459514	    -58.07337186
      1.04631825	     -1.05364866	     -0.59535516	     -0.87382797	    -58.02394566
      1.04642729	     -1.05270346	     -0.59427951	     -0.87306196	    -57.97438649
      1.04651904	     -1.05190849	     -0.59337294	     -0.87241823	    -57.93258146
      1.04661080	     -1.05111402	     -0.59246514	     -0.87177531	    -57.89069061
      1.04670256	     -1.05031998	     -0.59155609	     -0.87113322	    -57.84871779
      1.04682740	     -1.04924046	     -0.59031734	     -0.87026097	    -57.79148891
      1.04692013	     -1.04843906	     -0.58939566	     -0.86961401	    -57.74888881
      1.04701287	     -1.04763815	     -0.58847271	     -0.86896788	    -57.70621796
      1.04712458	     -1.04667390	     -0.58735916	     -0.86819060	    -57.65472517
      1.04722385	     -1.04581763	     -0.58636809	     -0.86750090	    -57.60889092
      1.04732313	     -1.04496184	     -0.58537555	     -0.86681215	    -57.56299003
      1.04742240	     -1.04410661	     -0.58438156	     -0.86612435	    -57.51702713
      1.04752167	     -1.04325186	     -0.58338610	     -0.86543749	    -57.47100685
      1.04762095	     -1.04239766	     -0.58238918	     -0.86475158	    -57.42493375
      1.04772022	     -1.04154394	     -0.58139080	     -0.86406661	    -57.37881240
      1.04781949	     -1.04069077	     -0.58039096	     -0.86338258	    -57.33264727
      1.04791877	     -1.03983807	     -0.57938965	     -0.86269948	    -57.28644286
      1.04801804	     -1.03898591	     -0.57838688	     -0.86201733	    -57.24020355
      1.04811731	     -1.03813422	     -0.57738264	     -0.86133610	    -57.19393375
      1.04821659	     -1.03728308	     -0.57637694	     -0.86065581	    -57.14763776
      1.04831586	     -1.03643239	     -0.57536977	     -0.85997645	    -57.10131989
      1.04841513	     -1.03558225	     -0.57436113	     -0.85929802	    -57.05498433
      1.04851440	     -1.03473256	     -0.57335102	     -0.85862052	    -57.00863531
      1.04861368	     -1.03388341	     -0.57233945	     -0.85794394	    -56.96227692
      1.04871295	     -1.03303470	     -0.57132640	     -0.85726829	    -56.91591327
      1.04881222	     -1.03218654	     -0.57031189	     -0.85659355	    -56.86954837
      1.04891150	     -1.03133882	     -0.56929591	     -0.85591974	    -56.82318620
      1.04901077	     -1.03049164	     -0.56827846	     -0.85524685	    -56.77683066
      1.04911004	     -1.02964490	     -0.56725953	     -0.85457487	    -56.73048565
      1.04920932	     -1.02879870	     -0.56623915	     -0.85390381	    -56.68415492
      1.04930859	     -1.02795292	     -0.56521728	     -0.85323366	    -56.63784228
      1.04940786	     -1.02710769	     -0.56419395	     -0.85256442	    -56.59155136
      1.04950714	     -1.02626288	     -0.56316915	     -0.85189609	    -56.54528584
      1.04960641	     -1.02541861	     -0.56214288	     -0.85122866	    -56.49904925
      1.04969536	     -1.02466247	     -0.56122205	     -0.85063140	    -56.45764688
      1.04978432	     -1.02390675	     -0.56030005	     -0.85003485	    -56.41627306
      1.04989272	     -1.02298627	     -0.55917483	     -0.84930885	    -56.36589442
      1.05000112	     -1.02206639	     -0.55804788	     -0.84858392	    -56.31556617
      1.05009201	     -1.02129554	     -0.55710166	     -0.84797695	    -56.27341213
      1.05018290	     -1.02052513	     -0.55615422	     -0.84737073	    -56.23129898
      1.05027378	     -1.01975510	     -0.55520555	     -0.84676527	    -56.18922918
      1.05039760	     -1.01870671	     -0.55391117	     -0.84594162	    -56.13198975
      1.05048927	     -1.01793099	     -0.55295141	     -0.84533274	    -56.08967104
      1.05058094	     -1.01715570	     -0.55199040	     -0.84472461	    -56.04740442
      1.05069179	     -1.01621871	     -0.55082667	     -0.84399026	    -55.99636788
      1.05079035	     -1.01538613	     -0.54979044	     -0.84333827	    -55.95105995
      1.05088891	     -1.01455398	     -0.54875276	     -0.84268714	    -55.90582082
      1.05098746	     -1.01372233	     -0.54771365	     -0.84203689	    -55.86065314
      1.05108602	     -1.01289109	     -0.54667310	     -0.84138751	    -55.81555956
      1.05118458	     -1.01206036	     -0.54563112	     -0.84073899	    -55.77054264
      1.05128314	     -1.01123005	     -0.54458771	     -0.84009134	    -55.72560490
      1.05138169	     -1.01040024	     -0.54354286	     -0.83944455	    -55.68074878
      1.05148025	     -1.00957084	     -0.54249658	     -0.83879863	    -55.63597671
      1.05157881	     -1.00874194	     -0.54144887	     -0.83815356	    -55.59129100
      1.05167737	     -1.00791346	     -0.54039973	     -0.83750936	    -55.54669397
      1.05177592	     -1.00708548	     -0.53934917	     -0.83686601	    -55.50218783
      1.05187448	     -1.00625791	     -0.53829718	     -0.83622352	    -55.45777480
      1.05197304	     -1.00543085	     -0.53724377	     -0.83558189	    -55.41345696
      1.05207160	     -1.00460419	     -0.53618894	     -0.83494110	    -55.36923642
      1.05217016	     -1.00377805	     -0.53513269	     -0.83430117	    -55.32511517
      1.05226871	     -1.00295229	     -0.53407503	     -0.83366209	    -55.28109521
      1.05236727	     -1.00212706	     -0.53301595	     -0.83302385	    -55.23717843
      1.05246583	     -1.00130222	     -0.53195546	     -0.83238647	    -55.19336673
      1.05256439	     -1.00047790	     -0.53089357	     -0.83174992	    -55.14966188
      1.05265217	     -0.99974400	     -0.52994654	     -0.83118366	    -55.11082508
      1.05273996	     -0.99901050	     -0.52899840	     -0.83061806	    -55.07207568
      1.05284812	     -0.99810724	     -0.52782869	     -0.82992212	    -55.02445558
      1.05295628	     -0.99720457	     -0.52665731	     -0.82922719	    -54.97697210
      1.05304615	     -0.99645483	     -0.52568261	     -0.82865048	    -54.93761915
      1.05313603	     -0.99570550	     -0.52470675	     -0.82807446	    -54.89836313
      1.05324400	     -0.99480586	     -0.52353299	     -0.82738344	    -54.85133711
      1.05335197	     -0.99390680	     -0.52235756	     -0.82669342	    -54.80445447
      1.05343867	     -0.99318514	     -0.52141241	     -0.82614001	    -54.76690949
      1.05352537	     -0.99246387	     -0.52046618	     -0.82558724	    -54.72945906
      1.05363702	     -0.99153558	     -0.51924616	     -0.82487638	    -54.68137500
      1.05374867	     -0.99060792	     -0.51802437	     -0.82416658	    -54.63345105
      1.05383303	     -0.98990737	     -0.51710007	     -0.82363099	    -54.59734932
      1.05391738	     -0.98920718	     -0.51617478	     -0.82309601	    -54.56134074
      1.05403311	     -0.98824713	     -0.51490375	     -0.82236305	    -54.51209405
      1.05414884	     -0.98728774	     -0.51363085	     -0.82163122	    -54.46302580
      1.05422971	     -0.98661767	     -0.51274025	     -0.82112050	    -54.42884452
      1.05431058	     -0.98594793	     -0.51184874	     -0.82061033	    -54.39475175
      1.05443311	     -0.98493369	     -0.51049615	     -0.81983835	    -54.34326292
      1.05453542	     -0.98408746	     -0.50936528	     -0.81919478	    -54.30043248
      1.05463772	     -0.98324169	     -0.50823295	     -0.81855208	    -54.25774684
      1.05474003	     -0.98239645	     -0.50709918	     -0.81791026	    -54.21520695
      1.05482977	     -0.98165536	     -0.50610343	     -0.81734795	    -54.17801099
      1.05491952	     -0.98091468	     -0.50510658	     -0.81678632	    -54.14092849
      1.05500926	     -0.98017436	     -0.50410863	     -0.81622536	    -54.10396003
      1.05513040	     -0.97917567	     -0.50275980	     -0.81546920	    -54.05423953
      1.05522168	     -0.97842359	     -0.50174215	     -0.81490024	    -54.01691460
      1.05531296	     -0.97767194	     -0.50072338	     -0.81433197	    -53.97970943
      1.05540424	     -0.97692067	     -0.49970348	     -0.81376439	    -53.94262453
      1.05552467	     -0.97593006	     -0.49835609	     -0.81301656	    -53.89387890
      1.05561389	     -0.97519660	     -0.49735666	     -0.81246331	    -53.85790315
      1.05570311	     -0.97446356	     -0.49635617	     -0.81191072	    -53.82204370
      1.05581357	     -0.97355655	     -0.49511610	     -0.81122752	    -53.77781147
      1.05591219	     -0.97274726	     -0.49400755	     -0.81061837	    -53.73847084
      1.05601081	     -0.97193839	     -0.49289770	     -0.81001001	    -53.69927375
      1.05610942	     -0.97113003	     -0.49178659	     -0.80940244	    -53.66022057
      1.05620804	     -0.97032209	     -0.49067419	     -0.80879566	    -53.62131173
      1.05630666	     -0.96951467	     -0.48956053	     -0.80818967	    -53.58254754
      1.05640528	     -0.96870765	     -0.48844560	     -0.80758447	    -53.54392837
      1.05649179	     -0.96800014	     -0.48746651	     -0.80705421	    -53.51016990
      1.05657830	     -0.96729296	     -0.48648645	     -0.80652455	    -53.47652345
      1.05668655	     -0.96640867	     -0.48525886	     -0.80586270	    -53.43458356
      1.05679479	     -0.96552492	     -0.48402977	     -0.80520179	    -53.39281960
      1.05688201	     -0.96481325	     -0.48303829	     -0.80466991	    -53.35929446
      1.05696923	     -0.96410190	     -0.48204584	     -0.80413864	    -53.32588386
      1.05707893	     -0.96320777	     -0.48079623	     -0.80347131	    -53.28402500
      1.05718863	     -0.96231418	     -0.47954511	     -0.80280493	    -53.24234771
      1.05727178	     -0.96163730	     -0.47859579	     -0.80230047	    -53.21087828
      1.05735494	     -0.96096071	     -0.47764560	     -0.80179656	    -53.17951332
      1.05747057	     -0.96002036	     -0.47632274	     -0.80109668	    -53.13606760
      1.05758621	     -0.95908062	     -0.47499822	     -0.80039786	    -53.09282410
      1.05766520	     -0.95843915	     -0.47409258	     -0.79992114	    -53.06340311
      1.05774419	     -0.95779796	     -0.47318617	     -0.79944491	    -53.03407651
      1.05786891	     -0.95678609	     -0.47175331	     -0.79869390	    -52.98795922
      1.05796981	     -0.95596810	     -0.47059286	     -0.79808728	    -52.95082597
      1.05807070	     -0.95515064	     -0.46943118	     -0.79748146	    -52.91384664
      1.05817160	     -0.95433364	     -0.46826828	     -0.79687644	    -52.87702118
      1.05827249	     -0.95351720	     -0.46710417	     -0.79627221	    -52.84034947
      1.05835771	     -0.95282795	     -0.46612000	     -0.79576249	    -52.80949567
      1.05844293	     -0.95213909	     -0.46513497	     -0.79525333	    -52.77875141
      1.05855233	     -0.95125521	     -0.46386910	     -0.79460048	    -52.73944114
      1.05866174	     -0.95037195	     -0.46260184	     -0.79394855	    -52.70031112
      1.05874732	     -0.94968144	     -0.46160960	     -0.79343926	    -52.66982901
      1.05883289	     -0.94899132	     -0.46061653	     -0.79293054	    -52.63945694
      1.05894386	     -0.94809699	     -0.45932761	     -0.79227175	    -52.60023897
      1.05905482	     -0.94720332	     -0.45803729	     -0.79161390	    -52.56120551
      1.05913676	     -0.94654373	     -0.45708356	     -0.79112872	    -52.53249961
      1.05921870	     -0.94588451	     -0.45612907	     -0.79064406	    -52.50389402
      1.05933529	     -0.94494708	     -0.45476965	     -0.78995533	    -52.46336458
      1.05943549	     -0.94414201	     -0.45360014	     -0.78936426	    -52.42869490
      1.05953569	     -0.94333740	     -0.45242952	     -0.78877396	    -52.39417446
      1.05963589	     -0.94253334	     -0.45125779	     -0.78818442	    -52.35980295
      1.05972598	     -0.94181076	     -0.45020332	     -0.78765500	    -52.32902551
      1.05981607	     -0.94108863	     -0.44914797	     -0.78712620	    -52.29836800
      1.05990617	     -0.94036689	     -0.44809173	     -0.78659801	    -52.26783020
      1.06002070	     -0.93944995	     -0.44674770	     -0.78592741	    -52.22918028
      1.06011199	     -0.93871954	     -0.44567542	     -0.78539361	    -52.19851178
      1.06020328	     -0.93798958	     -0.44460226	     -0.78486044	    -52.16796531
      1.06029457	     -0.93726001	     -0.44352821	     -0.78432790	    -52.13754063
      1.06040865	     -0.93634890	     -0.44218477	     -0.78366326	    -52.09968987
      1.06049827	     -0.93563360	     -0.44112848	     -0.78314185	    -52.07008913
      1.06058789	     -0.93491875	     -0.44007137	     -0.78262103	    -52.04060481
      1.06067751	     -0.93420428	     -0.43901344	     -0.78210082	    -52.01123665
      1.06079674	     -0.93325442	     -0.43760471	     -0.78140966	    -51.97234533
      1.06088545	     -0.93254809	     -0.43655559	     -0.78089607	    -51.94354003
      1.06097416	     -0.93184220	     -0.43550568	     -0.78038307	    -51.91484755
      1.06108264	     -0.93097956	     -0.43422082	     -0.77975659	    -51.87991617
      1.06117938	     -0.93021078	     -0.43307397	     -0.77919860	    -51.84890471
      1.06127612	     -0.92944242	     -0.43192619	     -0.77864130	    -51.81802620
      1.06137286	     -0.92867459	     -0.43077751	     -0.77808470	    -51.78728018
      1.06146961	     -0.92790719	     -0.42962793	     -0.77752878	    -51.75666627
      1.06156635	     -0.92714032	     -0.42847745	     -0.77697355	    -51.72618400
      1.06166309	     -0.92637387	     -0.42732608	     -0.77641901	    -51.69583297
      1.06175983	     -0.92560796	     -0.42617383	     -0.77586516	    -51.66561269
      1.06185657	     -0.92484247	     -0.42502071	     -0.77531198	    -51.63552275
      1.06195332	     -0.92407752	     -0.42386672	     -0.77475949	    -51.60556266
      1.06203910	     -0.92339955	     -0.42284270	     -0.77427014	    -51.57910385
      1.06212489	     -0.92272199	     -0.42181802	     -0.77378133	    -51.55274647
      1.06223082	     -0.92188581	     -0.42055177	     -0.77317845	    -51.52033873
      1.06233675	     -0.92105024	     -0.41928452	     -0.77257640	    -51.48808453
      1.06242417	     -0.92036110	     -0.41823800	     -0.77208017	    -51.46158248
      1.06251159	     -0.91967238	     -0.41719080	     -0.77158449	    -51.43518419
      1.06261778	     -0.91883624	     -0.41591778	     -0.77098309	    -51.40325498
      1.06272398	     -0.91800072	     -0.41464379	     -0.77038250	    -51.37147772
      1.06280811	     -0.91733916	     -0.41363380	     -0.76990727	    -51.34641023
      1.06289224	     -0.91667801	     -0.41262322	     -0.76943255	    -51.32143737
      1.06300253	     -0.91581179	     -0.41129749	     -0.76881097	    -51.28884189
      1.06311283	     -0.91494625	     -0.40997075	     -0.76819027	    -51.25640772
      1.06319422	     -0.91430781	     -0.40899093	     -0.76773273	    -51.23257332
      1.06327562	     -0.91366974	     -0.40801058	     -0.76727566	    -51.20882607
      1.06339092	     -0.91276655	     -0.40662107	     -0.76662906	    -51.17533857
      1.06348984	     -0.91199219	     -0.40542804	     -0.76607504	    -51.14674485
      1.06358876	     -0.91121831	     -0.40423423	     -0.76552171	    -51.11827819
      1.06368768	     -0.91044498	     -0.40303966	     -0.76496908	    -51.08993801
      1.06378661	     -0.90967210	     -0.40184433	     -0.76441713	    -51.06172376
      1.06387157	     -0.90900875	     -0.40081709	     -0.76394363	    -51.03759118
      1.06395653	     -0.90834574	     -0.39978931	     -0.76347063	    -51.01355071
      1.06406343	     -0.90751213	     -0.39849541	     -0.76287624	    -50.98343405
      1.06417032	     -0.90667908	     -0.39720067	     -0.76228265	    -50.95346191
      1.06425531	     -0.90601725	     -0.39617073	     -0.76181130	    -50.92973599
      1.06434029	     -0.90535577	     -0.39514026	     -0.76134046	    -50.90610060
      1.06444908	     -0.90450960	     -0.39382043	     -0.76073849	    -50.87597699
      1.06455787	     -0.90366401	     -0.39249976	     -0.76013733	    -50.84600032
      1.06463912	     -0.90303287	     -0.39151278	     -0.75968885	    -50.82370536
      1.06472038	     -0.90240205	     -0.39052535	     -0.75924083	    -50.80149161
      1.06483491	     -0.90151347	     -0.38913274	     -0.75861010	    -50.77031749
      1.06493342	     -0.90074977	     -0.38793431	     -0.75806835	    -50.74363374
      1.06503193	     -0.89998662	     -0.38673524	     -0.75752728	    -50.71706760
      1.06513043	     -0.89922393	     -0.38553553	     -0.75698688	    -50.69061849
      1.06522894	     -0.89846181	     -0.38433520	     -0.75644714	    -50.66428582
      1.06531387	     -0.89780507	     -0.38329977	     -0.75598231	    -50.64167490
      1.06539881	     -0.89714875	     -0.38226390	     -0.75551798	    -50.61914972
      1.06550495	     -0.89632901	     -0.38096867	     -0.75493837	    -50.59111861
      1.06561109	     -0.89550990	     -0.37967275	     -0.75435953	    -50.56322010
      1.06569626	     -0.89485311	     -0.37863253	     -0.75389568	    -50.54093227
      1.06578142	     -0.89419674	     -0.37759188	     -0.75343232	    -50.51872893
      1.06588911	     -0.89336722	     -0.37627527	     -0.75284707	    -50.49077111
      1.06599680	     -0.89253835	     -0.37495799	     -0.75226260	    -50.46294703
      1.06607849	     -0.89191001	     -0.37395839	     -0.75181981	    -50.44193116
      1.06616018	     -0.89128206	     -0.37295842	     -0.75137746	    -50.42099144
      1.06627300	     -0.89041534	     -0.37157672	     -0.75076727	    -50.39219567
      1.06638581	     -0.88954933	     -0.37019434	     -0.75015793	    -50.36354365
      1.06646391	     -0.88895022	     -0.36923702	     -0.74973664	    -50.34379386
      1.06654201	     -0.88835145	     -0.36827939	     -0.74931576	    -50.32411222
      1.06666236	     -0.88742927	     -0.36680288	     -0.74866790	    -50.29391203
      1.06676147	     -0.88667053	     -0.36558657	     -0.74813518	    -50.26916535
      1.06686057	     -0.88591229	     -0.36436977	     -0.74760312	    -50.24452663
      1.06695968	     -0.88515461	     -0.36315249	     -0.74707171	    -50.21999523
      1.06704809	     -0.88447909	     -0.36206618	     -0.74659820	    -50.19820127
      1.06713650	     -0.88380402	     -0.36097949	     -0.74612521	    -50.17649180
      1.06722490	     -0.88312934	     -0.35989245	     -0.74565274	    -50.15486644
      1.06733828	     -0.88226481	     -0.35849796	     -0.74504763	    -50.12725762
      1.06742804	     -0.88158076	     -0.35739346	     -0.74456913	    -50.10549513
      1.06751780	     -0.88089717	     -0.35628861	     -0.74409116	    -50.08381785
      1.06760756	     -0.88021399	     -0.35518341	     -0.74361372	    -50.06222536
      1.06771997	     -0.87935910	     -0.35379894	     -0.74301659	    -50.03530484
      1.06780815	     -0.87868886	     -0.35271243	     -0.74254872	    -50.01427713
      1.06789634	     -0.87801907	     -0.35162561	     -0.74208135	    -49.99332985
      1.06798452	     -0.87734967	     -0.35053848	     -0.74161449	    -49.97246259
      1.06810164	     -0.87646134	     -0.34909428	     -0.74099527	    -49.94487313
      1.06818912	     -0.87579820	     -0.34801511	     -0.74053329	    -49.92435449
      1.06827660	     -0.87513550	     -0.34693566	     -0.74007181	    -49.90391321
      1.06838314	     -0.87432898	     -0.34562073	     -0.73951049	    -49.87912367
      1.06847797	     -0.87361166	     -0.34445002	     -0.73901149	    -49.85715458
      1.06857280	     -0.87289478	     -0.34327900	     -0.73851308	    -49.83527481
      1.06866762	     -0.87217842	     -0.34210769	     -0.73801525	    -49.81348383
      1.06876245	     -0.87146250	     -0.34093609	     -0.73751800	    -49.79178114
      1.06885728	     -0.87074709	     -0.33976421	     -0.73702133	    -49.77016620
      1.06895211	     -0.87003213	     -0.33859206	     -0.73652523	    -49.74863852
      1.06904693	     -0.86931768	     -0.33741964	     -0.73602972	    -49.72719755
      1.06914176	     -0.86860367	     -0.33624697	     -0.73553478	    -49.70584281
      1.06923659	     -0.86789019	     -0.33507405	     -0.73504042	    -49.68457376
      1.06933141	     -0.86717713	     -0.33390088	     -0.73454663	    -49.66338991
      1.06942624	     -0.86646461	     -0.33272749	     -0.73405342	    -49.64229073
      1.06952107	     -0.86575251	     -0.33155387	     -0.73356078	    -49.62127572
      1.06960634	     -0.86511263	     -0.33049833	     -0.73311828	    -49.60244990
      1.06969161	     -0.86447310	     -0.32944263	     -0.73267623	    -49.58369135
      1.06979459	     -0.86370132	     -0.32816750	     -0.73214301	    -49.56112685
      1.06989756	     -0.86293007	     -0.32689214	     -0.73161047	    -49.53865928
      1.06998439	     -0.86228025	     -0.32581663	     -0.73116197	    -49.51979026
      1.07007122	     -0.86163081	     -0.32474097	     -0.73071394	    -49.50098930
      1.07015804	     -0.86098179	     -0.32366517	     -0.73026639	    -49.48225602
      1.07027558	     -0.86010384	     -0.32220869	     -0.72966131	    -49.45700466
      1.07036334	     -0.85944876	     -0.32112094	     -0.72921004	    -49.43822845
      1.07045111	     -0.85879406	     -0.32003305	     -0.72875926	    -49.41952008
      1.07055649	     -0.85800857	     -0.31872674	     -0.72821867	    -49.39714695
      1.07065033	     -0.85730950	     -0.31756324	     -0.72773782	    -49.37730360
      1.07074418	     -0.85661094	     -0.31639964	     -0.72725752	    -49.35753631
      1.07083802	     -0.85591281	     -0.31523591	     -0.72677777	    -49.33784463
      1.07093187	     -0.85521519	     -0.31407209	     -0.72629857	    -49.31822806
      1.07102571	     -0.85451800	     -0.31290817	     -0.72581991	    -49.29868614
      1.07111955	     -0.85382131	     -0.31174417	     -0.72534180	    -49.27921838
      1.07121340	     -0.85312506	     -0.31058008	     -0.72486423	    -49.25982434
      1.07130724	     -0.85242931	     -0.30941593	     -0.72438721	    -49.24050350
      1.07140109	     -0.85173399	     -0.30825171	     -0.72391074	    -49.22125543
      1.07149493	     -0.85103917	     -0.30708743	     -0.72343480	    -49.20207962
      1.07158878	     -0.85034479	     -0.30592311	     -0.72295941	    -49.18297565
      1.07168262	     -0.84965091	     -0.30475874	     -0.72248455	    -49.16394301
      1.07177646	     -0.84895746	     -0.30359434	     -0.72201024	    -49.14498127
      1.07187031	     -0.84826452	     -0.30242992	     -0.72153646	    -49.12608993
      1.07196415	     -0.84757200	     -0.30126547	     -0.72106323	    -49.10726855
      1.07205800	     -0.84687999	     -0.30010102	     -0.72059053	    -49.08851666
      1.07215184	     -0.84618841	     -0.29893657	     -0.72011836	    -49.06983381
      1.07224569	     -0.84549734	     -0.29777212	     -0.71964674	    -49.05121952
      1.07233953	     -0.84480668	     -0.29660768	     -0.71917564	    -49.03267337
      1.07243338	     -0.84411655	     -0.29544327	     -0.71870508	    -49.01419485
      1.07252722	     -0.84342682	     -0.29427888	     -0.71823506	    -48.99578356
      1.07262106	     -0.84273762	     -0.29311453	     -0.71776556	    -48.97743901
      1.07271491	     -0.84204883	     -0.29195022	     -0.71729660	    -48.95916077
      1.07280875	     -0.84136056	     -0.29078597	     -0.71682816	    -48.94094836
      1.07290260	     -0.84067270	     -0.28962177	     -0.71636026	    -48.92280137
      1.07299644	     -0.83998536	     -0.28845764	     -0.71589288	    -48.90471932
      1.07309029	     -0.83929843	     -0.28729359	     -0.71542603	    -48.88670178
      1.07318413	     -0.83861202	     -0.28612962	     -0.71495971	    -48.86874830
      1.07327798	     -0.83792602	     -0.28496573	     -0.71449392	    -48.85085844
      1.07336227	     -0.83731030	     -0.28392042	     -0.71407599	    -48.83484367
      1.07344656	     -0.83669492	     -0.28287519	     -0.71365848	    -48.81887956
      1.07354898	     -0.83594770	     -0.28160525	     -0.71315174	    -48.79954934
      1.07365140	     -0.83520101	     -0.28033546	     -0.71264562	    -48.78029287
      1.07373757	     -0.83457323	     -0.27926721	     -0.71222027	    -48.76414778
      1.07382375	     -0.83394581	     -0.27819908	     -0.71179536	    -48.74805416
      1.07390992	     -0.83331879	     -0.27713107	     -0.71137089	    -48.73201167
      1.07402654	     -0.83247090	     -0.27568600	     -0.71079717	    -48.71038329
      1.07411348	     -0.83183919	     -0.27460869	     -0.71036992	    -48.69431677
      1.07420043	     -0.83120784	     -0.27353151	     -0.70994312	    -48.67830116
      1.07430508	     -0.83044857	     -0.27223533	     -0.70943004	    -48.65909337
      1.07439837	     -0.82977213	     -0.27107995	     -0.70897317	    -48.64203065
      1.07449166	     -0.82909618	     -0.26992476	     -0.70851681	    -48.62502526
      1.07458495	     -0.82842064	     -0.26876976	     -0.70806096	    -48.60807678
      1.07467824	     -0.82774560	     -0.26761496	     -0.70760561	    -48.59118478
      1.07477153	     -0.82707098	     -0.26646037	     -0.70715077	    -48.57434887
      1.07486482	     -0.82639685	     -0.26530599	     -0.70669644	    -48.55756863
      1.07495812	     -0.82572314	     -0.26415183	     -0.70624261	    -48.54084365
      1.07505141	     -0.82504992	     -0.26299791	     -0.70578929	    -48.52417351
      1.07514470	     -0.82437712	     -0.26184421	     -0.70533647	    -48.50755781
      1.07523799	     -0.82370481	     -0.26069076	     -0.70488415	    -48.49099615
      1.07533128	     -0.82303291	     -0.25953756	     -0.70443234	    -48.47448812
      1.07542457	     -0.82236151	     -0.25838463	     -0.70398102	    -48.45803330
      1.07551786	     -0.82169052	     -0.25723195	     -0.70353021	    -48.44163132
      1.07561115	     -0.82102003	     -0.25607955	     -0.70307989	    -48.42528175
      1.07570444	     -0.82034994	     -0.25492742	     -0.70263007	    -48.40898421
      1.07579774	     -0.81968036	     -0.25377558	     -0.70218076	    -48.39273827
      1.07589103	     -0.81901117	     -0.25262404	     -0.70173193	    -48.37654358
      1.07598432	     -0.81834250	     -0.25147279	     -0.70128361	    -48.36039970
      1.07607761	     -0.81767421	     -0.25032186	     -0.70083578	    -48.34430628
      1.07617090	     -0.81700644	     -0.24917124	     -0.70038845	    -48.32826288
      1.07626419	     -0.81633906	     -0.24802094	     -0.69994160	    -48.31226914
      1.07635748	     -0.81567219	     -0.24687097	     -0.69949526	    -48.29632465
      1.07644062	     -0.81507819	     -0.24584638	     -0.69909788	    -48.28215596
      1.07652377	     -0.81448459	     -0.24482207	     -0.69870090	    -48.26802580
      1.07662654	     -0.81375127	     -0.24355623	     -0.69821070	    -48.25061137
      1.07672932	     -0.81301852	     -0.24229083	     -0.69772109	    -48.23325489
      1.07681370	     -0.81241734	     -0.24125231	     -0.69731959	    -48.21904892
      1.07689807	     -0.81181655	     -0.24021410	     -0.69691849	    -48.20488138
      1.07700171	     -0.81107909	     -0.23893930	     -0.69642636	    -48.18753186
      1.07710535	     -0.81034223	     -0.23766498	     -0.69593485	    -48.17023937
      1.07718602	     -0.80976898	     -0.23667337	     -0.69555266	    -48.15681786
      1.07726670	     -0.80919610	     -0.23568205	     -0.69517083	    -48.14343035
      1.07737535	     -0.80842498	     -0.23434731	     -0.69465712	    -48.12545182
      1.07748401	     -0.80765451	     -0.23301314	     -0.69414406	    -48.10753394
      1.07756117	     -0.80710771	     -0.23206606	     -0.69378013	    -48.09484671
      1.07763834	     -0.80656125	     -0.23111928	     -0.69341653	    -48.08218955
      1.07775405	     -0.80574230	     -0.22969999	     -0.69287187	    -48.06326417
      1.07785012	     -0.80506292	     -0.22852216	     -0.69242024	    -48.04760220
      1.07794619	     -0.80438398	     -0.22734481	     -0.69196912	    -48.03198565
      1.07804226	     -0.80370555	     -0.22616793	     -0.69151851	    -48.01641410
      1.07813833	     -0.80302754	     -0.22499155	     -0.69106841	    -48.00088717
      1.07822123	     -0.80244286	     -0.22397674	     -0.69068038	    -47.98752319
      1.07830414	     -0.80185849	     -0.22296231	     -0.69029273	    -47.97419188
      1.07840704	     -0.80113370	     -0.22170377	     -0.68981212	    -47.95769068
      1.07850994	     -0.80040942	     -0.22044581	     -0.68933209	    -47.94123893
      1.07859337	     -0.79982263	     -0.21942634	     -0.68894332	    -47.92793625
      1.07867680	     -0.79923615	     -0.21840727	     -0.68855492	    -47.91466551
      1.07878068	     -0.79850644	     -0.21713896	     -0.68807185	    -47.89818598
      1.07888456	     -0.79777723	     -0.21587128	     -0.68758937	    -47.88175508
      1.07896513	     -0.79721204	     -0.21488844	     -0.68721553	    -47.86904343
      1.07904571	     -0.79664713	     -0.21390599	     -0.68684204	    -47.85636052
      1.07915350	     -0.79589198	     -0.21259236	     -0.68634296	    -47.83943871
      1.07926129	     -0.79513738	     -0.21127944	     -0.68584451	    -47.82256738
      1.07933921	     -0.79459223	     -0.21033071	     -0.68548453	    -47.81040107
      1.07941714	     -0.79404736	     -0.20938235	     -0.68512488	    -47.79826067
      1.07952995	     -0.79325913	     -0.20801015	     -0.68460481	    -47.78073088
      1.07962611	     -0.79258778	     -0.20684122	     -0.68416208	    -47.76583174
      1.07972226	     -0.79191693	     -0.20567291	     -0.68371984	    -47.75097088
      1.07981841	     -0.79124650	     -0.20450520	     -0.68327810	    -47.73614792
      1.07990442	     -0.79064723	     -0.20346121	     -0.68288337	    -47.72292040
      1.07999044	     -0.79004829	     -0.20241771	     -0.68248904	    -47.70972264
      1.08007645	     -0.78944974	     -0.20137472	     -0.68209510	    -47.69655437
      1.08018709	     -0.78868027	     -0.20003375	     -0.68158890	    -47.67965728
      1.08027424	     -0.78807466	     -0.19897813	     -0.68119066	    -47.66638196
      1.08036139	     -0.78746939	     -0.19792305	     -0.68079281	    -47.65313603
      1.08044854	     -0.78686452	     -0.19686851	     -0.68039537	    -47.63991919
      1.08055901	     -0.78609837	     -0.19553267	     -0.67989218	    -47.62320818
      1.08064446	     -0.78550611	     -0.19449985	     -0.67950336	    -47.61031180
      1.08072992	     -0.78491418	     -0.19346758	     -0.67911491	    -47.59744255
      1.08083250	     -0.78420414	     -0.19222916	     -0.67864914	    -47.58202984
      1.08093508	     -0.78349458	     -0.19099152	     -0.67818391	    -47.56665543
      1.08101363	     -0.78295169	     -0.19004444	     -0.67782808	    -47.55490929
      1.08109217	     -0.78240907	     -0.18909783	     -0.67747257	    -47.54318515
      1.08120188	     -0.78165168	     -0.18777643	     -0.67697654	    -47.52684562
      1.08129795	     -0.78098888	     -0.18662000	     -0.67654266	    -47.51257111
      1.08139402	     -0.78032657	     -0.18546430	     -0.67610927	    -47.49832843
      1.08149010	     -0.77966466	     -0.18430932	     -0.67567636	    -47.48411725
      1.08157422	     -0.77908550	     -0.18329861	     -0.67529769	    -47.47169926
      1.08165835	     -0.77850666	     -0.18228847	     -0.67491939	    -47.45930491
      1.08174247	     -0.77792818	     -0.18127891	     -0.67454145	    -47.44693395
      1.08185857	     -0.77713036	     -0.17988654	     -0.67402046	    -47.42989858
      1.08194437	     -0.77654122	     -0.17885829	     -0.67363589	    -47.41733737
      1.08203017	     -0.77595241	     -0.17783065	     -0.67325170	    -47.40479967
      1.08213319	     -0.77524589	     -0.17659752	     -0.67279088	    -47.38977563
      1.08222482	     -0.77461790	     -0.17550150	     -0.67238147	    -47.37644077
      1.08231645	     -0.77399036	     -0.17440620	     -0.67197250	    -47.36313179
      1.08240808	     -0.77336319	     -0.17331161	     -0.67156396	    -47.34984840
      1.08249971	     -0.77273647	     -0.17221775	     -0.67115585	    -47.33659029
      1.08259134	     -0.77211011	     -0.17112462	     -0.67074816	    -47.32335717
      1.08268298	     -0.77148420	     -0.17003223	     -0.67034091	    -47.31014874
      1.08277461	     -0.77085865	     -0.16894058	     -0.66993408	    -47.29696471
      1.08286624	     -0.77023355	     -0.16784967	     -0.66952768	    -47.28380477
      1.08295787	     -0.76960882	     -0.16675952	     -0.66912171	    -47.27066865
      1.08304950	     -0.76898453	     -0.16567012	     -0.66871616	    -47.25755603
      1.08314113	     -0.76836060	     -0.16458148	     -0.66831104	    -47.24446664
      1.08323276	     -0.76773712	     -0.16349362	     -0.66790634	    -47.23140016
      1.08332439	     -0.76711400	     -0.16240652	     -0.66750206	    -47.21835633
      1.08341602	     -0.76649132	     -0.16132020	     -0.66709821	    -47.20533484
      1.08350765	     -0.76586901	     -0.16023466	     -0.66669478	    -47.19233542
      1.08359929	     -0.76524713	     -0.15914992	     -0.66629177	    -47.17935775
      1.08369092	     -0.76462562	     -0.15806596	     -0.66588919	    -47.16640157
      1.08378255	     -0.76400455	     -0.15698280	     -0.66548702	    -47.15346658
      1.08387418	     -0.76338383	     -0.15590045	     -0.66508528	    -47.14055251
      1.08396581	     -0.76276356	     -0.15481890	     -0.66468395	    -47.12765905
      1.08405744	     -0.76214364	     -0.15373816	     -0.66428305	    -47.11478593
      1.08414907	     -0.76152417	     -0.15265825	     -0.66388256	    -47.10193286
      1.08424070	     -0.76090504	     -0.15157915	     -0.66348249	    -47.08909957
      1.08433233	     -0.76028637	     -0.15050089	     -0.66308283	    -47.07628576
      1.08442396	     -0.75966804	     -0.14942345	     -0.66268360	    -47.06349117
      1.08451560	     -0.75905015	     -0.14834686	     -0.66228477	    -47.05071549
      1.08460723	     -0.75843261	     -0.14727110	     -0.66188637	    -47.03795847
      1.08469886	     -0.75781552	     -0.14619619	     -0.66148838	    -47.02521980
      1.08479049	     -0.75719876	     -0.14512213	     -0.66109080	    -47.01249924
      1.08488212	     -0.75658246	     -0.14404893	     -0.66069363	    -46.99979647
      1.08497375	     -0.75596649	     -0.14297659	     -0.66029688	    -46.98711125
      1.08506538	     -0.75535098	     -0.14190512	     -0.65990054	    -46.97444328
      1.08515701	     -0.75473579	     -0.14083451	     -0.65950461	    -46.96179230
      1.08524864	     -0.75412106	     -0.13976479	     -0.65910909	    -46.94915801
      1.08534028	     -0.75350666	     -0.13869594	     -0.65871398	    -46.93654018
      1.08542211	     -0.75295831	     -0.13774208	     -0.65836145	    -46.92528467
      1.08550395	     -0.75241023	     -0.13678893	     -0.65800925	    -46.91404187
      1.08560447	     -0.75173749	     -0.13561917	     -0.65757709	    -46.90024954
      1.08570499	     -0.75106518	     -0.13445048	     -0.65714542	    -46.88647572
      1.08578910	     -0.75050302	     -0.13347340	     -0.65678459	    -46.87496428
      1.08587321	     -0.74994115	     -0.13249709	     -0.65642410	    -46.86346534
      1.08595732	     -0.74937962	     -0.13152154	     -0.65606396	    -46.85197869
      1.08607165	     -0.74861682	     -0.13019668	     -0.65557495	    -46.83638383
      1.08615626	     -0.74805274	     -0.12921718	     -0.65521348	    -46.82485730
      1.08624087	     -0.74748896	     -0.12823846	     -0.65485235	    -46.81334250
      1.08634345	     -0.74680596	     -0.12705302	     -0.65441501	    -46.79939857
      1.08643494	     -0.74619713	     -0.12599665	     -0.65402536	    -46.78697521
      1.08652643	     -0.74558872	     -0.12494122	     -0.65363611	    -46.77456474
      1.08661792	     -0.74498066	     -0.12388672	     -0.65324725	    -46.76216693
      1.08670941	     -0.74437301	     -0.12283317	     -0.65285880	    -46.74978149
      1.08680090	     -0.74376570	     -0.12178056	     -0.65247075	    -46.73740817
      1.08689239	     -0.74315882	     -0.12072890	     -0.65208309	    -46.72504671
      1.08698388	     -0.74255227	     -0.11967820	     -0.65169584	    -46.71269685
      1.08707537	     -0.74194614	     -0.11862845	     -0.65130898	    -46.70035831
      1.08716686	     -0.74134034	     -0.11757967	     -0.65092252	    -46.68803087
      1.08725835	     -0.74073498	     -0.11653186	     -0.65053645	    -46.67571423
      1.08734984	     -0.74012993	     -0.11548502	     -0.65015078	    -46.66340816
      1.08744133	     -0.73952532	     -0.11443915	     -0.64976551	    -46.65111238
      1.08753282	     -0.73892102	     -0.11339426	     -0.64938063	    -46.63882666
      1.08761440	     -0.73838257	     -0.11246342	     -0.64903779	    -46.62788043
      1.08769598	     -0.73784438	     -0.11153337	     -0.64869526	    -46.61694182
      1.08779606	     -0.73718452	     -0.11039339	     -0.64827545	    -46.60353177
      1.08789614	     -0.73652509	     -0.10925461	     -0.64785611	    -46.59013256
      1.08797989	     -0.73597365	     -0.10830260	     -0.64750557	    -46.57892822
      1.08806364	     -0.73542249	     -0.10735142	     -0.64715536	    -46.56773104
      1.08814739	     -0.73487167	     -0.10640109	     -0.64680547	    -46.55654083
      1.08826136	     -0.73412255	     -0.10510919	     -0.64632985	    -46.54132342
      1.08834560	     -0.73356925	     -0.10415531	     -0.64597870	    -46.53008359
      1.08842984	     -0.73301623	     -0.10320230	     -0.64562788	    -46.51885015
      1.08853205	     -0.73234567	     -0.10204712	     -0.64520264	    -46.50522821
      1.08862321	     -0.73174796	     -0.10101791	     -0.64482379	    -46.49308647
      1.08871437	     -0.73115066	     -0.09998972	     -0.64444533	    -46.48095146
      1.08880554	     -0.73055368	     -0.09896255	     -0.64406724	    -46.46882294
      1.08889670	     -0.72995710	     -0.09793641	     -0.64368955	    -46.45670065
      1.08898786	     -0.72936084	     -0.09691130	     -0.64331223	    -46.44458438
      1.08907902	     -0.72876500	     -0.09588722	     -0.64293530	    -46.43247385
      1.08917018	     -0.72816946	     -0.09486418	     -0.64255875	    -46.42036883
      1.08926134	     -0.72757433	     -0.09384219	     -0.64218258	    -46.40826908
      1.08935250	     -0.72697951	     -0.09282124	     -0.64180679	    -46.39617437
      1.08944367	     -0.72638511	     -0.09180134	     -0.64143138	    -46.38408442
      1.08953483	     -0.72579100	     -0.09078248	     -0.64105635	    -46.37199904
      1.08962599	     -0.72519732	     -0.08976468	     -0.64068170	    -46.35991794
      1.08970769	     -0.72466549	     -0.08885340	     -0.64034625	    -46.34909396
      1.08978939	     -0.72413398	     -0.08794297	     -0.64001110	    -46.33827307
      1.08988899	     -0.72348642	     -0.08683429	     -0.63960296	    -46.32508611
      1.08998858	     -0.72283932	     -0.08572688	     -0.63919527	    -46.31190317
      1.09007106	     -0.72230373	     -0.08481080	     -0.63885800	    -46.30098914
      1.09015354	     -0.72176847	     -0.08389560	     -0.63852104	    -46.29007747
      1.09025432	     -0.72111475	     -0.08277843	     -0.63810969	    -46.27674661
      1.09035510	     -0.72046150	     -0.08166259	     -0.63769880	    -46.26341871
      1.09043398	     -0.71995049	     -0.08079019	     -0.63737754	    -46.25298952
      1.09051286	     -0.71943977	     -0.07991861	     -0.63705656	    -46.24256180
      1.09061860	     -0.71875556	     -0.07875156	     -0.63662673	    -46.22858573
      1.09072433	     -0.71807186	     -0.07758598	     -0.63619740	    -46.21461166
      1.09079959	     -0.71758544	     -0.07675721	     -0.63589211	    -46.20466601
      1.09087485	     -0.71709929	     -0.07592920	     -0.63558707	    -46.19472105
      1.09098782	     -0.71637003	     -0.07468779	     -0.63512970	    -46.17979507
      1.09108131	     -0.71576691	     -0.07366168	     -0.63475161	    -46.16744299
      1.09117480	     -0.71516412	     -0.07263673	     -0.63437390	    -46.15509125
      1.09126829	     -0.71456174	     -0.07161295	     -0.63399659	    -46.14273960
      1.09136178	     -0.71395967	     -0.07059034	     -0.63361966	    -46.13038781
      1.09144371	     -0.71343239	     -0.06969515	     -0.63328966	    -46.11956309
      1.09152564	     -0.71290536	     -0.06880086	     -0.63295996	    -46.10873791
      1.09162463	     -0.71226896	     -0.06772153	     -0.63256199	    -46.09565738
      1.09172362	     -0.71163293	     -0.06664352	     -0.63216446	    -46.08257563
      1.09180623	     -0.71110254	     -0.06574500	     -0.63183306	    -46.07165837
      1.09188883	     -0.71057239	     -0.06484739	     -0.63150196	    -46.06073991
      1.09198833	     -0.70993421	     -0.06376744	     -0.63110355	    -46.04758644
      1.09208783	     -0.70929640	     -0.06268883	     -0.63070557	    -46.03443069
      1.09216823	     -0.70878137	     -0.06181830	     -0.63038431	    -46.02379885
      1.09224862	     -0.70826658	     -0.06094865	     -0.63006334	    -46.01316517
      1.09235083	     -0.70761250	     -0.05984430	     -0.62965568	    -45.99964316
      1.09245304	     -0.70695880	     -0.05874139	     -0.62924848	    -45.98611762
      1.09253156	     -0.70645697	     -0.05789514	     -0.62893598	    -45.97572497
      1.09261008	     -0.70595536	     -0.05704974	     -0.62862375	    -45.96532992
      1.09271543	     -0.70528275	     -0.05591678	     -0.62820525	    -45.95137865
      1.09282077	     -0.70461054	     -0.05478537	     -0.62778723	    -45.93742247
      1.09289667	     -0.70412659	     -0.05397124	     -0.62748638	    -45.92736496
      1.09297256	     -0.70364283	     -0.05315790	     -0.62718578	    -45.91730460
      1.09308273	     -0.70294106	     -0.05197873	     -0.62674987	    -45.90269596
      1.09317678	     -0.70234226	     -0.05097333	     -0.62637813	    -45.89021834
      1.09327084	     -0.70174385	     -0.04996917	     -0.62600676	    -45.87773565
      1.09336490	     -0.70114574	     -0.04896625	     -0.62563578	    -45.86524765
      1.09344808	     -0.70061708	     -0.04808027	     -0.62530799	    -45.85419810
      1.09353127	     -0.70008866	     -0.04719526	     -0.62498010	    -45.84314406
      1.09361446	     -0.69956053	     -0.04631122	     -0.62465290	    -45.83208537
      1.09372501	     -0.69885904	     -0.04513786	     -0.62421851	    -45.81738095
      1.09380941	     -0.69832389	     -0.04424332	     -0.62388726	    -45.80615008
      1.09389380	     -0.69778899	     -0.04334979	     -0.62355631	    -45.79491387
      1.09397820	     -0.69725439	     -0.04245727	     -0.62322567	    -45.78367216
      1.09408879	     -0.69655425	     -0.04128927	     -0.62279286	    -45.76893279
      1.09417130	     -0.69603222	     -0.04041897	     -0.62247028	    -45.75792918
      1.09425381	     -0.69551041	     -0.03954964	     -0.62214800	    -45.74691981
      1.09435546	     -0.69486793	     -0.03847995	     -0.62175133	    -45.73334792
      1.09444680	     -0.69429093	     -0.03752003	     -0.62139527	    -45.72114496
      1.09453814	     -0.69371429	     -0.03656132	     -0.62103957	    -45.70893431
      1.09462948	     -0.69313792	     -0.03560381	     -0.62068422	    -45.69671578
      1.09472083	     -0.69256192	     -0.03464750	     -0.62032922	    -45.68448916
      1.09481217	     -0.69198618	     -0.03369239	     -0.61997457	    -45.67225426
      1.09489307	     -0.69147654	     -0.03284743	     -0.61966074	    -45.66141033
      1.09497397	     -0.69096711	     -0.03200342	     -0.61934719	    -45.65055962
      1.09507259	     -0.69034652	     -0.03097592	     -0.61896536	    -45.63732422
      1.09517120	     -0.68972627	     -0.02994984	     -0.61858394	    -45.62407828
      1.09525377	     -0.68920729	     -0.02909186	     -0.61826492	    -45.61298011
      1.09533633	     -0.68868854	     -0.02823487	     -0.61794618	    -45.60187424
      1.09541889	     -0.68817005	     -0.02737888	     -0.61762773	    -45.59076052
      1.09553187	     -0.68746097	     -0.02620918	     -0.61719243	    -45.57553999
      1.09561492	     -0.68693999	     -0.02535043	     -0.61687275	    -45.56434037
      1.09569798	     -0.68641924	     -0.02449269	     -0.61655335	    -45.55313233
      1.09579911	     -0.68578558	     -0.02344972	     -0.61616485	    -45.53947451
      1.09588922	     -0.68522124	     -0.02252164	     -0.61581904	    -45.52729389
      1.09597932	     -0.68465723	     -0.02159477	     -0.61547357	    -45.51510280
      1.09606943	     -0.68409349	     -0.02066908	     -0.61512843	    -45.50290108
      1.09615954	     -0.68353008	     -0.01974459	     -0.61478362	    -45.49068854
      1.09624965	     -0.68296692	     -0.01882129	     -0.61443915	    -45.47846503
      1.09633975	     -0.68240410	     -0.01789920	     -0.61409501	    -45.46623035
      1.09642986	     -0.68184152	     -0.01697829	     -0.61375120	    -45.45398436
      1.09651997	     -0.68127929	     -0.01605860	     -0.61340773	    -45.44172684
      1.09661008	     -0.68071730	     -0.01514010	     -0.61306459	    -45.42945767
      1.09670019	     -0.68015565	     -0.01422281	     -0.61272178	    -45.41717665
      1.09679029	     -0.67959423	     -0.01330672	     -0.61237931	    -45.40488363
      1.09687090	     -0.67909230	     -0.01248823	     -0.61207322	    -45.39387635
      1.09695151	     -0.67859057	     -0.01167071	     -0.61176739	    -45.38285921
      1.09704957	     -0.67798052	     -0.01067746	     -0.61139570	    -45.36944280
      1.09714764	     -0.67737077	     -0.00968564	     -0.61102439	    -45.35601143
      1.09723042	     -0.67685636	     -0.00884951	     -0.61071126	    -45.34466152
      1.09731320	     -0.67634215	     -0.00801440	     -0.61039840	    -45.33330067
      1.09739598	     -0.67582821	     -0.00718031	     -0.61008582	    -45.32192875
      1.09750674	     -0.67514088	     -0.00606588	     -0.60966801	    -45.30669527
      1.09758987	     -0.67462535	     -0.00523070	     -0.60935477	    -45.29524913
      1.09767300	     -0.67411002	     -0.00439656	     -0.60904180	    -45.28379144
      1.09777298	     -0.67349053	     -0.00339461	     -0.60866574	    -45.26999450
      1.09786281	     -0.67293427	     -0.00249579	     -0.60832824	    -45.25758550
      1.09795263	     -0.67237833	     -0.00159818	     -0.60799106	    -45.24516254
      1.09804245	     -0.67182263	     -0.00070178	     -0.60765421	    -45.23272548
      1.09813228	     -0.67126724	      0.00019340	     -0.60731768	    -45.22027417
      1.09822210	     -0.67071209	      0.00108738	     -0.60698147	    -45.20780849
      1.09831192	     -0.67015725	      0.00198013	     -0.60664559	    -45.19532827
      1.09840175	     -0.66960264	      0.00287168	     -0.60631003	    -45.18283339
      1.09849157	     -0.66904835	      0.00376200	     -0.60597478	    -45.17032369
      1.09858139	     -0.66849428	      0.00465111	     -0.60563986	    -45.15779907
      1.09867121	     -0.66794054	      0.00553900	     -0.60530526	    -45.14525936
      1.09876104	     -0.66738700	      0.00642568	     -0.60497097	    -45.13270445
      1.09884109	     -0.66689398	      0.00721485	     -0.60467333	    -45.12150271
      1.09892114	     -0.66640113	      0.00800305	     -0.60437594	    -45.11028871
      1.09901924	     -0.66579745	      0.00896768	     -0.60401183	    -45.09652889
      1.09911734	     -0.66519405	      0.00993085	     -0.60364810	    -45.08275034
      1.09919964	     -0.66468815	      0.01073772	     -0.60334327	    -45.07117709
      1.09928193	     -0.66418245	      0.01154357	     -0.60303870	    -45.05959046
      1.09936423	     -0.66367698	      0.01234839	     -0.60273439	    -45.04799034
      1.09947552	     -0.66299374	      0.01343514	     -0.60232329	    -45.03228149
      1.09955817	     -0.66248666	      0.01424094	     -0.60201832	    -45.02060002
      1.09964081	     -0.66197978	      0.01504570	     -0.60171362	    -45.00890465
      1.09974091	     -0.66136617	      0.01601902	     -0.60134493	    -44.99472074
      1.09983050	     -0.66081724	      0.01688886	     -0.60101529	    -44.98200857
      1.09992009	     -0.66026859	      0.01775747	     -0.60068595	    -44.96927972
      1.10000968	     -0.65972017	      0.01862487	     -0.60035693	    -44.95653412
      1.10009926	     -0.65917204	      0.01949104	     -0.60002822	    -44.94377164
      1.10018885	     -0.65862412	      0.02035600	     -0.59969982	    -44.93099219
      1.10027844	     -0.65807650	      0.02121973	     -0.59937173	    -44.91819566
      1.10036803	     -0.65752909	      0.02208224	     -0.59904395	    -44.90538198
      1.10045762	     -0.65698198	      0.02294352	     -0.59871648	    -44.89255103
      1.10054720	     -0.65643507	      0.02380359	     -0.59838932	    -44.87970274
      1.10063679	     -0.65588846	      0.02466243	     -0.59806247	    -44.86683699
      1.10071701	     -0.65539916	      0.02543045	     -0.59777004	    -44.85530136
      1.10079724	     -0.65491009	      0.02619749	     -0.59747787	    -44.84375161
      1.10089504	     -0.65431411	      0.02713127	     -0.59712201	    -44.82965204
      1.10099284	     -0.65371845	      0.02806359	     -0.59676652	    -44.81553128
      1.10107364	     -0.65322649	      0.02883278	     -0.59647309	    -44.80384844
      1.10115444	     -0.65273477	      0.02960098	     -0.59617990	    -44.79215102
      1.10125362	     -0.65213147	      0.03054251	     -0.59582038	    -44.77777368
      1.10135280	     -0.65152851	      0.03148252	     -0.59546124	    -44.76337419
      1.10142998	     -0.65105949	      0.03221295	     -0.59518204	    -44.75215410
      1.10150715	     -0.65059067	      0.03294246	     -0.59490306	    -44.74092050
      1.10161146	     -0.64995730	      0.03392701	     -0.59452637	    -44.72571591
      1.10171576	     -0.64932430	      0.03490989	     -0.59415008	    -44.71048649
      1.10178915	     -0.64887905	      0.03560047	     -0.59388557	    -44.69975583
      1.10186255	     -0.64843399	      0.03629023	     -0.59362125	    -44.68901279
      1.10197464	     -0.64775454	      0.03734212	     -0.59321796	    -44.67258087
      1.10206642	     -0.64719849	      0.03820200	     -0.59288809	    -44.65910453
      1.10215821	     -0.64664266	      0.03906059	     -0.59255853	    -44.64560869
      1.10224999	     -0.64608711	      0.03991789	     -0.59222929	    -44.63209330
      1.10234177	     -0.64553176	      0.04077391	     -0.59190037	    -44.61855832
      1.10242259	     -0.64504302	      0.04152657	     -0.59161102	    -44.60662448
      1.10250341	     -0.64455444	      0.04227823	     -0.59132191	    -44.59467540
      1.10258422	     -0.64406606	      0.04302889	     -0.59103304	    -44.58271104
      1.10269716	     -0.64338385	      0.04407625	     -0.59062976	    -44.56596552
      1.10277963	     -0.64288595	      0.04483982	     -0.59033558	    -44.55371876
      1.10286210	     -0.64238822	      0.04560235	     -0.59004166	    -44.54145605
      1.10296188	     -0.64178627	      0.04652358	     -0.58968636	    -44.52659744
      1.10305049	     -0.64125191	      0.04734042	     -0.58937115	    -44.51338244
      1.10313911	     -0.64071781	      0.04815605	     -0.58905622	    -44.50014895
      1.10322772	     -0.64018389	      0.04897049	     -0.58874159	    -44.48689697
      1.10331634	     -0.63965023	      0.04978373	     -0.58842725	    -44.47362647
      1.10340495	     -0.63911675	      0.05059577	     -0.58811320	    -44.46033747
      1.10349356	     -0.63858353	      0.05140661	     -0.58779943	    -44.44702995
      1.10358218	     -0.63805048	      0.05221625	     -0.58748596	    -44.43370393
      1.10367079	     -0.63751770	      0.05302469	     -0.58717277	    -44.42035939
      1.10375940	     -0.63698508	      0.05383194	     -0.58685988	    -44.40699636
      1.10384802	     -0.63645272	      0.05463799	     -0.58654727	    -44.39361484
      1.10393663	     -0.63592054	      0.05544284	     -0.58623495	    -44.38021486
      1.10402525	     -0.63538861	      0.05624649	     -0.58592292	    -44.36679641
      1.10411386	     -0.63485685	      0.05704895	     -0.58561117	    -44.35335954
      1.10420247	     -0.63432534	      0.05785020	     -0.58529971	    -44.33990424
      1.10429109	     -0.63379400	      0.05865027	     -0.58498854	    -44.32643057
      1.10437970	     -0.63326292	      0.05944913	     -0.58467765	    -44.31293854
      1.10446832	     -0.63273200	      0.06024680	     -0.58436705	    -44.29942820
      1.10455693	     -0.63220134	      0.06104328	     -0.58405673	    -44.28589956
      1.10464554	     -0.63167083	      0.06183856	     -0.58374670	    -44.27235270
      1.10473416	     -0.63114058	      0.06263264	     -0.58343695	    -44.25878762
      1.10482277	     -0.63061048	      0.06342553	     -0.58312749	    -44.24520440
      1.10491138	     -0.63008065	      0.06421723	     -0.58281831	    -44.23160306
      1.10500000	     -0.62955096	      0.06500773	     -0.58250941	    -44.21798370
      1.10507969	     -0.62907484	      0.06571760	     -0.58223186	    -44.20572053
      1.10515938	     -0.62859885	      0.06642651	     -0.58195454	    -44.19344286
      1.10525590	     -0.62802257	      0.06728385	     -0.58161896	    -44.17855269
      1.10535242	     -0.62744650	      0.06813979	     -0.58128371	    -44.16364140
      1.10543446	     -0.62695709	      0.06886618	     -0.58099902	    -44.15095087
      1.10551650	     -0.62646781	      0.06959155	     -0.58071458	    -44.13824521
      1.10559853	     -0.62597873	      0.07031590	     -0.58043037	    -44.12552446
      1.10570661	     -0.62533466	      0.07126858	     -0.58005634	    -44.10874364
      1.10578890	     -0.62484448	      0.07199278	     -0.57977182	    -44.09594913
      1.10587119	     -0.62435445	      0.07271595	     -0.57948754	    -44.08313968
      1.10595348	     -0.62386460	      0.07343810	     -0.57920351	    -44.07031536
      1.10606357	     -0.62320951	      0.07440260	     -0.57882390	    -44.05313568
      1.10614420	     -0.62272992	      0.07510786	     -0.57854613	    -44.04053593
      1.10622483	     -0.62225046	      0.07581215	     -0.57826859	    -44.02792216
      1.10632523	     -0.62165373	      0.07668770	     -0.57792335	    -44.01219706
      1.10641489	     -0.62112099	      0.07746833	     -0.57761533	    -43.99813550
      1.10650455	     -0.62058849	      0.07824774	     -0.57730759	    -43.98405694
      1.10659421	     -0.62005614	      0.07902594	     -0.57700013	    -43.96996150
      1.10668387	     -0.61952404	      0.07980292	     -0.57669296	    -43.95584930
      1.10677353	     -0.61899207	      0.08057870	     -0.57638607	    -43.94172048
      1.10685268	     -0.61852270	      0.08126249	     -0.57611540	    -43.92923486
      1.10693183	     -0.61805344	      0.08194534	     -0.57584496	    -43.91673649
      1.10702883	     -0.61747852	      0.08278100	     -0.57551378	    -43.90140043
      1.10712584	     -0.61690379	      0.08361524	     -0.57518293	    -43.88604553
      1.10720671	     -0.61642483	      0.08430968	     -0.57490735	    -43.87322965
      1.10728759	     -0.61594600	      0.08500313	     -0.57463200	    -43.86040092
      1.10736847	     -0.61546734	      0.08569561	     -0.57435687	    -43.84755943
      1.10747987	     -0.61480825	      0.08664784	     -0.57397828	    -43.82985045
      1.10756120	     -0.61432728	      0.08734185	     -0.57370216	    -43.81690691
      1.10764252	     -0.61384644	      0.08803487	     -0.57342626	    -43.80395088
      1.10774204	     -0.61325832	      0.08888149	     -0.57308899	    -43.78808120
      1.10783054	     -0.61273545	      0.08963317	     -0.57278933	    -43.77395243
      1.10791904	     -0.61221280	      0.09038368	     -0.57248995	    -43.75980938
      1.10800754	     -0.61169029	      0.09113302	     -0.57219083	    -43.74565223
      1.10809604	     -0.61116800	      0.09188119	     -0.57189198	    -43.73148114
      1.10818454	     -0.61064584	      0.09262819	     -0.57159341	    -43.71729631
      1.10827304	     -0.61012391	      0.09337402	     -0.57129510	    -43.70309791
      1.10836154	     -0.60960210	      0.09411868	     -0.57099706	    -43.68888614
      1.10845004	     -0.60908052	      0.09486218	     -0.57069929	    -43.67466117
      1.10853854	     -0.60855907	      0.09560451	     -0.57040179	    -43.66042322
      1.10862704	     -0.60803784	      0.09634567	     -0.57010455	    -43.64617245
      1.10870618	     -0.60757187	      0.09700742	     -0.56983900	    -43.63341888
      1.10878532	     -0.60710606	      0.09766825	     -0.56957365	    -43.62065538
      1.10888204	     -0.60653691	      0.09847466	     -0.56924963	    -43.60504228
      1.10897876	     -0.60596800	      0.09927968	     -0.56892593	    -43.58941484
      1.10905851	     -0.60549904	      0.09994239	     -0.56865927	    -43.57651908
      1.10913826	     -0.60503024	      0.10060416	     -0.56839283	    -43.56361391
      1.10923633	     -0.60445394	      0.10141665	     -0.56806548	    -43.54773189
      1.10933440	     -0.60387788	      0.10222770	     -0.56773846	    -43.53183621
      1.10941056	     -0.60343058	      0.10285664	     -0.56748470	    -43.51948155
      1.10948673	     -0.60298344	      0.10348471	     -0.56723114	    -43.50711897
      1.10958988	     -0.60237805	      0.10433395	     -0.56688805	    -43.49036377
      1.10969303	     -0.60177292	      0.10518162	     -0.56654531	    -43.47359470
      1.10976548	     -0.60134797	      0.10577610	     -0.56630479	    -43.46180795
      1.10983794	     -0.60092316	      0.10636979	     -0.56606444	    -43.45001467
      1.10994877	     -0.60027353	      0.10727648	     -0.56569712	    -43.43196204
      1.11003951	     -0.59974186	      0.10801747	     -0.56539669	    -43.41717092
      1.11013026	     -0.59921034	      0.10875726	     -0.56509654	    -43.40237039
      1.11022100	     -0.59867903	      0.10949583	     -0.56479665	    -43.38756069
      1.11031174	     -0.59814785	      0.11023320	     -0.56449705	    -43.37274212
      1.11039132	     -0.59768222	      0.11087882	     -0.56423454	    -43.35974009
      1.11047089	     -0.59721670	      0.11152352	     -0.56397224	    -43.34673165
      1.11056681	     -0.59665579	      0.11229935	     -0.56365637	    -43.33104402
      1.11066272	     -0.59609504	      0.11307384	     -0.56334080	    -43.31534768
      1.11074298	     -0.59562601	      0.11372085	     -0.56307698	    -43.30220739
      1.11082323	     -0.59515709	      0.11436693	     -0.56281338	    -43.28906145
      1.11091960	     -0.59459427	      0.11514141	     -0.56249716	    -43.27327024
      1.11101596	     -0.59403161	      0.11591454	     -0.56218125	    -43.25747153
      1.11109416	     -0.59357518	      0.11654095	     -0.56192510	    -43.24464526
      1.11117236	     -0.59311884	      0.11716647	     -0.56166916	    -43.23181450
      1.11127124	     -0.59254201	      0.11795615	     -0.56134582	    -43.21558420
      1.11137012	     -0.59196535	      0.11874441	     -0.56102279	    -43.19934740
      1.11144658	     -0.59151963	      0.11935294	     -0.56077324	    -43.18678841
      1.11152303	     -0.59107400	      0.11996063	     -0.56052389	    -43.17422596
      1.11162481	     -0.59048100	      0.12076823	     -0.56019225	    -43.15749833
      1.11172659	     -0.58988818	      0.12157433	     -0.55986095	    -43.14076535
      1.11180060	     -0.58945721	      0.12215959	     -0.55962024	    -43.12859403
      1.11187461	     -0.58902636	      0.12274405	     -0.55937971	    -43.11642030
      1.11198081	     -0.58840833	      0.12358133	     -0.55903488	    -43.09894801
      1.11207194	     -0.58787819	      0.12429847	     -0.55873928	    -43.08395238
      1.11216307	     -0.58734824	      0.12501440	     -0.55844396	    -43.06895407
      1.11225420	     -0.58681841	      0.12572915	     -0.55814890	    -43.05395342
      1.11233525	     -0.58634734	      0.12636386	     -0.55788670	    -43.04060946
      1.11241631	     -0.58587636	      0.12699764	     -0.55762470	    -43.02726415
      1.11249736	     -0.58540554	      0.12763046	     -0.55736292	    -43.01391773
      1.11260357	     -0.58478878	      0.12845823	     -0.55702022	    -42.99642845
      1.11268576	     -0.58431166	      0.12909773	     -0.55675526	    -42.98289286
      1.11276795	     -0.58383463	      0.12973625	     -0.55649051	    -42.96935696
      1.11285014	     -0.58335777	      0.13037381	     -0.55622598	    -42.95582098
      1.11295634	     -0.58274179	      0.13119614	     -0.55588452	    -42.93833196
      1.11303681	     -0.58227521	      0.13181819	     -0.55562601	    -42.92508003
      1.11311728	     -0.58180872	      0.13243932	     -0.55536772	    -42.91182884
      1.11321532	     -0.58124060	      0.13319479	     -0.55505331	    -42.89568622
      1.11331336	     -0.58067262	      0.13394889	     -0.55473921	    -42.87954549
      1.11338703	     -0.58024604	      0.13451457	     -0.55450342	    -42.86741970
      1.11346069	     -0.57981954	      0.13507949	     -0.55426780	    -42.85529542
      1.11356607	     -0.57920958	      0.13588630	     -0.55393102	    -42.83795362
      1.11365758	     -0.57868005	      0.13658566	     -0.55363884	    -42.82289686
      1.11374909	     -0.57815070	      0.13728384	     -0.55334693	    -42.80784346
      1.11384061	     -0.57762147	      0.13798083	     -0.55305529	    -42.79275208
      1.11391940	     -0.57716595	      0.13858002	     -0.55280438	    -42.77935142
      1.11399820	     -0.57671051	      0.13917834	     -0.55255366	    -42.76549731
      1.11409443	     -0.57615450	      0.13990783	     -0.55224775	    -42.74797063
      1.11419067	     -0.57559864	      0.14063601	     -0.55194213	    -42.72978450
      1.11426951	     -0.57514339	      0.14123164	     -0.55169195	    -42.71439932
      1.11434835	     -0.57468822	      0.14182639	     -0.55144196	    -42.69858256
      1.11444566	     -0.57412667	      0.14255919	     -0.55113371	    -42.67847458
      1.11454296	     -0.57356526	      0.14329065	     -0.55082576	    -42.65772593
      1.11461956	     -0.57312347	      0.14386555	     -0.55058353	    -42.64094698
      1.11469617	     -0.57268176	      0.14443962	     -0.55034149	    -42.62378099
      1.11479656	     -0.57210308	      0.14519071	     -0.55002457	    -42.60070579
      1.11489695	     -0.57152457	      0.14594038	     -0.54970797	    -42.57698301
      1.11497135	     -0.57109596	      0.14649509	     -0.54947351	    -42.55898840
      1.11504575	     -0.57066743	      0.14704902	     -0.54923923	    -42.54064719
      1.11515010	     -0.57006663	      0.14782458	     -0.54891096	    -42.51434791
      1.11524041	     -0.56954682	      0.14849457	     -0.54862712	    -42.49105076
      1.11533072	     -0.56902720	      0.14916340	     -0.54834353	    -42.46726319
      1.11542103	     -0.56850770	      0.14983110	     -0.54806020	    -42.44299185
      1.11551134	     -0.56798841	      0.15049766	     -0.54777713	    -42.41824332
      1.11558785	     -0.56754857	      0.15106145	     -0.54753751	    -42.39690864
      1.11566436	     -0.56710887	      0.15162443	     -0.54729807	    -42.37524007
      1.11576320	     -0.56654097	      0.15235053	     -0.54698901	    -42.34675827
      1.11586204	     -0.56597330	      0.15307527	     -0.54668025	    -42.31773400
      1.11593821	     -0.56553594	      0.15363283	     -0.54644252	    -42.29500265
      1.11601438	     -0.56509873	      0.15418958	     -0.54620497	    -42.27195776
      1.11611588	     -0.56451626	      0.15493027	     -0.54588868	    -42.24076669
      1.11621739	     -0.56393403	      0.15566952	     -0.54557271	    -42.20903400
      1.11628937	     -0.56352125	      0.15619288	     -0.54534884	    -42.18620793
      1.11636134	     -0.56310860	      0.15671551	     -0.54512512	    -42.16311681
      1.11647045	     -0.56248331	      0.15750633	     -0.54478633	    -42.12761759
      1.11656065	     -0.56196657	      0.15815887	     -0.54450651	    -42.09782207
      1.11665084	     -0.56144997	      0.15881028	     -0.54422694	    -42.06762786
      1.11674104	     -0.56093358	      0.15946056	     -0.54394762	    -42.03704062
      1.11683124	     -0.56041732	      0.16010971	     -0.54366855	    -42.00606602
      1.11690861	     -0.55997465	      0.16066566	     -0.54342935	    -41.97919105
      1.11698599	     -0.55953207	      0.16122079	     -0.54319034	    -41.95203863
      1.11708297	     -0.55897751	      0.16191546	     -0.54289099	    -41.91761679
      1.11717996	     -0.55842312	      0.16260883	     -0.54259193	    -41.88277118
      1.11725795	     -0.55797752	      0.16316543	     -0.54235165	    -41.85444817
      1.11733594	     -0.55753201	      0.16372120	     -0.54211156	    -41.82585887
      1.11743383	     -0.55697306	      0.16441757	     -0.54181047	    -41.78960375
      1.11753171	     -0.55641430	      0.16511261	     -0.54150967	    -41.75294113
      1.11760697	     -0.55598491	      0.16564605	     -0.54127862	    -41.72448277
      1.11768222	     -0.55555563	      0.16617870	     -0.54104774	    -41.69579042
      1.11778397	     -0.55497541	      0.16689766	     -0.54073583	    -41.65662775
      1.11788573	     -0.55439540	      0.16761520	     -0.54042423	    -41.61704978
      1.11795844	     -0.55398113	      0.16812706	     -0.54020176	    -41.58851760
      1.11803115	     -0.55356695	      0.16863819	     -0.53997944	    -41.55977953
      1.11813794	     -0.55295887	      0.16938758	     -0.53965321	    -41.51720311
      1.11822837	     -0.55244413	      0.17002095	     -0.53937721	    -41.48081107
      1.11831881	     -0.55192962	      0.17065319	     -0.53910145	    -41.44411488
      1.11840924	     -0.55141526	      0.17128430	     -0.53882594	    -41.40711926
      1.11848972	     -0.55095775	      0.17184497	     -0.53858097	    -41.37394913
      1.11857020	     -0.55050037	      0.17240475	     -0.53833619	    -41.34054881
      1.11865067	     -0.55004317	      0.17296363	     -0.53809161	    -41.30692150
      1.11875555	     -0.54944756	      0.17369064	     -0.53777314	    -41.26276252
      1.11883725	     -0.54898379	      0.17425593	     -0.53752528	    -41.22810300
      1.11891896	     -0.54852017	      0.17482031	     -0.53727762	    -41.19322032
      1.11900066	     -0.54805673	      0.17538376	     -0.53703015	    -41.15811769
      1.11910511	     -0.54746449	      0.17610276	     -0.53671407	    -41.11292586
      1.11918522	     -0.54701048	      0.17665318	     -0.53647186	    -41.07802960
      1.11926533	     -0.54655662	      0.17720271	     -0.53622985	    -41.04293177
      1.11936207	     -0.54600877	      0.17786517	     -0.53593783	    -41.00028190
      1.11945881	     -0.54546114	      0.17852633	     -0.53564609	    -40.95734737
      1.11953215	     -0.54504621	      0.17902668	     -0.53542511	    -40.92461365
      1.11960549	     -0.54463140	      0.17952628	     -0.53520429	    -40.89172138
      1.11970948	     -0.54404349	      0.18023341	     -0.53489145	    -40.84481392
      1.11979989	     -0.54353255	      0.18084703	     -0.53461970	    -40.80377868
      1.11989031	     -0.54302187	      0.18145952	     -0.53434819	    -40.76251419
      1.11998073	     -0.54251138	      0.18207088	     -0.53407692	    -40.72102431
      1.12005964	     -0.54206605	      0.18260355	     -0.53384034	    -40.68463000
      1.12013856	     -0.54162086	      0.18313537	     -0.53360394	    -40.64806943
      1.12021747	     -0.54117588	      0.18366633	     -0.53336773	    -40.61134508
      1.12032718	     -0.54055755	      0.18440302	     -0.53303965	    -40.56002420
      1.12040789	     -0.54010290	      0.18494395	     -0.53279850	    -40.52207185
      1.12048861	     -0.53964842	      0.18548397	     -0.53255754	    -40.48395689
      1.12058561	     -0.53910251	      0.18613178	     -0.53226820	    -40.43793849
      1.12067157	     -0.53861894	      0.18670477	     -0.53201202	    -40.39696812
      1.12075753	     -0.53813563	      0.18727674	     -0.53175605	    -40.35582262
      1.12084349	     -0.53765252	      0.18784768	     -0.53150029	    -40.31450498
      1.12092945	     -0.53716967	      0.18841760	     -0.53124475	    -40.27301812
      1.12101541	     -0.53668702	      0.18898649	     -0.53098942	    -40.23136496
      1.12110137	     -0.53620464	      0.18955436	     -0.53073430	    -40.18954836
      1.12118733	     -0.53572247	      0.19012120	     -0.53047939	    -40.14757119
      1.12127329	     -0.53524056	      0.19068702	     -0.53022470	    -40.10543623
      1.12135925	     -0.53475887	      0.19125181	     -0.52997021	    -40.06314628
      1.12144521	     -0.53427745	      0.19181557	     -0.52971594	    -40.02070408
      1.12153117	     -0.53379624	      0.19237831	     -0.52946188	    -39.97811236
      1.12161713	     -0.53331531	      0.19294002	     -0.52920803	    -39.93537378
      1.12170309	     -0.53283460	      0.19350070	     -0.52895438	    -39.89249102
      1.12178905	     -0.53235418	      0.19406035	     -0.52870095	    -39.84946669
      1.12187501	     -0.53187397	      0.19461898	     -0.52844773	    -39.80630340
      1.12196097	     -0.53139405	      0.19517657	     -0.52819472	    -39.76300370
      1.12204693	     -0.53091436	      0.19573314	     -0.52794191	    -39.71957013
      1.12213289	     -0.53043496	      0.19628867	     -0.52768932	    -39.67600521
      1.12221885	     -0.52995579	      0.19684317	     -0.52743693	    -39.63231141
      1.12230481	     -0.52947691	      0.19739665	     -0.52718475	    -39.58849117
      1.12239077	     -0.52899827	      0.19794909	     -0.52693278	    -39.54454693
      1.12247673	     -0.52851992	      0.19850050	     -0.52668102	    -39.50048107
      1.12256269	     -0.52804182	      0.19905087	     -0.52642946	    -39.45629596
      1.12264865	     -0.52756402	      0.19960022	     -0.52617812	    -39.41199394
      1.12273461	     -0.52708646	      0.20014853	     -0.52592698	    -39.36757733
      1.12282057	     -0.52660921	      0.20069580	     -0.52567604	    -39.32304839
      1.12290653	     -0.52613221	      0.20124204	     -0.52542532	    -39.27840940
      1.12299249	     -0.52565551	      0.20178725	     -0.52517480	    -39.23366259
      1.12307845	     -0.52517907	      0.20233142	     -0.52492448	    -39.18881015
      1.12316441	     -0.52470295	      0.20287455	     -0.52467438	    -39.14385427
      1.12325038	     -0.52422708	      0.20341665	     -0.52442448	    -39.09879710
      1.12333634	     -0.52375153	      0.20395771	     -0.52417478	    -39.05364077
      1.12342230	     -0.52327624	      0.20449773	     -0.52392529	    -39.00838739
      1.12350826	     -0.52280128	      0.20503671	     -0.52367600	    -38.96303902
      1.12359422	     -0.52232658	      0.20557466	     -0.52342692	    -38.91759774
      1.12368018	     -0.52185221	      0.20611156	     -0.52317804	    -38.87206555
      1.12376614	     -0.52137810	      0.20664742	     -0.52292937	    -38.82644447
      1.12385210	     -0.52090433	      0.20718225	     -0.52268090	    -38.78073648
      1.12393806	     -0.52043084	      0.20771603	     -0.52243264	    -38.73494355
      1.12402402	     -0.51995768	      0.20824877	     -0.52218458	    -38.68906758
      1.12410998	     -0.51948479	      0.20878046	     -0.52193672	    -38.64311052
      1.12419594	     -0.51901225	      0.20931112	     -0.52168907	    -38.59707423
      1.12428190	     -0.51853999	      0.20984073	     -0.52144161	    -38.55096059
      1.12436786	     -0.51806808	      0.21036929	     -0.52119437	    -38.50477143
      1.12445382	     -0.51759645	      0.21089681	     -0.52094732	    -38.45850859
      1.12453978	     -0.51712517	      0.21142329	     -0.52070047	    -38.41217385
      1.12462574	     -0.51665418	      0.21194872	     -0.52045383	    -38.36576899
      1.12471170	     -0.51618355	      0.21247310	     -0.52020739	    -38.31929577
      1.12479766	     -0.51571321	      0.21299644	     -0.51996115	    -38.27275593
      1.12488362	     -0.51524323	      0.21351872	     -0.51971511	    -38.22615117
      1.12496958	     -0.51477354	      0.21403996	     -0.51946928	    -38.17948319
      1.12505554	     -0.51430422	      0.21456015	     -0.51922364	    -38.13275366
      1.12514150	     -0.51383520	      0.21507929	     -0.51897820	    -38.08596423
      1.12522746	     -0.51336655	      0.21559738	     -0.51873297	    -38.03911652
      1.12531342	     -0.51289820	      0.21611442	     -0.51848793	    -37.99221216
      1.12539938	     -0.51243023	      0.21663041	     -0.51824310	    -37.94525272
      1.12548534	     -0.51196256	      0.21714535	     -0.51799846	    -37.89823980
      1.12557130	     -0.51149528	      0.21765923	     -0.51775402	    -37.85117492
      1.12565726	     -0.51102830	      0.21817206	     -0.51750979	    -37.80405963
      1.12574322	     -0.51056171	      0.21868384	     -0.51726575	    -37.75689544
      1.12582918	     -0.51009543	      0.21919457	     -0.51702191	    -37.70968384
      1.12591514	     -0.50962955	      0.21970423	     -0.51677826	    -37.66242632
      1.12600110	     -0.50916397	      0.22021285	     -0.51653482	    -37.61512433
      1.12608706	     -0.50869880	      0.22072040	     -0.51629158	    -37.56777930
      1.12617302	     -0.50823394	      0.22122691	     -0.51604853	    -37.52039266
      1.12625898	     -0.50776949	      0.22173235	     -0.51580568	    -37.47296582
      1.12634495	     -0.50730535	      0.22223674	     -0.51556302	    -37.42550017
      1.12643091	     -0.50684162	      0.22274006	     -0.51532057	    -37.37799705
      1.12651687	     -0.50637821	      0.22324234	     -0.51507831	    -37.33045785
      1.12660283	     -0.50591522	      0.22374354	     -0.51483625	    -37.28288388
      1.12668879	     -0.50545255	      0.22424370	     -0.51459438	    -37.23527647
      1.12677475	     -0.50499031	      0.22474279	     -0.51435271	    -37.18763691
      1.12686071	     -0.50452838	      0.22524082	     -0.51411124	    -37.13996650
      1.12693745	     -0.50411632	      0.22568458	     -0.51389581	    -37.09737984
      1.12701420	     -0.50370453	      0.22612749	     -0.51368053	    -37.05477048
      1.12710875	     -0.50319767	      0.22667197	     -0.51341554	    -37.00224796
      1.12720330	     -0.50269124	      0.22721517	     -0.51315078	    -36.94969396
      1.12728174	     -0.50227151	      0.22766482	     -0.51293132	    -36.90607347
      1.12736018	     -0.50185206	      0.22811359	     -0.51271203	    -36.86243332
      1.12745488	     -0.50134610	      0.22865423	     -0.51244747	    -36.80971892
      1.12754958	     -0.50084057	      0.22919358	     -0.51218315	    -36.75697872
      1.12762507	     -0.50043795	      0.22962261	     -0.51197261	    -36.71491802
      1.12770057	     -0.50003561	      0.23005082	     -0.51176222	    -36.67284267
      1.12779895	     -0.49951177	      0.23060761	     -0.51148827	    -36.61799035
      1.12789733	     -0.49898841	      0.23116301	     -0.51121457	    -36.56311610
      1.12797043	     -0.49859990	      0.23157480	     -0.51101135	    -36.52232765
      1.12804354	     -0.49821165	      0.23198583	     -0.51080828	    -36.48152866
      1.12814635	     -0.49766612	      0.23256259	     -0.51052291	    -36.42413114
      1.12824917	     -0.49712113	      0.23313783	     -0.51023781	    -36.36671584
      1.12831866	     -0.49675316	      0.23352574	     -0.51004528	    -36.32790168
      1.12838815	     -0.49638543	      0.23391296	     -0.50985287	    -36.28908075
      1.12849890	     -0.49579994	      0.23452864	     -0.50954648	    -36.22719768
      1.12858873	     -0.49532549	      0.23502675	     -0.50929819	    -36.17699049
      1.12867856	     -0.49485153	      0.23552369	     -0.50905010	    -36.12677537
      1.12876840	     -0.49437798	      0.23601946	     -0.50880222	    -36.07655342
      1.12884738	     -0.49396203	      0.23645439	     -0.50858445	    -36.03239138
      1.12892637	     -0.49354641	      0.23688843	     -0.50836684	    -35.98822563
      1.12900536	     -0.49313116	      0.23732155	     -0.50814939	    -35.94405689
      1.12911043	     -0.49257926	      0.23789635	     -0.50786036	    -35.88529414
      1.12919096	     -0.49215678	      0.23833576	     -0.50763905	    -35.84026016
      1.12927149	     -0.49173465	      0.23877423	     -0.50741791	    -35.79522551
      1.12935201	     -0.49131291	      0.23921175	     -0.50719694	    -35.75019091
      1.12945576	     -0.49077008	      0.23977406	     -0.50691249	    -35.69217102
      1.12953474	     -0.49035730	      0.24020106	     -0.50669613	    -35.64800494
      1.12961371	     -0.48994486	      0.24062716	     -0.50647994	    -35.60384115
      1.12970957	     -0.48944478	      0.24114312	     -0.50621774	    -35.55024131
      1.12979573	     -0.48899572	      0.24160574	     -0.50598228	    -35.50206876
      1.12988189	     -0.48854714	      0.24206728	     -0.50574700	    -35.45390142
      1.12996805	     -0.48809897	      0.24252775	     -0.50551191	    -35.40574010
      1.13005422	     -0.48765128	      0.24298712	     -0.50527701	    -35.35758558
      1.13014038	     -0.48720399	      0.24344542	     -0.50504230	    -35.30943866
      1.13022654	     -0.48675719	      0.24390264	     -0.50480777	    -35.26130011
      1.13031270	     -0.48631079	      0.24435878	     -0.50457344	    -35.21317069
      1.13039886	     -0.48586489	      0.24481383	     -0.50433929	    -35.16505116
      1.13047530	     -0.48546961	      0.24521667	     -0.50413170	    -35.12236670
      1.13055175	     -0.48507471	      0.24561865	     -0.50392426	    -35.07969112
      1.13064602	     -0.48458819	      0.24611321	     -0.50366865	    -35.02707573
      1.13074030	     -0.48410224	      0.24660648	     -0.50341325	    -34.97447549
      1.13081809	     -0.48370161	      0.24701254	     -0.50320267	    -34.93108193
      1.13089588	     -0.48330139	      0.24741772	     -0.50299224	    -34.88769969
      1.13099057	     -0.48281473	      0.24790972	     -0.50273632	    -34.83491124
      1.13108527	     -0.48232865	      0.24840040	     -0.50248062	    -34.78214105
      1.13116014	     -0.48194466	      0.24878747	     -0.50227859	    -34.74042850
      1.13123501	     -0.48156106	      0.24917371	     -0.50207670	    -34.69872824
      1.13133348	     -0.48105704	      0.24968046	     -0.50181139	    -34.64390293
      1.13143196	     -0.48055368	      0.25018580	     -0.50154632	    -34.58910041
      1.13150434	     -0.48018405	      0.25055632	     -0.50135165	    -34.54883499
      1.13157672	     -0.47981478	      0.25092608	     -0.50115710	    -34.50858267
      1.13167990	     -0.47928891	      0.25145188	     -0.50087999	    -34.45122348
      1.13176814	     -0.47883974	      0.25190032	     -0.50064321	    -34.40219063
      1.13185638	     -0.47839103	      0.25234763	     -0.50040661	    -34.35317903
      1.13194463	     -0.47794286	      0.25279380	     -0.50017022	    -34.30418924
      1.13203287	     -0.47749514	      0.25323884	     -0.49993401	    -34.25522184
      1.13210873	     -0.47711071	      0.25362049	     -0.49973111	    -34.21314593
      1.13218459	     -0.47672661	      0.25400131	     -0.49952836	    -34.17108733
      1.13227988	     -0.47624469	      0.25447848	     -0.49927387	    -34.11828083
      1.13237516	     -0.47576332	      0.25495433	     -0.49901961	    -34.06550286
      1.13245119	     -0.47537972	      0.25533304	     -0.49881690	    -34.02341425
      1.13252722	     -0.47499646	      0.25571090	     -0.49861434	    -33.98134457
      1.13262407	     -0.47450881	      0.25619104	     -0.49835650	    -33.92778056
      1.13272091	     -0.47402174	      0.25666980	     -0.49809889	    -33.87424847
      1.13279376	     -0.47365584	      0.25702900	     -0.49790528	    -33.83400657
      1.13286660	     -0.47329026	      0.25738742	     -0.49771181	    -33.79378339
      1.13296836	     -0.47278019	      0.25788679	     -0.49744176	    -33.73762768
      1.13307011	     -0.47227077	      0.25838466	     -0.49717197	    -33.68150977
      1.13313959	     -0.47192336	      0.25872374	     -0.49698790	    -33.64321410
      1.13320907	     -0.47157626	      0.25906212	     -0.49680394	    -33.60493663
      1.13331826	     -0.47103142	      0.25959247	     -0.49651508	    -33.54481860
      1.13340726	     -0.47058790	      0.26002347	     -0.49627985	    -33.49585183
      1.13349626	     -0.47014494	      0.26045331	     -0.49604482	    -33.44691631
      1.13358525	     -0.46970248	      0.26088199	     -0.49580997	    -33.39801251
      1.13366450	     -0.46930901	      0.26126271	     -0.49560104	    -33.35449735
      1.13374374	     -0.46891593	      0.26164251	     -0.49539226	    -33.31100801
      1.13382298	     -0.46852330	      0.26202139	     -0.49518362	    -33.26754479
      1.13392491	     -0.46801885	      0.26250741	     -0.49491549	    -33.21167723
      1.13400546	     -0.46762072	      0.26289043	     -0.49470375	    -33.16755663
      1.13408601	     -0.46722300	      0.26327251	     -0.49449218	    -33.12346407
      1.13416657	     -0.46682573	      0.26365364	     -0.49428076	    -33.07939984
      1.13426748	     -0.46632864	      0.26412980	     -0.49401611	    -33.02423663
      1.13434667	     -0.46593911	      0.26450238	     -0.49380863	    -32.98098445
      1.13442585	     -0.46554998	      0.26487404	     -0.49360129	    -32.93776061
      1.13450504	     -0.46516130	      0.26524480	     -0.49339411	    -32.89456537
      1.13461013	     -0.46464609	      0.26573545	     -0.49311937	    -32.83728210
      1.13468876	     -0.46426115	      0.26610148	     -0.49291400	    -32.79445931
      1.13476738	     -0.46387662	      0.26646661	     -0.49270877	    -32.75166562
      1.13486299	     -0.46340960	      0.26690943	     -0.49245940	    -32.69966495
      1.13494817	     -0.46299405	      0.26730279	     -0.49223743	    -32.65337703
      1.13503335	     -0.46257904	      0.26769511	     -0.49201564	    -32.60712423
      1.13511853	     -0.46216450	      0.26808637	     -0.49179401	    -32.56090688
      1.13520371	     -0.46175050	      0.26847658	     -0.49157256	    -32.51472528
      1.13528888	     -0.46133696	      0.26886574	     -0.49135128	    -32.46857975
      1.13537406	     -0.46092397	      0.26925384	     -0.49113018	    -32.42247058
      1.13545924	     -0.46051145	      0.26964090	     -0.49090924	    -32.37639808
      1.13554442	     -0.46009947	      0.27002690	     -0.49068848	    -32.33036252
      1.13562959	     -0.45968795	      0.27041185	     -0.49046788	    -32.28436421
[truncated: 753,186 more chars]
