# Supplementary material for: Musculoskeletal simulations to examine the effects of accentuated eccentric loading (AEL) on jump height
Source: PeerJ. 2023 Jan 23;11:e14687. doi: 10.7717/peerj.14687 (PMC9879160; doi:10.7717/peerj.14687)
Supplement: Supplemental Information 1 [file peerj-11-14687-s001.zip › Supplementary Simulation code and output results BW/Optimized_for_J_Results/TwoSegment_Two_Segment_pos_global.sto]

Positions
version=1
nRows=13563
nColumns=28
inDegrees=no

This file contains the kinematics (positions and orientations,
velocities and angular velocities, or accelerations and angular accelerations)
of the centers of mass of the body segments in model Two_Segment.

Body segment orientations are described using body-fixed X-Y-Z Euler angles.

Angular velocities and accelerations are given about the body-local axes.

Units are S.I. units (seconds, meters, Newtons, ...)
Angles are in degrees.

endheader
time	Block_X	Block_Y	Block_Z	Block_Ox	Block_Oy	Block_Oz	thigh_X	thigh_Y	thigh_Z	thigh_Ox	thigh_Oy	thigh_Oz	shank_X	shank_Y	shank_Z	shank_Ox	shank_Oy	shank_Oz	Platform_X	Platform_Y	Platform_Z	Platform_Ox	Platform_Oy	Platform_Oz	center_of_mass_X	center_of_mass_Y	center_of_mass_Z
      0.00000000	      0.00000000	      0.88500000	      0.00000000	     -0.00000000	      0.00000000	     -0.00000000	     -0.01743115	      0.61076106	      0.00000000	     -0.00000000	      0.00000000	     -5.00000000	     -0.01743115	      0.21228318	      0.00000000	     -0.00000000	      0.00000000	      5.00000000	      0.00000000	      0.00000000	      0.00000000	     -0.00000000	      0.00000000	     -0.00000000	     -0.00623927	      0.73477556	      0.00000000
      0.00010000	     -0.00000000	      0.88499998	      0.00000000	     -0.00000000	      0.00000000	     -0.00000000	     -0.01743117	      0.61076104	      0.00000000	     -0.00000000	      0.00000000	     -5.00000671	     -0.01743113	      0.21228317	      0.00000000	     -0.00000000	      0.00000000	      5.00001986	      0.00000000	      0.00000000	      0.00000000	     -0.00000000	      0.00000000	     -0.00000000	     -0.00623927	      0.73477553	      0.00000000
      0.00023578	      0.00000000	      0.88499986	      0.00000000	     -0.00000000	      0.00000000	     -0.00000000	     -0.01743127	      0.61076093	      0.00000000	     -0.00000000	      0.00000000	     -5.00003592	     -0.01743105	      0.21228310	      0.00000000	     -0.00000000	      0.00000000	      5.00010159	      0.00000000	      0.00000000	      0.00000000	     -0.00000000	      0.00000000	     -0.00000000	     -0.00623929	      0.73477543	      0.00000000
      0.00037157	      0.00000000	      0.88499966	     -0.00000000	     -0.00000000	      0.00000000	     -0.00000000	     -0.01743145	      0.61076075	     -0.00000000	     -0.00000000	      0.00000000	     -5.00008627	     -0.01743094	      0.21228297	     -0.00000000	     -0.00000000	      0.00000000	      5.00023364	      0.00000000	      0.00000000	      0.00000000	     -0.00000000	      0.00000000	     -0.00000000	     -0.00623933	      0.73477524	     -0.00000000
      0.00050735	      0.00000000	      0.88499938	     -0.00000000	     -0.00000000	     -0.00000000	     -0.00000000	     -0.01743169	      0.61076048	     -0.00000000	     -0.00000000	     -0.00000000	     -5.00015622	     -0.01743082	      0.21228278	     -0.00000000	     -0.00000000	     -0.00000000	      5.00040586	      0.00000000	      0.00000000	      0.00000000	     -0.00000000	      0.00000000	     -0.00000000	     -0.00623938	      0.73477497	     -0.00000000
      0.00064313	      0.00000000	      0.88499900	     -0.00000000	     -0.00000000	     -0.00000000	     -0.00000000	     -0.01743200	      0.61076014	     -0.00000000	     -0.00000000	     -0.00000000	     -5.00024477	     -0.01743073	      0.21228252	     -0.00000000	     -0.00000000	     -0.00000000	      5.00061106	      0.00000000	      0.00000000	      0.00000000	     -0.00000000	      0.00000000	     -0.00000000	     -0.00623945	      0.73477463	     -0.00000000
      0.00077892	      0.00000000	      0.88499855	     -0.00000000	     -0.00000000	     -0.00000000	     -0.00000000	     -0.01743237	      0.61075971	     -0.00000000	     -0.00000000	     -0.00000000	     -5.00035126	     -0.01743066	      0.21228220	     -0.00000000	     -0.00000000	     -0.00000000	      5.00084419	      0.00000000	      0.00000000	      0.00000000	     -0.00000000	      0.00000000	     -0.00000000	     -0.00623953	      0.73477420	     -0.00000000
      0.00095179	      0.00000000	      0.88499784	     -0.00000000	     -0.00000000	     -0.00000000	     -0.00000000	     -0.01743293	      0.61075906	     -0.00000000	     -0.00000000	     -0.00000000	     -5.00051217	     -0.01743062	      0.21228169	     -0.00000000	     -0.00000000	     -0.00000000	      5.00117597	      0.00000000	      0.00000000	      0.00000000	     -0.00000000	      0.00000000	     -0.00000000	     -0.00623967	      0.73477354	     -0.00000000
      0.00112467	      0.00000000	      0.88499701	     -0.00000000	     -0.00000000	     -0.00000000	     -0.00000000	     -0.01743359	      0.61075828	     -0.00000000	     -0.00000000	     -0.00000000	     -5.00070111	     -0.01743066	      0.21228109	     -0.00000000	     -0.00000000	     -0.00000000	      5.00154255	      0.00000000	      0.00000000	      0.00000000	     -0.00000000	      0.00000000	     -0.00000000	     -0.00623985	      0.73477275	     -0.00000000
      0.00129754	      0.00000000	      0.88499605	     -0.00000000	     -0.00000000	     -0.00000000	     -0.00000000	     -0.01743434	      0.61075739	     -0.00000000	     -0.00000000	     -0.00000000	     -5.00091798	     -0.01743078	      0.21228038	     -0.00000000	     -0.00000000	     -0.00000000	      5.00194099	      0.00000000	      0.00000000	      0.00000000	     -0.00000000	      0.00000000	     -0.00000000	     -0.00624005	      0.73477185	     -0.00000000
      0.00151861	      0.00000000	      0.88499464	     -0.00000000	     -0.00000000	     -0.00000000	     -0.00000000	     -0.01743545	      0.61075607	     -0.00000000	     -0.00000000	     -0.00000000	     -5.00123620	     -0.01743107	      0.21227933	     -0.00000000	     -0.00000000	     -0.00000000	      5.00249430	      0.00000000	      0.00000000	      0.00000000	     -0.00000000	      0.00000000	     -0.00000000	     -0.00624037	      0.73477051	     -0.00000000
      0.00173969	      0.00000000	      0.88499302	     -0.00000000	     -0.00000000	     -0.00000000	     -0.00000000	     -0.01743671	      0.61075457	     -0.00000000	     -0.00000000	     -0.00000000	     -5.00160076	     -0.01743152	      0.21227812	     -0.00000000	     -0.00000000	     -0.00000000	      5.00309514	      0.00000000	      0.00000000	      0.00000000	     -0.00000000	      0.00000000	     -0.00000000	     -0.00624074	      0.73476899	     -0.00000000
      0.00201011	      0.00000000	      0.88499078	     -0.00000000	     -0.00000000	     -0.00000000	     -0.00000000	     -0.01743849	      0.61075248	     -0.00000000	     -0.00000000	     -0.00000000	     -5.00211068	     -0.01743229	      0.21227643	     -0.00000000	     -0.00000000	     -0.00000000	      5.00389382	      0.00000000	      0.00000000	      0.00000000	     -0.00000000	      0.00000000	     -0.00000000	     -0.00624127	      0.73476687	     -0.00000000
      0.00228052	      0.00000000	      0.88498825	     -0.00000000	     -0.00000000	     -0.00000000	     -0.00000000	     -0.01744051	      0.61075013	     -0.00000000	     -0.00000000	     -0.00000000	     -5.00269231	     -0.01743331	      0.21227452	     -0.00000000	     -0.00000000	     -0.00000000	      5.00476276	      0.00000000	      0.00000000	      0.00000000	     -0.00000000	      0.00000000	     -0.00000000	     -0.00624189	      0.73476448	     -0.00000000
      0.00263639	      0.00000000	      0.88498450	     -0.00000000	     -0.00000000	     -0.00000000	     -0.00000000	     -0.01744356	      0.61074665	     -0.00000000	     -0.00000000	     -0.00000000	     -5.00356938	     -0.01743506	      0.21227168	     -0.00000000	     -0.00000000	     -0.00000000	      5.00601470	      0.00000000	      0.00000000	      0.00000000	     -0.00000000	      0.00000000	     -0.00000000	     -0.00624285	      0.73476095	     -0.00000000
      0.00299225	      0.00000000	      0.88498029	     -0.00000000	     -0.00000000	     -0.00000000	     -0.00000000	     -0.01744706	      0.61074274	     -0.00000000	     -0.00000000	     -0.00000000	     -5.00457629	     -0.01743727	      0.21226851	     -0.00000000	     -0.00000000	     -0.00000000	      5.00739212	      0.00000000	      0.00000000	      0.00000000	     -0.00000000	      0.00000000	     -0.00000000	     -0.00624397	      0.73475697	     -0.00000000
      0.00349305	      0.00000000	      0.88497361	     -0.00000000	     -0.00000000	     -0.00000000	      0.00000000	     -0.01745277	      0.61073656	     -0.00000000	     -0.00000000	     -0.00000000	     -5.00621911	     -0.01744120	      0.21226348	     -0.00000000	     -0.00000000	     -0.00000000	      5.00954827	      0.00000000	      0.00000000	      0.00000000	     -0.00000000	      0.00000000	     -0.00000000	     -0.00624584	      0.73475067	     -0.00000000
      0.00399385	      0.00000000	      0.88496608	     -0.00000000	      0.00000000	     -0.00000000	      0.00000000	     -0.01745943	      0.61072962	     -0.00000000	      0.00000000	     -0.00000000	     -5.00813310	     -0.01744610	      0.21225786	     -0.00000000	      0.00000000	     -0.00000000	      5.01196556	      0.00000000	      0.00000000	      0.00000000	     -0.00000000	      0.00000000	     -0.00000000	     -0.00624804	      0.73474359	     -0.00000000
      0.00475543	      0.00000000	      0.88495311	     -0.00000000	      0.00000000	     -0.00000000	      0.00000000	     -0.01747142	      0.61071770	     -0.00000000	      0.00000000	     -0.00000000	     -5.01157975	     -0.01745550	      0.21224827	     -0.00000000	      0.00000000	     -0.00000000	      5.01615731	      0.00000000	      0.00000000	      0.00000000	     -0.00000000	      0.00000000	     -0.00000000	     -0.00625207	      0.73473140	     -0.00000000
      0.00551701	      0.00000000	      0.88493840	     -0.00000000	     -0.00000000	     -0.00000000	      0.00000000	     -0.01748572	      0.61070424	     -0.00000000	     -0.00000000	     -0.00000000	     -5.01569330	     -0.01746730	      0.21223754	     -0.00000000	     -0.00000000	     -0.00000000	      5.02099034	      0.00000000	      0.00000000	      0.00000000	     -0.00000000	      0.00000000	     -0.00000000	     -0.00625694	      0.73471761	     -0.00000000
      0.00644774	      0.00000000	      0.88491822	     -0.00000000	     -0.00000000	     -0.00000000	     -0.00000000	     -0.01750645	      0.61068588	     -0.00000000	     -0.00000000	     -0.00000000	     -5.02165511	     -0.01748510	      0.21222309	     -0.00000000	     -0.00000000	     -0.00000000	      5.02779504	      0.00000000	      0.00000000	      0.00000000	     -0.00000000	      0.00000000	     -0.00000000	     -0.00626406	      0.73469875	     -0.00000000
      0.00737847	      0.00000000	      0.88489578	     -0.00000000	     -0.00000000	      0.00000000	      0.00000000	     -0.01753086	      0.61066559	     -0.00000000	     -0.00000000	      0.00000000	     -5.02867419	     -0.01750672	      0.21220733	     -0.00000000	     -0.00000000	      0.00000000	      5.03561548	      0.00000000	      0.00000000	      0.00000000	     -0.00000000	      0.00000000	     -0.00000000	     -0.00627251	      0.73467783	     -0.00000000
      0.00830920	      0.00000000	      0.88487121	     -0.00000000	     -0.00000000	      0.00000000	      0.00000000	     -0.01755903	      0.61064350	     -0.00000000	     -0.00000000	      0.00000000	     -5.03677698	     -0.01753226	      0.21219045	     -0.00000000	     -0.00000000	      0.00000000	      5.04447677	      0.00000000	      0.00000000	      0.00000000	     -0.00000000	      0.00000000	     -0.00000000	     -0.00628233	      0.73465500	     -0.00000000
      0.00923993	      0.00000000	      0.88484465	     -0.00000000	     -0.00000000	      0.00000000	      0.00000000	     -0.01759105	      0.61061976	     -0.00000000	     -0.00000000	      0.00000000	     -5.04598559	     -0.01756179	      0.21217258	     -0.00000000	     -0.00000000	      0.00000000	      5.05439999	      0.00000000	      0.00000000	      0.00000000	     -0.00000000	      0.00000000	     -0.00000000	     -0.00629354	      0.73463040	     -0.00000000
      0.01047305	      0.00000000	      0.88480655	     -0.00000000	     -0.00000000	      0.00000000	      0.00000000	     -0.01763950	      0.61058595	     -0.00000000	     -0.00000000	      0.00000000	     -5.05991997	     -0.01760719	      0.21214761	     -0.00000000	     -0.00000000	      0.00000000	      5.06921217	      0.00000000	      0.00000000	      0.00000000	     -0.00000000	      0.00000000	     -0.00000000	     -0.00631057	      0.73459523	     -0.00000000
      0.01125060	      0.00000000	      0.88478090	     -0.00000000	     -0.00000000	      0.00000000	      0.00000000	     -0.01767364	      0.61056332	     -0.00000000	     -0.00000000	      0.00000000	     -5.06973635	     -0.01763954	      0.21213120	     -0.00000000	     -0.00000000	      0.00000000	      5.07954102	      0.00000000	      0.00000000	      0.00000000	     -0.00000000	      0.00000000	     -0.00000000	     -0.00632261	      0.73457163	     -0.00000000
      0.01202816	      0.00000000	      0.88475405	     -0.00000000	     -0.00000000	      0.00000000	      0.00000000	     -0.01771057	      0.61053975	     -0.00000000	     -0.00000000	      0.00000000	     -5.08035771	     -0.01767480	      0.21211434	     -0.00000000	     -0.00000000	      0.00000000	      5.09064278	      0.00000000	      0.00000000	      0.00000000	     -0.00000000	      0.00000000	     -0.00000000	     -0.00633566	      0.73454699	     -0.00000000
      0.01316609	      0.00000000	      0.88471264	     -0.00000000	     -0.00000000	      0.00000000	      0.00000000	     -0.01776970	      0.61050361	     -0.00000000	     -0.00000000	      0.00000000	     -5.09736455	     -0.01773169	      0.21208894	     -0.00000000	     -0.00000000	      0.00000000	      5.10829450	      0.00000000	      0.00000000	      0.00000000	     -0.00000000	      0.00000000	     -0.00000000	     -0.00635660	      0.73450910	     -0.00000000
      0.01396261	      0.00000000	      0.88468222	     -0.00000000	     -0.00000000	      0.00000000	      0.00000000	     -0.01781470	      0.61047721	     -0.00000000	     -0.00000000	      0.00000000	     -5.11030968	     -0.01777528	      0.21207071	      0.00000000	     -0.00000000	      0.00000000	      5.12164973	      0.00000000	      0.00000000	      0.00000000	     -0.00000000	      0.00000000	     -0.00000000	     -0.00637256	      0.73448135	     -0.00000000
      0.01475914	      0.00000000	      0.88465063	     -0.00000000	     -0.00000000	      0.00000000	      0.00000000	     -0.01786271	      0.61044992	      0.00000000	     -0.00000000	      0.00000000	     -5.12411644	     -0.01782197	      0.21205215	      0.00000000	     -0.00000000	      0.00000000	      5.13583248	      0.00000000	      0.00000000	      0.00000000	     -0.00000000	      0.00000000	     -0.00000000	     -0.00638961	      0.73445260	     -0.00000000
      0.01571545	      0.00000000	      0.88461120	      0.00000000	     -0.00000000	      0.00000000	      0.00000000	     -0.01792431	      0.61041602	      0.00000000	     -0.00000000	      0.00000000	     -5.14183567	     -0.01788217	      0.21202946	      0.00000000	     -0.00000000	      0.00000000	      5.15395805	      0.00000000	      0.00000000	      0.00000000	     -0.00000000	      0.00000000	     -0.00000000	     -0.00641152	      0.73441680	      0.00000000
      0.01658307	      0.00000000	      0.88457402	      0.00000000	     -0.00000000	      0.00000000	      0.00000000	     -0.01798396	      0.61038422	      0.00000000	     -0.00000000	      0.00000000	     -5.15899400	     -0.01794069	      0.21200853	      0.00000000	     -0.00000000	      0.00000000	      5.17144251	      0.00000000	      0.00000000	      0.00000000	     -0.00000000	      0.00000000	     -0.00000000	     -0.00643276	      0.73438314	      0.00000000
      0.01745069	     -0.00000000	      0.88453553	      0.00000000	     -0.00000000	      0.00000000	      0.00000000	     -0.01804720	      0.61035145	      0.00000000	     -0.00000000	      0.00000000	     -5.17718499	     -0.01800293	      0.21198730	      0.00000000	     -0.00000000	      0.00000000	      5.18991924	      0.00000000	      0.00000000	      0.00000000	     -0.00000000	      0.00000000	     -0.00000000	     -0.00645529	      0.73434838	      0.00000000
      0.01830614	     -0.00000000	      0.88449630	      0.00000000	     -0.00000000	      0.00000000	      0.00000000	     -0.01811308	      0.61031820	      0.00000000	     -0.00000000	      0.00000000	     -5.19613392	     -0.01806797	      0.21196610	      0.00000000	     -0.00000000	      0.00000000	      5.20911044	      0.00000000	      0.00000000	      0.00000000	     -0.00000000	      0.00000000	     -0.00000000	     -0.00647879	      0.73431303	      0.00000000
      0.01916159	     -0.00000000	      0.88445580	      0.00000000	     -0.00000000	      0.00000000	      0.00000000	     -0.01818245	      0.61028402	      0.00000000	     -0.00000000	      0.00000000	     -5.21609064	     -0.01813664	      0.21194465	      0.00000000	     -0.00000000	      0.00000000	      5.22927035	      0.00000000	      0.00000000	      0.00000000	     -0.00000000	      0.00000000	     -0.00000000	     -0.00650355	      0.73427662	      0.00000000
      0.01997595	     -0.00000000	      0.88441609	      0.00000000	     -0.00000000	      0.00000000	      0.00000000	     -0.01825175	      0.61025064	      0.00000000	     -0.00000000	      0.00000000	     -5.23602654	     -0.01820539	      0.21192401	      0.00000000	     -0.00000000	      0.00000000	      5.24936348	      0.00000000	      0.00000000	      0.00000000	     -0.00000000	      0.00000000	     -0.00000000	     -0.00652830	      0.73424099	      0.00000000
      0.02079031	     -0.00000000	      0.88437523	      0.00000000	     -0.00000000	      0.00000000	      0.00000000	     -0.01832423	      0.61021644	      0.00000000	     -0.00000000	      0.00000000	     -5.25687793	     -0.01827745	      0.21190318	      0.00000000	     -0.00000000	      0.00000000	      5.27033692	      0.00000000	      0.00000000	      0.00000000	     -0.00000000	      0.00000000	     -0.00000000	     -0.00655420	      0.73420440	      0.00000000
      0.02156845	     -0.00000000	      0.88433512	      0.00000000	     -0.00000000	      0.00000000	      0.00000000	     -0.01839646	      0.61018300	      0.00000000	     -0.00000000	      0.00000000	     -5.27765768	     -0.01834939	      0.21188309	      0.00000000	     -0.00000000	      0.00000000	      5.29120052	      0.00000000	      0.00000000	      0.00000000	     -0.00000000	      0.00000000	     -0.00000000	     -0.00658002	      0.73416857	      0.00000000
      0.02250334	     -0.00000000	      0.88428556	      0.00000000	     -0.00000000	      0.00000000	      0.00000000	     -0.01848708	      0.61014182	      0.00000000	     -0.00000000	      0.00000000	     -5.30373042	     -0.01843981	      0.21185874	      0.00000000	     -0.00000000	      0.00000000	      5.31733184	      0.00000000	      0.00000000	      0.00000000	     -0.00000000	      0.00000000	     -0.00000000	     -0.00661244	      0.73412436	      0.00000000
      0.02343823	     -0.00000000	      0.88423448	      0.00000000	     -0.00000000	      0.00000000	      0.00000000	     -0.01858190	      0.61009957	      0.00000000	     -0.00000000	      0.00000000	     -5.33101189	     -0.01853459	      0.21183416	      0.00000000	     -0.00000000	      0.00000000	      5.34462604	      0.00000000	      0.00000000	      0.00000000	     -0.00000000	      0.00000000	     -0.00000000	     -0.00664637	      0.73407891	      0.00000000
      0.02422430	     -0.00000000	      0.88419035	      0.00000000	     -0.00000000	      0.00000000	      0.00000000	     -0.01866488	      0.61006320	      0.00000000	     -0.00000000	      0.00000000	     -5.35488640	     -0.01861765	      0.21181333	      0.00000000	     -0.00000000	      0.00000000	      5.36847595	      0.00000000	      0.00000000	      0.00000000	     -0.00000000	      0.00000000	     -0.00000000	     -0.00667608	      0.73403971	      0.00000000
      0.02501038	     -0.00000000	      0.88414513	      0.00000000	     -0.00000000	      0.00000000	      0.00000000	     -0.01875082	      0.61002605	      0.00000000	     -0.00000000	      0.00000000	     -5.37961582	     -0.01870379	      0.21179234	      0.00000000	     -0.00000000	      0.00000000	      5.39314863	      0.00000000	      0.00000000	      0.00000000	     -0.00000000	      0.00000000	     -0.00000000	     -0.00670687	      0.73399962	      0.00000000
      0.02579645	     -0.00000000	      0.88409882	      0.00000000	     -0.00000000	      0.00000000	      0.00000000	     -0.01883973	      0.60998813	      0.00000000	     -0.00000000	      0.00000000	     -5.40520017	     -0.01879301	      0.21177119	      0.00000000	     -0.00000000	      0.00000000	      5.41864426	      0.00000000	      0.00000000	      0.00000000	     -0.00000000	      0.00000000	     -0.00000000	     -0.00673872	      0.73395862	      0.00000000
      0.02658253	     -0.00000000	      0.88405140	      0.00000000	     -0.00000000	      0.00000000	      0.00000000	     -0.01893161	      0.60994943	      0.00000000	     -0.00000000	      0.00000000	     -5.43163943	     -0.01888531	      0.21174990	      0.00000000	     -0.00000000	      0.00000000	      5.44496294	      0.00000000	      0.00000000	      0.00000000	     -0.00000000	      0.00000000	     -0.00000000	     -0.00677165	      0.73391671	      0.00000000
      0.02736860	     -0.00000000	      0.88400287	      0.00000000	     -0.00000000	      0.00000000	      0.00000000	     -0.01902646	      0.60990994	      0.00000000	     -0.00000000	      0.00000000	     -5.45893350	     -0.01898069	      0.21172846	      0.00000000	     -0.00000000	      0.00000000	      5.47210471	      0.00000000	      0.00000000	      0.00000000	     -0.00000000	      0.00000000	     -0.00000000	     -0.00680565	      0.73387389	      0.00000000
      0.02815468	     -0.00000000	      0.88395321	      0.00000000	     -0.00000000	      0.00000000	      0.00000000	     -0.01912427	      0.60986965	      0.00000000	     -0.00000000	      0.00000000	     -5.48708226	     -0.01907914	      0.21170688	      0.00000000	     -0.00000000	      0.00000000	      5.50006960	      0.00000000	      0.00000000	      0.00000000	     -0.00000000	      0.00000000	     -0.00000000	     -0.00684073	      0.73383013	      0.00000000
      0.02894076	     -0.00000000	      0.88390240	      0.00000000	     -0.00000000	      0.00000000	      0.00000000	     -0.01922504	      0.60982855	      0.00000000	     -0.00000000	      0.00000000	     -5.51608555	     -0.01918066	      0.21168514	      0.00000000	     -0.00000000	      0.00000000	      5.52885757	      0.00000000	      0.00000000	      0.00000000	     -0.00000000	      0.00000000	     -0.00000000	     -0.00687688	      0.73378544	      0.00000000
      0.02972683	     -0.00000000	      0.88385045	      0.00000000	     -0.00000000	      0.00000000	      0.00000000	     -0.01932878	      0.60978664	      0.00000000	     -0.00000000	      0.00000000	     -5.54594318	     -0.01928526	      0.21166326	      0.00000000	     -0.00000000	      0.00000000	      5.55846858	      0.00000000	      0.00000000	      0.00000000	     -0.00000000	      0.00000000	     -0.00000000	     -0.00691409	      0.73373979	      0.00000000
      0.03051291	     -0.00000000	      0.88379732	      0.00000000	     -0.00000000	      0.00000000	      0.00000000	     -0.01943548	      0.60974390	      0.00000000	     -0.00000000	      0.00000000	     -5.57665493	     -0.01939293	      0.21164123	      0.00000000	     -0.00000000	      0.00000000	      5.58890253	      0.00000000	      0.00000000	      0.00000000	     -0.00000000	      0.00000000	     -0.00000000	     -0.00695238	      0.73369318	      0.00000000
      0.03129898	     -0.00000000	      0.88374301	      0.00000000	     -0.00000000	      0.00000000	      0.00000000	     -0.01954514	      0.60970033	      0.00000000	     -0.00000000	      0.00000000	     -5.60822057	     -0.01950366	      0.21161905	      0.00000000	     -0.00000000	      0.00000000	      5.62015934	      0.00000000	      0.00000000	      0.00000000	     -0.00000000	      0.00000000	     -0.00000000	     -0.00699174	      0.73364560	      0.00000000
      0.03208506	     -0.00000000	      0.88368749	      0.00000000	     -0.00000000	      0.00000000	      0.00000000	     -0.01965776	      0.60965591	      0.00000000	     -0.00000000	      0.00000000	     -5.64063984	     -0.01961747	      0.21159672	      0.00000000	     -0.00000000	      0.00000000	      5.65223888	      0.00000000	      0.00000000	      0.00000000	     -0.00000000	      0.00000000	     -0.00000000	     -0.00703217	      0.73359703	      0.00000000
      0.03287113	     -0.00000000	      0.88363076	      0.00000000	     -0.00000000	      0.00000000	      0.00000000	     -0.01977334	      0.60961063	      0.00000000	     -0.00000000	      0.00000000	     -5.67391250	     -0.01973433	      0.21157423	      0.00000000	     -0.00000000	      0.00000000	      5.68514102	      0.00000000	      0.00000000	      0.00000000	     -0.00000000	      0.00000000	     -0.00000000	     -0.00707368	      0.73354745	      0.00000000
      0.03365721	     -0.00000000	      0.88357280	      0.00000000	     -0.00000000	      0.00000000	      0.00000000	     -0.01989187	      0.60956447	      0.00000000	     -0.00000000	      0.00000000	     -5.70803825	     -0.01985426	      0.21155158	      0.00000000	     -0.00000000	      0.00000000	      5.71886561	      0.00000000	      0.00000000	      0.00000000	     -0.00000000	      0.00000000	     -0.00000000	     -0.00711624	      0.73349686	      0.00000000
      0.03444328	     -0.00000000	      0.88351358	      0.00000000	     -0.00000000	      0.00000000	      0.00000000	     -0.02001336	      0.60951743	      0.00000000	     -0.00000000	      0.00000000	     -5.74301682	     -0.01997725	      0.21152878	      0.00000000	     -0.00000000	      0.00000000	      5.75341250	      0.00000000	      0.00000000	      0.00000000	     -0.00000000	      0.00000000	     -0.00000000	     -0.00715988	      0.73344524	      0.00000000
      0.03522936	     -0.00000000	      0.88345308	      0.00000000	     -0.00000000	      0.00000000	      0.00000000	     -0.02013780	      0.60946949	      0.00000000	     -0.00000000	      0.00000000	     -5.77884790	     -0.02010330	      0.21150581	      0.00000000	     -0.00000000	      0.00000000	      5.78878151	      0.00000000	      0.00000000	      0.00000000	     -0.00000000	      0.00000000	     -0.00000000	     -0.00720459	      0.73339257	      0.00000000
      0.03601544	     -0.00000000	      0.88339130	      0.00000000	     -0.00000000	      0.00000000	      0.00000000	     -0.02026520	      0.60942064	      0.00000000	     -0.00000000	      0.00000000	     -5.81553120	     -0.02023241	      0.21148267	      0.00000000	     -0.00000000	      0.00000000	      5.82497245	      0.00000000	      0.00000000	      0.00000000	     -0.00000000	      0.00000000	     -0.00000000	     -0.00725036	      0.73333883	      0.00000000
      0.03680151	     -0.00000000	      0.88332820	      0.00000000	     -0.00000000	      0.00000000	      0.00000000	     -0.02039554	      0.60937086	      0.00000000	     -0.00000000	      0.00000000	     -5.85306638	     -0.02036457	      0.21145937	      0.00000000	     -0.00000000	      0.00000000	      5.86198514	      0.00000000	      0.00000000	      0.00000000	     -0.00000000	      0.00000000	     -0.00000000	     -0.00729720	      0.73328402	      0.00000000
      0.03758759	     -0.00000000	      0.88326377	      0.00000000	     -0.00000000	      0.00000000	      0.00000000	     -0.02052883	      0.60932014	      0.00000000	     -0.00000000	      0.00000000	     -5.89145313	     -0.02049978	      0.21143588	      0.00000000	     -0.00000000	      0.00000000	      5.89981935	      0.00000000	      0.00000000	      0.00000000	     -0.00000000	      0.00000000	     -0.00000000	     -0.00734510	      0.73322810	      0.00000000
      0.03837366	     -0.00000000	      0.88319798	      0.00000000	     -0.00000000	      0.00000000	      0.00000000	     -0.02066507	      0.60926846	      0.00000000	     -0.00000000	      0.00000000	     -5.93069110	     -0.02063804	      0.21141222	      0.00000000	     -0.00000000	      0.00000000	      5.93847486	      0.00000000	      0.00000000	      0.00000000	     -0.00000000	      0.00000000	     -0.00000000	     -0.00739407	      0.73317107	      0.00000000
      0.03915974	     -0.00000000	      0.88313082	      0.00000000	     -0.00000000	      0.00000000	      0.00000000	     -0.02080425	      0.60921580	      0.00000000	     -0.00000000	      0.00000000	     -5.97077993	     -0.02077935	      0.21138838	      0.00000000	     -0.00000000	      0.00000000	      5.97795143	      0.00000000	      0.00000000	      0.00000000	     -0.00000000	      0.00000000	     -0.00000000	     -0.00744411	      0.73311291	      0.00000000
      0.03994581	     -0.00000000	      0.88306226	      0.00000000	     -0.00000000	      0.00000000	      0.00000000	     -0.02094638	      0.60916216	      0.00000000	     -0.00000000	      0.00000000	     -6.01171925	     -0.02092371	      0.21136435	      0.00000000	     -0.00000000	      0.00000000	      6.01824879	      0.00000000	      0.00000000	      0.00000000	     -0.00000000	      0.00000000	     -0.00000000	     -0.00749521	      0.73305360	      0.00000000
      0.04073189	     -0.00000000	      0.88299228	      0.00000000	     -0.00000000	      0.00000000	      0.00000000	     -0.02109144	      0.60910751	      0.00000000	     -0.00000000	      0.00000000	     -6.05350868	     -0.02107111	      0.21134013	      0.00000000	     -0.00000000	      0.00000000	      6.05936666	      0.00000000	      0.00000000	      0.00000000	     -0.00000000	      0.00000000	     -0.00000000	     -0.00754737	      0.73299311	      0.00000000
      0.04151796	     -0.00000000	      0.88292085	      0.00000000	     -0.00000000	      0.00000000	      0.00000000	     -0.02123944	      0.60905183	      0.00000000	     -0.00000000	      0.00000000	     -6.09614779	     -0.02122154	      0.21131571	      0.00000000	     -0.00000000	      0.00000000	      6.10130473	      0.00000000	      0.00000000	      0.00000000	     -0.00000000	      0.00000000	     -0.00000000	     -0.00760059	      0.73293143	      0.00000000
      0.04230404	     -0.00000000	      0.88284795	      0.00000000	     -0.00000000	      0.00000000	      0.00000000	     -0.02139038	      0.60899511	      0.00000000	     -0.00000000	      0.00000000	     -6.13963617	     -0.02137502	      0.21129109	      0.00000000	     -0.00000000	      0.00000000	      6.14406267	      0.00000000	      0.00000000	      0.00000000	     -0.00000000	      0.00000000	     -0.00000000	     -0.00765487	      0.73286854	      0.00000000
      0.04309012	     -0.00000000	      0.88277356	      0.00000000	     -0.00000000	      0.00000000	      0.00000000	     -0.02154425	      0.60893733	      0.00000000	     -0.00000000	      0.00000000	     -6.18397334	     -0.02153153	      0.21126626	      0.00000000	     -0.00000000	      0.00000000	      6.18764013	      0.00000000	      0.00000000	      0.00000000	     -0.00000000	      0.00000000	     -0.00000000	     -0.00771022	      0.73280441	      0.00000000
      0.04387619	     -0.00000000	      0.88269765	      0.00000000	     -0.00000000	      0.00000000	      0.00000000	     -0.02170106	      0.60887847	      0.00000000	     -0.00000000	      0.00000000	     -6.22915883	     -0.02169107	      0.21124121	      0.00000000	     -0.00000000	      0.00000000	      6.23203671	      0.00000000	      0.00000000	      0.00000000	     -0.00000000	      0.00000000	     -0.00000000	     -0.00776662	      0.73273903	      0.00000000
      0.04466227	     -0.00000000	      0.88262019	      0.00000000	     -0.00000000	      0.00000000	      0.00000000	     -0.02186079	      0.60881852	      0.00000000	     -0.00000000	      0.00000000	     -6.27519213	     -0.02185364	      0.21121595	      0.00000000	     -0.00000000	      0.00000000	      6.27725200	      0.00000000	      0.00000000	      0.00000000	     -0.00000000	      0.00000000	     -0.00000000	     -0.00782408	      0.73267238	      0.00000000
      0.04544834	     -0.00000000	      0.88254117	      0.00000000	     -0.00000000	      0.00000000	      0.00000000	     -0.02202344	      0.60875745	      0.00000000	     -0.00000000	      0.00000000	     -6.32207267	     -0.02201924	      0.21119047	      0.00000000	     -0.00000000	      0.00000000	      6.32328554	      0.00000000	      0.00000000	      0.00000000	     -0.00000000	      0.00000000	     -0.00000000	     -0.00788260	      0.73260443	      0.00000000
      0.04623442	     -0.00000000	      0.88246055	      0.00000000	     -0.00000000	      0.00000000	      0.00000000	     -0.02218902	      0.60869524	      0.00000000	     -0.00000000	      0.00000000	     -6.36979989	     -0.02218785	      0.21116476	      0.00000000	     -0.00000000	      0.00000000	      6.37013684	      0.00000000	      0.00000000	      0.00000000	     -0.00000000	      0.00000000	     -0.00000000	     -0.00794218	      0.73253516	      0.00000000
      0.04702049	     -0.00000000	      0.88237830	      0.00000000	     -0.00000000	      0.00000000	      0.00000000	     -0.02235752	      0.60863188	      0.00000000	     -0.00000000	      0.00000000	     -6.41837315	     -0.02235949	      0.21113881	      0.00000000	     -0.00000000	      0.00000000	      6.41780536	      0.00000000	      0.00000000	      0.00000000	     -0.00000000	      0.00000000	     -0.00000000	     -0.00800281	      0.73246455	      0.00000000
      0.04780657	     -0.00000000	      0.88229441	      0.00000000	     -0.00000000	      0.00000000	      0.00000000	     -0.02252893	      0.60856734	      0.00000000	     -0.00000000	      0.00000000	     -6.46779180	     -0.02253414	      0.21111261	      0.00000000	     -0.00000000	      0.00000000	      6.46629052	      0.00000000	      0.00000000	      0.00000000	     -0.00000000	      0.00000000	     -0.00000000	     -0.00806449	      0.73239258	      0.00000000
      0.04859264	     -0.00000000	      0.88220883	      0.00000000	     -0.00000000	      0.00000000	      0.00000000	     -0.02270326	      0.60850160	      0.00000000	     -0.00000000	      0.00000000	     -6.51805514	     -0.02271180	      0.21108617	      0.00000000	     -0.00000000	      0.00000000	      6.51559171	      0.00000000	      0.00000000	      0.00000000	     -0.00000000	      0.00000000	     -0.00000000	     -0.00812723	      0.73231922	      0.00000000
      0.04937872	     -0.00000000	      0.88212155	      0.00000000	     -0.00000000	      0.00000000	      0.00000000	     -0.02288050	      0.60843465	      0.00000000	     -0.00000000	      0.00000000	     -6.56916240	     -0.02289247	      0.21105948	      0.00000000	     -0.00000000	      0.00000000	      6.56570825	      0.00000000	      0.00000000	      0.00000000	     -0.00000000	      0.00000000	     -0.00000000	     -0.00819101	      0.73224445	      0.00000000
      0.05016480	     -0.00000000	      0.88203253	      0.00000000	     -0.00000000	      0.00000000	      0.00000000	     -0.02306064	      0.60836646	      0.00000000	     -0.00000000	      0.00000000	     -6.62111278	     -0.02307615	      0.21103252	      0.00000000	     -0.00000000	      0.00000000	      6.61663942	      0.00000000	      0.00000000	      0.00000000	     -0.00000000	      0.00000000	     -0.00000000	     -0.00825585	      0.73216824	      0.00000000
      0.05086958	     -0.00000000	      0.88195122	      0.00000000	     -0.00000000	      0.00000000	      0.00000000	     -0.02322462	      0.60830425	      0.00000000	     -0.00000000	      0.00000000	     -6.66840664	     -0.02324338	      0.21100813	      0.00000000	     -0.00000000	      0.00000000	      6.66299530	      0.00000000	      0.00000000	      0.00000000	     -0.00000000	      0.00000000	     -0.00000000	     -0.00831487	      0.73209867	      0.00000000
      0.05157436	     -0.00000000	      0.88186847	      0.00000000	     -0.00000000	      0.00000000	      0.00000000	     -0.02339092	      0.60824102	      0.00000000	     -0.00000000	      0.00000000	     -6.71637692	     -0.02341301	      0.21098351	      0.00000000	     -0.00000000	      0.00000000	      6.71000481	      0.00000000	      0.00000000	      0.00000000	     -0.00000000	      0.00000000	     -0.00000000	     -0.00837474	      0.73202791	      0.00000000
      0.05227914	     -0.00000000	      0.88178426	      0.00000000	     -0.00000000	      0.00000000	      0.00000000	     -0.02355956	      0.60817674	      0.00000000	     -0.00000000	      0.00000000	     -6.76502291	     -0.02358505	      0.21095867	      0.00000000	     -0.00000000	      0.00000000	      6.75766729	      0.00000000	      0.00000000	      0.00000000	     -0.00000000	      0.00000000	     -0.00000000	     -0.00843544	      0.73195594	      0.00000000
      0.05298392	     -0.00000000	      0.88169856	      0.00000000	     -0.00000000	      0.00000000	      0.00000000	     -0.02373051	      0.60811139	      0.00000000	     -0.00000000	      0.00000000	     -6.81434388	     -0.02375949	      0.21093360	      0.00000000	     -0.00000000	      0.00000000	      6.80598206	      0.00000000	      0.00000000	      0.00000000	     -0.00000000	      0.00000000	     -0.00000000	     -0.00849699	      0.73188274	      0.00000000
      0.05368870	     -0.00000000	      0.88161136	      0.00000000	     -0.00000000	      0.00000000	      0.00000000	     -0.02390378	      0.60804498	      0.00000000	     -0.00000000	      0.00000000	     -6.86433908	     -0.02393633	      0.21090829	      0.00000000	     -0.00000000	      0.00000000	      6.85494842	      0.00000000	      0.00000000	      0.00000000	     -0.00000000	      0.00000000	     -0.00000000	     -0.00855937	      0.73180830	      0.00000000
      0.05439348	     -0.00000000	      0.88152263	      0.00000000	     -0.00000000	      0.00000000	      0.00000000	     -0.02407937	      0.60797747	      0.00000000	     -0.00000000	      0.00000000	     -6.91500767	     -0.02411556	      0.21088275	      0.00000000	     -0.00000000	      0.00000000	      6.90456559	      0.00000000	      0.00000000	      0.00000000	     -0.00000000	      0.00000000	     -0.00000000	     -0.00862259	      0.73173259	      0.00000000
      0.05509826	     -0.00000000	      0.88143236	      0.00000000	     -0.00000000	      0.00000000	      0.00000000	     -0.02425728	      0.60790885	      0.00000000	     -0.00000000	      0.00000000	     -6.96634880	     -0.02429718	      0.21085695	      0.00000000	     -0.00000000	      0.00000000	      6.95483276	      0.00000000	      0.00000000	      0.00000000	     -0.00000000	      0.00000000	     -0.00000000	     -0.00868664	      0.73165560	      0.00000000
      0.05580304	     -0.00000000	      0.88134051	      0.00000000	     -0.00000000	      0.00000000	      0.00000000	     -0.02443748	      0.60783910	      0.00000000	     -0.00000000	      0.00000000	     -7.01836158	     -0.02448118	      0.21083091	      0.00000000	     -0.00000000	      0.00000000	      7.00574908	      0.00000000	      0.00000000	      0.00000000	     -0.00000000	      0.00000000	     -0.00000000	     -0.00875153	      0.73157730	      0.00000000
      0.05650782	     -0.00000000	      0.88124707	      0.00000000	     -0.00000000	      0.00000000	      0.00000000	     -0.02462000	      0.60776821	      0.00000000	     -0.00000000	      0.00000000	     -7.07104505	     -0.02466756	      0.21080461	      0.00000000	     -0.00000000	      0.00000000	      7.05731364	      0.00000000	      0.00000000	      0.00000000	     -0.00000000	      0.00000000	     -0.00000000	     -0.00881725	      0.73149768	      0.00000000
      0.05721260	     -0.00000000	      0.88115201	      0.00000000	     -0.00000000	      0.00000000	      0.00000000	     -0.02480481	      0.60769616	      0.00000000	     -0.00000000	      0.00000000	     -7.12439821	     -0.02485632	      0.21077805	      0.00000000	     -0.00000000	      0.00000000	      7.10952550	      0.00000000	      0.00000000	      0.00000000	     -0.00000000	      0.00000000	     -0.00000000	     -0.00888380	      0.73141672	      0.00000000
      0.05791738	     -0.00000000	      0.88105531	      0.00000000	     -0.00000000	      0.00000000	      0.00000000	     -0.02499191	      0.60762294	      0.00000000	     -0.00000000	      0.00000000	     -7.17842001	     -0.02504745	      0.21075122	      0.00000000	     -0.00000000	      0.00000000	      7.16238364	      0.00000000	      0.00000000	      0.00000000	     -0.00000000	      0.00000000	     -0.00000000	     -0.00895118	      0.73133440	      0.00000000
      0.05862216	     -0.00000000	      0.88095694	      0.00000000	     -0.00000000	      0.00000000	      0.00000000	     -0.02518130	      0.60754852	      0.00000000	     -0.00000000	      0.00000000	     -7.23310937	     -0.02524094	      0.21072411	      0.00000000	     -0.00000000	      0.00000000	      7.21588702	      0.00000000	      0.00000000	      0.00000000	     -0.00000000	      0.00000000	     -0.00000000	     -0.00901939	      0.73125070	      0.00000000
      0.05932694	     -0.00000000	      0.88085688	      0.00000000	     -0.00000000	      0.00000000	      0.00000000	     -0.02537298	      0.60747288	      0.00000000	     -0.00000000	      0.00000000	     -7.28846513	     -0.02543680	      0.21069673	      0.00000000	     -0.00000000	      0.00000000	      7.27003452	      0.00000000	      0.00000000	      0.00000000	     -0.00000000	      0.00000000	     -0.00000000	     -0.00908842	      0.73116560	      0.00000000
      0.06003172	     -0.00000000	      0.88075512	      0.00000000	      0.00000000	      0.00000000	      0.00000000	     -0.02556694	      0.60739602	      0.00000000	      0.00000000	      0.00000000	     -7.34448608	     -0.02563501	      0.21066906	      0.00000000	      0.00000000	      0.00000000	      7.32482500	      0.00000000	      0.00000000	      0.00000000	     -0.00000000	      0.00000000	     -0.00000000	     -0.00915828	      0.73107908	      0.00000000
      0.06073650	     -0.00000000	      0.88065162	      0.00000000	      0.00000000	      0.00000000	      0.00000000	     -0.02576317	      0.60731791	      0.00000000	      0.00000000	      0.00000000	     -7.40117098	     -0.02583557	      0.21064111	      0.00000000	      0.00000000	      0.00000000	      7.38025723	      0.00000000	      0.00000000	      0.00000000	     -0.00000000	      0.00000000	     -0.00000000	     -0.00922895	      0.73099111	      0.00000000
      0.06144128	     -0.00000000	      0.88054635	      0.00000000	      0.00000000	     -0.00000000	      0.00000000	     -0.02596167	      0.60723853	      0.00000000	      0.00000000	     -0.00000000	     -7.45851852	     -0.02603847	      0.21061285	      0.00000000	      0.00000000	     -0.00000000	      7.43632994	      0.00000000	      0.00000000	      0.00000000	     -0.00000000	      0.00000000	     -0.00000000	     -0.00930045	      0.73090168	      0.00000000
      0.06214606	     -0.00000000	      0.88043931	      0.00000000	      0.00000000	     -0.00000000	      0.00000000	     -0.02616244	      0.60715787	      0.00000000	      0.00000000	     -0.00000000	     -7.51652732	     -0.02624371	      0.21058430	      0.00000000	      0.00000000	     -0.00000000	      7.49304181	      0.00000000	      0.00000000	      0.00000000	     -0.00000000	      0.00000000	     -0.00000000	     -0.00937277	      0.73081077	      0.00000000
      0.06285084	     -0.00000000	      0.88033045	      0.00000000	      0.00000000	     -0.00000000	      0.00000000	     -0.02636545	      0.60707591	      0.00000000	      0.00000000	     -0.00000000	     -7.57519597	     -0.02645128	      0.21055543	      0.00000000	      0.00000000	     -0.00000000	      7.55039146	      0.00000000	      0.00000000	      0.00000000	     -0.00000000	      0.00000000	     -0.00000000	     -0.00944590	      0.73071836	      0.00000000
      0.06355562	     -0.00000000	      0.88021976	      0.00000000	      0.00000000	     -0.00000000	      0.00000000	     -0.02657072	      0.60699263	      0.00000000	      0.00000000	     -0.00000000	     -7.63452300	     -0.02666118	      0.21052626	      0.00000000	      0.00000000	     -0.00000000	      7.60837745	      0.00000000	      0.00000000	      0.00000000	     -0.00000000	      0.00000000	     -0.00000000	     -0.00951984	      0.73062443	      0.00000000
      0.06426040	     -0.00000000	      0.88010722	      0.00000000	      0.00000000	     -0.00000000	      0.00000000	     -0.02677824	      0.60690801	      0.00000000	      0.00000000	     -0.00000000	     -7.69450686	     -0.02687340	      0.21049676	      0.00000000	      0.00000000	     -0.00000000	      7.66699827	      0.00000000	      0.00000000	      0.00000000	     -0.00000000	      0.00000000	     -0.00000000	     -0.00959459	      0.73052895	      0.00000000
      0.06496518	     -0.00000000	      0.87999279	      0.00000000	      0.00000000	     -0.00000000	      0.00000000	     -0.02698798	      0.60682203	      0.00000000	      0.00000000	     -0.00000000	     -7.75514596	     -0.02708792	      0.21046693	      0.00000000	      0.00000000	     -0.00000000	      7.72625237	      0.00000000	      0.00000000	      0.00000000	     -0.00000000	      0.00000000	     -0.00000000	     -0.00967015	      0.73043190	      0.00000000
      0.06566996	     -0.00000000	      0.87987645	      0.00000000	      0.00000000	     -0.00000000	      0.00000000	     -0.02719996	      0.60673468	      0.00000000	      0.00000000	     -0.00000000	     -7.81643865	     -0.02730475	      0.21043677	      0.00000000	      0.00000000	     -0.00000000	      7.78613814	      0.00000000	      0.00000000	      0.00000000	     -0.00000000	      0.00000000	     -0.00000000	     -0.00974652	      0.73033327	      0.00000000
      0.06637474	     -0.00000000	      0.87975818	      0.00000000	      0.00000000	     -0.00000000	      0.00000000	     -0.02741417	      0.60664593	      0.00000000	      0.00000000	     -0.00000000	     -7.87838323	     -0.02752388	      0.21040628	      0.00000000	      0.00000000	     -0.00000000	      7.84665391	      0.00000000	      0.00000000	      0.00000000	     -0.00000000	      0.00000000	     -0.00000000	     -0.00982369	      0.73023303	      0.00000000
      0.06707952	     -0.00000000	      0.87963795	      0.00000000	      0.00000000	     -0.00000000	      0.00000000	     -0.02763058	      0.60655577	      0.00000000	      0.00000000	     -0.00000000	     -7.94097793	     -0.02774530	      0.21037543	      0.00000000	      0.00000000	     -0.00000000	      7.90779793	      0.00000000	      0.00000000	      0.00000000	     -0.00000000	      0.00000000	     -0.00000000	     -0.00990166	      0.73013116	      0.00000000
      0.06778430	     -0.00000000	      0.87951573	      0.00000000	      0.00000000	     -0.00000000	      0.00000000	     -0.02784921	      0.60646417	      0.00000000	      0.00000000	     -0.00000000	     -8.00422091	     -0.02796900	      0.21034424	      0.00000000	      0.00000000	     -0.00000000	      7.96956842	      0.00000000	      0.00000000	      0.00000000	     -0.00000000	      0.00000000	     -0.00000000	     -0.00998043	      0.73002765	      0.00000000
      0.06848908	     -0.00000000	      0.87939151	      0.00000000	      0.00000000	     -0.00000000	      0.00000000	     -0.02807004	      0.60637113	      0.00000000	      0.00000000	     -0.00000000	     -8.06811030	     -0.02819497	      0.21031269	      0.00000000	      0.00000000	     -0.00000000	      8.03196352	      0.00000000	      0.00000000	      0.00000000	     -0.00000000	      0.00000000	     -0.00000000	     -0.01005999	      0.72992245	      0.00000000
      0.06919386	     -0.00000000	      0.87926526	      0.00000000	      0.00000000	     -0.00000000	      0.00000000	     -0.02829305	      0.60627661	      0.00000000	      0.00000000	     -0.00000000	     -8.13264415	     -0.02842321	      0.21028077	      0.00000000	      0.00000000	     -0.00000000	      8.09498132	      0.00000000	      0.00000000	      0.00000000	     -0.00000000	      0.00000000	     -0.00000000	     -0.01014035	      0.72981557	      0.00000000
      0.06989864	     -0.00000000	      0.87913694	      0.00000000	      0.00000000	     -0.00000000	      0.00000000	     -0.02851826	      0.60618061	      0.00000000	      0.00000000	     -0.00000000	     -8.19782045	     -0.02865370	      0.21024848	      0.00000000	      0.00000000	     -0.00000000	      8.15861985	      0.00000000	      0.00000000	      0.00000000	     -0.00000000	      0.00000000	     -0.00000000	     -0.01022149	      0.72970697	      0.00000000
      0.07060343	     -0.00000000	      0.87900654	      0.00000000	      0.00000000	     -0.00000000	      0.00000000	     -0.02874563	      0.60608310	      0.00000000	      0.00000000	     -0.00000000	     -8.26363714	     -0.02888644	      0.21021582	      0.00000000	      0.00000000	     -0.00000000	      8.22287709	      0.00000000	      0.00000000	      0.00000000	     -0.00000000	      0.00000000	     -0.00000000	     -0.01030342	      0.72959663	      0.00000000
      0.07130821	     -0.00000000	      0.87887403	      0.00000000	      0.00000000	     -0.00000000	      0.00000000	     -0.02897518	      0.60598406	      0.00000000	      0.00000000	     -0.00000000	     -8.33009210	     -0.02912142	      0.21018277	      0.00000000	      0.00000000	     -0.00000000	      8.28775093	      0.00000000	      0.00000000	      0.00000000	     -0.00000000	      0.00000000	     -0.00000000	     -0.01038614	      0.72948454	      0.00000000
      0.07201299	     -0.00000000	      0.87873938	      0.00000000	      0.00000000	     -0.00000000	      0.00000000	     -0.02920688	      0.60588347	      0.00000000	      0.00000000	     -0.00000000	     -8.39718316	     -0.02935864	      0.21014933	      0.00000000	      0.00000000	     -0.00000000	      8.35323924	      0.00000000	      0.00000000	      0.00000000	     -0.00000000	      0.00000000	     -0.00000000	     -0.01046963	      0.72937067	      0.00000000
      0.07271777	     -0.00000000	      0.87860256	      0.00000000	      0.00000000	     -0.00000000	      0.00000000	     -0.02944073	      0.60578132	      0.00000000	      0.00000000	     -0.00000000	     -8.46490807	     -0.02959807	      0.21011549	      0.00000000	      0.00000000	     -0.00000000	      8.41933980	      0.00000000	      0.00000000	      0.00000000	     -0.00000000	      0.00000000	     -0.00000000	     -0.01055390	      0.72925499	      0.00000000
      0.07342255	     -0.00000000	      0.87846356	      0.00000000	      0.00000000	     -0.00000000	      0.00000000	     -0.02967672	      0.60567759	      0.00000000	      0.00000000	     -0.00000000	     -8.53326453	     -0.02983971	      0.21008125	      0.00000000	      0.00000000	     -0.00000000	      8.48605035	      0.00000000	      0.00000000	      0.00000000	     -0.00000000	      0.00000000	     -0.00000000	     -0.01063894	      0.72913749	      0.00000000
      0.07412733	     -0.00000000	      0.87832235	      0.00000000	      0.00000000	     -0.00000000	      0.00000000	     -0.02991484	      0.60557225	      0.00000000	      0.00000000	     -0.00000000	     -8.60225021	     -0.03008356	      0.21004659	      0.00000000	      0.00000000	     -0.00000000	      8.55336856	      0.00000000	      0.00000000	      0.00000000	     -0.00000000	      0.00000000	     -0.00000000	     -0.01072475	      0.72901814	      0.00000000
      0.07483211	     -0.00000000	      0.87817889	      0.00000000	      0.00000000	     -0.00000000	      0.00000000	     -0.03015507	      0.60546528	      0.00000000	      0.00000000	     -0.00000000	     -8.67186268	     -0.03032959	      0.21001152	      0.00000000	      0.00000000	     -0.00000000	      8.62129207	      0.00000000	      0.00000000	      0.00000000	     -0.00000000	      0.00000000	     -0.00000000	     -0.01081133	      0.72889692	      0.00000000
      0.07553689	     -0.00000000	      0.87803317	      0.00000000	      0.00000000	     -0.00000000	      0.00000000	     -0.03039742	      0.60535667	      0.00000000	      0.00000000	     -0.00000000	     -8.74209948	     -0.03057781	      0.20997603	      0.00000000	      0.00000000	     -0.00000000	      8.68981843	      0.00000000	      0.00000000	      0.00000000	     -0.00000000	      0.00000000	     -0.00000000	     -0.01089867	      0.72877382	      0.00000000
      0.07624167	     -0.00000000	      0.87788515	      0.00000000	      0.00000000	     -0.00000000	      0.00000000	     -0.03064187	      0.60524640	      0.00000000	      0.00000000	     -0.00000000	     -8.81295810	     -0.03082819	      0.20994010	      0.00000000	      0.00000000	     -0.00000000	      8.75894515	      0.00000000	      0.00000000	      0.00000000	     -0.00000000	      0.00000000	     -0.00000000	     -0.01098677	      0.72864880	      0.00000000
      0.07694645	     -0.00000000	      0.87773482	      0.00000000	      0.00000000	     -0.00000000	      0.00000000	     -0.03088840	      0.60513445	      0.00000000	      0.00000000	     -0.00000000	     -8.88443596	     -0.03108074	      0.20990374	      0.00000000	      0.00000000	     -0.00000000	      8.82866969	      0.00000000	      0.00000000	      0.00000000	     -0.00000000	      0.00000000	     -0.00000000	     -0.01107562	      0.72852185	      0.00000000
      0.07765123	     -0.00000000	      0.87758215	      0.00000000	      0.00000000	     -0.00000000	      0.00000000	     -0.03113701	      0.60502080	      0.00000000	      0.00000000	     -0.00000000	     -8.95653042	     -0.03133544	      0.20986693	      0.00000000	      0.00000000	     -0.00000000	      8.89898945	      0.00000000	      0.00000000	      0.00000000	     -0.00000000	      0.00000000	     -0.00000000	     -0.01116523	      0.72839295	      0.00000000
      0.07835601	     -0.00000000	      0.87742710	      0.00000000	      0.00000000	     -0.00000000	      0.00000000	     -0.03138770	      0.60490542	      0.00000000	      0.00000000	     -0.00000000	     -9.02923882	     -0.03159227	      0.20982967	      0.00000000	      0.00000000	     -0.00000000	      8.96990178	      0.00000000	      0.00000000	      0.00000000	     -0.00000000	      0.00000000	     -0.00000000	     -0.01125558	      0.72826207	      0.00000000
      0.07906079	     -0.00000000	      0.87726966	      0.00000000	      0.00000000	     -0.00000000	      0.00000000	     -0.03164043	      0.60478831	      0.00000000	      0.00000000	     -0.00000000	     -9.10255841	     -0.03185123	      0.20979195	      0.00000000	      0.00000000	     -0.00000000	      9.04140397	      0.00000000	      0.00000000	      0.00000000	     -0.00000000	      0.00000000	     -0.00000000	     -0.01134667	      0.72812918	      0.00000000
      0.07976557	     -0.00000000	      0.87710980	      0.00000000	      0.00000000	     -0.00000000	      0.00000000	     -0.03189521	      0.60466944	      0.00000000	      0.00000000	     -0.00000000	     -9.17648642	     -0.03211231	      0.20975377	      0.00000000	      0.00000000	     -0.00000000	      9.11349329	      0.00000000	      0.00000000	      0.00000000	     -0.00000000	      0.00000000	     -0.00000000	     -0.01143851	      0.72799428	      0.00000000
      0.08047035	     -0.00000000	      0.87694749	      0.00000000	      0.00000000	     -0.00000000	      0.00000000	     -0.03215203	      0.60454879	      0.00000000	      0.00000000	     -0.00000000	     -9.25102001	     -0.03237548	      0.20971512	      0.00000000	      0.00000000	     -0.00000000	      9.18616692	      0.00000000	      0.00000000	      0.00000000	     -0.00000000	      0.00000000	     -0.00000000	     -0.01153108	      0.72785733	      0.00000000
      0.08117513	     -0.00000000	      0.87678270	      0.00000000	      0.00000000	     -0.00000000	      0.00000000	     -0.03241086	      0.60442634	      0.00000000	      0.00000000	     -0.00000000	     -9.32615631	     -0.03264075	      0.20967598	      0.00000000	      0.00000000	     -0.00000000	      9.25942201	      0.00000000	      0.00000000	      0.00000000	     -0.00000000	      0.00000000	     -0.00000000	     -0.01162438	      0.72771832	      0.00000000
      0.08187991	     -0.00000000	      0.87661542	      0.00000000	      0.00000000	     -0.00000000	      0.00000000	     -0.03267171	      0.60430207	      0.00000000	      0.00000000	     -0.00000000	     -9.40189238	     -0.03290810	      0.20963637	      0.00000000	      0.00000000	     -0.00000000	      9.33325569	      0.00000000	      0.00000000	      0.00000000	     -0.00000000	      0.00000000	     -0.00000000	     -0.01171840	      0.72757722	      0.00000000
      0.08258469	     -0.00000000	      0.87644562	      0.00000000	      0.00000000	     -0.00000000	      0.00000000	     -0.03293455	      0.60417597	      0.00000000	      0.00000000	     -0.00000000	     -9.47822526	     -0.03317752	      0.20959625	      0.00000000	      0.00000000	     -0.00000000	      9.40766499	      0.00000000	      0.00000000	      0.00000000	     -0.00000000	      0.00000000	     -0.00000000	     -0.01181315	      0.72743402	      0.00000000
      0.08328947	     -0.00000000	      0.87627326	      0.00000000	      0.00000000	     -0.00000000	      0.00000000	     -0.03319938	      0.60404801	      0.00000000	      0.00000000	     -0.00000000	     -9.55515193	     -0.03344899	      0.20955564	      0.00000000	      0.00000000	     -0.00000000	      9.48264696	      0.00000000	      0.00000000	      0.00000000	     -0.00000000	      0.00000000	     -0.00000000	     -0.01190861	      0.72728868	      0.00000000
      0.08399425	     -0.00000000	      0.87609833	      0.00000000	      0.00000000	     -0.00000000	      0.00000000	     -0.03346618	      0.60391817	      0.00000000	      0.00000000	     -0.00000000	     -9.63266934	     -0.03372250	      0.20951453	      0.00000000	      0.00000000	     -0.00000000	      9.55819857	      0.00000000	      0.00000000	      0.00000000	     -0.00000000	      0.00000000	     -0.00000000	     -0.01200479	      0.72714119	      0.00000000
      0.08469903	     -0.00000000	      0.87592080	      0.00000000	      0.00000000	     -0.00000000	      0.00000000	     -0.03373495	      0.60378645	      0.00000000	      0.00000000	     -0.00000000	     -9.71077439	     -0.03399804	      0.20947290	      0.00000000	      0.00000000	     -0.00000000	      9.63431675	      0.00000000	      0.00000000	      0.00000000	     -0.00000000	      0.00000000	     -0.00000000	     -0.01210168	      0.72699153	      0.00000000
      0.08540381	     -0.00000000	      0.87574064	      0.00000000	      0.00000000	     -0.00000000	      0.00000000	     -0.03400566	      0.60365281	      0.00000000	      0.00000000	     -0.00000000	     -9.78946393	     -0.03427560	      0.20943075	      0.00000000	      0.00000000	     -0.00000000	      9.71099842	      0.00000000	      0.00000000	      0.00000000	     -0.00000000	      0.00000000	     -0.00000000	     -0.01219927	      0.72683967	      0.00000000
      0.08610859	     -0.00000000	      0.87555783	      0.00000000	      0.00000000	     -0.00000000	      0.00000000	     -0.03427830	      0.60351723	      0.00000000	      0.00000000	     -0.00000000	     -9.86873481	     -0.03455516	      0.20938807	      0.00000000	      0.00000000	     -0.00000000	      9.78824044	      0.00000000	      0.00000000	      0.00000000	     -0.00000000	      0.00000000	     -0.00000000	     -0.01229756	      0.72668560	      0.00000000
      0.08681337	     -0.00000000	      0.87537235	      0.00000000	      0.00000000	     -0.00000000	      0.00000000	     -0.03455287	      0.60337971	      0.00000000	      0.00000000	     -0.00000000	     -9.94858382	     -0.03483671	      0.20934486	      0.00000000	      0.00000000	     -0.00000000	      9.86603965	      0.00000000	      0.00000000	      0.00000000	     -0.00000000	      0.00000000	     -0.00000000	     -0.01239655	      0.72652928	      0.00000000
      0.08751815	     -0.00000000	      0.87518416	      0.00000000	      0.00000000	     -0.00000000	      0.00000000	     -0.03482935	      0.60324022	      0.00000000	      0.00000000	     -0.00000000	    -10.02900771	     -0.03512023	      0.20930111	      0.00000000	      0.00000000	     -0.00000000	      9.94439287	      0.00000000	      0.00000000	      0.00000000	     -0.00000000	      0.00000000	     -0.00000000	     -0.01249623	      0.72637071	      0.00000000
      0.08822293	     -0.00000000	      0.87499324	      0.00000000	      0.00000000	     -0.00000000	      0.00000000	     -0.03510772	      0.60309873	      0.00000000	      0.00000000	     -0.00000000	    -10.11000321	     -0.03540572	      0.20925681	      0.00000000	      0.00000000	     -0.00000000	     10.02329687	      0.00000000	      0.00000000	      0.00000000	     -0.00000000	      0.00000000	     -0.00000000	     -0.01259659	      0.72620986	      0.00000000
      0.08892771	     -0.00000000	      0.87479958	      0.00000000	      0.00000000	     -0.00000000	      0.00000000	     -0.03538798	      0.60295524	      0.00000000	      0.00000000	     -0.00000000	    -10.19156703	     -0.03569316	      0.20921196	      0.00000000	      0.00000000	     -0.00000000	     10.10274841	      0.00000000	      0.00000000	      0.00000000	     -0.00000000	      0.00000000	     -0.00000000	     -0.01269763	      0.72604670	      0.00000000
      0.08963249	     -0.00000000	      0.87460313	      0.00000000	      0.00000000	     -0.00000000	      0.00000000	     -0.03567010	      0.60280973	      0.00000000	      0.00000000	     -0.00000000	    -10.27369584	     -0.03598254	      0.20916655	      0.00000000	      0.00000000	     -0.00000000	     10.18274423	      0.00000000	      0.00000000	      0.00000000	     -0.00000000	      0.00000000	     -0.00000000	     -0.01279935	      0.72588123	      0.00000000
      0.09033727	     -0.00000000	      0.87440389	      0.00000000	      0.00000000	     -0.00000000	      0.00000000	     -0.03595408	      0.60266217	      0.00000000	      0.00000000	     -0.00000000	    -10.35638630	     -0.03627383	      0.20912057	      0.00000000	      0.00000000	     -0.00000000	     10.26328103	      0.00000000	      0.00000000	      0.00000000	     -0.00000000	      0.00000000	     -0.00000000	     -0.01290173	      0.72571341	      0.00000000
      0.09104205	     -0.00000000	      0.87420182	      0.00000000	      0.00000000	     -0.00000000	      0.00000000	     -0.03623990	      0.60251255	      0.00000000	      0.00000000	     -0.00000000	    -10.43963504	     -0.03656703	      0.20907401	      0.00000000	      0.00000000	     -0.00000000	     10.34435553	      0.00000000	      0.00000000	      0.00000000	     -0.00000000	      0.00000000	     -0.00000000	     -0.01300479	      0.72554322	      0.00000000
      0.09174684	     -0.00000000	      0.87399690	      0.00000000	      0.00000000	     -0.00000000	      0.00000000	     -0.03652755	      0.60236084	      0.00000000	      0.00000000	     -0.00000000	    -10.52343866	     -0.03686213	      0.20902687	      0.00000000	      0.00000000	     -0.00000000	     10.42596439	      0.00000000	      0.00000000	      0.00000000	     -0.00000000	      0.00000000	     -0.00000000	     -0.01310850	      0.72537065	      0.00000000
      0.09245162	     -0.00000000	      0.87378910	      0.00000000	      0.00000000	     -0.00000000	      0.00000000	     -0.03681701	      0.60220704	      0.00000000	      0.00000000	     -0.00000000	    -10.60779376	     -0.03715910	      0.20897915	      0.00000000	      0.00000000	     -0.00000000	     10.50810430	      0.00000000	      0.00000000	      0.00000000	     -0.00000000	      0.00000000	     -0.00000000	     -0.01321287	      0.72519567	      0.00000000
      0.09315640	     -0.00000000	      0.87357841	      0.00000000	      0.00000000	     -0.00000000	      0.00000000	     -0.03710827	      0.60205112	      0.00000000	      0.00000000	     -0.00000000	    -10.69269692	     -0.03745794	      0.20893083	      0.00000000	      0.00000000	     -0.00000000	     10.59077191	      0.00000000	      0.00000000	      0.00000000	     -0.00000000	      0.00000000	     -0.00000000	     -0.01331790	      0.72501827	      0.00000000
      0.09386118	     -0.00000000	      0.87336479	      0.00000000	      0.00000000	     -0.00000000	      0.00000000	     -0.03740132	      0.60189306	      0.00000000	      0.00000000	     -0.00000000	    -10.77814470	     -0.03775863	      0.20888191	      0.00000000	      0.00000000	     -0.00000000	     10.67396387	      0.00000000	      0.00000000	      0.00000000	     -0.00000000	      0.00000000	     -0.00000000	     -0.01342356	      0.72483842	      0.00000000
      0.09456596	     -0.00000000	      0.87314822	      0.00000000	      0.00000000	     -0.00000000	      0.00000000	     -0.03769614	      0.60173284	      0.00000000	      0.00000000	     -0.00000000	    -10.86413366	     -0.03806115	      0.20883239	      0.00000000	      0.00000000	     -0.00000000	     10.75767683	      0.00000000	      0.00000000	      0.00000000	     -0.00000000	      0.00000000	     -0.00000000	     -0.01352987	      0.72465610	      0.00000000
      0.09527074	     -0.00000000	      0.87292868	      0.00000000	      0.00000000	     -0.00000000	      0.00000000	     -0.03799272	      0.60157046	      0.00000000	      0.00000000	     -0.00000000	    -10.95066035	     -0.03836550	      0.20878224	      0.00000000	      0.00000000	     -0.00000000	     10.84190742	      0.00000000	      0.00000000	      0.00000000	     -0.00000000	      0.00000000	     -0.00000000	     -0.01363681	      0.72447129	      0.00000000
      0.09597552	     -0.00000000	      0.87270615	      0.00000000	      0.00000000	     -0.00000000	      0.00000000	     -0.03829104	      0.60140588	      0.00000000	      0.00000000	     -0.00000000	    -11.03772127	     -0.03867165	      0.20873148	      0.00000000	      0.00000000	     -0.00000000	     10.92665226	      0.00000000	      0.00000000	      0.00000000	     -0.00000000	      0.00000000	     -0.00000000	     -0.01374439	      0.72428397	      0.00000000
      0.09668030	     -0.00000000	      0.87248060	      0.00000000	      0.00000000	     -0.00000000	      0.00000000	     -0.03859110	      0.60123910	      0.00000000	      0.00000000	     -0.00000000	    -11.12531294	     -0.03897959	      0.20868009	      0.00000000	      0.00000000	     -0.00000000	     11.01190795	      0.00000000	      0.00000000	      0.00000000	     -0.00000000	      0.00000000	     -0.00000000	     -0.01385259	      0.72409413	      0.00000000
      0.09738508	     -0.00000000	      0.87225201	      0.00000000	      0.00000000	     -0.00000000	      0.00000000	     -0.03889286	      0.60107009	      0.00000000	      0.00000000	     -0.00000000	    -11.21343186	     -0.03928931	      0.20862807	      0.00000000	      0.00000000	     -0.00000000	     11.09767109	      0.00000000	      0.00000000	      0.00000000	     -0.00000000	      0.00000000	     -0.00000000	     -0.01396141	      0.72390174	      0.00000000
      0.09808986	     -0.00000000	      0.87202035	      0.00000000	      0.00000000	     -0.00000000	      0.00000000	     -0.03919633	      0.60089883	      0.00000000	      0.00000000	     -0.00000000	    -11.30207453	     -0.03960079	      0.20857541	      0.00000000	      0.00000000	     -0.00000000	     11.18393827	      0.00000000	      0.00000000	      0.00000000	     -0.00000000	      0.00000000	     -0.00000000	     -0.01407084	      0.72370677	      0.00000000
      0.09879464	     -0.00000000	      0.87178560	      0.00000000	      0.00000000	     -0.00000000	      0.00000000	     -0.03950148	      0.60072532	      0.00000000	      0.00000000	     -0.00000000	    -11.39123742	     -0.03991402	      0.20852210	      0.00000000	      0.00000000	     -0.00000000	     11.27070606	      0.00000000	      0.00000000	      0.00000000	     -0.00000000	      0.00000000	     -0.00000000	     -0.01418089	      0.72350922	      0.00000000
      0.09949942	     -0.00000000	      0.87154774	      0.00000000	      0.00000000	     -0.00000000	      0.00000000	     -0.03980831	      0.60054953	      0.00000000	      0.00000000	     -0.00000000	    -11.48091702	     -0.04022898	      0.20846813	      0.00000000	      0.00000000	     -0.00000000	     11.35797101	      0.00000000	      0.00000000	      0.00000000	     -0.00000000	      0.00000000	     -0.00000000	     -0.01429154	      0.72330906	      0.00000000
      0.10020420	     -0.00000000	      0.87130674	      0.00000000	      0.00000000	     -0.00000000	      0.00000000	     -0.04011679	      0.60037144	      0.00000000	      0.00000000	     -0.00000000	    -11.57110977	     -0.04054565	      0.20841351	      0.00000000	      0.00000000	     -0.00000000	     11.44572965	      0.00000000	      0.00000000	      0.00000000	     -0.00000000	      0.00000000	     -0.00000000	     -0.01440278	      0.72310628	      0.00000000
      0.10090898	     -0.00000000	      0.87106258	      0.00000000	      0.00000000	     -0.00000000	      0.00000000	     -0.04042692	      0.60019103	      0.00000000	      0.00000000	     -0.00000000	    -11.66181213	     -0.04086403	      0.20835822	      0.00000000	      0.00000000	     -0.00000000	     11.53397847	      0.00000000	      0.00000000	      0.00000000	     -0.00000000	      0.00000000	     -0.00000000	     -0.01451463	      0.72290084	      0.00000000
      0.10161376	     -0.00000000	      0.87081525	      0.00000000	      0.00000000	     -0.00000000	      0.00000000	     -0.04073867	      0.60000830	      0.00000000	      0.00000000	     -0.00000000	    -11.75302052	     -0.04118410	      0.20830226	      0.00000000	      0.00000000	     -0.00000000	     11.62271393	      0.00000000	      0.00000000	      0.00000000	     -0.00000000	      0.00000000	     -0.00000000	     -0.01462706	      0.72269274	      0.00000000
      0.10231854	     -0.00000000	      0.87056471	      0.00000000	      0.00000000	     -0.00000000	      0.00000000	     -0.04105204	      0.59982322	      0.00000000	      0.00000000	     -0.00000000	    -11.84473133	     -0.04150584	      0.20824562	      0.00000000	      0.00000000	     -0.00000000	     11.71193242	      0.00000000	      0.00000000	      0.00000000	     -0.00000000	      0.00000000	     -0.00000000	     -0.01474007	      0.72248196	      0.00000000
      0.10302332	     -0.00000000	      0.87031095	      0.00000000	      0.00000000	     -0.00000000	      0.00000000	     -0.04136701	      0.59963578	      0.00000000	      0.00000000	     -0.00000000	    -11.93694095	     -0.04182923	      0.20818830	      0.00000000	      0.00000000	     -0.00000000	     11.80163033	      0.00000000	      0.00000000	      0.00000000	     -0.00000000	      0.00000000	     -0.00000000	     -0.01485366	      0.72226847	      0.00000000
      0.10372810	     -0.00000000	      0.87005393	      0.00000000	      0.00000000	     -0.00000000	      0.00000000	     -0.04168355	      0.59944595	      0.00000000	      0.00000000	     -0.00000000	    -12.02964575	     -0.04215427	      0.20813028	      0.00000000	      0.00000000	     -0.00000000	     11.89180404	      0.00000000	      0.00000000	      0.00000000	     -0.00000000	      0.00000000	     -0.00000000	     -0.01496783	      0.72205226	      0.00000000
      0.10443288	     -0.00000000	      0.86979365	      0.00000000	      0.00000000	     -0.00000000	      0.00000000	     -0.04200167	      0.59925373	      0.00000000	      0.00000000	     -0.00000000	    -12.12284209	     -0.04248093	      0.20807157	      0.00000000	      0.00000000	     -0.00000000	     11.98244989	      0.00000000	      0.00000000	      0.00000000	     -0.00000000	      0.00000000	     -0.00000000	     -0.01508256	      0.72183330	      0.00000000
      0.10513766	     -0.00000000	      0.86953008	      0.00000000	      0.00000000	     -0.00000000	      0.00000000	     -0.04232134	      0.59905910	      0.00000000	      0.00000000	     -0.00000000	    -12.21652630	     -0.04280920	      0.20801215	      0.00000000	      0.00000000	     -0.00000000	     12.07356422	      0.00000000	      0.00000000	      0.00000000	     -0.00000000	      0.00000000	     -0.00000000	     -0.01519786	      0.72161159	      0.00000000
      0.10584244	     -0.00000000	      0.86926319	      0.00000000	      0.00000000	     -0.00000000	      0.00000000	     -0.04264255	      0.59886203	      0.00000000	      0.00000000	     -0.00000000	    -12.31069472	     -0.04313908	      0.20795202	      0.00000000	      0.00000000	     -0.00000000	     12.16514336	      0.00000000	      0.00000000	      0.00000000	     -0.00000000	      0.00000000	     -0.00000000	     -0.01531371	      0.72138709	      0.00000000
      0.10654722	     -0.00000000	      0.86899297	      0.00000000	      0.00000000	     -0.00000000	      0.00000000	     -0.04296528	      0.59866252	      0.00000000	      0.00000000	     -0.00000000	    -12.40534369	     -0.04347053	      0.20789118	      0.00000000	      0.00000000	     -0.00000000	     12.25718365	      0.00000000	      0.00000000	      0.00000000	     -0.00000000	      0.00000000	     -0.00000000	     -0.01543011	      0.72115980	      0.00000000
      0.10725200	     -0.00000000	      0.86871940	      0.00000000	      0.00000000	     -0.00000000	      0.00000000	     -0.04328952	      0.59846055	      0.00000000	      0.00000000	     -0.00000000	    -12.50046951	     -0.04380354	      0.20782961	      0.00000000	      0.00000000	     -0.00000000	     12.34968139	      0.00000000	      0.00000000	      0.00000000	     -0.00000000	      0.00000000	     -0.00000000	     -0.01554706	      0.72092970	      0.00000000
      0.10795678	     -0.00000000	      0.86844245	      0.00000000	      0.00000000	     -0.00000000	      0.00000000	     -0.04361526	      0.59825610	      0.00000000	      0.00000000	     -0.00000000	    -12.59606852	     -0.04413811	      0.20776731	      0.00000000	      0.00000000	     -0.00000000	     12.44263290	      0.00000000	      0.00000000	      0.00000000	     -0.00000000	      0.00000000	     -0.00000000	     -0.01566454	      0.72069676	      0.00000000
      0.10866156	     -0.00000000	      0.86816210	      0.00000000	      0.00000000	     -0.00000000	      0.00000000	     -0.04394246	      0.59804916	      0.00000000	      0.00000000	     -0.00000000	    -12.69213702	     -0.04447421	      0.20770428	      0.00000000	      0.00000000	     -0.00000000	     12.53603448	      0.00000000	      0.00000000	      0.00000000	     -0.00000000	      0.00000000	     -0.00000000	     -0.01578256	      0.72046097	      0.00000000
      0.10936634	     -0.00000000	      0.86787834	      0.00000000	      0.00000000	     -0.00000000	      0.00000000	     -0.04427114	      0.59783971	      0.00000000	      0.00000000	     -0.00000000	    -12.78867132	     -0.04481183	      0.20764051	      0.00000000	      0.00000000	     -0.00000000	     12.62988245	      0.00000000	      0.00000000	      0.00000000	     -0.00000000	      0.00000000	     -0.00000000	     -0.01590112	      0.72022231	      0.00000000
      0.11007112	     -0.00000000	      0.86759113	      0.00000000	      0.00000000	     -0.00000000	      0.00000000	     -0.04460126	      0.59762773	      0.00000000	      0.00000000	     -0.00000000	    -12.88566775	     -0.04515096	      0.20757599	      0.00000000	      0.00000000	     -0.00000000	     12.72417311	      0.00000000	      0.00000000	      0.00000000	     -0.00000000	      0.00000000	     -0.00000000	     -0.01602019	      0.71998077	      0.00000000
      0.11077590	     -0.00000000	      0.86730047	      0.00000000	      0.00000000	     -0.00000000	      0.00000000	     -0.04493281	      0.59741322	      0.00000000	      0.00000000	     -0.00000000	    -12.98312262	     -0.04549157	      0.20751072	      0.00000000	      0.00000000	     -0.00000000	     12.81890276	      0.00000000	      0.00000000	      0.00000000	     -0.00000000	      0.00000000	     -0.00000000	     -0.01613978	      0.71973633	      0.00000000
      0.11148068	     -0.00000000	      0.86700634	      0.00000000	      0.00000000	     -0.00000000	      0.00000000	     -0.04526577	      0.59719615	      0.00000000	      0.00000000	     -0.00000000	    -13.08103224	     -0.04583366	      0.20744469	      0.00000000	      0.00000000	     -0.00000000	     12.91406773	      0.00000000	      0.00000000	      0.00000000	     -0.00000000	      0.00000000	     -0.00000000	     -0.01625989	      0.71948897	      0.00000000
      0.11218546	     -0.00000000	      0.86670871	      0.00000000	      0.00000000	     -0.00000000	      0.00000000	     -0.04560014	      0.59697651	      0.00000000	      0.00000000	     -0.00000000	    -13.17939294	     -0.04617720	      0.20737790	      0.00000000	      0.00000000	     -0.00000000	     13.00966431	      0.00000000	      0.00000000	      0.00000000	     -0.00000000	      0.00000000	     -0.00000000	     -0.01638050	      0.71923867	      0.00000000
      0.11289024	     -0.00000000	      0.86640756	      0.00000000	      0.00000000	     -0.00000000	      0.00000000	     -0.04593589	      0.59675429	      0.00000000	      0.00000000	     -0.00000000	    -13.27820105	     -0.04652218	      0.20731033	      0.00000000	      0.00000000	     -0.00000000	     13.10568883	      0.00000000	      0.00000000	      0.00000000	     -0.00000000	      0.00000000	     -0.00000000	     -0.01650162	      0.71898542	      0.00000000
      0.11359503	     -0.00000000	      0.86610287	      0.00000000	      0.00000000	     -0.00000000	      0.00000000	     -0.04627302	      0.59652947	      0.00000000	      0.00000000	     -0.00000000	    -13.37745289	     -0.04686859	      0.20724199	      0.00000000	      0.00000000	     -0.00000000	     13.20213761	      0.00000000	      0.00000000	      0.00000000	     -0.00000000	      0.00000000	     -0.00000000	     -0.01662323	      0.71872920	      0.00000000
      0.11429981	     -0.00000000	      0.86579463	      0.00000000	      0.00000000	     -0.00000000	      0.00000000	     -0.04661149	      0.59630204	      0.00000000	      0.00000000	     -0.00000000	    -13.47714481	     -0.04721641	      0.20717287	      0.00000000	      0.00000000	     -0.00000000	     13.29900698	      0.00000000	      0.00000000	      0.00000000	     -0.00000000	      0.00000000	     -0.00000000	     -0.01674533	      0.71847000	      0.00000000
      0.11500459	     -0.00000000	      0.86548282	      0.00000000	      0.00000000	     -0.00000000	      0.00000000	     -0.04695131	      0.59607198	      0.00000000	      0.00000000	     -0.00000000	    -13.57727317	     -0.04756563	      0.20710297	      0.00000000	      0.00000000	     -0.00000000	     13.39629327	      0.00000000	      0.00000000	      0.00000000	     -0.00000000	      0.00000000	     -0.00000000	     -0.01686791	      0.71820780	      0.00000000
      0.11570937	     -0.00000000	      0.86516742	      0.00000000	      0.00000000	     -0.00000000	      0.00000000	     -0.04729245	      0.59583928	      0.00000000	      0.00000000	     -0.00000000	    -13.67783432	     -0.04791623	      0.20703227	      0.00000000	      0.00000000	     -0.00000000	     13.49399284	      0.00000000	      0.00000000	      0.00000000	     -0.00000000	      0.00000000	     -0.00000000	     -0.01699098	      0.71794257	      0.00000000
      0.11641415	     -0.00000000	      0.86484840	      0.00000000	      0.00000000	     -0.00000000	      0.00000000	     -0.04763491	      0.59560393	      0.00000000	      0.00000000	     -0.00000000	    -13.77882463	     -0.04826819	      0.20696077	      0.00000000	      0.00000000	     -0.00000000	     13.59210204	      0.00000000	      0.00000000	      0.00000000	     -0.00000000	      0.00000000	     -0.00000000	     -0.01711452	      0.71767432	      0.00000000
      0.11711893	     -0.00000000	      0.86452576	      0.00000000	      0.00000000	     -0.00000000	      0.00000000	     -0.04797865	      0.59536591	      0.00000000	      0.00000000	     -0.00000000	    -13.88024049	     -0.04862150	      0.20688847	      0.00000000	      0.00000000	     -0.00000000	     13.69061724	      0.00000000	      0.00000000	      0.00000000	     -0.00000000	      0.00000000	     -0.00000000	     -0.01723853	      0.71740302	      0.00000000
      0.11782371	     -0.00000000	      0.86419947	      0.00000000	      0.00000000	     -0.00000000	      0.00000000	     -0.04832368	      0.59512520	      0.00000000	      0.00000000	     -0.00000000	    -13.98207830	     -0.04897614	      0.20681537	      0.00000000	      0.00000000	     -0.00000000	     13.78953483	      0.00000000	      0.00000000	      0.00000000	     -0.00000000	      0.00000000	     -0.00000000	     -0.01736300	      0.71712866	      0.00000000
      0.11852849	     -0.00000000	      0.86386952	      0.00000000	      0.00000000	     -0.00000000	      0.00000000	     -0.04866996	      0.59488181	      0.00000000	      0.00000000	     -0.00000000	    -14.08433447	     -0.04933210	      0.20674145	      0.00000000	      0.00000000	     -0.00000000	     13.88885119	      0.00000000	      0.00000000	      0.00000000	     -0.00000000	      0.00000000	     -0.00000000	     -0.01748793	      0.71685122	      0.00000000
      0.11923327	     -0.00000000	      0.86353589	      0.00000000	      0.00000000	     -0.00000000	      0.00000000	     -0.04901750	      0.59463570	      0.00000000	      0.00000000	     -0.00000000	    -14.18700541	     -0.04968936	      0.20666671	      0.00000000	      0.00000000	     -0.00000000	     13.98856274	      0.00000000	      0.00000000	      0.00000000	     -0.00000000	      0.00000000	     -0.00000000	     -0.01761331	      0.71657069	      0.00000000
      0.11993805	     -0.00000000	      0.86319856	      0.00000000	      0.00000000	     -0.00000000	      0.00000000	     -0.04936627	      0.59438687	      0.00000000	      0.00000000	     -0.00000000	    -14.29008758	     -0.05004792	      0.20659114	      0.00000000	      0.00000000	     -0.00000000	     14.08866589	      0.00000000	      0.00000000	      0.00000000	     -0.00000000	      0.00000000	     -0.00000000	     -0.01773914	      0.71628705	      0.00000000
      0.12064283	     -0.00000000	      0.86285752	      0.00000000	      0.00000000	     -0.00000000	      0.00000000	     -0.04971626	      0.59413531	      0.00000000	      0.00000000	     -0.00000000	    -14.39357744	     -0.05040774	      0.20651475	      0.00000000	      0.00000000	     -0.00000000	     14.18915710	      0.00000000	      0.00000000	      0.00000000	     -0.00000000	      0.00000000	     -0.00000000	     -0.01786541	      0.71600029	      0.00000000
      0.12134761	     -0.00000000	      0.86251274	      0.00000000	      0.00000000	     -0.00000000	      0.00000000	     -0.05006746	      0.59388100	      0.00000000	      0.00000000	     -0.00000000	    -14.49747145	     -0.05076882	      0.20643753	      0.00000000	      0.00000000	     -0.00000000	     14.29003281	      0.00000000	      0.00000000	      0.00000000	     -0.00000000	      0.00000000	     -0.00000000	     -0.01799212	      0.71571039	      0.00000000
      0.12205239	     -0.00000000	      0.86216421	      0.00000000	      0.00000000	     -0.00000000	      0.00000000	     -0.05041984	      0.59362393	      0.00000000	      0.00000000	     -0.00000000	    -14.60176612	     -0.05113115	      0.20635946	      0.00000000	      0.00000000	     -0.00000000	     14.39128950	      0.00000000	      0.00000000	      0.00000000	     -0.00000000	      0.00000000	     -0.00000000	     -0.01811926	      0.71541734	      0.00000000
      0.12275717	     -0.00000000	      0.86181192	      0.00000000	      0.00000000	     -0.00000000	      0.00000000	     -0.05077339	      0.59336409	      0.00000000	      0.00000000	     -0.00000000	    -14.70645796	     -0.05149470	      0.20628055	      0.00000000	      0.00000000	     -0.00000000	     14.49292367	      0.00000000	      0.00000000	      0.00000000	     -0.00000000	      0.00000000	     -0.00000000	     -0.01824682	      0.71512113	      0.00000000
      0.12346195	     -0.00000000	      0.86145585	      0.00000000	      0.00000000	     -0.00000000	      0.00000000	     -0.05112811	      0.59310147	      0.00000000	      0.00000000	     -0.00000000	    -14.81154350	     -0.05185946	      0.20620080	      0.00000000	      0.00000000	     -0.00000000	     14.59493183	      0.00000000	      0.00000000	      0.00000000	     -0.00000000	      0.00000000	     -0.00000000	     -0.01837481	      0.71482173	      0.00000000
      0.12416673	     -0.00000000	      0.86109598	      0.00000000	      0.00000000	     -0.00000000	      0.00000000	     -0.05148397	      0.59283605	      0.00000000	      0.00000000	     -0.00000000	    -14.91701929	     -0.05222543	      0.20612019	      0.00000000	      0.00000000	     -0.00000000	     14.69731050	      0.00000000	      0.00000000	      0.00000000	     -0.00000000	      0.00000000	     -0.00000000	     -0.01850321	      0.71451915	      0.00000000
      0.12487151	     -0.00000000	      0.86073230	      0.00000000	      0.00000000	     -0.00000000	      0.00000000	     -0.05184096	      0.59256782	      0.00000000	      0.00000000	     -0.00000000	    -15.02288192	     -0.05259257	      0.20603872	      0.00000000	      0.00000000	     -0.00000000	     14.80005624	      0.00000000	      0.00000000	      0.00000000	     -0.00000000	      0.00000000	     -0.00000000	     -0.01863202	      0.71421336	      0.00000000
      0.12557629	     -0.00000000	      0.86036479	      0.00000000	      0.00000000	     -0.00000000	      0.00000000	     -0.05219906	      0.59229677	      0.00000000	      0.00000000	     -0.00000000	    -15.12912798	     -0.05296088	      0.20595639	      0.00000000	      0.00000000	     -0.00000000	     14.90316563	      0.00000000	      0.00000000	      0.00000000	     -0.00000000	      0.00000000	     -0.00000000	     -0.01876123	      0.71390436	      0.00000000
      0.12628107	     -0.00000000	      0.85999343	      0.00000000	      0.00000000	     -0.00000000	      0.00000000	     -0.05255826	      0.59202290	      0.00000000	      0.00000000	     -0.00000000	    -15.23575408	     -0.05333035	      0.20587319	      0.00000000	      0.00000000	     -0.00000000	     15.00663526	      0.00000000	      0.00000000	      0.00000000	     -0.00000000	      0.00000000	     -0.00000000	     -0.01889084	      0.71359212	      0.00000000
      0.12698585	     -0.00000000	      0.85961822	      0.00000000	      0.00000000	     -0.00000000	      0.00000000	     -0.05291856	      0.59174617	      0.00000000	      0.00000000	     -0.00000000	    -15.34275689	     -0.05370095	      0.20578912	      0.00000000	      0.00000000	     -0.00000000	     15.11046176	      0.00000000	      0.00000000	      0.00000000	     -0.00000000	      0.00000000	     -0.00000000	     -0.01902085	      0.71327663	      0.00000000
      0.12769063	     -0.00000000	      0.85923913	      0.00000000	      0.00000000	     -0.00000000	      0.00000000	     -0.05327992	      0.59146660	      0.00000000	      0.00000000	     -0.00000000	    -15.45013305	     -0.05407268	      0.20570417	      0.00000000	      0.00000000	     -0.00000000	     15.21464175	      0.00000000	      0.00000000	      0.00000000	     -0.00000000	      0.00000000	     -0.00000000	     -0.01915124	      0.71295789	      0.00000000
      0.12839541	     -0.00000000	      0.85885616	      0.00000000	      0.00000000	     -0.00000000	      0.00000000	     -0.05364234	      0.59118416	      0.00000000	      0.00000000	     -0.00000000	    -15.55787926	     -0.05444552	      0.20561834	      0.00000000	      0.00000000	     -0.00000000	     15.31917190	      0.00000000	      0.00000000	      0.00000000	     -0.00000000	      0.00000000	     -0.00000000	     -0.01928202	      0.71263588	      0.00000000
      0.12910019	     -0.00000000	      0.85846928	      0.00000000	      0.00000000	     -0.00000000	      0.00000000	     -0.05400580	      0.59089884	      0.00000000	      0.00000000	     -0.00000000	    -15.66599224	     -0.05481945	      0.20553163	      0.00000000	      0.00000000	     -0.00000000	     15.42404892	      0.00000000	      0.00000000	      0.00000000	     -0.00000000	      0.00000000	     -0.00000000	     -0.01941318	      0.71231059	      0.00000000
      0.12980497	     -0.00000000	      0.85807848	      0.00000000	      0.00000000	     -0.00000000	      0.00000000	     -0.05437029	      0.59061064	      0.00000000	      0.00000000	     -0.00000000	    -15.77446874	     -0.05519446	      0.20544403	      0.00000000	      0.00000000	     -0.00000000	     15.52926950	      0.00000000	      0.00000000	      0.00000000	     -0.00000000	      0.00000000	     -0.00000000	     -0.01954471	      0.71198200	      0.00000000
      0.13050975	     -0.00000000	      0.85768375	      0.00000000	      0.00000000	     -0.00000000	      0.00000000	     -0.05473580	      0.59031953	      0.00000000	      0.00000000	     -0.00000000	    -15.88330550	     -0.05557054	      0.20535553	      0.00000000	      0.00000000	     -0.00000000	     15.63483038	      0.00000000	      0.00000000	      0.00000000	     -0.00000000	      0.00000000	     -0.00000000	     -0.01967661	      0.71165011	      0.00000000
      0.13121453	     -0.00000000	      0.85728508	      0.00000000	      0.00000000	     -0.00000000	      0.00000000	     -0.05510230	      0.59002552	      0.00000000	      0.00000000	     -0.00000000	    -15.99249934	     -0.05594767	      0.20526614	      0.00000000	      0.00000000	     -0.00000000	     15.74072834	      0.00000000	      0.00000000	      0.00000000	     -0.00000000	      0.00000000	     -0.00000000	     -0.01980888	      0.71131489	      0.00000000
      0.13191931	     -0.00000000	      0.85688244	      0.00000000	      0.00000000	     -0.00000000	      0.00000000	     -0.05546980	      0.58972859	      0.00000000	      0.00000000	     -0.00000000	    -16.10204706	     -0.05632583	      0.20517584	      0.00000000	      0.00000000	     -0.00000000	     15.84696016	      0.00000000	      0.00000000	      0.00000000	     -0.00000000	      0.00000000	     -0.00000000	     -0.01994150	      0.71097635	      0.00000000
      0.13262409	     -0.00000000	      0.85647583	      0.00000000	      0.00000000	     -0.00000000	      0.00000000	     -0.05583826	      0.58942873	      0.00000000	      0.00000000	     -0.00000000	    -16.21194551	     -0.05670502	      0.20508464	      0.00000000	      0.00000000	     -0.00000000	     15.95352265	      0.00000000	      0.00000000	      0.00000000	     -0.00000000	      0.00000000	     -0.00000000	     -0.02007447	      0.71063446	      0.00000000
      0.13332887	     -0.00000000	      0.85606524	      0.00000000	      0.00000000	     -0.00000000	      0.00000000	     -0.05620769	      0.58912594	      0.00000000	      0.00000000	     -0.00000000	    -16.32219157	     -0.05708522	      0.20499253	      0.00000000	      0.00000000	     -0.00000000	     16.06041266	      0.00000000	      0.00000000	      0.00000000	     -0.00000000	      0.00000000	     -0.00000000	     -0.02020780	      0.71028923	      0.00000000
      0.13403365	      0.00000000	      0.85565065	      0.00000000	      0.00000000	     -0.00000000	      0.00000000	     -0.05657806	      0.58882019	      0.00000000	      0.00000000	     -0.00000000	    -16.43278214	     -0.05746642	      0.20489950	      0.00000000	      0.00000000	     -0.00000000	     16.16762705	      0.00000000	      0.00000000	      0.00000000	     -0.00000000	      0.00000000	     -0.00000000	     -0.02034146	      0.70994062	      0.00000000
      0.13473844	      0.00000000	      0.85523204	      0.00000000	      0.00000000	     -0.00000000	      0.00000000	     -0.05694936	      0.58851148	      0.00000000	      0.00000000	     -0.00000000	    -16.54371414	     -0.05784860	      0.20480556	      0.00000000	      0.00000000	     -0.00000000	     16.27516272	      0.00000000	      0.00000000	      0.00000000	     -0.00000000	      0.00000000	     -0.00000000	     -0.02047547	      0.70958864	      0.00000000
      0.13544322	      0.00000000	      0.85480940	      0.00000000	      0.00000000	     -0.00000000	      0.00000000	     -0.05732158	      0.58819981	      0.00000000	      0.00000000	     -0.00000000	    -16.65498454	     -0.05823174	      0.20471069	      0.00000000	      0.00000000	     -0.00000000	     16.38301660	      0.00000000	      0.00000000	      0.00000000	     -0.00000000	      0.00000000	     -0.00000000	     -0.02060981	      0.70923327	      0.00000000
      0.13614800	      0.00000000	      0.85438273	      0.00000000	      0.00000000	     -0.00000000	      0.00000000	     -0.05769471	      0.58788516	      0.00000000	      0.00000000	     -0.00000000	    -16.76659030	     -0.05861584	      0.20461490	      0.00000000	      0.00000000	     -0.00000000	     16.49118563	      0.00000000	      0.00000000	      0.00000000	     -0.00000000	      0.00000000	     -0.00000000	     -0.02074447	      0.70887451	      0.00000000
      0.13685278	      0.00000000	      0.85395201	      0.00000000	      0.00000000	     -0.00000000	      0.00000000	     -0.05806872	      0.58756752	      0.00000000	      0.00000000	     -0.00000000	    -16.87852845	     -0.05900088	      0.20451818	      0.00000000	      0.00000000	     -0.00000000	     16.59966679	      0.00000000	      0.00000000	      0.00000000	     -0.00000000	      0.00000000	     -0.00000000	     -0.02087947	      0.70851234	      0.00000000
      0.13755756	      0.00000000	      0.85351722	      0.00000000	      0.00000000	     -0.00000000	      0.00000000	     -0.05844362	      0.58724688	      0.00000000	      0.00000000	     -0.00000000	    -16.99079604	     -0.05938685	      0.20442052	      0.00000000	      0.00000000	     -0.00000000	     16.70845709	      0.00000000	      0.00000000	      0.00000000	     -0.00000000	      0.00000000	     -0.00000000	     -0.02101478	      0.70814675	      0.00000000
      0.13826234	      0.00000000	      0.85307836	      0.00000000	      0.00000000	     -0.00000000	      0.00000000	     -0.05881938	      0.58692324	      0.00000000	      0.00000000	     -0.00000000	    -17.10339011	     -0.05977374	      0.20432193	      0.00000000	      0.00000000	     -0.00000000	     16.81755357	      0.00000000	      0.00000000	      0.00000000	     -0.00000000	      0.00000000	     -0.00000000	     -0.02115040	      0.70777772	      0.00000000
      0.13896712	      0.00000000	      0.85263541	      0.00000000	      0.00000000	     -0.00000000	      0.00000000	     -0.05919599	      0.58659658	      0.00000000	      0.00000000	     -0.00000000	    -17.21630779	     -0.06016152	      0.20422240	      0.00000000	      0.00000000	     -0.00000000	     16.92695328	      0.00000000	      0.00000000	      0.00000000	     -0.00000000	      0.00000000	     -0.00000000	     -0.02128634	      0.70740526	      0.00000000
      0.13967190	      0.00000000	      0.85218836	      0.00000000	      0.00000000	     -0.00000000	      0.00000000	     -0.05957344	      0.58626690	      0.00000000	      0.00000000	     -0.00000000	    -17.32954619	     -0.06055019	      0.20412193	      0.00000000	      0.00000000	     -0.00000000	     17.03665331	      0.00000000	      0.00000000	      0.00000000	     -0.00000000	      0.00000000	     -0.00000000	     -0.02142258	      0.70702935	      0.00000000
      0.14037668	      0.00000000	      0.85173720	      0.00000000	      0.00000000	     -0.00000000	      0.00000000	     -0.05995171	      0.58593418	      0.00000000	      0.00000000	     -0.00000000	    -17.44310247	     -0.06093974	      0.20402050	      0.00000000	      0.00000000	     -0.00000000	     17.14665079	      0.00000000	      0.00000000	      0.00000000	     -0.00000000	      0.00000000	     -0.00000000	     -0.02155912	      0.70664998	      0.00000000
      0.14108146	      0.00000000	      0.85128191	      0.00000000	      0.00000000	     -0.00000000	      0.00000000	     -0.06033080	      0.58559842	      0.00000000	      0.00000000	     -0.00000000	    -17.55697382	     -0.06133014	      0.20391813	      0.00000000	      0.00000000	     -0.00000000	     17.25694287	      0.00000000	      0.00000000	      0.00000000	     -0.00000000	      0.00000000	     -0.00000000	     -0.02169596	      0.70626714	      0.00000000
      0.14178624	      0.00000000	      0.85082250	      0.00000000	      0.00000000	     -0.00000000	      0.00000000	     -0.06071069	      0.58525961	      0.00000000	      0.00000000	     -0.00000000	    -17.67115745	     -0.06172140	      0.20381480	      0.00000000	      0.00000000	     -0.00000000	     17.36752671	      0.00000000	      0.00000000	      0.00000000	     -0.00000000	      0.00000000	     -0.00000000	     -0.02183309	      0.70588082	      0.00000000
      0.14249102	      0.00000000	      0.85035893	      0.00000000	      0.00000000	     -0.00000000	      0.00000000	     -0.06109137	      0.58491775	      0.00000000	      0.00000000	     -0.00000000	    -17.78565061	     -0.06211349	      0.20371051	      0.00000000	      0.00000000	     -0.00000000	     17.47839953	      0.00000000	      0.00000000	      0.00000000	     -0.00000000	      0.00000000	     -0.00000000	     -0.02197050	      0.70549102	      0.00000000
      0.14319580	      0.00000000	      0.84989121	      0.00000000	      0.00000000	     -0.00000000	      0.00000000	     -0.06147282	      0.58457282	      0.00000000	      0.00000000	     -0.00000000	    -17.90045057	     -0.06250640	      0.20360527	      0.00000000	      0.00000000	     -0.00000000	     17.58955856	      0.00000000	      0.00000000	      0.00000000	     -0.00000000	      0.00000000	     -0.00000000	     -0.02210820	      0.70509771	      0.00000000
      0.14390058	      0.00000000	      0.84941933	      0.00000000	      0.00000000	     -0.00000000	      0.00000000	     -0.06185504	      0.58422481	      0.00000000	      0.00000000	     -0.00000000	    -18.01555464	     -0.06290013	      0.20349906	      0.00000000	      0.00000000	     -0.00000000	     17.70100106	      0.00000000	      0.00000000	      0.00000000	     -0.00000000	      0.00000000	     -0.00000000	     -0.02224618	      0.70470090	      0.00000000
      0.14460536	      0.00000000	      0.84894326	      0.00000000	      0.00000000	     -0.00000000	      0.00000000	     -0.06223800	      0.58387372	      0.00000000	      0.00000000	     -0.00000000	    -18.13096014	     -0.06329465	      0.20339188	      0.00000000	      0.00000000	     -0.00000000	     17.81272432	      0.00000000	      0.00000000	      0.00000000	     -0.00000000	      0.00000000	     -0.00000000	     -0.02238442	      0.70430057	      0.00000000
      0.14531014	      0.00000000	      0.84846301	      0.00000000	      0.00000000	     -0.00000000	      0.00000000	     -0.06262170	      0.58351954	      0.00000000	      0.00000000	     -0.00000000	    -18.24666446	     -0.06368996	      0.20328373	      0.00000000	      0.00000000	     -0.00000000	     17.92472567	      0.00000000	      0.00000000	      0.00000000	     -0.00000000	      0.00000000	     -0.00000000	     -0.02252294	      0.70389671	      0.00000000
      0.14601492	      0.00000000	      0.84797856	      0.00000000	      0.00000000	     -0.00000000	      0.00000000	     -0.06300613	      0.58316226	      0.00000000	      0.00000000	     -0.00000000	    -18.36266496	     -0.06408604	      0.20317461	      0.00000000	      0.00000000	     -0.00000000	     18.03700245	      0.00000000	      0.00000000	      0.00000000	     -0.00000000	      0.00000000	     -0.00000000	     -0.02266173	      0.70348932	      0.00000000
      0.14671970	      0.00000000	      0.84748989	      0.00000000	      0.00000000	     -0.00000000	      0.00000000	     -0.06339128	      0.58280187	      0.00000000	      0.00000000	     -0.00000000	    -18.47895909	     -0.06448288	      0.20306451	      0.00000000	      0.00000000	     -0.00000000	     18.14955205	      0.00000000	      0.00000000	      0.00000000	     -0.00000000	      0.00000000	     -0.00000000	     -0.02280077	      0.70307839	      0.00000000
      0.14742448	      0.00000000	      0.84699701	      0.00000000	      0.00000000	     -0.00000000	      0.00000000	     -0.06377712	      0.58243837	      0.00000000	      0.00000000	     -0.00000000	    -18.59554429	     -0.06488047	      0.20295343	      0.00000000	      0.00000000	     -0.00000000	     18.26237186	      0.00000000	      0.00000000	      0.00000000	     -0.00000000	      0.00000000	     -0.00000000	     -0.02294007	      0.70266391	      0.00000000
      0.14812926	      0.00000000	      0.84649990	      0.00000000	      0.00000000	     -0.00000000	      0.00000000	     -0.06416366	      0.58207175	      0.00000000	      0.00000000	     -0.00000000	    -18.71241803	     -0.06527879	      0.20284137	      0.00000000	      0.00000000	     -0.00000000	     18.37545933	      0.00000000	      0.00000000	      0.00000000	     -0.00000000	      0.00000000	     -0.00000000	     -0.02307962	      0.70224586	      0.00000000
      0.14883404	      0.00000000	      0.84599855	      0.00000000	      0.00000000	     -0.00000000	      0.00000000	     -0.06455087	      0.58170200	      0.00000000	      0.00000000	     -0.00000000	    -18.82957784	     -0.06567784	      0.20272832	      0.00000000	      0.00000000	     -0.00000000	     18.48881192	      0.00000000	      0.00000000	      0.00000000	     -0.00000000	      0.00000000	     -0.00000000	     -0.02321941	      0.70182425	      0.00000000
      0.14953882	      0.00000000	      0.84549295	      0.00000000	      0.00000000	     -0.00000000	      0.00000000	     -0.06493875	      0.58132911	      0.00000000	      0.00000000	     -0.00000000	    -18.94702125	     -0.06607760	      0.20261429	      0.00000000	      0.00000000	     -0.00000000	     18.60242712	      0.00000000	      0.00000000	      0.00000000	     -0.00000000	      0.00000000	     -0.00000000	     -0.02335946	      0.70139906	      0.00000000
      0.15024360	      0.00000000	      0.84498309	      0.00000000	      0.00000000	     -0.00000000	      0.00000000	     -0.06532728	      0.58095308	      0.00000000	      0.00000000	     -0.00000000	    -19.06474582	     -0.06647807	      0.20249926	      0.00000000	      0.00000000	     -0.00000000	     18.71630246	      0.00000000	      0.00000000	      0.00000000	     -0.00000000	      0.00000000	     -0.00000000	     -0.02349974	      0.70097028	      0.00000000
      0.15094838	      0.00000000	      0.84446897	      0.00000000	      0.00000000	     -0.00000000	      0.00000000	     -0.06571646	      0.58057390	      0.00000000	      0.00000000	     -0.00000000	    -19.18274917	     -0.06687922	      0.20238324	      0.00000000	      0.00000000	     -0.00000000	     18.83043548	      0.00000000	      0.00000000	      0.00000000	     -0.00000000	      0.00000000	     -0.00000000	     -0.02364025	      0.70053791	      0.00000000
      0.15165316	      0.00000000	      0.84395056	      0.00000000	      0.00000000	     -0.00000000	      0.00000000	     -0.06610627	      0.58019156	      0.00000000	      0.00000000	     -0.00000000	    -19.30102891	     -0.06728104	      0.20226623	      0.00000000	      0.00000000	     -0.00000000	     18.94482375	      0.00000000	      0.00000000	      0.00000000	     -0.00000000	      0.00000000	     -0.00000000	     -0.02378100	      0.70010194	      0.00000000
      0.15235794	      0.00000000	      0.84342787	      0.00000000	      0.00000000	     -0.00000000	      0.00000000	     -0.06649670	      0.57980606	      0.00000000	      0.00000000	     -0.00000000	    -19.41958270	     -0.06768354	      0.20214821	      0.00000000	      0.00000000	     -0.00000000	     19.05946490	      0.00000000	      0.00000000	      0.00000000	     -0.00000000	      0.00000000	     -0.00000000	     -0.02392197	      0.69966236	      0.00000000
      0.15306272	      0.00000000	      0.84290089	      0.00000000	      0.00000000	     -0.00000000	      0.00000000	     -0.06688774	      0.57941739	      0.00000000	      0.00000000	     -0.00000000	    -19.53840822	     -0.06808668	      0.20202919	      0.00000000	      0.00000000	     -0.00000000	     19.17435655	      0.00000000	      0.00000000	      0.00000000	     -0.00000000	      0.00000000	     -0.00000000	     -0.02406316	      0.69921917	      0.00000000
      0.15376750	      0.00000000	      0.84236960	      0.00000000	      0.00000000	     -0.00000000	      0.00000000	     -0.06727937	      0.57902554	      0.00000000	      0.00000000	     -0.00000000	    -19.65750319	     -0.06849047	      0.20190917	      0.00000000	      0.00000000	     -0.00000000	     19.28949635	      0.00000000	      0.00000000	      0.00000000	     -0.00000000	      0.00000000	     -0.00000000	     -0.02420458	      0.69877235	      0.00000000
      0.15447228	      0.00000000	      0.84183399	      0.00000000	      0.00000000	     -0.00000000	      0.00000000	     -0.06767160	      0.57863050	      0.00000000	      0.00000000	     -0.00000000	    -19.77686535	     -0.06889490	      0.20178814	      0.00000000	      0.00000000	     -0.00000000	     19.40488201	      0.00000000	      0.00000000	      0.00000000	     -0.00000000	      0.00000000	     -0.00000000	     -0.02434620	      0.69832190	      0.00000000
      0.15517706	      0.00000000	      0.84129407	      0.00000000	      0.00000000	     -0.00000000	      0.00000000	     -0.06806440	      0.57823228	      0.00000000	      0.00000000	     -0.00000000	    -19.89649247	     -0.06929994	      0.20166610	      0.00000000	      0.00000000	     -0.00000000	     19.52051124	      0.00000000	      0.00000000	      0.00000000	     -0.00000000	      0.00000000	     -0.00000000	     -0.02448804	      0.69786781	      0.00000000
      0.15588185	      0.00000000	      0.84074981	      0.00000000	      0.00000000	     -0.00000000	      0.00000000	     -0.06845776	      0.57783085	      0.00000000	      0.00000000	     -0.00000000	    -20.01638236	     -0.06970559	      0.20154304	      0.00000000	      0.00000000	     -0.00000000	     19.63638178	      0.00000000	      0.00000000	      0.00000000	     -0.00000000	      0.00000000	     -0.00000000	     -0.02463009	      0.69741007	      0.00000000
      0.15658663	      0.00000000	      0.84020122	      0.00000000	      0.00000000	     -0.00000000	      0.00000000	     -0.06885168	      0.57742623	      0.00000000	      0.00000000	     -0.00000000	    -20.13653282	     -0.07011183	      0.20141898	      0.00000000	      0.00000000	     -0.00000000	     19.75249141	      0.00000000	      0.00000000	      0.00000000	     -0.00000000	      0.00000000	     -0.00000000	     -0.02477234	      0.69694868	      0.00000000
      0.15729141	      0.00000000	      0.83964827	      0.00000000	      0.00000000	     -0.00000000	      0.00000000	     -0.06924614	      0.57701839	      0.00000000	      0.00000000	     -0.00000000	    -20.25694173	     -0.07051867	      0.20129389	      0.00000000	      0.00000000	     -0.00000000	     19.86883792	      0.00000000	      0.00000000	      0.00000000	     -0.00000000	      0.00000000	     -0.00000000	     -0.02491478	      0.69648363	      0.00000000
      0.15799619	      0.00000000	      0.83909097	      0.00000000	      0.00000000	     -0.00000000	      0.00000000	     -0.06964114	      0.57660734	      0.00000000	      0.00000000	     -0.00000000	    -20.37760695	     -0.07092608	      0.20116779	      0.00000000	      0.00000000	     -0.00000000	     19.98541914	      0.00000000	      0.00000000	      0.00000000	     -0.00000000	      0.00000000	     -0.00000000	     -0.02505742	      0.69601491	      0.00000000
      0.15870097	      0.00000000	      0.83852931	      0.00000000	      0.00000000	     -0.00000000	      0.00000000	     -0.07003666	      0.57619307	      0.00000000	      0.00000000	     -0.00000000	    -20.49852641	     -0.07133406	      0.20104066	      0.00000000	      0.00000000	     -0.00000000	     20.10223292	      0.00000000	      0.00000000	      0.00000000	     -0.00000000	      0.00000000	     -0.00000000	     -0.02520026	      0.69554252	      0.00000000
      0.15940575	      0.00000000	      0.83796328	      0.00000000	      0.00000000	     -0.00000000	      0.00000000	     -0.07043269	      0.57577557	      0.00000000	      0.00000000	     -0.00000000	    -20.61969804	     -0.07174259	      0.20091251	      0.00000000	      0.00000000	     -0.00000000	     20.21927714	      0.00000000	      0.00000000	      0.00000000	     -0.00000000	      0.00000000	     -0.00000000	     -0.02534328	      0.69506645	      0.00000000
      0.16011053	      0.00000000	      0.83739286	      0.00000000	      0.00000000	     -0.00000000	      0.00000000	     -0.07082922	      0.57535484	      0.00000000	      0.00000000	     -0.00000000	    -20.74111980	     -0.07215166	      0.20078333	      0.00000000	      0.00000000	     -0.00000000	     20.33654971	      0.00000000	      0.00000000	      0.00000000	     -0.00000000	      0.00000000	     -0.00000000	     -0.02548648	      0.69458669	      0.00000000
      0.16081531	      0.00000000	      0.83681806	      0.00000000	      0.00000000	     -0.00000000	      0.00000000	     -0.07122624	      0.57493087	      0.00000000	      0.00000000	     -0.00000000	    -20.86278969	     -0.07256127	      0.20065313	      0.00000000	      0.00000000	     -0.00000000	     20.45404856	      0.00000000	      0.00000000	      0.00000000	     -0.00000000	      0.00000000	     -0.00000000	     -0.02562987	      0.69410323	      0.00000000
      0.16152009	      0.00000000	      0.83623887	      0.00000000	      0.00000000	     -0.00000000	      0.00000000	     -0.07162375	      0.57450366	      0.00000000	      0.00000000	     -0.00000000	    -20.98470572	     -0.07297141	      0.20052189	      0.00000000	      0.00000000	     -0.00000000	     20.57177164	      0.00000000	      0.00000000	      0.00000000	     -0.00000000	      0.00000000	     -0.00000000	     -0.02577343	      0.69361607	      0.00000000
      0.16222487	      0.00000000	      0.83565527	      0.00000000	      0.00000000	     -0.00000000	      0.00000000	     -0.07202172	      0.57407319	      0.00000000	      0.00000000	     -0.00000000	    -21.10686594	     -0.07338205	      0.20038962	      0.00000000	      0.00000000	     -0.00000000	     20.68971693	      0.00000000	      0.00000000	      0.00000000	     -0.00000000	      0.00000000	     -0.00000000	     -0.02591717	      0.69312521	      0.00000000
      0.16292965	      0.00000000	      0.83506726	      0.00000000	      0.00000000	     -0.00000000	      0.00000000	     -0.07242016	      0.57363947	      0.00000000	      0.00000000	     -0.00000000	    -21.22926842	     -0.07379320	      0.20025632	      0.00000000	      0.00000000	     -0.00000000	     20.80788245	      0.00000000	      0.00000000	      0.00000000	     -0.00000000	      0.00000000	     -0.00000000	     -0.02606107	      0.69263063	      0.00000000
      0.16363443	      0.00000000	      0.83447483	      0.00000000	      0.00000000	     -0.00000000	      0.00000000	     -0.07281904	      0.57320249	      0.00000000	      0.00000000	     -0.00000000	    -21.35191126	     -0.07420484	      0.20012197	      0.00000000	      0.00000000	     -0.00000000	     20.92626623	      0.00000000	      0.00000000	      0.00000000	     -0.00000000	      0.00000000	     -0.00000000	     -0.02620514	      0.69213233	      0.00000000
      0.16433921	      0.00000000	      0.83387798	      0.00000000	      0.00000000	     -0.00000000	      0.00000000	     -0.07321837	      0.57276224	      0.00000000	      0.00000000	     -0.00000000	    -21.47479258	     -0.07461696	      0.19998659	      0.00000000	      0.00000000	     -0.00000000	     21.04486633	      0.00000000	      0.00000000	      0.00000000	     -0.00000000	      0.00000000	     -0.00000000	     -0.02634937	      0.69163031	      0.00000000
      0.16504399	      0.00000000	      0.83327670	      0.00000000	      0.00000000	     -0.00000000	      0.00000000	     -0.07361813	      0.57231872	      0.00000000	      0.00000000	     -0.00000000	    -21.59791053	     -0.07502956	      0.19985017	      0.00000000	      0.00000000	     -0.00000000	     21.16368083	      0.00000000	      0.00000000	      0.00000000	     -0.00000000	      0.00000000	     -0.00000000	     -0.02649376	      0.69112456	      0.00000000
      0.16574877	      0.00000000	      0.83267098	      0.00000000	      0.00000000	     -0.00000000	      0.00000000	     -0.07401831	      0.57187192	      0.00000000	      0.00000000	     -0.00000000	    -21.72126330	     -0.07544261	      0.19971270	      0.00000000	      0.00000000	     -0.00000000	     21.28270784	      0.00000000	      0.00000000	      0.00000000	     -0.00000000	      0.00000000	     -0.00000000	     -0.02663830	      0.69061506	      0.00000000
      0.16645355	      0.00000000	      0.83206081	      0.00000000	      0.00000000	     -0.00000000	      0.00000000	     -0.07441890	      0.57142184	      0.00000000	      0.00000000	     -0.00000000	    -21.84484906	     -0.07585612	      0.19957419	      0.00000000	      0.00000000	     -0.00000000	     21.40194549	      0.00000000	      0.00000000	      0.00000000	     -0.00000000	      0.00000000	     -0.00000000	     -0.02678300	      0.69010183	      0.00000000
      0.16715833	      0.00000000	      0.83144619	      0.00000000	      0.00000000	     -0.00000000	      0.00000000	     -0.07481990	      0.57096848	      0.00000000	      0.00000000	     -0.00000000	    -21.96866607	     -0.07627008	      0.19943463	      0.00000000	      0.00000000	     -0.00000000	     21.52139194	      0.00000000	      0.00000000	      0.00000000	     -0.00000000	      0.00000000	     -0.00000000	     -0.02692784	      0.68958484	      0.00000000
      0.16786311	      0.00000000	      0.83082711	      0.00000000	      0.00000000	     -0.00000000	      0.00000000	     -0.07522128	      0.57051182	      0.00000000	      0.00000000	     -0.00000000	    -22.09271256	     -0.07668446	      0.19929402	      0.00000000	      0.00000000	     -0.00000000	     21.64104537	      0.00000000	      0.00000000	      0.00000000	     -0.00000000	      0.00000000	     -0.00000000	     -0.02707283	      0.68906410	      0.00000000
      0.16856789	      0.00000000	      0.83020357	      0.00000000	      0.00000000	     -0.00000000	      0.00000000	     -0.07562305	      0.57005186	      0.00000000	      0.00000000	     -0.00000000	    -22.21698681	     -0.07709927	      0.19915236	      0.00000000	      0.00000000	     -0.00000000	     21.76090399	      0.00000000	      0.00000000	      0.00000000	     -0.00000000	      0.00000000	     -0.00000000	     -0.02721796	      0.68853959	      0.00000000
      0.16927267	      0.00000000	      0.82957555	      0.00000000	      0.00000000	     -0.00000000	      0.00000000	     -0.07602520	      0.56958861	      0.00000000	      0.00000000	     -0.00000000	    -22.34148712	     -0.07751449	      0.19900964	      0.00000000	      0.00000000	     -0.00000000	     21.88096601	      0.00000000	      0.00000000	      0.00000000	     -0.00000000	      0.00000000	     -0.00000000	     -0.02736323	      0.68801133	      0.00000000
      0.16997745	      0.00000000	      0.82894305	      0.00000000	      0.00000000	     -0.00000000	      0.00000000	     -0.07642771	      0.56912204	      0.00000000	      0.00000000	     -0.00000000	    -22.46621183	     -0.07793012	      0.19886587	      0.00000000	      0.00000000	     -0.00000000	     22.00122970	      0.00000000	      0.00000000	      0.00000000	     -0.00000000	      0.00000000	     -0.00000000	     -0.02750863	      0.68747928	      0.00000000
      0.17068223	      0.00000000	      0.82830607	      0.00000000	      0.00000000	     -0.00000000	      0.00000000	     -0.07683057	      0.56865217	      0.00000000	      0.00000000	     -0.00000000	    -22.59115927	     -0.07834614	      0.19872105	      0.00000000	      0.00000000	     -0.00000000	     22.12169333	      0.00000000	      0.00000000	      0.00000000	     -0.00000000	      0.00000000	     -0.00000000	     -0.02765417	      0.68694347	      0.00000000
      0.17138701	      0.00000000	      0.82766460	      0.00000000	      0.00000000	     -0.00000000	      0.00000000	     -0.07723379	      0.56817898	      0.00000000	      0.00000000	     -0.00000000	    -22.71632782	     -0.07876255	      0.19857516	      0.00000000	      0.00000000	     -0.00000000	     22.24235519	      0.00000000	      0.00000000	      0.00000000	     -0.00000000	      0.00000000	     -0.00000000	     -0.02779983	      0.68640386	      0.00000000
      0.17209179	      0.00000000	      0.82701863	      0.00000000	      0.00000000	     -0.00000000	      0.00000000	     -0.07763733	      0.56770247	      0.00000000	      0.00000000	     -0.00000000	    -22.84171587	     -0.07917933	      0.19842822	      0.00000000	      0.00000000	     -0.00000000	     22.36321360	      0.00000000	      0.00000000	      0.00000000	     -0.00000000	      0.00000000	     -0.00000000	     -0.02794562	      0.68586047	      0.00000000
      0.17279657	      0.00000000	      0.82636815	      0.00000000	      0.00000000	     -0.00000000	      0.00000000	     -0.07804121	      0.56722264	      0.00000000	      0.00000000	     -0.00000000	    -22.96732186	     -0.07959648	      0.19828021	      0.00000000	      0.00000000	     -0.00000000	     22.48426692	      0.00000000	      0.00000000	      0.00000000	     -0.00000000	      0.00000000	     -0.00000000	     -0.02809152	      0.68531329	      0.00000000
      0.17350135	      0.00000000	      0.82571316	      0.00000000	      0.00000000	     -0.00000000	      0.00000000	     -0.07844541	      0.56673948	      0.00000000	      0.00000000	     -0.00000000	    -23.09314421	     -0.08001399	      0.19813114	      0.00000000	      0.00000000	     -0.00000000	     22.60551349	      0.00000000	      0.00000000	      0.00000000	     -0.00000000	      0.00000000	     -0.00000000	     -0.02823755	      0.68476231	      0.00000000
      0.17420613	      0.00000000	      0.82505366	      0.00000000	      0.00000000	     -0.00000000	      0.00000000	     -0.07884992	      0.56625298	      0.00000000	      0.00000000	     -0.00000000	    -23.21918141	     -0.08043185	      0.19798101	      0.00000000	      0.00000000	     -0.00000000	     22.72695170	      0.00000000	      0.00000000	      0.00000000	     -0.00000000	      0.00000000	     -0.00000000	     -0.02838369	      0.68420753	      0.00000000
      0.17491091	      0.00000000	      0.82438964	      0.00000000	      0.00000000	     -0.00000000	      0.00000000	     -0.07925473	      0.56576315	      0.00000000	      0.00000000	     -0.00000000	    -23.34543193	     -0.08085004	      0.19782981	      0.00000000	      0.00000000	     -0.00000000	     22.84857997	      0.00000000	      0.00000000	      0.00000000	     -0.00000000	      0.00000000	     -0.00000000	     -0.02852995	      0.68364893	      0.00000000
      0.17561569	      0.00000000	      0.82372108	      0.00000000	      0.00000000	     -0.00000000	      0.00000000	     -0.07965983	      0.56526997	      0.00000000	      0.00000000	     -0.00000000	    -23.47189429	     -0.08126857	      0.19767754	      0.00000000	      0.00000000	     -0.00000000	     22.97039672	      0.00000000	      0.00000000	      0.00000000	     -0.00000000	      0.00000000	     -0.00000000	     -0.02867631	      0.68308653	      0.00000000
      0.17632047	      0.00000000	      0.82304800	      0.00000000	      0.00000000	     -0.00000000	      0.00000000	     -0.08006522	      0.56477345	      0.00000000	      0.00000000	     -0.00000000	    -23.59856703	     -0.08168742	      0.19752420	      0.00000000	      0.00000000	     -0.00000000	     23.09240041	      0.00000000	      0.00000000	      0.00000000	     -0.00000000	      0.00000000	     -0.00000000	     -0.02882278	      0.68252030	      0.00000000
      0.17702526	      0.00000000	      0.82237037	      0.00000000	      0.00000000	     -0.00000000	      0.00000000	     -0.08047089	      0.56427358	      0.00000000	      0.00000000	     -0.00000000	    -23.72544871	     -0.08210659	      0.19736978	      0.00000000	      0.00000000	     -0.00000000	     23.21458949	      0.00000000	      0.00000000	      0.00000000	     -0.00000000	      0.00000000	     -0.00000000	     -0.02896935	      0.68195026	      0.00000000
      0.17773004	      0.00000000	      0.82168820	      0.00000000	      0.00000000	     -0.00000000	      0.00000000	     -0.08087682	      0.56377035	      0.00000000	      0.00000000	     -0.00000000	    -23.85253789	     -0.08252606	      0.19721430	      0.00000000	      0.00000000	     -0.00000000	     23.33696247	      0.00000000	      0.00000000	      0.00000000	     -0.00000000	      0.00000000	     -0.00000000	     -0.02911602	      0.68137638	      0.00000000
      0.17843482	      0.00000000	      0.82100148	      0.00000000	      0.00000000	     -0.00000000	      0.00000000	     -0.08128301	      0.56326377	      0.00000000	      0.00000000	     -0.00000000	    -23.97983319	     -0.08294582	      0.19705774	      0.00000000	      0.00000000	     -0.00000000	     23.45951786	      0.00000000	      0.00000000	      0.00000000	     -0.00000000	      0.00000000	     -0.00000000	     -0.02926279	      0.68079867	      0.00000000
      0.17913960	      0.00000000	      0.82031020	      0.00000000	      0.00000000	     -0.00000000	      0.00000000	     -0.08168946	      0.56275382	      0.00000000	      0.00000000	     -0.00000000	    -24.10733322	     -0.08336588	      0.19690010	      0.00000000	      0.00000000	     -0.00000000	     23.58225418	      0.00000000	      0.00000000	      0.00000000	     -0.00000000	      0.00000000	     -0.00000000	     -0.02940965	      0.68021713	      0.00000000
      0.17984438	      0.00000000	      0.81961437	      0.00000000	      0.00000000	     -0.00000000	      0.00000000	     -0.08209614	      0.56224051	      0.00000000	      0.00000000	     -0.00000000	    -24.23503663	     -0.08378621	      0.19674139	      0.00000000	      0.00000000	     -0.00000000	     23.70517000	      0.00000000	      0.00000000	      0.00000000	     -0.00000000	      0.00000000	     -0.00000000	     -0.02955660	      0.67963175	      0.00000000
      0.18054916	      0.00000000	      0.81891396	      0.00000000	      0.00000000	     -0.00000000	      0.00000000	     -0.08250307	      0.56172383	      0.00000000	      0.00000000	     -0.00000000	    -24.36294209	     -0.08420681	      0.19658160	      0.00000000	      0.00000000	     -0.00000000	     23.82826387	      0.00000000	      0.00000000	      0.00000000	     -0.00000000	      0.00000000	     -0.00000000	     -0.02970364	      0.67904251	      0.00000000
      0.18125394	      0.00000000	      0.81820898	      0.00000000	      0.00000000	     -0.00000000	      0.00000000	     -0.08291021	      0.56120377	      0.00000000	      0.00000000	     -0.00000000	    -24.49104828	     -0.08462768	      0.19642073	      0.00000000	      0.00000000	     -0.00000000	     23.95153441	      0.00000000	      0.00000000	      0.00000000	     -0.00000000	      0.00000000	     -0.00000000	     -0.02985076	      0.67844943	      0.00000000
      0.18195872	      0.00000000	      0.81749943	      0.00000000	      0.00000000	     -0.00000000	      0.00000000	     -0.08331758	      0.56068034	      0.00000000	      0.00000000	     -0.00000000	    -24.61935391	     -0.08504880	      0.19625877	      0.00000000	      0.00000000	     -0.00000000	     24.07498020	      0.00000000	      0.00000000	      0.00000000	     -0.00000000	      0.00000000	     -0.00000000	     -0.02999797	      0.67785250	      0.00000000
      0.18266350	      0.00000000	      0.81678529	      0.00000000	      0.00000000	     -0.00000000	      0.00000000	     -0.08372516	      0.56015353	      0.00000000	      0.00000000	     -0.00000000	    -24.74785771	     -0.08547016	      0.19609574	      0.00000000	      0.00000000	     -0.00000000	     24.19859989	      0.00000000	      0.00000000	      0.00000000	     -0.00000000	      0.00000000	     -0.00000000	     -0.03014525	      0.67725170	      0.00000000
      0.18336828	      0.00000000	      0.81606657	      0.00000000	      0.00000000	     -0.00000000	      0.00000000	     -0.08413294	      0.55962333	      0.00000000	      0.00000000	     -0.00000000	    -24.87655842	     -0.08589177	      0.19593161	      0.00000000	      0.00000000	     -0.00000000	     24.32239213	      0.00000000	      0.00000000	      0.00000000	     -0.00000000	      0.00000000	     -0.00000000	     -0.03029261	      0.67664705	      0.00000000
      0.18407306	      0.00000000	      0.81534325	      0.00000000	      0.00000000	     -0.00000000	      0.00000000	     -0.08454091	      0.55908974	      0.00000000	      0.00000000	     -0.00000000	    -25.00545481	     -0.08631360	      0.19576641	      0.00000000	      0.00000000	     -0.00000000	     24.44635557	      0.00000000	      0.00000000	      0.00000000	     -0.00000000	      0.00000000	     -0.00000000	     -0.03044005	      0.67603852	      0.00000000
      0.18477784	      0.00000000	      0.81461534	      0.00000000	      0.00000000	     -0.00000000	      0.00000000	     -0.08494907	      0.55855277	      0.00000000	      0.00000000	     -0.00000000	    -25.13454567	     -0.08673565	      0.19560011	      0.00000000	      0.00000000	     -0.00000000	     24.57048891	      0.00000000	      0.00000000	      0.00000000	     -0.00000000	      0.00000000	     -0.00000000	     -0.03058755	      0.67542612	      0.00000000
      0.18548262	      0.00000000	      0.81388283	      0.00000000	      0.00000000	     -0.00000000	      0.00000000	     -0.08535741	      0.55801239	      0.00000000	      0.00000000	     -0.00000000	    -25.26382982	     -0.08715792	      0.19543273	      0.00000000	      0.00000000	     -0.00000000	     24.69479085	      0.00000000	      0.00000000	      0.00000000	     -0.00000000	      0.00000000	     -0.00000000	     -0.03073512	      0.67480985	      0.00000000
      0.18618740	      0.00000000	      0.81314570	      0.00000000	      0.00000000	     -0.00000000	      0.00000000	     -0.08576592	      0.55746862	      0.00000000	      0.00000000	     -0.00000000	    -25.39330607	     -0.08758040	      0.19526426	      0.00000000	      0.00000000	     -0.00000000	     24.81926012	      0.00000000	      0.00000000	      0.00000000	     -0.00000000	      0.00000000	     -0.00000000	     -0.03088276	      0.67418970	      0.00000000
      0.18689218	      0.00000000	      0.81240397	      0.00000000	      0.00000000	     -0.00000000	      0.00000000	     -0.08617459	      0.55692145	      0.00000000	      0.00000000	     -0.00000000	    -25.52297328	     -0.08800307	      0.19509470	      0.00000000	      0.00000000	     -0.00000000	     24.94389544	      0.00000000	      0.00000000	      0.00000000	     -0.00000000	      0.00000000	     -0.00000000	     -0.03103046	      0.67356567	      0.00000000
      0.18759696	      0.00000000	      0.81165762	      0.00000000	      0.00000000	     -0.00000000	      0.00000000	     -0.08658342	      0.55637087	      0.00000000	      0.00000000	     -0.00000000	    -25.65283030	     -0.08842593	      0.19492404	      0.00000000	      0.00000000	     -0.00000000	     25.06869559	      0.00000000	      0.00000000	      0.00000000	     -0.00000000	      0.00000000	     -0.00000000	     -0.03117821	      0.67293774	      0.00000000
      0.18830174	      0.00000000	      0.81090665	      0.00000000	      0.00000000	     -0.00000000	      0.00000000	     -0.08699240	      0.55581689	      0.00000000	      0.00000000	     -0.00000000	    -25.78287603	     -0.08884897	      0.19475229	      0.00000000	      0.00000000	     -0.00000000	     25.19365930	      0.00000000	      0.00000000	      0.00000000	     -0.00000000	      0.00000000	     -0.00000000	     -0.03132603	      0.67230593	      0.00000000
      0.18900652	      0.00000000	      0.81015105	      0.00000000	      0.00000000	     -0.00000000	      0.00000000	     -0.08740152	      0.55525949	      0.00000000	      0.00000000	     -0.00000000	    -25.91310928	     -0.08927219	      0.19457945	      0.00000000	      0.00000000	     -0.00000000	     25.31878481	      0.00000000	      0.00000000	      0.00000000	     -0.00000000	      0.00000000	     -0.00000000	     -0.03147390	      0.67167022	      0.00000000
      0.18971130	      0.00000000	      0.80939083	      0.00000000	      0.00000000	     -0.00000000	      0.00000000	     -0.08781077	      0.55469868	      0.00000000	      0.00000000	     -0.00000000	    -26.04352867	     -0.08969558	      0.19440551	      0.00000000	      0.00000000	     -0.00000000	     25.44406891	      0.00000000	      0.00000000	      0.00000000	     -0.00000000	      0.00000000	     -0.00000000	     -0.03162182	      0.67103062	      0.00000000
      0.19041608	      0.00000000	      0.80862597	      0.00000000	      0.00000000	     -0.00000000	      0.00000000	     -0.08822014	      0.55413445	      0.00000000	      0.00000000	     -0.00000000	    -26.17413276	     -0.09011914	      0.19423046	      0.00000000	      0.00000000	     -0.00000000	     25.56950704	      0.00000000	      0.00000000	      0.00000000	     -0.00000000	      0.00000000	     -0.00000000	     -0.03176978	      0.67038711	      0.00000000
      0.19112086	      0.00000000	      0.80785648	      0.00000000	      0.00000000	     -0.00000000	      0.00000000	     -0.08862963	      0.55356681	      0.00000000	      0.00000000	     -0.00000000	    -26.30492014	     -0.09054288	      0.19405430	      0.00000000	      0.00000000	     -0.00000000	     25.69509388	      0.00000000	      0.00000000	      0.00000000	     -0.00000000	      0.00000000	     -0.00000000	     -0.03191780	      0.66973970	      0.00000000
      0.19182564	      0.00000000	      0.80708236	      0.00000000	      0.00000000	     -0.00000000	      0.00000000	     -0.08903923	      0.55299575	      0.00000000	      0.00000000	     -0.00000000	    -26.43588955	     -0.09096681	      0.19387703	      0.00000000	      0.00000000	     -0.00000000	     25.82082397	      0.00000000	      0.00000000	      0.00000000	     -0.00000000	      0.00000000	     -0.00000000	     -0.03206586	      0.66908838	      0.00000000
      0.19253042	      0.00000000	      0.80630361	      0.00000000	      0.00000000	     -0.00000000	      0.00000000	     -0.08944893	      0.55242127	      0.00000000	      0.00000000	     -0.00000000	    -26.56703992	     -0.09139091	      0.19369864	      0.00000000	      0.00000000	     -0.00000000	     25.94669205	      0.00000000	      0.00000000	      0.00000000	     -0.00000000	      0.00000000	     -0.00000000	     -0.03221397	      0.66843317	      0.00000000
      0.19323520	      0.00000000	      0.80552022	      0.00000000	      0.00000000	     -0.00000000	      0.00000000	     -0.08985872	      0.55184339	      0.00000000	      0.00000000	     -0.00000000	    -26.69837028	     -0.09181521	      0.19351912	      0.00000000	      0.00000000	     -0.00000000	     26.07269317	      0.00000000	      0.00000000	      0.00000000	     -0.00000000	      0.00000000	     -0.00000000	     -0.03236212	      0.66777405	      0.00000000
      0.19393998	      0.00000000	      0.80473220	      0.00000000	      0.00000000	     -0.00000000	      0.00000000	     -0.09026859	      0.55126209	      0.00000000	      0.00000000	     -0.00000000	    -26.82987974	     -0.09223970	      0.19333849	      0.00000000	      0.00000000	     -0.00000000	     26.19882270	      0.00000000	      0.00000000	      0.00000000	     -0.00000000	      0.00000000	     -0.00000000	     -0.03251031	      0.66711103	      0.00000000
      0.19464476	      0.00000000	      0.80393956	      0.00000000	      0.00000000	     -0.00000000	      0.00000000	     -0.09067855	      0.55067739	      0.00000000	      0.00000000	     -0.00000000	    -26.96156747	     -0.09266439	      0.19315674	      0.00000000	      0.00000000	     -0.00000000	     26.32507630	      0.00000000	      0.00000000	      0.00000000	     -0.00000000	      0.00000000	     -0.00000000	     -0.03265854	      0.66644412	      0.00000000
      0.19534954	      0.00000000	      0.80314229	      0.00000000	      0.00000000	     -0.00000000	      0.00000000	     -0.09108857	      0.55008929	      0.00000000	      0.00000000	     -0.00000000	    -27.09343264	     -0.09308928	      0.19297386	      0.00000000	      0.00000000	     -0.00000000	     26.45144992	      0.00000000	      0.00000000	      0.00000000	     -0.00000000	      0.00000000	     -0.00000000	     -0.03280681	      0.66577330	      0.00000000
      0.19605432	      0.00000000	      0.80234040	      0.00000000	      0.00000000	     -0.00000000	      0.00000000	     -0.09149867	      0.54949779	      0.00000000	      0.00000000	     -0.00000000	    -27.22547442	     -0.09351437	      0.19278986	      0.00000000	      0.00000000	     -0.00000000	     26.57793976	      0.00000000	      0.00000000	      0.00000000	     -0.00000000	      0.00000000	     -0.00000000	     -0.03295512	      0.66509860	      0.00000000
      0.19675910	      0.00000000	      0.80153388	      0.00000000	      0.00000000	     -0.00000000	      0.00000000	     -0.09190882	      0.54890289	      0.00000000	      0.00000000	     -0.00000000	    -27.35769194	     -0.09393967	      0.19260475	      0.00000000	      0.00000000	     -0.00000000	     26.70454226	      0.00000000	      0.00000000	      0.00000000	     -0.00000000	      0.00000000	     -0.00000000	     -0.03310346	      0.66442001	      0.00000000
      0.19746388	      0.00000000	      0.80072275	      0.00000000	      0.00000000	     -0.00000000	      0.00000000	     -0.09231902	      0.54830461	      0.00000000	      0.00000000	     -0.00000000	    -27.49008431	     -0.09436517	      0.19241852	      0.00000000	      0.00000000	     -0.00000000	     26.83125408	      0.00000000	      0.00000000	      0.00000000	     -0.00000000	      0.00000000	     -0.00000000	     -0.03325184	      0.66373753	      0.00000000
      0.19816866	      0.00000000	      0.79990701	      0.00000000	      0.00000000	     -0.00000000	      0.00000000	     -0.09272927	      0.54770294	      0.00000000	      0.00000000	     -0.00000000	    -27.62265059	     -0.09479086	      0.19223117	      0.00000000	      0.00000000	     -0.00000000	     26.95807207	      0.00000000	      0.00000000	      0.00000000	     -0.00000000	      0.00000000	     -0.00000000	     -0.03340025	      0.66305117	      0.00000000
      0.19887345	      0.00000000	      0.79908666	      0.00000000	      0.00000000	     -0.00000000	      0.00000000	     -0.09313955	      0.54709789	      0.00000000	      0.00000000	     -0.00000000	    -27.75538979	     -0.09521676	      0.19204271	      0.00000000	      0.00000000	     -0.00000000	     27.08499322	      0.00000000	      0.00000000	      0.00000000	     -0.00000000	      0.00000000	     -0.00000000	     -0.03354869	      0.66236092	      0.00000000
      0.19957823	      0.00000000	      0.79826170	      0.00000000	      0.00000000	     -0.00000000	      0.00000000	     -0.09354987	      0.54648947	      0.00000000	      0.00000000	     -0.00000000	    -27.88830089	     -0.09564286	      0.19185314	      0.00000000	      0.00000000	     -0.00000000	     27.21201467	      0.00000000	      0.00000000	      0.00000000	     -0.00000000	      0.00000000	     -0.00000000	     -0.03369715	      0.66166681	      0.00000000
      0.20028301	      0.00000000	      0.79743214	      0.00000000	      0.00000000	     -0.00000000	      0.00000000	     -0.09396021	      0.54587767	      0.00000000	      0.00000000	     -0.00000000	    -28.02138281	     -0.09606914	      0.19166246	      0.00000000	      0.00000000	     -0.00000000	     27.33913367	      0.00000000	      0.00000000	      0.00000000	     -0.00000000	      0.00000000	     -0.00000000	     -0.03384565	      0.66096882	      0.00000000
      0.20098779	      0.00000000	      0.79659798	      0.00000000	      0.00000000	     -0.00000000	      0.00000000	     -0.09437056	      0.54526251	      0.00000000	      0.00000000	     -0.00000000	    -28.15463442	     -0.09649562	      0.19147067	      0.00000000	      0.00000000	     -0.00000000	     27.46634758	      0.00000000	      0.00000000	      0.00000000	     -0.00000000	      0.00000000	     -0.00000000	     -0.03399416	      0.66026696	      0.00000000
      0.20169257	      0.00000000	      0.79575923	      0.00000000	      0.00000000	     -0.00000000	      0.00000000	     -0.09478093	      0.54464399	      0.00000000	      0.00000000	     -0.00000000	    -28.28805456	     -0.09692228	      0.19127778	      0.00000000	      0.00000000	     -0.00000000	     27.59365383	      0.00000000	      0.00000000	      0.00000000	     -0.00000000	      0.00000000	     -0.00000000	     -0.03414270	      0.65956124	      0.00000000
      0.20239735	      0.00000000	      0.79491588	      0.00000000	      0.00000000	     -0.00000000	      0.00000000	     -0.09519129	      0.54402211	      0.00000000	      0.00000000	     -0.00000000	    -28.42164204	     -0.09734912	      0.19108378	      0.00000000	      0.00000000	     -0.00000000	     27.72104992	      0.00000000	      0.00000000	      0.00000000	     -0.00000000	      0.00000000	     -0.00000000	     -0.03429125	      0.65885166	      0.00000000
      0.20310213	      0.00000000	      0.79406795	      0.00000000	      0.00000000	     -0.00000000	      0.00000000	     -0.09560164	      0.54339688	      0.00000000	      0.00000000	     -0.00000000	    -28.55539564	     -0.09777613	      0.19088869	      0.00000000	      0.00000000	     -0.00000000	     27.84853339	      0.00000000	      0.00000000	      0.00000000	     -0.00000000	      0.00000000	     -0.00000000	     -0.03443982	      0.65813823	      0.00000000
      0.20380691	      0.00000000	      0.79321544	      0.00000000	      0.00000000	     -0.00000000	      0.00000000	     -0.09601198	      0.54276830	      0.00000000	      0.00000000	     -0.00000000	    -28.68931409	     -0.09820331	      0.19069249	      0.00000000	      0.00000000	     -0.00000000	     27.97610184	      0.00000000	      0.00000000	      0.00000000	     -0.00000000	      0.00000000	     -0.00000000	     -0.03458840	      0.65742094	      0.00000000
      0.20451169	      0.00000000	      0.79235835	      0.00000000	      0.00000000	     -0.00000000	      0.00000000	     -0.09642229	      0.54213638	      0.00000000	      0.00000000	     -0.00000000	    -28.82339612	     -0.09863065	      0.19049520	      0.00000000	      0.00000000	     -0.00000000	     28.10375293	      0.00000000	      0.00000000	      0.00000000	     -0.00000000	      0.00000000	     -0.00000000	     -0.03473700	      0.65669981	      0.00000000
      0.20521647	      0.00000000	      0.79149670	      0.00000000	      0.00000000	     -0.00000000	      0.00000000	     -0.09683257	      0.54150112	      0.00000000	      0.00000000	     -0.00000000	    -28.95764043	     -0.09905815	      0.19029681	      0.00000000	      0.00000000	     -0.00000000	     28.23148434	      0.00000000	      0.00000000	      0.00000000	     -0.00000000	      0.00000000	     -0.00000000	     -0.03488560	      0.65597483	      0.00000000
      0.20592125	      0.00000000	      0.79063047	      0.00000000	      0.00000000	     -0.00000000	      0.00000000	     -0.09724281	      0.54086252	      0.00000000	      0.00000000	     -0.00000000	    -29.09204572	     -0.09948580	      0.19009732	      0.00000000	      0.00000000	     -0.00000000	     28.35929383	      0.00000000	      0.00000000	      0.00000000	     -0.00000000	      0.00000000	     -0.00000000	     -0.03503420	      0.65524602	      0.00000000
      0.20662603	      0.00000000	      0.78975968	      0.00000000	      0.00000000	     -0.00000000	      0.00000000	     -0.09765301	      0.54022060	      0.00000000	      0.00000000	     -0.00000000	    -29.22661068	     -0.09991359	      0.18989675	      0.00000000	      0.00000000	     -0.00000000	     28.48717920	      0.00000000	      0.00000000	      0.00000000	     -0.00000000	      0.00000000	     -0.00000000	     -0.03518281	      0.65451337	      0.00000000
      0.20733081	      0.00000000	      0.78888434	      0.00000000	      0.00000000	     -0.00000000	      0.00000000	     -0.09806314	      0.53957536	      0.00000000	      0.00000000	     -0.00000000	    -29.36133397	     -0.10034152	      0.18969508	      0.00000000	      0.00000000	     -0.00000000	     28.61513837	      0.00000000	      0.00000000	      0.00000000	     -0.00000000	      0.00000000	     -0.00000000	     -0.03533141	      0.65377690	      0.00000000
      0.20803559	      0.00000000	      0.78800444	      0.00000000	      0.00000000	     -0.00000000	      0.00000000	     -0.09847321	      0.53892679	      0.00000000	      0.00000000	     -0.00000000	    -29.49621429	     -0.10076957	      0.18949233	      0.00000000	      0.00000000	     -0.00000000	     28.74316932	      0.00000000	      0.00000000	      0.00000000	     -0.00000000	      0.00000000	     -0.00000000	     -0.03548001	      0.65303660	      0.00000000
      0.20874037	      0.00000000	      0.78712000	      0.00000000	      0.00000000	     -0.00000000	      0.00000000	     -0.09888321	      0.53827492	      0.00000000	      0.00000000	     -0.00000000	    -29.63125030	     -0.10119775	      0.18928849	      0.00000000	      0.00000000	     -0.00000000	     28.87127018	      0.00000000	      0.00000000	      0.00000000	     -0.00000000	      0.00000000	     -0.00000000	     -0.03562861	      0.65229248	      0.00000000
      0.20944515	      0.00000000	      0.78623101	      0.00000000	      0.00000000	     -0.00000000	      0.00000000	     -0.09929312	      0.53761973	      0.00000000	      0.00000000	     -0.00000000	    -29.76644069	     -0.10162603	      0.18908357	      0.00000000	      0.00000000	     -0.00000000	     28.99943916	      0.00000000	      0.00000000	      0.00000000	     -0.00000000	      0.00000000	     -0.00000000	     -0.03577720	      0.65154454	      0.00000000
      0.21014993	      0.00000000	      0.78533749	      0.00000000	      0.00000000	     -0.00000000	      0.00000000	     -0.09970295	      0.53696125	      0.00000000	      0.00000000	     -0.00000000	    -29.90178414	     -0.10205442	      0.18887756	      0.00000000	      0.00000000	     -0.00000000	     29.12767460	      0.00000000	      0.00000000	      0.00000000	     -0.00000000	      0.00000000	     -0.00000000	     -0.03592577	      0.65079280	      0.00000000
      0.21085471	      0.00000000	      0.78443944	      0.00000000	      0.00000000	     -0.00000000	      0.00000000	     -0.10011267	      0.53629946	      0.00000000	      0.00000000	     -0.00000000	    -30.03727934	     -0.10248290	      0.18867047	      0.00000000	      0.00000000	     -0.00000000	     29.25597495	      0.00000000	      0.00000000	      0.00000000	     -0.00000000	      0.00000000	     -0.00000000	     -0.03607433	      0.65003725	      0.00000000
      0.21155949	      0.00000000	      0.78353687	      0.00000000	      0.00000000	     -0.00000000	      0.00000000	     -0.10052230	      0.53563439	      0.00000000	      0.00000000	     -0.00000000	    -30.17292497	     -0.10291147	      0.18846231	      0.00000000	      0.00000000	     -0.00000000	     29.38433878	      0.00000000	      0.00000000	      0.00000000	     -0.00000000	      0.00000000	     -0.00000000	     -0.03622287	      0.64927790	      0.00000000
      0.21226427	      0.00000000	      0.78262977	      0.00000000	      0.00000000	     -0.00000000	      0.00000000	     -0.10093180	      0.53496602	      0.00000000	      0.00000000	     -0.00000000	    -30.30871974	     -0.10334012	      0.18825307	      0.00000000	      0.00000000	     -0.00000000	     29.51276471	      0.00000000	      0.00000000	      0.00000000	     -0.00000000	      0.00000000	     -0.00000000	     -0.03637138	      0.64851476	      0.00000000
      0.21296905	      0.00000000	      0.78171816	      0.00000000	      0.00000000	     -0.00000000	      0.00000000	     -0.10134119	      0.53429437	      0.00000000	      0.00000000	     -0.00000000	    -30.44466235	     -0.10376883	      0.18804276	      0.00000000	      0.00000000	     -0.00000000	     29.64125146	      0.00000000	      0.00000000	      0.00000000	     -0.00000000	      0.00000000	     -0.00000000	     -0.03651988	      0.64774782	      0.00000000
      0.21367383	      0.00000000	      0.78080204	      0.00000000	      0.00000000	     -0.00000000	      0.00000000	     -0.10175044	      0.53361944	      0.00000000	      0.00000000	     -0.00000000	    -30.58075151	     -0.10419759	      0.18783138	      0.00000000	      0.00000000	     -0.00000000	     29.76979783	      0.00000000	      0.00000000	      0.00000000	     -0.00000000	      0.00000000	     -0.00000000	     -0.03666834	      0.64697710	      0.00000000
      0.21437861	      0.00000000	      0.77988141	      0.00000000	      0.00000000	     -0.00000000	      0.00000000	     -0.10215956	      0.53294124	      0.00000000	      0.00000000	     -0.00000000	    -30.71698593	     -0.10462641	      0.18761893	      0.00000000	      0.00000000	     -0.00000000	     29.89840263	      0.00000000	      0.00000000	      0.00000000	     -0.00000000	      0.00000000	     -0.00000000	     -0.03681678	      0.64620260	      0.00000000
      0.21508339	      0.00000000	      0.77895629	      0.00000000	      0.00000000	     -0.00000000	      0.00000000	     -0.10256853	      0.53225977	      0.00000000	      0.00000000	     -0.00000000	    -30.85336436	     -0.10505526	      0.18740542	      0.00000000	      0.00000000	     -0.00000000	     30.02706471	      0.00000000	      0.00000000	      0.00000000	     -0.00000000	      0.00000000	     -0.00000000	     -0.03696518	      0.64542433	      0.00000000
      0.21578817	      0.00000000	      0.77802667	      0.00000000	      0.00000000	     -0.00000000	      0.00000000	     -0.10297735	      0.53157503	      0.00000000	      0.00000000	     -0.00000000	    -30.98988552	     -0.10548414	      0.18719084	      0.00000000	      0.00000000	     -0.00000000	     30.15578286	      0.00000000	      0.00000000	      0.00000000	     -0.00000000	      0.00000000	     -0.00000000	     -0.03711354	      0.64464228	      0.00000000
      0.21649295	      0.00000000	      0.77709256	      0.00000000	      0.00000000	     -0.00000000	      0.00000000	     -0.10338601	      0.53088703	      0.00000000	      0.00000000	     -0.00000000	    -31.12654816	     -0.10591304	      0.18697520	      0.00000000	      0.00000000	     -0.00000000	     30.28455582	      0.00000000	      0.00000000	      0.00000000	     -0.00000000	      0.00000000	     -0.00000000	     -0.03726187	      0.64385646	      0.00000000
      0.21719773	      0.00000000	      0.77615397	      0.00000000	      0.00000000	     -0.00000000	      0.00000000	     -0.10379449	      0.53019578	      0.00000000	      0.00000000	     -0.00000000	    -31.26335102	     -0.10634194	      0.18675850	      0.00000000	      0.00000000	     -0.00000000	     30.41338222	      0.00000000	      0.00000000	      0.00000000	     -0.00000000	      0.00000000	     -0.00000000	     -0.03741015	      0.64306688	      0.00000000
      0.21790251	      0.00000000	      0.77521090	      0.00000000	      0.00000000	     -0.00000000	      0.00000000	     -0.10420280	      0.52950127	      0.00000000	      0.00000000	     -0.00000000	    -31.40029287	     -0.10677085	      0.18654073	      0.00000000	      0.00000000	     -0.00000000	     30.54226061	      0.00000000	      0.00000000	      0.00000000	     -0.00000000	      0.00000000	     -0.00000000	     -0.03755839	      0.64227354	      0.00000000
      0.21860729	      0.00000000	      0.77426336	      0.00000000	      0.00000000	     -0.00000000	      0.00000000	     -0.10461092	      0.52880352	      0.00000000	      0.00000000	     -0.00000000	    -31.53737249	     -0.10719975	      0.18632191	      0.00000000	      0.00000000	     -0.00000000	     30.67118948	      0.00000000	      0.00000000	      0.00000000	     -0.00000000	      0.00000000	     -0.00000000	     -0.03770657	      0.64147645	      0.00000000
      0.21931207	      0.00000000	      0.77331135	      0.00000000	      0.00000000	     -0.00000000	      0.00000000	     -0.10501885	      0.52810253	      0.00000000	      0.00000000	     -0.00000000	    -31.67458867	     -0.10762863	      0.18610204	      0.00000000	      0.00000000	     -0.00000000	     30.80016721	      0.00000000	      0.00000000	      0.00000000	     -0.00000000	      0.00000000	     -0.00000000	     -0.03785471	      0.64067562	      0.00000000
      0.22001686	      0.00000000	      0.77235488	      0.00000000	      0.00000000	     -0.00000000	      0.00000000	     -0.10542658	      0.52739831	      0.00000000	      0.00000000	     -0.00000000	    -31.81194023	     -0.10805749	      0.18588111	      0.00000000	      0.00000000	     -0.00000000	     30.92919214	      0.00000000	      0.00000000	      0.00000000	     -0.00000000	      0.00000000	     -0.00000000	     -0.03800279	      0.63987104	      0.00000000
      0.22072164	      0.00000000	      0.77139395	      0.00000000	      0.00000000	     -0.00000000	      0.00000000	     -0.10583410	      0.52669085	      0.00000000	      0.00000000	     -0.00000000	    -31.94942599	     -0.10848631	      0.18565912	      0.00000000	      0.00000000	     -0.00000000	     31.05826258	      0.00000000	      0.00000000	      0.00000000	     -0.00000000	      0.00000000	     -0.00000000	     -0.03815082	      0.63906272	      0.00000000
      0.22142642	      0.00000000	      0.77042858	      0.00000000	      0.00000000	     -0.00000000	      0.00000000	     -0.10624140	      0.52598016	      0.00000000	      0.00000000	     -0.00000000	    -32.08704482	     -0.10891510	      0.18543608	      0.00000000	      0.00000000	     -0.00000000	     31.18737684	      0.00000000	      0.00000000	      0.00000000	     -0.00000000	      0.00000000	     -0.00000000	     -0.03829879	      0.63825067	      0.00000000
      0.22213120	      0.00000000	      0.76945876	      0.00000000	      0.00000000	     -0.00000000	      0.00000000	     -0.10664849	      0.52526626	      0.00000000	      0.00000000	     -0.00000000	    -32.22479558	     -0.10934384	      0.18521199	      0.00000000	      0.00000000	     -0.00000000	     31.31653325	      0.00000000	      0.00000000	      0.00000000	     -0.00000000	      0.00000000	     -0.00000000	     -0.03844669	      0.63743489	      0.00000000
      0.22283598	      0.00000000	      0.76848450	      0.00000000	      0.00000000	     -0.00000000	      0.00000000	     -0.10705534	      0.52454914	      0.00000000	      0.00000000	     -0.00000000	    -32.36267719	     -0.10977253	      0.18498685	      0.00000000	      0.00000000	     -0.00000000	     31.44573020	      0.00000000	      0.00000000	      0.00000000	     -0.00000000	      0.00000000	     -0.00000000	     -0.03859453	      0.63661539	      0.00000000
      0.22354076	      0.00000000	      0.76750582	      0.00000000	      0.00000000	     -0.00000000	      0.00000000	     -0.10746195	      0.52382882	      0.00000000	      0.00000000	     -0.00000000	    -32.50068855	     -0.11020115	      0.18476066	      0.00000000	      0.00000000	     -0.00000000	     31.57496611	      0.00000000	      0.00000000	      0.00000000	     -0.00000000	      0.00000000	     -0.00000000	     -0.03874230	      0.63579218	      0.00000000
      0.22424554	      0.00000000	      0.76652271	      0.00000000	      0.00000000	     -0.00000000	      0.00000000	     -0.10786832	      0.52310529	      0.00000000	      0.00000000	     -0.00000000	    -32.63882861	     -0.11062971	      0.18453343	      0.00000000	      0.00000000	     -0.00000000	     31.70423952	      0.00000000	      0.00000000	      0.00000000	     -0.00000000	      0.00000000	     -0.00000000	     -0.03889001	      0.63496525	      0.00000000
      0.22495032	      0.00000000	      0.76553518	      0.00000000	      0.00000000	     -0.00000000	      0.00000000	     -0.10827443	      0.52237856	      0.00000000	      0.00000000	     -0.00000000	    -32.77709631	     -0.11105819	      0.18430515	      0.00000000	      0.00000000	     -0.00000000	     31.83354902	      0.00000000	      0.00000000	      0.00000000	     -0.00000000	      0.00000000	     -0.00000000	     -0.03903764	      0.63413463	      0.00000000
      0.22565510	      0.00000000	      0.76454324	      0.00000000	      0.00000000	     -0.00000000	      0.00000000	     -0.10868029	      0.52164865	      0.00000000	      0.00000000	     -0.00000000	    -32.91549063	     -0.11148659	      0.18407583	      0.00000000	      0.00000000	     -0.00000000	     31.96289326	      0.00000000	      0.00000000	      0.00000000	     -0.00000000	      0.00000000	     -0.00000000	     -0.03918519	      0.63330030	      0.00000000
      0.22635988	      0.00000000	      0.76354690	      0.00000000	      0.00000000	     -0.00000000	      0.00000000	     -0.10908588	      0.52091555	      0.00000000	      0.00000000	     -0.00000000	    -33.05401055	     -0.11191489	      0.18384547	      0.00000000	      0.00000000	     -0.00000000	     32.09227100	      0.00000000	      0.00000000	      0.00000000	     -0.00000000	      0.00000000	     -0.00000000	     -0.03933267	      0.63246228	      0.00000000
      0.22706466	      0.00000000	      0.76254617	      0.00000000	      0.00000000	     -0.00000000	      0.00000000	     -0.10949119	      0.52017927	      0.00000000	      0.00000000	     -0.00000000	    -33.19265507	     -0.11234309	      0.18361407	      0.00000000	      0.00000000	     -0.00000000	     32.22168103	      0.00000000	      0.00000000	      0.00000000	     -0.00000000	      0.00000000	     -0.00000000	     -0.03948007	      0.63162058	      0.00000000
      0.22776944	      0.00000000	      0.76154104	      0.00000000	      0.00000000	     -0.00000000	      0.00000000	     -0.10989622	      0.51943982	      0.00000000	      0.00000000	     -0.00000000	    -33.33142318	     -0.11277119	      0.18338164	      0.00000000	      0.00000000	     -0.00000000	     32.35112221	      0.00000000	      0.00000000	      0.00000000	     -0.00000000	      0.00000000	     -0.00000000	     -0.03962738	      0.63077520	      0.00000000
      0.22847422	      0.00000000	      0.76053153	      0.00000000	      0.00000000	     -0.00000000	      0.00000000	     -0.11030097	      0.51869720	      0.00000000	      0.00000000	     -0.00000000	    -33.47031393	     -0.11319916	      0.18314818	      0.00000000	      0.00000000	     -0.00000000	     32.48059348	      0.00000000	      0.00000000	      0.00000000	     -0.00000000	      0.00000000	     -0.00000000	     -0.03977461	      0.62992614	      0.00000000
      0.22917900	      0.00000000	      0.75951765	      0.00000000	      0.00000000	     -0.00000000	      0.00000000	     -0.11070542	      0.51795142	      0.00000000	      0.00000000	     -0.00000000	    -33.60932633	     -0.11362701	      0.18291369	      0.00000000	      0.00000000	     -0.00000000	     32.61009378	      0.00000000	      0.00000000	      0.00000000	     -0.00000000	      0.00000000	     -0.00000000	     -0.03992175	      0.62907342	      0.00000000
      0.22988378	      0.00000000	      0.75849939	      0.00000000	      0.00000000	     -0.00000000	      0.00000000	     -0.11110958	      0.51720248	      0.00000000	      0.00000000	     -0.00000000	    -33.74845945	     -0.11405473	      0.18267817	      0.00000000	      0.00000000	     -0.00000000	     32.73962212	      0.00000000	      0.00000000	      0.00000000	     -0.00000000	      0.00000000	     -0.00000000	     -0.04006880	      0.62821704	      0.00000000
      0.23058856	      0.00000000	      0.75747677	      0.00000000	      0.00000000	     -0.00000000	      0.00000000	     -0.11151342	      0.51645040	      0.00000000	      0.00000000	     -0.00000000	    -33.88771236	     -0.11448230	      0.18244163	      0.00000000	      0.00000000	     -0.00000000	     32.86917755	      0.00000000	      0.00000000	      0.00000000	     -0.00000000	      0.00000000	     -0.00000000	     -0.04021575	      0.62735700	      0.00000000
      0.23129334	      0.00000000	      0.75644980	      0.00000000	      0.00000000	     -0.00000000	      0.00000000	     -0.11191695	      0.51569517	      0.00000000	      0.00000000	     -0.00000000	    -34.02708412	     -0.11490972	      0.18220407	      0.00000000	      0.00000000	     -0.00000000	     32.99875915	      0.00000000	      0.00000000	      0.00000000	     -0.00000000	      0.00000000	     -0.00000000	     -0.04036261	      0.62649331	      0.00000000
      0.23199812	      0.00000000	      0.75541848	      0.00000000	      0.00000000	     -0.00000000	      0.00000000	     -0.11232015	      0.51493681	      0.00000000	      0.00000000	     -0.00000000	    -34.16657386	     -0.11533698	      0.18196549	      0.00000000	      0.00000000	     -0.00000000	     33.12836599	      0.00000000	      0.00000000	      0.00000000	     -0.00000000	      0.00000000	     -0.00000000	     -0.04050937	      0.62562597	      0.00000000
      0.23270290	      0.00000000	      0.75438281	      0.00000000	      0.00000000	     -0.00000000	      0.00000000	     -0.11272303	      0.51417531	      0.00000000	      0.00000000	     -0.00000000	    -34.30618067	     -0.11576407	      0.18172589	      0.00000000	      0.00000000	     -0.00000000	     33.25799723	      0.00000000	      0.00000000	      0.00000000	     -0.00000000	      0.00000000	     -0.00000000	     -0.04065603	      0.62475500	      0.00000000
      0.23340768	      0.00000000	      0.75334281	      0.00000000	      0.00000000	     -0.00000000	      0.00000000	     -0.11312558	      0.51341069	      0.00000000	      0.00000000	     -0.00000000	    -34.44590370	     -0.11619099	      0.18148527	      0.00000000	      0.00000000	     -0.00000000	     33.38765198	      0.00000000	      0.00000000	      0.00000000	     -0.00000000	      0.00000000	     -0.00000000	     -0.04080259	      0.62388040	      0.00000000
      0.23411246	      0.00000000	      0.75229848	      0.00000000	      0.00000000	     -0.00000000	      0.00000000	     -0.11352778	      0.51264295	      0.00000000	      0.00000000	     -0.00000000	    -34.58574210	     -0.11661772	      0.18124365	      0.00000000	      0.00000000	     -0.00000000	     33.51732943	      0.00000000	      0.00000000	      0.00000000	     -0.00000000	      0.00000000	     -0.00000000	     -0.04094904	      0.62300218	      0.00000000
      0.23481724	      0.00000000	      0.75124983	      0.00000000	      0.00000000	     -0.00000000	      0.00000000	     -0.11392963	      0.51187210	      0.00000000	      0.00000000	     -0.00000000	    -34.72569505	     -0.11704426	      0.18100102	      0.00000000	      0.00000000	     -0.00000000	     33.64702874	      0.00000000	      0.00000000	      0.00000000	     -0.00000000	      0.00000000	     -0.00000000	     -0.04109538	      0.62212033	      0.00000000
      0.23552202	      0.00000000	      0.75019686	      0.00000000	      0.00000000	     -0.00000000	      0.00000000	     -0.11433113	      0.51109813	      0.00000000	      0.00000000	     -0.00000000	    -34.86576174	     -0.11747060	      0.18075738	      0.00000000	      0.00000000	     -0.00000000	     33.77674911	      0.00000000	      0.00000000	      0.00000000	     -0.00000000	      0.00000000	     -0.00000000	     -0.04124161	      0.62123487	      0.00000000
      0.23622680	      0.00000000	      0.74913958	      0.00000000	      0.00000000	     -0.00000000	      0.00000000	     -0.11473228	      0.51032107	      0.00000000	      0.00000000	     -0.00000000	    -35.00594139	     -0.11789673	      0.18051274	      0.00000000	      0.00000000	     -0.00000000	     33.90648973	      0.00000000	      0.00000000	      0.00000000	     -0.00000000	      0.00000000	     -0.00000000	     -0.04138772	      0.62034581	      0.00000000
      0.23693158	      0.00000000	      0.74807800	      0.00000000	      0.00000000	     -0.00000000	      0.00000000	     -0.11513305	      0.50954091	      0.00000000	      0.00000000	     -0.00000000	    -35.14623324	     -0.11832264	      0.18026709	      0.00000000	      0.00000000	     -0.00000000	     34.03624983	      0.00000000	      0.00000000	      0.00000000	     -0.00000000	      0.00000000	     -0.00000000	     -0.04153372	      0.61945314	      0.00000000
      0.23763636	      0.00000000	      0.74701213	      0.00000000	      0.00000000	     -0.00000000	      0.00000000	     -0.11553345	      0.50875766	      0.00000000	      0.00000000	     -0.00000000	    -35.28663653	     -0.11874832	      0.18002045	      0.00000000	      0.00000000	     -0.00000000	     34.16602862	      0.00000000	      0.00000000	      0.00000000	     -0.00000000	      0.00000000	     -0.00000000	     -0.04167960	      0.61855688	      0.00000000
      0.23834114	      0.00000000	      0.74594196	      0.00000000	      0.00000000	     -0.00000000	      0.00000000	     -0.11593347	      0.50797132	      0.00000000	      0.00000000	     -0.00000000	    -35.42715055	     -0.11917378	      0.17977281	      0.00000000	      0.00000000	     -0.00000000	     34.29582533	      0.00000000	      0.00000000	      0.00000000	     -0.00000000	      0.00000000	     -0.00000000	     -0.04182537	      0.61765702	      0.00000000
      0.23904592	      0.00000000	      0.74486752	      0.00000000	      0.00000000	     -0.00000000	      0.00000000	     -0.11633311	      0.50718191	      0.00000000	      0.00000000	     -0.00000000	    -35.56777460	     -0.11959899	      0.17952418	      0.00000000	      0.00000000	     -0.00000000	     34.42563920	      0.00000000	      0.00000000	      0.00000000	     -0.00000000	      0.00000000	     -0.00000000	     -0.04197100	      0.61675359	      0.00000000
      0.23975070	      0.00000000	      0.74378880	      0.00000000	      0.00000000	     -0.00000000	      0.00000000	     -0.11673236	      0.50638942	      0.00000000	      0.00000000	     -0.00000000	    -35.70850800	     -0.12002395	      0.17927456	      0.00000000	      0.00000000	     -0.00000000	     34.55546946	      0.00000000	      0.00000000	      0.00000000	     -0.00000000	      0.00000000	     -0.00000000	     -0.04211651	      0.61584657	      0.00000000
      0.24045548	      0.00000000	      0.74270581	      0.00000000	      0.00000000	     -0.00000000	      0.00000000	     -0.11713121	      0.50559387	      0.00000000	      0.00000000	     -0.00000000	    -35.84935008	     -0.12044866	      0.17902395	      0.00000000	      0.00000000	     -0.00000000	     34.68531536	      0.00000000	      0.00000000	      0.00000000	     -0.00000000	      0.00000000	     -0.00000000	     -0.04226190	      0.61493599	      0.00000000
      0.24116027	      0.00000000	      0.74161855	      0.00000000	      0.00000000	     -0.00000000	      0.00000000	     -0.11752966	      0.50479526	      0.00000000	      0.00000000	     -0.00000000	    -35.99030021	     -0.12087310	      0.17877236	      0.00000000	      0.00000000	     -0.00000000	     34.81517615	      0.00000000	      0.00000000	      0.00000000	     -0.00000000	      0.00000000	     -0.00000000	     -0.04240715	      0.61402184	      0.00000000
      0.24186505	      0.00000000	      0.74052705	      0.00000000	      0.00000000	     -0.00000000	      0.00000000	     -0.11792770	      0.50399359	      0.00000000	      0.00000000	     -0.00000000	    -36.13135776	     -0.12129728	      0.17851978	      0.00000000	      0.00000000	     -0.00000000	     34.94505106	      0.00000000	      0.00000000	      0.00000000	     -0.00000000	      0.00000000	     -0.00000000	     -0.04255227	      0.61310413	      0.00000000
      0.24256983	      0.00000000	      0.73943129	      0.00000000	      0.00000000	     -0.00000000	      0.00000000	     -0.11832532	      0.50318887	      0.00000000	      0.00000000	     -0.00000000	    -36.27252214	     -0.12172117	      0.17826622	      0.00000000	      0.00000000	     -0.00000000	     35.07493936	      0.00000000	      0.00000000	      0.00000000	     -0.00000000	      0.00000000	     -0.00000000	     -0.04269726	      0.61218286	      0.00000000
      0.24327461	      0.00000000	      0.73833129	      0.00000000	      0.00000000	     -0.00000000	      0.00000000	     -0.11872253	      0.50238111	      0.00000000	      0.00000000	     -0.00000000	    -36.41379276	     -0.12214478	      0.17801168	      0.00000000	      0.00000000	     -0.00000000	     35.20484030	      0.00000000	      0.00000000	      0.00000000	     -0.00000000	      0.00000000	     -0.00000000	     -0.04284211	      0.61125805	      0.00000000
      0.24397939	      0.00000000	      0.73722705	      0.00000000	      0.00000000	     -0.00000000	      0.00000000	     -0.11911931	      0.50157031	      0.00000000	      0.00000000	     -0.00000000	    -36.55516907	     -0.12256810	      0.17775617	      0.00000000	      0.00000000	     -0.00000000	     35.33475311	      0.00000000	      0.00000000	      0.00000000	     -0.00000000	      0.00000000	     -0.00000000	     -0.04298682	      0.61032969	      0.00000000
      0.24468417	      0.00000000	      0.73611859	      0.00000000	      0.00000000	     -0.00000000	      0.00000000	     -0.11951565	      0.50075647	      0.00000000	      0.00000000	     -0.00000000	    -36.69665052	     -0.12299112	      0.17749969	      0.00000000	      0.00000000	     -0.00000000	     35.46467705	      0.00000000	      0.00000000	      0.00000000	     -0.00000000	      0.00000000	     -0.00000000	     -0.04313140	      0.60939780	      0.00000000
      0.24538895	      0.00000000	      0.73500590	      0.00000000	      0.00000000	     -0.00000000	      0.00000000	     -0.11991157	      0.49993962	      0.00000000	      0.00000000	     -0.00000000	    -36.83823658	     -0.12341384	      0.17724223	      0.00000000	      0.00000000	     -0.00000000	     35.59461137	      0.00000000	      0.00000000	      0.00000000	     -0.00000000	      0.00000000	     -0.00000000	     -0.04327582	      0.60846238	      0.00000000
      0.24609373	      0.00000000	      0.73388900	      0.00000000	      0.00000000	     -0.00000000	      0.00000000	     -0.12030704	      0.49911974	      0.00000000	      0.00000000	     -0.00000000	    -36.97992674	     -0.12383624	      0.17698381	      0.00000000	      0.00000000	     -0.00000000	     35.72455530	      0.00000000	      0.00000000	      0.00000000	     -0.00000000	      0.00000000	     -0.00000000	     -0.04342011	      0.60752344	      0.00000000
      0.24679851	      0.00000000	      0.73276789	      0.00000000	      0.00000000	     -0.00000000	      0.00000000	     -0.12070206	      0.49829685	      0.00000000	      0.00000000	     -0.00000000	    -37.12172052	     -0.12425832	      0.17672442	      0.00000000	      0.00000000	     -0.00000000	     35.85450808	      0.00000000	      0.00000000	      0.00000000	     -0.00000000	      0.00000000	     -0.00000000	     -0.04356424	      0.60658098	      0.00000000
      0.24750329	      0.00000000	      0.73164258	      0.00000000	      0.00000000	     -0.00000000	      0.00000000	     -0.12109663	      0.49747096	      0.00000000	      0.00000000	     -0.00000000	    -37.26361745	     -0.12468008	      0.17646407	      0.00000000	      0.00000000	     -0.00000000	     35.98446894	      0.00000000	      0.00000000	      0.00000000	     -0.00000000	      0.00000000	     -0.00000000	     -0.04370823	      0.60563500	      0.00000000
      0.24820807	      0.00000000	      0.73051307	      0.00000000	      0.00000000	     -0.00000000	      0.00000000	     -0.12149074	      0.49664206	      0.00000000	      0.00000000	     -0.00000000	    -37.40561705	     -0.12510150	      0.17620276	      0.00000000	      0.00000000	     -0.00000000	     36.11443712	      0.00000000	      0.00000000	      0.00000000	     -0.00000000	      0.00000000	     -0.00000000	     -0.04385206	      0.60468553	      0.00000000
      0.24891285	      0.00000000	      0.72937938	      0.00000000	      0.00000000	     -0.00000000	      0.00000000	     -0.12188439	      0.49581016	      0.00000000	      0.00000000	     -0.00000000	    -37.54771889	     -0.12552259	      0.17594050	      0.00000000	      0.00000000	     -0.00000000	     36.24441183	      0.00000000	      0.00000000	      0.00000000	     -0.00000000	      0.00000000	     -0.00000000	     -0.04399575	      0.60373255	      0.00000000
      0.24961763	      0.00000000	      0.72824150	      0.00000000	      0.00000000	     -0.00000000	      0.00000000	     -0.12227757	      0.49497528	      0.00000000	      0.00000000	     -0.00000000	    -37.68992254	     -0.12594333	      0.17567728	      0.00000000	      0.00000000	     -0.00000000	     36.37439228	      0.00000000	      0.00000000	      0.00000000	     -0.00000000	      0.00000000	     -0.00000000	     -0.04413927	      0.60277608	      0.00000000
      0.25032241	      0.00000000	      0.72709945	      0.00000000	      0.00000000	     -0.00000000	      0.00000000	     -0.12267028	      0.49413742	      0.00000000	      0.00000000	     -0.00000000	    -37.83222758	     -0.12636372	      0.17541311	      0.00000000	      0.00000000	     -0.00000000	     36.50437767	      0.00000000	      0.00000000	      0.00000000	     -0.00000000	      0.00000000	     -0.00000000	     -0.04428264	      0.60181612	      0.00000000
      0.25102719	      0.00000000	      0.72595322	      0.00000000	      0.00000000	     -0.00000000	      0.00000000	     -0.12306251	      0.49329658	      0.00000000	      0.00000000	     -0.00000000	    -37.97463362	     -0.12678375	      0.17514799	      0.00000000	      0.00000000	     -0.00000000	     36.63436721	      0.00000000	      0.00000000	      0.00000000	     -0.00000000	      0.00000000	     -0.00000000	     -0.04442586	      0.60085268	      0.00000000
      0.25173197	      0.00000000	      0.72480284	      0.00000000	      0.00000000	     -0.00000000	      0.00000000	     -0.12345425	      0.49245276	      0.00000000	      0.00000000	     -0.00000000	    -38.11714027	     -0.12720342	      0.17488192	      0.00000000	      0.00000000	     -0.00000000	     36.76436008	      0.00000000	      0.00000000	      0.00000000	     -0.00000000	      0.00000000	     -0.00000000	     -0.04456891	      0.59988576	      0.00000000
      0.25243675	      0.00000000	      0.72364831	      0.00000000	      0.00000000	     -0.00000000	      0.00000000	     -0.12384551	      0.49160599	      0.00000000	      0.00000000	     -0.00000000	    -38.25974714	     -0.12762273	      0.17461491	      0.00000000	      0.00000000	     -0.00000000	     36.89435547	      0.00000000	      0.00000000	      0.00000000	     -0.00000000	      0.00000000	     -0.00000000	     -0.04471179	      0.59891538	      0.00000000
      0.25314153	      0.00000000	      0.72248963	      0.00000000	      0.00000000	     -0.00000000	      0.00000000	     -0.12423627	      0.49075626	      0.00000000	      0.00000000	     -0.00000000	    -38.40245389	     -0.12804165	      0.17434696	      0.00000000	      0.00000000	     -0.00000000	     37.02435254	      0.00000000	      0.00000000	      0.00000000	     -0.00000000	      0.00000000	     -0.00000000	     -0.04485452	      0.59794154	      0.00000000
      0.25384631	      0.00000000	      0.72132681	      0.00000000	      0.00000000	     -0.00000000	      0.00000000	     -0.12462653	      0.48990357	      0.00000000	      0.00000000	     -0.00000000	    -38.54526015	     -0.12846020	      0.17407807	      0.00000000	      0.00000000	     -0.00000000	     37.15435047	      0.00000000	      0.00000000	      0.00000000	     -0.00000000	      0.00000000	     -0.00000000	     -0.04499707	      0.59696424	      0.00000000
      0.25447979	      0.00000000	      0.72027811	      0.00000000	      0.00000000	     -0.00000000	      0.00000000	     -0.12497688	      0.48913465	      0.00000000	      0.00000000	     -0.00000000	    -38.67370278	     -0.12883607	      0.17383558	      0.00000000	      0.00000000	     -0.00000000	     37.27119605	      0.00000000	      0.00000000	      0.00000000	     -0.00000000	      0.00000000	     -0.00000000	     -0.04512506	      0.59608287	      0.00000000
      0.25511326	      0.00000000	      0.71922607	      0.00000000	      0.00000000	     -0.00000000	      0.00000000	     -0.12532682	      0.48836335	      0.00000000	      0.00000000	     -0.00000000	    -38.80222530	     -0.12921163	      0.17359235	      0.00000000	      0.00000000	     -0.00000000	     37.38804103	      0.00000000	      0.00000000	      0.00000000	     -0.00000000	      0.00000000	     -0.00000000	     -0.04525291	      0.59519872	      0.00000000
      0.25574674	      0.00000000	      0.71817071	      0.00000000	      0.00000000	     -0.00000000	      0.00000000	     -0.12567634	      0.48758968	      0.00000000	      0.00000000	     -0.00000000	    -38.93082748	     -0.12958686	      0.17334836	      0.00000000	      0.00000000	     -0.00000000	     37.50488482	      0.00000000	      0.00000000	      0.00000000	     -0.00000000	      0.00000000	     -0.00000000	     -0.04538063	      0.59431180	      0.00000000
      0.25638021	      0.00000000	      0.71711203	      0.00000000	      0.00000000	     -0.00000000	      0.00000000	     -0.12602544	      0.48681364	      0.00000000	      0.00000000	     -0.00000000	    -39.05950909	     -0.12996178	      0.17310362	      0.00000000	      0.00000000	     -0.00000000	     37.62172683	      0.00000000	      0.00000000	      0.00000000	     -0.00000000	      0.00000000	     -0.00000000	     -0.04550820	      0.59342210	      0.00000000
      0.25701369	      0.00000000	      0.71605002	      0.00000000	      0.00000000	     -0.00000000	      0.00000000	     -0.12637413	      0.48603525	      0.00000000	      0.00000000	     -0.00000000	    -39.18826993	     -0.13033636	      0.17285813	      0.00000000	      0.00000000	     -0.00000000	     37.73856645	      0.00000000	      0.00000000	      0.00000000	     -0.00000000	      0.00000000	     -0.00000000	     -0.04563563	      0.59252964	      0.00000000
      0.25764716	      0.00000000	      0.71498471	      0.00000000	      0.00000000	      0.00000000	      0.00000000	     -0.12672239	      0.48525450	      0.00000000	      0.00000000	      0.00000000	    -39.31710977	     -0.13071061	      0.17261190	      0.00000000	      0.00000000	      0.00000000	     37.85540312	      0.00000000	      0.00000000	      0.00000000	     -0.00000000	      0.00000000	     -0.00000000	     -0.04576292	      0.59163441	      0.00000000
      0.25828064	      0.00000000	      0.71391609	      0.00000000	      0.00000000	      0.00000000	      0.00000000	     -0.12707022	      0.48447141	      0.00000000	      0.00000000	      0.00000000	    -39.44602844	     -0.13108452	      0.17236493	      0.00000000	      0.00000000	      0.00000000	     37.97223624	      0.00000000	      0.00000000	      0.00000000	     -0.00000000	      0.00000000	     -0.00000000	     -0.04589007	      0.59073643	      0.00000000
      0.25891411	      0.00000000	      0.71284417	      0.00000000	      0.00000000	      0.00000000	      0.00000000	     -0.12741762	      0.48368597	      0.00000000	      0.00000000	      0.00000000	    -39.57502572	     -0.13145809	      0.17211721	      0.00000000	      0.00000000	      0.00000000	     38.08906528	      0.00000000	      0.00000000	      0.00000000	     -0.00000000	      0.00000000	     -0.00000000	     -0.04601707	      0.58983569	      0.00000000
      0.25954759	      0.00000000	      0.71176895	      0.00000000	      0.00000000	      0.00000000	      0.00000000	     -0.12776458	      0.48289819	      0.00000000	      0.00000000	      0.00000000	    -39.70410145	     -0.13183132	      0.17186876	      0.00000000	      0.00000000	      0.00000000	     38.20588967	      0.00000000	      0.00000000	      0.00000000	     -0.00000000	      0.00000000	     -0.00000000	     -0.04614392	      0.58893221	      0.00000000
      0.26018106	      0.00000000	      0.71069045	      0.00000000	      0.00000000	      0.00000000	      0.00000000	     -0.12811110	      0.48210807	      0.00000000	      0.00000000	      0.00000000	    -39.83325544	     -0.13220420	      0.17161957	      0.00000000	      0.00000000	      0.00000000	     38.32270891	      0.00000000	      0.00000000	      0.00000000	     -0.00000000	      0.00000000	     -0.00000000	     -0.04627062	      0.58802598	      0.00000000
      0.26081453	      0.00000000	      0.70960865	      0.00000000	      0.00000000	      0.00000000	      0.00000000	     -0.12845719	      0.48131563	      0.00000000	      0.00000000	      0.00000000	    -39.96248755	     -0.13257673	      0.17136964	      0.00000000	      0.00000000	      0.00000000	     38.43952247	      0.00000000	      0.00000000	      0.00000000	     -0.00000000	      0.00000000	     -0.00000000	     -0.04639718	      0.58711702	      0.00000000
      0.26144801	      0.00000000	      0.70852358	      0.00000000	      0.00000000	      0.00000000	      0.00000000	     -0.12880282	      0.48052086	      0.00000000	      0.00000000	      0.00000000	    -40.09179760	     -0.13294890	      0.17111899	      0.00000000	      0.00000000	      0.00000000	     38.55632987	      0.00000000	      0.00000000	      0.00000000	     -0.00000000	      0.00000000	     -0.00000000	     -0.04652358	      0.58620532	      0.00000000
      0.26208148	      0.00000000	      0.70743524	      0.00000000	      0.00000000	      0.00000000	      0.00000000	     -0.12914801	      0.47972377	      0.00000000	      0.00000000	      0.00000000	    -40.22118545	     -0.13332071	      0.17086761	      0.00000000	      0.00000000	      0.00000000	     38.67313063	      0.00000000	      0.00000000	      0.00000000	     -0.00000000	      0.00000000	     -0.00000000	     -0.04664984	      0.58529089	      0.00000000
      0.26271496	      0.00000000	      0.70634362	      0.00000000	      0.00000000	      0.00000000	      0.00000000	     -0.12949275	      0.47892437	      0.00000000	      0.00000000	      0.00000000	    -40.35065097	     -0.13369215	      0.17061549	      0.00000000	      0.00000000	      0.00000000	     38.78992431	      0.00000000	      0.00000000	      0.00000000	     -0.00000000	      0.00000000	     -0.00000000	     -0.04677594	      0.58437375	      0.00000000
      0.26334843	      0.00000000	      0.70524875	      0.00000000	      0.00000000	      0.00000000	      0.00000000	     -0.12983703	      0.47812266	      0.00000000	      0.00000000	      0.00000000	    -40.48019404	     -0.13406322	      0.17036266	      0.00000000	      0.00000000	      0.00000000	     38.90671046	      0.00000000	      0.00000000	      0.00000000	     -0.00000000	      0.00000000	     -0.00000000	     -0.04690189	      0.58345388	      0.00000000
      0.26398191	      0.00000000	      0.70415061	      0.00000000	      0.00000000	      0.00000000	      0.00000000	     -0.13018085	      0.47731865	      0.00000000	      0.00000000	      0.00000000	    -40.60981453	     -0.13443392	      0.17010910	      0.00000000	      0.00000000	      0.00000000	     39.02348865	      0.00000000	      0.00000000	      0.00000000	     -0.00000000	      0.00000000	     -0.00000000	     -0.04702768	      0.58253130	      0.00000000
      0.26461538	      0.00000000	      0.70304923	      0.00000000	      0.00000000	      0.00000000	      0.00000000	     -0.13052421	      0.47651234	      0.00000000	      0.00000000	      0.00000000	    -40.73951235	     -0.13480424	      0.16985483	      0.00000000	      0.00000000	      0.00000000	     39.14025848	      0.00000000	      0.00000000	      0.00000000	     -0.00000000	      0.00000000	     -0.00000000	     -0.04715331	      0.58160602	      0.00000000
      0.26524886	      0.00000000	      0.70194459	      0.00000000	      0.00000000	      0.00000000	      0.00000000	     -0.13086711	      0.47570373	      0.00000000	      0.00000000	      0.00000000	    -40.86928739	     -0.13517418	      0.16959984	      0.00000000	      0.00000000	      0.00000000	     39.25701955	      0.00000000	      0.00000000	      0.00000000	     -0.00000000	      0.00000000	     -0.00000000	     -0.04727879	      0.58067803	      0.00000000
      0.26588233	      0.00000000	      0.70083672	      0.00000000	      0.00000000	      0.00000000	      0.00000000	     -0.13120954	      0.47489283	      0.00000000	      0.00000000	      0.00000000	    -40.99913957	     -0.13554374	      0.16934413	      0.00000000	      0.00000000	      0.00000000	     39.37377148	      0.00000000	      0.00000000	      0.00000000	     -0.00000000	      0.00000000	     -0.00000000	     -0.04740410	      0.57974734	      0.00000000
      0.26651581	      0.00000000	      0.69972561	      0.00000000	      0.00000000	      0.00000000	      0.00000000	     -0.13155150	      0.47407965	      0.00000000	      0.00000000	      0.00000000	    -41.12906882	     -0.13591290	      0.16908772	      0.00000000	      0.00000000	      0.00000000	     39.49051387	      0.00000000	      0.00000000	      0.00000000	     -0.00000000	      0.00000000	     -0.00000000	     -0.04752926	      0.57881396	      0.00000000
      0.26714928	      0.00000000	      0.69861127	      0.00000000	      0.00000000	      0.00000000	      0.00000000	     -0.13189298	      0.47326419	      0.00000000	      0.00000000	      0.00000000	    -41.25907506	     -0.13628167	      0.16883060	      0.00000000	      0.00000000	      0.00000000	     39.60724637	      0.00000000	      0.00000000	      0.00000000	     -0.00000000	      0.00000000	     -0.00000000	     -0.04765426	      0.57787789	      0.00000000
      0.26778276	      0.00000000	      0.69749370	      0.00000000	      0.00000000	      0.00000000	      0.00000000	     -0.13223398	      0.47244646	      0.00000000	      0.00000000	      0.00000000	    -41.38915826	     -0.13665004	      0.16857277	      0.00000000	      0.00000000	      0.00000000	     39.72396860	      0.00000000	      0.00000000	      0.00000000	     -0.00000000	      0.00000000	     -0.00000000	     -0.04777909	      0.57693914	      0.00000000
      0.26841623	      0.00000000	      0.69637291	      0.00000000	      0.00000000	      0.00000000	      0.00000000	     -0.13257451	      0.47162646	      0.00000000	      0.00000000	      0.00000000	    -41.51931836	     -0.13701801	      0.16831424	      0.00000000	      0.00000000	      0.00000000	     39.84068020	      0.00000000	      0.00000000	      0.00000000	     -0.00000000	      0.00000000	     -0.00000000	     -0.04790376	      0.57599771	      0.00000000
      0.26904971	      0.00000000	      0.69524891	      0.00000000	      0.00000000	      0.00000000	      0.00000000	     -0.13291455	      0.47080419	      0.00000000	      0.00000000	      0.00000000	    -41.64955532	     -0.13738557	      0.16805500	      0.00000000	      0.00000000	      0.00000000	     39.95738079	      0.00000000	      0.00000000	      0.00000000	     -0.00000000	      0.00000000	     -0.00000000	     -0.04802826	      0.57505360	      0.00000000
      0.26968318	      0.00000000	      0.69412170	      0.00000000	      0.00000000	      0.00000000	      0.00000000	     -0.13325410	      0.46997967	      0.00000000	      0.00000000	      0.00000000	    -41.77986912	     -0.13775272	      0.16779507	      0.00000000	      0.00000000	      0.00000000	     40.07407000	      0.00000000	      0.00000000	      0.00000000	     -0.00000000	      0.00000000	     -0.00000000	     -0.04815259	      0.57410683	      0.00000000
      0.27031666	      0.00000000	      0.69299128	      0.00000000	      0.00000000	      0.00000000	      0.00000000	     -0.13359317	      0.46915289	      0.00000000	      0.00000000	      0.00000000	    -41.91025975	     -0.13811946	      0.16753445	      0.00000000	      0.00000000	      0.00000000	     40.19074747	      0.00000000	      0.00000000	      0.00000000	     -0.00000000	      0.00000000	     -0.00000000	     -0.04827676	      0.57315739	      0.00000000
      0.27095013	      0.00000000	      0.69185766	      0.00000000	      0.00000000	      0.00000000	      0.00000000	     -0.13393174	      0.46832386	      0.00000000	      0.00000000	      0.00000000	    -42.04072720	     -0.13848578	      0.16727313	      0.00000000	      0.00000000	      0.00000000	     40.30741283	      0.00000000	      0.00000000	      0.00000000	     -0.00000000	      0.00000000	     -0.00000000	     -0.04840076	      0.57220529	      0.00000000
      0.27158361	      0.00000000	      0.69072085	      0.00000000	      0.00000000	      0.00000000	      0.00000000	     -0.13426981	      0.46749259	      0.00000000	      0.00000000	      0.00000000	    -42.17127147	     -0.13885168	      0.16701113	      0.00000000	      0.00000000	      0.00000000	     40.42406569	      0.00000000	      0.00000000	      0.00000000	     -0.00000000	      0.00000000	     -0.00000000	     -0.04852459	      0.57125054	      0.00000000
      0.27221708	      0.00000000	      0.68958085	      0.00000000	      0.00000000	      0.00000000	      0.00000000	     -0.13460739	      0.46665908	      0.00000000	      0.00000000	      0.00000000	    -42.30189258	     -0.13921716	      0.16674843	      0.00000000	      0.00000000	      0.00000000	     40.54070568	      0.00000000	      0.00000000	      0.00000000	     -0.00000000	      0.00000000	     -0.00000000	     -0.04864825	      0.57029314	      0.00000000
      0.27285056	      0.00000000	      0.68843767	      0.00000000	      0.00000000	      0.00000000	      0.00000000	     -0.13494446	      0.46582334	      0.00000000	      0.00000000	      0.00000000	    -42.43259054	     -0.13958220	      0.16648506	      0.00000000	      0.00000000	      0.00000000	     40.65733242	      0.00000000	      0.00000000	      0.00000000	     -0.00000000	      0.00000000	     -0.00000000	     -0.04877174	      0.56933310	      0.00000000
      0.27348403	      0.00000000	      0.68729131	      0.00000000	      0.00000000	      0.00000000	      0.00000000	     -0.13528103	      0.46498536	      0.00000000	      0.00000000	      0.00000000	    -42.56336539	     -0.13994681	      0.16622100	      0.00000000	      0.00000000	      0.00000000	     40.77394555	      0.00000000	      0.00000000	      0.00000000	     -0.00000000	      0.00000000	     -0.00000000	     -0.04889505	      0.56837041	      0.00000000
      0.27411751	      0.00000000	      0.68614178	      0.00000000	      0.00000000	      0.00000000	      0.00000000	     -0.13561710	      0.46414517	      0.00000000	      0.00000000	      0.00000000	    -42.69421716	     -0.14031098	      0.16595626	      0.00000000	      0.00000000	      0.00000000	     40.89054467	      0.00000000	      0.00000000	      0.00000000	     -0.00000000	      0.00000000	     -0.00000000	     -0.04901819	      0.56740509	      0.00000000
      0.27475098	      0.00000000	      0.68498907	      0.00000000	      0.00000000	      0.00000000	      0.00000000	     -0.13595265	      0.46330275	      0.00000000	      0.00000000	      0.00000000	    -42.82514591	     -0.14067472	      0.16569084	      0.00000000	      0.00000000	      0.00000000	     41.00712942	      0.00000000	      0.00000000	      0.00000000	     -0.00000000	      0.00000000	     -0.00000000	     -0.04914115	      0.56643714	      0.00000000
      0.27538446	      0.00000000	      0.68383321	      0.00000000	      0.00000000	      0.00000000	      0.00000000	     -0.13628769	      0.46245812	      0.00000000	      0.00000000	      0.00000000	    -42.95615169	     -0.14103801	      0.16542476	      0.00000000	      0.00000000	      0.00000000	     41.12369939	      0.00000000	      0.00000000	      0.00000000	     -0.00000000	      0.00000000	     -0.00000000	     -0.04926394	      0.56546657	      0.00000000
      0.27601793	      0.00000000	      0.68267418	      0.00000000	      0.00000000	      0.00000000	      0.00000000	     -0.13662222	      0.46161128	      0.00000000	      0.00000000	      0.00000000	    -43.08723457	     -0.14140085	      0.16515800	      0.00000000	      0.00000000	      0.00000000	     41.24025422	      0.00000000	      0.00000000	      0.00000000	     -0.00000000	      0.00000000	     -0.00000000	     -0.04938655	      0.56449337	      0.00000000
      0.27665141	      0.00000000	      0.68151201	      0.00000000	      0.00000000	      0.00000000	      0.00000000	     -0.13695622	      0.46076224	      0.00000000	      0.00000000	      0.00000000	    -43.21839463	     -0.14176324	      0.16489057	      0.00000000	      0.00000000	      0.00000000	     41.35679352	      0.00000000	      0.00000000	      0.00000000	     -0.00000000	      0.00000000	     -0.00000000	     -0.04950898	      0.56351756	      0.00000000
      0.27728488	      0.00000000	      0.68034668	      0.00000000	      0.00000000	      0.00000000	      0.00000000	     -0.13728970	      0.45991100	      0.00000000	      0.00000000	      0.00000000	    -43.34963194	     -0.14212517	      0.16462247	      0.00000000	      0.00000000	      0.00000000	     41.47331690	      0.00000000	      0.00000000	      0.00000000	     -0.00000000	      0.00000000	     -0.00000000	     -0.04963123	      0.56253914	      0.00000000
      0.27791836	      0.00000000	      0.67917821	      0.00000000	      0.00000000	      0.00000000	      0.00000000	     -0.13762266	      0.45905757	      0.00000000	      0.00000000	      0.00000000	    -43.48094659	     -0.14248665	      0.16435372	      0.00000000	      0.00000000	      0.00000000	     41.58982396	      0.00000000	      0.00000000	      0.00000000	     -0.00000000	      0.00000000	     -0.00000000	     -0.04975329	      0.56155811	      0.00000000
      0.27855183	      0.00000000	      0.67800661	      0.00000000	      0.00000000	      0.00000000	      0.00000000	     -0.13795510	      0.45820194	      0.00000000	      0.00000000	      0.00000000	    -43.61233869	     -0.14284766	      0.16408430	      0.00000000	      0.00000000	      0.00000000	     41.70631433	      0.00000000	      0.00000000	      0.00000000	     -0.00000000	      0.00000000	     -0.00000000	     -0.04987518	      0.56057447	      0.00000000
      0.27918531	      0.00000000	      0.67683187	      0.00000000	      0.00000000	      0.00000000	      0.00000000	     -0.13828700	      0.45734413	      0.00000000	      0.00000000	      0.00000000	    -43.74380835	     -0.14320821	      0.16381423	      0.00000000	      0.00000000	      0.00000000	     41.82278760	      0.00000000	      0.00000000	      0.00000000	     -0.00000000	      0.00000000	     -0.00000000	     -0.04999688	      0.55958825	      0.00000000
      0.27981878	      0.00000000	      0.67565401	      0.00000000	      0.00000000	      0.00000000	      0.00000000	     -0.13861837	      0.45648415	      0.00000000	      0.00000000	      0.00000000	    -43.87535568	     -0.14356830	      0.16354350	      0.00000000	      0.00000000	      0.00000000	     41.93924339	      0.00000000	      0.00000000	      0.00000000	     -0.00000000	      0.00000000	     -0.00000000	     -0.05011840	      0.55859942	      0.00000000
      0.28045226	      0.00000000	      0.67447302	      0.00000000	      0.00000000	      0.00000000	      0.00000000	     -0.13894920	      0.45562199	      0.00000000	      0.00000000	      0.00000000	    -44.00698080	     -0.14392790	      0.16327212	      0.00000000	      0.00000000	      0.00000000	     42.05568129	      0.00000000	      0.00000000	      0.00000000	     -0.00000000	      0.00000000	     -0.00000000	     -0.05023974	      0.55760802	      0.00000000
      0.28070004	      0.00000000	      0.67401023	      0.00000000	      0.00000000	      0.00000000	      0.00000000	     -0.13907846	      0.45528417	      0.00000000	      0.00000000	      0.00000000	    -44.05848652	     -0.14406843	      0.16316579	      0.00000000	      0.00000000	      0.00000000	     42.10122047	      0.00000000	      0.00000000	      0.00000000	     -0.00000000	      0.00000000	     -0.00000000	     -0.05028715	      0.55721953	      0.00000000
      0.28085910	      0.00000000	      0.67371289	      0.00000000	      0.00000000	      0.00000000	      0.00000000	     -0.13916139	      0.45506713	      0.00000000	      0.00000000	      0.00000000	    -44.09155761	     -0.14415861	      0.16309748	      0.00000000	      0.00000000	      0.00000000	     42.13045349	      0.00000000	      0.00000000	      0.00000000	     -0.00000000	      0.00000000	     -0.00000000	     -0.05031757	      0.55696993	      0.00000000
      0.28107682	      0.00000000	      0.67330559	      0.00000000	      0.00000000	      0.00000000	      0.00000000	     -0.13927486	      0.45476983	      0.00000000	      0.00000000	      0.00000000	    -44.13683120	     -0.14428199	      0.16300392	      0.00000000	      0.00000000	      0.00000000	     42.17046389	      0.00000000	      0.00000000	      0.00000000	     -0.00000000	      0.00000000	     -0.00000000	     -0.05035918	      0.55662802	      0.00000000
      0.28129454	      0.00000000	      0.67289792	      0.00000000	      0.00000000	      0.00000000	      0.00000000	     -0.13938825	      0.45447228	      0.00000000	      0.00000000	      0.00000000	    -44.18211401	     -0.14440531	      0.16291027	      0.00000000	      0.00000000	      0.00000000	     42.21047207	      0.00000000	      0.00000000	      0.00000000	     -0.00000000	      0.00000000	     -0.00000000	     -0.05040078	      0.55628581	      0.00000000
      0.28186415	      0.00000000	      0.67182961	      0.00000000	      0.00000000	      0.00000000	      0.00000000	     -0.13968463	      0.45369260	      0.00000000	      0.00000000	      0.00000000	    -44.30062906	     -0.14472769	      0.16266492	      0.00000000	      0.00000000	      0.00000000	     42.31513271	      0.00000000	      0.00000000	      0.00000000	     -0.00000000	      0.00000000	     -0.00000000	     -0.05050950	      0.55538907	      0.00000000
      0.28243377	      0.00000000	      0.67075880	      0.00000000	      0.00000000	      0.00000000	      0.00000000	     -0.13998056	      0.45291118	      0.00000000	      0.00000000	      0.00000000	    -44.41920608	     -0.14504968	      0.16241904	      0.00000000	      0.00000000	      0.00000000	     42.41977481	      0.00000000	      0.00000000	      0.00000000	     -0.00000000	      0.00000000	     -0.00000000	     -0.05061806	      0.55449024	      0.00000000
      0.28300338	      0.00000000	      0.66968548	      0.00000000	      0.00000000	      0.00000000	      0.00000000	     -0.14027604	      0.45212801	      0.00000000	      0.00000000	      0.00000000	    -44.53784268	     -0.14537127	      0.16217261	      0.00000000	      0.00000000	      0.00000000	     42.52439392	      0.00000000	      0.00000000	      0.00000000	     -0.00000000	      0.00000000	     -0.00000000	     -0.05072647	      0.55358935	      0.00000000
      0.28357299	      0.00000000	      0.66860968	      0.00000000	      0.00000000	      0.00000000	      0.00000000	     -0.14057106	      0.45134311	      0.00000000	      0.00000000	      0.00000000	    -44.65653488	     -0.14569246	      0.16192562	      0.00000000	      0.00000000	      0.00000000	     42.62898495	      0.00000000	      0.00000000	      0.00000000	     -0.00000000	      0.00000000	     -0.00000000	     -0.05083472	      0.55268638	      0.00000000
      0.28414260	      0.00000000	      0.66753141	      0.00000000	      0.00000000	      0.00000000	      0.00000000	     -0.14086559	      0.45055647	      0.00000000	      0.00000000	      0.00000000	    -44.77527732	     -0.14601323	      0.16167804	      0.00000000	      0.00000000	      0.00000000	     42.73354289	      0.00000000	      0.00000000	      0.00000000	     -0.00000000	      0.00000000	     -0.00000000	     -0.05094281	      0.55178136	      0.00000000
      0.28471221	      0.00000000	      0.66645070	      0.00000000	      0.00000000	      0.00000000	      0.00000000	     -0.14115963	      0.44976810	      0.00000000	      0.00000000	      0.00000000	    -44.89406340	     -0.14633355	      0.16142984	      0.00000000	      0.00000000	      0.00000000	     42.83806313	      0.00000000	      0.00000000	      0.00000000	     -0.00000000	      0.00000000	     -0.00000000	     -0.05105072	      0.55087429	      0.00000000
      0.28528182	      0.00000000	      0.66536755	      0.00000000	      0.00000000	      0.00000000	      0.00000000	     -0.14145316	      0.44897801	      0.00000000	      0.00000000	      0.00000000	    -45.01288556	     -0.14665340	      0.16118100	      0.00000000	      0.00000000	      0.00000000	     42.94254166	      0.00000000	      0.00000000	      0.00000000	     -0.00000000	      0.00000000	     -0.00000000	     -0.05115845	      0.54996519	      0.00000000
      0.28585143	      0.00000000	      0.66428201	      0.00000000	      0.00000000	      0.00000000	      0.00000000	     -0.14174614	      0.44818619	      0.00000000	      0.00000000	      0.00000000	    -45.13173552	     -0.14697273	      0.16093150	      0.00000000	      0.00000000	      0.00000000	     43.04697505	      0.00000000	      0.00000000	      0.00000000	     -0.00000000	      0.00000000	     -0.00000000	     -0.05126599	      0.54905407	      0.00000000
      0.28642104	      0.00000000	      0.66319410	      0.00000000	      0.00000000	      0.00000000	      0.00000000	     -0.14203856	      0.44739265	      0.00000000	      0.00000000	      0.00000000	    -45.25060450	     -0.14729152	      0.16068131	      0.00000000	      0.00000000	      0.00000000	     43.15136042	      0.00000000	      0.00000000	      0.00000000	     -0.00000000	      0.00000000	     -0.00000000	     -0.05137333	      0.54814095	      0.00000000
      0.28671502	      0.00000000	      0.66263172	      0.00000000	      0.00000000	      0.00000000	      0.00000000	     -0.14218925	      0.44698245	      0.00000000	      0.00000000	      0.00000000	    -45.31195643	     -0.14745581	      0.16055191	      0.00000000	      0.00000000	      0.00000000	     43.20521335	      0.00000000	      0.00000000	      0.00000000	     -0.00000000	      0.00000000	     -0.00000000	     -0.05142864	      0.54766892	      0.00000000
      0.28727262	      0.00000000	      0.66156331	      0.00000000	      0.00000000	      0.00000000	      0.00000000	     -0.14247463	      0.44620313	      0.00000000	      0.00000000	      0.00000000	    -45.42833109	     -0.14776699	      0.16030593	      0.00000000	      0.00000000	      0.00000000	     43.30732307	      0.00000000	      0.00000000	      0.00000000	     -0.00000000	      0.00000000	     -0.00000000	     -0.05153341	      0.54677214	      0.00000000
      0.28783023	      0.00000000	      0.66049270	      0.00000000	      0.00000000	      0.00000000	      0.00000000	     -0.14275942	      0.44542219	      0.00000000	      0.00000000	      0.00000000	    -45.54470226	     -0.14807754	      0.16005924	      0.00000000	      0.00000000	      0.00000000	     43.40938134	      0.00000000	      0.00000000	      0.00000000	     -0.00000000	      0.00000000	     -0.00000000	     -0.05163795	      0.54587349	      0.00000000
      0.28838783	      0.00000000	      0.65941994	      0.00000000	      0.00000000	      0.00000000	      0.00000000	     -0.14304358	      0.44463964	      0.00000000	      0.00000000	      0.00000000	    -45.66106148	     -0.14838743	      0.15981182	      0.00000000	      0.00000000	      0.00000000	     43.51138636	      0.00000000	      0.00000000	      0.00000000	     -0.00000000	      0.00000000	     -0.00000000	     -0.05174228	      0.54497300	      0.00000000
      0.28894543	      0.00000000	      0.65834505	      0.00000000	      0.00000000	      0.00000000	      0.00000000	     -0.14332711	      0.44385549	      0.00000000	      0.00000000	      0.00000000	    -45.77740049	     -0.14869661	      0.15956366	      0.00000000	      0.00000000	      0.00000000	     43.61333635	      0.00000000	      0.00000000	      0.00000000	     -0.00000000	      0.00000000	     -0.00000000	     -0.05184636	      0.54407068	      0.00000000
      0.28950304	      0.00000000	      0.65726808	      0.00000000	      0.00000000	      0.00000000	      0.00000000	     -0.14360998	      0.44306976	      0.00000000	      0.00000000	      0.00000000	    -45.89371131	     -0.14900505	      0.15931474	      0.00000000	      0.00000000	      0.00000000	     43.71522953	      0.00000000	      0.00000000	      0.00000000	     -0.00000000	      0.00000000	     -0.00000000	     -0.05195020	      0.54316657	      0.00000000
      0.29006064	      0.00000000	      0.65618905	      0.00000000	      0.00000000	      0.00000000	      0.00000000	     -0.14389217	      0.44228245	      0.00000000	      0.00000000	      0.00000000	    -46.00998627	     -0.14931273	      0.15906505	      0.00000000	      0.00000000	      0.00000000	     43.81706404	      0.00000000	      0.00000000	      0.00000000	     -0.00000000	      0.00000000	     -0.00000000	     -0.05205379	      0.54226069	      0.00000000
      0.29061825	      0.00000000	      0.65510801	      0.00000000	      0.00000000	      0.00000000	      0.00000000	     -0.14417367	      0.44149360	      0.00000000	      0.00000000	      0.00000000	    -46.12621805	     -0.14961959	      0.15881458	      0.00000000	      0.00000000	      0.00000000	     43.91883789	      0.00000000	      0.00000000	      0.00000000	     -0.00000000	      0.00000000	     -0.00000000	     -0.05215712	      0.54135306	      0.00000000
      0.29117585	      0.00000000	      0.65402499	      0.00000000	      0.00000000	      0.00000000	      0.00000000	     -0.14445445	      0.44070322	      0.00000000	      0.00000000	      0.00000000	    -46.24239972	     -0.14992563	      0.15856332	      0.00000000	      0.00000000	      0.00000000	     44.02054895	      0.00000000	      0.00000000	      0.00000000	     -0.00000000	      0.00000000	     -0.00000000	     -0.05226018	      0.54044372	      0.00000000
      0.29173345	      0.00000000	      0.65294004	      0.00000000	      0.00000000	      0.00000000	      0.00000000	     -0.14473449	      0.43991132	      0.00000000	      0.00000000	      0.00000000	    -46.35852472	     -0.15023080	      0.15831128	      0.00000000	      0.00000000	      0.00000000	     44.12219496	      0.00000000	      0.00000000	      0.00000000	     -0.00000000	      0.00000000	     -0.00000000	     -0.05236297	      0.53953269	      0.00000000
      0.29229106	      0.00000000	      0.65185319	      0.00000000	      0.00000000	      0.00000000	      0.00000000	     -0.14501380	      0.43911794	      0.00000000	      0.00000000	      0.00000000	    -46.47458691	     -0.15053509	      0.15805844	      0.00000000	      0.00000000	      0.00000000	     44.22377351	      0.00000000	      0.00000000	      0.00000000	     -0.00000000	      0.00000000	     -0.00000000	     -0.05246547	      0.53862001	      0.00000000
      0.29279034	      0.00000000	      0.65087844	      0.00000000	      0.00000000	      0.00000000	      0.00000000	     -0.14526324	      0.43840629	      0.00000000	      0.00000000	      0.00000000	    -46.57845170	     -0.15080679	      0.15783137	      0.00000000	      0.00000000	      0.00000000	     44.31466826	      0.00000000	      0.00000000	      0.00000000	     -0.00000000	      0.00000000	     -0.00000000	     -0.05255701	      0.53780141	      0.00000000
      0.29328962	      0.00000000	      0.64990223	      0.00000000	      0.00000000	      0.00000000	      0.00000000	     -0.14551207	      0.43769349	      0.00000000	      0.00000000	      0.00000000	    -46.68225766	     -0.15107774	      0.15760366	      0.00000000	      0.00000000	      0.00000000	     44.40550499	      0.00000000	      0.00000000	      0.00000000	     -0.00000000	      0.00000000	     -0.00000000	     -0.05264832	      0.53698153	      0.00000000
      0.29378891	      0.00000000	      0.64892459	      0.00000000	      0.00000000	      0.00000000	      0.00000000	     -0.14576027	      0.43697955	      0.00000000	      0.00000000	      0.00000000	    -46.78600117	     -0.15134795	      0.15737532	      0.00000000	      0.00000000	      0.00000000	     44.49628178	      0.00000000	      0.00000000	      0.00000000	     -0.00000000	      0.00000000	     -0.00000000	     -0.05273939	      0.53616039	      0.00000000
      0.29428819	      0.00000000	      0.64794554	      0.00000000	      0.00000000	      0.00000000	      0.00000000	     -0.14600784	      0.43626448	      0.00000000	      0.00000000	      0.00000000	    -46.88967893	     -0.15161738	      0.15714635	      0.00000000	      0.00000000	      0.00000000	     44.58699665	      0.00000000	      0.00000000	      0.00000000	     -0.00000000	      0.00000000	     -0.00000000	     -0.05283022	      0.53533802	      0.00000000
      0.29478747	      0.00000000	      0.64696513	      0.00000000	      0.00000000	      0.00000000	      0.00000000	     -0.14625476	      0.43554832	      0.00000000	      0.00000000	      0.00000000	    -46.99328785	     -0.15188605	      0.15691675	      0.00000000	      0.00000000	      0.00000000	     44.67764763	      0.00000000	      0.00000000	      0.00000000	     -0.00000000	      0.00000000	     -0.00000000	     -0.05292081	      0.53451444	      0.00000000
      0.29528675	      0.00000000	      0.64598337	      0.00000000	      0.00000000	      0.00000000	      0.00000000	     -0.14650104	      0.43483108	      0.00000000	      0.00000000	      0.00000000	    -47.09682514	     -0.15215393	      0.15668652	      0.00000000	      0.00000000	      0.00000000	     44.76823273	      0.00000000	      0.00000000	      0.00000000	     -0.00000000	      0.00000000	     -0.00000000	     -0.05301115	      0.53368967	      0.00000000
      0.29578604	      0.00000000	      0.64500030	      0.00000000	      0.00000000	      0.00000000	      0.00000000	     -0.14674666	      0.43411277	      0.00000000	      0.00000000	      0.00000000	    -47.20028826	     -0.15242103	      0.15645568	      0.00000000	      0.00000000	      0.00000000	     44.85874998	      0.00000000	      0.00000000	      0.00000000	     -0.00000000	      0.00000000	     -0.00000000	     -0.05310124	      0.53286375	      0.00000000
      0.29628532	      0.00000000	      0.64401594	      0.00000000	      0.00000000	      0.00000000	      0.00000000	     -0.14699162	      0.43339343	      0.00000000	      0.00000000	      0.00000000	    -47.30367490	     -0.15268733	      0.15622423	      0.00000000	      0.00000000	      0.00000000	     44.94919741	      0.00000000	      0.00000000	      0.00000000	     -0.00000000	      0.00000000	     -0.00000000	     -0.05319109	      0.53203669	      0.00000000
      0.29678460	      0.00000000	      0.64303033	      0.00000000	      0.00000000	      0.00000000	      0.00000000	     -0.14723592	      0.43267308	      0.00000000	      0.00000000	      0.00000000	    -47.40698302	     -0.15295283	      0.15599218	      0.00000000	      0.00000000	      0.00000000	     45.03957303	      0.00000000	      0.00000000	      0.00000000	     -0.00000000	      0.00000000	     -0.00000000	     -0.05328068	      0.53120851	      0.00000000
      0.29728388	      0.00000000	      0.64204349	      0.00000000	      0.00000000	      0.00000000	      0.00000000	     -0.14747954	      0.43195173	      0.00000000	      0.00000000	      0.00000000	    -47.51021078	     -0.15321753	      0.15575954	      0.00000000	      0.00000000	      0.00000000	     45.12987489	      0.00000000	      0.00000000	      0.00000000	     -0.00000000	      0.00000000	     -0.00000000	     -0.05337002	      0.53037926	      0.00000000
      0.29778316	      0.00000000	      0.64105545	      0.00000000	      0.00000000	      0.00000000	      0.00000000	     -0.14772250	      0.43122941	      0.00000000	      0.00000000	      0.00000000	    -47.61335653	     -0.15348142	      0.15552632	      0.00000000	      0.00000000	      0.00000000	     45.22010101	      0.00000000	      0.00000000	      0.00000000	     -0.00000000	      0.00000000	     -0.00000000	     -0.05345910	      0.52954894	      0.00000000
      0.29828245	      0.00000000	      0.64006625	      0.00000000	      0.00000000	      0.00000000	      0.00000000	     -0.14796478	      0.43050614	      0.00000000	      0.00000000	      0.00000000	    -47.71641882	     -0.15374451	      0.15529253	      0.00000000	      0.00000000	      0.00000000	     45.31024944	      0.00000000	      0.00000000	      0.00000000	     -0.00000000	      0.00000000	     -0.00000000	     -0.05354793	      0.52871759	      0.00000000
      0.29878173	      0.00000000	      0.63907591	      0.00000000	      0.00000000	      0.00000000	      0.00000000	     -0.14820639	      0.42978195	      0.00000000	      0.00000000	      0.00000000	    -47.81939633	     -0.15400679	      0.15505818	      0.00000000	      0.00000000	      0.00000000	     45.40031823	      0.00000000	      0.00000000	      0.00000000	     -0.00000000	      0.00000000	     -0.00000000	     -0.05363651	      0.52788522	      0.00000000
      0.29928101	      0.00000000	      0.63808445	      0.00000000	      0.00000000	      0.00000000	      0.00000000	     -0.14844732	      0.42905686	      0.00000000	      0.00000000	      0.00000000	    -47.92228786	     -0.15426826	      0.15482329	      0.00000000	      0.00000000	      0.00000000	     45.49030543	      0.00000000	      0.00000000	      0.00000000	     -0.00000000	      0.00000000	     -0.00000000	     -0.05372483	      0.52705187	      0.00000000
      0.29978029	      0.00000000	      0.63709192	      0.00000000	      0.00000000	      0.00000000	      0.00000000	     -0.14868756	      0.42833090	      0.00000000	      0.00000000	      0.00000000	    -48.02509234	     -0.15452893	      0.15458786	      0.00000000	      0.00000000	      0.00000000	     45.58020910	      0.00000000	      0.00000000	      0.00000000	     -0.00000000	      0.00000000	     -0.00000000	     -0.05381289	      0.52621757	      0.00000000
      0.30027958	      0.00000000	      0.63609832	      0.00000000	      0.00000000	      0.00000000	      0.00000000	     -0.14892712	      0.42760408	      0.00000000	      0.00000000	      0.00000000	    -48.12780876	     -0.15478878	      0.15435192	      0.00000000	      0.00000000	      0.00000000	     45.67002729	      0.00000000	      0.00000000	      0.00000000	     -0.00000000	      0.00000000	     -0.00000000	     -0.05390069	      0.52538232	      0.00000000
      0.30077886	      0.00000000	      0.63510370	      0.00000000	      0.00000000	      0.00000000	      0.00000000	     -0.14916599	      0.42687643	      0.00000000	      0.00000000	      0.00000000	    -48.23043613	     -0.15504783	      0.15411546	      0.00000000	      0.00000000	      0.00000000	     45.75975800	      0.00000000	      0.00000000	      0.00000000	     -0.00000000	      0.00000000	     -0.00000000	     -0.05398824	      0.52454617	      0.00000000
      0.30127814	      0.00000000	      0.63410809	      0.00000000	      0.00000000	      0.00000000	      0.00000000	     -0.14940418	      0.42614798	      0.00000000	      0.00000000	      0.00000000	    -48.33297347	     -0.15530607	      0.15387852	      0.00000000	      0.00000000	      0.00000000	     45.84939918	      0.00000000	      0.00000000	      0.00000000	     -0.00000000	      0.00000000	     -0.00000000	     -0.05407553	      0.52370913	      0.00000000
      0.30177742	      0.00000000	      0.63311150	      0.00000000	      0.00000000	      0.00000000	      0.00000000	     -0.14964168	      0.42541874	      0.00000000	      0.00000000	      0.00000000	    -48.43541975	     -0.15556351	      0.15364109	      0.00000000	      0.00000000	      0.00000000	     45.93894873	      0.00000000	      0.00000000	      0.00000000	     -0.00000000	      0.00000000	     -0.00000000	     -0.05416256	      0.52287123	      0.00000000
      0.30227671	      0.00000000	      0.63211397	      0.00000000	      0.00000000	      0.00000000	      0.00000000	     -0.14987848	      0.42468875	      0.00000000	      0.00000000	      0.00000000	    -48.53777390	     -0.15582015	      0.15340318	      0.00000000	      0.00000000	      0.00000000	     46.02840456	      0.00000000	      0.00000000	      0.00000000	     -0.00000000	      0.00000000	     -0.00000000	     -0.05424933	      0.52203250	      0.00000000
      0.30277599	      0.00000000	      0.63111553	      0.00000000	      0.00000000	      0.00000000	      0.00000000	     -0.15011459	      0.42395802	      0.00000000	      0.00000000	      0.00000000	    -48.64003477	     -0.15607597	      0.15316482	      0.00000000	      0.00000000	      0.00000000	     46.11776455	      0.00000000	      0.00000000	      0.00000000	     -0.00000000	      0.00000000	     -0.00000000	     -0.05433584	      0.52119296	      0.00000000
      0.30327527	      0.00000000	      0.63011620	      0.00000000	      0.00000000	      0.00000000	      0.00000000	     -0.15035001	      0.42322658	      0.00000000	      0.00000000	      0.00000000	    -48.74220116	     -0.15633100	      0.15292602	      0.00000000	      0.00000000	      0.00000000	     46.20702657	      0.00000000	      0.00000000	      0.00000000	     -0.00000000	      0.00000000	     -0.00000000	     -0.05442209	      0.52035264	      0.00000000
      0.30377455	      0.00000000	      0.62911602	      0.00000000	      0.00000000	      0.00000000	      0.00000000	     -0.15058473	      0.42249445	      0.00000000	      0.00000000	      0.00000000	    -48.84427180	     -0.15658522	      0.15268677	      0.00000000	      0.00000000	      0.00000000	     46.29618856	      0.00000000	      0.00000000	      0.00000000	     -0.00000000	      0.00000000	     -0.00000000	     -0.05450808	      0.51951155	      0.00000000
      0.30427384	      0.00000000	      0.62811501	      0.00000000	      0.00000000	      0.00000000	      0.00000000	     -0.15081875	      0.42176165	      0.00000000	      0.00000000	      0.00000000	    -48.94624537	     -0.15683864	      0.15244710	      0.00000000	      0.00000000	      0.00000000	     46.38524847	      0.00000000	      0.00000000	      0.00000000	     -0.00000000	      0.00000000	     -0.00000000	     -0.05459381	      0.51866974	      0.00000000
      0.30477312	      0.00000000	      0.62711321	      0.00000000	      0.00000000	      0.00000000	      0.00000000	     -0.15105206	      0.42102822	      0.00000000	      0.00000000	      0.00000000	    -49.04812054	     -0.15709125	      0.15220701	      0.00000000	      0.00000000	      0.00000000	     46.47420436	      0.00000000	      0.00000000	      0.00000000	     -0.00000000	      0.00000000	     -0.00000000	     -0.05467928	      0.51782721	      0.00000000
      0.30527240	      0.00000000	      0.62611063	      0.00000000	      0.00000000	      0.00000000	      0.00000000	     -0.15128467	      0.42029417	      0.00000000	      0.00000000	      0.00000000	    -49.14989596	     -0.15734305	      0.15196653	      0.00000000	      0.00000000	      0.00000000	     46.56305432	      0.00000000	      0.00000000	      0.00000000	     -0.00000000	      0.00000000	     -0.00000000	     -0.05476449	      0.51698400	      0.00000000
      0.30577168	      0.00000000	      0.62510732	      0.00000000	      0.00000000	      0.00000000	      0.00000000	     -0.15151657	      0.41955952	      0.00000000	      0.00000000	      0.00000000	    -49.25157033	     -0.15759405	      0.15172565	      0.00000000	      0.00000000	      0.00000000	     46.65179657	      0.00000000	      0.00000000	      0.00000000	     -0.00000000	      0.00000000	     -0.00000000	     -0.05484943	      0.51614014	      0.00000000
      0.30627096	      0.00000000	      0.62410330	      0.00000000	      0.00000000	      0.00000000	      0.00000000	     -0.15174777	      0.41882431	      0.00000000	      0.00000000	      0.00000000	    -49.35314236	     -0.15784423	      0.15148439	      0.00000000	      0.00000000	      0.00000000	     46.74042939	      0.00000000	      0.00000000	      0.00000000	     -0.00000000	      0.00000000	     -0.00000000	     -0.05493410	      0.51529564	      0.00000000
      0.30677025	      0.00000000	      0.62309859	      0.00000000	      0.00000000	      0.00000000	      0.00000000	     -0.15197825	      0.41808855	      0.00000000	      0.00000000	      0.00000000	    -49.45461085	     -0.15809361	      0.15124277	      0.00000000	      0.00000000	      0.00000000	     46.82895113	      0.00000000	      0.00000000	      0.00000000	     -0.00000000	      0.00000000	     -0.00000000	     -0.05501852	      0.51445054	      0.00000000
      0.30726953	      0.00000000	      0.62209324	      0.00000000	      0.00000000	      0.00000000	      0.00000000	     -0.15220802	      0.41735226	      0.00000000	      0.00000000	      0.00000000	    -49.55597464	     -0.15834218	      0.15100079	      0.00000000	      0.00000000	      0.00000000	     46.91736020	      0.00000000	      0.00000000	      0.00000000	     -0.00000000	      0.00000000	     -0.00000000	     -0.05510266	      0.51360486	      0.00000000
      0.30776881	      0.00000000	      0.62108726	      0.00000000	      0.00000000	      0.00000000	      0.00000000	     -0.15243707	      0.41661548	      0.00000000	      0.00000000	      0.00000000	    -49.65723265	     -0.15858993	      0.15075847	      0.00000000	      0.00000000	      0.00000000	     47.00565508	      0.00000000	      0.00000000	      0.00000000	     -0.00000000	      0.00000000	     -0.00000000	     -0.05518655	      0.51275862	      0.00000000
      0.30826809	      0.00000000	      0.62008068	      0.00000000	      0.00000000	      0.00000000	      0.00000000	     -0.15266540	      0.41587822	      0.00000000	      0.00000000	      0.00000000	    -49.75838383	     -0.15883687	      0.15051582	      0.00000000	      0.00000000	      0.00000000	     47.09383427	      0.00000000	      0.00000000	      0.00000000	     -0.00000000	      0.00000000	     -0.00000000	     -0.05527016	      0.51191186	      0.00000000
      0.30876738	      0.00000000	      0.61907354	      0.00000000	      0.00000000	      0.00000000	      0.00000000	     -0.15289302	      0.41514051	      0.00000000	      0.00000000	      0.00000000	    -49.85942722	     -0.15908301	      0.15027286	      0.00000000	      0.00000000	      0.00000000	     47.18189629	      0.00000000	      0.00000000	      0.00000000	     -0.00000000	      0.00000000	     -0.00000000	     -0.05535351	      0.51106459	      0.00000000
      0.30926666	      0.00000000	      0.61806586	      0.00000000	      0.00000000	      0.00000000	      0.00000000	     -0.15311991	      0.41440237	      0.00000000	      0.00000000	      0.00000000	    -49.96036189	     -0.15932833	      0.15002960	      0.00000000	      0.00000000	      0.00000000	     47.26983972	      0.00000000	      0.00000000	      0.00000000	     -0.00000000	      0.00000000	     -0.00000000	     -0.05543659	      0.51021684	      0.00000000
      0.30976594	      0.00000000	      0.61705766	      0.00000000	      0.00000000	      0.00000000	      0.00000000	     -0.15334609	      0.41366383	      0.00000000	      0.00000000	      0.00000000	    -50.06118693	     -0.15957283	      0.14978605	      0.00000000	      0.00000000	      0.00000000	     47.35766311	      0.00000000	      0.00000000	      0.00000000	     -0.00000000	      0.00000000	     -0.00000000	     -0.05551941	      0.50936863	      0.00000000
      0.31026522	      0.00000000	      0.61604899	      0.00000000	      0.00000000	      0.00000000	      0.00000000	     -0.15357154	      0.41292490	      0.00000000	      0.00000000	      0.00000000	    -50.16190148	     -0.15981653	      0.14954223	      0.00000000	      0.00000000	      0.00000000	     47.44536506	      0.00000000	      0.00000000	      0.00000000	     -0.00000000	      0.00000000	     -0.00000000	     -0.05560195	      0.50852000	      0.00000000
      0.31076451	      0.00000000	      0.61503986	      0.00000000	      0.00000000	      0.00000000	      0.00000000	     -0.15379627	      0.41218562	      0.00000000	      0.00000000	      0.00000000	    -50.26250468	     -0.16005941	      0.14929815	      0.00000000	      0.00000000	      0.00000000	     47.53294417	      0.00000000	      0.00000000	      0.00000000	     -0.00000000	      0.00000000	     -0.00000000	     -0.05568423	      0.50767096	      0.00000000
      0.31126379	      0.00000000	      0.61403030	      0.00000000	      0.00000000	      0.00000000	      0.00000000	     -0.15402028	      0.41144600	      0.00000000	      0.00000000	      0.00000000	    -50.36299567	     -0.16030149	      0.14905382	      0.00000000	      0.00000000	      0.00000000	     47.62039903	      0.00000000	      0.00000000	      0.00000000	     -0.00000000	      0.00000000	     -0.00000000	     -0.05576624	      0.50682155	      0.00000000
      0.31176307	      0.00000000	      0.61302034	      0.00000000	      0.00000000	      0.00000000	      0.00000000	     -0.15424356	      0.41070607	      0.00000000	      0.00000000	      0.00000000	    -50.46337361	     -0.16054275	      0.14880925	      0.00000000	      0.00000000	      0.00000000	     47.70772827	      0.00000000	      0.00000000	      0.00000000	     -0.00000000	      0.00000000	     -0.00000000	     -0.05584799	      0.50597177	      0.00000000
      0.31226235	      0.00000000	      0.61201001	      0.00000000	      0.00000000	      0.00000000	      0.00000000	     -0.15446612	      0.40996585	      0.00000000	      0.00000000	      0.00000000	    -50.56363764	     -0.16078320	      0.14856447	      0.00000000	      0.00000000	      0.00000000	     47.79493050	      0.00000000	      0.00000000	      0.00000000	     -0.00000000	      0.00000000	     -0.00000000	     -0.05592946	      0.50512167	      0.00000000
      0.31276164	      0.00000000	      0.61099934	      0.00000000	      0.00000000	      0.00000000	      0.00000000	     -0.15468795	      0.40922537	      0.00000000	      0.00000000	      0.00000000	    -50.66378690	     -0.16102285	      0.14831947	      0.00000000	      0.00000000	      0.00000000	     47.88200438	      0.00000000	      0.00000000	      0.00000000	     -0.00000000	      0.00000000	     -0.00000000	     -0.05601067	      0.50427126	      0.00000000
      0.31326092	      0.00000000	      0.60998834	      0.00000000	      0.00000000	      0.00000000	      0.00000000	     -0.15490905	      0.40848464	      0.00000000	      0.00000000	      0.00000000	    -50.76382051	     -0.16126168	      0.14807428	      0.00000000	      0.00000000	      0.00000000	     47.96894852	      0.00000000	      0.00000000	      0.00000000	     -0.00000000	      0.00000000	     -0.00000000	     -0.05609161	      0.50342056	      0.00000000
      0.31376020	      0.00000000	      0.60897705	      0.00000000	      0.00000000	      0.00000000	      0.00000000	     -0.15512942	      0.40774368	      0.00000000	      0.00000000	      0.00000000	    -50.86373759	     -0.16149970	      0.14782891	      0.00000000	      0.00000000	      0.00000000	     48.05576160	      0.00000000	      0.00000000	      0.00000000	     -0.00000000	      0.00000000	     -0.00000000	     -0.05617227	      0.50256961	      0.00000000
      0.31425948	      0.00000000	      0.60796550	      0.00000000	      0.00000000	      0.00000000	      0.00000000	     -0.15534906	      0.40700253	      0.00000000	      0.00000000	      0.00000000	    -50.96353724	     -0.16173691	      0.14758336	      0.00000000	      0.00000000	      0.00000000	     48.14244226	      0.00000000	      0.00000000	      0.00000000	     -0.00000000	      0.00000000	     -0.00000000	     -0.05625267	      0.50171842	      0.00000000
      0.31475876	      0.00000000	      0.60695370	      0.00000000	      0.00000000	      0.00000000	      0.00000000	     -0.15556797	      0.40626120	      0.00000000	      0.00000000	      0.00000000	    -51.06321852	     -0.16197332	      0.14733765	      0.00000000	      0.00000000	      0.00000000	     48.22898917	      0.00000000	      0.00000000	      0.00000000	     -0.00000000	      0.00000000	     -0.00000000	     -0.05633280	      0.50086702	      0.00000000
      0.31525805	      0.00000000	      0.60594170	      0.00000000	      0.00000000	      0.00000000	      0.00000000	     -0.15578615	      0.40551971	      0.00000000	      0.00000000	      0.00000000	    -51.16278052	     -0.16220891	      0.14709180	      0.00000000	      0.00000000	      0.00000000	     48.31540101	      0.00000000	      0.00000000	      0.00000000	     -0.00000000	      0.00000000	     -0.00000000	     -0.05641266	      0.50001543	      0.00000000
      0.31575733	      0.00000000	      0.60492951	      0.00000000	      0.00000000	      0.00000000	      0.00000000	     -0.15600360	      0.40477809	      0.00000000	      0.00000000	      0.00000000	    -51.26222227	     -0.16244369	      0.14684580	      0.00000000	      0.00000000	      0.00000000	     48.40167647	      0.00000000	      0.00000000	      0.00000000	     -0.00000000	      0.00000000	     -0.00000000	     -0.05649225	      0.49916367	      0.00000000
      0.31625661	      0.00000000	      0.60391716	      0.00000000	      0.00000000	      0.00000000	      0.00000000	     -0.15622031	      0.40403635	      0.00000000	      0.00000000	      0.00000000	    -51.36154281	     -0.16267766	      0.14659969	      0.00000000	      0.00000000	      0.00000000	     48.48781422	      0.00000000	      0.00000000	      0.00000000	     -0.00000000	      0.00000000	     -0.00000000	     -0.05657157	      0.49831177	      0.00000000
      0.31675589	      0.00000000	      0.60290467	      0.00000000	      0.00000000	      0.00000000	      0.00000000	     -0.15643629	      0.40329453	      0.00000000	      0.00000000	      0.00000000	    -51.46074117	     -0.16291082	      0.14635345	      0.00000000	      0.00000000	      0.00000000	     48.57381297	      0.00000000	      0.00000000	      0.00000000	     -0.00000000	      0.00000000	     -0.00000000	     -0.05665062	      0.49745975	      0.00000000
      0.31725518	      0.00000000	      0.60189208	      0.00000000	      0.00000000	      0.00000000	      0.00000000	     -0.15665153	      0.40255263	      0.00000000	      0.00000000	      0.00000000	    -51.55981635	     -0.16314317	      0.14610712	      0.00000000	      0.00000000	      0.00000000	     48.65967143	      0.00000000	      0.00000000	      0.00000000	     -0.00000000	      0.00000000	     -0.00000000	     -0.05672939	      0.49660764	      0.00000000
      0.31747634	      0.00000000	      0.60144351	      0.00000000	      0.00000000	      0.00000000	      0.00000000	     -0.15674663	      0.40222398	      0.00000000	      0.00000000	      0.00000000	    -51.60366355	     -0.16324584	      0.14599797	      0.00000000	      0.00000000	      0.00000000	     48.69765855	      0.00000000	      0.00000000	      0.00000000	     -0.00000000	      0.00000000	     -0.00000000	     -0.05676420	      0.49623016	      0.00000000
      0.31758865	      0.00000000	      0.60121572	      0.00000000	      0.00000000	      0.00000000	      0.00000000	     -0.15679488	      0.40205708	      0.00000000	      0.00000000	      0.00000000	    -51.62592028	     -0.16329791	      0.14594254	      0.00000000	      0.00000000	      0.00000000	     48.71693815	      0.00000000	      0.00000000	      0.00000000	     -0.00000000	      0.00000000	     -0.00000000	     -0.05678186	      0.49603847	      0.00000000
      0.31770096	      0.00000000	      0.60098792	      0.00000000	      0.00000000	      0.00000000	      0.00000000	     -0.15684308	      0.40189018	      0.00000000	      0.00000000	      0.00000000	    -51.64817069	     -0.16334994	      0.14588710	      0.00000000	      0.00000000	      0.00000000	     48.73621055	      0.00000000	      0.00000000	      0.00000000	     -0.00000000	      0.00000000	     -0.00000000	     -0.05679950	      0.49584677	      0.00000000
      0.31826251	      0.00000000	      0.59984889	      0.00000000	      0.00000000	      0.00000000	      0.00000000	     -0.15708354	      0.40105567	      0.00000000	      0.00000000	      0.00000000	    -51.75932756	     -0.16360948	      0.14560985	      0.00000000	      0.00000000	      0.00000000	     48.83246386	      0.00000000	      0.00000000	      0.00000000	     -0.00000000	      0.00000000	     -0.00000000	     -0.05688750	      0.49488825	      0.00000000
      0.31882406	      0.00000000	      0.59870983	      0.00000000	      0.00000000	      0.00000000	      0.00000000	     -0.15732307	      0.40022116	      0.00000000	      0.00000000	      0.00000000	    -51.87032460	     -0.16386800	      0.14533251	      0.00000000	      0.00000000	      0.00000000	     48.92853484	      0.00000000	      0.00000000	      0.00000000	     -0.00000000	      0.00000000	     -0.00000000	     -0.05697516	      0.49392970	      0.00000000
      0.31938561	      0.00000000	      0.59757077	      0.00000000	      0.00000000	      0.00000000	      0.00000000	     -0.15756165	      0.39938666	      0.00000000	      0.00000000	      0.00000000	    -51.98115999	     -0.16412548	      0.14505509	      0.00000000	      0.00000000	      0.00000000	     49.02442168	      0.00000000	      0.00000000	      0.00000000	     -0.00000000	      0.00000000	     -0.00000000	     -0.05706248	      0.49297114	      0.00000000
      0.31994716	      0.00000000	      0.59643175	      0.00000000	      0.00000000	      0.00000000	      0.00000000	     -0.15779930	      0.39855221	      0.00000000	      0.00000000	      0.00000000	    -52.09183167	     -0.16438193	      0.14477761	      0.00000000	      0.00000000	      0.00000000	     49.12012265	      0.00000000	      0.00000000	      0.00000000	     -0.00000000	      0.00000000	     -0.00000000	     -0.05714945	      0.49201262	      0.00000000
      0.32050870	      0.00000000	      0.59529280	      0.00000000	      0.00000000	      0.00000000	      0.00000000	     -0.15803600	      0.39771784	      0.00000000	      0.00000000	      0.00000000	    -52.20233737	     -0.16463734	      0.14450008	      0.00000000	      0.00000000	      0.00000000	     49.21563601	      0.00000000	      0.00000000	      0.00000000	     -0.00000000	      0.00000000	     -0.00000000	     -0.05723607	      0.49105415	      0.00000000
      0.32107025	      0.00000000	      0.59415397	      0.00000000	      0.00000000	      0.00000000	      0.00000000	     -0.15827176	      0.39688357	      0.00000000	      0.00000000	      0.00000000	    -52.31267465	     -0.16489170	      0.14422250	      0.00000000	      0.00000000	      0.00000000	     49.31096004	      0.00000000	      0.00000000	      0.00000000	     -0.00000000	      0.00000000	     -0.00000000	     -0.05732234	      0.49009579	      0.00000000
      0.32163180	      0.00000000	      0.59301529	      0.00000000	      0.00000000	      0.00000000	      0.00000000	     -0.15850656	      0.39604944	      0.00000000	      0.00000000	      0.00000000	    -52.42284101	     -0.16514502	      0.14394489	      0.00000000	      0.00000000	      0.00000000	     49.40609302	      0.00000000	      0.00000000	      0.00000000	     -0.00000000	      0.00000000	     -0.00000000	     -0.05740826	      0.48913754	      0.00000000
      0.32219335	      0.00000000	      0.59187681	      0.00000000	      0.00000000	      0.00000000	      0.00000000	     -0.15874041	      0.39521547	      0.00000000	      0.00000000	      0.00000000	    -52.53283388	     -0.16539729	      0.14366726	      0.00000000	      0.00000000	      0.00000000	     49.50103321	      0.00000000	      0.00000000	      0.00000000	     -0.00000000	      0.00000000	     -0.00000000	     -0.05749383	      0.48817946	      0.00000000
      0.32275490	      0.00000000	      0.59073855	      0.00000000	      0.00000000	      0.00000000	      0.00000000	     -0.15897331	      0.39438169	      0.00000000	      0.00000000	      0.00000000	    -52.64265068	     -0.16564850	      0.14338962	      0.00000000	      0.00000000	      0.00000000	     49.59577887	      0.00000000	      0.00000000	      0.00000000	     -0.00000000	      0.00000000	     -0.00000000	     -0.05757905	      0.48722157	      0.00000000
      0.32331645	      0.00000000	      0.58960056	      0.00000000	      0.00000000	      0.00000000	      0.00000000	     -0.15920524	      0.39354812	      0.00000000	      0.00000000	      0.00000000	    -52.75228888	     -0.16589865	      0.14311198	      0.00000000	      0.00000000	      0.00000000	     49.69032822	      0.00000000	      0.00000000	      0.00000000	     -0.00000000	      0.00000000	     -0.00000000	     -0.05766391	      0.48626391	      0.00000000
      0.32387800	      0.00000000	      0.58846288	      0.00000000	      0.00000000	      0.00000000	      0.00000000	     -0.15943620	      0.39271480	      0.00000000	      0.00000000	      0.00000000	    -52.86174596	     -0.16614772	      0.14283435	      0.00000000	      0.00000000	      0.00000000	     49.78467947	      0.00000000	      0.00000000	      0.00000000	     -0.00000000	      0.00000000	     -0.00000000	     -0.05774842	      0.48530650	      0.00000000
      0.32443955	      0.00000000	      0.58732554	      0.00000000	      0.00000000	      0.00000000	      0.00000000	     -0.15966620	      0.39188176	      0.00000000	      0.00000000	      0.00000000	    -52.97101945	     -0.16639573	      0.14255674	      0.00000000	      0.00000000	      0.00000000	     49.87883082	      0.00000000	      0.00000000	      0.00000000	     -0.00000000	      0.00000000	     -0.00000000	     -0.05783257	      0.48434938	      0.00000000
      0.32500110	      0.00000000	      0.58618859	      0.00000000	      0.00000000	      0.00000000	      0.00000000	     -0.15989523	      0.39104903	      0.00000000	      0.00000000	      0.00000000	    -53.08010693	     -0.16664266	      0.14227917	      0.00000000	      0.00000000	      0.00000000	     49.97278041	      0.00000000	      0.00000000	      0.00000000	     -0.00000000	      0.00000000	     -0.00000000	     -0.05791636	      0.48339259	      0.00000000
      0.32556265	      0.00000000	      0.58505207	      0.00000000	      0.00000000	      0.00000000	      0.00000000	     -0.16012328	      0.39021662	      0.00000000	      0.00000000	      0.00000000	    -53.18900606	     -0.16688851	      0.14200163	      0.00000000	      0.00000000	      0.00000000	     50.06652641	      0.00000000	      0.00000000	      0.00000000	     -0.00000000	      0.00000000	     -0.00000000	     -0.05799979	      0.48243616	      0.00000000
      0.32612419	      0.00000000	      0.58391601	      0.00000000	      0.00000000	      0.00000000	      0.00000000	     -0.16035036	      0.38938458	      0.00000000	      0.00000000	      0.00000000	    -53.29771450	     -0.16713328	      0.14172415	      0.00000000	      0.00000000	      0.00000000	     50.16006694	      0.00000000	      0.00000000	      0.00000000	     -0.00000000	      0.00000000	     -0.00000000	     -0.05808286	      0.48148011	      0.00000000
      0.32668574	      0.00000000	      0.58278045	      0.00000000	      0.00000000	      0.00000000	      0.00000000	     -0.16057646	      0.38855293	      0.00000000	      0.00000000	      0.00000000	    -53.40622998	     -0.16737696	      0.14144674	      0.00000000	      0.00000000	      0.00000000	     50.25340011	      0.00000000	      0.00000000	      0.00000000	     -0.00000000	      0.00000000	     -0.00000000	     -0.05816558	      0.48052449	      0.00000000
      0.32724729	      0.00000000	      0.58164543	      0.00000000	      0.00000000	      0.00000000	      0.00000000	     -0.16080158	      0.38772171	      0.00000000	      0.00000000	      0.00000000	    -53.51455029	     -0.16761956	      0.14116941	      0.00000000	      0.00000000	      0.00000000	     50.34652401	      0.00000000	      0.00000000	      0.00000000	     -0.00000000	      0.00000000	     -0.00000000	     -0.05824793	      0.47956933	      0.00000000
      0.32780884	      0.00000000	      0.58051100	      0.00000000	      0.00000000	      0.00000000	      0.00000000	     -0.16102571	      0.38689093	      0.00000000	      0.00000000	      0.00000000	    -53.62267321	     -0.16786107	      0.14089217	      0.00000000	      0.00000000	      0.00000000	     50.43943675	      0.00000000	      0.00000000	      0.00000000	     -0.00000000	      0.00000000	     -0.00000000	     -0.05832991	      0.47861465	      0.00000000
      0.32837039	      0.00000000	      0.57937718	      0.00000000	      0.00000000	      0.00000000	      0.00000000	     -0.16124886	      0.38606064	      0.00000000	      0.00000000	      0.00000000	    -53.73059659	     -0.16810148	      0.14061503	      0.00000000	      0.00000000	      0.00000000	     50.53213639	      0.00000000	      0.00000000	      0.00000000	     -0.00000000	      0.00000000	     -0.00000000	     -0.05841153	      0.47766050	      0.00000000
      0.32893194	      0.00000000	      0.57824402	      0.00000000	      0.00000000	      0.00000000	      0.00000000	     -0.16147102	      0.38523085	      0.00000000	      0.00000000	      0.00000000	    -53.83831828	     -0.16834080	      0.14033800	      0.00000000	      0.00000000	      0.00000000	     50.62462100	      0.00000000	      0.00000000	      0.00000000	     -0.00000000	      0.00000000	     -0.00000000	     -0.05849279	      0.47670690	      0.00000000
      0.32949349	      0.00000000	      0.57711156	      0.00000000	      0.00000000	      0.00000000	      0.00000000	     -0.16169220	      0.38440160	      0.00000000	      0.00000000	      0.00000000	    -53.94583615	     -0.16857902	      0.14006110	      0.00000000	      0.00000000	      0.00000000	     50.71688864	      0.00000000	      0.00000000	      0.00000000	     -0.00000000	      0.00000000	     -0.00000000	     -0.05857369	      0.47575390	      0.00000000
      0.33005504	      0.00000000	      0.57597984	      0.00000000	      0.00000000	      0.00000000	      0.00000000	     -0.16191238	      0.38357293	      0.00000000	      0.00000000	      0.00000000	    -54.05314810	     -0.16881614	      0.13978434	      0.00000000	      0.00000000	      0.00000000	     50.80893737	      0.00000000	      0.00000000	      0.00000000	     -0.00000000	      0.00000000	     -0.00000000	     -0.05865422	      0.47480152	      0.00000000
      0.33061659	      0.00000000	      0.57484889	      0.00000000	      0.00000000	      0.00000000	      0.00000000	     -0.16213156	      0.38274485	      0.00000000	      0.00000000	      0.00000000	    -54.16025203	     -0.16905216	      0.13950772	      0.00000000	      0.00000000	      0.00000000	     50.90076524	      0.00000000	      0.00000000	      0.00000000	     -0.00000000	      0.00000000	     -0.00000000	     -0.05873438	      0.47384979	      0.00000000
      0.33117813	      0.00000000	      0.57371876	      0.00000000	      0.00000000	      0.00000000	      0.00000000	     -0.16234976	      0.38191740	      0.00000000	      0.00000000	      0.00000000	    -54.26714585	     -0.16928708	      0.13923127	      0.00000000	      0.00000000	      0.00000000	     50.99237030	      0.00000000	      0.00000000	      0.00000000	     -0.00000000	      0.00000000	     -0.00000000	     -0.05881417	      0.47289876	      0.00000000
      0.33173968	      0.00000000	      0.57258948	      0.00000000	      0.00000000	      0.00000000	      0.00000000	     -0.16256695	      0.38109061	      0.00000000	      0.00000000	      0.00000000	    -54.37382749	     -0.16952090	      0.13895499	      0.00000000	      0.00000000	      0.00000000	     51.08375061	      0.00000000	      0.00000000	      0.00000000	     -0.00000000	      0.00000000	     -0.00000000	     -0.05889360	      0.47194844	      0.00000000
      0.33230123	      0.00000000	      0.57146109	      0.00000000	      0.00000000	      0.00000000	      0.00000000	     -0.16278315	      0.38026451	      0.00000000	      0.00000000	      0.00000000	    -54.48029488	     -0.16975362	      0.13867890	      0.00000000	      0.00000000	      0.00000000	     51.17490420	      0.00000000	      0.00000000	      0.00000000	     -0.00000000	      0.00000000	     -0.00000000	     -0.05897266	      0.47099889	      0.00000000
      0.33286278	      0.00000000	      0.57033363	      0.00000000	      0.00000000	      0.00000000	      0.00000000	     -0.16299835	      0.37943912	      0.00000000	      0.00000000	      0.00000000	    -54.58654596	     -0.16998522	      0.13840301	      0.00000000	      0.00000000	      0.00000000	     51.26582914	      0.00000000	      0.00000000	      0.00000000	     -0.00000000	      0.00000000	     -0.00000000	     -0.05905135	      0.47005012	      0.00000000
      0.33342433	      0.00000000	      0.56920714	      0.00000000	      0.00000000	      0.00000000	      0.00000000	     -0.16321255	      0.37861448	      0.00000000	      0.00000000	      0.00000000	    -54.69257868	     -0.17021573	      0.13812732	      0.00000000	      0.00000000	      0.00000000	     51.35652349	      0.00000000	      0.00000000	      0.00000000	     -0.00000000	      0.00000000	     -0.00000000	     -0.05912967	      0.46910218	      0.00000000
      0.33398588	      0.00000000	      0.56808166	      0.00000000	      0.00000000	      0.00000000	      0.00000000	     -0.16342574	      0.37779061	      0.00000000	      0.00000000	      0.00000000	    -54.79839099	     -0.17044512	      0.13785186	      0.00000000	      0.00000000	      0.00000000	     51.44698530	      0.00000000	      0.00000000	      0.00000000	     -0.00000000	      0.00000000	     -0.00000000	     -0.05920762	      0.46815509	      0.00000000
      0.33454743	      0.00000000	      0.56695723	      0.00000000	      0.00000000	      0.00000000	      0.00000000	     -0.16363793	      0.37696755	      0.00000000	      0.00000000	      0.00000000	    -54.90398086	     -0.17067341	      0.13757663	      0.00000000	      0.00000000	      0.00000000	     51.53721264	      0.00000000	      0.00000000	      0.00000000	     -0.00000000	      0.00000000	     -0.00000000	     -0.05928520	      0.46720889	      0.00000000
      0.33510898	      0.00000000	      0.56583389	      0.00000000	      0.00000000	      0.00000000	      0.00000000	     -0.16384912	      0.37614533	      0.00000000	      0.00000000	      0.00000000	    -55.00934626	     -0.17090058	      0.13730164	      0.00000000	      0.00000000	      0.00000000	     51.62720361	      0.00000000	      0.00000000	      0.00000000	     -0.00000000	      0.00000000	     -0.00000000	     -0.05936242	      0.46626361	      0.00000000
      0.33567053	      0.00000000	      0.56471167	      0.00000000	      0.00000000	      0.00000000	      0.00000000	     -0.16405930	      0.37532397	      0.00000000	      0.00000000	      0.00000000	    -55.11448520	     -0.17112665	      0.13702691	      0.00000000	      0.00000000	      0.00000000	     51.71695629	      0.00000000	      0.00000000	      0.00000000	     -0.00000000	      0.00000000	     -0.00000000	     -0.05943926	      0.46531929	      0.00000000
      0.33623207	      0.00000000	      0.56359061	      0.00000000	      0.00000000	      0.00000000	      0.00000000	     -0.16426847	      0.37450350	      0.00000000	      0.00000000	      0.00000000	    -55.21939568	     -0.17135160	      0.13675245	      0.00000000	      0.00000000	      0.00000000	     51.80646878	      0.00000000	      0.00000000	      0.00000000	     -0.00000000	      0.00000000	     -0.00000000	     -0.05951573	      0.46437596	      0.00000000
      0.33679362	      0.00000000	      0.56247075	      0.00000000	      0.00000000	      0.00000000	      0.00000000	     -0.16447664	      0.37368395	      0.00000000	      0.00000000	      0.00000000	    -55.32407572	     -0.17157545	      0.13647827	      0.00000000	      0.00000000	      0.00000000	     51.89573920	      0.00000000	      0.00000000	      0.00000000	     -0.00000000	      0.00000000	     -0.00000000	     -0.05959183	      0.46343364	      0.00000000
      0.33735517	      0.00000000	      0.56135214	      0.00000000	      0.00000000	      0.00000000	      0.00000000	     -0.16468379	      0.37286536	      0.00000000	      0.00000000	      0.00000000	    -55.42852337	     -0.17179818	      0.13620438	      0.00000000	      0.00000000	      0.00000000	     51.98476570	      0.00000000	      0.00000000	      0.00000000	     -0.00000000	      0.00000000	     -0.00000000	     -0.05966755	      0.46249238	      0.00000000
      0.33791672	      0.00000000	      0.56023480	      0.00000000	      0.00000000	      0.00000000	      0.00000000	     -0.16488994	      0.37204774	      0.00000000	      0.00000000	      0.00000000	    -55.53273667	     -0.17201979	      0.13593080	      0.00000000	      0.00000000	      0.00000000	     52.07354641	      0.00000000	      0.00000000	      0.00000000	     -0.00000000	      0.00000000	     -0.00000000	     -0.05974291	      0.46155220	      0.00000000
      0.33847827	      0.00000000	      0.55911877	      0.00000000	      0.00000000	      0.00000000	      0.00000000	     -0.16509507	      0.37123114	      0.00000000	      0.00000000	      0.00000000	    -55.63671371	     -0.17224030	      0.13565753	      0.00000000	      0.00000000	      0.00000000	     52.16207950	      0.00000000	      0.00000000	      0.00000000	     -0.00000000	      0.00000000	     -0.00000000	     -0.05981789	      0.46061315	      0.00000000
      0.33903982	      0.00000000	      0.55800410	      0.00000000	      0.00000000	      0.00000000	      0.00000000	     -0.16529919	      0.37041557	      0.00000000	      0.00000000	      0.00000000	    -55.74045257	     -0.17245969	      0.13538459	      0.00000000	      0.00000000	      0.00000000	     52.25036317	      0.00000000	      0.00000000	      0.00000000	     -0.00000000	      0.00000000	     -0.00000000	     -0.05989250	      0.45967524	      0.00000000
      0.33960137	      0.00000000	      0.55689082	      0.00000000	      0.00000000	      0.00000000	      0.00000000	     -0.16550230	      0.36960107	      0.00000000	      0.00000000	      0.00000000	    -55.84395136	     -0.17267797	      0.13511198	      0.00000000	      0.00000000	      0.00000000	     52.33839560	      0.00000000	      0.00000000	      0.00000000	     -0.00000000	      0.00000000	     -0.00000000	     -0.05996674	      0.45873852	      0.00000000
      0.34016292	      0.00000000	      0.55577897	      0.00000000	      0.00000000	      0.00000000	      0.00000000	     -0.16570440	      0.36878767	      0.00000000	      0.00000000	      0.00000000	    -55.94720819	     -0.17289513	      0.13483973	      0.00000000	      0.00000000	      0.00000000	     52.42617502	      0.00000000	      0.00000000	      0.00000000	     -0.00000000	      0.00000000	     -0.00000000	     -0.06004061	      0.45780301	      0.00000000
      0.34072447	      0.00000000	      0.55466859	      0.00000000	      0.00000000	      0.00000000	      0.00000000	     -0.16590548	      0.36797539	      0.00000000	      0.00000000	      0.00000000	    -56.05022119	     -0.17311119	      0.13456784	      0.00000000	      0.00000000	      0.00000000	     52.51369966	      0.00000000	      0.00000000	      0.00000000	     -0.00000000	      0.00000000	     -0.00000000	     -0.06011410	      0.45686875	      0.00000000
      0.34128602	      0.00000000	      0.55355971	      0.00000000	      0.00000000	      0.00000000	      0.00000000	     -0.16610555	      0.36716426	      0.00000000	      0.00000000	      0.00000000	    -56.15298850	     -0.17332612	      0.13429632	      0.00000000	      0.00000000	      0.00000000	     52.60096775	      0.00000000	      0.00000000	      0.00000000	     -0.00000000	      0.00000000	     -0.00000000	     -0.06018722	      0.45593577	      0.00000000
      0.34184756	      0.00000000	      0.55245237	      0.00000000	      0.00000000	      0.00000000	      0.00000000	     -0.16630460	      0.36635431	      0.00000000	      0.00000000	      0.00000000	    -56.25550826	     -0.17353995	      0.13402519	      0.00000000	      0.00000000	      0.00000000	     52.68797757	      0.00000000	      0.00000000	      0.00000000	     -0.00000000	      0.00000000	     -0.00000000	     -0.06025996	      0.45500409	      0.00000000
      0.34240911	      0.00000000	      0.55134660	      0.00000000	      0.00000000	      0.00000000	      0.00000000	     -0.16650264	      0.36554557	      0.00000000	      0.00000000	      0.00000000	    -56.35777862	     -0.17375266	      0.13375445	      0.00000000	      0.00000000	      0.00000000	     52.77472739	      0.00000000	      0.00000000	      0.00000000	     -0.00000000	      0.00000000	     -0.00000000	     -0.06033234	      0.45407376	      0.00000000
      0.34297066	      0.00000000	      0.55024246	      0.00000000	      0.00000000	      0.00000000	      0.00000000	     -0.16669967	      0.36473806	      0.00000000	      0.00000000	      0.00000000	    -56.45979774	     -0.17396425	      0.13348412	      0.00000000	      0.00000000	      0.00000000	     52.86121550	      0.00000000	      0.00000000	      0.00000000	     -0.00000000	      0.00000000	     -0.00000000	     -0.06040433	      0.45314481	      0.00000000
      0.34353221	      0.00000000	      0.54913996	      0.00000000	      0.00000000	      0.00000000	      0.00000000	     -0.16689568	      0.36393182	      0.00000000	      0.00000000	      0.00000000	    -56.56156377	     -0.17417474	      0.13321421	      0.00000000	      0.00000000	      0.00000000	     52.94744019	      0.00000000	      0.00000000	      0.00000000	     -0.00000000	      0.00000000	     -0.00000000	     -0.06047596	      0.45221726	      0.00000000
      0.34409376	      0.00000000	      0.54803915	      0.00000000	      0.00000000	      0.00000000	      0.00000000	     -0.16709067	      0.36312688	      0.00000000	      0.00000000	      0.00000000	    -56.66307486	     -0.17438411	      0.13294473	      0.00000000	      0.00000000	      0.00000000	     53.03339977	      0.00000000	      0.00000000	      0.00000000	     -0.00000000	      0.00000000	     -0.00000000	     -0.06054721	      0.45129114	      0.00000000
      0.34477146	      0.00000000	      0.54671294	      0.00000000	      0.00000000	      0.00000000	      0.00000000	     -0.16732465	      0.36215719	      0.00000000	      0.00000000	      0.00000000	    -56.78524005	     -0.17463530	      0.13262010	      0.00000000	      0.00000000	      0.00000000	     53.13678355	      0.00000000	      0.00000000	      0.00000000	     -0.00000000	      0.00000000	     -0.00000000	     -0.06063271	      0.45017543	      0.00000000
      0.34537573	      0.00000000	      0.54553259	      0.00000000	      0.00000000	      0.00000000	      0.00000000	     -0.16753202	      0.36129422	      0.00000000	      0.00000000	      0.00000000	    -56.89385158	     -0.17485791	      0.13233119	      0.00000000	      0.00000000	      0.00000000	     53.22863656	      0.00000000	      0.00000000	      0.00000000	     -0.00000000	      0.00000000	     -0.00000000	     -0.06070848	      0.44918244	      0.00000000
      0.34585227	      0.00000000	      0.54460323	      0.00000000	      0.00000000	      0.00000000	      0.00000000	     -0.16769473	      0.36061480	      0.00000000	      0.00000000	      0.00000000	    -56.97929102	     -0.17503256	      0.13210373	      0.00000000	      0.00000000	      0.00000000	     53.30085219	      0.00000000	      0.00000000	      0.00000000	     -0.00000000	      0.00000000	     -0.00000000	     -0.06076793	      0.44840060	      0.00000000
      0.34632881	      0.00000000	      0.54367518	      0.00000000	      0.00000000	      0.00000000	      0.00000000	     -0.16785671	      0.35993639	      0.00000000	      0.00000000	      0.00000000	    -57.06454130	     -0.17520640	      0.13187661	      0.00000000	      0.00000000	      0.00000000	     53.37287201	      0.00000000	      0.00000000	      0.00000000	     -0.00000000	      0.00000000	     -0.00000000	     -0.06082711	      0.44761990	      0.00000000
      0.34684282	      0.00000000	      0.54267568	      0.00000000	      0.00000000	      0.00000000	      0.00000000	     -0.16803060	      0.35920579	      0.00000000	      0.00000000	      0.00000000	    -57.15628057	     -0.17539302	      0.13163203	      0.00000000	      0.00000000	      0.00000000	     53.45033332	      0.00000000	      0.00000000	      0.00000000	     -0.00000000	      0.00000000	     -0.00000000	     -0.06089064	      0.44677909	      0.00000000
      0.34748049	      0.00000000	      0.54143792	      0.00000000	      0.00000000	      0.00000000	      0.00000000	     -0.16824515	      0.35830111	      0.00000000	      0.00000000	      0.00000000	    -57.26978186	     -0.17562323	      0.13132916	      0.00000000	      0.00000000	      0.00000000	     53.54611120	      0.00000000	      0.00000000	      0.00000000	     -0.00000000	      0.00000000	     -0.00000000	     -0.06096902	      0.44573788	      0.00000000
      0.34825717	      0.00000000	      0.53993371	      0.00000000	      0.00000000	      0.00000000	      0.00000000	     -0.16850469	      0.35720179	      0.00000000	      0.00000000	      0.00000000	    -57.40755887	     -0.17590170	      0.13096115	      0.00000000	      0.00000000	      0.00000000	     53.66228638	      0.00000000	      0.00000000	      0.00000000	     -0.00000000	      0.00000000	     -0.00000000	     -0.06106384	      0.44447256	      0.00000000
      0.34870059	      0.00000000	      0.53907665	      0.00000000	      0.00000000	      0.00000000	      0.00000000	     -0.16865200	      0.35657547	      0.00000000	      0.00000000	      0.00000000	    -57.48598494	     -0.17605973	      0.13075149	      0.00000000	      0.00000000	      0.00000000	     53.72837280	      0.00000000	      0.00000000	      0.00000000	     -0.00000000	      0.00000000	     -0.00000000	     -0.06111765	      0.44375163	      0.00000000
      0.34940683	      0.00000000	      0.53771419	      0.00000000	      0.00000000	      0.00000000	      0.00000000	     -0.16888530	      0.35557991	      0.00000000	      0.00000000	      0.00000000	    -57.61054461	     -0.17630999	      0.13041823	      0.00000000	      0.00000000	      0.00000000	     53.83326883	      0.00000000	      0.00000000	      0.00000000	     -0.00000000	      0.00000000	     -0.00000000	     -0.06120288	      0.44260560	      0.00000000
      0.34986741	      0.00000000	      0.53682740	      0.00000000	      0.00000000	      0.00000000	      0.00000000	     -0.16903659	      0.35493198	      0.00000000	      0.00000000	      0.00000000	    -57.69154388	     -0.17647225	      0.13020134	      0.00000000	      0.00000000	      0.00000000	     53.90143789	      0.00000000	      0.00000000	      0.00000000	     -0.00000000	      0.00000000	     -0.00000000	     -0.06125814	      0.44185969	      0.00000000
      0.35032799	      0.00000000	      0.53594201	      0.00000000	      0.00000000	      0.00000000	      0.00000000	     -0.16918720	      0.35428512	      0.00000000	      0.00000000	      0.00000000	    -57.77235722	     -0.17663377	      0.12998482	      0.00000000	      0.00000000	      0.00000000	     53.96941617	      0.00000000	      0.00000000	      0.00000000	     -0.00000000	      0.00000000	     -0.00000000	     -0.06131316	      0.44111498	      0.00000000
      0.35090636	      0.00000000	      0.53483221	      0.00000000	      0.00000000	      0.00000000	      0.00000000	     -0.16937535	      0.35347436	      0.00000000	      0.00000000	      0.00000000	    -57.87357302	     -0.17683553	      0.12971345	      0.00000000	      0.00000000	      0.00000000	     54.05450794	      0.00000000	      0.00000000	      0.00000000	     -0.00000000	      0.00000000	     -0.00000000	     -0.06138188	      0.44018153	      0.00000000
      0.35136418	      0.00000000	      0.53395535	      0.00000000	      0.00000000	      0.00000000	      0.00000000	     -0.16952352	      0.35283383	      0.00000000	      0.00000000	      0.00000000	    -57.95348206	     -0.17699440	      0.12949906	      0.00000000	      0.00000000	      0.00000000	     54.12164873	      0.00000000	      0.00000000	      0.00000000	     -0.00000000	      0.00000000	     -0.00000000	     -0.06143600	      0.43944402	      0.00000000
      0.35212544	      0.00000000	      0.53250054	      0.00000000	      0.00000000	      0.00000000	      0.00000000	     -0.16976839	      0.35177120	      0.00000000	      0.00000000	      0.00000000	    -58.08593866	     -0.17725695	      0.12914340	      0.00000000	      0.00000000	      0.00000000	     54.23286541	      0.00000000	      0.00000000	      0.00000000	     -0.00000000	      0.00000000	     -0.00000000	     -0.06152544	      0.43822044	      0.00000000
      0.35258525	      0.00000000	      0.53162380	      0.00000000	      0.00000000	      0.00000000	      0.00000000	     -0.16991540	      0.35113088	      0.00000000	      0.00000000	      0.00000000	    -58.16569091	     -0.17741453	      0.12892910	      0.00000000	      0.00000000	      0.00000000	     54.29978342	      0.00000000	      0.00000000	      0.00000000	     -0.00000000	      0.00000000	     -0.00000000	     -0.06157914	      0.43748306	      0.00000000
      0.35304505	      0.00000000	      0.53074858	      0.00000000	      0.00000000	      0.00000000	      0.00000000	     -0.17006172	      0.35049170	      0.00000000	      0.00000000	      0.00000000	    -58.24525163	     -0.17757138	      0.12871518	      0.00000000	      0.00000000	      0.00000000	     54.36650620	      0.00000000	      0.00000000	      0.00000000	     -0.00000000	      0.00000000	     -0.00000000	     -0.06163258	      0.43674698	      0.00000000
      0.35364646	      0.00000000	      0.52960615	      0.00000000	      0.00000000	      0.00000000	      0.00000000	     -0.17025208	      0.34965745	      0.00000000	      0.00000000	      0.00000000	    -58.34902237	     -0.17777540	      0.12843600	      0.00000000	      0.00000000	      0.00000000	     54.45348035	      0.00000000	      0.00000000	      0.00000000	     -0.00000000	      0.00000000	     -0.00000000	     -0.06170210	      0.43578619	      0.00000000
      0.35420179	      0.00000000	      0.52855360	      0.00000000	      0.00000000	      0.00000000	      0.00000000	     -0.17042682	      0.34888890	      0.00000000	      0.00000000	      0.00000000	    -58.44454930	     -0.17796267	      0.12817881	      0.00000000	      0.00000000	      0.00000000	     54.53349248	      0.00000000	      0.00000000	      0.00000000	     -0.00000000	      0.00000000	     -0.00000000	     -0.06176591	      0.43490101	      0.00000000
      0.35475713	      0.00000000	      0.52750336	      0.00000000	      0.00000000	      0.00000000	      0.00000000	     -0.17060057	      0.34812210	      0.00000000	      0.00000000	      0.00000000	    -58.53979147	     -0.17814885	      0.12792222	      0.00000000	      0.00000000	      0.00000000	     54.61321560	      0.00000000	      0.00000000	      0.00000000	     -0.00000000	      0.00000000	     -0.00000000	     -0.06182936	      0.43401779	      0.00000000
      0.35523349	      0.00000000	      0.52660433	      0.00000000	      0.00000000	      0.00000000	      0.00000000	     -0.17074882	      0.34746576	      0.00000000	      0.00000000	      0.00000000	    -58.62126157	     -0.17830770	      0.12770259	      0.00000000	      0.00000000	      0.00000000	     54.68137031	      0.00000000	      0.00000000	      0.00000000	     -0.00000000	      0.00000000	     -0.00000000	     -0.06188350	      0.43326175	      0.00000000
      0.35570986	      0.00000000	      0.52570704	      0.00000000	      0.00000000	      0.00000000	      0.00000000	     -0.17089634	      0.34681074	      0.00000000	      0.00000000	      0.00000000	    -58.70251962	     -0.17846575	      0.12748342	      0.00000000	      0.00000000	      0.00000000	     54.74931038	      0.00000000	      0.00000000	      0.00000000	     -0.00000000	      0.00000000	     -0.00000000	     -0.06193737	      0.43250720	      0.00000000
      0.35618622	      0.00000000	      0.52481152	      0.00000000	      0.00000000	      0.00000000	      0.00000000	     -0.17104313	      0.34615705	      0.00000000	      0.00000000	      0.00000000	    -58.78356448	     -0.17862300	      0.12726471	      0.00000000	      0.00000000	      0.00000000	     54.81703482	      0.00000000	      0.00000000	      0.00000000	     -0.00000000	      0.00000000	     -0.00000000	     -0.06199097	      0.43175414	      0.00000000
      0.35680585	      0.00000000	      0.52364935	      0.00000000	      0.00000000	      0.00000000	      0.00000000	     -0.17123297	      0.34530880	      0.00000000	      0.00000000	      0.00000000	    -58.88866161	     -0.17882636	      0.12698091	      0.00000000	      0.00000000	      0.00000000	     54.90480246	      0.00000000	      0.00000000	      0.00000000	     -0.00000000	      0.00000000	     -0.00000000	     -0.06206030	      0.43077688	      0.00000000
      0.35724968	      0.00000000	      0.52281878	      0.00000000	      0.00000000	      0.00000000	      0.00000000	     -0.17136820	      0.34470263	      0.00000000	      0.00000000	      0.00000000	    -58.96371794	     -0.17897119	      0.12677811	      0.00000000	      0.00000000	      0.00000000	     54.96744378	      0.00000000	      0.00000000	      0.00000000	     -0.00000000	      0.00000000	     -0.00000000	     -0.06210967	      0.43007846	      0.00000000
      0.35769351	      0.00000000	      0.52198979	      0.00000000	      0.00000000	      0.00000000	      0.00000000	     -0.17150279	      0.34409765	      0.00000000	      0.00000000	      0.00000000	    -59.03858592	     -0.17911534	      0.12657573	      0.00000000	      0.00000000	      0.00000000	     55.02989544	      0.00000000	      0.00000000	      0.00000000	     -0.00000000	      0.00000000	     -0.00000000	     -0.06215882	      0.42938140	      0.00000000
      0.35825196	      0.00000000	      0.52094903	      0.00000000	      0.00000000	      0.00000000	      0.00000000	     -0.17167124	      0.34333819	      0.00000000	      0.00000000	      0.00000000	    -59.13251772	     -0.17929573	      0.12632167	      0.00000000	      0.00000000	      0.00000000	     55.10820310	      0.00000000	      0.00000000	      0.00000000	     -0.00000000	      0.00000000	     -0.00000000	     -0.06222032	      0.42850628	      0.00000000
      0.35876866	      0.00000000	      0.51998835	      0.00000000	      0.00000000	      0.00000000	      0.00000000	     -0.17182622	      0.34263723	      0.00000000	      0.00000000	      0.00000000	    -59.21915988	     -0.17946167	      0.12608719	      0.00000000	      0.00000000	      0.00000000	     55.18038779	      0.00000000	      0.00000000	      0.00000000	     -0.00000000	      0.00000000	     -0.00000000	     -0.06227690	      0.42769852	      0.00000000
      0.35928536	      0.00000000	      0.51902990	      0.00000000	      0.00000000	      0.00000000	      0.00000000	     -0.17198033	      0.34193795	      0.00000000	      0.00000000	      0.00000000	    -59.30554241	     -0.17962667	      0.12585328	      0.00000000	      0.00000000	      0.00000000	     55.25231204	      0.00000000	      0.00000000	      0.00000000	     -0.00000000	      0.00000000	     -0.00000000	     -0.06233317	      0.42689265	      0.00000000
      0.35980207	      0.00000000	      0.51807371	      0.00000000	      0.00000000	      0.00000000	      0.00000000	     -0.17213359	      0.34124038	      0.00000000	      0.00000000	      0.00000000	    -59.39166382	     -0.17979075	      0.12561996	      0.00000000	      0.00000000	      0.00000000	     55.32397478	      0.00000000	      0.00000000	      0.00000000	     -0.00000000	      0.00000000	     -0.00000000	     -0.06238912	      0.42608870	      0.00000000
      0.36031877	      0.00000000	      0.51711980	      0.00000000	      0.00000000	      0.00000000	      0.00000000	     -0.17228600	      0.34054454	      0.00000000	      0.00000000	      0.00000000	    -59.47752263	     -0.17995389	      0.12538723	      0.00000000	      0.00000000	      0.00000000	     55.39537483	      0.00000000	      0.00000000	      0.00000000	     -0.00000000	      0.00000000	     -0.00000000	     -0.06244476	      0.42528669	      0.00000000
      0.36073701	      0.00000000	      0.51634936	      0.00000000	      0.00000000	      0.00000000	      0.00000000	     -0.17240874	      0.33998256	      0.00000000	      0.00000000	      0.00000000	    -59.54682723	     -0.18008526	      0.12519928	      0.00000000	      0.00000000	      0.00000000	     55.45297616	      0.00000000	      0.00000000	      0.00000000	     -0.00000000	      0.00000000	     -0.00000000	     -0.06248957	      0.42463894	      0.00000000
      0.36115525	      0.00000000	      0.51558044	      0.00000000	      0.00000000	      0.00000000	      0.00000000	     -0.17253092	      0.33942174	      0.00000000	      0.00000000	      0.00000000	    -59.61595800	     -0.18021603	      0.12501172	      0.00000000	      0.00000000	      0.00000000	     55.51040407	      0.00000000	      0.00000000	      0.00000000	     -0.00000000	      0.00000000	     -0.00000000	     -0.06253418	      0.42399248	      0.00000000
      0.36169285	      0.00000000	      0.51459436	      0.00000000	      0.00000000	      0.00000000	      0.00000000	     -0.17268714	      0.33870258	      0.00000000	      0.00000000	      0.00000000	    -59.70456047	     -0.18038321	      0.12477122	      0.00000000	      0.00000000	      0.00000000	     55.58396496	      0.00000000	      0.00000000	      0.00000000	     -0.00000000	      0.00000000	     -0.00000000	     -0.06259121	      0.42316346	      0.00000000
      0.36223045	      0.00000000	      0.51361085	      0.00000000	      0.00000000	      0.00000000	      0.00000000	     -0.17284244	      0.33798536	      0.00000000	      0.00000000	      0.00000000	    -59.79287277	     -0.18054939	      0.12453138	      0.00000000	      0.00000000	      0.00000000	     55.65723718	      0.00000000	      0.00000000	      0.00000000	     -0.00000000	      0.00000000	     -0.00000000	     -0.06264790	      0.42233663	      0.00000000
      0.36265555	      0.00000000	      0.51283499	      0.00000000	      0.00000000	      0.00000000	      0.00000000	     -0.17296460	      0.33741961	      0.00000000	      0.00000000	      0.00000000	    -59.86249895	     -0.18068009	      0.12434220	      0.00000000	      0.00000000	      0.00000000	     55.71497190	      0.00000000	      0.00000000	      0.00000000	     -0.00000000	      0.00000000	     -0.00000000	     -0.06269249	      0.42168438	      0.00000000
      0.36308066	      0.00000000	      0.51206076	      0.00000000	      0.00000000	      0.00000000	      0.00000000	     -0.17308617	      0.33685510	      0.00000000	      0.00000000	      0.00000000	    -59.93194181	     -0.18081016	      0.12415344	      0.00000000	      0.00000000	      0.00000000	     55.77252475	      0.00000000	      0.00000000	      0.00000000	     -0.00000000	      0.00000000	     -0.00000000	     -0.06273686	      0.42103352	      0.00000000
      0.36357874	      0.00000000	      0.51115573	      0.00000000	      0.00000000	      0.00000000	      0.00000000	     -0.17322789	      0.33619525	      0.00000000	      0.00000000	      0.00000000	    -60.01307204	     -0.18096176	      0.12393282	      0.00000000	      0.00000000	      0.00000000	     55.83972598	      0.00000000	      0.00000000	      0.00000000	     -0.00000000	      0.00000000	     -0.00000000	     -0.06278859	      0.42027270	      0.00000000
      0.36407683	      0.00000000	      0.51025300	      0.00000000	      0.00000000	      0.00000000	      0.00000000	     -0.17336882	      0.33553714	      0.00000000	      0.00000000	      0.00000000	    -60.09394813	     -0.18111251	      0.12371278	      0.00000000	      0.00000000	      0.00000000	     55.90667581	      0.00000000	      0.00000000	      0.00000000	     -0.00000000	      0.00000000	     -0.00000000	     -0.06284003	      0.41951384	      0.00000000
      0.36452790	      0.00000000	      0.50943747	      0.00000000	      0.00000000	      0.00000000	      0.00000000	     -0.17349576	      0.33494265	      0.00000000	      0.00000000	      0.00000000	    -60.16697088	     -0.18124828	      0.12351402	      0.00000000	      0.00000000	      0.00000000	     55.96708937	      0.00000000	      0.00000000	      0.00000000	     -0.00000000	      0.00000000	     -0.00000000	     -0.06288636	      0.41882830	      0.00000000
      0.36497898	      0.00000000	      0.50862386	      0.00000000	      0.00000000	      0.00000000	      0.00000000	     -0.17362206	      0.33434959	      0.00000000	      0.00000000	      0.00000000	    -60.23978311	     -0.18138335	      0.12331575	      0.00000000	      0.00000000	      0.00000000	     56.02729528	      0.00000000	      0.00000000	      0.00000000	     -0.00000000	      0.00000000	     -0.00000000	     -0.06293246	      0.41814438	      0.00000000
      0.36543788	      0.00000000	      0.50779812	      0.00000000	      0.00000000	      0.00000000	      0.00000000	     -0.17374989	      0.33374775	      0.00000000	      0.00000000	      0.00000000	    -60.31364064	     -0.18152004	      0.12311455	      0.00000000	      0.00000000	      0.00000000	     56.08833124	      0.00000000	      0.00000000	      0.00000000	     -0.00000000	      0.00000000	     -0.00000000	     -0.06297911	      0.41745028	      0.00000000
      0.36589678	      0.00000000	      0.50697441	      0.00000000	      0.00000000	      0.00000000	      0.00000000	     -0.17387705	      0.33314743	      0.00000000	      0.00000000	      0.00000000	    -60.38727820	     -0.18165601	      0.12291387	      0.00000000	      0.00000000	      0.00000000	     56.14915085	      0.00000000	      0.00000000	      0.00000000	     -0.00000000	      0.00000000	     -0.00000000	     -0.06302552	      0.41675791	      0.00000000
      0.36630098	      0.00000000	      0.50625056	      0.00000000	      0.00000000	      0.00000000	      0.00000000	     -0.17398850	      0.33261992	      0.00000000	      0.00000000	      0.00000000	    -60.45195704	     -0.18177516	      0.12273754	      0.00000000	      0.00000000	      0.00000000	     56.20254259	      0.00000000	      0.00000000	      0.00000000	     -0.00000000	      0.00000000	     -0.00000000	     -0.06306619	      0.41614947	      0.00000000
      0.36685382	      0.00000000	      0.50526312	      0.00000000	      0.00000000	      0.00000000	      0.00000000	     -0.17414009	      0.33190038	      0.00000000	      0.00000000	      0.00000000	    -60.54013930	     -0.18193723	      0.12249702	      0.00000000	      0.00000000	      0.00000000	     56.27529291	      0.00000000	      0.00000000	      0.00000000	     -0.00000000	      0.00000000	     -0.00000000	     -0.06312151	      0.41531951	      0.00000000
      0.36740666	      0.00000000	      0.50427871	      0.00000000	      0.00000000	      0.00000000	      0.00000000	     -0.17429072	      0.33118311	      0.00000000	      0.00000000	      0.00000000	    -60.62799765	     -0.18209823	      0.12225727	      0.00000000	      0.00000000	      0.00000000	     56.34772605	      0.00000000	      0.00000000	      0.00000000	     -0.00000000	      0.00000000	     -0.00000000	     -0.06317648	      0.41449210	      0.00000000
      0.36777643	      0.00000000	      0.50362195	      0.00000000	      0.00000000	      0.00000000	      0.00000000	     -0.17439093	      0.33070462	      0.00000000	      0.00000000	      0.00000000	    -60.68658198	     -0.18220534	      0.12209734	      0.00000000	      0.00000000	      0.00000000	     56.39599700	      0.00000000	      0.00000000	      0.00000000	     -0.00000000	      0.00000000	     -0.00000000	     -0.06321305	      0.41394010	      0.00000000
      0.36814621	      0.00000000	      0.50296657	      0.00000000	      0.00000000	      0.00000000	      0.00000000	     -0.17449071	      0.33022715	      0.00000000	      0.00000000	      0.00000000	    -60.74502002	     -0.18231198	      0.12193775	      0.00000000	      0.00000000	      0.00000000	     56.44412514	      0.00000000	      0.00000000	      0.00000000	     -0.00000000	      0.00000000	     -0.00000000	     -0.06324946	      0.41338927	      0.00000000
      0.36860420	      0.00000000	      0.50215674	      0.00000000	      0.00000000	      0.00000000	      0.00000000	     -0.17461369	      0.32963721	      0.00000000	      0.00000000	      0.00000000	    -60.81719625	     -0.18244341	      0.12174058	      0.00000000	      0.00000000	      0.00000000	     56.50353690	      0.00000000	      0.00000000	      0.00000000	     -0.00000000	      0.00000000	     -0.00000000	     -0.06329433	      0.41270864	      0.00000000
      0.36906220	      0.00000000	      0.50134905	      0.00000000	      0.00000000	      0.00000000	      0.00000000	     -0.17473602	      0.32904887	      0.00000000	      0.00000000	      0.00000000	    -60.88914618	     -0.18257411	      0.12154395	      0.00000000	      0.00000000	      0.00000000	     56.56272834	      0.00000000	      0.00000000	      0.00000000	     -0.00000000	      0.00000000	     -0.00000000	     -0.06333897	      0.41202982	      0.00000000
      0.36946856	      0.00000000	      0.50063422	      0.00000000	      0.00000000	      0.00000000	      0.00000000	     -0.17484400	      0.32852821	      0.00000000	      0.00000000	      0.00000000	    -60.95279416	     -0.18268948	      0.12136995	      0.00000000	      0.00000000	      0.00000000	     56.61506154	      0.00000000	      0.00000000	      0.00000000	     -0.00000000	      0.00000000	     -0.00000000	     -0.06337837	      0.41142906	      0.00000000
      0.36999560	      0.00000000	      0.49970965	      0.00000000	      0.00000000	      0.00000000	      0.00000000	     -0.17498327	      0.32785483	      0.00000000	      0.00000000	      0.00000000	    -61.03507622	     -0.18283827	      0.12114491	      0.00000000	      0.00000000	      0.00000000	     56.68267648	      0.00000000	      0.00000000	      0.00000000	     -0.00000000	      0.00000000	     -0.00000000	     -0.06342918	      0.41065204	      0.00000000
      0.37052264	      0.00000000	      0.49878797	      0.00000000	      0.00000000	      0.00000000	      0.00000000	     -0.17512167	      0.32718362	      0.00000000	      0.00000000	      0.00000000	    -61.11705442	     -0.18298611	      0.12092061	      0.00000000	      0.00000000	      0.00000000	     56.74999694	      0.00000000	      0.00000000	      0.00000000	     -0.00000000	      0.00000000	     -0.00000000	     -0.06347968	      0.40987746	      0.00000000
      0.37090835	      0.00000000	      0.49811530	      0.00000000	      0.00000000	      0.00000000	      0.00000000	     -0.17522240	      0.32669378	      0.00000000	      0.00000000	      0.00000000	    -61.17685599	     -0.18309370	      0.12075692	      0.00000000	      0.00000000	      0.00000000	     56.79907768	      0.00000000	      0.00000000	      0.00000000	     -0.00000000	      0.00000000	     -0.00000000	     -0.06351643	      0.40931217	      0.00000000
      0.37129406	      0.00000000	      0.49744420	      0.00000000	      0.00000000	      0.00000000	      0.00000000	     -0.17532267	      0.32620512	      0.00000000	      0.00000000	      0.00000000	    -61.23649334	     -0.18320079	      0.12059363	      0.00000000	      0.00000000	      0.00000000	     56.84799975	      0.00000000	      0.00000000	      0.00000000	     -0.00000000	      0.00000000	     -0.00000000	     -0.06355301	      0.40874820	      0.00000000
      0.37172029	      0.00000000	      0.49670445	      0.00000000	      0.00000000	      0.00000000	      0.00000000	     -0.17543293	      0.32566650	      0.00000000	      0.00000000	      0.00000000	    -61.30220391	     -0.18331853	      0.12041364	      0.00000000	      0.00000000	      0.00000000	     56.90187615	      0.00000000	      0.00000000	      0.00000000	     -0.00000000	      0.00000000	     -0.00000000	     -0.06359323	      0.40812656	      0.00000000
      0.37214652	      0.00000000	      0.49596665	      0.00000000	      0.00000000	      0.00000000	      0.00000000	     -0.17554262	      0.32512934	      0.00000000	      0.00000000	      0.00000000	    -61.36771234	     -0.18343566	      0.12023415	      0.00000000	      0.00000000	      0.00000000	     56.95555780	      0.00000000	      0.00000000	      0.00000000	     -0.00000000	      0.00000000	     -0.00000000	     -0.06363325	      0.40750656	      0.00000000
      0.37260308	      0.00000000	      0.49517853	      0.00000000	      0.00000000	      0.00000000	      0.00000000	     -0.17565948	      0.32455559	      0.00000000	      0.00000000	      0.00000000	    -61.43765746	     -0.18356044	      0.12004244	      0.00000000	      0.00000000	      0.00000000	     57.01284306	      0.00000000	      0.00000000	      0.00000000	     -0.00000000	      0.00000000	     -0.00000000	     -0.06367588	      0.40684428	      0.00000000
      0.37305964	      0.00000000	      0.49439267	      0.00000000	      0.00000000	      0.00000000	      0.00000000	     -0.17577569	      0.32398352	      0.00000000	      0.00000000	      0.00000000	    -61.50736864	     -0.18368450	      0.11985129	      0.00000000	      0.00000000	      0.00000000	     57.06990362	      0.00000000	      0.00000000	      0.00000000	     -0.00000000	      0.00000000	     -0.00000000	     -0.06371827	      0.40618393	      0.00000000
      0.37345145	      0.00000000	      0.49372010	      0.00000000	      0.00000000	      0.00000000	      0.00000000	     -0.17587491	      0.32349396	      0.00000000	      0.00000000	      0.00000000	    -61.56700467	     -0.18379041	      0.11968772	      0.00000000	      0.00000000	      0.00000000	     57.11869106	      0.00000000	      0.00000000	      0.00000000	     -0.00000000	      0.00000000	     -0.00000000	     -0.06375446	      0.40561878	      0.00000000
      0.37394561	      0.00000000	      0.49287424	      0.00000000	      0.00000000	      0.00000000	      0.00000000	     -0.17599935	      0.32287831	      0.00000000	      0.00000000	      0.00000000	    -61.64197282	     -0.18392324	      0.11948201	      0.00000000	      0.00000000	      0.00000000	     57.17998695	      0.00000000	      0.00000000	      0.00000000	     -0.00000000	      0.00000000	     -0.00000000	     -0.06379986	      0.40490803	      0.00000000
      0.37443977	      0.00000000	      0.49203110	      0.00000000	      0.00000000	      0.00000000	      0.00000000	     -0.17612304	      0.32226468	      0.00000000	      0.00000000	      0.00000000	    -61.71666336	     -0.18405524	      0.11927699	      0.00000000	      0.00000000	      0.00000000	     57.24101743	      0.00000000	      0.00000000	      0.00000000	     -0.00000000	      0.00000000	     -0.00000000	     -0.06384497	      0.40419957	      0.00000000
      0.37481075	      0.00000000	      0.49139993	      0.00000000	      0.00000000	      0.00000000	      0.00000000	     -0.17621539	      0.32180535	      0.00000000	      0.00000000	      0.00000000	    -61.77255213	     -0.18415379	      0.11912352	      0.00000000	      0.00000000	      0.00000000	     57.28665961	      0.00000000	      0.00000000	      0.00000000	     -0.00000000	      0.00000000	     -0.00000000	     -0.06387866	      0.40366924	      0.00000000
      0.37518173	      0.00000000	      0.49077032	      0.00000000	      0.00000000	      0.00000000	      0.00000000	     -0.17630732	      0.32134718	      0.00000000	      0.00000000	      0.00000000	    -61.82828314	     -0.18425188	      0.11897045	      0.00000000	      0.00000000	      0.00000000	     57.33215142	      0.00000000	      0.00000000	      0.00000000	     -0.00000000	      0.00000000	     -0.00000000	     -0.06391219	      0.40314022	      0.00000000
      0.37562148	      0.00000000	      0.49002600	      0.00000000	      0.00000000	      0.00000000	      0.00000000	     -0.17641574	      0.32080558	      0.00000000	      0.00000000	      0.00000000	    -61.89414089	     -0.18436756	      0.11878949	      0.00000000	      0.00000000	      0.00000000	     57.38588166	      0.00000000	      0.00000000	      0.00000000	     -0.00000000	      0.00000000	     -0.00000000	     -0.06395173	      0.40251484	      0.00000000
      0.37606123	      0.00000000	      0.48928389	      0.00000000	      0.00000000	      0.00000000	      0.00000000	     -0.17652356	      0.32026562	      0.00000000	      0.00000000	      0.00000000	    -61.95977527	     -0.18448258	      0.11860909	      0.00000000	      0.00000000	      0.00000000	     57.43939959	      0.00000000	      0.00000000	      0.00000000	     -0.00000000	      0.00000000	     -0.00000000	     -0.06399105	      0.40189132	      0.00000000
      0.37643692	      0.00000000	      0.48865166	      0.00000000	      0.00000000	      0.00000000	      0.00000000	     -0.17661519	      0.31980564	      0.00000000	      0.00000000	      0.00000000	    -62.01566990	     -0.18458032	      0.11845541	      0.00000000	      0.00000000	      0.00000000	     57.48495208	      0.00000000	      0.00000000	      0.00000000	     -0.00000000	      0.00000000	     -0.00000000	     -0.06402447	      0.40136013	      0.00000000
      0.37690935	      0.00000000	      0.48785894	      0.00000000	      0.00000000	      0.00000000	      0.00000000	     -0.17672980	      0.31922894	      0.00000000	      0.00000000	      0.00000000	    -62.08572440	     -0.18470256	      0.11826273	      0.00000000	      0.00000000	      0.00000000	     57.54201355	      0.00000000	      0.00000000	      0.00000000	     -0.00000000	      0.00000000	     -0.00000000	     -0.06406627	      0.40069411	      0.00000000
      0.37738178	      0.00000000	      0.48706881	      0.00000000	      0.00000000	      0.00000000	      0.00000000	     -0.17684373	      0.31865416	      0.00000000	      0.00000000	      0.00000000	    -62.15551796	     -0.18482406	      0.11807070	      0.00000000	      0.00000000	      0.00000000	     57.59882816	      0.00000000	      0.00000000	      0.00000000	     -0.00000000	      0.00000000	     -0.00000000	     -0.06410781	      0.40003028	      0.00000000
      0.37774155	      0.00000000	      0.48646886	      0.00000000	      0.00000000	      0.00000000	      0.00000000	     -0.17693002	      0.31821776	      0.00000000	      0.00000000	      0.00000000	    -62.20849255	     -0.18491608	      0.11792490	      0.00000000	      0.00000000	      0.00000000	     57.64192858	      0.00000000	      0.00000000	      0.00000000	     -0.00000000	      0.00000000	     -0.00000000	     -0.06413928	      0.39952624	      0.00000000
      0.37810132	      0.00000000	      0.48587043	      0.00000000	      0.00000000	      0.00000000	      0.00000000	     -0.17701591	      0.31778248	      0.00000000	      0.00000000	      0.00000000	    -62.26131462	     -0.18500766	      0.11777947	      0.00000000	      0.00000000	      0.00000000	     57.68488517	      0.00000000	      0.00000000	      0.00000000	     -0.00000000	      0.00000000	     -0.00000000	     -0.06417060	      0.39902348	      0.00000000
      0.37853371	      0.00000000	      0.48515324	      0.00000000	      0.00000000	      0.00000000	      0.00000000	     -0.17711862	      0.31726086	      0.00000000	      0.00000000	      0.00000000	    -62.32459635	     -0.18511716	      0.11760520	      0.00000000	      0.00000000	      0.00000000	     57.73632187	      0.00000000	      0.00000000	      0.00000000	     -0.00000000	      0.00000000	     -0.00000000	     -0.06420805	      0.39842096	      0.00000000
      0.37896610	      0.00000000	      0.48443828	      0.00000000	      0.00000000	      0.00000000	      0.00000000	     -0.17722075	      0.31674089	      0.00000000	      0.00000000	      0.00000000	    -62.38765617	     -0.18522603	      0.11743147	      0.00000000	      0.00000000	      0.00000000	     57.78754989	      0.00000000	      0.00000000	      0.00000000	     -0.00000000	      0.00000000	     -0.00000000	     -0.06424529	      0.39782032	      0.00000000
      0.37932718	      0.00000000	      0.48384296	      0.00000000	      0.00000000	      0.00000000	      0.00000000	     -0.17730559	      0.31630796	      0.00000000	      0.00000000	      0.00000000	    -62.44014452	     -0.18531646	      0.11728683	      0.00000000	      0.00000000	      0.00000000	     57.83016836	      0.00000000	      0.00000000	      0.00000000	     -0.00000000	      0.00000000	     -0.00000000	     -0.06427623	      0.39732020	      0.00000000
      0.37978256	      0.00000000	      0.48309439	      0.00000000	      0.00000000	      0.00000000	      0.00000000	     -0.17741203	      0.31576361	      0.00000000	      0.00000000	      0.00000000	    -62.50611981	     -0.18542990	      0.11710496	      0.00000000	      0.00000000	      0.00000000	     57.88370980	      0.00000000	      0.00000000	      0.00000000	     -0.00000000	      0.00000000	     -0.00000000	     -0.06431503	      0.39669134	      0.00000000
      0.38001152	      0.00000000	      0.48271896	      0.00000000	      0.00000000	      0.00000000	      0.00000000	     -0.17746530	      0.31549062	      0.00000000	      0.00000000	      0.00000000	    -62.53919792	     -0.18548667	      0.11701375	      0.00000000	      0.00000000	      0.00000000	     57.91054219	      0.00000000	      0.00000000	      0.00000000	     -0.00000000	      0.00000000	     -0.00000000	     -0.06433446	      0.39637595	      0.00000000
      0.38024049	      0.00000000	      0.48234416	      0.00000000	      0.00000000	      0.00000000	      0.00000000	     -0.17751842	      0.31521810	      0.00000000	      0.00000000	      0.00000000	    -62.57221295	     -0.18554327	      0.11692269	      0.00000000	      0.00000000	      0.00000000	     57.93731562	      0.00000000	      0.00000000	      0.00000000	     -0.00000000	      0.00000000	     -0.00000000	     -0.06435382	      0.39606111	      0.00000000
      0.38064143	      0.00000000	      0.48168940	      0.00000000	      0.00000000	      0.00000000	      0.00000000	     -0.17761104	      0.31474204	      0.00000000	      0.00000000	      0.00000000	    -62.62987386	     -0.18564196	      0.11676363	      0.00000000	      0.00000000	      0.00000000	     57.98405678	      0.00000000	      0.00000000	      0.00000000	     -0.00000000	      0.00000000	     -0.00000000	     -0.06438759	      0.39551108	      0.00000000
      0.38104238	      0.00000000	      0.48103661	      0.00000000	      0.00000000	      0.00000000	      0.00000000	     -0.17770317	      0.31426744	      0.00000000	      0.00000000	      0.00000000	    -62.68734027	     -0.18574012	      0.11660505	      0.00000000	      0.00000000	      0.00000000	     58.03061648	      0.00000000	      0.00000000	      0.00000000	     -0.00000000	      0.00000000	     -0.00000000	     -0.06442118	      0.39496271	      0.00000000
      0.38142924	      0.00000000	      0.48040864	      0.00000000	      0.00000000	      0.00000000	      0.00000000	     -0.17779160	      0.31381090	      0.00000000	      0.00000000	      0.00000000	    -62.74260323	     -0.18583432	      0.11645251	      0.00000000	      0.00000000	      0.00000000	     58.07536854	      0.00000000	      0.00000000	      0.00000000	     -0.00000000	      0.00000000	     -0.00000000	     -0.06445342	      0.39443519	      0.00000000
      0.38181610	      0.00000000	      0.47978251	      0.00000000	      0.00000000	      0.00000000	      0.00000000	     -0.17787958	      0.31335574	      0.00000000	      0.00000000	      0.00000000	    -62.79768388	     -0.18592803	      0.11630042	      0.00000000	      0.00000000	      0.00000000	     58.11995106	      0.00000000	      0.00000000	      0.00000000	     -0.00000000	      0.00000000	     -0.00000000	     -0.06448549	      0.39390924	      0.00000000
      0.38224289	      0.00000000	      0.47909393	      0.00000000	      0.00000000	      0.00000000	      0.00000000	     -0.17797610	      0.31285520	      0.00000000	      0.00000000	      0.00000000	    -62.85823737	     -0.18603083	      0.11613317	      0.00000000	      0.00000000	      0.00000000	     58.16893809	      0.00000000	      0.00000000	      0.00000000	     -0.00000000	      0.00000000	     -0.00000000	     -0.06452067	      0.39333083	      0.00000000
      0.38266968	      0.00000000	      0.47840764	      0.00000000	      0.00000000	      0.00000000	      0.00000000	     -0.17807208	      0.31235636	      0.00000000	      0.00000000	      0.00000000	    -62.91856750	     -0.18613303	      0.11596649	      0.00000000	      0.00000000	      0.00000000	     58.21771811	      0.00000000	      0.00000000	      0.00000000	     -0.00000000	      0.00000000	     -0.00000000	     -0.06455566	      0.39275435	      0.00000000
      0.38303998	      0.00000000	      0.47781403	      0.00000000	      0.00000000	      0.00000000	      0.00000000	     -0.17815490	      0.31192491	      0.00000000	      0.00000000	      0.00000000	    -62.97073099	     -0.18622122	      0.11582232	      0.00000000	      0.00000000	      0.00000000	     58.25987380	      0.00000000	      0.00000000	      0.00000000	     -0.00000000	      0.00000000	     -0.00000000	     -0.06458584	      0.39225574	      0.00000000
      0.38341028	      0.00000000	      0.47722217	      0.00000000	      0.00000000	      0.00000000	      0.00000000	     -0.17823730	      0.31149476	      0.00000000	      0.00000000	      0.00000000	    -63.02272534	     -0.18630895	      0.11567858	      0.00000000	      0.00000000	      0.00000000	     58.30187320	      0.00000000	      0.00000000	      0.00000000	     -0.00000000	      0.00000000	     -0.00000000	     -0.06461588	      0.39175860	      0.00000000
      0.38383655	      0.00000000	      0.47654301	      0.00000000	      0.00000000	      0.00000000	      0.00000000	     -0.17833165	      0.31100119	      0.00000000	      0.00000000	      0.00000000	    -63.08236804	     -0.18640938	      0.11551365	      0.00000000	      0.00000000	      0.00000000	     58.35002662	      0.00000000	      0.00000000	      0.00000000	     -0.00000000	      0.00000000	     -0.00000000	     -0.06465027	      0.39118814	      0.00000000
      0.38426282	      0.00000000	      0.47586618	      0.00000000	      0.00000000	      0.00000000	      0.00000000	     -0.17842545	      0.31050934	      0.00000000	      0.00000000	      0.00000000	    -63.14178535	     -0.18650922	      0.11534929	      0.00000000	      0.00000000	      0.00000000	     58.39797242	      0.00000000	      0.00000000	      0.00000000	     -0.00000000	      0.00000000	     -0.00000000	     -0.06468445	      0.39061964	      0.00000000
      0.38460328	      0.00000000	      0.47532728	      0.00000000	      0.00000000	      0.00000000	      0.00000000	     -0.17849997	      0.31011774	      0.00000000	      0.00000000	      0.00000000	    -63.18907893	     -0.18658853	      0.11521843	      0.00000000	      0.00000000	      0.00000000	     58.43611687	      0.00000000	      0.00000000	      0.00000000	     -0.00000000	      0.00000000	     -0.00000000	     -0.06471161	      0.39016700	      0.00000000
      0.38503700	      0.00000000	      0.47464292	      0.00000000	      0.00000000	      0.00000000	      0.00000000	     -0.17859440	      0.30962048	      0.00000000	      0.00000000	      0.00000000	    -63.24911858	     -0.18668902	      0.11505226	      0.00000000	      0.00000000	      0.00000000	     58.48451822	      0.00000000	      0.00000000	      0.00000000	     -0.00000000	      0.00000000	     -0.00000000	     -0.06474603	      0.38959220	      0.00000000
      0.38547072	      0.00000000	      0.47396099	      0.00000000	      0.00000000	      0.00000000	      0.00000000	     -0.17868827	      0.30912502	      0.00000000	      0.00000000	      0.00000000	    -63.30892312	     -0.18678889	      0.11488669	      0.00000000	      0.00000000	      0.00000000	     58.53270393	      0.00000000	      0.00000000	      0.00000000	     -0.00000000	      0.00000000	     -0.00000000	     -0.06478023	      0.38901945	      0.00000000
      0.38580423	      0.00000000	      0.47343829	      0.00000000	      0.00000000	      0.00000000	      0.00000000	     -0.17876007	      0.30874527	      0.00000000	      0.00000000	      0.00000000	    -63.35475022	     -0.18686527	      0.11475979	      0.00000000	      0.00000000	      0.00000000	     58.56961012	      0.00000000	      0.00000000	      0.00000000	     -0.00000000	      0.00000000	     -0.00000000	     -0.06480640	      0.38858044	      0.00000000
      0.38620640	      0.00000000	      0.47280991	      0.00000000	      0.00000000	      0.00000000	      0.00000000	     -0.17884620	      0.30828877	      0.00000000	      0.00000000	      0.00000000	    -63.40982550	     -0.18695689	      0.11460724	      0.00000000	      0.00000000	      0.00000000	     58.61394394	      0.00000000	      0.00000000	      0.00000000	     -0.00000000	      0.00000000	     -0.00000000	     -0.06483778	      0.38805268	      0.00000000
      0.38660857	      0.00000000	      0.47218366	      0.00000000	      0.00000000	      0.00000000	      0.00000000	     -0.17893185	      0.30783383	      0.00000000	      0.00000000	      0.00000000	    -63.46469728	     -0.18704799	      0.11445522	      0.00000000	      0.00000000	      0.00000000	     58.65809191	      0.00000000	      0.00000000	      0.00000000	     -0.00000000	      0.00000000	     -0.00000000	     -0.06486899	      0.38752671	      0.00000000
      0.38701561	      0.00000000	      0.47155199	      0.00000000	      0.00000000	      0.00000000	      0.00000000	     -0.17901805	      0.30737500	      0.00000000	      0.00000000	      0.00000000	    -63.52002637	     -0.18713965	      0.11430189	      0.00000000	      0.00000000	      0.00000000	     58.70258554	      0.00000000	      0.00000000	      0.00000000	     -0.00000000	      0.00000000	     -0.00000000	     -0.06490040	      0.38699620	      0.00000000
      0.38742266	      0.00000000	      0.47092251	      0.00000000	      0.00000000	      0.00000000	      0.00000000	     -0.17910376	      0.30691778	      0.00000000	      0.00000000	      0.00000000	    -63.57514611	     -0.18723078	      0.11414911	      0.00000000	      0.00000000	      0.00000000	     58.74688852	      0.00000000	      0.00000000	      0.00000000	     -0.00000000	      0.00000000	     -0.00000000	     -0.06493163	      0.38646755	      0.00000000
      0.38781231	      0.00000000	      0.47032200	      0.00000000	      0.00000000	      0.00000000	      0.00000000	     -0.17918534	      0.30648163	      0.00000000	      0.00000000	      0.00000000	    -63.62771362	     -0.18731752	      0.11400336	      0.00000000	      0.00000000	      0.00000000	     58.78911938	      0.00000000	      0.00000000	      0.00000000	     -0.00000000	      0.00000000	     -0.00000000	     -0.06496135	      0.38596322	      0.00000000
      0.38820195	      0.00000000	      0.46972351	      0.00000000	      0.00000000	      0.00000000	      0.00000000	     -0.17926648	      0.30604697	      0.00000000	      0.00000000	      0.00000000	    -63.68008854	     -0.18740376	      0.11385813	      0.00000000	      0.00000000	      0.00000000	     58.83117536	      0.00000000	      0.00000000	      0.00000000	     -0.00000000	      0.00000000	     -0.00000000	     -0.06499091	      0.38546060	      0.00000000
      0.38860772	      0.00000000	      0.46910243	      0.00000000	      0.00000000	      0.00000000	      0.00000000	     -0.17935050	      0.30559594	      0.00000000	      0.00000000	      0.00000000	    -63.73442462	     -0.18749305	      0.11370742	      0.00000000	      0.00000000	      0.00000000	     58.87478481	      0.00000000	      0.00000000	      0.00000000	     -0.00000000	      0.00000000	     -0.00000000	     -0.06502152	      0.38493902	      0.00000000
      0.38901348	      0.00000000	      0.46848356	      0.00000000	      0.00000000	      0.00000000	      0.00000000	     -0.17943403	      0.30514653	      0.00000000	      0.00000000	      0.00000000	    -63.78855112	     -0.18758182	      0.11355726	      0.00000000	      0.00000000	      0.00000000	     58.91820447	      0.00000000	      0.00000000	      0.00000000	     -0.00000000	      0.00000000	     -0.00000000	     -0.06505195	      0.38441930	      0.00000000
      0.38939013	      0.00000000	      0.46791109	      0.00000000	      0.00000000	      0.00000000	      0.00000000	     -0.17951113	      0.30473085	      0.00000000	      0.00000000	      0.00000000	    -63.83860540	     -0.18766375	      0.11341837	      0.00000000	      0.00000000	      0.00000000	     58.95833826	      0.00000000	      0.00000000	      0.00000000	     -0.00000000	      0.00000000	     -0.00000000	     -0.06508004	      0.38393856	      0.00000000
      0.38976677	      0.00000000	      0.46734053	      0.00000000	      0.00000000	      0.00000000	      0.00000000	     -0.17958782	      0.30431658	      0.00000000	      0.00000000	      0.00000000	    -63.88847851	     -0.18774522	      0.11327996	      0.00000000	      0.00000000	      0.00000000	     58.99830842	      0.00000000	      0.00000000	      0.00000000	     -0.00000000	      0.00000000	     -0.00000000	     -0.06510797	      0.38345943	      0.00000000
      0.39017406	      0.00000000	      0.46672572	      0.00000000	      0.00000000	      0.00000000	      0.00000000	     -0.17967028	      0.30387021	      0.00000000	      0.00000000	      0.00000000	    -63.94220549	     -0.18783281	      0.11313083	      0.00000000	      0.00000000	      0.00000000	     59.04134672	      0.00000000	      0.00000000	      0.00000000	     -0.00000000	      0.00000000	     -0.00000000	     -0.06513801	      0.38294315	      0.00000000
      0.39058135	      0.00000000	      0.46611316	      0.00000000	      0.00000000	      0.00000000	      0.00000000	     -0.17975226	      0.30342550	      0.00000000	      0.00000000	      0.00000000	    -63.99571997	     -0.18791988	      0.11298226	      0.00000000	      0.00000000	      0.00000000	     59.08419360	      0.00000000	      0.00000000	      0.00000000	     -0.00000000	      0.00000000	     -0.00000000	     -0.06516787	      0.38242877	      0.00000000
      0.39093698	      0.00000000	      0.46558015	      0.00000000	      0.00000000	      0.00000000	      0.00000000	     -0.17982345	      0.30303857	      0.00000000	      0.00000000	      0.00000000	    -64.04227226	     -0.18799547	      0.11285299	      0.00000000	      0.00000000	      0.00000000	     59.12144896	      0.00000000	      0.00000000	      0.00000000	     -0.00000000	      0.00000000	     -0.00000000	     -0.06519379	      0.38198120	      0.00000000
      0.39129261	      0.00000000	      0.46504888	      0.00000000	      0.00000000	      0.00000000	      0.00000000	     -0.17989427	      0.30265292	      0.00000000	      0.00000000	      0.00000000	    -64.08866208	     -0.18807067	      0.11272416	      0.00000000	      0.00000000	      0.00000000	     59.15855838	      0.00000000	      0.00000000	      0.00000000	     -0.00000000	      0.00000000	     -0.00000000	     -0.06521959	      0.38153508	      0.00000000
      0.39169949	      0.00000000	      0.46444317	      0.00000000	      0.00000000	      0.00000000	      0.00000000	     -0.17997484	      0.30221326	      0.00000000	      0.00000000	      0.00000000	    -64.14153806	     -0.18815621	      0.11257730	      0.00000000	      0.00000000	      0.00000000	     59.20083700	      0.00000000	      0.00000000	      0.00000000	     -0.00000000	      0.00000000	     -0.00000000	     -0.06524893	      0.38102647	      0.00000000
      0.39210637	      0.00000000	      0.46383973	      0.00000000	      0.00000000	      0.00000000	      0.00000000	     -0.18005494	      0.30177529	      0.00000000	      0.00000000	      0.00000000	    -64.19420082	     -0.18824123	      0.11243100	      0.00000000	      0.00000000	      0.00000000	     59.24292457	      0.00000000	      0.00000000	      0.00000000	     -0.00000000	      0.00000000	     -0.00000000	     -0.06527810	      0.38051979	      0.00000000
      0.39242982	      0.00000000	      0.46336165	      0.00000000	      0.00000000	      0.00000000	      0.00000000	     -0.18011828	      0.30142831	      0.00000000	      0.00000000	      0.00000000	    -64.23591338	     -0.18830845	      0.11231510	      0.00000000	      0.00000000	      0.00000000	     59.27624632	      0.00000000	      0.00000000	      0.00000000	     -0.00000000	      0.00000000	     -0.00000000	     -0.06530116	      0.38011836	      0.00000000
      0.39284453	      0.00000000	      0.46275082	      0.00000000	      0.00000000	      0.00000000	      0.00000000	     -0.18019905	      0.30098502	      0.00000000	      0.00000000	      0.00000000	    -64.28919577	     -0.18839416	      0.11216705	      0.00000000	      0.00000000	      0.00000000	     59.31879181	      0.00000000	      0.00000000	      0.00000000	     -0.00000000	      0.00000000	     -0.00000000	     -0.06533057	      0.37960548	      0.00000000
      0.39325923	      0.00000000	      0.46214237	      0.00000000	      0.00000000	      0.00000000	      0.00000000	     -0.18027932	      0.30054349	      0.00000000	      0.00000000	      0.00000000	    -64.34225586	     -0.18847933	      0.11201958	      0.00000000	      0.00000000	      0.00000000	     59.36113893	      0.00000000	      0.00000000	      0.00000000	     -0.00000000	      0.00000000	     -0.00000000	     -0.06535980	      0.37909461	      0.00000000
      0.39358064	      0.00000000	      0.46167244	      0.00000000	      0.00000000	      0.00000000	      0.00000000	     -0.18034120	      0.30020249	      0.00000000	      0.00000000	      0.00000000	    -64.38322639	     -0.18854497	      0.11190570	      0.00000000	      0.00000000	      0.00000000	     59.39382317	      0.00000000	      0.00000000	      0.00000000	     -0.00000000	      0.00000000	     -0.00000000	     -0.06538233	      0.37870005	      0.00000000
      0.39390205	      0.00000000	      0.46120396	      0.00000000	      0.00000000	      0.00000000	      0.00000000	     -0.18040278	      0.29986256	      0.00000000	      0.00000000	      0.00000000	    -64.42406310	     -0.18861029	      0.11179218	      0.00000000	      0.00000000	      0.00000000	     59.42638830	      0.00000000	      0.00000000	      0.00000000	     -0.00000000	      0.00000000	     -0.00000000	     -0.06540476	      0.37830671	      0.00000000
      0.39429038	      0.00000000	      0.46063986	      0.00000000	      0.00000000	      0.00000000	      0.00000000	     -0.18047680	      0.29945328	      0.00000000	      0.00000000	      0.00000000	    -64.47322285	     -0.18868878	      0.11165551	      0.00000000	      0.00000000	      0.00000000	     59.46557428	      0.00000000	      0.00000000	      0.00000000	     -0.00000000	      0.00000000	     -0.00000000	     -0.06543170	      0.37783310	      0.00000000
      0.39467870	      0.00000000	      0.46007787	      0.00000000	      0.00000000	      0.00000000	      0.00000000	     -0.18055039	      0.29904556	      0.00000000	      0.00000000	      0.00000000	    -64.52218690	     -0.18876681	      0.11151937	      0.00000000	      0.00000000	      0.00000000	     59.50458650	      0.00000000	      0.00000000	      0.00000000	     -0.00000000	      0.00000000	     -0.00000000	     -0.06545849	      0.37736127	      0.00000000
      0.39501629	      0.00000000	      0.45959103	      0.00000000	      0.00000000	      0.00000000	      0.00000000	     -0.18061401	      0.29869237	      0.00000000	      0.00000000	      0.00000000	    -64.56459409	     -0.18883427	      0.11140144	      0.00000000	      0.00000000	      0.00000000	     59.53836023	      0.00000000	      0.00000000	      0.00000000	     -0.00000000	      0.00000000	     -0.00000000	     -0.06548165	      0.37695253	      0.00000000
      0.39542471	      0.00000000	      0.45900417	      0.00000000	      0.00000000	      0.00000000	      0.00000000	     -0.18069056	      0.29826666	      0.00000000	      0.00000000	      0.00000000	    -64.61570133	     -0.18891541	      0.11125931	      0.00000000	      0.00000000	      0.00000000	     59.57904517	      0.00000000	      0.00000000	      0.00000000	     -0.00000000	      0.00000000	     -0.00000000	     -0.06550952	      0.37645984	      0.00000000
      0.39583313	      0.00000000	      0.45841967	      0.00000000	      0.00000000	      0.00000000	      0.00000000	     -0.18076664	      0.29784267	      0.00000000	      0.00000000	      0.00000000	    -64.66659149	     -0.18899605	      0.11111776	      0.00000000	      0.00000000	      0.00000000	     59.61953814	      0.00000000	      0.00000000	      0.00000000	     -0.00000000	      0.00000000	     -0.00000000	     -0.06553721	      0.37596913	      0.00000000
      0.39613566	      0.00000000	      0.45798821	      0.00000000	      0.00000000	      0.00000000	      0.00000000	     -0.18082270	      0.29752973	      0.00000000	      0.00000000	      0.00000000	    -64.70414777	     -0.18905545	      0.11101329	      0.00000000	      0.00000000	      0.00000000	     59.64940919	      0.00000000	      0.00000000	      0.00000000	     -0.00000000	      0.00000000	     -0.00000000	     -0.06555762	      0.37560692	      0.00000000
      0.39654422	      0.00000000	      0.45740760	      0.00000000	      0.00000000	      0.00000000	      0.00000000	     -0.18089799	      0.29710862	      0.00000000	      0.00000000	      0.00000000	    -64.75467695	     -0.18913523	      0.11087272	      0.00000000	      0.00000000	      0.00000000	     59.68958208	      0.00000000	      0.00000000	      0.00000000	     -0.00000000	      0.00000000	     -0.00000000	     -0.06558502	      0.37511950	      0.00000000
      0.39695278	      0.00000000	      0.45682936	      0.00000000	      0.00000000	      0.00000000	      0.00000000	     -0.18097282	      0.29668926	      0.00000000	      0.00000000	      0.00000000	    -64.80498835	     -0.18921450	      0.11073274	      0.00000000	      0.00000000	      0.00000000	     59.72956315	      0.00000000	      0.00000000	      0.00000000	     -0.00000000	      0.00000000	     -0.00000000	     -0.06561226	      0.37463406	      0.00000000
      0.39727010	      0.00000000	      0.45638189	      0.00000000	      0.00000000	      0.00000000	      0.00000000	     -0.18103062	      0.29636475	      0.00000000	      0.00000000	      0.00000000	    -64.84391318	     -0.18927571	      0.11062443	      0.00000000	      0.00000000	      0.00000000	     59.76048287	      0.00000000	      0.00000000	      0.00000000	     -0.00000000	      0.00000000	     -0.00000000	     -0.06563329	      0.37425842	      0.00000000
      0.39758741	      0.00000000	      0.45593584	      0.00000000	      0.00000000	      0.00000000	      0.00000000	     -0.18108814	      0.29604130	      0.00000000	      0.00000000	      0.00000000	    -64.88270645	     -0.18933663	      0.11051648	      0.00000000	      0.00000000	      0.00000000	     59.79128703	      0.00000000	      0.00000000	      0.00000000	     -0.00000000	      0.00000000	     -0.00000000	     -0.06565422	      0.37388398	      0.00000000
      0.39796215	      0.00000000	      0.45541092	      0.00000000	      0.00000000	      0.00000000	      0.00000000	     -0.18115572	      0.29566067	      0.00000000	      0.00000000	      0.00000000	    -64.92835061	     -0.18940818	      0.11038945	      0.00000000	      0.00000000	      0.00000000	     59.82751707	      0.00000000	      0.00000000	      0.00000000	     -0.00000000	      0.00000000	     -0.00000000	     -0.06567881	      0.37344334	      0.00000000
      0.39833689	      0.00000000	      0.45488800	      0.00000000	      0.00000000	      0.00000000	      0.00000000	     -0.18122290	      0.29528151	      0.00000000	      0.00000000	      0.00000000	    -64.97381107	     -0.18947931	      0.11026292	      0.00000000	      0.00000000	      0.00000000	     59.86358612	      0.00000000	      0.00000000	      0.00000000	     -0.00000000	      0.00000000	     -0.00000000	     -0.06570326	      0.37300438	      0.00000000
      0.39868695	      0.00000000	      0.45440134	      0.00000000	      0.00000000	      0.00000000	      0.00000000	     -0.18128532	      0.29492866	      0.00000000	      0.00000000	      0.00000000	    -65.01611080	     -0.18954537	      0.11014517	      0.00000000	      0.00000000	      0.00000000	     59.89713384	      0.00000000	      0.00000000	      0.00000000	     -0.00000000	      0.00000000	     -0.00000000	     -0.06572597	      0.37259587	      0.00000000
      0.39903700	      0.00000000	      0.45391642	      0.00000000	      0.00000000	      0.00000000	      0.00000000	     -0.18134740	      0.29457710	      0.00000000	      0.00000000	      0.00000000	    -65.05825003	     -0.18961107	      0.11002787	      0.00000000	      0.00000000	      0.00000000	     59.93054127	      0.00000000	      0.00000000	      0.00000000	     -0.00000000	      0.00000000	     -0.00000000	     -0.06574856	      0.37218882	      0.00000000
      0.39942547	      0.00000000	      0.45338036	      0.00000000	      0.00000000	      0.00000000	      0.00000000	     -0.18141589	      0.29418847	      0.00000000	      0.00000000	      0.00000000	    -65.10482461	     -0.18968354	      0.10989820	      0.00000000	      0.00000000	      0.00000000	     59.96744995	      0.00000000	      0.00000000	      0.00000000	     -0.00000000	      0.00000000	     -0.00000000	     -0.06577348	      0.37173885	      0.00000000
      0.39981393	      0.00000000	      0.45284646	      0.00000000	      0.00000000	      0.00000000	      0.00000000	     -0.18148398	      0.29380144	      0.00000000	      0.00000000	      0.00000000	    -65.15120131	     -0.18975557	      0.10976908	      0.00000000	      0.00000000	      0.00000000	     60.00418612	      0.00000000	      0.00000000	      0.00000000	     -0.00000000	      0.00000000	     -0.00000000	     -0.06579825	      0.37129070	      0.00000000
      0.40014416	      0.00000000	      0.45239428	      0.00000000	      0.00000000	      0.00000000	      0.00000000	     -0.18154154	      0.29347367	      0.00000000	      0.00000000	      0.00000000	    -65.19047103	     -0.18981646	      0.10965973	      0.00000000	      0.00000000	      0.00000000	     60.03528048	      0.00000000	      0.00000000	      0.00000000	     -0.00000000	      0.00000000	     -0.00000000	     -0.06581919	      0.37091116	      0.00000000
      0.40054423	      0.00000000	      0.45184858	      0.00000000	      0.00000000	      0.00000000	      0.00000000	     -0.18161088	      0.29307813	      0.00000000	      0.00000000	      0.00000000	    -65.23785279	     -0.18988979	      0.10952778	      0.00000000	      0.00000000	      0.00000000	     60.07278322	      0.00000000	      0.00000000	      0.00000000	     -0.00000000	      0.00000000	     -0.00000000	     -0.06584441	      0.37045313	      0.00000000
      0.40094430	      0.00000000	      0.45130519	      0.00000000	      0.00000000	      0.00000000	      0.00000000	     -0.18167979	      0.29268429	      0.00000000	      0.00000000	      0.00000000	    -65.28502432	     -0.18996264	      0.10939641	      0.00000000	      0.00000000	      0.00000000	     60.11010343	      0.00000000	      0.00000000	      0.00000000	     -0.00000000	      0.00000000	     -0.00000000	     -0.06586948	      0.36999704	      0.00000000
      0.40121378	      0.00000000	      0.45094046	      0.00000000	      0.00000000	      0.00000000	      0.00000000	     -0.18172596	      0.29241995	      0.00000000	      0.00000000	      0.00000000	    -65.31668061	     -0.19001146	      0.10930824	      0.00000000	      0.00000000	      0.00000000	     60.13513962	      0.00000000	      0.00000000	      0.00000000	     -0.00000000	      0.00000000	     -0.00000000	     -0.06588627	      0.36969091	      0.00000000
      0.40161651	      0.00000000	      0.45039734	      0.00000000	      0.00000000	      0.00000000	      0.00000000	     -0.18179460	      0.29202634	      0.00000000	      0.00000000	      0.00000000	    -65.36381117	     -0.19008401	      0.10917696	      0.00000000	      0.00000000	      0.00000000	     60.17240069	      0.00000000	      0.00000000	      0.00000000	     -0.00000000	      0.00000000	     -0.00000000	     -0.06591124	      0.36923506	      0.00000000
      0.40201925	      0.00000000	      0.44985656	      0.00000000	      0.00000000	      0.00000000	      0.00000000	     -0.18186281	      0.29163445	      0.00000000	      0.00000000	      0.00000000	    -65.41072839	     -0.19015609	      0.10904626	      0.00000000	      0.00000000	      0.00000000	     60.20947726	      0.00000000	      0.00000000	      0.00000000	     -0.00000000	      0.00000000	     -0.00000000	     -0.06593605	      0.36878118	      0.00000000
      0.40232380	      0.00000000	      0.44944916	      0.00000000	      0.00000000	      0.00000000	      0.00000000	     -0.18191410	      0.29133924	      0.00000000	      0.00000000	      0.00000000	    -65.44606667	     -0.19021028	      0.10894781	      0.00000000	      0.00000000	      0.00000000	     60.23739314	      0.00000000	      0.00000000	      0.00000000	     -0.00000000	      0.00000000	     -0.00000000	     -0.06595470	      0.36843925	      0.00000000
      0.40262836	      0.00000000	      0.44904311	      0.00000000	      0.00000000	      0.00000000	      0.00000000	     -0.18196515	      0.29104501	      0.00000000	      0.00000000	      0.00000000	    -65.48128285	     -0.19026421	      0.10884969	      0.00000000	      0.00000000	      0.00000000	     60.26520370	      0.00000000	      0.00000000	      0.00000000	     -0.00000000	      0.00000000	     -0.00000000	     -0.06597326	      0.36809846	      0.00000000
      0.40298674	      0.00000000	      0.44856701	      0.00000000	      0.00000000	      0.00000000	      0.00000000	     -0.18202491	      0.29070005	      0.00000000	      0.00000000	      0.00000000	    -65.52256660	     -0.19032732	      0.10873466	      0.00000000	      0.00000000	      0.00000000	     60.29779465	      0.00000000	      0.00000000	      0.00000000	     -0.00000000	      0.00000000	     -0.00000000	     -0.06599499	      0.36769888	      0.00000000
      0.40334512	      0.00000000	      0.44809277	      0.00000000	      0.00000000	      0.00000000	      0.00000000	     -0.18208432	      0.29035644	      0.00000000	      0.00000000	      0.00000000	    -65.56368114	     -0.19039007	      0.10862009	      0.00000000	      0.00000000	      0.00000000	     60.33024002	      0.00000000	      0.00000000	      0.00000000	     -0.00000000	      0.00000000	     -0.00000000	     -0.06601660	      0.36730087	      0.00000000
      0.40370007	      0.00000000	      0.44762491	      0.00000000	      0.00000000	      0.00000000	      0.00000000	     -0.18214284	      0.29001749	      0.00000000	      0.00000000	      0.00000000	    -65.60423450	     -0.19045185	      0.10850708	      0.00000000	      0.00000000	      0.00000000	     60.36223084	      0.00000000	      0.00000000	      0.00000000	     -0.00000000	      0.00000000	     -0.00000000	     -0.06603787	      0.36690823	      0.00000000
      0.40405501	      0.00000000	      0.44715888	      0.00000000	      0.00000000	      0.00000000	      0.00000000	     -0.18220102	      0.28967987	      0.00000000	      0.00000000	      0.00000000	    -65.64462177	     -0.19051327	      0.10839451	      0.00000000	      0.00000000	      0.00000000	     60.39407912	      0.00000000	      0.00000000	      0.00000000	     -0.00000000	      0.00000000	     -0.00000000	     -0.06605903	      0.36651712	      0.00000000
      0.40442750	      0.00000000	      0.44667180	      0.00000000	      0.00000000	      0.00000000	      0.00000000	     -0.18226173	      0.28932702	      0.00000000	      0.00000000	      0.00000000	    -65.68682596	     -0.19057733	      0.10827688	      0.00000000	      0.00000000	      0.00000000	     60.42734797	      0.00000000	      0.00000000	      0.00000000	     -0.00000000	      0.00000000	     -0.00000000	     -0.06608110	      0.36610835	      0.00000000
      0.40479998	      0.00000000	      0.44618673	      0.00000000	      0.00000000	      0.00000000	      0.00000000	     -0.18232207	      0.28897564	      0.00000000	      0.00000000	      0.00000000	    -65.72884714	     -0.19064101	      0.10815974	      0.00000000	      0.00000000	      0.00000000	     60.46046018	      0.00000000	      0.00000000	      0.00000000	     -0.00000000	      0.00000000	     -0.00000000	     -0.06610303	      0.36570127	      0.00000000
      0.40514908	      0.00000000	      0.44573395	      0.00000000	      0.00000000	      0.00000000	      0.00000000	     -0.18237830	      0.28864767	      0.00000000	      0.00000000	      0.00000000	    -65.76806377	     -0.19070032	      0.10805041	      0.00000000	      0.00000000	      0.00000000	     60.49135136	      0.00000000	      0.00000000	      0.00000000	     -0.00000000	      0.00000000	     -0.00000000	     -0.06612347	      0.36532130	      0.00000000
      0.40549817	      0.00000000	      0.44528294	      0.00000000	      0.00000000	      0.00000000	      0.00000000	     -0.18243421	      0.28832100	      0.00000000	      0.00000000	      0.00000000	    -65.80711955	     -0.19075930	      0.10794152	      0.00000000	      0.00000000	      0.00000000	     60.52210525	      0.00000000	      0.00000000	      0.00000000	     -0.00000000	      0.00000000	     -0.00000000	     -0.06614380	      0.36494282	      0.00000000
      0.40587463	      0.00000000	      0.44479858	      0.00000000	      0.00000000	      0.00000000	      0.00000000	     -0.18249415	      0.28797019	      0.00000000	      0.00000000	      0.00000000	    -65.84905566	     -0.19082250	      0.10782458	      0.00000000	      0.00000000	      0.00000000	     60.55511551	      0.00000000	      0.00000000	      0.00000000	     -0.00000000	      0.00000000	     -0.00000000	     -0.06616558	      0.36453636	      0.00000000
      0.40625108	      0.00000000	      0.44431628	      0.00000000	      0.00000000	      0.00000000	      0.00000000	     -0.18255373	      0.28762089	      0.00000000	      0.00000000	      0.00000000	    -65.89080463	     -0.19088532	      0.10770816	      0.00000000	      0.00000000	      0.00000000	     60.58796646	      0.00000000	      0.00000000	      0.00000000	     -0.00000000	      0.00000000	     -0.00000000	     -0.06618723	      0.36413164	      0.00000000
      0.40658336	      0.00000000	      0.44389230	      0.00000000	      0.00000000	      0.00000000	      0.00000000	     -0.18260601	      0.28731384	      0.00000000	      0.00000000	      0.00000000	    -65.92749966	     -0.19094043	      0.10760582	      0.00000000	      0.00000000	      0.00000000	     60.61683080	      0.00000000	      0.00000000	      0.00000000	     -0.00000000	      0.00000000	     -0.00000000	     -0.06620623	      0.36377585	      0.00000000
      0.40691565	      0.00000000	      0.44346992	      0.00000000	      0.00000000	      0.00000000	      0.00000000	     -0.18265801	      0.28700796	      0.00000000	      0.00000000	      0.00000000	    -65.96404882	     -0.19099523	      0.10750388	      0.00000000	      0.00000000	      0.00000000	     60.64557130	      0.00000000	      0.00000000	      0.00000000	     -0.00000000	      0.00000000	     -0.00000000	     -0.06622513	      0.36342141	      0.00000000
      0.40729357	      0.00000000	      0.44299149	      0.00000000	      0.00000000	      0.00000000	      0.00000000	     -0.18271682	      0.28666152	      0.00000000	      0.00000000	      0.00000000	    -66.00544061	     -0.19105718	      0.10738841	      0.00000000	      0.00000000	      0.00000000	     60.67810890	      0.00000000	      0.00000000	      0.00000000	     -0.00000000	      0.00000000	     -0.00000000	     -0.06624650	      0.36301995	      0.00000000
      0.40767149	      0.00000000	      0.44251515	      0.00000000	      0.00000000	      0.00000000	      0.00000000	     -0.18277525	      0.28631659	      0.00000000	      0.00000000	      0.00000000	    -66.04664364	     -0.19111874	      0.10727347	      0.00000000	      0.00000000	      0.00000000	     60.71048668	      0.00000000	      0.00000000	      0.00000000	     -0.00000000	      0.00000000	     -0.00000000	     -0.06626773	      0.36262024	      0.00000000
      0.40797617	      0.00000000	      0.44213265	      0.00000000	      0.00000000	      0.00000000	      0.00000000	     -0.18282210	      0.28603963	      0.00000000	      0.00000000	      0.00000000	    -66.07972394	     -0.19116808	      0.10718117	      0.00000000	      0.00000000	      0.00000000	     60.73647332	      0.00000000	      0.00000000	      0.00000000	     -0.00000000	      0.00000000	     -0.00000000	     -0.06628476	      0.36229928	      0.00000000
      0.40836201	      0.00000000	      0.44165022	      0.00000000	      0.00000000	      0.00000000	      0.00000000	     -0.18288110	      0.28569033	      0.00000000	      0.00000000	      0.00000000	    -66.12143940	     -0.19123020	      0.10706477	      0.00000000	      0.00000000	      0.00000000	     60.76923304	      0.00000000	      0.00000000	      0.00000000	     -0.00000000	      0.00000000	     -0.00000000	     -0.06630619	      0.36189447	      0.00000000
      0.40874784	      0.00000000	      0.44116996	      0.00000000	      0.00000000	      0.00000000	      0.00000000	     -0.18293972	      0.28534261	      0.00000000	      0.00000000	      0.00000000	    -66.16295802	     -0.19129191	      0.10694890	      0.00000000	      0.00000000	      0.00000000	     60.80182676	      0.00000000	      0.00000000	      0.00000000	     -0.00000000	      0.00000000	     -0.00000000	     -0.06632748	      0.36149149	      0.00000000
      0.40904423	      0.00000000	      0.44080252	      0.00000000	      0.00000000	      0.00000000	      0.00000000	     -0.18298449	      0.28507659	      0.00000000	      0.00000000	      0.00000000	    -66.19471815	     -0.19133903	      0.10686026	      0.00000000	      0.00000000	      0.00000000	     60.82675206	      0.00000000	      0.00000000	      0.00000000	     -0.00000000	      0.00000000	     -0.00000000	     -0.06634375	      0.36118317	      0.00000000
      0.40940558	      0.00000000	      0.44035629	      0.00000000	      0.00000000	      0.00000000	      0.00000000	     -0.18303879	      0.28475354	      0.00000000	      0.00000000	      0.00000000	    -66.23328213	     -0.19139616	      0.10675261	      0.00000000	      0.00000000	      0.00000000	     60.85700816	      0.00000000	      0.00000000	      0.00000000	     -0.00000000	      0.00000000	     -0.00000000	     -0.06636347	      0.36080875	      0.00000000
      0.40976694	      0.00000000	      0.43991197	      0.00000000	      0.00000000	      0.00000000	      0.00000000	     -0.18309275	      0.28443188	      0.00000000	      0.00000000	      0.00000000	    -66.27167339	     -0.19145293	      0.10664544	      0.00000000	      0.00000000	      0.00000000	     60.88711917	      0.00000000	      0.00000000	      0.00000000	     -0.00000000	      0.00000000	     -0.00000000	     -0.06638307	      0.36043594	      0.00000000
      0.41012252	      0.00000000	      0.43947662	      0.00000000	      0.00000000	      0.00000000	      0.00000000	     -0.18314554	      0.28411673	      0.00000000	      0.00000000	      0.00000000	    -66.30928276	     -0.19150845	      0.10654043	      0.00000000	      0.00000000	      0.00000000	     60.91660775	      0.00000000	      0.00000000	      0.00000000	     -0.00000000	      0.00000000	     -0.00000000	     -0.06640224	      0.36007065	      0.00000000
      0.41047810	      0.00000000	      0.43904312	      0.00000000	      0.00000000	      0.00000000	      0.00000000	     -0.18319802	      0.28380294	      0.00000000	      0.00000000	      0.00000000	    -66.34672485	     -0.19156363	      0.10643588	      0.00000000	      0.00000000	      0.00000000	     60.94595619	      0.00000000	      0.00000000	      0.00000000	     -0.00000000	      0.00000000	     -0.00000000	     -0.06642130	      0.35970693	      0.00000000
      0.41083748	      0.00000000	      0.43860688	      0.00000000	      0.00000000	      0.00000000	      0.00000000	     -0.18325073	      0.28348717	      0.00000000	      0.00000000	      0.00000000	    -66.38439705	     -0.19161905	      0.10633067	      0.00000000	      0.00000000	      0.00000000	     60.97547604	      0.00000000	      0.00000000	      0.00000000	     -0.00000000	      0.00000000	     -0.00000000	     -0.06644044	      0.35934091	      0.00000000
      0.41119686	      0.00000000	      0.43817254	      0.00000000	      0.00000000	      0.00000000	      0.00000000	     -0.18330314	      0.28317278	      0.00000000	      0.00000000	      0.00000000	    -66.42189835	     -0.19167412	      0.10622592	      0.00000000	      0.00000000	      0.00000000	     61.00485311	      0.00000000	      0.00000000	      0.00000000	     -0.00000000	      0.00000000	     -0.00000000	     -0.06645947	      0.35897648	      0.00000000
      0.41154798	      0.00000000	      0.43775001	      0.00000000	      0.00000000	      0.00000000	      0.00000000	     -0.18335403	      0.28286696	      0.00000000	      0.00000000	      0.00000000	    -66.45837268	     -0.19172759	      0.10612403	      0.00000000	      0.00000000	      0.00000000	     61.03341729	      0.00000000	      0.00000000	      0.00000000	     -0.00000000	      0.00000000	     -0.00000000	     -0.06647794	      0.35862197	      0.00000000
      0.41189910	      0.00000000	      0.43732930	      0.00000000	      0.00000000	      0.00000000	      0.00000000	     -0.18340461	      0.28256246	      0.00000000	      0.00000000	      0.00000000	    -66.49468385	     -0.19178073	      0.10602258	      0.00000000	      0.00000000	      0.00000000	     61.06184553	      0.00000000	      0.00000000	      0.00000000	     -0.00000000	      0.00000000	     -0.00000000	     -0.06649631	      0.35826899	      0.00000000
      0.41225882	      0.00000000	      0.43690015	      0.00000000	      0.00000000	      0.00000000	      0.00000000	     -0.18345613	      0.28225187	      0.00000000	      0.00000000	      0.00000000	    -66.53171578	     -0.19183483	      0.10591910	      0.00000000	      0.00000000	      0.00000000	     61.09082975	      0.00000000	      0.00000000	      0.00000000	     -0.00000000	      0.00000000	     -0.00000000	     -0.06651501	      0.35790893	      0.00000000
      0.41261855	      0.00000000	      0.43647291	      0.00000000	      0.00000000	      0.00000000	      0.00000000	     -0.18350733	      0.28194267	      0.00000000	      0.00000000	      0.00000000	    -66.56857645	     -0.19188859	      0.10581608	      0.00000000	      0.00000000	      0.00000000	     61.11967166	      0.00000000	      0.00000000	      0.00000000	     -0.00000000	      0.00000000	     -0.00000000	     -0.06653360	      0.35755047	      0.00000000
      0.41296356	      0.00000000	      0.43606493	      0.00000000	      0.00000000	      0.00000000	      0.00000000	     -0.18355615	      0.28164743	      0.00000000	      0.00000000	      0.00000000	    -66.60376826	     -0.19193983	      0.10571772	      0.00000000	      0.00000000	      0.00000000	     61.14720015	      0.00000000	      0.00000000	      0.00000000	     -0.00000000	      0.00000000	     -0.00000000	     -0.06655132	      0.35720818	      0.00000000
      0.41330857	      0.00000000	      0.43565871	      0.00000000	      0.00000000	      0.00000000	      0.00000000	     -0.18360468	      0.28135345	      0.00000000	      0.00000000	      0.00000000	    -66.63880253	     -0.19199075	      0.10561977	      0.00000000	      0.00000000	      0.00000000	     61.17459809	      0.00000000	      0.00000000	      0.00000000	     -0.00000000	      0.00000000	     -0.00000000	     -0.06656893	      0.35686737	      0.00000000
      0.41367031	      0.00000000	      0.43523467	      0.00000000	      0.00000000	      0.00000000	      0.00000000	     -0.18365525	      0.28104660	      0.00000000	      0.00000000	      0.00000000	    -66.67536666	     -0.19204380	      0.10551754	      0.00000000	      0.00000000	      0.00000000	     61.20318473	      0.00000000	      0.00000000	      0.00000000	     -0.00000000	      0.00000000	     -0.00000000	     -0.06658728	      0.35651160	      0.00000000
      0.41403205	      0.00000000	      0.43481255	      0.00000000	      0.00000000	      0.00000000	      0.00000000	     -0.18370551	      0.28074115	      0.00000000	      0.00000000	      0.00000000	    -66.71175759	     -0.19209652	      0.10541577	      0.00000000	      0.00000000	      0.00000000	     61.23162824	      0.00000000	      0.00000000	      0.00000000	     -0.00000000	      0.00000000	     -0.00000000	     -0.06660552	      0.35615746	      0.00000000
      0.41436668	      0.00000000	      0.43442379	      0.00000000	      0.00000000	      0.00000000	      0.00000000	     -0.18375172	      0.28045984	      0.00000000	      0.00000000	      0.00000000	    -66.74526696	     -0.19214497	      0.10532204	      0.00000000	      0.00000000	      0.00000000	     61.25781275	      0.00000000	      0.00000000	      0.00000000	     -0.00000000	      0.00000000	     -0.00000000	     -0.06662229	      0.35583130	      0.00000000
      0.41470131	      0.00000000	      0.43403667	      0.00000000	      0.00000000	      0.00000000	      0.00000000	     -0.18379767	      0.28017973	      0.00000000	      0.00000000	      0.00000000	    -66.77862812	     -0.19219314	      0.10522871	      0.00000000	      0.00000000	      0.00000000	     61.28387511	      0.00000000	      0.00000000	      0.00000000	     -0.00000000	      0.00000000	     -0.00000000	     -0.06663896	      0.35550652	      0.00000000
      0.41506619	      0.00000000	      0.43361644	      0.00000000	      0.00000000	      0.00000000	      0.00000000	     -0.18384746	      0.27987566	      0.00000000	      0.00000000	      0.00000000	    -66.81483629	     -0.19224532	      0.10512740	      0.00000000	      0.00000000	      0.00000000	     61.31215453	      0.00000000	      0.00000000	      0.00000000	     -0.00000000	      0.00000000	     -0.00000000	     -0.06665703	      0.35515397	      0.00000000
      0.41543107	      0.00000000	      0.43319818	      0.00000000	      0.00000000	      0.00000000	      0.00000000	     -0.18389695	      0.27957303	      0.00000000	      0.00000000	      0.00000000	    -66.85086826	     -0.19229716	      0.10502657	      0.00000000	      0.00000000	      0.00000000	     61.34028911	      0.00000000	      0.00000000	      0.00000000	     -0.00000000	      0.00000000	     -0.00000000	     -0.06667498	      0.35480306	      0.00000000
      0.41574709	      0.00000000	      0.43283751	      0.00000000	      0.00000000	      0.00000000	      0.00000000	     -0.18393955	      0.27931208	      0.00000000	      0.00000000	      0.00000000	    -66.88193233	     -0.19234178	      0.10493962	      0.00000000	      0.00000000	      0.00000000	     61.36453894	      0.00000000	      0.00000000	      0.00000000	     -0.00000000	      0.00000000	     -0.00000000	     -0.06669043	      0.35450048	      0.00000000
      0.41606310	      0.00000000	      0.43247832	      0.00000000	      0.00000000	      0.00000000	      0.00000000	     -0.18398191	      0.27905220	      0.00000000	      0.00000000	      0.00000000	    -66.91286424	     -0.19238615	      0.10485302	      0.00000000	      0.00000000	      0.00000000	     61.38868042	      0.00000000	      0.00000000	      0.00000000	     -0.00000000	      0.00000000	     -0.00000000	     -0.06670580	      0.35419914	      0.00000000
      0.41642836	      0.00000000	      0.43206499	      0.00000000	      0.00000000	      0.00000000	      0.00000000	     -0.18403059	      0.27875316	      0.00000000	      0.00000000	      0.00000000	    -66.94845127	     -0.19243710	      0.10475337	      0.00000000	      0.00000000	      0.00000000	     61.41644879	      0.00000000	      0.00000000	      0.00000000	     -0.00000000	      0.00000000	     -0.00000000	     -0.06672345	      0.35385238	      0.00000000
      0.41679362	      0.00000000	      0.43165363	      0.00000000	      0.00000000	      0.00000000	      0.00000000	     -0.18407895	      0.27845555	      0.00000000	      0.00000000	      0.00000000	    -66.98386178	     -0.19248772	      0.10465420	      0.00000000	      0.00000000	      0.00000000	     61.44407281	      0.00000000	      0.00000000	      0.00000000	     -0.00000000	      0.00000000	     -0.00000000	     -0.06674099	      0.35350728	      0.00000000
      0.41708161	      0.00000000	      0.43133066	      0.00000000	      0.00000000	      0.00000000	      0.00000000	     -0.18411687	      0.27822190	      0.00000000	      0.00000000	      0.00000000	    -67.01165788	     -0.19252739	      0.10457634	      0.00000000	      0.00000000	      0.00000000	     61.46575224	      0.00000000	      0.00000000	      0.00000000	     -0.00000000	      0.00000000	     -0.00000000	     -0.06675474	      0.35323633	      0.00000000
      0.41745492	      0.00000000	      0.43091385	      0.00000000	      0.00000000	      0.00000000	      0.00000000	     -0.18416573	      0.27792036	      0.00000000	      0.00000000	      0.00000000	    -67.04752397	     -0.19257849	      0.10447585	      0.00000000	      0.00000000	      0.00000000	     61.49372000	      0.00000000	      0.00000000	      0.00000000	     -0.00000000	      0.00000000	     -0.00000000	     -0.06677246	      0.35288666	      0.00000000
      0.41782822	      0.00000000	      0.43049910	      0.00000000	      0.00000000	      0.00000000	      0.00000000	     -0.18421426	      0.27762031	      0.00000000	      0.00000000	      0.00000000	    -67.08320570	     -0.19262924	      0.10437585	      0.00000000	      0.00000000	      0.00000000	     61.52153761	      0.00000000	      0.00000000	      0.00000000	     -0.00000000	      0.00000000	     -0.00000000	     -0.06679005	      0.35253871	      0.00000000
      0.41811976	      0.00000000	      0.43017663	      0.00000000	      0.00000000	      0.00000000	      0.00000000	     -0.18425194	      0.27738703	      0.00000000	      0.00000000	      0.00000000	    -67.11094319	     -0.19266863	      0.10429810	      0.00000000	      0.00000000	      0.00000000	     61.54315754	      0.00000000	      0.00000000	      0.00000000	     -0.00000000	      0.00000000	     -0.00000000	     -0.06680371	      0.35226818	      0.00000000
      0.41841129	      0.00000000	      0.42985541	      0.00000000	      0.00000000	      0.00000000	      0.00000000	     -0.18428943	      0.27715466	      0.00000000	      0.00000000	      0.00000000	    -67.13856826	     -0.19270780	      0.10422065	      0.00000000	      0.00000000	      0.00000000	     61.56468615	      0.00000000	      0.00000000	      0.00000000	     -0.00000000	      0.00000000	     -0.00000000	     -0.06681730	      0.35199871	      0.00000000
      0.41876158	      0.00000000	      0.42947111	      0.00000000	      0.00000000	      0.00000000	      0.00000000	     -0.18433421	      0.27687665	      0.00000000	      0.00000000	      0.00000000	    -67.17161263	     -0.19275459	      0.10412798	      0.00000000	      0.00000000	      0.00000000	     61.59043333	      0.00000000	      0.00000000	      0.00000000	     -0.00000000	      0.00000000	     -0.00000000	     -0.06683353	      0.35167631	      0.00000000
      0.41911187	      0.00000000	      0.42908862	      0.00000000	      0.00000000	      0.00000000	      0.00000000	     -0.18437871	      0.27659996	      0.00000000	      0.00000000	      0.00000000	    -67.20449473	     -0.19280107	      0.10403575	      0.00000000	      0.00000000	      0.00000000	     61.61604901	      0.00000000	      0.00000000	      0.00000000	     -0.00000000	      0.00000000	     -0.00000000	     -0.06684966	      0.35135542	      0.00000000
      0.41942124	      0.00000000	      0.42875231	      0.00000000	      0.00000000	      0.00000000	      0.00000000	     -0.18441778	      0.27635669	      0.00000000	      0.00000000	      0.00000000	    -67.23340023	     -0.19284186	      0.10395465	      0.00000000	      0.00000000	      0.00000000	     61.63856279	      0.00000000	      0.00000000	      0.00000000	     -0.00000000	      0.00000000	     -0.00000000	     -0.06686382	      0.35107330	      0.00000000
      0.41973061	      0.00000000	      0.42841742	      0.00000000	      0.00000000	      0.00000000	      0.00000000	     -0.18445663	      0.27611444	      0.00000000	      0.00000000	      0.00000000	    -67.26217919	     -0.19288241	      0.10387389	      0.00000000	      0.00000000	      0.00000000	     61.66097428	      0.00000000	      0.00000000	      0.00000000	     -0.00000000	      0.00000000	     -0.00000000	     -0.06687790	      0.35079235	      0.00000000
      0.42009053	      0.00000000	      0.42802958	      0.00000000	      0.00000000	      0.00000000	      0.00000000	     -0.18450156	      0.27583389	      0.00000000	      0.00000000	      0.00000000	    -67.29550223	     -0.19292930	      0.10378036	      0.00000000	      0.00000000	      0.00000000	     61.68691993	      0.00000000	      0.00000000	      0.00000000	     -0.00000000	      0.00000000	     -0.00000000	     -0.06689418	      0.35046698	      0.00000000
      0.42045046	      0.00000000	      0.42764365	      0.00000000	      0.00000000	      0.00000000	      0.00000000	     -0.18454619	      0.27555472	      0.00000000	      0.00000000	      0.00000000	    -67.32865404	     -0.19297586	      0.10368727	      0.00000000	      0.00000000	      0.00000000	     61.71272753	      0.00000000	      0.00000000	      0.00000000	     -0.00000000	      0.00000000	     -0.00000000	     -0.06691035	      0.35014322	      0.00000000
      0.42073494	      0.00000000	      0.42733997	      0.00000000	      0.00000000	      0.00000000	      0.00000000	     -0.18458127	      0.27533505	      0.00000000	      0.00000000	      0.00000000	    -67.35473532	     -0.19301243	      0.10361403	      0.00000000	      0.00000000	      0.00000000	     61.73302773	      0.00000000	      0.00000000	      0.00000000	     -0.00000000	      0.00000000	     -0.00000000	     -0.06692306	      0.34988846	      0.00000000
      0.42110400	      0.00000000	      0.42694777	      0.00000000	      0.00000000	      0.00000000	      0.00000000	     -0.18462650	      0.27505136	      0.00000000	      0.00000000	      0.00000000	    -67.38841229	     -0.19305959	      0.10351942	      0.00000000	      0.00000000	      0.00000000	     61.75923590	      0.00000000	      0.00000000	      0.00000000	     -0.00000000	      0.00000000	     -0.00000000	     -0.06693944	      0.34955943	      0.00000000
      0.42147307	      0.00000000	      0.42655757	      0.00000000	      0.00000000	      0.00000000	      0.00000000	     -0.18467142	      0.27476912	      0.00000000	      0.00000000	      0.00000000	    -67.42190929	     -0.19310640	      0.10342529	      0.00000000	      0.00000000	      0.00000000	     61.78529954	      0.00000000	      0.00000000	      0.00000000	     -0.00000000	      0.00000000	     -0.00000000	     -0.06695571	      0.34923210	      0.00000000
      0.42176156	      0.00000000	      0.42625397	      0.00000000	      0.00000000	      0.00000000	      0.00000000	     -0.18470633	      0.27454951	      0.00000000	      0.00000000	      0.00000000	    -67.44796822	     -0.19314277	      0.10335205	      0.00000000	      0.00000000	      0.00000000	     61.80557272	      0.00000000	      0.00000000	      0.00000000	     -0.00000000	      0.00000000	     -0.00000000	     -0.06696836	      0.34897739	      0.00000000
      0.42205005	      0.00000000	      0.42595158	      0.00000000	      0.00000000	      0.00000000	      0.00000000	     -0.18474105	      0.27433079	      0.00000000	      0.00000000	      0.00000000	    -67.47391720	     -0.19317893	      0.10327909	      0.00000000	      0.00000000	      0.00000000	     61.82575784	      0.00000000	      0.00000000	      0.00000000	     -0.00000000	      0.00000000	     -0.00000000	     -0.06698093	      0.34872372	      0.00000000
      0.42239641	      0.00000000	      0.42559017	      0.00000000	      0.00000000	      0.00000000	      0.00000000	     -0.18478249	      0.27406937	      0.00000000	      0.00000000	      0.00000000	    -67.50492586	     -0.19322208	      0.10319188	      0.00000000	      0.00000000	      0.00000000	     61.84987555	      0.00000000	      0.00000000	      0.00000000	     -0.00000000	      0.00000000	     -0.00000000	     -0.06699594	      0.34842052	      0.00000000
      0.42274277	      0.00000000	      0.42523052	      0.00000000	      0.00000000	      0.00000000	      0.00000000	     -0.18482366	      0.27380923	      0.00000000	      0.00000000	      0.00000000	    -67.53577610	     -0.19326493	      0.10310510	      0.00000000	      0.00000000	      0.00000000	     61.87386668	      0.00000000	      0.00000000	      0.00000000	     -0.00000000	      0.00000000	     -0.00000000	     -0.06701085	      0.34811881	      0.00000000
      0.42304843	      0.00000000	      0.42491461	      0.00000000	      0.00000000	      0.00000000	      0.00000000	     -0.18485978	      0.27358072	      0.00000000	      0.00000000	      0.00000000	    -67.56286958	     -0.19330251	      0.10302885	      0.00000000	      0.00000000	      0.00000000	     61.89493365	      0.00000000	      0.00000000	      0.00000000	     -0.00000000	      0.00000000	     -0.00000000	     -0.06702392	      0.34785378	      0.00000000
      0.42335409	      0.00000000	      0.42460007	      0.00000000	      0.00000000	      0.00000000	      0.00000000	     -0.18489569	      0.27335321	      0.00000000	      0.00000000	      0.00000000	    -67.58983972	     -0.19333987	      0.10295294	      0.00000000	      0.00000000	      0.00000000	     61.91590231	      0.00000000	      0.00000000	      0.00000000	     -0.00000000	      0.00000000	     -0.00000000	     -0.06703692	      0.34758991	      0.00000000
      0.42371026	      0.00000000	      0.42423529	      0.00000000	      0.00000000	      0.00000000	      0.00000000	     -0.18493728	      0.27308935	      0.00000000	      0.00000000	      0.00000000	    -67.62111096	     -0.19338311	      0.10286488	      0.00000000	      0.00000000	      0.00000000	     61.94021210	      0.00000000	      0.00000000	      0.00000000	     -0.00000000	      0.00000000	     -0.00000000	     -0.06705197	      0.34728389	      0.00000000
      0.42406643	      0.00000000	      0.42387239	      0.00000000	      0.00000000	      0.00000000	      0.00000000	     -0.18497859	      0.27282685	      0.00000000	      0.00000000	      0.00000000	    -67.65221478	     -0.19342604	      0.10277727	      0.00000000	      0.00000000	      0.00000000	     61.96438881	      0.00000000	      0.00000000	      0.00000000	     -0.00000000	      0.00000000	     -0.00000000	     -0.06706693	      0.34697943	      0.00000000
      0.42434496	      0.00000000	      0.42358989	      0.00000000	      0.00000000	      0.00000000	      0.00000000	     -0.18501070	      0.27262252	      0.00000000	      0.00000000	      0.00000000	    -67.67642162	     -0.19345941	      0.10270906	      0.00000000	      0.00000000	      0.00000000	     61.98320261	      0.00000000	      0.00000000	      0.00000000	     -0.00000000	      0.00000000	     -0.00000000	     -0.06707855	      0.34674244	      0.00000000
      0.42471055	      0.00000000	      0.42322082	      0.00000000	      0.00000000	      0.00000000	      0.00000000	     -0.18505259	      0.27235556	      0.00000000	      0.00000000	      0.00000000	    -67.70804027	     -0.19350293	      0.10261994	      0.00000000	      0.00000000	      0.00000000	     62.00777452	      0.00000000	      0.00000000	      0.00000000	     -0.00000000	      0.00000000	     -0.00000000	     -0.06709371	      0.34643281	      0.00000000
      0.42507615	      0.00000000	      0.42285372	      0.00000000	      0.00000000	      0.00000000	      0.00000000	     -0.18509420	      0.27209002	      0.00000000	      0.00000000	      0.00000000	    -67.73948264	     -0.19354612	      0.10253129	      0.00000000	      0.00000000	      0.00000000	     62.03220681	      0.00000000	      0.00000000	      0.00000000	     -0.00000000	      0.00000000	     -0.00000000	     -0.06710876	      0.34612483	      0.00000000
      0.42536265	      0.00000000	      0.42256742	      0.00000000	      0.00000000	      0.00000000	      0.00000000	     -0.18512660	      0.27188293	      0.00000000	      0.00000000	      0.00000000	    -67.76399924	     -0.19357975	      0.10246213	      0.00000000	      0.00000000	      0.00000000	     62.05125575	      0.00000000	      0.00000000	      0.00000000	     -0.00000000	      0.00000000	     -0.00000000	     -0.06712048	      0.34588464	      0.00000000
      0.42564914	      0.00000000	      0.42228232	      0.00000000	      0.00000000	      0.00000000	      0.00000000	     -0.18515882	      0.27167670	      0.00000000	      0.00000000	      0.00000000	    -67.78840762	     -0.19361319	      0.10239326	      0.00000000	      0.00000000	      0.00000000	     62.07021920	      0.00000000	      0.00000000	      0.00000000	     -0.00000000	      0.00000000	     -0.00000000	     -0.06713214	      0.34564546	      0.00000000
      0.42599054	      0.00000000	      0.42194418	      0.00000000	      0.00000000	      0.00000000	      0.00000000	     -0.18519699	      0.27143210	      0.00000000	      0.00000000	      0.00000000	    -67.81735191	     -0.19365278	      0.10231156	      0.00000000	      0.00000000	      0.00000000	     62.09270501	      0.00000000	      0.00000000	      0.00000000	     -0.00000000	      0.00000000	     -0.00000000	     -0.06714595	      0.34536177	      0.00000000
      0.42633194	      0.00000000	      0.42160775	      0.00000000	      0.00000000	      0.00000000	      0.00000000	     -0.18523491	      0.27118874	      0.00000000	      0.00000000	      0.00000000	    -67.84614260	     -0.19369210	      0.10223027	      0.00000000	      0.00000000	      0.00000000	     62.11506976	      0.00000000	      0.00000000	      0.00000000	     -0.00000000	      0.00000000	     -0.00000000	     -0.06715966	      0.34507952	      0.00000000
      0.42663858	      0.00000000	      0.42130703	      0.00000000	      0.00000000	      0.00000000	      0.00000000	     -0.18526876	      0.27097121	      0.00000000	      0.00000000	      0.00000000	    -67.87187086	     -0.19372718	      0.10215759	      0.00000000	      0.00000000	      0.00000000	     62.13505428	      0.00000000	      0.00000000	      0.00000000	     -0.00000000	      0.00000000	     -0.00000000	     -0.06717190	      0.34482723	      0.00000000
      0.42694521	      0.00000000	      0.42100770	      0.00000000	      0.00000000	      0.00000000	      0.00000000	     -0.18530241	      0.27075468	      0.00000000	      0.00000000	      0.00000000	    -67.89747526	     -0.19376204	      0.10208524	      0.00000000	      0.00000000	      0.00000000	     62.15494143	      0.00000000	      0.00000000	      0.00000000	     -0.00000000	      0.00000000	     -0.00000000	     -0.06718407	      0.34457610	      0.00000000
      0.42729811	      0.00000000	      0.42066493	      0.00000000	      0.00000000	      0.00000000	      0.00000000	     -0.18534089	      0.27050672	      0.00000000	      0.00000000	      0.00000000	    -67.92678912	     -0.19380188	      0.10200237	      0.00000000	      0.00000000	      0.00000000	     62.17770846	      0.00000000	      0.00000000	      0.00000000	     -0.00000000	      0.00000000	     -0.00000000	     -0.06719798	      0.34428851	      0.00000000
      0.42765101	      0.00000000	      0.42032398	      0.00000000	      0.00000000	      0.00000000	      0.00000000	     -0.18537910	      0.27026008	      0.00000000	      0.00000000	      0.00000000	    -67.95593899	     -0.19384144	      0.10191993	      0.00000000	      0.00000000	      0.00000000	     62.20034691	      0.00000000	      0.00000000	      0.00000000	     -0.00000000	      0.00000000	     -0.00000000	     -0.06721179	      0.34400246	      0.00000000
      0.42792962	      0.00000000	      0.42005609	      0.00000000	      0.00000000	      0.00000000	      0.00000000	     -0.18540909	      0.27006629	      0.00000000	      0.00000000	      0.00000000	    -67.97883729	     -0.19387247	      0.10185514	      0.00000000	      0.00000000	      0.00000000	     62.21812950	      0.00000000	      0.00000000	      0.00000000	     -0.00000000	      0.00000000	     -0.00000000	     -0.06722263	      0.34377771	      0.00000000
      0.42829195	      0.00000000	      0.41970942	      0.00000000	      0.00000000	      0.00000000	      0.00000000	     -0.18544784	      0.26981549	      0.00000000	      0.00000000	      0.00000000	    -68.00846318	     -0.19391255	      0.10177128	      0.00000000	      0.00000000	      0.00000000	     62.24113583	      0.00000000	      0.00000000	      0.00000000	     -0.00000000	      0.00000000	     -0.00000000	     -0.06723664	      0.34348685	      0.00000000
      0.42865429	      0.00000000	      0.41936468	      0.00000000	      0.00000000	      0.00000000	      0.00000000	     -0.18548631	      0.26956609	      0.00000000	      0.00000000	      0.00000000	    -68.03791632	     -0.19395233	      0.10168787	      0.00000000	      0.00000000	      0.00000000	     62.26400720	      0.00000000	      0.00000000	      0.00000000	     -0.00000000	      0.00000000	     -0.00000000	     -0.06725054	      0.34319760	      0.00000000
      0.42893788	      0.00000000	      0.41909619	      0.00000000	      0.00000000	      0.00000000	      0.00000000	     -0.18551623	      0.26937185	      0.00000000	      0.00000000	      0.00000000	    -68.06084844	     -0.19398326	      0.10162290	      0.00000000	      0.00000000	      0.00000000	     62.28181436	      0.00000000	      0.00000000	      0.00000000	     -0.00000000	      0.00000000	     -0.00000000	     -0.06726135	      0.34297234	      0.00000000
      0.42922148	      0.00000000	      0.41882889	      0.00000000	      0.00000000	      0.00000000	      0.00000000	     -0.18554599	      0.26917847	      0.00000000	      0.00000000	      0.00000000	    -68.08367479	     -0.19401400	      0.10155821	      0.00000000	      0.00000000	      0.00000000	     62.29953908	      0.00000000	      0.00000000	      0.00000000	     -0.00000000	      0.00000000	     -0.00000000	     -0.06727210	      0.34274806	      0.00000000
      0.42956054	      0.00000000	      0.41851086	      0.00000000	      0.00000000	      0.00000000	      0.00000000	     -0.18558134	      0.26894837	      0.00000000	      0.00000000	      0.00000000	    -68.11082683	     -0.19405051	      0.10148122	      0.00000000	      0.00000000	      0.00000000	     62.32062248	      0.00000000	      0.00000000	      0.00000000	     -0.00000000	      0.00000000	     -0.00000000	     -0.06728488	      0.34248122	      0.00000000
      0.42989960	      0.00000000	      0.41819452	      0.00000000	      0.00000000	      0.00000000	      0.00000000	     -0.18561646	      0.26871950	      0.00000000	      0.00000000	      0.00000000	    -68.13782773	     -0.19408676	      0.10140462	      0.00000000	      0.00000000	      0.00000000	     62.34158837	      0.00000000	      0.00000000	      0.00000000	     -0.00000000	      0.00000000	     -0.00000000	     -0.06729756	      0.34221579	      0.00000000
      0.43019968	      0.00000000	      0.41791595	      0.00000000	      0.00000000	      0.00000000	      0.00000000	     -0.18564734	      0.26851794	      0.00000000	      0.00000000	      0.00000000	    -68.16159836	     -0.19411863	      0.10133715	      0.00000000	      0.00000000	      0.00000000	     62.36004600	      0.00000000	      0.00000000	      0.00000000	     -0.00000000	      0.00000000	     -0.00000000	     -0.06730871	      0.34198206	      0.00000000
      0.43049976	      0.00000000	      0.41763871	      0.00000000	      0.00000000	      0.00000000	      0.00000000	     -0.18567804	      0.26831734	      0.00000000	      0.00000000	      0.00000000	    -68.18525066	     -0.19415029	      0.10126999	      0.00000000	      0.00000000	      0.00000000	     62.37841187	      0.00000000	      0.00000000	      0.00000000	     -0.00000000	      0.00000000	     -0.00000000	     -0.06731980	      0.34174943	      0.00000000
      0.43084965	      0.00000000	      0.41731711	      0.00000000	      0.00000000	      0.00000000	      0.00000000	     -0.18571360	      0.26808464	      0.00000000	      0.00000000	      0.00000000	    -68.21268003	     -0.19418695	      0.10119207	      0.00000000	      0.00000000	      0.00000000	     62.39971088	      0.00000000	      0.00000000	      0.00000000	     -0.00000000	      0.00000000	     -0.00000000	     -0.06733264	      0.34147958	      0.00000000
      0.43119955	      0.00000000	      0.41699730	      0.00000000	      0.00000000	      0.00000000	      0.00000000	     -0.18574891	      0.26785323	      0.00000000	      0.00000000	      0.00000000	    -68.23994860	     -0.19422333	      0.10111456	      0.00000000	      0.00000000	      0.00000000	     62.42088549	      0.00000000	      0.00000000	      0.00000000	     -0.00000000	      0.00000000	     -0.00000000	     -0.06734539	      0.34121123	      0.00000000
      0.43146393	      0.00000000	      0.41675685	      0.00000000	      0.00000000	      0.00000000	      0.00000000	     -0.18577542	      0.26767923	      0.00000000	      0.00000000	      0.00000000	    -68.26044617	     -0.19425064	      0.10105627	      0.00000000	      0.00000000	      0.00000000	     62.43680269	      0.00000000	      0.00000000	      0.00000000	     -0.00000000	      0.00000000	     -0.00000000	     -0.06735496	      0.34100946	      0.00000000
      0.43182449	      0.00000000	      0.41643056	      0.00000000	      0.00000000	      0.00000000	      0.00000000	     -0.18581135	      0.26744311	      0.00000000	      0.00000000	      0.00000000	    -68.28825297	     -0.19428763	      0.10097715	      0.00000000	      0.00000000	      0.00000000	     62.45839651	      0.00000000	      0.00000000	      0.00000000	     -0.00000000	      0.00000000	     -0.00000000	     -0.06736792	      0.34073567	      0.00000000
      0.43218506	      0.00000000	      0.41610618	      0.00000000	      0.00000000	      0.00000000	      0.00000000	     -0.18584701	      0.26720837	      0.00000000	      0.00000000	      0.00000000	    -68.31588917	     -0.19432434	      0.10089847	      0.00000000	      0.00000000	      0.00000000	     62.47985881	      0.00000000	      0.00000000	      0.00000000	     -0.00000000	      0.00000000	     -0.00000000	     -0.06738080	      0.34046347	      0.00000000
      0.43247921	      0.00000000	      0.41584296	      0.00000000	      0.00000000	      0.00000000	      0.00000000	     -0.18587592	      0.26701787	      0.00000000	      0.00000000	      0.00000000	    -68.33830841	     -0.19435406	      0.10083461	      0.00000000	      0.00000000	      0.00000000	     62.49727047	      0.00000000	      0.00000000	      0.00000000	     -0.00000000	      0.00000000	     -0.00000000	     -0.06739122	      0.34024259	      0.00000000
      0.43277335	      0.00000000	      0.41558101	      0.00000000	      0.00000000	      0.00000000	      0.00000000	     -0.18590464	      0.26682829	      0.00000000	      0.00000000	      0.00000000	    -68.36061416	     -0.19438360	      0.10077104	      0.00000000	      0.00000000	      0.00000000	     62.51459487	      0.00000000	      0.00000000	      0.00000000	     -0.00000000	      0.00000000	     -0.00000000	     -0.06740159	      0.34002277	      0.00000000
      0.43309074	      0.00000000	      0.41529979	      0.00000000	      0.00000000	      0.00000000	      0.00000000	     -0.18593544	      0.26662475	      0.00000000	      0.00000000	      0.00000000	    -68.38455471	     -0.19441525	      0.10070277	      0.00000000	      0.00000000	      0.00000000	     62.53319005	      0.00000000	      0.00000000	      0.00000000	     -0.00000000	      0.00000000	     -0.00000000	     -0.06741270	      0.33978678	      0.00000000
      0.43340812	      0.00000000	      0.41502004	      0.00000000	      0.00000000	      0.00000000	      0.00000000	     -0.18596604	      0.26642227	      0.00000000	      0.00000000	      0.00000000	    -68.40836321	     -0.19444668	      0.10063485	      0.00000000	      0.00000000	      0.00000000	     62.55168393	      0.00000000	      0.00000000	      0.00000000	     -0.00000000	      0.00000000	     -0.00000000	     -0.06742374	      0.33955201	      0.00000000
      0.43374324	      0.00000000	      0.41472626	      0.00000000	      0.00000000	      0.00000000	      0.00000000	     -0.18599813	      0.26620963	      0.00000000	      0.00000000	      0.00000000	    -68.43335861	     -0.19447963	      0.10056349	      0.00000000	      0.00000000	      0.00000000	     62.57110126	      0.00000000	      0.00000000	      0.00000000	     -0.00000000	      0.00000000	     -0.00000000	     -0.06743531	      0.33930547	      0.00000000
      0.43407835	      0.00000000	      0.41443412	      0.00000000	      0.00000000	      0.00000000	      0.00000000	     -0.18603000	      0.26599816	      0.00000000	      0.00000000	      0.00000000	    -68.45820688	     -0.19451233	      0.10049251	      0.00000000	      0.00000000	      0.00000000	     62.59040598	      0.00000000	      0.00000000	      0.00000000	     -0.00000000	      0.00000000	     -0.00000000	     -0.06744680	      0.33906030	      0.00000000
      0.43439742	      0.00000000	      0.41415750	      0.00000000	      0.00000000	      0.00000000	      0.00000000	     -0.18606013	      0.26579792	      0.00000000	      0.00000000	      0.00000000	    -68.48172828	     -0.19454324	      0.10042528	      0.00000000	      0.00000000	      0.00000000	     62.60868155	      0.00000000	      0.00000000	      0.00000000	     -0.00000000	      0.00000000	     -0.00000000	     -0.06745766	      0.33882815	      0.00000000
      0.43471648	      0.00000000	      0.41388237	      0.00000000	      0.00000000	      0.00000000	      0.00000000	     -0.18609006	      0.26559874	      0.00000000	      0.00000000	      0.00000000	    -68.50511640	     -0.19457392	      0.10035839	      0.00000000	      0.00000000	      0.00000000	     62.62685534	      0.00000000	      0.00000000	      0.00000000	     -0.00000000	      0.00000000	     -0.00000000	     -0.06746845	      0.33859724	      0.00000000
      0.43505845	      0.00000000	      0.41358914	      0.00000000	      0.00000000	      0.00000000	      0.00000000	     -0.18612191	      0.26538645	      0.00000000	      0.00000000	      0.00000000	    -68.53003561	     -0.19460656	      0.10028708	      0.00000000	      0.00000000	      0.00000000	     62.64622100	      0.00000000	      0.00000000	      0.00000000	     -0.00000000	      0.00000000	     -0.00000000	     -0.06747993	      0.33835114	      0.00000000
      0.43540042	      0.00000000	      0.41329761	      0.00000000	      0.00000000	      0.00000000	      0.00000000	     -0.18615354	      0.26517538	      0.00000000	      0.00000000	      0.00000000	    -68.55480181	     -0.19463894	      0.10021615	      0.00000000	      0.00000000	      0.00000000	     62.66547010	      0.00000000	      0.00000000	      0.00000000	     -0.00000000	      0.00000000	     -0.00000000	     -0.06749133	      0.33810646	      0.00000000
      0.43570371	      0.00000000	      0.41304049	      0.00000000	      0.00000000	      0.00000000	      0.00000000	     -0.18618139	      0.26498921	      0.00000000	      0.00000000	      0.00000000	    -68.57663871	     -0.19466745	      0.10015358	      0.00000000	      0.00000000	      0.00000000	     62.68244456	      0.00000000	      0.00000000	      0.00000000	     -0.00000000	      0.00000000	     -0.00000000	     -0.06750137	      0.33789065	      0.00000000
      0.43600700	      0.00000000	      0.41278470	      0.00000000	      0.00000000	      0.00000000	      0.00000000	     -0.18620907	      0.26480400	      0.00000000	      0.00000000	      0.00000000	    -68.59835533	     -0.19469577	      0.10009130	      0.00000000	      0.00000000	      0.00000000	     62.69932760	      0.00000000	      0.00000000	      0.00000000	     -0.00000000	      0.00000000	     -0.00000000	     -0.06751134	      0.33767597	      0.00000000
      0.43635367	      0.00000000	      0.41249398	      0.00000000	      0.00000000	      0.00000000	      0.00000000	     -0.18624048	      0.26459348	      0.00000000	      0.00000000	      0.00000000	    -68.62303084	     -0.19472789	      0.10002050	      0.00000000	      0.00000000	      0.00000000	     62.71851366	      0.00000000	      0.00000000	      0.00000000	     -0.00000000	      0.00000000	     -0.00000000	     -0.06752265	      0.33743195	      0.00000000
      0.43670034	      0.00000000	      0.41220501	      0.00000000	      0.00000000	      0.00000000	      0.00000000	     -0.18627166	      0.26438421	      0.00000000	      0.00000000	      0.00000000	    -68.64754931	     -0.19475975	      0.09995010	      0.00000000	      0.00000000	      0.00000000	     62.73758064	      0.00000000	      0.00000000	      0.00000000	     -0.00000000	      0.00000000	     -0.00000000	     -0.06753388	      0.33718939	      0.00000000
      0.43695988	      0.00000000	      0.41198981	      0.00000000	      0.00000000	      0.00000000	      0.00000000	     -0.18629485	      0.26422836	      0.00000000	      0.00000000	      0.00000000	    -68.66580266	     -0.19478343	      0.09989765	      0.00000000	      0.00000000	      0.00000000	     62.75177759	      0.00000000	      0.00000000	      0.00000000	     -0.00000000	      0.00000000	     -0.00000000	     -0.06754223	      0.33700876	      0.00000000
      0.43731723	      0.00000000	      0.41169513	      0.00000000	      0.00000000	      0.00000000	      0.00000000	     -0.18632657	      0.26401493	      0.00000000	      0.00000000	      0.00000000	    -68.69079094	     -0.19481581	      0.09982580	      0.00000000	      0.00000000	      0.00000000	     62.77121585	      0.00000000	      0.00000000	      0.00000000	     -0.00000000	      0.00000000	     -0.00000000	     -0.06755365	      0.33676139	      0.00000000
      0.43767458	      0.00000000	      0.41140230	      0.00000000	      0.00000000	      0.00000000	      0.00000000	     -0.18635804	      0.26380283	      0.00000000	      0.00000000	      0.00000000	    -68.71561250	     -0.19484791	      0.09975437	      0.00000000	      0.00000000	      0.00000000	     62.79052813	      0.00000000	      0.00000000	      0.00000000	     -0.00000000	      0.00000000	     -0.00000000	     -0.06756498	      0.33651558	      0.00000000
      0.43796082	      0.00000000	      0.41116908	      0.00000000	      0.00000000	      0.00000000	      0.00000000	     -0.18638306	      0.26363389	      0.00000000	      0.00000000	      0.00000000	    -68.73537478	     -0.19487343	      0.09969746	      0.00000000	      0.00000000	      0.00000000	     62.80590688	      0.00000000	      0.00000000	      0.00000000	     -0.00000000	      0.00000000	     -0.00000000	     -0.06757399	      0.33631980	      0.00000000
      0.43824707	      0.00000000	      0.41093705	      0.00000000	      0.00000000	      0.00000000	      0.00000000	     -0.18640794	      0.26346580	      0.00000000	      0.00000000	      0.00000000	    -68.75503018	     -0.19489878	      0.09964082	      0.00000000	      0.00000000	      0.00000000	     62.82120503	      0.00000000	      0.00000000	      0.00000000	     -0.00000000	      0.00000000	     -0.00000000	     -0.06758294	      0.33612502	      0.00000000
      0.43856198	      0.00000000	      0.41068315	      0.00000000	      0.00000000	      0.00000000	      0.00000000	     -0.18643512	      0.26328187	      0.00000000	      0.00000000	      0.00000000	    -68.77653090	     -0.19492646	      0.09957881	      0.00000000	      0.00000000	      0.00000000	     62.83794256	      0.00000000	      0.00000000	      0.00000000	     -0.00000000	      0.00000000	     -0.00000000	     -0.06759272	      0.33591187	      0.00000000
      0.43887689	      0.00000000	      0.41043070	      0.00000000	      0.00000000	      0.00000000	      0.00000000	     -0.18646211	      0.26309896	      0.00000000	      0.00000000	      0.00000000	    -68.79790233	     -0.19495394	      0.09951714	      0.00000000	      0.00000000	      0.00000000	     62.85458282	      0.00000000	      0.00000000	      0.00000000	     -0.00000000	      0.00000000	     -0.00000000	     -0.06760243	      0.33569993	      0.00000000
      0.43920537	      0.00000000	      0.41016891	      0.00000000	      0.00000000	      0.00000000	      0.00000000	     -0.18649007	      0.26290928	      0.00000000	      0.00000000	      0.00000000	    -68.82005667	     -0.19498238	      0.09945315	      0.00000000	      0.00000000	      0.00000000	     62.87183640	      0.00000000	      0.00000000	      0.00000000	     -0.00000000	      0.00000000	     -0.00000000	     -0.06761249	      0.33548014	      0.00000000
      0.43953385	      0.00000000	      0.40990869	      0.00000000	      0.00000000	      0.00000000	      0.00000000	     -0.18651782	      0.26272071	      0.00000000	      0.00000000	      0.00000000	    -68.84207043	     -0.19501059	      0.09938952	      0.00000000	      0.00000000	      0.00000000	     62.88898447	      0.00000000	      0.00000000	      0.00000000	     -0.00000000	      0.00000000	     -0.00000000	     -0.06762247	      0.33526166	      0.00000000
      0.43985281	      0.00000000	      0.40965750	      0.00000000	      0.00000000	      0.00000000	      0.00000000	     -0.18654457	      0.26253868	      0.00000000	      0.00000000	      0.00000000	    -68.86331186	     -0.19503777	      0.09932807	      0.00000000	      0.00000000	      0.00000000	     62.90553483	      0.00000000	      0.00000000	      0.00000000	     -0.00000000	      0.00000000	     -0.00000000	     -0.06763208	      0.33505077	      0.00000000
      0.44017178	      0.00000000	      0.40940780	      0.00000000	      0.00000000	      0.00000000	      0.00000000	     -0.18657112	      0.26235770	      0.00000000	      0.00000000	      0.00000000	    -68.88442084	     -0.19506474	      0.09926695	      0.00000000	      0.00000000	      0.00000000	     62.92198600	      0.00000000	      0.00000000	      0.00000000	     -0.00000000	      0.00000000	     -0.00000000	     -0.06764163	      0.33484110	      0.00000000
      0.44050626	      0.00000000	      0.40914752	      0.00000000	      0.00000000	      0.00000000	      0.00000000	     -0.18659877	      0.26216905	      0.00000000	      0.00000000	      0.00000000	    -68.90641510	     -0.19509279	      0.09920322	      0.00000000	      0.00000000	      0.00000000	     62.93913155	      0.00000000	      0.00000000	      0.00000000	     -0.00000000	      0.00000000	     -0.00000000	     -0.06765157	      0.33462256	      0.00000000
      0.44084075	      0.00000000	      0.40888886	      0.00000000	      0.00000000	      0.00000000	      0.00000000	     -0.18662620	      0.26198155	      0.00000000	      0.00000000	      0.00000000	    -68.92826382	     -0.19512061	      0.09913985	      0.00000000	      0.00000000	      0.00000000	     62.95616833	      0.00000000	      0.00000000	      0.00000000	     -0.00000000	      0.00000000	     -0.00000000	     -0.06766143	      0.33440537	      0.00000000
      0.44114878	      0.00000000	      0.40865210	      0.00000000	      0.00000000	      0.00000000	      0.00000000	     -0.18665128	      0.26180991	      0.00000000	      0.00000000	      0.00000000	    -68.94825571	     -0.19514603	      0.09908181	      0.00000000	      0.00000000	      0.00000000	     62.97176153	      0.00000000	      0.00000000	      0.00000000	     -0.00000000	      0.00000000	     -0.00000000	     -0.06767044	      0.33420655	      0.00000000
      0.44145681	      0.00000000	      0.40841671	      0.00000000	      0.00000000	      0.00000000	      0.00000000	     -0.18667618	      0.26163925	      0.00000000	      0.00000000	      0.00000000	    -68.96812426	     -0.19517125	      0.09902409	      0.00000000	      0.00000000	      0.00000000	     62.98726275	      0.00000000	      0.00000000	      0.00000000	     -0.00000000	      0.00000000	     -0.00000000	     -0.06767938	      0.33400888	      0.00000000
      0.44179783	      0.00000000	      0.40815772	      0.00000000	      0.00000000	      0.00000000	      0.00000000	     -0.18670354	      0.26145147	      0.00000000	      0.00000000	      0.00000000	    -68.98997655	     -0.19519894	      0.09896054	      0.00000000	      0.00000000	      0.00000000	     63.00431675	      0.00000000	      0.00000000	      0.00000000	     -0.00000000	      0.00000000	     -0.00000000	     -0.06768921	      0.33379139	      0.00000000
      0.44213884	      0.00000000	      0.40790041	      0.00000000	      0.00000000	      0.00000000	      0.00000000	     -0.18673069	      0.26126488	      0.00000000	      0.00000000	      0.00000000	    -69.01167779	     -0.19522640	      0.09889737	      0.00000000	      0.00000000	      0.00000000	     63.02125837	      0.00000000	      0.00000000	      0.00000000	     -0.00000000	      0.00000000	     -0.00000000	     -0.06769896	      0.33357530	      0.00000000
      0.44241355	      0.00000000	      0.40769435	      0.00000000	      0.00000000	      0.00000000	      0.00000000	     -0.18675240	      0.26111544	      0.00000000	      0.00000000	      0.00000000	    -69.02904994	     -0.19524834	      0.09884675	      0.00000000	      0.00000000	      0.00000000	     63.03482449	      0.00000000	      0.00000000	      0.00000000	     -0.00000000	      0.00000000	     -0.00000000	     -0.06770675	      0.33340224	      0.00000000
      0.44276679	      0.00000000	      0.40743099	      0.00000000	      0.00000000	      0.00000000	      0.00000000	     -0.18678011	      0.26092443	      0.00000000	      0.00000000	      0.00000000	    -69.05124406	     -0.19527633	      0.09878203	      0.00000000	      0.00000000	      0.00000000	     63.05216168	      0.00000000	      0.00000000	      0.00000000	     -0.00000000	      0.00000000	     -0.00000000	     -0.06771670	      0.33318105	      0.00000000
      0.44312004	      0.00000000	      0.40716944	      0.00000000	      0.00000000	      0.00000000	      0.00000000	     -0.18680760	      0.26073470	      0.00000000	      0.00000000	      0.00000000	    -69.07327629	     -0.19530407	      0.09871771	      0.00000000	      0.00000000	      0.00000000	     63.06937881	      0.00000000	      0.00000000	      0.00000000	     -0.00000000	      0.00000000	     -0.00000000	     -0.06772657	      0.33296137	      0.00000000
      0.44339561	      0.00000000	      0.40696664	      0.00000000	      0.00000000	      0.00000000	      0.00000000	     -0.18682888	      0.26058758	      0.00000000	      0.00000000	      0.00000000	    -69.09035222	     -0.19532554	      0.09866781	      0.00000000	      0.00000000	      0.00000000	     63.08272740	      0.00000000	      0.00000000	      0.00000000	     -0.00000000	      0.00000000	     -0.00000000	     -0.06773420	      0.33279103	      0.00000000
      0.44367119	      0.00000000	      0.40676494	      0.00000000	      0.00000000	      0.00000000	      0.00000000	     -0.18685002	      0.26044124	      0.00000000	      0.00000000	      0.00000000	    -69.10732969	     -0.19534685	      0.09861816	      0.00000000	      0.00000000	      0.00000000	     63.09600313	      0.00000000	      0.00000000	      0.00000000	     -0.00000000	      0.00000000	     -0.00000000	     -0.06774179	      0.33262160	      0.00000000
      0.44399978	      0.00000000	      0.40652587	      0.00000000	      0.00000000	      0.00000000	      0.00000000	     -0.18687505	      0.26026777	      0.00000000	      0.00000000	      0.00000000	    -69.12744464	     -0.19537206	      0.09855928	      0.00000000	      0.00000000	      0.00000000	     63.11173771	      0.00000000	      0.00000000	      0.00000000	     -0.00000000	      0.00000000	     -0.00000000	     -0.06775076	      0.33242078	      0.00000000
      0.44432838	      0.00000000	      0.40628835	      0.00000000	      0.00000000	      0.00000000	      0.00000000	     -0.18689988	      0.26009541	      0.00000000	      0.00000000	      0.00000000	    -69.14741973	     -0.19539705	      0.09850074	      0.00000000	      0.00000000	      0.00000000	     63.12736900	      0.00000000	      0.00000000	      0.00000000	     -0.00000000	      0.00000000	     -0.00000000	     -0.06775967	      0.33222126	      0.00000000
      0.44461220	      0.00000000	      0.40608445	      0.00000000	      0.00000000	      0.00000000	      0.00000000	     -0.18692117	      0.25994742	      0.00000000	      0.00000000	      0.00000000	    -69.16456094	     -0.19541847	      0.09845045	      0.00000000	      0.00000000	      0.00000000	     63.14078769	      0.00000000	      0.00000000	      0.00000000	     -0.00000000	      0.00000000	     -0.00000000	     -0.06776730	      0.33204996	      0.00000000
      0.44496335	      0.00000000	      0.40583379	      0.00000000	      0.00000000	      0.00000000	      0.00000000	     -0.18694731	      0.25976548	      0.00000000	      0.00000000	      0.00000000	    -69.18562346	     -0.19544473	      0.09838860	      0.00000000	      0.00000000	      0.00000000	     63.15728270	      0.00000000	      0.00000000	      0.00000000	     -0.00000000	      0.00000000	     -0.00000000	     -0.06777667	      0.33183938	      0.00000000
      0.44531449	      0.00000000	      0.40558490	      0.00000000	      0.00000000	      0.00000000	      0.00000000	     -0.18697322	      0.25958481	      0.00000000	      0.00000000	      0.00000000	    -69.20652647	     -0.19547076	      0.09832715	      0.00000000	      0.00000000	      0.00000000	     63.17366027	      0.00000000	      0.00000000	      0.00000000	     -0.00000000	      0.00000000	     -0.00000000	     -0.06778596	      0.33163027	      0.00000000
      0.44557757	      0.00000000	      0.40539960	      0.00000000	      0.00000000	      0.00000000	      0.00000000	     -0.18699249	      0.25945027	      0.00000000	      0.00000000	      0.00000000	    -69.22208235	     -0.19549009	      0.09828136	      0.00000000	      0.00000000	      0.00000000	     63.18585336	      0.00000000	      0.00000000	      0.00000000	     -0.00000000	      0.00000000	     -0.00000000	     -0.06779286	      0.33147458	      0.00000000
      0.44591534	      0.00000000	      0.40516315	      0.00000000	      0.00000000	      0.00000000	      0.00000000	     -0.18701705	      0.25927858	      0.00000000	      0.00000000	      0.00000000	    -69.24192401	     -0.19551472	      0.09822290	      0.00000000	      0.00000000	      0.00000000	     63.20141217	      0.00000000	      0.00000000	      0.00000000	     -0.00000000	      0.00000000	     -0.00000000	     -0.06780166	      0.33127591	      0.00000000
      0.44625311	      0.00000000	      0.40492834	      0.00000000	      0.00000000	      0.00000000	      0.00000000	     -0.18704141	      0.25910805	      0.00000000	      0.00000000	      0.00000000	    -69.26161827	     -0.19553912	      0.09816481	      0.00000000	      0.00000000	      0.00000000	     63.21686277	      0.00000000	      0.00000000	      0.00000000	     -0.00000000	      0.00000000	     -0.00000000	     -0.06781038	      0.33107860	      0.00000000
      0.44648145	      0.00000000	      0.40477053	      0.00000000	      0.00000000	      0.00000000	      0.00000000	     -0.18705775	      0.25899344	      0.00000000	      0.00000000	      0.00000000	    -69.27484798	     -0.19555548	      0.09812574	      0.00000000	      0.00000000	      0.00000000	     63.22724606	      0.00000000	      0.00000000	      0.00000000	     -0.00000000	      0.00000000	     -0.00000000	     -0.06781623	      0.33094599	      0.00000000
      0.44683994	      0.00000000	      0.40452428	      0.00000000	      0.00000000	      0.00000000	      0.00000000	     -0.18708323	      0.25881457	      0.00000000	      0.00000000	      0.00000000	    -69.29548380	     -0.19558097	      0.09806474	      0.00000000	      0.00000000	      0.00000000	     63.24344908	      0.00000000	      0.00000000	      0.00000000	     -0.00000000	      0.00000000	     -0.00000000	     -0.06782535	      0.33073905	      0.00000000
      0.44719844	      0.00000000	      0.40427987	      0.00000000	      0.00000000	      0.00000000	      0.00000000	     -0.18710848	      0.25863700	      0.00000000	      0.00000000	      0.00000000	    -69.31595378	     -0.19560621	      0.09800415	      0.00000000	      0.00000000	      0.00000000	     63.25953071	      0.00000000	      0.00000000	      0.00000000	     -0.00000000	      0.00000000	     -0.00000000	     -0.06783439	      0.33053365	      0.00000000
      0.44744831	      0.00000000	      0.40411062	      0.00000000	      0.00000000	      0.00000000	      0.00000000	     -0.18712595	      0.25851402	      0.00000000	      0.00000000	      0.00000000	    -69.33012314	     -0.19562365	      0.09796216	      0.00000000	      0.00000000	      0.00000000	     63.27066778	      0.00000000	      0.00000000	      0.00000000	     -0.00000000	      0.00000000	     -0.00000000	     -0.06784064	      0.33039140	      0.00000000
      0.44769818	      0.00000000	      0.40394225	      0.00000000	      0.00000000	      0.00000000	      0.00000000	     -0.18714330	      0.25839167	      0.00000000	      0.00000000	      0.00000000	    -69.34421202	     -0.19564097	      0.09792037	      0.00000000	      0.00000000	      0.00000000	     63.28174604	      0.00000000	      0.00000000	      0.00000000	     -0.00000000	      0.00000000	     -0.00000000	     -0.06784685	      0.33024989	      0.00000000
      0.44801719	      0.00000000	      0.40372860	      0.00000000	      0.00000000	      0.00000000	      0.00000000	     -0.18716530	      0.25823639	      0.00000000	      0.00000000	      0.00000000	    -69.36208251	     -0.19566290	      0.09786730	      0.00000000	      0.00000000	      0.00000000	     63.29580443	      0.00000000	      0.00000000	      0.00000000	     -0.00000000	      0.00000000	     -0.00000000	     -0.06785471	      0.33007031	      0.00000000
      0.44833620	      0.00000000	      0.40351641	      0.00000000	      0.00000000	      0.00000000	      0.00000000	     -0.18718711	      0.25808215	      0.00000000	      0.00000000	      0.00000000	    -69.37982192	     -0.19568463	      0.09781456	      0.00000000	      0.00000000	      0.00000000	     63.30976721	      0.00000000	      0.00000000	      0.00000000	     -0.00000000	      0.00000000	     -0.00000000	     -0.06786251	      0.32989195	      0.00000000
      0.44862669	      0.00000000	      0.40332445	      0.00000000	      0.00000000	      0.00000000	      0.00000000	     -0.18720682	      0.25794260	      0.00000000	      0.00000000	      0.00000000	    -69.39586169	     -0.19570425	      0.09776681	      0.00000000	      0.00000000	      0.00000000	     63.32239886	      0.00000000	      0.00000000	      0.00000000	     -0.00000000	      0.00000000	     -0.00000000	     -0.06786956	      0.32973059	      0.00000000
      0.44897604	      0.00000000	      0.40309520	      0.00000000	      0.00000000	      0.00000000	      0.00000000	     -0.18723033	      0.25777591	      0.00000000	      0.00000000	      0.00000000	    -69.41500738	     -0.19572763	      0.09770973	      0.00000000	      0.00000000	      0.00000000	     63.33748505	      0.00000000	      0.00000000	      0.00000000	     -0.00000000	      0.00000000	     -0.00000000	     -0.06787796	      0.32953787	      0.00000000
      0.44932540	      0.00000000	      0.40286770	      0.00000000	      0.00000000	      0.00000000	      0.00000000	     -0.18725363	      0.25761046	      0.00000000	      0.00000000	      0.00000000	    -69.43399608	     -0.19575078	      0.09765305	      0.00000000	      0.00000000	      0.00000000	     63.35245709	      0.00000000	      0.00000000	      0.00000000	     -0.00000000	      0.00000000	     -0.00000000	     -0.06788628	      0.32934660	      0.00000000
      0.44959388	      0.00000000	      0.40269404	      0.00000000	      0.00000000	      0.00000000	      0.00000000	     -0.18727138	      0.25748415	      0.00000000	      0.00000000	      0.00000000	    -69.44848288	     -0.19576840	      0.09760974	      0.00000000	      0.00000000	      0.00000000	     63.36388611	      0.00000000	      0.00000000	      0.00000000	     -0.00000000	      0.00000000	     -0.00000000	     -0.06789263	      0.32920059	      0.00000000
      0.44994636	      0.00000000	      0.40246762	      0.00000000	      0.00000000	      0.00000000	      0.00000000	     -0.18729451	      0.25731943	      0.00000000	      0.00000000	      0.00000000	    -69.46736084	     -0.19579133	      0.09755324	      0.00000000	      0.00000000	      0.00000000	     63.37878830	      0.00000000	      0.00000000	      0.00000000	     -0.00000000	      0.00000000	     -0.00000000	     -0.06790088	      0.32901021	      0.00000000
      0.45029884	      0.00000000	      0.40224297	      0.00000000	      0.00000000	      0.00000000	      0.00000000	     -0.18731741	      0.25715598	      0.00000000	      0.00000000	      0.00000000	    -69.48607923	     -0.19581403	      0.09749712	      0.00000000	      0.00000000	      0.00000000	     63.39357478	      0.00000000	      0.00000000	      0.00000000	     -0.00000000	      0.00000000	     -0.00000000	     -0.06790906	      0.32882131	      0.00000000
      0.45058179	      0.00000000	      0.40206391	      0.00000000	      0.00000000	      0.00000000	      0.00000000	     -0.18733565	      0.25702568	      0.00000000	      0.00000000	      0.00000000	    -69.50099029	     -0.19583207	      0.09745235	      0.00000000	      0.00000000	      0.00000000	     63.40536124	      0.00000000	      0.00000000	      0.00000000	     -0.00000000	      0.00000000	     -0.00000000	     -0.06791557	      0.32867074	      0.00000000
      0.45086475	      0.00000000	      0.40188600	      0.00000000	      0.00000000	      0.00000000	      0.00000000	     -0.18735374	      0.25689618	      0.00000000	      0.00000000	      0.00000000	    -69.51579862	     -0.19584996	      0.09740784	      0.00000000	      0.00000000	      0.00000000	     63.41707335	      0.00000000	      0.00000000	      0.00000000	     -0.00000000	      0.00000000	     -0.00000000	     -0.06792203	      0.32852112	      0.00000000
      0.45116752	      0.00000000	      0.40169689	      0.00000000	      0.00000000	      0.00000000	      0.00000000	     -0.18737295	      0.25675851	      0.00000000	      0.00000000	      0.00000000	    -69.53153058	     -0.19586894	      0.09736048	      0.00000000	      0.00000000	      0.00000000	     63.42952367	      0.00000000	      0.00000000	      0.00000000	     -0.00000000	      0.00000000	     -0.00000000	     -0.06792888	      0.32836207	      0.00000000
      0.45147030	      0.00000000	      0.40150908	      0.00000000	      0.00000000	      0.00000000	      0.00000000	     -0.18739201	      0.25662177	      0.00000000	      0.00000000	      0.00000000	    -69.54714504	     -0.19588774	      0.09731342	      0.00000000	      0.00000000	      0.00000000	     63.44188908	      0.00000000	      0.00000000	      0.00000000	     -0.00000000	      0.00000000	     -0.00000000	     -0.06793567	      0.32820410	      0.00000000
      0.45179693	      0.00000000	      0.40130794	      0.00000000	      0.00000000	      0.00000000	      0.00000000	     -0.18741238	      0.25647530	      0.00000000	      0.00000000	      0.00000000	    -69.56385797	     -0.19590783	      0.09726296	      0.00000000	      0.00000000	      0.00000000	     63.45513361	      0.00000000	      0.00000000	      0.00000000	     -0.00000000	      0.00000000	     -0.00000000	     -0.06794294	      0.32803492	      0.00000000
      0.45212356	      0.00000000	      0.40110832	      0.00000000	      0.00000000	      0.00000000	      0.00000000	     -0.18743258	      0.25632990	      0.00000000	      0.00000000	      0.00000000	    -69.58043428	     -0.19592772	      0.09721284	      0.00000000	      0.00000000	      0.00000000	     63.46827960	      0.00000000	      0.00000000	      0.00000000	     -0.00000000	      0.00000000	     -0.00000000	     -0.06795014	      0.32786699	      0.00000000
      0.45241510	      0.00000000	      0.40093143	      0.00000000	      0.00000000	      0.00000000	      0.00000000	     -0.18745045	      0.25620103	      0.00000000	      0.00000000	      0.00000000	    -69.59511414	     -0.19594530	      0.09716838	      0.00000000	      0.00000000	      0.00000000	     63.47992994	      0.00000000	      0.00000000	      0.00000000	     -0.00000000	      0.00000000	     -0.00000000	     -0.06795650	      0.32771818	      0.00000000
      0.45276560	      0.00000000	      0.40072036	      0.00000000	      0.00000000	      0.00000000	      0.00000000	     -0.18747175	      0.25604723	      0.00000000	      0.00000000	      0.00000000	    -69.61261911	     -0.19596623	      0.09711529	      0.00000000	      0.00000000	      0.00000000	     63.49383296	      0.00000000	      0.00000000	      0.00000000	     -0.00000000	      0.00000000	     -0.00000000	     -0.06796409	      0.32754060	      0.00000000
      0.45311609	      0.00000000	      0.40051103	      0.00000000	      0.00000000	      0.00000000	      0.00000000	     -0.18749283	      0.25589467	      0.00000000	      0.00000000	      0.00000000	    -69.62996702	     -0.19598693	      0.09706257	      0.00000000	      0.00000000	      0.00000000	     63.50762300	      0.00000000	      0.00000000	      0.00000000	     -0.00000000	      0.00000000	     -0.00000000	     -0.06797160	      0.32736448	      0.00000000
      0.45336563	      0.00000000	      0.40036307	      0.00000000	      0.00000000	      0.00000000	      0.00000000	     -0.18750772	      0.25578682	      0.00000000	      0.00000000	      0.00000000	    -69.64222195	     -0.19600152	      0.09702527	      0.00000000	      0.00000000	      0.00000000	     63.51737186	      0.00000000	      0.00000000	      0.00000000	     -0.00000000	      0.00000000	     -0.00000000	     -0.06797689	      0.32723997	      0.00000000
      0.45371899	      0.00000000	      0.40015504	      0.00000000	      0.00000000	      0.00000000	      0.00000000	     -0.18752862	      0.25563514	      0.00000000	      0.00000000	      0.00000000	    -69.65944041	     -0.19602199	      0.09697279	      0.00000000	      0.00000000	      0.00000000	     63.53107976	      0.00000000	      0.00000000	      0.00000000	     -0.00000000	      0.00000000	     -0.00000000	     -0.06798433	      0.32706491	      0.00000000
      0.45407236	      0.00000000	      0.39994879	      0.00000000	      0.00000000	      0.00000000	      0.00000000	     -0.18754931	      0.25548473	      0.00000000	      0.00000000	      0.00000000	    -69.67649949	     -0.19604222	      0.09692069	      0.00000000	      0.00000000	      0.00000000	     63.54467331	      0.00000000	      0.00000000	      0.00000000	     -0.00000000	      0.00000000	     -0.00000000	     -0.06799169	      0.32689133	      0.00000000
      0.45433289	      0.00000000	      0.39979786	      0.00000000	      0.00000000	      0.00000000	      0.00000000	     -0.18756443	      0.25537463	      0.00000000	      0.00000000	      0.00000000	    -69.68897471	     -0.19605700	      0.09688252	      0.00000000	      0.00000000	      0.00000000	     63.55462237	      0.00000000	      0.00000000	      0.00000000	     -0.00000000	      0.00000000	     -0.00000000	     -0.06799707	      0.32676430	      0.00000000
      0.45459342	      0.00000000	      0.39964788	      0.00000000	      0.00000000	      0.00000000	      0.00000000	     -0.18757944	      0.25526522	      0.00000000	      0.00000000	      0.00000000	    -69.70136339	     -0.19607164	      0.09684457	      0.00000000	      0.00000000	      0.00000000	     63.56450943	      0.00000000	      0.00000000	      0.00000000	     -0.00000000	      0.00000000	     -0.00000000	     -0.06800240	      0.32663806	      0.00000000
      0.45490551	      0.00000000	      0.39946949	      0.00000000	      0.00000000	      0.00000000	      0.00000000	     -0.18759727	      0.25513504	      0.00000000	      0.00000000	      0.00000000	    -69.71608998	     -0.19608902	      0.09679937	      0.00000000	      0.00000000	      0.00000000	     63.57627168	      0.00000000	      0.00000000	      0.00000000	     -0.00000000	      0.00000000	     -0.00000000	     -0.06800874	      0.32648790	      0.00000000
      0.45521760	      0.00000000	      0.39929248	      0.00000000	      0.00000000	      0.00000000	      0.00000000	     -0.18761493	      0.25500585	      0.00000000	      0.00000000	      0.00000000	    -69.73069251	     -0.19610622	      0.09675448	      0.00000000	      0.00000000	      0.00000000	     63.58794520	      0.00000000	      0.00000000	      0.00000000	     -0.00000000	      0.00000000	     -0.00000000	     -0.06801502	      0.32633888	      0.00000000
      0.45551866	      0.00000000	      0.39912303	      0.00000000	      0.00000000	      0.00000000	      0.00000000	     -0.18763182	      0.25488214	      0.00000000	      0.00000000	      0.00000000	    -69.74466152	     -0.19612264	      0.09671146	      0.00000000	      0.00000000	      0.00000000	     63.59912223	      0.00000000	      0.00000000	      0.00000000	     -0.00000000	      0.00000000	     -0.00000000	     -0.06802101	      0.32619622	      0.00000000
      0.45581972	      0.00000000	      0.39895486	      0.00000000	      0.00000000	      0.00000000	      0.00000000	     -0.18764855	      0.25475934	      0.00000000	      0.00000000	      0.00000000	    -69.75851521	     -0.19613890	      0.09666872	      0.00000000	      0.00000000	      0.00000000	     63.61021691	      0.00000000	      0.00000000	      0.00000000	     -0.00000000	      0.00000000	     -0.00000000	     -0.06802695	      0.32605462	      0.00000000
      0.45615020	      0.00000000	      0.39877173	      0.00000000	      0.00000000	      0.00000000	      0.00000000	     -0.18766675	      0.25462558	      0.00000000	      0.00000000	      0.00000000	    -69.77358996	     -0.19615655	      0.09662212	      0.00000000	      0.00000000	      0.00000000	     63.62230106	      0.00000000	      0.00000000	      0.00000000	     -0.00000000	      0.00000000	     -0.00000000	     -0.06803341	      0.32590041	      0.00000000
      0.45648068	      0.00000000	      0.39859013	      0.00000000	      0.00000000	      0.00000000	      0.00000000	     -0.18768477	      0.25449291	      0.00000000	      0.00000000	      0.00000000	    -69.78852592	     -0.19617401	      0.09657586	      0.00000000	      0.00000000	      0.00000000	     63.63428625	      0.00000000	      0.00000000	      0.00000000	     -0.00000000	      0.00000000	     -0.00000000	     -0.06803981	      0.32574748	      0.00000000
      0.45673907	      0.00000000	      0.39844923	      0.00000000	      0.00000000	     -0.00000000	      0.00000000	     -0.18769873	      0.25438994	      0.00000000	      0.00000000	     -0.00000000	    -69.80010718	     -0.19618752	      0.09653992	      0.00000000	      0.00000000	     -0.00000000	     63.64358821	      0.00000000	      0.00000000	      0.00000000	     -0.00000000	      0.00000000	     -0.00000000	     -0.06804476	      0.32562881	      0.00000000
      0.45708962	      0.00000000	      0.39825957	      0.00000000	      0.00000000	     -0.00000000	      0.00000000	     -0.18771750	      0.25425131	      0.00000000	      0.00000000	     -0.00000000	    -69.81568344	     -0.19620565	      0.09649149	      0.00000000	      0.00000000	     -0.00000000	     63.65611128	      0.00000000	      0.00000000	      0.00000000	     -0.00000000	      0.00000000	     -0.00000000	     -0.06805141	      0.32546906	      0.00000000
      0.45744016	      0.00000000	      0.39807164	      0.00000000	      0.00000000	     -0.00000000	      0.00000000	     -0.18773607	      0.25411390	      0.00000000	      0.00000000	     -0.00000000	    -69.83110382	     -0.19622356	      0.09644344	      0.00000000	      0.00000000	     -0.00000000	     63.66852347	      0.00000000	      0.00000000	      0.00000000	     -0.00000000	      0.00000000	     -0.00000000	     -0.06805799	      0.32531075	      0.00000000
      0.45771033	      0.00000000	      0.39792798	      0.00000000	      0.00000000	     -0.00000000	      0.00000000	     -0.18775024	      0.25400884	      0.00000000	      0.00000000	     -0.00000000	    -69.84288199	     -0.19623721	      0.09640666	      0.00000000	      0.00000000	     -0.00000000	     63.67801399	      0.00000000	      0.00000000	      0.00000000	     -0.00000000	      0.00000000	     -0.00000000	     -0.06806301	      0.32518972	      0.00000000
      0.45798049	      0.00000000	      0.39778534	      0.00000000	      0.00000000	     -0.00000000	      0.00000000	     -0.18776429	      0.25390450	      0.00000000	      0.00000000	     -0.00000000	    -69.85456767	     -0.19625073	      0.09637011	      0.00000000	      0.00000000	     -0.00000000	     63.68743881	      0.00000000	      0.00000000	      0.00000000	     -0.00000000	      0.00000000	     -0.00000000	     -0.06806799	      0.32506954	      0.00000000
      0.45828467	      0.00000000	      0.39762598	      0.00000000	      0.00000000	     -0.00000000	      0.00000000	     -0.18777997	      0.25378789	      0.00000000	      0.00000000	     -0.00000000	    -69.86761380	     -0.19626579	      0.09632921	      0.00000000	      0.00000000	     -0.00000000	     63.69797159	      0.00000000	      0.00000000	      0.00000000	     -0.00000000	      0.00000000	     -0.00000000	     -0.06807353	      0.32493526	      0.00000000
      0.45858884	      0.00000000	      0.39746792	      0.00000000	      0.00000000	     -0.00000000	      0.00000000	     -0.18779550	      0.25367220	      0.00000000	      0.00000000	     -0.00000000	    -69.88054284	     -0.19628069	      0.09628860	      0.00000000	      0.00000000	     -0.00000000	     63.70842132	      0.00000000	      0.00000000	      0.00000000	     -0.00000000	      0.00000000	     -0.00000000	     -0.06807903	      0.32480206	      0.00000000
      0.45890424	      0.00000000	      0.39730540	      0.00000000	      0.00000000	     -0.00000000	      0.00000000	     -0.18781144	      0.25355322	      0.00000000	      0.00000000	     -0.00000000	    -69.89382522	     -0.19629596	      0.09624679	      0.00000000	      0.00000000	     -0.00000000	     63.71916892	      0.00000000	      0.00000000	      0.00000000	     -0.00000000	      0.00000000	     -0.00000000	     -0.06808467	      0.32466509	      0.00000000
      0.45921963	      0.00000000	      0.39714427	      0.00000000	      0.00000000	     -0.00000000	      0.00000000	     -0.18782722	      0.25343522	      0.00000000	      0.00000000	     -0.00000000	    -69.90698185	     -0.19631106	      0.09620528	      0.00000000	      0.00000000	     -0.00000000	     63.72982748	      0.00000000	      0.00000000	      0.00000000	     -0.00000000	      0.00000000	     -0.00000000	     -0.06809025	      0.32452928	      0.00000000
      0.45952605	      0.00000000	      0.39698907	      0.00000000	      0.00000000	     -0.00000000	      0.00000000	     -0.18784240	      0.25332152	      0.00000000	      0.00000000	     -0.00000000	    -69.91964345	     -0.19632555	      0.09616524	      0.00000000	      0.00000000	     -0.00000000	     63.74009732	      0.00000000	      0.00000000	      0.00000000	     -0.00000000	      0.00000000	     -0.00000000	     -0.06809561	      0.32439844	      0.00000000
[truncated: 6,057,101 more chars]
