# Supplementary material for: Musculoskeletal simulations to examine the effects of accentuated eccentric loading (AEL) on jump height
Source: PeerJ. 2023 Jan 23;11:e14687. doi: 10.7717/peerj.14687 (PMC9879160; doi:10.7717/peerj.14687)
Supplement: Supplemental Information 1 [file peerj-11-14687-s001.zip › Supplementary Simulation code and output results BW/Optimized_for_J_Results/TwoSegment_Two_Segment_TendonLength.sto]

TendonLength
version=1
nRows=13563
nColumns=5
inDegrees=no

This analysis gathers basic information about muscles during a simulation (e.g., forces, tendon lengths, moment arms, etc).
Units are S.I. units (second, meters, Newtons, ...)
Angles are in degrees.

endheader
time	vastus	recfem	glut	ham
      0.00000000	      0.20691363	      0.31509947	      0.06790354	      0.35923037
      0.00010000	      0.20691365	      0.31509948	      0.06790355	      0.35923035
      0.00023578	      0.20691372	      0.31509954	      0.06790357	      0.35923030
      0.00037157	      0.20691384	      0.31509962	      0.06790361	      0.35923022
      0.00050735	      0.20691399	      0.31509973	      0.06790367	      0.35923011
      0.00064313	      0.20691416	      0.31509985	      0.06790374	      0.35922998
      0.00077892	      0.20691436	      0.31509999	      0.06790382	      0.35922984
      0.00095179	      0.20691463	      0.31510017	      0.06790395	      0.35922965
      0.00112467	      0.20691492	      0.31510037	      0.06790410	      0.35922945
      0.00129754	      0.20691522	      0.31510058	      0.06790427	      0.35922923
      0.00151861	      0.20691563	      0.31510085	      0.06790453	      0.35922893
      0.00173969	      0.20691606	      0.31510114	      0.06790482	      0.35922863
      0.00201011	      0.20691661	      0.31510150	      0.06790522	      0.35922823
      0.00228052	      0.20691718	      0.31510187	      0.06790568	      0.35922782
      0.00263639	      0.20691797	      0.31510237	      0.06790638	      0.35922725
      0.00299225	      0.20691879	      0.31510290	      0.06790718	      0.35922665
      0.00349305	      0.20692001	      0.31510367	      0.06790848	      0.35922575
      0.00399385	      0.20692128	      0.31510447	      0.06790999	      0.35922480
      0.00475543	      0.20692332	      0.31510576	      0.06791271	      0.35922324
      0.00551701	      0.20692547	      0.31510712	      0.06791593	      0.35922156
      0.00644774	      0.20692822	      0.31510886	      0.06792053	      0.35921935
      0.00737847	      0.20693110	      0.31511070	      0.06792581	      0.35921697
      0.00830920	      0.20693408	      0.31511262	      0.06793167	      0.35921444
      0.00923993	      0.20693714	      0.31511460	      0.06793793	      0.35921177
      0.01047305	      0.20694128	      0.31511731	      0.06794646	      0.35920803
      0.01125060	      0.20694394	      0.31511907	      0.06795172	      0.35920557
      0.01202816	      0.20694663	      0.31512085	      0.06795673	      0.35920303
      0.01316609	      0.20695059	      0.31512350	      0.06796343	      0.35919919
      0.01396261	      0.20695338	      0.31512539	      0.06796760	      0.35919642
      0.01475914	      0.20695618	      0.31512729	      0.06797134	      0.35919359
      0.01571545	      0.20695954	      0.31512958	      0.06797531	      0.35919012
      0.01658307	      0.20696259	      0.31513168	      0.06797848	      0.35918691
      0.01745069	      0.20696564	      0.31513379	      0.06798132	      0.35918363
      0.01830614	      0.20696864	      0.31513588	      0.06798385	      0.35918035
      0.01916159	      0.20697162	      0.31513797	      0.06798618	      0.35917702
      0.01997595	      0.20697446	      0.31513996	      0.06798823	      0.35917380
      0.02079031	      0.20697728	      0.31514196	      0.06799017	      0.35917054
      0.02156845	      0.20697997	      0.31514387	      0.06799194	      0.35916739
      0.02250334	      0.20698318	      0.31514616	      0.06799396	      0.35916355
      0.02343823	      0.20698637	      0.31514846	      0.06799590	      0.35915967
      0.02422430	      0.20698903	      0.31515038	      0.06799748	      0.35915636
      0.02501038	      0.20699169	      0.31515231	      0.06799902	      0.35915302
      0.02579645	      0.20699432	      0.31515423	      0.06800053	      0.35914965
      0.02658253	      0.20699695	      0.31515614	      0.06800200	      0.35914624
      0.02736860	      0.20699955	      0.31515806	      0.06800344	      0.35914280
      0.02815468	      0.20700214	      0.31515997	      0.06800486	      0.35913932
      0.02894076	      0.20700472	      0.31516188	      0.06800625	      0.35913581
      0.02972683	      0.20700728	      0.31516378	      0.06800762	      0.35913227
      0.03051291	      0.20700983	      0.31516568	      0.06800897	      0.35912869
      0.03129898	      0.20701236	      0.31516757	      0.06801030	      0.35912507
      0.03208506	      0.20701488	      0.31516946	      0.06801161	      0.35912142
      0.03287113	      0.20701738	      0.31517134	      0.06801291	      0.35911773
      0.03365721	      0.20701987	      0.31517322	      0.06801419	      0.35911401
      0.03444328	      0.20702235	      0.31517509	      0.06801545	      0.35911024
      0.03522936	      0.20702481	      0.31517696	      0.06801670	      0.35910644
      0.03601544	      0.20702726	      0.31517882	      0.06801794	      0.35910260
      0.03680151	      0.20702970	      0.31518067	      0.06801916	      0.35909872
      0.03758759	      0.20703213	      0.31518252	      0.06802037	      0.35909479
      0.03837366	      0.20703454	      0.31518437	      0.06802157	      0.35909083
      0.03915974	      0.20703694	      0.31518620	      0.06802276	      0.35908682
      0.03994581	      0.20703933	      0.31518804	      0.06802394	      0.35908276
      0.04073189	      0.20704171	      0.31518986	      0.06802510	      0.35907866
      0.04151796	      0.20704408	      0.31519168	      0.06802626	      0.35907452
      0.04230404	      0.20704644	      0.31519349	      0.06802741	      0.35907032
      0.04309012	      0.20704879	      0.31519530	      0.06802855	      0.35906608
      0.04387619	      0.20705113	      0.31519710	      0.06802968	      0.35906179
      0.04466227	      0.20705345	      0.31519890	      0.06803081	      0.35905745
      0.04544834	      0.20705577	      0.31520068	      0.06803192	      0.35905305
      0.04623442	      0.20705808	      0.31520246	      0.06803304	      0.35904861
      0.04702049	      0.20706038	      0.31520424	      0.06803414	      0.35904411
      0.04780657	      0.20706267	      0.31520600	      0.06803524	      0.35903955
      0.04859264	      0.20706495	      0.31520776	      0.06803633	      0.35903494
      0.04937872	      0.20706722	      0.31520952	      0.06803742	      0.35903026
      0.05016480	      0.20706948	      0.31521126	      0.06803851	      0.35902553
      0.05086958	      0.20707150	      0.31521282	      0.06803948	      0.35902124
      0.05157436	      0.20707351	      0.31521438	      0.06804044	      0.35901690
      0.05227914	      0.20707552	      0.31521593	      0.06804141	      0.35901250
      0.05298392	      0.20707751	      0.31521747	      0.06804237	      0.35900806
      0.05368870	      0.20707950	      0.31521900	      0.06804333	      0.35900356
      0.05439348	      0.20708149	      0.31522053	      0.06804429	      0.35899900
      0.05509826	      0.20708346	      0.31522206	      0.06804525	      0.35899440
      0.05580304	      0.20708543	      0.31522358	      0.06804622	      0.35898973
      0.05650782	      0.20708739	      0.31522509	      0.06804718	      0.35898501
      0.05721260	      0.20708934	      0.31522659	      0.06804814	      0.35898023
      0.05791738	      0.20709129	      0.31522809	      0.06804910	      0.35897538
      0.05862216	      0.20709323	      0.31522958	      0.06805006	      0.35897048
      0.05932694	      0.20709516	      0.31523107	      0.06805102	      0.35896552
      0.06003172	      0.20709708	      0.31523255	      0.06805199	      0.35896049
      0.06073650	      0.20709900	      0.31523402	      0.06805295	      0.35895539
      0.06144128	      0.20710090	      0.31523549	      0.06805392	      0.35895023
      0.06214606	      0.20710280	      0.31523695	      0.06805488	      0.35894499
      0.06285084	      0.20710470	      0.31523840	      0.06805585	      0.35893969
      0.06355562	      0.20710658	      0.31523985	      0.06805682	      0.35893431
      0.06426040	      0.20710846	      0.31524129	      0.06805779	      0.35892886
      0.06496518	      0.20711032	      0.31524272	      0.06805876	      0.35892334
      0.06566996	      0.20711218	      0.31524415	      0.06805973	      0.35891773
      0.06637474	      0.20711403	      0.31524556	      0.06806070	      0.35891205
      0.06707952	      0.20711588	      0.31524697	      0.06806167	      0.35890628
      0.06778430	      0.20711771	      0.31524838	      0.06806263	      0.35890043
      0.06848908	      0.20711954	      0.31524977	      0.06806360	      0.35889449
      0.06919386	      0.20712136	      0.31525116	      0.06806457	      0.35888846
      0.06989864	      0.20712317	      0.31525255	      0.06806553	      0.35888233
      0.07060343	      0.20712497	      0.31525392	      0.06806649	      0.35887611
      0.07130821	      0.20712676	      0.31525529	      0.06806745	      0.35886979
      0.07201299	      0.20712854	      0.31525665	      0.06806841	      0.35886337
      0.07271777	      0.20713032	      0.31525800	      0.06806936	      0.35885684
      0.07342255	      0.20713208	      0.31525934	      0.06807032	      0.35885020
      0.07412733	      0.20713384	      0.31526068	      0.06807127	      0.35884344
      0.07483211	      0.20713559	      0.31526201	      0.06807221	      0.35883657
      0.07553689	      0.20713733	      0.31526333	      0.06807316	      0.35882957
      0.07624167	      0.20713906	      0.31526464	      0.06807409	      0.35882245
      0.07694645	      0.20714078	      0.31526594	      0.06807503	      0.35881518
      0.07765123	      0.20714249	      0.31526724	      0.06807596	      0.35880778
      0.07835601	      0.20714419	      0.31526853	      0.06807689	      0.35880023
      0.07906079	      0.20714588	      0.31526981	      0.06807782	      0.35879253
      0.07976557	      0.20714756	      0.31527108	      0.06807874	      0.35878467
      0.08047035	      0.20714924	      0.31527235	      0.06807966	      0.35877664
      0.08117513	      0.20715090	      0.31527361	      0.06808057	      0.35876843
      0.08187991	      0.20715255	      0.31527485	      0.06808148	      0.35876003
      0.08258469	      0.20715420	      0.31527609	      0.06808239	      0.35875144
      0.08328947	      0.20715583	      0.31527733	      0.06808329	      0.35874264
      0.08399425	      0.20715745	      0.31527855	      0.06808418	      0.35873362
      0.08469903	      0.20715907	      0.31527977	      0.06808508	      0.35872437
      0.08540381	      0.20716067	      0.31528097	      0.06808596	      0.35871487
      0.08610859	      0.20716227	      0.31528217	      0.06808685	      0.35870512
      0.08681337	      0.20716385	      0.31528337	      0.06808772	      0.35869508
      0.08751815	      0.20716543	      0.31528455	      0.06808860	      0.35868476
      0.08822293	      0.20716700	      0.31528572	      0.06808947	      0.35867412
      0.08892771	      0.20716855	      0.31528689	      0.06809033	      0.35866315
      0.08963249	      0.20717010	      0.31528805	      0.06809119	      0.35865183
      0.09033727	      0.20717163	      0.31528920	      0.06809205	      0.35864013
      0.09104205	      0.20717316	      0.31529034	      0.06809290	      0.35862803
      0.09174684	      0.20717467	      0.31529148	      0.06809374	      0.35861550
      0.09245162	      0.20717618	      0.31529260	      0.06809459	      0.35860251
      0.09315640	      0.20717768	      0.31529372	      0.06809542	      0.35858904
      0.09386118	      0.20717916	      0.31529483	      0.06809625	      0.35857505
      0.09456596	      0.20718064	      0.31529593	      0.06809708	      0.35856052
      0.09527074	      0.20718211	      0.31529703	      0.06809791	      0.35854539
      0.09597552	      0.20718357	      0.31529811	      0.06809874	      0.35852966
      0.09668030	      0.20718501	      0.31529919	      0.06809957	      0.35851327
      0.09738508	      0.20718645	      0.31530026	      0.06810040	      0.35849620
      0.09808986	      0.20718788	      0.31530132	      0.06810123	      0.35847842
      0.09879464	      0.20718930	      0.31530238	      0.06810205	      0.35845989
      0.09949942	      0.20719071	      0.31530343	      0.06810287	      0.35844061
      0.10020420	      0.20719211	      0.31530447	      0.06810369	      0.35842053
      0.10090898	      0.20719350	      0.31530550	      0.06810450	      0.35839966
      0.10161376	      0.20719488	      0.31530653	      0.06810530	      0.35837799
      0.10231854	      0.20719625	      0.31530754	      0.06810611	      0.35835551
      0.10302332	      0.20719761	      0.31530855	      0.06810690	      0.35833222
      0.10372810	      0.20719896	      0.31530955	      0.06810770	      0.35830813
      0.10443288	      0.20720030	      0.31531055	      0.06810849	      0.35828322
      0.10513766	      0.20720163	      0.31531153	      0.06810927	      0.35825750
      0.10584244	      0.20720296	      0.31531251	      0.06811005	      0.35823097
      0.10654722	      0.20720427	      0.31531349	      0.06811082	      0.35820363
      0.10725200	      0.20720557	      0.31531445	      0.06811160	      0.35817547
      0.10795678	      0.20720687	      0.31531541	      0.06811236	      0.35814649
      0.10866156	      0.20720815	      0.31531636	      0.06811312	      0.35811669
      0.10936634	      0.20720942	      0.31531730	      0.06811388	      0.35808608
      0.11007112	      0.20721069	      0.31531823	      0.06811464	      0.35805464
      0.11077590	      0.20721194	      0.31531916	      0.06811538	      0.35802238
      0.11148068	      0.20721319	      0.31532008	      0.06811613	      0.35798930
      0.11218546	      0.20721443	      0.31532099	      0.06811687	      0.35795540
      0.11289024	      0.20721565	      0.31532190	      0.06811761	      0.35792068
      0.11359503	      0.20721687	      0.31532280	      0.06811834	      0.35788513
      0.11429981	      0.20721808	      0.31532369	      0.06811906	      0.35784875
      0.11500459	      0.20721928	      0.31532457	      0.06811979	      0.35781156
      0.11570937	      0.20722047	      0.31532545	      0.06812051	      0.35777353
      0.11641415	      0.20722165	      0.31532632	      0.06812122	      0.35773468
      0.11711893	      0.20722282	      0.31532718	      0.06812193	      0.35769501
      0.11782371	      0.20722399	      0.31532804	      0.06812263	      0.35765451
      0.11852849	      0.20722514	      0.31532889	      0.06812334	      0.35761318
      0.11923327	      0.20722629	      0.31532973	      0.06812403	      0.35757102
      0.11993805	      0.20722742	      0.31533057	      0.06812473	      0.35752804
      0.12064283	      0.20722855	      0.31533140	      0.06812542	      0.35748424
      0.12134761	      0.20722967	      0.31533222	      0.06812610	      0.35743960
      0.12205239	      0.20723078	      0.31533304	      0.06812678	      0.35739414
      0.12275717	      0.20723188	      0.31533385	      0.06812746	      0.35734786
      0.12346195	      0.20723298	      0.31533466	      0.06812813	      0.35730075
      0.12416673	      0.20723406	      0.31533546	      0.06812880	      0.35725281
      0.12487151	      0.20723514	      0.31533625	      0.06812946	      0.35720405
      0.12557629	      0.20723621	      0.31533704	      0.06813012	      0.35715447
      0.12628107	      0.20723727	      0.31533782	      0.06813078	      0.35710406
      0.12698585	      0.20723832	      0.31533859	      0.06813143	      0.35705283
      0.12769063	      0.20723936	      0.31533936	      0.06813208	      0.35700077
      0.12839541	      0.20724040	      0.31534013	      0.06813273	      0.35694790
      0.12910019	      0.20724142	      0.31534088	      0.06813337	      0.35689420
      0.12980497	      0.20724244	      0.31534164	      0.06813400	      0.35683968
      0.13050975	      0.20724346	      0.31534238	      0.06813464	      0.35678435
      0.13121453	      0.20724446	      0.31534313	      0.06813527	      0.35672819
      0.13191931	      0.20724546	      0.31534386	      0.06813589	      0.35667122
      0.13262409	      0.20724644	      0.31534459	      0.06813651	      0.35661343
      0.13332887	      0.20724743	      0.31534532	      0.06813713	      0.35655483
      0.13403365	      0.20724840	      0.31534604	      0.06813775	      0.35649541
      0.13473844	      0.20724937	      0.31534675	      0.06813836	      0.35643518
      0.13544322	      0.20725033	      0.31534747	      0.06813897	      0.35637414
      0.13614800	      0.20725128	      0.31534817	      0.06813957	      0.35631229
      0.13685278	      0.20725222	      0.31534887	      0.06814017	      0.35624963
      0.13755756	      0.20725316	      0.31534957	      0.06814077	      0.35618616
      0.13826234	      0.20725409	      0.31535026	      0.06814136	      0.35612189
      0.13896712	      0.20725502	      0.31535095	      0.06814195	      0.35605681
      0.13967190	      0.20725593	      0.31535163	      0.06814254	      0.35599092
      0.14037668	      0.20725684	      0.31535231	      0.06814312	      0.35592424
      0.14108146	      0.20725775	      0.31535298	      0.06814370	      0.35585676
      0.14178624	      0.20725864	      0.31535365	      0.06814428	      0.35578848
      0.14249102	      0.20725953	      0.31535432	      0.06814485	      0.35571940
      0.14319580	      0.20726042	      0.31535498	      0.06814542	      0.35564952
      0.14390058	      0.20726130	      0.31535564	      0.06814599	      0.35557886
      0.14460536	      0.20726217	      0.31535629	      0.06814655	      0.35550740
      0.14531014	      0.20726303	      0.31535694	      0.06814712	      0.35543516
      0.14601492	      0.20726389	      0.31535758	      0.06814767	      0.35536212
      0.14671970	      0.20726475	      0.31535823	      0.06814823	      0.35528830
      0.14742448	      0.20726559	      0.31535886	      0.06814878	      0.35521370
      0.14812926	      0.20726643	      0.31535950	      0.06814933	      0.35513832
      0.14883404	      0.20726727	      0.31536013	      0.06814987	      0.35506216
      0.14953882	      0.20726810	      0.31536076	      0.06815042	      0.35498522
      0.15024360	      0.20726892	      0.31536138	      0.06815096	      0.35490751
      0.15094838	      0.20726974	      0.31536200	      0.06815149	      0.35482902
      0.15165316	      0.20727056	      0.31536262	      0.06815203	      0.35474977
      0.15235794	      0.20727136	      0.31536324	      0.06815256	      0.35466974
      0.15306272	      0.20727217	      0.31536385	      0.06815309	      0.35458895
      0.15376750	      0.20727296	      0.31536446	      0.06815361	      0.35450740
      0.15447228	      0.20727375	      0.31536506	      0.06815413	      0.35442509
      0.15517706	      0.20727454	      0.31536567	      0.06815465	      0.35434202
      0.15588185	      0.20727532	      0.31536627	      0.06815517	      0.35425819
      0.15658663	      0.20727610	      0.31536686	      0.06815568	      0.35417361
      0.15729141	      0.20727687	      0.31536746	      0.06815619	      0.35408828
      0.15799619	      0.20727764	      0.31536805	      0.06815670	      0.35400220
      0.15870097	      0.20727840	      0.31536864	      0.06815721	      0.35391538
      0.15940575	      0.20727915	      0.31536923	      0.06815771	      0.35382782
      0.16011053	      0.20727991	      0.31536981	      0.06815821	      0.35373957
      0.16081531	      0.20728065	      0.31537039	      0.06815871	      0.35365063
      0.16152009	      0.20728140	      0.31537097	      0.06815921	      0.35356100
      0.16222487	      0.20728214	      0.31537155	      0.06815970	      0.35347070
      0.16292965	      0.20728287	      0.31537213	      0.06816019	      0.35337972
      0.16363443	      0.20728360	      0.31537270	      0.06816068	      0.35328806
      0.16433921	      0.20728433	      0.31537327	      0.06816116	      0.35319574
      0.16504399	      0.20728505	      0.31537384	      0.06816164	      0.35310275
      0.16574877	      0.20728576	      0.31537441	      0.06816212	      0.35300910
      0.16645355	      0.20728648	      0.31537498	      0.06816260	      0.35291479
      0.16715833	      0.20728718	      0.31537554	      0.06816308	      0.35281983
      0.16786311	      0.20728789	      0.31537610	      0.06816355	      0.35272421
      0.16856789	      0.20728859	      0.31537666	      0.06816402	      0.35262795
      0.16927267	      0.20728929	      0.31537722	      0.06816448	      0.35253104
      0.16997745	      0.20728998	      0.31537778	      0.06816495	      0.35243350
      0.17068223	      0.20729067	      0.31537834	      0.06816541	      0.35233532
      0.17138701	      0.20729136	      0.31537889	      0.06816587	      0.35223651
      0.17209179	      0.20729204	      0.31537944	      0.06816632	      0.35213706
      0.17279657	      0.20729272	      0.31537999	      0.06816678	      0.35203700
      0.17350135	      0.20729339	      0.31538054	      0.06816723	      0.35193632
      0.17420613	      0.20729406	      0.31538109	      0.06816768	      0.35183502
      0.17491091	      0.20729473	      0.31538164	      0.06816812	      0.35173311
      0.17561569	      0.20729540	      0.31538219	      0.06816857	      0.35163059
      0.17632047	      0.20729606	      0.31538273	      0.06816901	      0.35152747
      0.17702526	      0.20729671	      0.31538328	      0.06816944	      0.35142375
      0.17773004	      0.20729737	      0.31538382	      0.06816988	      0.35131943
      0.17843482	      0.20729802	      0.31538436	      0.06817031	      0.35121453
      0.17913960	      0.20729867	      0.31538490	      0.06817074	      0.35110904
      0.17984438	      0.20729931	      0.31538545	      0.06817117	      0.35100297
      0.18054916	      0.20729996	      0.31538598	      0.06817159	      0.35089632
      0.18125394	      0.20730060	      0.31538652	      0.06817201	      0.35078909
      0.18195872	      0.20730123	      0.31538706	      0.06817242	      0.35068130
      0.18266350	      0.20730187	      0.31538760	      0.06817284	      0.35057295
      0.18336828	      0.20730250	      0.31538814	      0.06817325	      0.35046403
      0.18407306	      0.20730313	      0.31538867	      0.06817365	      0.35035456
      0.18477784	      0.20730375	      0.31538921	      0.06817405	      0.35024454
      0.18548262	      0.20730437	      0.31538974	      0.06817445	      0.35013398
      0.18618740	      0.20730499	      0.31539028	      0.06817485	      0.35002287
      0.18689218	      0.20730561	      0.31539081	      0.06817524	      0.34991123
      0.18759696	      0.20730623	      0.31539135	      0.06817562	      0.34979905
      0.18830174	      0.20730684	      0.31539373	      0.06817600	      0.34968635
      0.18900652	      0.20730745	      0.31540526	      0.06817638	      0.34957313
      0.18971130	      0.20730805	      0.31543059	      0.06817675	      0.34945939
      0.19041608	      0.20730865	      0.31547063	      0.06817711	      0.34934515
      0.19112086	      0.20730925	      0.31552399	      0.06817747	      0.34923040
      0.19182564	      0.20730983	      0.31558855	      0.06817783	      0.34911518
      0.19253042	      0.20731041	      0.31566243	      0.06817817	      0.34899947
      0.19323520	      0.20731099	      0.31574414	      0.06817851	      0.34888329
      0.19393998	      0.20731155	      0.31583245	      0.06817885	      0.34876666
      0.19464476	      0.20731212	      0.31592629	      0.06817917	      0.34864957
      0.19534954	      0.20731267	      0.31602478	      0.06817949	      0.34853203
      0.19605432	      0.20731322	      0.31612714	      0.06817980	      0.34841407
      0.19675910	      0.20731377	      0.31623274	      0.06818011	      0.34829567
      0.19746388	      0.20731431	      0.31634105	      0.06818040	      0.34817685
      0.19816866	      0.20731484	      0.31645160	      0.06818069	      0.34805762
      0.19887345	      0.20731537	      0.31656402	      0.06818097	      0.34793798
      0.19957823	      0.20731590	      0.31667795	      0.06818124	      0.34781794
      0.20028301	      0.20731642	      0.31679310	      0.06818150	      0.34769751
      0.20098779	      0.20731694	      0.31690922	      0.06818175	      0.34757670
      0.20169257	      0.20731745	      0.31702606	      0.06818199	      0.34745551
      0.20239735	      0.20731796	      0.31714343	      0.06818223	      0.34733395
      0.20310213	      0.20731847	      0.31726112	      0.06818245	      0.34721203
      0.20380691	      0.20731897	      0.31737897	      0.06818267	      0.34708975
      0.20451169	      0.20731946	      0.31749682	      0.06818288	      0.34696713
      0.20521647	      0.20731996	      0.31761453	      0.06818308	      0.34684416
      0.20592125	      0.20732045	      0.31773200	      0.06818327	      0.34672086
      0.20662603	      0.20732093	      0.31784911	      0.06818345	      0.34659723
      0.20733081	      0.20732141	      0.31796582	      0.06818363	      0.34647329
      0.20803559	      0.20732189	      0.31808206	      0.06818380	      0.34634903
      0.20874037	      0.20732237	      0.31819781	      0.06818396	      0.34622446
      0.20944515	      0.20732284	      0.31831308	      0.06818412	      0.34609960
      0.21014993	      0.20732330	      0.31842786	      0.06818427	      0.34597444
      0.21085471	      0.20732377	      0.31854218	      0.06818442	      0.34584900
      0.21155949	      0.20732423	      0.31865608	      0.06818456	      0.34572328
      0.21226427	      0.20732469	      0.31876959	      0.06818469	      0.34559729
      0.21296905	      0.20732514	      0.31888276	      0.06818483	      0.34547103
      0.21367383	      0.20732559	      0.31899563	      0.06818495	      0.34534452
      0.21437861	      0.20732604	      0.31910823	      0.06818507	      0.34521775
      0.21508339	      0.20732649	      0.31922060	      0.06818519	      0.34509074
      0.21578817	      0.20732693	      0.31933273	      0.06818530	      0.34496349
      0.21649295	      0.20732737	      0.31944462	      0.06818541	      0.34483601
      0.21719773	      0.20732781	      0.31955622	      0.06818552	      0.34470830
      0.21790251	      0.20732825	      0.31966750	      0.06818562	      0.34458038
      0.21860729	      0.20732868	      0.31977840	      0.06818572	      0.34445224
      0.21931207	      0.20732911	      0.31988884	      0.06818582	      0.34432390
      0.22001686	      0.20732953	      0.31999877	      0.06818591	      0.34419536
      0.22072164	      0.20732996	      0.32010811	      0.06818601	      0.34406664
      0.22142642	      0.20733037	      0.32021680	      0.06818609	      0.34393773
      0.22213120	      0.20733079	      0.32032479	      0.06818618	      0.34380865
      0.22283598	      0.20733120	      0.32043206	      0.06818626	      0.34367940
      0.22354076	      0.20733161	      0.32053856	      0.06818634	      0.34355000
      0.22424554	      0.20733202	      0.32064428	      0.06818642	      0.34342044
      0.22495032	      0.20733243	      0.32074921	      0.06818650	      0.34329073
      0.22565510	      0.20733283	      0.32085337	      0.06818657	      0.34316089
      0.22635988	      0.20733323	      0.32095675	      0.06818664	      0.34303092
      0.22706466	      0.20733362	      0.32105938	      0.06818671	      0.34290083
      0.22776944	      0.20733402	      0.32116127	      0.06818678	      0.34277062
      0.22847422	      0.20733441	      0.32126245	      0.06818685	      0.34264030
      0.22917900	      0.20733480	      0.32136293	      0.06818691	      0.34250987
      0.22988378	      0.20733518	      0.32146275	      0.06818697	      0.34237936
      0.23058856	      0.20733557	      0.32156194	      0.06818703	      0.34224875
      0.23129334	      0.20733595	      0.32166051	      0.06818709	      0.34211806
      0.23199812	      0.20733633	      0.32175850	      0.06818715	      0.34198730
      0.23270290	      0.20733671	      0.32185593	      0.06818720	      0.34185647
      0.23340768	      0.20733708	      0.32195283	      0.06818726	      0.34172559
      0.23411246	      0.20733745	      0.32204921	      0.06818731	      0.34159464
      0.23481724	      0.20733782	      0.32214511	      0.06818736	      0.34146365
      0.23552202	      0.20733819	      0.32224055	      0.06818741	      0.34133263
      0.23622680	      0.20733856	      0.32233554	      0.06818745	      0.34120156
      0.23693158	      0.20733892	      0.32243010	      0.06818750	      0.34107048
      0.23763636	      0.20733929	      0.32252426	      0.06818754	      0.34093937
      0.23834114	      0.20733965	      0.32261802	      0.06818759	      0.34080826
      0.23904592	      0.20734000	      0.32271141	      0.06818763	      0.34067714
      0.23975070	      0.20734036	      0.32280444	      0.06818767	      0.34054602
      0.24045548	      0.20734071	      0.32289712	      0.06818771	      0.34041491
      0.24116027	      0.20734106	      0.32298946	      0.06818775	      0.34028381
      0.24186505	      0.20734141	      0.32308148	      0.06818779	      0.34015274
      0.24256983	      0.20734176	      0.32317318	      0.06818782	      0.34002170
      0.24327461	      0.20734211	      0.32326457	      0.06818786	      0.33989070
      0.24397939	      0.20734245	      0.32335567	      0.06818789	      0.33975975
      0.24468417	      0.20734279	      0.32344646	      0.06818792	      0.33962884
      0.24538895	      0.20734313	      0.32353696	      0.06818796	      0.33949799
      0.24609373	      0.20734346	      0.32362718	      0.06818799	      0.33936721
      0.24679851	      0.20734379	      0.32371710	      0.06818802	      0.33923651
      0.24750329	      0.20734412	      0.32380674	      0.06818805	      0.33910588
      0.24820807	      0.20734445	      0.32389610	      0.06818807	      0.33897534
      0.24891285	      0.20734477	      0.32398517	      0.06818810	      0.33884489
      0.24961763	      0.20734509	      0.32407395	      0.06818813	      0.33871455
      0.25032241	      0.20734541	      0.32416243	      0.06818815	      0.33858432
      0.25102719	      0.20734572	      0.32425062	      0.06818818	      0.33845420
      0.25173197	      0.20734603	      0.32433850	      0.06818820	      0.33832421
      0.25243675	      0.20734633	      0.32442607	      0.06818822	      0.33819434
      0.25314153	      0.20734663	      0.32451332	      0.06818825	      0.33806462
      0.25384631	      0.20734692	      0.32460025	      0.06818827	      0.33793504
      0.25447979	      0.20734718	      0.32467810	      0.06818829	      0.33781870
      0.25511326	      0.20734744	      0.32475568	      0.06818831	      0.33770249
      0.25574674	      0.20734769	      0.32483297	      0.06818832	      0.33758641
      0.25638021	      0.20734793	      0.32490999	      0.06818834	      0.33747047
      0.25701369	      0.20734817	      0.32498671	      0.06818836	      0.33735468
      0.25764716	      0.20734840	      0.32506314	      0.06818837	      0.33723904
      0.25828064	      0.20734862	      0.32513928	      0.06818839	      0.33712355
      0.25891411	      0.20734884	      0.32521513	      0.06818840	      0.33700823
      0.25954759	      0.20734905	      0.32529068	      0.06818842	      0.33689307
      0.26018106	      0.20734925	      0.32536595	      0.06818843	      0.33677808
      0.26081453	      0.20734945	      0.32544093	      0.06818844	      0.33666327
      0.26144801	      0.20734964	      0.32551562	      0.06818845	      0.33654864
      0.26208148	      0.20734982	      0.32559005	      0.06818847	      0.33643420
      0.26271496	      0.20734999	      0.32566420	      0.06818848	      0.33631995
      0.26334843	      0.20735016	      0.32573809	      0.06818849	      0.33620589
      0.26398191	      0.20735032	      0.32581174	      0.06818850	      0.33609204
      0.26461538	      0.20735047	      0.32588515	      0.06818851	      0.33597840
      0.26524886	      0.20735061	      0.32595832	      0.06818852	      0.33586497
      0.26588233	      0.20735075	      0.32603128	      0.06818853	      0.33575176
      0.26651581	      0.20735089	      0.32610403	      0.06818854	      0.33563878
      0.26714928	      0.20735102	      0.32617659	      0.06818855	      0.33552602
      0.26778276	      0.20735114	      0.32624896	      0.06818856	      0.33541350
      0.26841623	      0.20735126	      0.32632116	      0.06818856	      0.33530121
      0.26904971	      0.20735138	      0.32639320	      0.06818857	      0.33518918
      0.26968318	      0.20735149	      0.32646507	      0.06818858	      0.33507739
      0.27031666	      0.20735160	      0.32653681	      0.06818858	      0.33496585
      0.27095013	      0.20735170	      0.32660840	      0.06818859	      0.33485458
      0.27158361	      0.20735181	      0.32667987	      0.06818860	      0.33474357
      0.27221708	      0.20735191	      0.32675121	      0.06818860	      0.33463283
      0.27285056	      0.20735200	      0.32682244	      0.06818861	      0.33452236
      0.27348403	      0.20735210	      0.32689356	      0.06818861	      0.33441218
      0.27411751	      0.20735219	      0.32696458	      0.06818862	      0.33430228
      0.27475098	      0.20735228	      0.32703550	      0.06818862	      0.33419268
      0.27538446	      0.20735237	      0.32710634	      0.06818863	      0.33408337
      0.27601793	      0.20735246	      0.32717709	      0.06818863	      0.33397436
      0.27665141	      0.20735255	      0.32724777	      0.06818864	      0.33386566
      0.27728488	      0.20735263	      0.32731837	      0.06818864	      0.33375727
      0.27791836	      0.20735271	      0.32738890	      0.06818864	      0.33364920
      0.27855183	      0.20735280	      0.32745938	      0.06818865	      0.33354145
      0.27918531	      0.20735288	      0.32752979	      0.06818865	      0.33343403
      0.27981878	      0.20735296	      0.32760016	      0.06818865	      0.33332694
      0.28045226	      0.20735304	      0.32767047	      0.06818866	      0.33322019
      0.28070004	      0.20735307	      0.32769796	      0.06818866	      0.33317853
      0.28085910	      0.20735309	      0.32771561	      0.06818866	      0.33315181
      0.28107682	      0.20735317	      0.32773975	      0.06818866	      0.33311528
      0.28129454	      0.20735362	      0.32776389	      0.06818866	      0.33307879
      0.28186415	      0.20735844	      0.32782703	      0.06818866	      0.33298351
      0.28243377	      0.20737093	      0.32789014	      0.06818866	      0.33288853
      0.28300338	      0.20739250	      0.32795321	      0.06818866	      0.33279384
      0.28357299	      0.20742333	      0.32801625	      0.06818866	      0.33269946
      0.28414260	      0.20746296	      0.32807926	      0.06818865	      0.33260540
      0.28471221	      0.20751057	      0.32814223	      0.06818864	      0.33251167
      0.28528182	      0.20756521	      0.32820517	      0.06818862	      0.33241828
      0.28585143	      0.20762592	      0.32826807	      0.06818859	      0.33232524
      0.28642104	      0.20769178	      0.32833094	      0.06818856	      0.33223255
      0.28671502	      0.20772751	      0.32836338	      0.06818854	      0.33218485
      0.28727262	      0.20779806	      0.32842487	      0.06818850	      0.33209465
      0.28783023	      0.20787172	      0.32848628	      0.06818844	      0.33200482
      0.28838783	      0.20794792	      0.32854758	      0.06818838	      0.33191535
      0.28894543	      0.20802616	      0.32860873	      0.06818831	      0.33182626
      0.28950304	      0.20810600	      0.32866968	      0.06818823	      0.33173755
      0.29006064	      0.20818702	      0.32873042	      0.06818815	      0.33164923
      0.29061825	      0.20826889	      0.32879090	      0.06818805	      0.33156131
      0.29117585	      0.20835126	      0.32885111	      0.06818795	      0.33147379
      0.29173345	      0.20843385	      0.32891100	      0.06818785	      0.33138668
      0.29229106	      0.20851639	      0.32897056	      0.06818773	      0.33129998
      0.29279034	      0.20859008	      0.32902359	      0.06818763	      0.33122272
      0.29328962	      0.20866343	      0.32907631	      0.06818752	      0.33114579
      0.29378891	      0.20873634	      0.32912871	      0.06818740	      0.33106922
      0.29428819	      0.20880875	      0.32918078	      0.06818728	      0.33099300
      0.29478747	      0.20888062	      0.32923249	      0.06818716	      0.33091714
      0.29528675	      0.20895195	      0.32928384	      0.06818703	      0.33084163
      0.29578604	      0.20902278	      0.32933481	      0.06818690	      0.33076650
      0.29628532	      0.20909315	      0.32938539	      0.06818677	      0.33069173
      0.29678460	      0.20916312	      0.32943556	      0.06818664	      0.33061734
      0.29728388	      0.20923276	      0.32948531	      0.06818650	      0.33054333
      0.29778316	      0.20930214	      0.32953463	      0.06818636	      0.33046970
      0.29828245	      0.20937132	      0.32958352	      0.06818622	      0.33039645
      0.29878173	      0.20944036	      0.32963194	      0.06818608	      0.33032359
      0.29928101	      0.20950933	      0.32967991	      0.06818593	      0.33025113
      0.29978029	      0.20957827	      0.32972739	      0.06818579	      0.33017906
      0.30027958	      0.20964717	      0.32977439	      0.06818564	      0.33010739
      0.30077886	      0.20971602	      0.32982090	      0.06818550	      0.33003612
      0.30127814	      0.20978475	      0.32986690	      0.06818535	      0.32996526
      0.30177742	      0.20985326	      0.32991238	      0.06818520	      0.32989481
      0.30227671	      0.20992145	      0.32995733	      0.06818505	      0.32982476
      0.30277599	      0.20998918	      0.33000175	      0.06818490	      0.32975514
      0.30327527	      0.21005632	      0.33004563	      0.06818474	      0.32968594
      0.30377455	      0.21012275	      0.33008895	      0.06818459	      0.32961715
      0.30427384	      0.21018835	      0.33013171	      0.06818444	      0.32954880
      0.30477312	      0.21025305	      0.33017390	      0.06818428	      0.32948087
      0.30527240	      0.21031677	      0.33021550	      0.06818412	      0.32941337
      0.30577168	      0.21037949	      0.33025653	      0.06818397	      0.32934631
      0.30627096	      0.21044121	      0.33029696	      0.06818381	      0.32927969
      0.30677025	      0.21050195	      0.33033678	      0.06818365	      0.32921351
      0.30726953	      0.21056173	      0.33037601	      0.06818348	      0.32914777
      0.30776881	      0.21062063	      0.33041462	      0.06818332	      0.32908247
      0.30826809	      0.21067869	      0.33045261	      0.06818316	      0.32901763
      0.30876738	      0.21073597	      0.33048999	      0.06818299	      0.32895323
      0.30926666	      0.21079255	      0.33052673	      0.06818283	      0.32888929
      0.30976594	      0.21084848	      0.33056285	      0.06818266	      0.32882580
      0.31026522	      0.21090383	      0.33059833	      0.06818249	      0.32876277
      0.31076451	      0.21095864	      0.33063318	      0.06818233	      0.32870020
      0.31126379	      0.21101297	      0.33066738	      0.06818216	      0.32863808
      0.31176307	      0.21106686	      0.33070095	      0.06818199	      0.32857644
      0.31226235	      0.21112035	      0.33073388	      0.06818182	      0.32851525
      0.31276164	      0.21117348	      0.33076617	      0.06818165	      0.32845454
      0.31326092	      0.21122628	      0.33079781	      0.06818147	      0.32839429
      0.31376020	      0.21127877	      0.33082882	      0.06818130	      0.32833451
      0.31425948	      0.21133098	      0.33085919	      0.06818113	      0.32827521
      0.31475876	      0.21138294	      0.33088892	      0.06818095	      0.32821638
      0.31525805	      0.21143465	      0.33091802	      0.06818078	      0.32815803
      0.31575733	      0.21148614	      0.33094650	      0.06818060	      0.32810016
      0.31625661	      0.21153741	      0.33097435	      0.06818043	      0.32804276
      0.31675589	      0.21158849	      0.33100157	      0.06818025	      0.32798585
      0.31725518	      0.21163937	      0.33102819	      0.06818007	      0.32792942
      0.31747634	      0.21166185	      0.33103978	      0.06817999	      0.32790458
      0.31758865	      0.21167325	      0.33104562	      0.06817995	      0.32789200
      0.31770096	      0.21168465	      0.33105144	      0.06817992	      0.32787944
      0.31826251	      0.21174148	      0.33108004	      0.06818030	      0.32781704
      0.31882406	      0.21179810	      0.33110789	      0.06818217	      0.32775526
      0.31938561	      0.21185451	      0.33113500	      0.06818598	      0.32769410
      0.31994716	      0.21191072	      0.33116138	      0.06819184	      0.32763355
      0.32050870	      0.21196672	      0.33118704	      0.06819969	      0.32757363
      0.32107025	      0.21202253	      0.33121200	      0.06820938	      0.32751434
      0.32163180	      0.21207813	      0.33123627	      0.06822072	      0.32745567
      0.32219335	      0.21213354	      0.33125986	      0.06823353	      0.32739764
      0.32275490	      0.21218874	      0.33128279	      0.06824760	      0.32734023
      0.32331645	      0.21224374	      0.33130507	      0.06826276	      0.32728346
      0.32387800	      0.21229853	      0.33132671	      0.06827886	      0.32722733
      0.32443955	      0.21235311	      0.33134774	      0.06829575	      0.32717183
      0.32500110	      0.21240747	      0.33136817	      0.06831330	      0.32711697
      0.32556265	      0.21246160	      0.33138801	      0.06833142	      0.32706275
      0.32612419	      0.21251551	      0.33140728	      0.06835001	      0.32700917
      0.32668574	      0.21256918	      0.33142600	      0.06836897	      0.32695623
      0.32724729	      0.21262260	      0.33144417	      0.06838823	      0.32690394
      0.32780884	      0.21267576	      0.33146182	      0.06840773	      0.32685230
      0.32837039	      0.21272865	      0.33147895	      0.06842740	      0.32680131
      0.32893194	      0.21278126	      0.33149560	      0.06844720	      0.32675096
      0.32949349	      0.21283358	      0.33151176	      0.06846706	      0.32670126
      0.33005504	      0.21288560	      0.33152746	      0.06848695	      0.32665222
      0.33061659	      0.21293730	      0.33154270	      0.06850683	      0.32660383
      0.33117813	      0.21298866	      0.33155751	      0.06852665	      0.32655609
      0.33173968	      0.21303968	      0.33157190	      0.06854639	      0.32650901
      0.33230123	      0.21309034	      0.33158587	      0.06856602	      0.32646258
      0.33286278	      0.21314063	      0.33159945	      0.06858551	      0.32641681
      0.33342433	      0.21319053	      0.33161264	      0.06860486	      0.32637169
      0.33398588	      0.21324005	      0.33162546	      0.06862405	      0.32632723
      0.33454743	      0.21328918	      0.33163792	      0.06864307	      0.32628343
      0.33510898	      0.21333790	      0.33165003	      0.06866193	      0.32624029
      0.33567053	      0.21338621	      0.33166180	      0.06868064	      0.32619781
      0.33623207	      0.21343413	      0.33167325	      0.06869920	      0.32615599
      0.33679362	      0.21348165	      0.33168437	      0.06871762	      0.32611483
      0.33735517	      0.21352879	      0.33169519	      0.06873592	      0.32607432
      0.33791672	      0.21357555	      0.33170571	      0.06875411	      0.32603448
      0.33847827	      0.21362194	      0.33171594	      0.06877222	      0.32599530
      0.33903982	      0.21366800	      0.33172589	      0.06879025	      0.32595678
      0.33960137	      0.21371372	      0.33173557	      0.06880823	      0.32591892
      0.34016292	      0.21375915	      0.33174498	      0.06882615	      0.32588172
      0.34072447	      0.21380429	      0.33175414	      0.06884405	      0.32584517
      0.34128602	      0.21384917	      0.33176305	      0.06886192	      0.32580929
      0.34184756	      0.21389381	      0.33177172	      0.06887977	      0.32577407
      0.34240911	      0.21393824	      0.33178015	      0.06889762	      0.32573951
      0.34297066	      0.21398247	      0.33178835	      0.06891547	      0.32570560
      0.34353221	      0.21402653	      0.33179633	      0.06893331	      0.32567235
      0.34409376	      0.21407043	      0.33180410	      0.06895113	      0.32563976
      0.34477146	      0.21412324	      0.33181319	      0.06897258	      0.32560130
      0.34537573	      0.21417017	      0.33182104	      0.06899164	      0.32556782
      0.34585227	      0.21420711	      0.33182706	      0.06900659	      0.32554194
      0.34632881	      0.21424397	      0.33183295	      0.06902147	      0.32551654
      0.34684282	      0.21428367	      0.33183914	      0.06903741	      0.32548967
      0.34748049	      0.21433282	      0.33184661	      0.06905701	      0.32545709
      0.34825717	      0.21439257	      0.33185538	      0.06908056	      0.32541854
      0.34870059	      0.21442662	      0.33186023	      0.06909384	      0.32539709
      0.34940683	      0.21448077	      0.33186773	      0.06911471	      0.32536376
      0.34986741	      0.21451603	      0.33187247	      0.06912813	      0.32534258
      0.35032799	      0.21455125	      0.33187710	      0.06914140	      0.32532182
      0.35090636	      0.21459542	      0.33188276	      0.06915785	      0.32529638
      0.35136418	      0.21463033	      0.33188711	      0.06917070	      0.32527672
      0.35212544	      0.21468830	      0.33189410	      0.06919177	      0.32524498
      0.35258525	      0.21472325	      0.33189819	      0.06920430	      0.32522638
      0.35304505	      0.21475816	      0.33190216	      0.06921671	      0.32520820
      0.35364646	      0.21480376	      0.33190721	      0.06923275	      0.32518508
      0.35420179	      0.21484580	      0.33191170	      0.06924739	      0.32516437
      0.35475713	      0.21488778	      0.33191605	      0.06926187	      0.32514428
      0.35523349	      0.21492374	      0.33191967	      0.06927417	      0.32512754
      0.35570986	      0.21495965	      0.33192317	      0.06928637	      0.32511125
      0.35618622	      0.21499552	      0.33192657	      0.06929847	      0.32509542
      0.35680585	      0.21504209	      0.33193084	      0.06931408	      0.32507549
      0.35724968	      0.21507540	      0.33193378	      0.06932517	      0.32506169
      0.35769351	      0.21510867	      0.33193664	      0.06933620	      0.32504828
      0.35825196	      0.21515047	      0.33194010	      0.06934998	      0.32503195
      0.35876866	      0.21518908	      0.33194318	      0.06936264	      0.32501739
      0.35928536	      0.21522763	      0.33194615	      0.06937523	      0.32500335
      0.35980207	      0.21526613	      0.33194899	      0.06938774	      0.32498983
      0.36031877	      0.21530455	      0.33195171	      0.06940019	      0.32497683
      0.36073701	      0.21533562	      0.33195384	      0.06941021	      0.32496669
      0.36115525	      0.21536663	      0.33195588	      0.06942019	      0.32495688
      0.36169285	      0.21540645	      0.33195840	      0.06943297	      0.32494477
      0.36223045	      0.21544619	      0.33196079	      0.06944568	      0.32493321
      0.36265555	      0.21547756	      0.33196260	      0.06945568	      0.32492446
      0.36308066	      0.21550889	      0.33196433	      0.06946565	      0.32491606
      0.36357874	      0.21554555	      0.33196626	      0.06947729	      0.32490664
      0.36407683	      0.21558214	      0.33196808	      0.06948888	      0.32489770
      0.36452790	      0.21561522	      0.33196965	      0.06949934	      0.32489000
      0.36497898	      0.21564825	      0.33197113	      0.06950976	      0.32488269
      0.36543788	      0.21568180	      0.33197255	      0.06952032	      0.32487564
      0.36589678	      0.21571530	      0.33197389	      0.06953085	      0.32486897
      0.36630098	      0.21574475	      0.33197500	      0.06954009	      0.32486343
      0.36685382	      0.21578497	      0.33197640	      0.06955269	      0.32485634
      0.36740666	      0.21582511	      0.33197769	      0.06956523	      0.32484980
      0.36777643	      0.21585191	      0.33197848	      0.06957360	      0.32484574
      0.36814621	      0.21587867	      0.33197923	      0.06958194	      0.32484194
      0.36860420	      0.21591177	      0.33198007	      0.06959225	      0.32483756
      0.36906220	      0.21594481	      0.33198083	      0.06960252	      0.32483357
      0.36946856	      0.21597407	      0.33198144	      0.06961161	      0.32483034
      0.36999560	      0.21601196	      0.33198214	      0.06962336	      0.32482659
      0.37052264	      0.21604977	      0.33198274	      0.06963507	      0.32482334
      0.37090835	      0.21607739	      0.33198311	      0.06964361	      0.32482127
      0.37129406	      0.21610496	      0.33198342	      0.06965213	      0.32481946
      0.37172029	      0.21613538	      0.33198371	      0.06966152	      0.32481777
      0.37214652	      0.21616575	      0.33198393	      0.06967088	      0.32481640
      0.37260308	      0.21619822	      0.33198409	      0.06968088	      0.32481527
      0.37305964	      0.21623063	      0.33198418	      0.06969085	      0.32481452
      0.37345145	      0.21625839	      0.33198420	      0.06969938	      0.32481415
      0.37394561	      0.21629334	      0.33198414	      0.06971010	      0.32481407
      0.37443977	      0.21632822	      0.33198400	      0.06972079	      0.32481440
      0.37481075	      0.21635435	      0.33198384	      0.06972879	      0.32481492
      0.37518173	      0.21638044	      0.33198364	      0.06973678	      0.32481567
      0.37562148	      0.21641131	      0.33198334	      0.06974621	      0.32481687
      0.37606123	      0.21644212	      0.33198297	      0.06975562	      0.32481839
      0.37643692	      0.21646839	      0.33198261	      0.06976363	      0.32481994
      0.37690935	      0.21650137	      0.33198208	      0.06977368	      0.32482222
      0.37738178	      0.21653427	      0.33198149	      0.06978369	      0.32482487
      0.37774155	      0.21655928	      0.33198099	      0.06979130	      0.32482714
      0.37810132	      0.21658425	      0.33198045	      0.06979888	      0.32482961
      0.37853371	      0.21661420	      0.33197974	      0.06980797	      0.32483286
      0.37896610	      0.21664409	      0.33197898	      0.06981703	      0.32483642
      0.37932718	      0.21666901	      0.33197830	      0.06982457	      0.32483961
      0.37978256	      0.21670037	      0.33197738	      0.06983406	      0.32484394
      0.38001152	      0.21671611	      0.33197690	      0.06983881	      0.32484624
      0.38024049	      0.21673183	      0.33197640	      0.06984356	      0.32484863
      0.38064143	      0.21675927	      0.33197549	      0.06985186	      0.32485300
      0.38104238	      0.21678656	      0.33197453	      0.06986012	      0.32485763
      0.38142924	      0.21681270	      0.33197355	      0.06986808	      0.32486233
      0.38181610	      0.21683860	      0.33197254	      0.06987601	      0.32486726
      0.38224289	      0.21686687	      0.33197137	      0.06988473	      0.32487297
      0.38266968	      0.21689478	      0.33197015	      0.06989341	      0.32487896
      0.38303998	      0.21691867	      0.33196905	      0.06990093	      0.32488438
      0.38341028	      0.21694224	      0.33196791	      0.06990842	      0.32489001
      0.38383655	      0.21696895	      0.33196655	      0.06991701	      0.32489675
      0.38426282	      0.21699520	      0.33196514	      0.06992557	      0.32490376
      0.38460328	      0.21701582	      0.33196398	      0.06993238	      0.32490955
      0.38503700	      0.21704162	      0.33196246	      0.06994104	      0.32491717
      0.38547072	      0.21706689	      0.33196089	      0.06994965	      0.32492507
      0.38580423	      0.21708596	      0.33195964	      0.06995626	      0.32493133
      0.38620640	      0.21710852	      0.33195811	      0.06996419	      0.32493910
      0.38660857	      0.21713060	      0.33195653	      0.06997210	      0.32494709
      0.38701561	      0.21715246	      0.33195489	      0.06998007	      0.32495542
      0.38742266	      0.21717382	      0.33195321	      0.06998801	      0.32496399
      0.38781231	      0.21719381	      0.33195157	      0.06999558	      0.32497240
      0.38820195	      0.21721334	      0.33194989	      0.07000312	      0.32498103
      0.38860772	      0.21723319	      0.33194810	      0.07001094	      0.32499024
      0.38901348	      0.21725256	      0.33194626	      0.07001873	      0.32499968
      0.38939013	      0.21727009	      0.33194453	      0.07002593	      0.32500864
      0.38976677	      0.21728721	      0.33194276	      0.07003310	      0.32501780
      0.39017406	      0.21730525	      0.33194082	      0.07004083	      0.32502791
      0.39058135	      0.21732281	      0.33193883	      0.07004852	      0.32503825
      0.39093698	      0.21733776	      0.33193707	      0.07005520	      0.32504746
      0.39129261	      0.21735234	      0.33193528	      0.07006186	      0.32505683
      0.39169949	      0.21736859	      0.33193319	      0.07006945	      0.32506776
      0.39210637	      0.21738438	      0.33193107	      0.07007701	      0.32507890
      0.39242982	      0.21739661	      0.33192936	      0.07008298	      0.32508792
      0.39284453	      0.21741188	      0.33192713	      0.07009062	      0.32509967
      0.39325923	      0.21742669	      0.33192487	      0.07009822	      0.32511163
      0.39358064	      0.21743786	      0.33192309	      0.07010408	      0.32512106
      0.39390205	      0.21744877	      0.33192129	      0.07010992	      0.32513061
      0.39429038	      0.21746159	      0.33191909	      0.07011695	      0.32514233
      0.39467870	      0.21747404	      0.33191685	      0.07012395	      0.32515423
      0.39501629	      0.21748456	      0.33191489	      0.07013000	      0.32516473
      0.39542471	      0.21749692	      0.33191248	      0.07013729	      0.32517761
      0.39583313	      0.21750888	      0.33191003	      0.07014455	      0.32519070
      0.39613566	      0.21751750	      0.33190820	      0.07014991	      0.32520052
      0.39654422	      0.21752880	      0.33190570	      0.07015710	      0.32521396
      0.39695278	      0.21753972	      0.33190317	      0.07016427	      0.32522759
      0.39727010	      0.21754796	      0.33190118	      0.07016981	      0.32523832
      0.39758741	      0.21755597	      0.33189917	      0.07017533	      0.32524916
      0.39796215	      0.21756517	      0.33189678	      0.07018182	      0.32526211
      0.39833689	      0.21757407	      0.33189436	      0.07018828	      0.32527522
      0.39868695	      0.21758212	      0.33189207	      0.07019429	      0.32528761
      0.39903700	      0.21758993	      0.33188976	      0.07020027	      0.32530014
      0.39942547	      0.21759831	      0.33188717	      0.07020689	      0.32531421
      0.39981393	      0.21760641	      0.33188456	      0.07021347	      0.32532844
      0.40014416	      0.21761306	      0.33188232	      0.07021904	      0.32534067
      0.40054423	      0.21762086	      0.33187957	      0.07022577	      0.32535564
      0.40094430	      0.21762836	      0.33187680	      0.07023246	      0.32537078
      0.40121378	      0.21763326	      0.33187492	      0.07023696	      0.32538108
      0.40161651	      0.21764034	      0.33187208	      0.07024365	      0.32539661
      0.40201925	      0.21764714	      0.33186921	      0.07025031	      0.32541232
      0.40232380	      0.21765210	      0.33186703	      0.07025532	      0.32542430
      0.40262836	      0.21765692	      0.33186483	      0.07026033	      0.32543639
      0.40298674	      0.21766239	      0.33186222	      0.07026619	      0.32545073
      0.40334512	      0.21766766	      0.33185959	      0.07027203	      0.32546520
      0.40370007	      0.21767268	      0.33185696	      0.07027780	      0.32547966
      0.40405501	      0.21767751	      0.33185431	      0.07028355	      0.32549424
      0.40442750	      0.21768238	      0.33185151	      0.07028956	      0.32550968
      0.40479998	      0.21768705	      0.33184868	      0.07029555	      0.32552526
      0.40514908	      0.21769124	      0.33184602	      0.07030114	      0.32553998
      0.40549817	      0.21769526	      0.33184333	      0.07030671	      0.32555481
      0.40587463	      0.21769941	      0.33184041	      0.07031271	      0.32557094
      0.40625108	      0.21770337	      0.33183747	      0.07031868	      0.32558721
      0.40658336	      0.21770671	      0.33183485	      0.07032393	      0.32560167
      0.40691565	      0.21770991	      0.33183222	      0.07032917	      0.32561624
      0.40729357	      0.21771338	      0.33182920	      0.07033511	      0.32563293
      0.40767149	      0.21771667	      0.33182616	      0.07034104	      0.32564976
      0.40797617	      0.21771919	      0.33182370	      0.07034580	      0.32566341
      0.40836201	      0.21772223	      0.33182055	      0.07035181	      0.32568082
      0.40874784	      0.21772510	      0.33181739	      0.07035781	      0.32569837
      0.40904423	      0.21772718	      0.33181494	      0.07036240	      0.32571193
      0.40940558	      0.21772959	      0.33181194	      0.07036799	      0.32572858
      0.40976694	      0.21773185	      0.33180892	      0.07037356	      0.32574533
      0.41012252	      0.21773394	      0.33180592	      0.07037903	      0.32576193
      0.41047810	      0.21773590	      0.33180291	      0.07038448	      0.32577863
      0.41083748	      0.21773774	      0.33179984	      0.07038998	      0.32579562
      0.41119686	      0.21773945	      0.33179676	      0.07039547	      0.32581271
      0.41154798	      0.21774100	      0.33179373	      0.07040081	      0.32582951
      0.41189910	      0.21774243	      0.33179068	      0.07040615	      0.32584642
      0.41225882	      0.21774377	      0.33178754	      0.07041160	      0.32586384
      0.41261855	      0.21774498	      0.33178437	      0.07041703	      0.32588136
      0.41296356	      0.21774603	      0.33178132	      0.07042224	      0.32589826
      0.41330857	      0.21774698	      0.33177825	      0.07042743	      0.32591525
      0.41367031	      0.21774786	      0.33177502	      0.07043286	      0.32593317
      0.41403205	      0.21774862	      0.33177176	      0.07043827	      0.32595119
      0.41436668	      0.21774923	      0.33176873	      0.07044328	      0.32596794
      0.41470131	      0.21774974	      0.33176569	      0.07044827	      0.32598478
      0.41506619	      0.21775019	      0.33176235	      0.07045369	      0.32600323
      0.41543107	      0.21775053	      0.33175899	      0.07045911	      0.32602178
      0.41574709	      0.21775075	      0.33175606	      0.07046379	      0.32603792
      0.41606310	      0.21775088	      0.33175313	      0.07046846	      0.32605414
      0.41642836	      0.21775094	      0.33174971	      0.07047385	      0.32607297
      0.41679362	      0.21775090	      0.33174628	      0.07047923	      0.32609189
      0.41708161	      0.21775080	      0.33174356	      0.07048346	      0.32610687
      0.41745492	      0.21775058	      0.33174001	      0.07048893	      0.32612638
      0.41782822	      0.21775025	      0.33173645	      0.07049439	      0.32614598
      0.41811976	      0.21774993	      0.33173365	      0.07049864	      0.32616136
      0.41841129	      0.21774956	      0.33173084	      0.07050289	      0.32617679
      0.41876158	      0.21774903	      0.33172745	      0.07050798	      0.32619540
      0.41911187	      0.21774841	      0.33172404	      0.07051306	      0.32621409
      0.41942124	      0.21774781	      0.33172101	      0.07051753	      0.32623067
      0.41973061	      0.21774714	      0.33171797	      0.07052200	      0.32624730
      0.42009053	      0.21774628	      0.33171442	      0.07052718	      0.32626673
      0.42045046	      0.21774534	      0.33171084	      0.07053236	      0.32628624
      0.42073494	      0.21774455	      0.33170801	      0.07053644	      0.32630172
      0.42110400	      0.21774344	      0.33170431	      0.07054172	      0.32632187
      0.42147307	      0.21774226	      0.33170059	      0.07054698	      0.32634210
      0.42176156	      0.21774127	      0.33169767	      0.07055109	      0.32635797
      0.42205005	      0.21774024	      0.33169474	      0.07055519	      0.32637390
      0.42239641	      0.21773894	      0.33169121	      0.07056011	      0.32639307
      0.42274277	      0.21773758	      0.33168766	      0.07056501	      0.32641232
      0.42304843	      0.21773632	      0.33168451	      0.07056932	      0.32642936
      0.42335409	      0.21773501	      0.33168135	      0.07057362	      0.32644645
      0.42371026	      0.21773342	      0.33167765	      0.07057863	      0.32646644
      0.42406643	      0.21773177	      0.33167393	      0.07058362	      0.32648649
      0.42434496	      0.21773043	      0.33167101	      0.07058752	      0.32650222
      0.42471055	      0.21772861	      0.33166716	      0.07059262	      0.32652293
      0.42507615	      0.21772673	      0.33166329	      0.07059770	      0.32654371
      0.42536265	      0.21772521	      0.33166025	      0.07060168	      0.32656004
      0.42564914	      0.21772365	      0.33165719	      0.07060565	      0.32657641
      0.42599054	      0.21772173	      0.33165353	      0.07061036	      0.32659598
      0.42633194	      0.21771977	      0.33164986	      0.07061507	      0.32661560
      0.42663858	      0.21771796	      0.33164654	      0.07061928	      0.32663328
      0.42694521	      0.21771611	      0.33164321	      0.07062349	      0.32665100
      0.42729811	      0.21771392	      0.33163937	      0.07062831	      0.32667145
      0.42765101	      0.21771168	      0.33163550	      0.07063313	      0.32669196
      0.42792962	      0.21770988	      0.33163244	      0.07063692	      0.32670819
      0.42829195	      0.21770748	      0.33162844	      0.07064184	      0.32672936
      0.42865429	      0.21770503	      0.33162442	      0.07064674	      0.32675058
      0.42893788	      0.21770307	      0.33162126	      0.07065057	      0.32676724
      0.42922148	      0.21770108	      0.33161809	      0.07065439	      0.32678393
      0.42956054	      0.21769866	      0.33161429	      0.07065894	      0.32680393
      0.42989960	      0.21769619	      0.33161046	      0.07066348	      0.32682398
      0.43019968	      0.21769397	      0.33160707	      0.07066749	      0.32684176
      0.43049976	      0.21769171	      0.33160366	      0.07067149	      0.32685959
      0.43084965	      0.21768904	      0.33159966	      0.07067614	      0.32688042
      0.43119955	      0.21768632	      0.33159566	      0.07068077	      0.32690130
      0.43146393	      0.21768424	      0.33159261	      0.07068427	      0.32691711
      0.43182449	      0.21768135	      0.33158845	      0.07068902	      0.32693872
      0.43218506	      0.21767842	      0.33158427	      0.07069376	      0.32696038
      0.43247921	      0.21767600	      0.33158084	      0.07069761	      0.32697808
      0.43277335	      0.21767354	      0.33157740	      0.07070145	      0.32699582
      0.43309074	      0.21767086	      0.33157368	      0.07070559	      0.32701500
      0.43340812	      0.21766814	      0.33156994	      0.07070971	      0.32703421
      0.43374324	      0.21766524	      0.33156597	      0.07071405	      0.32705454
      0.43407835	      0.21766229	      0.33156199	      0.07071838	      0.32707490
      0.43439742	      0.21765946	      0.33155819	      0.07072249	      0.32709433
      0.43471648	      0.21765659	      0.33155437	      0.07072658	      0.32711380
      0.43505845	      0.21765348	      0.33155026	      0.07073096	      0.32713470
      0.43540042	      0.21765033	      0.33154613	      0.07073532	      0.32715564
      0.43570371	      0.21764750	      0.33154246	      0.07073918	      0.32717424
      0.43600700	      0.21764465	      0.33153877	      0.07074303	      0.32719287
      0.43635367	      0.21764136	      0.33153453	      0.07074741	      0.32721421
      0.43670034	      0.21763803	      0.33153028	      0.07075178	      0.32723558
      0.43695988	      0.21763551	      0.33152709	      0.07075504	      0.32725160
      0.43731723	      0.21763202	      0.33152267	      0.07075951	      0.32727370
      0.43767458	      0.21762848	      0.33151824	      0.07076397	      0.32729584
      0.43796082	      0.21762563	      0.33151468	      0.07076753	      0.32731359
      0.43824707	      0.21762275	      0.33151110	      0.07077109	      0.32733137
      0.43856198	      0.21761955	      0.33150715	      0.07077498	      0.32735096
      0.43887689	      0.21761633	      0.33150319	      0.07077886	      0.32737058
      0.43920537	      0.21761293	      0.33149904	      0.07078290	      0.32739107
      0.43953385	      0.21760951	      0.33149487	      0.07078692	      0.32741159
      0.43985281	      0.21760616	      0.33149081	      0.07079082	      0.32743155
      0.44017178	      0.21760279	      0.33148673	      0.07079470	      0.32745152
      0.44050626	      0.21759922	      0.33148244	      0.07079875	      0.32747250
      0.44084075	      0.21759562	      0.33147814	      0.07080279	      0.32749351
      0.44114878	      0.21759228	      0.33147415	      0.07080650	      0.32751288
      0.44145681	      0.21758891	      0.33147016	      0.07081020	      0.32753227
      0.44179783	      0.21758516	      0.33146571	      0.07081428	      0.32755377
      0.44213884	      0.21758137	      0.33146126	      0.07081834	      0.32757529
      0.44241355	      0.21757830	      0.33145765	      0.07082160	      0.32759264
      0.44276679	      0.21757433	      0.33145300	      0.07082579	      0.32761499
      0.44312004	      0.21757033	      0.33144833	      0.07082995	      0.32763735
      0.44339561	      0.21756718	      0.33144467	      0.07083319	      0.32765482
      0.44367119	      0.21756402	      0.33144100	      0.07083642	      0.32767231
      0.44399978	      0.21756022	      0.33143661	      0.07084025	      0.32769317
      0.44432838	      0.21755640	      0.33143221	      0.07084407	      0.32771406
      0.44461220	      0.21755308	      0.33142839	      0.07084736	      0.32773212
      0.44496335	      0.21754894	      0.33142364	      0.07085142	      0.32775449
      0.44531449	      0.21754477	      0.33141888	      0.07085546	      0.32777687
      0.44557757	      0.21754164	      0.33141530	      0.07085847	      0.32779366
      0.44591534	      0.21753758	      0.33141069	      0.07086233	      0.32781523
      0.44625311	      0.21753350	      0.33140606	      0.07086617	      0.32783682
      0.44648145	      0.21753073	      0.33140292	      0.07086876	      0.32785143
      0.44683994	      0.21752635	      0.33139797	      0.07087281	      0.32787437
      0.44719844	      0.21752195	      0.33139301	      0.07087685	      0.32789734
      0.44744831	      0.21751886	      0.33138954	      0.07087965	      0.32791336
      0.44769818	      0.21751576	      0.33138605	      0.07088244	      0.32792939
      0.44801719	      0.21751178	      0.33138159	      0.07088600	      0.32794987
      0.44833620	      0.21750777	      0.33137712	      0.07088954	      0.32797036
      0.44862669	      0.21750411	      0.33137303	      0.07089275	      0.32798904
      0.44897604	      0.21749968	      0.33136809	      0.07089660	      0.32801151
      0.44932540	      0.21749522	      0.33136313	      0.07090043	      0.32803400
      0.44959388	      0.21749178	      0.33135931	      0.07090336	      0.32805129
      0.44994636	      0.21748723	      0.33135428	      0.07090720	      0.32807400
      0.45029884	      0.21748266	      0.33134922	      0.07091102	      0.32809673
      0.45058179	      0.21747897	      0.33134515	      0.07091407	      0.32811499
      0.45086475	      0.21747527	      0.33134107	      0.07091711	      0.32813325
      0.45116752	      0.21747128	      0.33133669	      0.07092036	      0.32815281
      0.45147030	      0.21746728	      0.33133229	      0.07092359	      0.32817237
      0.45179693	      0.21746294	      0.33132752	      0.07092706	      0.32819349
      0.45212356	      0.21745858	      0.33132275	      0.07093052	      0.32821461
      0.45241510	      0.21745466	      0.33131847	      0.07093360	      0.32823347
      0.45276560	      0.21744994	      0.33131330	      0.07093728	      0.32825616
      0.45311609	      0.21744519	      0.33130812	      0.07094094	      0.32827886
      0.45336563	      0.21744179	      0.33130442	      0.07094354	      0.32829502
      0.45371899	      0.21743695	      0.33129916	      0.07094721	      0.32831792
      0.45407236	      0.21743209	      0.33129388	      0.07095086	      0.32834083
      0.45433289	      0.21742849	      0.33128998	      0.07095354	      0.32835773
      0.45459342	      0.21742488	      0.33128606	      0.07095621	      0.32837463
      0.45490551	      0.21742053	      0.33128135	      0.07095940	      0.32839487
      0.45521760	      0.21741616	      0.33127663	      0.07096257	      0.32841513
      0.45551866	      0.21741193	      0.33127206	      0.07096562	      0.32843467
      0.45581972	      0.21740768	      0.33126748	      0.07096866	      0.32845422
      0.45615020	      0.21740300	      0.33126243	      0.07097198	      0.32847569
      0.45648068	      0.21739829	      0.33125737	      0.07097528	      0.32849715
      0.45673907	      0.21739459	      0.33125339	      0.07097786	      0.32851394
      0.45708962	      0.21738956	      0.33124798	      0.07098134	      0.32853672
      0.45744016	      0.21738450	      0.33124256	      0.07098480	      0.32855951
      0.45771033	      0.21738058	      0.33123836	      0.07098746	      0.32857707
      0.45798049	      0.21737665	      0.33123415	      0.07099010	      0.32859463
      0.45828467	      0.21737220	      0.33122940	      0.07099307	      0.32861441
      0.45858884	      0.21736774	      0.33122463	      0.07099603	      0.32863419
      0.45890424	      0.21736310	      0.33121967	      0.07099908	      0.32865470
      0.45921963	      0.21735843	      0.33121469	      0.07100212	      0.32867521
      0.45952605	      0.21735388	      0.33120984	      0.07100506	      0.32869514
      0.45983246	      0.21734930	      0.33120498	      0.07100799	      0.32871507
      0.46015621	      0.21734445	      0.33119982	      0.07101107	      0.32873613
      0.46047995	      0.21733958	      0.33119465	      0.07101413	      0.32875718
      0.46076367	      0.21733530	      0.33119010	      0.07101681	      0.32877564
      0.46111347	      0.21732999	      0.33118447	      0.07102009	      0.32879839
      0.46146327	      0.21732466	      0.33117883	      0.07102336	      0.32882114
      0.46172939	      0.21732059	      0.33117452	      0.07102584	      0.32883845
      0.46205625	      0.21731557	      0.33116921	      0.07102887	      0.32885970
      0.46238311	      0.21731052	      0.33116388	      0.07103188	      0.32888096
      0.46269749	      0.21730566	      0.33115874	      0.07103477	      0.32890140
      0.46301187	      0.21730077	      0.33115359	      0.07103764	      0.32892184
      0.46332667	      0.21729585	      0.33114841	      0.07104051	      0.32894230
      0.46364147	      0.21729092	      0.33114321	      0.07104336	      0.32896276
      0.46394821	      0.21728609	      0.33113814	      0.07104613	      0.32898269
      0.46425495	      0.21728124	      0.33113304	      0.07104888	      0.32900263
      0.46457446	      0.21727617	      0.33112772	      0.07105174	      0.32902338
      0.46489397	      0.21727108	      0.33112238	      0.07105458	      0.32904414
      0.46521143	      0.21726601	      0.33111706	      0.07105740	      0.32906475
      0.46552889	      0.21726091	      0.33111172	      0.07106019	      0.32908536
      0.46575076	      0.21725734	      0.33110798	      0.07106214	      0.32909977
      0.46610986	      0.21725153	      0.33110191	      0.07106527	      0.32912307
      0.46640723	      0.21724670	      0.33109687	      0.07106785	      0.32914236
      0.46670460	      0.21724186	      0.33109181	      0.07107040	      0.32916165
      0.46700196	      0.21723700	      0.33108674	      0.07107294	      0.32918094
      0.46728826	      0.21723230	      0.33108184	      0.07107537	      0.32919950
      0.46757457	      0.21722758	      0.33107693	      0.07107777	      0.32921806
      0.46786169	      0.21722284	      0.33107199	      0.07108016	      0.32923666
      0.46820847	      0.21721709	      0.33106601	      0.07108302	      0.32925913
      0.46855525	      0.21721131	      0.33106001	      0.07108585	      0.32928158
      0.46884147	      0.21720652	      0.33105504	      0.07108816	      0.32930011
      0.46920122	      0.21720048	      0.33104877	      0.07109102	      0.32932339
      0.46956098	      0.21719442	      0.33104249	      0.07109385	      0.32934666
      0.46982834	      0.21718989	      0.33103780	      0.07109593	      0.32936394
      0.47009570	      0.21718535	      0.33103310	      0.07109799	      0.32938122
      0.47040767	      0.21718004	      0.33102761	      0.07110036	      0.32940138
      0.47071965	      0.21717470	      0.33102210	      0.07110269	      0.32942153
      0.47098309	      0.21717018	      0.33101743	      0.07110464	      0.32943854
      0.47134613	      0.21716393	      0.33101098	      0.07110729	      0.32946197
      0.47170917	      0.21715765	      0.33100451	      0.07110989	      0.32948538
      0.47195404	      0.21715340	      0.33100013	      0.07111162	      0.32950117
      0.47219890	      0.21714914	      0.33099575	      0.07111333	      0.32951695
      0.47251330	      0.21714365	      0.33099010	      0.07111550	      0.32953721
      0.47282770	      0.21713814	      0.33098444	      0.07111763	      0.32955745
      0.47310285	      0.21713330	      0.33097947	      0.07111946	      0.32957516
      0.47346042	      0.21712699	      0.33097299	      0.07112180	      0.32959817
      0.47381798	      0.21712065	      0.33096649	      0.07112410	      0.32962116
      0.47409867	      0.21711566	      0.33096138	      0.07112587	      0.32963920
      0.47437936	      0.21711065	      0.33095625	      0.07112761	      0.32965722
      0.47466150	      0.21710560	      0.33095109	      0.07112933	      0.32967534
      0.47503731	      0.21709885	      0.33094418	      0.07113157	      0.32969945
      0.47541312	      0.21709207	      0.33093726	      0.07113376	      0.32972355
      0.47567552	      0.21708732	      0.33093241	      0.07113526	      0.32974037
      0.47593792	      0.21708255	      0.33092755	      0.07113673	      0.32975718
      0.47623364	      0.21707716	      0.33092206	      0.07113836	      0.32977611
      0.47660724	      0.21707033	      0.33091511	      0.07114037	      0.32980002
      0.47699214	      0.21706326	      0.33090792	      0.07114238	      0.32982463
      0.47737705	      0.21705616	      0.33090071	      0.07114434	      0.32984922
      0.47763152	      0.21705145	      0.33089593	      0.07114561	      0.32986547
      0.47788599	      0.21704673	      0.33089113	      0.07114684	      0.32988171
      0.47819384	      0.21704100	      0.33088532	      0.07114831	      0.32990135
      0.47857813	      0.21703382	      0.33087805	      0.07115009	      0.32992585
      0.47886805	      0.21702838	      0.33087255	      0.07115139	      0.32994432
      0.47923562	      0.21702146	      0.33086555	      0.07115300	      0.32996772
      0.47948908	      0.21701668	      0.33086071	      0.07115408	      0.32998384
      0.47990560	      0.21700879	      0.33085274	      0.07115580	      0.33001032
      0.48016984	      0.21700376	      0.33084767	      0.07115686	      0.33002711
      0.48043407	      0.21699872	      0.33084259	      0.07115789	      0.33004388
      0.48076833	      0.21699233	      0.33083615	      0.07115916	      0.33006509
      0.48103332	      0.21698724	      0.33083103	      0.07116013	      0.33008189
      0.48146181	      0.21697899	      0.33082273	      0.07116165	      0.33010904
      0.48173406	      0.21697373	      0.33081744	      0.07116258	      0.33012628
      0.48200631	      0.21696845	      0.33081214	      0.07116349	      0.33014351
      0.48233874	      0.21696199	      0.33080565	      0.07116455	      0.33016453
      0.48266262	      0.21695567	      0.33079931	      0.07116555	      0.33018499
      0.48298651	      0.21694933	      0.33079296	      0.07116651	      0.33020544
      0.48331040	      0.21694297	      0.33078659	      0.07116743	      0.33022587
      0.48360012	      0.21693727	      0.33078088	      0.07116822	      0.33024414
      0.48388983	      0.21693154	      0.33077516	      0.07116899	      0.33026239
      0.48417954	      0.21692581	      0.33076942	      0.07116972	      0.33028063
      0.48453263	      0.21691879	      0.33076241	      0.07117057	      0.33030284
      0.48480248	      0.21691341	      0.33075705	      0.07117119	      0.33031981
      0.48507233	      0.21690802	      0.33075167	      0.07117179	      0.33033676
      0.48540431	      0.21690137	      0.33074504	      0.07117249	      0.33035760
      0.48573074	      0.21689480	      0.33073850	      0.07117313	      0.33037808
      0.48605718	      0.21688822	      0.33073195	      0.07117375	      0.33039854
      0.48634041	      0.21688249	      0.33072625	      0.07117425	      0.33041627
      0.48662365	      0.21687675	      0.33072054	      0.07117472	      0.33043400
      0.48690689	      0.21687099	      0.33071482	      0.07117517	      0.33045172
      0.48726663	      0.21686366	      0.33070754	      0.07117569	      0.33047420
      0.48757073	      0.21685744	      0.33070137	      0.07117610	      0.33049318
      0.48787483	      0.21685120	      0.33069519	      0.07117649	      0.33051216
      0.48817892	      0.21684495	      0.33068899	      0.07117684	      0.33053112
      0.48848302	      0.21683868	      0.33068278	      0.07117716	      0.33055006
      0.48878712	      0.21683239	      0.33067656	      0.07117745	      0.33056899
      0.48909122	      0.21682609	      0.33067033	      0.07117771	      0.33058790
      0.48939532	      0.21681977	      0.33066408	      0.07117794	      0.33060680
      0.48969942	      0.21681343	      0.33065782	      0.07117814	      0.33062569
      0.49000351	      0.21680708	      0.33065155	      0.07117831	      0.33064456
      0.49030761	      0.21680071	      0.33064526	      0.07117845	      0.33066341
      0.49061171	      0.21679432	      0.33063896	      0.07117857	      0.33068225
      0.49091581	      0.21678792	      0.33063265	      0.07117865	      0.33070107
      0.49121991	      0.21678150	      0.33062633	      0.07117871	      0.33071988
      0.49149310	      0.21677572	      0.33062064	      0.07117874	      0.33073677
      0.49176629	      0.21676993	      0.33061494	      0.07117874	      0.33075364
      0.49210098	      0.21676282	      0.33060794	      0.07117872	      0.33077429
      0.49243567	      0.21675568	      0.33060093	      0.07117866	      0.33079493
      0.49269753	      0.21675009	      0.33059543	      0.07117859	      0.33081106
      0.49295939	      0.21674449	      0.33058993	      0.07117851	      0.33082718
      0.49332375	      0.21673667	      0.33058225	      0.07117835	      0.33084960
      0.49362121	      0.21673027	      0.33057598	      0.07117820	      0.33086788
      0.49391867	      0.21672386	      0.33056969	      0.07117802	      0.33088614
      0.49421612	      0.21671743	      0.33056339	      0.07117782	      0.33090439
      0.49451358	      0.21671099	      0.33055708	      0.07117759	      0.33092263
      0.49481104	      0.21670454	      0.33055076	      0.07117733	      0.33094085
      0.49510850	      0.21669807	      0.33054442	      0.07117706	      0.33095906
      0.49540595	      0.21669159	      0.33053808	      0.07117676	      0.33097725
      0.49570341	      0.21668510	      0.33053173	      0.07117643	      0.33099543
      0.49600087	      0.21667859	      0.33052536	      0.07117608	      0.33101359
      0.49632388	      0.21667151	      0.33051844	      0.07117568	      0.33103330
      0.49664688	      0.21666441	      0.33051150	      0.07117525	      0.33105299
      0.49691418	      0.21665852	      0.33050576	      0.07117487	      0.33106927
      0.49718148	      0.21665263	      0.33050000	      0.07117448	      0.33108554
      0.49754954	      0.21664450	      0.33049206	      0.07117391	      0.33110792
      0.49781541	      0.21663861	      0.33048631	      0.07117347	      0.33112407
      0.49808128	      0.21663271	      0.33048056	      0.07117302	      0.33114021
      0.49840733	      0.21662547	      0.33047350	      0.07117244	      0.33115999
      0.49872654	      0.21661836	      0.33046657	      0.07117185	      0.33117934
      0.49904575	      0.21661125	      0.33045963	      0.07117124	      0.33119867
      0.49936495	      0.21660411	      0.33045268	      0.07117060	      0.33121798
      0.49964732	      0.21659779	      0.33044652	      0.07117001	      0.33123505
      0.49992969	      0.21659146	      0.33044035	      0.07116941	      0.33125211
      0.50021206	      0.21658512	      0.33043418	      0.07116879	      0.33126915
      0.50053491	      0.21657786	      0.33042710	      0.07116806	      0.33128862
      0.50085776	      0.21657059	      0.33042002	      0.07116730	      0.33130808
      0.50112659	      0.21656452	      0.33041412	      0.07116665	      0.33132426
      0.50139542	      0.21655845	      0.33040821	      0.07116599	      0.33134044
      0.50172773	      0.21655093	      0.33040089	      0.07116515	      0.33136041
      0.50206004	      0.21654340	      0.33039356	      0.07116429	      0.33138037
      0.50231722	      0.21653756	      0.33038788	      0.07116360	      0.33139581
      0.50257440	      0.21653172	      0.33038219	      0.07116290	      0.33141123
      0.50290911	      0.21652410	      0.33037479	      0.07116197	      0.33143129
      0.50324382	      0.21651648	      0.33036737	      0.07116102	      0.33145133
      0.50350808	      0.21651045	      0.33036150	      0.07116026	      0.33146713
      0.50377233	      0.21650441	      0.33035563	      0.07115947	      0.33148293
      0.50409850	      0.21649695	      0.33034837	      0.07115849	      0.33150241
      0.50442467	      0.21648948	      0.33034111	      0.07115749	      0.33152188
      0.50470088	      0.21648315	      0.33033494	      0.07115662	      0.33153835
      0.50497710	      0.21647681	      0.33032878	      0.07115574	      0.33155481
      0.50529133	      0.21646959	      0.33032175	      0.07115472	      0.33157351
      0.50560556	      0.21646236	      0.33031472	      0.07115369	      0.33159221
      0.50591979	      0.21645512	      0.33030768	      0.07115263	      0.33161088
      0.50623402	      0.21644788	      0.33030063	      0.07115156	      0.33162955
      0.50648283	      0.21644213	      0.33029504	      0.07115070	      0.33164431
      0.50673164	      0.21643639	      0.33028945	      0.07114982	      0.33165907
      0.50704143	      0.21642923	      0.33028248	      0.07114872	      0.33167743
      0.50735123	      0.21642206	      0.33027550	      0.07114761	      0.33169577
      0.50764505	      0.21641526	      0.33026888	      0.07114653	      0.33171316
      0.50793886	      0.21640845	      0.33026225	      0.07114544	      0.33173053
      0.50823662	      0.21640154	      0.33025552	      0.07114432	      0.33174812
      0.50853438	      0.21639463	      0.33024879	      0.07114319	      0.33176570
      0.50882889	      0.21638779	      0.33024212	      0.07114205	      0.33178307
      0.50912341	      0.21638095	      0.33023545	      0.07114091	      0.33180043
      0.50941475	      0.21637417	      0.33022884	      0.07113976	      0.33181759
      0.50970610	      0.21636739	      0.33022223	      0.07113860	      0.33183474
      0.50997541	      0.21636112	      0.33021612	      0.07113751	      0.33185058
      0.51033471	      0.21635275	      0.33020795	      0.07113604	      0.33187169
      0.51069400	      0.21634438	      0.33019977	      0.07113456	      0.33189279
      0.51096009	      0.21633817	      0.33019371	      0.07113345	      0.33190840
      0.51122618	      0.21633196	      0.33018764	      0.07113233	      0.33192400
      0.51151421	      0.21632524	      0.33018107	      0.07113110	      0.33194087
      0.51180224	      0.21631851	      0.33017450	      0.07112986	      0.33195774
      0.51208540	      0.21631190	      0.33016803	      0.07112864	      0.33197431
      0.51244544	      0.21630349	      0.33015980	      0.07112706	      0.33199535
      0.51287778	      0.21629338	      0.33014990	      0.07112515	      0.33202061
      0.51312486	      0.21628760	      0.33014424	      0.07112404	      0.33203502
      0.51343665	      0.21628031	      0.33013710	      0.07112264	      0.33205321
      0.51384049	      0.21627087	      0.33012783	      0.07112080	      0.33207674
      0.51413802	      0.21626391	      0.33012100	      0.07111943	      0.33209406
      0.51443554	      0.21625695	      0.33011417	      0.07111805	      0.33211137
      0.51473307	      0.21624998	      0.33010733	      0.07111666	      0.33212867
      0.51503059	      0.21624302	      0.33010049	      0.07111526	      0.33214596
      0.51532812	      0.21623606	      0.33009364	      0.07111385	      0.33216323
      0.51562565	      0.21622910	      0.33008679	      0.07111243	      0.33218050
      0.51592317	      0.21622214	      0.33007994	      0.07111100	      0.33219775
      0.51618700	      0.21621597	      0.33007385	      0.07110972	      0.33221304
      0.51645082	      0.21620980	      0.33006777	      0.07110844	      0.33222832
      0.51672883	      0.21620330	      0.33006136	      0.07110707	      0.33224441
      0.51700685	      0.21619680	      0.33005494	      0.07110570	      0.33226049
      0.51731330	      0.21618963	      0.33004786	      0.07110419	      0.33227821
      0.51761975	      0.21618247	      0.33004078	      0.07110266	      0.33229591
      0.51784184	      0.21617728	      0.33003565	      0.07110154	      0.33230873
      0.51819424	      0.21616905	      0.33002750	      0.07109976	      0.33232906
      0.51847425	      0.21616252	      0.33002103	      0.07109834	      0.33234521
      0.51875426	      0.21615598	      0.33001455	      0.07109691	      0.33236135
      0.51903427	      0.21614945	      0.33000807	      0.07109548	      0.33237748
      0.51931517	      0.21614290	      0.33000156	      0.07109403	      0.33239364
      0.51959607	      0.21613635	      0.32999506	      0.07109257	      0.33240980
      0.51984281	      0.21613060	      0.32998934	      0.07109129	      0.33242399
      0.52018601	      0.21612261	      0.32998139	      0.07108949	      0.33244371
      0.52052921	      0.21611462	      0.32997343	      0.07108769	      0.33246342
      0.52076468	      0.21610914	      0.32996797	      0.07108644	      0.33247694
      0.52100015	      0.21610367	      0.32996251	      0.07108519	      0.33249045
      0.52129814	      0.21609674	      0.32995560	      0.07108361	      0.33250753
      0.52159614	      0.21608982	      0.32994868	      0.07108201	      0.33252461
      0.52184168	      0.21608412	      0.32994298	      0.07108069	      0.33253867
      0.52218169	      0.21607623	      0.32993509	      0.07107885	      0.33255814
      0.52252171	      0.21606835	      0.32992719	      0.07107701	      0.33257759
      0.52275980	      0.21606284	      0.32992167	      0.07107571	      0.33259120
      0.52299789	      0.21605733	      0.32991614	      0.07107441	      0.33260481
      0.52329322	      0.21605050	      0.32990928	      0.07107279	      0.33262168
      0.52358855	      0.21604367	      0.32990242	      0.07107117	      0.33263854
      0.52385440	      0.21603754	      0.32989624	      0.07106970	      0.33265372
      0.52418860	      0.21602982	      0.32988847	      0.07106785	      0.33267278
      0.52452280	      0.21602212	      0.32988071	      0.07106599	      0.33269183
      0.52477886	      0.21601622	      0.32987476	      0.07106456	      0.33270642
      0.52503491	      0.21601033	      0.32986881	      0.07106312	      0.33272101
      0.52533923	      0.21600334	      0.32986174	      0.07106141	      0.33273833
      0.52564355	      0.21599635	      0.32985467	      0.07105969	      0.33275565
      0.52581853	      0.21599233	      0.32985060	      0.07105870	      0.33276560
      0.52611639	      0.21598550	      0.32984368	      0.07105702	      0.33278254
      0.52641425	      0.21597868	      0.32983676	      0.07105532	      0.33279947
      0.52666488	      0.21597294	      0.32983093	      0.07105389	      0.33281371
      0.52698307	      0.21596567	      0.32982354	      0.07105207	      0.33283178
      0.52730127	      0.21595840	      0.32981615	      0.07105025	      0.33284984
      0.52753384	      0.21595310	      0.32981074	      0.07104891	      0.33286304
      0.52785903	      0.21594569	      0.32980319	      0.07104704	      0.33288148
      0.52818421	      0.21593829	      0.32979564	      0.07104516	      0.33289991
      0.52844131	      0.21593244	      0.32978967	      0.07104367	      0.33291448
      0.52869841	      0.21592660	      0.32978370	      0.07104217	      0.33292905
      0.52897817	      0.21592026	      0.32977721	      0.07104055	      0.33294489
      0.52925793	      0.21591392	      0.32977071	      0.07103891	      0.33296073
      0.52956106	      0.21590706	      0.32976368	      0.07103714	      0.33297788
      0.52986420	      0.21590021	      0.32975665	      0.07103536	      0.33299503
      0.53013058	      0.21589420	      0.32975047	      0.07103380	      0.33301009
      0.53045707	      0.21588684	      0.32974290	      0.07103188	      0.33302855
      0.53078355	      0.21587949	      0.32973533	      0.07102995	      0.33304700
      0.53102509	      0.21587406	      0.32972973	      0.07102852	      0.33306064
      0.53134017	      0.21586698	      0.32972243	      0.07102666	      0.33307843
      0.53165525	      0.21585992	      0.32971513	      0.07102479	      0.33309622
      0.53190549	      0.21585432	      0.32970934	      0.07102330	      0.33311034
      0.53221522	      0.21584739	      0.32970217	      0.07102146	      0.33312782
      0.53252495	      0.21584048	      0.32969500	      0.07101961	      0.33314529
      0.53280585	      0.21583421	      0.32968850	      0.07101793	      0.33316113
      0.53308674	      0.21582796	      0.32968201	      0.07101625	      0.33317696
      0.53339972	      0.21582100	      0.32967477	      0.07101437	      0.33319460
      0.53371269	      0.21581406	      0.32966754	      0.07101250	      0.33321223
      0.53393862	      0.21580905	      0.32966232	      0.07101114	      0.33322496
      0.53426548	      0.21580182	      0.32965478	      0.07100917	      0.33324337
      0.53459235	      0.21579460	      0.32964724	      0.07100720	      0.33326177
      0.53483952	      0.21578914	      0.32964154	      0.07100571	      0.33327568
      0.53508669	      0.21578370	      0.32963584	      0.07100422	      0.33328959
      0.53537419	      0.21577738	      0.32962921	      0.07100248	      0.33330577
      0.53566169	      0.21577106	      0.32962259	      0.07100074	      0.33332194
      0.53595153	      0.21576471	      0.32961592	      0.07099898	      0.33333825
      0.53624137	      0.21575836	      0.32960925	      0.07099722	      0.33335455
      0.53653988	      0.21575184	      0.32960238	      0.07099541	      0.33337133
      0.53683838	      0.21574533	      0.32959552	      0.07099359	      0.33338811
      0.53712205	      0.21573915	      0.32958900	      0.07099187	      0.33340405
      0.53740571	      0.21573298	      0.32958249	      0.07099014	      0.33342000
      0.53771459	      0.21572628	      0.32957540	      0.07098826	      0.33343735
      0.53802347	      0.21571959	      0.32956832	      0.07098637	      0.33345471
      0.53825287	      0.21571462	      0.32956306	      0.07098497	      0.33346759
      0.53858623	      0.21570743	      0.32955542	      0.07098293	      0.33348632
      0.53891958	      0.21570024	      0.32954779	      0.07098089	      0.33350504
      0.53915303	      0.21569522	      0.32954245	      0.07097947	      0.33351815
      0.53938648	      0.21569021	      0.32953711	      0.07097804	      0.33353126
      0.53968151	      0.21568388	      0.32953037	      0.07097623	      0.33354783
      0.53997654	      0.21567757	      0.32952363	      0.07097442	      0.33356440
      0.54023536	      0.21567204	      0.32951773	      0.07097284	      0.33357893
      0.54056485	      0.21566501	      0.32951021	      0.07097081	      0.33359743
      0.54089434	      0.21565800	      0.32950270	      0.07096879	      0.33361593
      0.54114934	      0.21565259	      0.32949690	      0.07096723	      0.33363024
      0.54140435	      0.21564718	      0.32949109	      0.07096566	      0.33364456
      0.54170479	      0.21564082	      0.32948426	      0.07096381	      0.33366142
      0.54200524	      0.21563447	      0.32947743	      0.07096197	      0.33367829
      0.54224857	      0.21562934	      0.32947191	      0.07096047	      0.33369195
      0.54258065	      0.21562236	      0.32946437	      0.07095843	      0.33371059
      0.54291274	      0.21561539	      0.32945684	      0.07095639	      0.33372924
      0.54316073	      0.21561019	      0.32945122	      0.07095486	      0.33374316
      0.54340873	      0.21560500	      0.32944561	      0.07095334	      0.33375708
      0.54369554	      0.21559902	      0.32943912	      0.07095157	      0.33377319
      0.54398235	      0.21559304	      0.32943264	      0.07094981	      0.33378929
      0.54427421	      0.21558698	      0.32942605	      0.07094801	      0.33380568
      0.54456607	      0.21558092	      0.32941946	      0.07094622	      0.33382207
      0.54486085	      0.21557482	      0.32941281	      0.07094441	      0.33383863
      0.54515564	      0.21556873	      0.32940617	      0.07094259	      0.33385519
      0.54544711	      0.21556272	      0.32939961	      0.07094080	      0.33387156
      0.54573859	      0.21555672	      0.32939305	      0.07093901	      0.33388794
      0.54603721	      0.21555060	      0.32938634	      0.07093717	      0.33390472
      0.54633582	      0.21554448	      0.32937964	      0.07093534	      0.33392150
      0.54661843	      0.21553871	      0.32937330	      0.07093360	      0.33393738
      0.54690103	      0.21553294	      0.32936697	      0.07093186	      0.33395327
      0.54721179	      0.21552662	      0.32936001	      0.07092995	      0.33397074
      0.54752255	      0.21552031	      0.32935306	      0.07092804	      0.33398822
      0.54775196	      0.21551567	      0.32934793	      0.07092664	      0.33400112
      0.54808341	      0.21550897	      0.32934053	      0.07092460	      0.33401977
      0.54841486	      0.21550229	      0.32933314	      0.07092257	      0.33403842
      0.54865625	      0.21549743	      0.32932776	      0.07092109	      0.33405201
      0.54889765	      0.21549259	      0.32932239	      0.07091961	      0.33406560
      0.54918865	      0.21548676	      0.32931592	      0.07091782	      0.33408198
      0.54947964	      0.21548094	      0.32930945	      0.07091604	      0.33409837
      0.54975886	      0.21547538	      0.32930325	      0.07091433	      0.33411410
      0.55003808	      0.21546982	      0.32929706	      0.07091262	      0.33412983
      0.55035055	      0.21546362	      0.32929014	      0.07091071	      0.33414745
      0.55066302	      0.21545743	      0.32928322	      0.07090880	      0.33416507
      0.55091068	      0.21545254	      0.32927775	      0.07090729	      0.33417903
      0.55123288	      0.21544619	      0.32927063	      0.07090532	      0.33419721
      0.55155508	      0.21543986	      0.32926353	      0.07090336	      0.33421539
      0.55181349	      0.21543479	      0.32925783	      0.07090178	      0.33422998
      0.55207190	      0.21542974	      0.32925214	      0.07090021	      0.33424457
      0.55237819	      0.21542376	      0.32924541	      0.07089834	      0.33426188
      0.55268448	      0.21541780	      0.32923868	      0.07089648	      0.33427919
      0.55292766	      0.21541308	      0.32923334	      0.07089500	      0.33429293
      0.55325408	      0.21540675	      0.32922619	      0.07089302	      0.33431139
      0.55358049	      0.21540045	      0.32921904	      0.07089104	      0.33432986
      0.55383669	      0.21539551	      0.32921344	      0.07088948	      0.33434436
      0.55409289	      0.21539059	      0.32920784	      0.07088793	      0.33435887
      0.55438642	      0.21538496	      0.32920144	      0.07088615	      0.33437549
      0.55467996	      0.21537934	      0.32919504	      0.07088438	      0.33439213
      0.55495754	      0.21537404	      0.32918900	      0.07088270	      0.33440786
      0.55529154	      0.21536769	      0.32918173	      0.07088068	      0.33442681
      0.55562555	      0.21536135	      0.32917448	      0.07087867	      0.33444576
      0.55589831	      0.21535619	      0.32916856	      0.07087702	      0.33446125
      0.55623964	      0.21534975	      0.32916117	      0.07087497	      0.33448063
      0.55658096	      0.21534332	      0.32915379	      0.07087292	      0.33450004
      0.55683335	      0.21533859	      0.32914833	      0.07087140	      0.33451439
      0.55708573	      0.21533386	      0.32914289	      0.07086989	      0.33452875
      0.55738426	      0.21532829	      0.32913645	      0.07086810	      0.33454574
      0.55768280	      0.21532273	      0.32913002	      0.07086631	      0.33456274
      0.55793376	      0.21531807	      0.32912463	      0.07086481	      0.33457704
      0.55826917	      0.21531186	      0.32911742	      0.07086280	      0.33459616
      0.55860459	      0.21530566	      0.32911023	      0.07086080	      0.33461530
      0.55885618	      0.21530103	      0.32910484	      0.07085930	      0.33462966
      0.55910778	      0.21529641	      0.32909946	      0.07085780	      0.33464403
      0.55939070	      0.21529122	      0.32909341	      0.07085612	      0.33466020
      0.55967361	      0.21528605	      0.32908737	      0.07085444	      0.33467637
      0.55997574	      0.21528055	      0.32908093	      0.07085264	      0.33469366
      0.56027786	      0.21527506	      0.32907450	      0.07085085	      0.33471095
      0.56054136	      0.21527028	      0.32906890	      0.07084929	      0.33472605
      0.56087696	      0.21526422	      0.32906177	      0.07084731	      0.33474529
      0.56121256	      0.21525817	      0.32905466	      0.07084533	      0.33476454
      0.56146799	      0.21525358	      0.32904925	      0.07084382	      0.33477920
      0.56172342	      0.21524901	      0.32904385	      0.07084232	      0.33479387
      0.56202169	      0.21524368	      0.32903755	      0.07084056	      0.33481102
      0.56231995	      0.21523836	      0.32903126	      0.07083881	      0.33482817
      0.56257699	      0.21523380	      0.32902584	      0.07083730	      0.33484297
      0.56291267	      0.21522785	      0.32901878	      0.07083534	      0.33486230
      0.56324836	      0.21522192	      0.32901173	      0.07083337	      0.33488166
      0.56350877	      0.21521734	      0.32900627	      0.07083185	      0.33489668
      0.56376917	      0.21521276	      0.32900082	      0.07083033	      0.33491171
      0.56403951	      0.21520803	      0.32899516	      0.07082876	      0.33492733
      0.56437062	      0.21520225	      0.32898824	      0.07082683	      0.33494648
      0.56470173	      0.21519649	      0.32898134	      0.07082491	      0.33496564
      0.56493492	      0.21519244	      0.32897648	      0.07082355	      0.33497914
      0.56527656	      0.21518653	      0.32896938	      0.07082158	      0.33499894
      0.56557907	      0.21518131	      0.32896309	      0.07081983	      0.33501649
      0.56583725	      0.21517687	      0.32895774	      0.07081834	      0.33503148
      0.56609542	      0.21517245	      0.32895239	      0.07081685	      0.33504648
      0.56634661	      0.21516815	      0.32894720	      0.07081540	      0.33506109
      0.56668097	      0.21516245	      0.32894029	      0.07081348	      0.33508054
      0.56701533	      0.21515677	      0.32893340	      0.07081156	      0.33510002
      0.56727344	      0.21515239	      0.32892808	      0.07081008	      0.33511507
      0.56753154	      0.21514803	      0.32892277	      0.07080860	      0.33513013
      0.56780538	      0.21514342	      0.32891715	      0.07080704	      0.33514612
      0.56813643	      0.21513786	      0.32891036	      0.07080515	      0.33516547
      0.56846748	      0.21513232	      0.32890359	      0.07080326	      0.33518484
      0.56875298	      0.21512756	      0.32889775	      0.07080164	      0.33520157
      0.56909843	      0.21512181	      0.32889070	      0.07079968	      0.33522182
      0.56944388	      0.21511609	      0.32888367	      0.07079772	      0.33524210
      0.56968924	      0.21511204	      0.32887868	      0.07079633	      0.33525651
      0.57001318	      0.21510670	      0.32887210	      0.07079450	      0.33527556
      0.57033713	      0.21510139	      0.32886553	      0.07079268	      0.33529463
      0.57059827	      0.21509712	      0.32886025	      0.07079121	      0.33531002
      0.57085941	      0.21509286	      0.32885497	      0.07078974	      0.33532543
      0.57116202	      0.21508794	      0.32884886	      0.07078805	      0.33534329
      0.57146463	      0.21508303	      0.32884277	      0.07078635	      0.33536118
      0.57169343	      0.21507934	      0.32883816	      0.07078507	      0.33537472
      0.57203504	      0.21507383	      0.32883130	      0.07078316	      0.33539495
      0.57233558	      0.21506901	      0.32882527	      0.07078149	      0.33541276
      0.57259541	      0.21506485	      0.32882007	      0.07078005	      0.33542819
      0.57285523	      0.21506070	      0.32881487	      0.07077860	      0.33544362
      0.57309640	      0.21505686	      0.32881005	      0.07077727	      0.33545796
      0.57343387	      0.21505151	      0.32880333	      0.07077540	      0.33547805
      0.57377134	      0.21504618	      0.32879661	      0.07077353	      0.33549816
      0.57401187	      0.21504239	      0.32879183	      0.07077221	      0.33551251
      0.57425240	      0.21503861	      0.32878706	      0.07077088	      0.33552688
      0.57454651	      0.21503400	      0.32878123	      0.07076926	      0.33554446
      0.57484062	      0.21502941	      0.32877541	      0.07076765	      0.33556207
      0.57511388	      0.21502515	      0.32877001	      0.07076615	      0.33557844
      0.57545002	      0.21501994	      0.32876338	      0.07076432	      0.33559861
      0.57578616	      0.21501474	      0.32875677	      0.07076248	      0.33561880
      0.57603345	      0.21501093	      0.32875191	      0.07076113	      0.33563367
      0.57635808	      0.21500595	      0.32874554	      0.07075937	      0.33565322
      0.57668270	      0.21500098	      0.32873918	      0.07075761	      0.33567279
      0.57694403	      0.21499700	      0.32873407	      0.07075619	      0.33568857
      0.57720536	      0.21499302	      0.32872897	      0.07075478	      0.33570436
      0.57751031	      0.21498840	      0.32872303	      0.07075313	      0.33572281
      0.57781527	      0.21498380	      0.32871709	      0.07075149	      0.33574129
      0.57801893	      0.21498073	      0.32871314	      0.07075039	      0.33575364
      0.57832915	      0.21497607	      0.32870712	      0.07074873	      0.33577248
      0.57863937	      0.21497143	      0.32870111	      0.07074707	      0.33579134
      0.57890540	      0.21496746	      0.32869597	      0.07074564	      0.33580753
      0.57917143	      0.21496351	      0.32869083	      0.07074422	      0.33582374
      0.57946870	      0.21495910	      0.32868510	      0.07074264	      0.33584188
      0.57976597	      0.21495471	      0.32867938	      0.07074105	      0.33586005
      0.58004243	      0.21495064	      0.32867407	      0.07073959	      0.33587696
      0.58037936	      0.21494570	      0.32866761	      0.07073780	      0.33589761
      0.58071629	      0.21494077	      0.32866117	      0.07073602	      0.33591828
      0.58090061	      0.21493809	      0.32865765	      0.07073504	      0.33592960
      0.58120513	      0.21493366	      0.32865184	      0.07073344	      0.33594833
      0.58150965	      0.21492926	      0.32864604	      0.07073184	      0.33596709
      0.58177561	      0.21492542	      0.32864098	      0.07073044	      0.33598349
      0.58204157	      0.21492159	      0.32863593	      0.07072904	      0.33599991
      0.58234791	      0.21491720	      0.32863013	      0.07072744	      0.33601886
      0.58265425	      0.21491282	      0.32862433	      0.07072584	      0.33603783
      0.58285385	      0.21490998	      0.32862056	      0.07072480	      0.33605020
      0.58316268	      0.21490559	      0.32861474	      0.07072319	      0.33606937
      0.58347151	      0.21490122	      0.32860892	      0.07072159	      0.33608857
      0.58373797	      0.21489747	      0.32860392	      0.07072020	      0.33610516
      0.58400443	      0.21489372	      0.32859892	      0.07071882	      0.33612177
      0.58430517	      0.21488950	      0.32859329	      0.07071727	      0.33614055
      0.58460591	      0.21488530	      0.32858766	      0.07071572	      0.33615935
      0.58487080	      0.21488162	      0.32858272	      0.07071436	      0.33617593
      0.58520777	      0.21487694	      0.32857644	      0.07071262	      0.33619706
      0.58554473	      0.21487229	      0.32857018	      0.07071090	      0.33621823
      0.58580231	      0.21486874	      0.32856540	      0.07070958	      0.33623443
      0.58605989	      0.21486521	      0.32856062	      0.07070826	      0.33625066
      0.58636131	      0.21486108	      0.32855505	      0.07070673	      0.33626967
      0.58666274	      0.21485697	      0.32854948	      0.07070519	      0.33628871
      0.58691646	      0.21485353	      0.32854481	      0.07070390	      0.33630477
      0.58725404	      0.21484896	      0.32853860	      0.07070219	      0.33632616
      0.58759162	      0.21484440	      0.32853240	      0.07070048	      0.33634759
      0.58784720	      0.21484097	      0.32852771	      0.07069919	      0.33636384
      0.58810278	      0.21483754	      0.32852304	      0.07069790	      0.33638011
      0.58838639	      0.21483375	      0.32851786	      0.07069648	      0.33639820
      0.58867000	      0.21482998	      0.32851269	      0.07069505	      0.33641631
      0.58897722	      0.21482590	      0.32850709	      0.07069351	      0.33643596
      0.58928444	      0.21482184	      0.32850151	      0.07069198	      0.33645564
      0.58953602	      0.21481853	      0.32849695	      0.07069072	      0.33647179
      0.58987420	      0.21481409	      0.32849083	      0.07068903	      0.33649352
      0.59021238	      0.21480966	      0.32848472	      0.07068735	      0.33651530
      0.59046408	      0.21480638	      0.32848018	      0.07068610	      0.33653153
      0.59071577	      0.21480311	      0.32847565	      0.07068485	      0.33654779
      0.59100427	      0.21479938	      0.32847047	      0.07068343	      0.33656646
      0.59129277	      0.21479565	      0.32846529	      0.07068200	      0.33658515
      0.59159154	      0.21479181	      0.32845994	      0.07068053	      0.33660454
      0.59189031	      0.21478798	      0.32845460	      0.07067906	      0.33662396
      0.59217987	      0.21478428	      0.32844944	      0.07067764	      0.33664282
      0.59246942	      0.21478060	      0.32844428	      0.07067622	      0.33666171
      0.59277905	      0.21477667	      0.32843878	      0.07067470	      0.33668194
      0.59308868	      0.21477275	      0.32843328	      0.07067319	      0.33670221
      0.59333828	      0.21476961	      0.32842887	      0.07067198	      0.33671858
      0.59367658	      0.21476536	      0.32842289	      0.07067033	      0.33674080
      0.59401489	      0.21476113	      0.32841692	      0.07066869	      0.33676307
      0.59426476	      0.21475802	      0.32841252	      0.07066748	      0.33677955
      0.59451463	      0.21475491	      0.32840813	      0.07066627	      0.33679605
      0.59480571	      0.21475131	      0.32840303	      0.07066486	      0.33681530
      0.59509678	      0.21474771	      0.32839793	      0.07066346	      0.33683458
      0.59539076	      0.21474410	      0.32839279	      0.07066205	      0.33685409
      0.59568475	      0.21474049	      0.32838766	      0.07066063	      0.33687364
      0.59598628	      0.21473681	      0.32838241	      0.07065919	      0.33689373
      0.59628781	      0.21473314	      0.32837717	      0.07065775	      0.33691385
      0.59657565	      0.21472964	      0.32837218	      0.07065637	      0.33693309
      0.59686348	      0.21472616	      0.32836720	      0.07065500	      0.33695237
      0.59717655	      0.21472239	      0.32836179	      0.07065351	      0.33697338
      0.59748963	      0.21471863	      0.32835639	      0.07065202	      0.33699443
      0.59769774	      0.21471614	      0.32835281	      0.07065103	      0.33700844
      0.59800834	      0.21471243	      0.32834747	      0.07064956	      0.33702939
      0.59831894	      0.21470874	      0.32834214	      0.07064810	      0.33705038
      0.59858454	      0.21470559	      0.32833759	      0.07064684	      0.33706837
      0.59885015	      0.21470245	      0.32833305	      0.07064559	      0.33708638
      0.59915655	      0.21469885	      0.32832783	      0.07064415	      0.33710720
      0.59946295	      0.21469525	      0.32832261	      0.07064271	      0.33712806
      0.59970546	      0.21469241	      0.32831849	      0.07064158	      0.33714460
      0.60004376	      0.21468847	      0.32831275	      0.07063999	      0.33716771
      0.60038207	      0.21468454	      0.32830703	      0.07063842	      0.33719088
      0.60062691	      0.21468170	      0.32830289	      0.07063727	      0.33720768
      0.60087174	      0.21467888	      0.32829876	      0.07063613	      0.33722450
      0.60116758	      0.21467547	      0.32829378	      0.07063476	      0.33724487
      0.60146342	      0.21467208	      0.32828881	      0.07063339	      0.33726527
      0.60174559	      0.21466885	      0.32828408	      0.07063208	      0.33728477
      0.60202776	      0.21466564	      0.32827935	      0.07063078	      0.33730431
      0.60234504	      0.21466204	      0.32827405	      0.07062931	      0.33732632
      0.60266232	      0.21465844	      0.32826876	      0.07062785	      0.33734838
      0.60290811	      0.21465567	      0.32826467	      0.07062672	      0.33736550
      0.60323554	      0.21465199	      0.32825923	      0.07062522	      0.33738835
      0.60356296	      0.21464832	      0.32825381	      0.07062372	      0.33741125
      0.60382418	      0.21464540	      0.32824949	      0.07062252	      0.33742955
      0.60408540	      0.21464250	      0.32824517	      0.07062133	      0.33744789
      0.60438868	      0.21463913	      0.32824017	      0.07061994	      0.33746922
      0.60469195	      0.21463577	      0.32823518	      0.07061856	      0.33749060
      0.60495710	      0.21463285	      0.32823083	      0.07061736	      0.33750932
      0.60529236	      0.21462917	      0.32822534	      0.07061583	      0.33753305
      0.60562762	      0.21462549	      0.32821985	      0.07061431	      0.33755683
      0.60588673	      0.21462267	      0.32821563	      0.07061314	      0.33757525
      0.60614585	      0.21461985	      0.32821140	      0.07061197	      0.33759370
      0.60645328	      0.21461651	      0.32820641	      0.07061058	      0.33761563
      0.60676071	      0.21461318	      0.32820142	      0.07060920	      0.33763762
      0.60699489	      0.21461066	      0.32819762	      0.07060815	      0.33765439
      0.60733364	      0.21460702	      0.32819215	      0.07060662	      0.33767871
      0.60767239	      0.21460339	      0.32818668	      0.07060510	      0.33770308
      0.60791193	      0.21460083	      0.32818283	      0.07060403	      0.33772035
      0.60815147	      0.21459828	      0.32817897	      0.07060296	      0.33773765
      0.60845094	      0.21459510	      0.32817417	      0.07060162	      0.33775932
      0.60875041	      0.21459193	      0.32816937	      0.07060029	      0.33778104
      0.60902144	      0.21458907	      0.32816504	      0.07059908	      0.33780074
      0.60935557	      0.21458555	      0.32815971	      0.07059759	      0.33782507
      0.60968970	      0.21458205	      0.32815439	      0.07059611	      0.33784946
      0.60994029	      0.21457943	      0.32815041	      0.07059500	      0.33786779
      0.61026044	      0.21457609	      0.32814534	      0.07059358	      0.33789126
      0.61058060	      0.21457277	      0.32814027	      0.07059217	      0.33791479
      0.61078732	      0.21457063	      0.32813700	      0.07059125	      0.33793001
      0.61109623	      0.21456744	      0.32813213	      0.07058989	      0.33795279
      0.61140513	      0.21456425	      0.32812727	      0.07058853	      0.33797562
      0.61166658	      0.21456157	      0.32812317	      0.07058738	      0.33799499
      0.61198088	      0.21455835	      0.32811824	      0.07058600	      0.33801832
      0.61229518	      0.21455514	      0.32811332	      0.07058462	      0.33804171
      0.61261570	      0.21455188	      0.32810832	      0.07058321	      0.33806562
      0.61293621	      0.21454863	      0.32810333	      0.07058181	      0.33808958
      0.61319531	      0.21454601	      0.32809930	      0.07058068	      0.33810899
      0.61353117	      0.21454263	      0.32809409	      0.07057921	      0.33813421
      0.61386703	      0.21453925	      0.32808889	      0.07057775	      0.33815950
      0.61413671	      0.21453655	      0.32808472	      0.07057657	      0.33817984
      0.61440639	      0.21453385	      0.32808056	      0.07057540	      0.33820023
      0.61468650	      0.21453106	      0.32807625	      0.07057418	      0.33822145
      0.61496661	      0.21452828	      0.32807195	      0.07057297	      0.33824272
      0.61528245	      0.21452515	      0.32806710	      0.07057160	      0.33826675
      0.61559828	      0.21452202	      0.32806227	      0.07057023	      0.33829085
      0.61580832	      0.21451995	      0.32805906	      0.07056932	      0.33830690
      0.61611710	      0.21451692	      0.32805435	      0.07056799	      0.33833055
      0.61642588	      0.21451389	      0.32804965	      0.07056666	      0.33835425
      0.61668347	      0.21451137	      0.32804574	      0.07056554	      0.33837407
      0.61700084	      0.21450827	      0.32804093	      0.07056418	      0.33839853
      0.61731821	      0.21450519	      0.32803612	      0.07056281	      0.33842306
      0.61760639	      0.21450239	      0.32803177	      0.07056157	      0.33844539
      0.61789457	      0.21449960	      0.32802743	      0.07056033	      0.33846776
      0.61821369	      0.21449653	      0.32802263	      0.07055896	      0.33849260
      0.61853281	      0.21449346	      0.32801784	      0.07055760	      0.33851750
      0.61874099	      0.21449146	      0.32801472	      0.07055670	      0.33853377
      0.61904859	      0.21448851	      0.32801012	      0.07055539	      0.33855787
      0.61935620	      0.21448557	      0.32800553	      0.07055407	      0.33858203
      0.61960862	      0.21448317	      0.32800177	      0.07055299	      0.33860189
      0.61992960	      0.21448012	      0.32799699	      0.07055162	      0.33862721
      0.62025057	      0.21447708	      0.32799223	      0.07055025	      0.33865259
      0.62043893	      0.21447530	      0.32798944	      0.07054945	      0.33866752
      0.62074095	      0.21447245	      0.32798497	      0.07054816	      0.33869149
      0.62104296	      0.21446960	      0.32798052	      0.07054687	      0.33871553
      0.62124551	      0.21446770	      0.32797753	      0.07054601	      0.33873168
      0.62155121	      0.21446483	      0.32797303	      0.07054471	      0.33875610
      0.62185690	      0.21446197	      0.32796854	      0.07054341	      0.33878059
      0.62209969	      0.21445971	      0.32796499	      0.07054238	      0.33880008
      0.62242587	      0.21445667	      0.32796021	      0.07054100	      0.33882632
      0.62275204	      0.21445364	      0.32795545	      0.07053961	      0.33885263
      0.62301297	      0.21445123	      0.32795165	      0.07053850	      0.33887373
      0.62327390	      0.21444881	      0.32794786	      0.07053740	      0.33889487
      0.62358099	      0.21444598	      0.32794340	      0.07053610	      0.33891981
      0.62388808	      0.21444315	      0.32793895	      0.07053480	      0.33894481
      0.62415613	      0.21444069	      0.32793507	      0.07053366	      0.33896668
      0.62448784	      0.21443765	      0.32793029	      0.07053226	      0.33899382
      0.62481954	      0.21443462	      0.32792551	      0.07053086	      0.33902102
      0.62506926	      0.21443234	      0.32792192	      0.07052980	      0.33904155
      0.62538702	      0.21442945	      0.32791736	      0.07052846	      0.33906774
      0.62570478	      0.21442656	      0.32791281	      0.07052711	      0.33909399
      0.62595488	      0.21442430	      0.32790924	      0.07052606	      0.33911470
      0.62628762	      0.21442129	      0.32790449	      0.07052465	      0.33914232
      0.62662037	      0.21441828	      0.32789976	      0.07052325	      0.33917002
      0.62689008	      0.21441585	      0.32789593	      0.07052211	      0.33919252
      0.62715979	      0.21441343	      0.32789210	      0.07052097	      0.33921508
      0.62744681	      0.21441085	      0.32788804	      0.07051976	      0.33923914
      0.62773383	      0.21440828	      0.32788398	      0.07051855	      0.33926325
      0.62804515	      0.21440550	      0.32787959	      0.07051724	      0.33928947
      0.62835647	      0.21440272	      0.32787521	      0.07051592	      0.33931576
      0.62863537	      0.21440024	      0.32787130	      0.07051475	      0.33933937
      0.62891427	      0.21439776	      0.32786739	      0.07051357	      0.33936304
      0.62923509	      0.21439491	      0.32786290	      0.07051222	      0.33939033
      0.62955592	      0.21439207	      0.32785842	      0.07051086	      0.33941769
      0.62974903	      0.21439036	      0.32785572	      0.07051005	      0.33943420
      0.63005033	      0.21438770	      0.32785153	      0.07050878	      0.33946000
      0.63035163	      0.21438504	      0.32784735	      0.07050751	      0.33948587
      0.63060117	      0.21438285	      0.32784388	      0.07050645	      0.33950735
      0.63093129	      0.21437995	      0.32783932	      0.07050506	      0.33953583
      0.63126141	      0.21437705	      0.32783476	      0.07050367	      0.33956439
      0.63152051	      0.21437478	      0.32783118	      0.07050257	      0.33958686
      0.63177961	      0.21437251	      0.32782762	      0.07050148	      0.33960938
      0.63208581	      0.21436984	      0.32782341	      0.07050018	      0.33963606
      0.63239201	      0.21436717	      0.32781921	      0.07049889	      0.33966281
      0.63266957	      0.21436475	      0.32781542	      0.07049772	      0.33968711
      0.63294712	      0.21436234	      0.32781162	      0.07049654	      0.33971147
      0.63326714	      0.21435956	      0.32780726	      0.07049519	      0.33973963
      0.63358716	      0.21435678	      0.32780291	      0.07049384	      0.33976787
      0.63382130	      0.21435476	      0.32779972	      0.07049284	      0.33978858
      0.63415389	      0.21435188	      0.32779521	      0.07049144	      0.33981807
      0.63448647	      0.21434901	      0.32779071	      0.07049003	      0.33984764
      0.63474631	      0.21434677	      0.32778721	      0.07048893	      0.33987080
      0.63500614	      0.21434453	      0.32778370	      0.07048782	      0.33989401
      0.63530144	      0.21434199	      0.32777973	      0.07048657	      0.33992046
      0.63559673	      0.21433945	      0.32777576	      0.07048532	      0.33994697
      0.63589813	      0.21433686	      0.32777172	      0.07048404	      0.33997409
      0.63619952	      0.21433427	      0.32776769	      0.07048275	      0.34000129
      0.63650454	      0.21433166	      0.32776361	      0.07048146	      0.34002889
      0.63680956	      0.21432905	      0.32775954	      0.07048016	      0.34005656
      0.63711294	      0.21432646	      0.32775551	      0.07047887	      0.34008415
      0.63741633	      0.21432386	      0.32775148	      0.07047757	      0.34011182
      0.63772328	      0.21432124	      0.32774741	      0.07047626	      0.34013989
      0.63803023	      0.21431863	      0.32774335	      0.07047495	      0.34016803
      0.63833257	      0.21431605	      0.32773935	      0.07047366	      0.34019582
      0.63863492	      0.21431348	      0.32773537	      0.07047237	      0.34022368
      0.63894399	      0.21431085	      0.32773130	      0.07047105	      0.34025224
      0.63925305	      0.21430823	      0.32772724	      0.07046972	      0.34028088
      0.63955262	      0.21430568	      0.32772332	      0.07046844	      0.34030871
      0.63985219	      0.21430314	      0.32771940	      0.07046715	      0.34033661
      0.64016455	      0.21430049	      0.32771532	      0.07046581	      0.34036579
      0.64047692	      0.21429785	      0.32771125	      0.07046447	      0.34039504
      0.64077061	      0.21429536	      0.32770743	      0.07046321	      0.34042262
      0.64106429	      0.21429287	      0.32770361	      0.07046194	      0.34045026
      0.64138105	      0.21429019	      0.32769951	      0.07046058	      0.34048016
      0.64169781	      0.21428752	      0.32769541	      0.07045921	      0.34051015
      0.64198000	      0.21428513	      0.32769176	      0.07045799	      0.34053693
      0.64226219	      0.21428275	      0.32768813	      0.07045677	      0.34056378
      0.64258209	      0.21428005	      0.32768401	      0.07045539	      0.34059429
      0.64290198	      0.21427735	      0.32767990	      0.07045400	      0.34062489
      0.64316632	      0.21427512	      0.32767651	      0.07045286	      0.34065025
      0.64349401	      0.21427236	      0.32767232	      0.07045144	      0.34068176
      0.64382170	      0.21426959	      0.32766814	      0.07045001	      0.34071336
      0.64405100	      0.21426766	      0.32766521	      0.07044902	      0.34073553
      0.64437562	      0.21426492	      0.32766108	      0.07044760	      0.34076699
      0.64470024	      0.21426219	      0.32765696	      0.07044619	      0.34079854
      0.64495959	      0.21426000	      0.32765367	      0.07044506	      0.34082381
      0.64521895	      0.21425782	      0.32765038	      0.07044393	      0.34084914
      0.64552546	      0.21425524	      0.32764651	      0.07044259	      0.34087916
      0.64583197	      0.21425265	      0.32764264	      0.07044125	      0.34090925
      0.64611809	      0.21425024	      0.32763904	      0.07044000	      0.34093742
      0.64640421	      0.21424783	      0.32763544	      0.07043874	      0.34096566
      0.64672192	      0.21424516	      0.32763145	      0.07043735	      0.34099710
      0.64703963	      0.21424248	      0.32762747	      0.07043596	      0.34102863
      0.64731876	      0.21424013	      0.32762398	      0.07043473	      0.34105640
      0.64759789	      0.21423777	      0.32762049	      0.07043350	      0.34108425
      0.64791705	      0.21423508	      0.32761652	      0.07043210	      0.34111617
      0.64823621	      0.21423239	      0.32761254	      0.07043069	      0.34114819
      0.64850693	      0.21423011	      0.32760918	      0.07042949	      0.34117541
      0.64883339	      0.21422736	      0.32760514	      0.07042805	      0.34120834
      0.64915985	      0.21422460	      0.32760110	      0.07042661	      0.34124135
      0.64942058	      0.21422240	      0.32759787	      0.07042546	      0.34126779
      0.64974684	      0.21421964	      0.32759385	      0.07042401	      0.34130096
      0.65007309	      0.21421689	      0.32758983	      0.07042256	      0.34133423
      0.65030195	      0.21421495	      0.32758702	      0.07042155	      0.34135763
      0.65062454	      0.21421222	      0.32758306	      0.07042011	      0.34139069
      0.65094713	      0.21420949	      0.32757911	      0.07041868	      0.34142384
      0.65120471	      0.21420731	      0.32757596	      0.07041753	      0.34145039
      0.65146229	      0.21420513	      0.32757282	      0.07041638	      0.34147699
      0.65177030	      0.21420252	      0.32756906	      0.07041501	      0.34150889
      0.65207830	      0.21419991	      0.32756532	      0.07041364	      0.34154087
      0.65236421	      0.21419748	      0.32756184	      0.07041236	      0.34157064
      0.65265012	      0.21419505	      0.32755838	      0.07041108	      0.34160048
      0.65296749	      0.21419236	      0.32755453	      0.07040966	      0.34163371
      0.65328486	      0.21418966	      0.32755070	      0.07040824	      0.34166702
      0.65357006	      0.21418723	      0.32754726	      0.07040696	      0.34169704
      0.65385526	      0.21418480	      0.32754382	      0.07040568	      0.34172714
      0.65417377	      0.21418208	      0.32753999	      0.07040424	      0.34176085
      0.65449228	      0.21417937	      0.32753617	      0.07040281	      0.34179465
      0.65477580	      0.21417694	      0.32753277	      0.07040154	      0.34182482
      0.65505931	      0.21417452	      0.32752938	      0.07040026	      0.34185507
      0.65537769	      0.21417180	      0.32752557	      0.07039882	      0.34188913
      0.65569606	      0.21416907	      0.32752178	      0.07039738	      0.34192329
      0.65597970	      0.21416664	      0.32751840	      0.07039610	      0.34195381
      0.65626335	      0.21416420	      0.32751503	      0.07039482	      0.34198441
      0.65658152	      0.21416147	      0.32751125	      0.07039338	      0.34201882
      0.65689969	      0.21415873	      0.32750748	      0.07039194	      0.34205334
      0.65718481	      0.21415628	      0.32750411	      0.07039064	      0.34208435
      0.65746994	      0.21415382	      0.32750074	      0.07038935	      0.34211545
      0.65778802	      0.21415107	      0.32749699	      0.07038790	      0.34215023
      0.65810610	      0.21414832	      0.32749325	      0.07038646	      0.34218512
      0.65839333	      0.21414584	      0.32748987	      0.07038515	      0.34221671
      0.65868056	      0.21414335	      0.32748650	      0.07038384	      0.34224838
      0.65899858	      0.21414059	      0.32748278	      0.07038239	      0.34228355
      0.65931661	      0.21413783	      0.32747906	      0.07038094	      0.34231881
      0.65960618	      0.21413531	      0.32747568	      0.07037962	      0.34235102
      0.65989574	      0.21413279	      0.32747230	      0.07037829	      0.34238330
      0.66021370	      0.21413002	      0.32746860	      0.07037684	      0.34241885
      0.66053166	      0.21412725	      0.32746490	      0.07037538	      0.34245451
      0.66082362	      0.21412469	      0.32746152	      0.07037404	      0.34248734
      0.66111558	      0.21412214	      0.32745813	      0.07037270	      0.34252026
      0.66143343	      0.21411935	      0.32745446	      0.07037124	      0.34255620
      0.66175128	      0.21411656	      0.32745079	      0.07036978	      0.34259224
      0.66204562	      0.21411397	      0.32744740	      0.07036843	      0.34262571
      0.66233996	      0.21411138	      0.32744401	      0.07036708	      0.34265927
      0.66265764	      0.21410858	      0.32744036	      0.07036561	      0.34269560
      0.66297533	      0.21410577	      0.32743671	      0.07036415	      0.34273203
      0.66327201	      0.21410315	      0.32743331	      0.07036278	      0.34276615
      0.66356870	      0.21410052	      0.32742992	      0.07036141	      0.34280036
      0.66388615	      0.21409771	      0.32742629	      0.07035994	      0.34283707
      0.66420361	      0.21409488	      0.32742267	      0.07035847	      0.34287389
      0.66450257	      0.21409222	      0.32741927	      0.07035709	      0.34290866
      0.66480153	      0.21408956	      0.32741587	      0.07035570	      0.34294353
      0.66511871	      0.21408673	      0.32741227	      0.07035423	      0.34298062
      0.66543589	      0.21408389	      0.32740867	      0.07035276	      0.34301783
      0.66573704	      0.21408119	      0.32740526	      0.07035136	      0.34305325
      0.66603818	      0.21407849	      0.32740186	      0.07034996	      0.34308878
      0.66635504	      0.21407564	      0.32739829	      0.07034849	      0.34312626
      0.66667189	      0.21407279	      0.32739472	      0.07034702	      0.34316385
      0.66697510	      0.21407005	      0.32739131	      0.07034560	      0.34319993
      0.66727832	      0.21406731	      0.32738790	      0.07034419	      0.34323610
      0.66759481	      0.21406445	      0.32738435	      0.07034271	      0.34327397
      0.66791129	      0.21406158	      0.32738081	      0.07034124	      0.34331195
      0.66821644	      0.21405881	      0.32737739	      0.07033981	      0.34334868
      0.66852159	      0.21405603	      0.32737399	      0.07033838	      0.34338550
      0.66883769	      0.21405315	      0.32737046	      0.07033690	      0.34342376
      0.66915380	      0.21405026	      0.32736694	      0.07033542	      0.34346213
      0.66946071	      0.21404746	      0.32736353	      0.07033398	      0.34349950
      0.66976763	      0.21404465	      0.32736012	      0.07033254	      0.34353696
      0.67008335	      0.21404175	      0.32735662	      0.07033106	      0.34357562
      0.67039907	      0.21403884	      0.32735313	      0.07032958	      0.34361438
      0.67070757	      0.21403600	      0.32734972	      0.07032813	      0.34365237
      0.67101607	      0.21403316	      0.32734631	      0.07032667	      0.34369047
      0.67133144	      0.21403024	      0.32734284	      0.07032519	      0.34372953
      0.67164681	      0.21402732	      0.32733937	      0.07032370	      0.34376870
      0.67195669	      0.21402444	      0.32733596	      0.07032224	      0.34380730
      0.67226658	      0.21402156	      0.32733256	      0.07032078	      0.34384602
      0.67258165	      0.21401863	      0.32732910	      0.07031929	      0.34388549
      0.67289672	      0.21401569	      0.32732566	      0.07031780	      0.34392508
      0.67320779	      0.21401278	      0.32732226	      0.07031633	      0.34396428
      0.67351887	      0.21400987	      0.32731886	      0.07031485	      0.34400359
      0.67382994	      0.21400695	      0.32731547	      0.07031338	      0.34404302
      0.67414102	      0.21400403	      0.32731208	      0.07031191	      0.34408256
      0.67445209	      0.21400110	      0.32730870	      0.07031043	      0.34412221
      0.67476316	      0.21399816	      0.32730532	      0.07030895	      0.34416198
      0.67507424	      0.21399522	      0.32730195	      0.07030747	      0.34420186
      0.67538531	      0.21399228	      0.32729858	      0.07030599	      0.34424185
      0.67569638	      0.21398933	      0.32729521	      0.07030451	      0.34428197
      0.67600746	      0.21398637	      0.32729185	      0.07030303	      0.34432219
      0.67631853	      0.21398341	      0.32728850	      0.07030154	      0.34436253
      0.67662960	      0.21398044	      0.32728515	      0.07030006	      0.34440299
      0.67694068	      0.21397747	      0.32728180	      0.07029857	      0.34444357
      0.67725175	      0.21397449	      0.32727846	      0.07029709	      0.34448426
      0.67756282	      0.21397151	      0.32727512	      0.07029560	      0.34452507
      0.67787390	      0.21396852	      0.32727178	      0.07029411	      0.34456599
      0.67818497	      0.21396553	      0.32726845	      0.07029262	      0.34460703
      0.67849605	      0.21396253	      0.32726512	      0.07029112	      0.34464820
      0.67880712	      0.21395953	      0.32726180	      0.07028963	      0.34468948
      0.67911819	      0.21395652	      0.32725848	      0.07028814	      0.34473087
      0.67942927	      0.21395350	      0.32725517	      0.07028664	      0.34477239
      0.67974034	      0.21395048	      0.32725185	      0.07028514	      0.34481403
      0.68005141	      0.21394745	      0.32724855	      0.07028364	      0.34485578
      0.68036249	      0.21394442	      0.32724524	      0.07028214	      0.34489766
      0.68067356	      0.21394138	      0.32724194	      0.07028064	      0.34493966
      0.68098463	      0.21393834	      0.32723865	      0.07027914	      0.34498178
      0.68129571	      0.21393529	      0.32723536	      0.07027764	      0.34502401
      0.68160678	      0.21393224	      0.32723207	      0.07027613	      0.34506637
      0.68191785	      0.21392918	      0.32722878	      0.07027463	      0.34510886
      0.68222893	      0.21392612	      0.32722550	      0.07027312	      0.34515146
      0.68254000	      0.21392305	      0.32722222	      0.07027161	      0.34519419
      0.68285108	      0.21391998	      0.32721895	      0.07027010	      0.34523703
      0.68316215	      0.21391690	      0.32721568	      0.07026859	      0.34528001
      0.68347322	      0.21391381	      0.32721241	      0.07026708	      0.34532310
      0.68378430	      0.21391072	      0.32720914	      0.07026556	      0.34536632
      0.68409537	      0.21390762	      0.32720588	      0.07026405	      0.34540966
      0.68440644	      0.21390452	      0.32720263	      0.07026253	      0.34545313
      0.68471752	      0.21390142	      0.32719937	      0.07026101	      0.34549672
      0.68502859	      0.21389831	      0.32719612	      0.07025949	      0.34554044
      0.68533966	      0.21389519	      0.32719287	      0.07025797	      0.34558428
      0.68565074	      0.21389207	      0.32718963	      0.07025645	      0.34562825
      0.68596181	      0.21388894	      0.32718639	      0.07025492	      0.34567235
      0.68627289	      0.21388581	      0.32718315	      0.07025340	      0.34571657
      0.68658396	      0.21388267	      0.32717991	      0.07025187	      0.34576092
      0.68689503	      0.21387953	      0.32717668	      0.07025034	      0.34580539
      0.68720611	      0.21387638	      0.32717345	      0.07024881	      0.34584999
      0.68751718	      0.21387322	      0.32717022	      0.07024728	      0.34589472
      0.68782825	      0.21387006	      0.32716700	      0.07024575	      0.34593958
      0.68813933	      0.21386690	      0.32716378	      0.07024421	      0.34598457
      0.68845040	      0.21386373	      0.32716056	      0.07024267	      0.34602968
      0.68876147	      0.21386056	      0.32715734	      0.07024114	      0.34607493
      0.68907255	      0.21385738	      0.32715413	      0.07023960	      0.34612030
      0.68938362	      0.21385419	      0.32715092	      0.07023806	      0.34616581
      0.68969469	      0.21385100	      0.32714771	      0.07023651	      0.34621144
      0.69000577	      0.21384781	      0.32714450	      0.07023497	      0.34625720
      0.69031684	      0.21384461	      0.32714130	      0.07023342	      0.34630310
      0.69062792	      0.21384141	      0.32713810	      0.07023188	      0.34634913
      0.69093899	      0.21383820	      0.32713490	      0.07023033	      0.34639529
      0.69125006	      0.21383498	      0.32713170	      0.07022878	      0.34644158
      0.69156114	      0.21383176	      0.32712851	      0.07022723	      0.34648800
      0.69187221	      0.21382854	      0.32712532	      0.07022567	      0.34653455
      0.69218328	      0.21382531	      0.32712213	      0.07022412	      0.34658124
      0.69249436	      0.21382207	      0.32711894	      0.07022256	      0.34662806
      0.69280543	      0.21381884	      0.32711576	      0.07022100	      0.34667502
      0.69311650	      0.21381559	      0.32711257	      0.07021944	      0.34672210
      0.69342758	      0.21381234	      0.32710939	      0.07021788	      0.34676933
      0.69373865	      0.21380909	      0.32710621	      0.07021631	      0.34681669
      0.69404972	      0.21380583	      0.32710303	      0.07021474	      0.34686418
      0.69436080	      0.21380257	      0.32709986	      0.07021318	      0.34691181
      0.69467187	      0.21379931	      0.32709668	      0.07021161	      0.34695957
      0.69498295	      0.21379604	      0.32709351	      0.07021004	      0.34700747
      0.69529402	      0.21379276	      0.32709034	      0.07020846	      0.34705550
      0.69560509	      0.21378949	      0.32708717	      0.07020689	      0.34710368
      0.69591617	      0.21378620	      0.32708400	      0.07020531	      0.34715199
      0.69622724	      0.21378292	      0.32708083	      0.07020373	      0.34720043
      0.69653831	      0.21377963	      0.32707766	      0.07020215	      0.34724902
      0.69684939	      0.21377633	      0.32707450	      0.07020057	      0.34729774
      0.69716046	      0.21377304	      0.32707134	      0.07019898	      0.34734660
      0.69747153	      0.21376974	      0.32706817	      0.07019739	      0.34739560
      0.69778261	      0.21376643	      0.32706501	      0.07019580	      0.34744474
      0.69809368	      0.21376313	      0.32706185	      0.07019421	      0.34749402
      0.69840475	      0.21375982	      0.32705869	      0.07019262	      0.34754344
      0.69871583	      0.21375651	      0.32705553	      0.07019103	      0.34759300
      0.69902690	      0.21375319	      0.32705238	      0.07018943	      0.34764270
      0.69933798	      0.21374987	      0.32704922	      0.07018783	      0.34769254
      0.69964905	      0.21374656	      0.32704606	      0.07018623	      0.34774252
      0.69996012	      0.21374323	      0.32704291	      0.07018463	      0.34779264
      0.70027120	      0.21373991	      0.32703975	      0.07018302	      0.34784291
      0.70058227	      0.21373659	      0.32703660	      0.07018141	      0.34789332
      0.70089334	      0.21373326	      0.32703345	      0.07017980	      0.34794387
      0.70120442	      0.21372993	      0.32703029	      0.07017819	      0.34799456
      0.70151549	      0.21372660	      0.32702714	      0.07017658	      0.34804540
      0.70182656	      0.21372327	      0.32702399	      0.07017496	      0.34809638
      0.70213764	      0.21371994	      0.32702083	      0.07017334	      0.34814750
      0.70244871	      0.21371661	      0.32701768	      0.07017172	      0.34819877
      0.70275978	      0.21371327	      0.32701453	      0.07017010	      0.34825018
      0.70307086	      0.21370994	      0.32701137	      0.07016847	      0.34830174
      0.70338193	      0.21370660	      0.32700822	      0.07016685	      0.34835344
      0.70369301	      0.21370327	      0.32700507	      0.07016522	      0.34840529
      0.70400408	      0.21369993	      0.32700191	      0.07016358	      0.34845729
      0.70431515	      0.21369659	      0.32699876	      0.07016195	      0.34850943
      0.70462623	      0.21369326	      0.32699560	      0.07016031	      0.34856172
      0.70493730	      0.21368992	      0.32699245	      0.07015867	      0.34861416
      0.70524837	      0.21368658	      0.32698929	      0.07015703	      0.34866674
      0.70555945	      0.21368325	      0.32698614	      0.07015539	      0.34871948
      0.70587052	      0.21367991	      0.32698298	      0.07015374	      0.34877236
      0.70618159	      0.21367658	      0.32697982	      0.07015209	      0.34882539
      0.70649267	      0.21367324	      0.32697666	      0.07015044	      0.34887857
      0.70680374	      0.21366990	      0.32697350	      0.07014879	      0.34893189
      0.70711481	      0.21366657	      0.32697034	      0.07014713	      0.34898537
      0.70742589	      0.21366323	      0.32696718	      0.07014547	      0.34903900
      0.70773696	      0.21365990	      0.32696401	      0.07014381	      0.34909278
      0.70804804	      0.21365657	      0.32696085	      0.07014214	      0.34914671
      0.70835911	      0.21365323	      0.32695768	      0.07014048	      0.34920079
      0.70867018	      0.21364990	      0.32695451	      0.07013881	      0.34925502
      0.70898126	      0.21364657	      0.32695134	      0.07013714	      0.34930940
      0.70929233	      0.21364324	      0.32694817	      0.07013546	      0.34936394
      0.70960340	      0.21363991	      0.32694499	      0.07013378	      0.34941863
      0.70991448	      0.21363659	      0.32694182	      0.07013210	      0.34947347
      0.71022555	      0.21363326	      0.32693864	      0.07013042	      0.34952847
      0.71053662	      0.21362994	      0.32693546	      0.07012874	      0.34958362
      0.71084770	      0.21362661	      0.32693228	      0.07012705	      0.34963892
      0.71115877	      0.21362329	      0.32692909	      0.07012536	      0.34969438
      0.71146984	      0.21361997	      0.32692591	      0.07012366	      0.34974999
      0.71178092	      0.21361666	      0.32692272	      0.07012197	      0.34980576
      0.71209199	      0.21361334	      0.32691952	      0.07012027	      0.34986168
      0.71240307	      0.21361003	      0.32691633	      0.07011856	      0.34991776
      0.71271414	      0.21360671	      0.32691313	      0.07011686	      0.34997400
      0.71302521	      0.21360340	      0.32690993	      0.07011515	      0.35003039
      0.71333629	      0.21360009	      0.32690673	      0.07011344	      0.35008694
      0.71364736	      0.21359679	      0.32690352	      0.07011173	      0.35014365
      0.71395843	      0.21359348	      0.32690031	      0.07011001	      0.35020051
      0.71426951	      0.21359018	      0.32689710	      0.07010829	      0.35025754
      0.71458058	      0.21358688	      0.32689389	      0.07010657	      0.35031472
      0.71489165	      0.21358358	      0.32689067	      0.07010484	      0.35037206
      0.71520273	      0.21358029	      0.32688744	      0.07010311	      0.35042956
      0.71551380	      0.21357699	      0.32688422	      0.07010138	      0.35048722
      0.71582488	      0.21357370	      0.32688099	      0.07009965	      0.35054504
      0.71613595	      0.21357041	      0.32687775	      0.07009791	      0.35060302
      0.71644702	      0.21356712	      0.32687452	      0.07009617	      0.35066116
      0.71675810	      0.21356383	      0.32687128	      0.07009442	      0.35071947
      0.71706917	      0.21356055	      0.32686803	      0.07009268	      0.35077793
      0.71738024	      0.21355726	      0.32686478	      0.07009092	      0.35083656
      0.71769132	      0.21355398	      0.32686153	      0.07008917	      0.35089535
      0.71800239	      0.21355070	      0.32685827	      0.07008741	      0.35095430
      0.71831346	      0.21354742	      0.32685501	      0.07008565	      0.35101341
      0.71862454	      0.21354414	      0.32685174	      0.07008389	      0.35107269
      0.71893561	      0.21354086	      0.32684847	      0.07008212	      0.35113213
      0.71924668	      0.21353758	      0.32684519	      0.07008036	      0.35119174
      0.71955776	      0.21353431	      0.32684191	      0.07007858	      0.35125151
      0.71986883	      0.21353103	      0.32683863	      0.07007681	      0.35131145
      0.72017991	      0.21352775	      0.32683534	      0.07007503	      0.35137155
      0.72049098	      0.21352448	      0.32683204	      0.07007324	      0.35143182
      0.72080205	      0.21352120	      0.32682874	      0.07007146	      0.35149225
      0.72111313	      0.21351792	      0.32682544	      0.07006967	      0.35155285
      0.72142420	      0.21351465	      0.32682213	      0.07006787	      0.35161362
      0.72173527	      0.21351137	      0.32681881	      0.07006608	      0.35167456
      0.72204635	      0.21350809	      0.32681549	      0.07006428	      0.35173566
      0.72235742	      0.21350481	      0.32681216	      0.07006247	      0.35179693
      0.72266849	      0.21350153	      0.32680883	      0.07006067	      0.35185837
      0.72297957	      0.21349825	      0.32680550	      0.07005886	      0.35191998
      0.72329064	      0.21349497	      0.32680215	      0.07005704	      0.35198175
      0.72360171	      0.21349169	      0.32679880	      0.07005523	      0.35204370
      0.72391279	      0.21348840	      0.32679545	      0.07005340	      0.35210582
      0.72422386	      0.21348512	      0.32679209	      0.07005158	      0.35216811
      0.72453494	      0.21348183	      0.32678872	      0.07004975	      0.35223057
      0.72484601	      0.21347854	      0.32678535	      0.07004792	      0.35229320
      0.72515708	      0.21347525	      0.32678197	      0.07004608	      0.35235600
      0.72546816	      0.21347196	      0.32677859	      0.07004425	      0.35241897
      0.72577923	      0.21346866	      0.32677520	      0.07004240	      0.35248212
      0.72609030	      0.21346537	      0.32677180	      0.07004056	      0.35254544
      0.72640138	      0.21346207	      0.32676840	      0.07003871	      0.35260893
      0.72671245	      0.21345876	      0.32676499	      0.07003685	      0.35267260
      0.72702352	      0.21345546	      0.32676157	      0.07003499	      0.35273644
      0.72733460	      0.21345215	      0.32675815	      0.07003313	      0.35280045
      0.72764567	      0.21344884	      0.32675472	      0.07003127	      0.35286464
      0.72795674	      0.21344553	      0.32675129	      0.07002940	      0.35292901
      0.72826782	      0.21344221	      0.32674785	      0.07002753	      0.35299355
      0.72857889	      0.21343889	      0.32674440	      0.07002565	      0.35305827
      0.72888997	      0.21343557	      0.32674094	      0.07002377	      0.35312316
      0.72920104	      0.21343224	      0.32673748	      0.07002189	      0.35318823
      0.72951211	      0.21342891	      0.32673401	      0.07002000	      0.35325348
      0.72982319	      0.21342558	      0.32673054	      0.07001811	      0.35331890
      0.73013426	      0.21342224	      0.32672705	      0.07001621	      0.35338451
      0.73044533	      0.21341890	      0.32672356	      0.07001431	      0.35345029
      0.73075641	      0.21341556	      0.32672007	      0.07001241	      0.35351625
      0.73106748	      0.21341221	      0.32671656	      0.07001050	      0.35358239
      0.73137855	      0.21340886	      0.32671305	      0.07000859	      0.35364871
      0.73168963	      0.21340550	      0.32670953	      0.07000667	      0.35371521
      0.73200070	      0.21340214	      0.32670601	      0.07000475	      0.35378189
      0.73231177	      0.21339877	      0.32670248	      0.07000283	      0.35384875
      0.73262285	      0.21339540	      0.32669894	      0.07000090	      0.35391580
      0.73293392	      0.21339203	      0.32669539	      0.06999897	      0.35398302
      0.73324500	      0.21338865	      0.32669183	      0.06999703	      0.35405043
      0.73355607	      0.21338526	      0.32668827	      0.06999509	      0.35411802
      0.73386714	      0.21338187	      0.32668470	      0.06999315	      0.35418579
      0.73417822	      0.21337848	      0.32668113	      0.06999120	      0.35425375
      0.73448929	      0.21337508	      0.32667754	      0.06998925	      0.35432189
      0.73480036	      0.21337168	      0.32667395	      0.06998729	      0.35439021
      0.73511144	      0.21336827	      0.32667035	      0.06998533	      0.35445872
      0.73542251	      0.21336485	      0.32666674	      0.06998337	      0.35452742
      0.73573358	      0.21336143	      0.32666313	      0.06998140	      0.35459630
      0.73604466	      0.21335800	      0.32665950	      0.06997943	      0.35466536
      0.73635573	      0.21335457	      0.32665587	      0.06997745	      0.35473462
      0.73666680	      0.21335113	      0.32665224	      0.06997547	      0.35480406
      0.73697788	      0.21334769	      0.32664859	      0.06997348	      0.35487368
      0.73728895	      0.21334423	      0.32664494	      0.06997149	      0.35494350
      0.73760003	      0.21334078	      0.32664127	      0.06996949	      0.35501350
      0.73791110	      0.21333731	      0.32663760	      0.06996750	      0.35508369
      0.73822217	      0.21333384	      0.32663393	      0.06996549	      0.35515407
      0.73853325	      0.21333037	      0.32663024	      0.06996348	      0.35522464
      0.73884432	      0.21332688	      0.32662655	      0.06996147	      0.35529540
      0.73915539	      0.21332339	      0.32662285	      0.06995946	      0.35536635
      0.73946647	      0.21331990	      0.32661914	      0.06995744	      0.35543749
      0.73977754	      0.21331639	      0.32661542	      0.06995541	      0.35550882
      0.74008861	      0.21331288	      0.32661169	      0.06995338	      0.35558034
      0.74039969	      0.21330936	      0.32660796	      0.06995135	      0.35565206
      0.74071076	      0.21330584	      0.32660422	      0.06994931	      0.35572397
      0.74102183	      0.21330230	      0.32660047	      0.06994726	      0.35579607
      0.74133291	      0.21329876	      0.32659671	      0.06994522	      0.35586836
      0.74164398	      0.21329521	      0.32659294	      0.06994316	      0.35594085
      0.74195506	      0.21329166	      0.32658917	      0.06994111	      0.35601353
      0.74226613	      0.21328809	      0.32658539	      0.06993905	      0.35608640
      0.74257720	      0.21328452	      0.32658159	      0.06993698	      0.35615947
      0.74288828	      0.21328093	      0.32657780	      0.06993491	      0.35623274
      0.74319935	      0.21327734	      0.32657399	      0.06993283	      0.35630620
      0.74351042	      0.21327374	      0.32657017	      0.06993075	      0.35637986
      0.74382150	      0.21327014	      0.32656635	      0.06992867	      0.35645371
      0.74413257	      0.21326652	      0.32656251	      0.06992658	      0.35652777
      0.74444364	      0.21326289	      0.32655867	      0.06992449	      0.35660202
      0.74475472	      0.21325926	      0.32655482	      0.06992239	      0.35667646
      0.74506579	      0.21325561	      0.32655096	      0.06992028	      0.35675111
      0.74537687	      0.21325196	      0.32654709	      0.06991817	      0.35682596
      0.74568794	      0.21324829	      0.32654322	      0.06991606	      0.35690100
      0.74599901	      0.21324461	      0.32653933	      0.06991394	      0.35697625
      0.74631009	      0.21324093	      0.32653544	      0.06991182	      0.35705169
      0.74662116	      0.21323723	      0.32653154	      0.06990969	      0.35712734
      0.74693223	      0.21323353	      0.32652763	      0.06990756	      0.35720318
      0.74724331	      0.21322981	      0.32652371	      0.06990542	      0.35727923
      0.74755438	      0.21322608	      0.32651978	      0.06990328	      0.35735548
      0.74786545	      0.21322234	      0.32651585	      0.06990114	      0.35743194
      0.74817653	      0.21321859	      0.32651190	      0.06989898	      0.35750859
      0.74848760	      0.21321482	      0.32650795	      0.06989683	      0.35758545
      0.74879867	      0.21321104	      0.32650399	      0.06989467	      0.35766252
      0.74910975	      0.21320726	      0.32650001	      0.06989250	      0.35773978
      0.74942082	      0.21320345	      0.32649603	      0.06989033	      0.35781726
      0.74973190	      0.21319964	      0.32649204	      0.06988815	      0.35789493
      0.75004297	      0.21319581	      0.32648805	      0.06988597	      0.35797282
      0.75035404	      0.21319197	      0.32648404	      0.06988378	      0.35805091
      0.75066512	      0.21318812	      0.32648002	      0.06988159	      0.35812920
      0.75097619	      0.21318425	      0.32647600	      0.06987939	      0.35820771
      0.75128726	      0.21318036	      0.32647196	      0.06987719	      0.35828642
      0.75159834	      0.21317646	      0.32646792	      0.06987498	      0.35836534
      0.75190941	      0.21317255	      0.32646387	      0.06987277	      0.35844447
      0.75222048	      0.21316862	      0.32645981	      0.06987056	      0.35852374
      0.75253156	      0.21316467	      0.32645574	      0.06986833	      0.35860290
      0.75284263	      0.21316071	      0.32645166	      0.06986610	      0.35868138
      0.75328755	      0.21315502	      0.32644581	      0.06986291	      0.35879100
      0.75360129	      0.21315098	      0.32644167	      0.06986065	      0.35886538
      0.75391503	      0.21314693	      0.32643753	      0.06985838	      0.35893666
      0.75415525	      0.21314382	      0.32643435	      0.06985665	      0.35898887
      0.75445913	      0.21313987	      0.32643033	      0.06985445	      0.35905174
      0.75476300	      0.21313590	      0.32642630	      0.06985224	      0.35911088
      0.75506688	      0.21313191	      0.32642226	      0.06985003	      0.35916615
      0.75537075	      0.21312791	      0.32641821	      0.06984781	      0.35921755
      0.75567463	      0.21312390	      0.32641416	      0.06984559	      0.35926517
      0.75597850	      0.21311986	      0.32641010	      0.06984337	      0.35930914
      0.75628238	      0.21311581	      0.32640603	      0.06984114	      0.35934968
      0.75658625	      0.21311174	      0.32640196	      0.06983890	      0.35938697
      0.75689013	      0.21310765	      0.32639788	      0.06983666	      0.35942126
      0.75719400	      0.21310354	      0.32639379	      0.06983442	      0.35945275
      0.75749788	      0.21309941	      0.32638970	      0.06983218	      0.35948166
      0.75780175	      0.21309527	      0.32638560	      0.06982992	      0.35950819
      0.75810563	      0.21309110	      0.32638149	      0.06982767	      0.35953255
      0.75840950	      0.21308691	      0.32637738	      0.06982541	      0.35955492
      0.75871338	      0.21308270	      0.32637325	      0.06982314	      0.35957547
      0.75901725	      0.21307846	      0.32636912	      0.06982088	      0.35959436
      0.75932113	      0.21307421	      0.32636499	      0.06981860	      0.35961174
      0.75962500	      0.21306993	      0.32636084	      0.06981633	      0.35962775
      0.75992887	      0.21306563	      0.32635669	      0.06981405	      0.35964251
      0.76023275	      0.21306130	      0.32635253	      0.06981176	      0.35965614
      0.76053662	      0.21305695	      0.32634837	      0.06980947	      0.35966875
      0.76084050	      0.21305257	      0.32634419	      0.06980717	      0.35968043
      0.76114437	      0.21304817	      0.32634001	      0.06980488	      0.35969126
      0.76144825	      0.21304374	      0.32633582	      0.06980257	      0.35970134
      0.76175212	      0.21303929	      0.32633162	      0.06980026	      0.35971073
      0.76205600	      0.21303481	      0.32632742	      0.06979795	      0.35971949
      0.76235987	      0.21303030	      0.32632320	      0.06979563	      0.35972770
      0.76266375	      0.21302577	      0.32631898	      0.06979331	      0.35973539
      0.76296762	      0.21302120	      0.32631475	      0.06979098	      0.35974263
      0.76327150	      0.21301661	      0.32631051	      0.06978865	      0.35974946
      0.76357537	      0.21301200	      0.32630627	      0.06978632	      0.35975592
      0.76387925	      0.21300735	      0.32630202	      0.06978398	      0.35976204
      0.76418312	      0.21300267	      0.32629775	      0.06978163	      0.35976785
      0.76448700	      0.21299797	      0.32629348	      0.06977928	      0.35977340
      0.76479087	      0.21299324	      0.32628920	      0.06977692	      0.35977870
      0.76509475	      0.21298848	      0.32628492	      0.06977456	      0.35978378
      0.76539862	      0.21298369	      0.32628062	      0.06977220	      0.35978866
      0.76570250	      0.21297887	      0.32627632	      0.06976983	      0.35979337
      0.76600637	      0.21297402	      0.32627201	      0.06976745	      0.35979791
      0.76627959	      0.21296964	      0.32626812	      0.06976531	      0.35980187
      0.76655282	      0.21296523	      0.32626423	      0.06976317	      0.35980572
      0.76682604	      0.21296080	      0.32626033	      0.06976102	      0.35980948
      0.76709926	      0.21295634	      0.32625643	      0.06975886	      0.35981316
      0.76737248	      0.21295186	      0.32625251	      0.06975671	      0.35981675
      0.76764571	      0.21294736	      0.32624859	      0.06975454	      0.35982027
      0.76791893	      0.21294284	      0.32624467	      0.06975238	      0.35982373
      0.76819215	      0.21293829	      0.32624073	      0.06975021	      0.35982713
      0.76846537	      0.21293372	      0.32623679	      0.06974803	      0.35983048
      0.76873860	      0.21292912	      0.32623284	      0.06974585	      0.35983378
      0.76901182	      0.21292450	      0.32622889	      0.06974367	      0.35983703
      0.76928504	      0.21291986	      0.32622492	      0.06974148	      0.35984025
      0.76955826	      0.21291519	      0.32622095	      0.06973929	      0.35984343
      0.76983149	      0.21291051	      0.32621698	      0.06973709	      0.35984658
      0.77010471	      0.21290579	      0.32621299	      0.06973489	      0.35984970
      0.77037793	      0.21290106	      0.32620900	      0.06973269	      0.35985280
      0.77065115	      0.21289630	      0.32620500	      0.06973048	      0.35985587
      0.77092438	      0.21289152	      0.32620099	      0.06972826	      0.35985893
      0.77119760	      0.21288672	      0.32619697	      0.06972604	      0.35986196
      0.77147082	      0.21288190	      0.32619295	      0.06972382	      0.35986498
      0.77174404	      0.21287705	      0.32618892	      0.06972159	      0.35986799
      0.77201727	      0.21287218	      0.32618488	      0.06971935	      0.35987098
      0.77229049	      0.21286729	      0.32618084	      0.06971711	      0.35987396
      0.77256371	      0.21286237	      0.32617678	      0.06971487	      0.35987694
      0.77283693	      0.21285744	      0.32617272	      0.06971262	      0.35987990
      0.77311016	      0.21285248	      0.32616865	      0.06971037	      0.35988286
      0.77338338	      0.21284750	      0.32616457	      0.06970811	      0.35988581
      0.77365660	      0.21284250	      0.32616049	      0.06970585	      0.35988875
      0.77392982	      0.21283748	      0.32615639	      0.06970358	      0.35989169
      0.77420305	      0.21283244	      0.32615229	      0.06970130	      0.35989463
      0.77447627	      0.21282737	      0.32614818	      0.06969903	      0.35989756
      0.77474949	      0.21282228	      0.32614406	      0.06969674	      0.35990049
      0.77502271	      0.21281718	      0.32613994	      0.06969445	      0.35990342
      0.77529594	      0.21281205	      0.32613580	      0.06969216	      0.35990635
      0.77556916	      0.21280690	      0.32613166	      0.06968986	      0.35990928
      0.77584238	      0.21280173	      0.32612751	      0.06968756	      0.35991220
      0.77611560	      0.21279654	      0.32612335	      0.06968525	      0.35991513
      0.77638883	      0.21279133	      0.32611919	      0.06968294	      0.35991806
      0.77666205	      0.21278610	      0.32611501	      0.06968062	      0.35992099
      0.77693527	      0.21278085	      0.32611082	      0.06967829	      0.35992392
      0.77720849	      0.21277557	      0.32610663	      0.06967596	      0.35992685
      0.77748172	      0.21277028	      0.32610243	      0.06967363	      0.35992978
      0.77775494	      0.21276497	      0.32609822	      0.06967129	      0.35993271
      0.77802816	      0.21275964	      0.32609400	      0.06966894	      0.35993565
      0.77830138	      0.21275428	      0.32608977	      0.06966659	      0.35993859
      0.77857461	      0.21274891	      0.32608554	      0.06966423	      0.35994153
      0.77884783	      0.21274352	      0.32608129	      0.06966187	      0.35994447
      0.77912105	      0.21273811	      0.32607704	      0.06965950	      0.35994742
      0.77939427	      0.21273267	      0.32607277	      0.06965713	      0.35995037
      0.77966750	      0.21272722	      0.32606850	      0.06965475	      0.35995332
      0.77994072	      0.21272175	      0.32606422	      0.06965236	      0.35995628
      0.78021394	      0.21271626	      0.32605993	      0.06964997	      0.35995923
      0.78048717	      0.21271075	      0.32605563	      0.06964757	      0.35996220
      0.78076039	      0.21270522	      0.32605132	      0.06964517	      0.35996516
      0.78103361	      0.21269968	      0.32604701	      0.06964276	      0.35996813
      0.78130683	      0.21269411	      0.32604268	      0.06964035	      0.35997110
      0.78158006	      0.21268852	      0.32603834	      0.06963793	      0.35997407
      0.78185328	      0.21268291	      0.32603400	      0.06963550	      0.35997705
      0.78212650	      0.21267729	      0.32602964	      0.06963307	      0.35998003
      0.78239972	      0.21267165	      0.32602528	      0.06963064	      0.35998302
      0.78267295	      0.21266598	      0.32602090	      0.06962819	      0.35998601
      0.78294617	      0.21266030	      0.32601652	      0.06962574	      0.35998900
      0.78321939	      0.21265460	      0.32601212	      0.06962329	      0.35999200
      0.78349261	      0.21264888	      0.32600772	      0.06962082	      0.35999500
      0.78376584	      0.21264314	      0.32600331	      0.06961836	      0.35999800
      0.78403906	      0.21263738	      0.32599888	      0.06961588	      0.36000101
      0.78431228	      0.21263161	      0.32599445	      0.06961340	      0.36000402
      0.78458550	      0.21262581	      0.32599001	      0.06961091	      0.36000704
      0.78485873	      0.21262000	      0.32598555	      0.06960842	      0.36001005
      0.78513195	      0.21261417	      0.32598109	      0.06960592	      0.36001308
      0.78540517	      0.21260831	      0.32597661	      0.06960341	      0.36001610
      0.78567839	      0.21260244	      0.32597213	      0.06960090	      0.36001913
      0.78595162	      0.21259655	      0.32596764	      0.06959838	      0.36002217
      0.78622484	      0.21259065	      0.32596313	      0.06959585	      0.36002521
      0.78649806	      0.21258472	      0.32595861	      0.06959332	      0.36002825
      0.78677128	      0.21257878	      0.32595409	      0.06959078	      0.36003129
      0.78704451	      0.21257281	      0.32594955	      0.06958823	      0.36003434
      0.78731773	      0.21256683	      0.32594500	      0.06958568	      0.36003740
      0.78759095	      0.21256083	      0.32594045	      0.06958312	      0.36004045
      0.78786417	      0.21255481	      0.32593588	      0.06958055	      0.36004351
      0.78813740	      0.21254877	      0.32593130	      0.06957798	      0.36004658
      0.78841062	      0.21254271	      0.32592670	      0.06957540	      0.36004964
      0.78868384	      0.21253663	      0.32592210	      0.06957281	      0.36005272
      0.78895706	      0.21253054	      0.32591749	      0.06957022	      0.36005579
      0.78923029	      0.21252442	      0.32591286	      0.06956761	      0.36005887
      0.78950351	      0.21251829	      0.32590823	      0.06956500	      0.36006195
      0.78977673	      0.21251214	      0.32590358	      0.06956239	      0.36006504
      0.79004995	      0.21250597	      0.32589892	      0.06955976	      0.36006813
      0.79032318	      0.21249978	      0.32589425	      0.06955713	      0.36007122
      0.79059640	      0.21249357	      0.32588957	      0.06955449	      0.36007432
      0.79086962	      0.21248734	      0.32588487	      0.06955184	      0.36007742
      0.79114284	      0.21248110	      0.32588017	      0.06954919	      0.36008053
      0.79141607	      0.21247483	      0.32587545	      0.06954653	      0.36008363
      0.79166189	      0.21246918	      0.32587119	      0.06954413	      0.36008643
      0.79190772	      0.21246351	      0.32586693	      0.06954172	      0.36008923
      0.79215355	      0.21245782	      0.32586266	      0.06953930	      0.36009204
      0.79239938	      0.21245212	      0.32585837	      0.06953688	      0.36009485
      0.79264521	      0.21244640	      0.32585408	      0.06953445	      0.36009766
      0.79289104	      0.21244067	      0.32584977	      0.06953202	      0.36010047
      0.79313687	      0.21243492	      0.32584546	      0.06952958	      0.36010328
      0.79338269	      0.21242916	      0.32584113	      0.06952713	      0.36010610
      0.79362852	      0.21242338	      0.32583680	      0.06952468	      0.36010892
      0.79387435	      0.21241759	      0.32583245	      0.06952222	      0.36011174
      0.79412018	      0.21241178	      0.32582810	      0.06951975	      0.36011457
      0.79436601	      0.21240595	      0.32582373	      0.06951727	      0.36011740
      0.79461184	      0.21240011	      0.32581935	      0.06951479	      0.36012023
      0.79485767	      0.21239425	      0.32581496	      0.06951230	      0.36012306
      0.79510350	      0.21238837	      0.32581057	      0.06950981	      0.36012589
      0.79534932	      0.21238248	      0.32580616	      0.06950730	      0.36012873
      0.79559515	      0.21237658	      0.32580174	      0.06950479	      0.36013157
      0.79584098	      0.21237065	      0.32579731	      0.06950228	      0.36013441
      0.79608681	      0.21236471	      0.32579287	      0.06949975	      0.36013725
      0.79633264	      0.21235876	      0.32578841	      0.06949722	      0.36014010
      0.79657847	      0.21235279	      0.32578395	      0.06949468	      0.36014294
      0.79682430	      0.21234680	      0.32577947	      0.06949213	      0.36014579
      0.79707012	      0.21234079	      0.32577499	      0.06948958	      0.36014864
      0.79731595	      0.21233477	      0.32577049	      0.06948702	      0.36015150
      0.79756178	      0.21232873	      0.32576598	      0.06948445	      0.36015435
      0.79780761	      0.21232268	      0.32576146	      0.06948187	      0.36015721
      0.79805344	      0.21231661	      0.32575693	      0.06947928	      0.36016006
      0.79829927	      0.21231052	      0.32575238	      0.06947669	      0.36016292
      0.79854510	      0.21230441	      0.32574783	      0.06947409	      0.36016578
      0.79879092	      0.21229829	      0.32574326	      0.06947148	      0.36016864
      0.79903675	      0.21229215	      0.32573868	      0.06946886	      0.36017150
      0.79928258	      0.21228599	      0.32573409	      0.06946623	      0.36017436
      0.79952841	      0.21227982	      0.32572948	      0.06946360	      0.36017723
      0.79977424	      0.21227363	      0.32572487	      0.06946096	      0.36018009
      0.80002007	      0.21226742	      0.32572024	      0.06945830	      0.36018296
      0.80026590	      0.21226119	      0.32571560	      0.06945564	      0.36018582
      0.80051172	      0.21225495	      0.32571094	      0.06945297	      0.36018869
      0.80075755	      0.21224869	      0.32570628	      0.06945030	      0.36019155
      0.80100338	      0.21224241	      0.32570160	      0.06944761	      0.36019442
      0.80124921	      0.21223612	      0.32569691	      0.06944491	      0.36019728
      0.80149504	      0.21222980	      0.32569220	      0.06944221	      0.36020014
      0.80174087	      0.21222347	      0.32568749	      0.06943949	      0.36020301
      0.80198670	      0.21221712	      0.32568276	      0.06943677	      0.36020587
      0.80223253	      0.21221075	      0.32567801	      0.06943403	      0.36020873
      0.80247835	      0.21220437	      0.32567325	      0.06943129	      0.36021159
      0.80272418	      0.21219796	      0.32566848	      0.06942854	      0.36021445
      0.80297001	      0.21219154	      0.32566370	      0.06942577	      0.36021731
      0.80321584	      0.21218510	      0.32565890	      0.06942300	      0.36022017
      0.80346167	      0.21217864	      0.32565409	      0.06942022	      0.36022302
      0.80370750	      0.21217216	      0.32564927	      0.06941742	      0.36022587
      0.80395333	      0.21216566	      0.32564443	      0.06941462	      0.36022872
      0.80419915	      0.21215915	      0.32563958	      0.06941180	      0.36023157
      0.80444498	      0.21215261	      0.32563471	      0.06940898	      0.36023441
      0.80469081	      0.21214606	      0.32562983	      0.06940614	      0.36023725
      0.80493664	      0.21213948	      0.32562493	      0.06940330	      0.36024009
      0.80518247	      0.21213289	      0.32562002	      0.06940044	      0.36024292
      0.80542830	      0.21212628	      0.32561510	      0.06939757	      0.36024575
      0.80567413	      0.21211965	      0.32561016	      0.06939469	      0.36024857
      0.80591995	      0.21211300	      0.32560520	      0.06939179	      0.36025139
      0.80616578	      0.21210633	      0.32560023	      0.06938889	      0.36025420
      0.80641161	      0.21209964	      0.32559525	      0.06938597	      0.36025701
      0.80665744	      0.21209292	      0.32559025	      0.06938304	      0.36025981
      0.80690327	      0.21208619	      0.32558523	      0.06938010	      0.36026261
      0.80714910	      0.21207944	      0.32558020	      0.06937715	      0.36026540
      0.80739493	      0.21207267	      0.32557516	      0.06937418	      0.36026818
      0.80764075	      0.21206588	      0.32557010	      0.06937120	      0.36027096
      0.80788658	      0.21205907	      0.32556502	      0.06936821	      0.36027373
      0.80813241	      0.21205223	      0.32555993	      0.06936520	      0.36027649
      0.80837824	      0.21204538	      0.32555482	      0.06936218	      0.36027925
      0.80862407	      0.21203851	      0.32554969	      0.06935915	      0.36028199
      0.80886990	      0.21203161	      0.32554455	      0.06935610	      0.36028473
      0.80911573	      0.21202469	      0.32553939	      0.06935304	      0.36028747
      0.80936156	      0.21201775	      0.32553422	      0.06934996	      0.36029019
      0.80960738	      0.21201079	      0.32552902	      0.06934687	      0.36029291
      0.80985321	      0.21200381	      0.32552382	      0.06934376	      0.36029562
      0.81009904	      0.21199681	      0.32551859	      0.06934064	      0.36029832
      0.81034487	      0.21198978	      0.32551335	      0.06933750	      0.36030101
      0.81059070	      0.21198274	      0.32550809	      0.06933434	      0.36030369
      0.81083653	      0.21197567	      0.32550281	      0.06933117	      0.36030637
      0.81108236	      0.21196857	      0.32549751	      0.06932798	      0.36030904
      0.81132818	      0.21196146	      0.32549220	      0.06932477	      0.36031170
      0.81157401	      0.21195432	      0.32548687	      0.06932155	      0.36031435
      0.81181984	      0.21194716	      0.32548152	      0.06931831	      0.36031699
      0.81206567	      0.21193998	      0.32547615	      0.06931505	      0.36031963
      0.81231150	      0.21193277	      0.32547077	      0.06931177	      0.36032226
      0.81255733	      0.21192554	      0.32546536	      0.06930847	      0.36032488
      0.81280316	      0.21191829	      0.32545994	      0.06930515	      0.36032749
      0.81304898	      0.21191101	      0.32545450	      0.06930181	      0.36033010
      0.81329481	      0.21190371	      0.32544904	      0.06929845	      0.36033269
      0.81354064	      0.21189639	      0.32544356	      0.06929507	      0.36033529
      0.81378647	      0.21188904	      0.32543806	      0.06929167	      0.36033787
      0.81403230	      0.21188166	      0.32543254	      0.06928825	      0.36034045
      0.81427813	      0.21187427	      0.32542700	      0.06928480	      0.36034302
      0.81452396	      0.21186684	      0.32542144	      0.06928133	      0.36034559
      0.81476978	      0.21185940	      0.32541586	      0.06927783	      0.36034815
      0.81501561	      0.21185192	      0.32541026	      0.06927432	      0.36035071
      0.81526144	      0.21184443	      0.32540464	      0.06927077	      0.36035326
      0.81550727	      0.21183690	      0.32539900	      0.06926720	      0.36035580
      0.81572831	      0.21183012	      0.32539391	      0.06926397	      0.36035809
      0.81594934	      0.21182331	      0.32538880	      0.06926072	      0.36036037
      0.81617038	      0.21181648	      0.32538368	      0.06925744	      0.36036264
      0.81639142	      0.21180963	      0.32537854	      0.06925414	      0.36036492
      0.81661246	      0.21180276	      0.32537338	      0.06925082	      0.36036719
      0.81683349	      0.21179587	      0.32536820	      0.06924748	      0.36036945
      0.81705453	      0.21178895	      0.32536301	      0.06924410	      0.36037172
      0.81727557	      0.21178202	      0.32535780	      0.06924071	      0.36037398
      0.81749660	      0.21177506	      0.32535257	      0.06923729	      0.36037624
      0.81771764	      0.21176808	      0.32534732	      0.06923384	      0.36037849
      0.81793868	      0.21176108	      0.32534206	      0.06923037	      0.36038074
      0.81815971	      0.21175406	      0.32533677	      0.06922686	      0.36038299
      0.81838075	      0.21174701	      0.32533147	      0.06922333	      0.36038524
      0.81860179	      0.21173994	      0.32532615	      0.06921978	      0.36038749
      0.81882283	      0.21173285	      0.32532081	      0.06921619	      0.36038973
      0.81904386	      0.21172573	      0.32531545	      0.06921257	      0.36039198
      0.81926490	      0.21171860	      0.32531007	      0.06920892	      0.36039422
      0.81948594	      0.21171143	      0.32530467	      0.06920524	      0.36039646
      0.81970697	      0.21170425	      0.32529925	      0.06920153	      0.36039869
      0.81992801	      0.21169704	      0.32529381	      0.06919779	      0.36040093
      0.82014905	      0.21168981	      0.32528836	      0.06919402	      0.36040317
      0.82037008	      0.21168255	      0.32528288	      0.06919021	      0.36040540
      0.82059112	      0.21167527	      0.32527738	      0.06918636	      0.36040763
      0.82081216	      0.21166796	      0.32527186	      0.06918249	      0.36040987
      0.82103320	      0.21166063	      0.32526632	      0.06917857	      0.36041210
      0.82125423	      0.21165328	      0.32526076	      0.06917462	      0.36041433
      0.82147527	      0.21164590	      0.32525518	      0.06917064	      0.36041656
      0.82169631	      0.21163850	      0.32524958	      0.06916661	      0.36041879
      0.82191734	      0.21163107	      0.32524396	      0.06916255	      0.36042101
      0.82213838	      0.21162361	      0.32523831	      0.06915846	      0.36042324
      0.82235942	      0.21161613	      0.32523264	      0.06915432	      0.36042547
      0.82258045	      0.21160862	      0.32522696	      0.06915014	      0.36042770
      0.82280149	      0.21160109	      0.32522125	      0.06914593	      0.36042992
      0.82302253	      0.21159353	      0.32521551	      0.06914167	      0.36043215
      0.82324357	      0.21158594	      0.32520976	      0.06913737	      0.36043438
      0.82346460	      0.21157833	      0.32520398	      0.06913304	      0.36043660
      0.82368564	      0.21157069	      0.32519818	      0.06912866	      0.36043883
      0.82390668	      0.21156302	      0.32519235	      0.06912424	      0.36044106
      0.82412771	      0.21155532	      0.32518651	      0.06911977	      0.36044328
      0.82434875	      0.21154760	      0.32518063	      0.06911527	      0.36044551
      0.82456979	      0.21153985	      0.32517474	      0.06911072	      0.36044774
      0.82479082	      0.21153207	      0.32516882	      0.06910613	      0.36044997
      0.82501186	      0.21152427	      0.32516288	      0.06910149	      0.36045219
      0.82523290	      0.21151643	      0.32515691	      0.06909681	      0.36045442
      0.82545394	      0.21150857	      0.32515092	      0.06909209	      0.36045665
      0.82567497	      0.21150067	      0.32514490	      0.06908732	      0.36045888
      0.82589601	      0.21149275	      0.32513886	      0.06908251	      0.36046111
      0.82611705	      0.21148480	      0.32513279	      0.06907765	      0.36046334
      0.82633808	      0.21147682	      0.32512670	      0.06907274	      0.36046557
      0.82655912	      0.21146881	      0.32512058	      0.06906780	      0.36046780
      0.82678016	      0.21146076	      0.32511443	      0.06906280	      0.36047003
      0.82700119	      0.21145269	      0.32510826	      0.06905776	      0.36047226
      0.82722223	      0.21144459	      0.32510206	      0.06905267	      0.36047449
      0.82744327	      0.21143645	      0.32509584	      0.06904754	      0.36047672
      0.82766431	      0.21142829	      0.32508959	      0.06904236	      0.36047896
      0.82788534	      0.21142009	      0.32508331	      0.06903714	      0.36048119
      0.82810638	      0.21141186	      0.32507700	      0.06903186	      0.36048343
      0.82832742	      0.21140360	      0.32507067	      0.06902655	      0.36048566
      0.82854845	      0.21139530	      0.32506430	      0.06902118	      0.36048790
      0.82876949	      0.21138697	      0.32505791	      0.06901577	      0.36049013
      0.82899053	      0.21137861	      0.32505149	      0.06901032	      0.36049237
      0.82921156	      0.21137022	      0.32504504	      0.06900482	      0.36049461
      0.82943260	      0.21136179	      0.32503856	      0.06899927	      0.36049685
      0.82965364	      0.21135333	      0.32503206	      0.06899368	      0.36049909
      0.82987468	      0.21134484	      0.32502552	      0.06898804	      0.36050133
      0.83009571	      0.21133630	      0.32501895	      0.06898235	      0.36050357
      0.83031675	      0.21132774	      0.32501235	      0.06897662	      0.36050581
      0.83053779	      0.21131914	      0.32500572	      0.06897085	      0.36050805
      0.83075882	      0.21131050	      0.32499906	      0.06896503	      0.36051030
      0.83097986	      0.21130183	      0.32499237	      0.06895917	      0.36051254
      0.83120090	      0.21129312	      0.32498564	      0.06895327	      0.36051479
      0.83142193	      0.21128437	      0.32497889	      0.06894732	      0.36051703
      0.83164297	      0.21127559	      0.32497210	      0.06894133	      0.36051928
      0.83186401	      0.21126677	      0.32496528	      0.06893530	      0.36052153
      0.83208505	      0.21125791	      0.32495843	      0.06892923	      0.36052378
      0.83230608	      0.21124901	      0.32495154	      0.06892312	      0.36052603
      0.83250464	      0.21124099	      0.32494532	      0.06891759	      0.36052805
      0.83270321	      0.21123293	      0.32493908	      0.06891204	      0.36053007
      0.83290177	      0.21122484	      0.32493281	      0.06890645	      0.36053209
      0.83310033	      0.21121672	      0.32492651	      0.06890083	      0.36053412
      0.83329889	      0.21120857	      0.32492018	      0.06889518	      0.36053614
      0.83349745	      0.21120039	      0.32491382	      0.06888951	      0.36053817
      0.83369602	      0.21119217	      0.32490744	      0.06888380	      0.36054019
      0.83389458	      0.21118392	      0.32490102	      0.06887806	      0.36054222
      0.83409314	      0.21117563	      0.32489458	      0.06887230	      0.36054424
      0.83429170	      0.21116731	      0.32488810	      0.06886651	      0.36054627
      0.83449026	      0.21115896	      0.32488160	      0.06886070	      0.36054830
      0.83468882	      0.21115057	      0.32487507	      0.06885485	      0.36055033
      0.83488739	      0.21114215	      0.32486850	      0.06884899	      0.36055236
      0.83508595	      0.21113369	      0.32486191	      0.06884309	      0.36055439
      0.83528451	      0.21112520	      0.32485528	      0.06883718	      0.36055642
      0.83548307	      0.21111667	      0.32484862	      0.06883124	      0.36055845
      0.83568163	      0.21110811	      0.32484193	      0.06882527	      0.36056048
      0.83588020	      0.21109950	      0.32483521	      0.06881928	      0.36056251
      0.83607876	      0.21109087	      0.32482845	      0.06881327	      0.36056455
      0.83627732	      0.21108219	      0.32482166	      0.06880724	      0.36056658
      0.83647588	      0.21107348	      0.32481484	      0.06880119	      0.36056862
      0.83667444	      0.21106472	      0.32480798	      0.06879511	      0.36057065
      0.83687301	      0.21105593	      0.32480109	      0.06878901	      0.36057269
      0.83707157	      0.21104710	      0.32479417	      0.06878289	      0.36057472
      0.83727013	      0.21103823	      0.32478721	      0.06877675	      0.36057676
      0.83746869	      0.21102932	      0.32478022	      0.06877059	      0.36057880
      0.83766725	      0.21102037	      0.32477319	      0.06876441	      0.36058084
      0.83786581	      0.21101138	      0.32476612	      0.06875820	      0.36058287
      0.83806438	      0.21100235	      0.32475902	      0.06875198	      0.36058491
      0.83826294	      0.21099328	      0.32475188	      0.06874574	      0.36058695
      0.83846150	      0.21098416	      0.32474471	      0.06873947	      0.36058900
      0.83866006	      0.21097501	      0.32473750	      0.06873319	      0.36059104
      0.83885862	      0.21096581	      0.32473024	      0.06872689	      0.36059308
      0.83905719	      0.21095656	      0.32472296	      0.06872056	      0.36059512
      0.83925575	      0.21094727	      0.32471563	      0.06871422	      0.36059717
      0.83945431	      0.21093794	      0.32470826	      0.06870785	      0.36059921
      0.83965287	      0.21092856	      0.32470085	      0.06870147	      0.36060126
      0.83985143	      0.21091914	      0.32469340	      0.06869506	      0.36060330
      0.84005000	      0.21090967	      0.32468592	      0.06868863	      0.36060535
      0.84024856	      0.21090015	      0.32467839	      0.06868218	      0.36060740
      0.84044712	      0.21089059	      0.32467082	      0.06867571	      0.36060944
      0.84064568	      0.21088098	      0.32466320	      0.06866922	      0.36061149
      0.84084424	      0.21087132	      0.32465555	      0.06866270	      0.36061354
      0.84104280	      0.21086161	      0.32464785	      0.06865617	      0.36061559
      0.84124137	      0.21085185	      0.32464010	      0.06864960	      0.36061765
      0.84141998	      0.21084303	      0.32463310	      0.06864368	      0.36061949
      0.84159859	      0.21083416	      0.32462606	      0.06863774	      0.36062134
      0.84177720	      0.21082526	      0.32461898	      0.06863178	      0.36062319
      0.84195581	      0.21081631	      0.32461187	      0.06862580	      0.36062504
      0.84213442	      0.21080732	      0.32460472	      0.06861980	      0.36062689
      0.84231303	      0.21079829	      0.32459753	      0.06861378	      0.36062874
      0.84249164	      0.21078921	      0.32459030	      0.06860774	      0.36063059
      0.84267026	      0.21078009	      0.32458303	      0.06860168	      0.36063244
      0.84284887	      0.21077092	      0.32457572	      0.06859559	      0.36063430
      0.84302748	      0.21076171	      0.32456837	      0.06858949	      0.36063615
      0.84320609	      0.21075245	      0.32456099	      0.06858336	      0.36063801
      0.84338470	      0.21074315	      0.32455356	      0.06857721	      0.36063987
      0.84356331	      0.21073380	      0.32454608	      0.06857103	      0.36064173
      0.84374192	      0.21072440	      0.32453857	      0.06856483	      0.36064359
      0.84392053	      0.21071495	      0.32453102	      0.06855861	      0.36064545
      0.84409915	      0.21070545	      0.32452342	      0.06855237	      0.36064731
      0.84427776	      0.21069590	      0.32451577	      0.06854610	      0.36064918
      0.84445637	      0.21068630	      0.32450808	      0.06853981	      0.36065105
      0.84463498	      0.21067665	      0.32450035	      0.06853349	      0.36065292
      0.84481359	      0.21066695	      0.32449257	      0.06852714	      0.36065479
      0.84499220	      0.21065719	      0.32448474	      0.06852077	      0.36065666
      0.84517081	      0.21064739	      0.32447687	      0.06851438	      0.36065853
      0.84534942	      0.21063752	      0.32446895	      0.06850796	      0.36066039
      0.84552804	      0.21062760	      0.32446098	      0.06850151	      0.36066223
      0.84570665	      0.21061763	      0.32445296	      0.06849504	      0.36066406
      0.84588526	      0.21060760	      0.32444489	      0.06848854	      0.36066588
      0.84606387	      0.21059751	      0.32443676	      0.06848201	      0.36066769
      0.84622392	      0.21058842	      0.32442944	      0.06847614	      0.36066930
      0.84638398	      0.21057928	      0.32442208	      0.06847025	      0.36067091
      0.84654403	      0.21057009	      0.32441467	      0.06846434	      0.36067251
      0.84670408	      0.21056085	      0.32440722	      0.06845841	      0.36067410
      0.84686413	      0.21055156	      0.32439972	      0.06845245	      0.36067569
      0.84702419	      0.21054222	      0.32439218	      0.06844647	      0.36067728
      0.84718424	      0.21053283	      0.32438460	      0.06844048	      0.36067886
      0.84734429	      0.21052339	      0.32437696	      0.06843446	      0.36068044
      0.84750435	      0.21051390	      0.32436928	      0.06842841	      0.36068202
      0.84766440	      0.21050435	      0.32436155	      0.06842235	      0.36068360
      0.84782445	      0.21049474	      0.32435378	      0.06841627	      0.36068517
      0.84798451	      0.21048508	      0.32434595	      0.06841016	      0.36068675
      0.84814456	      0.21047536	      0.32433807	      0.06840404	      0.36068832
      0.84830461	      0.21046559	      0.32433014	      0.06839789	      0.36068990
      0.84846467	      0.21045575	      0.32432216	      0.06839172	      0.36069147
      0.84862472	      0.21044586	      0.32431413	      0.06838553	      0.36069305
      0.84878477	      0.21043590	      0.32430604	      0.06837932	      0.36069463
      0.84894482	      0.21042589	      0.32429789	      0.06837309	      0.36069621
      0.84910488	      0.21041581	      0.32428969	      0.06836685	      0.36069780
      0.84924832	      0.21040672	      0.32428229	      0.06836123	      0.36069922
      0.84939176	      0.21039758	      0.32427485	      0.06835559	      0.36070065
      0.84953520	      0.21038838	      0.32426735	      0.06834994	      0.36070208
      0.84967864	      0.21037914	      0.32425981	      0.06834428	      0.36070352
      0.84982208	      0.21036983	      0.32425222	      0.06833860	      0.36070496
      0.84996552	      0.21036047	      0.32424457	      0.06833290	      0.36070641
      0.85010896	      0.21035106	      0.32423688	      0.06832719	      0.36070786
      0.85025240	      0.21034158	      0.32422913	      0.06832147	      0.36070932
      0.85039584	      0.21033205	      0.32422133	      0.06831573	      0.36071078
      0.85053928	      0.21032246	      0.32421347	      0.06830997	      0.36071226
      0.85068272	      0.21031280	      0.32420556	      0.06830420	      0.36071374
      0.85082615	      0.21030309	      0.32419759	      0.06829842	      0.36071522
      0.85096959	      0.21029331	      0.32418957	      0.06829262	      0.36071672
      0.85111303	      0.21028346	      0.32418148	      0.06828681	      0.36071823
      0.85125647	      0.21027355	      0.32417333	      0.06828098	      0.36071974
      0.85139991	      0.21026358	      0.32416513	      0.06827514	      0.36072127
      0.85152897	      0.21025454	      0.32415769	      0.06826988	      0.36072265
      0.85165802	      0.21024545	      0.32415020	      0.06826460	      0.36072404
      0.85178707	      0.21023631	      0.32414266	      0.06825932	      0.36072545
      0.85191612	      0.21022710	      0.32413506	      0.06825402	      0.36072686
      0.85204517	      0.21021783	      0.32412741	      0.06824871	      0.36072828
      0.85217422	      0.21020851	      0.32411970	      0.06824340	      0.36072971
      0.85230328	      0.21019912	      0.32411193	      0.06823807	      0.36073116
      0.85243233	      0.21018968	      0.32410411	      0.06823273	      0.36073262
      0.85256138	      0.21018016	      0.32409623	      0.06822739	      0.36073409
      0.85269043	      0.21017059	      0.32408828	      0.06822203	      0.36073557
      0.85281948	      0.21016094	      0.32408028	      0.06821666	      0.36073707
      0.85294854	      0.21015124	      0.32407221	      0.06821128	      0.36073858
      0.85307759	      0.21014146	      0.32406407	      0.06820589	      0.36074011
      0.85320664	      0.21013161	      0.32405587	      0.06820050	      0.36074165
      0.85333569	      0.21012170	      0.32404761	      0.06819509	      0.36074321
      0.85346474	      0.21011171	      0.32403927	      0.06818967	      0.36074479
      0.85359379	      0.21010164	      0.32403087	      0.06818425	      0.36074638
      0.85372285	      0.21009151	      0.32402239	      0.06817881	      0.36074799
      0.85383826	      0.21008238	      0.32401475	      0.06817394	      0.36074945
      0.85395368	      0.21007319	      0.32400705	      0.06816906	      0.36075092
      0.85406909	      0.21006393	      0.32399929	      0.06816417	      0.36075241
      0.85418451	      0.21005462	      0.32399147	      0.06815927	      0.36075391
      0.85429992	      0.21004524	      0.32398358	      0.06815436	      0.36075543
      0.85441534	      0.21003579	      0.32397563	      0.06814945	      0.36075697
      0.85453075	      0.21002627	      0.32396762	      0.06814452	      0.36075853
      0.85464617	      0.21001669	      0.32395954	      0.06813959	      0.36076010
      0.85476158	      0.21000704	      0.32395139	      0.06813465	      0.36076169
      0.85487700	      0.20999732	      0.32394317	      0.06812969	      0.36076330
      0.85499241	      0.20998753	      0.32393488	      0.06812473	      0.36076494
      0.85510783	      0.20997766	      0.32392653	      0.06811975	      0.36076659
      0.85522324	      0.20996772	      0.32391810	      0.06811477	      0.36076826
      0.85533866	      0.20995771	      0.32390959	      0.06810977	      0.36076996
      0.85545407	      0.20994762	      0.32390101	      0.06810476	      0.36077167
      0.85553803	      0.20994024	      0.32389472	      0.06810110	      0.36077294
      0.85562198	      0.20993281	      0.32388839	      0.06809744	      0.36077421
      0.85572780	      0.20992338	      0.32388035	      0.06809282	      0.36077584
      0.85583362	      0.20991389	      0.32387224	      0.06808818	      0.36077749
      0.85593944	      0.20990433	      0.32386406	      0.06808352	      0.36077916
      0.85604527	      0.20989469	      0.32385581	      0.06807886	      0.36078086
      0.85615109	      0.20988498	      0.32384748	      0.06807417	      0.36078258
      0.85625691	      0.20987520	      0.32383909	      0.06806948	      0.36078432
      0.85636273	      0.20986534	      0.32383061	      0.06806476	      0.36078609
      0.85646855	      0.20985541	      0.32382206	      0.06806002	      0.36078789
      0.85657437	      0.20984540	      0.32381343	      0.06805527	      0.36078971
      0.85668019	      0.20983532	      0.32380472	      0.06805050	      0.36079156
      0.85678601	      0.20982515	      0.32379593	      0.06804570	      0.36079343
      0.85689183	      0.20981491	      0.32378705	      0.06804087	      0.36079533
      0.85699765	      0.20980458	      0.32377809	      0.06803602	      0.36079727
      0.85710347	      0.20979418	      0.32376905	      0.06803115	      0.36079922
      0.85720929	      0.20978369	      0.32375992	      0.06802624	      0.36080121
      0.85731511	      0.20977311	      0.32375071	      0.06802129	      0.36080323
      0.85742093	      0.20976245	      0.32374140	      0.06801631	      0.36080527
      0.85752675	      0.20975171	      0.32373200	      0.06801129	      0.36080735
      0.85763257	      0.20974088	      0.32372252	      0.06800623	      0.36080946
      0.85773839	      0.20972996	      0.32371293	      0.06800112	      0.36081160
      0.85784421	      0.20971894	      0.32370326	      0.06799596	      0.36081377
      0.85795003	      0.20970784	      0.32369348	      0.06799073	      0.36081597
      0.85805585	      0.20969665	      0.32368361	      0.06798545	      0.36081820
      0.85816167	      0.20968536	      0.32367364	      0.06798009	      0.36082047
      0.85826749	      0.20967398	      0.32366356	      0.06797466	      0.36082277
      0.85837331	      0.20966251	      0.32365338	      0.06796915	      0.36082510
      0.85847913	      0.20965093	      0.32364310	      0.06796354	      0.36082747
      0.85858496	      0.20963926	      0.32363272	      0.06795783	      0.36082988
      0.85871214	      0.20962510	      0.32362009	      0.06795083	      0.36083282
      0.85883932	      0.20961080	      0.32360730	      0.06794365	      0.36083581
      0.85896650	      0.20959635	      0.32359435	      0.06793627	      0.36083885
      0.85909368	      0.20958175	      0.32358124	      0.06792869	      0.36084195
      0.85922086	      0.20956699	      0.32356796	      0.06792089	      0.36084510
      0.85934804	      0.20955208	      0.32355450	      0.06791285	      0.36084831
      0.85947522	      0.20953702	      0.32354088	      0.06790457	      0.36085157
      0.85960240	      0.20952179	      0.32352707	      0.06789603	      0.36085490
      0.85972958	      0.20950640	      0.32351308	      0.06788725	      0.36085829
      0.85985676	      0.20949085	      0.32349891	      0.06787821	      0.36086173
      0.85998394	      0.20947513	      0.32348455	      0.06786892	      0.36086524
      0.86011112	      0.20945923	      0.32346999	      0.06785937	      0.36086882
      0.86023829	      0.20944317	      0.32345524	      0.06784957	      0.36087246
      0.86036547	      0.20942693	      0.32344029	      0.06783950	      0.36087617
      0.86049265	      0.20941051	      0.32342513	      0.06782917	      0.36087994
      0.86054091	      0.20940423	      0.32341933	      0.06782518	      0.36088139
      0.86061671	      0.20939432	      0.32341015	      0.06781884	      0.36088369
      0.86099571	      0.20934382	      0.32336316	      0.06778572	      0.36089548
      0.86237498	      0.20914931	      0.32317828	      0.06764522	      0.36094001
      0.86375425	      0.20894331	      0.32297527	      0.06747311	      0.36098160
      0.86513352	      0.20873178	      0.32275885	      0.06726907	      0.36101522
      0.86636486	      0.20854188	      0.32255795	      0.06705904	      0.36103596
      0.86759620	      0.20835331	      0.32235286	      0.06682205	      0.36104653
      0.86882753	      0.20816778	      0.32214623	      0.06655792	      0.36104613
      0.87005887	      0.20798666	      0.32194043	      0.06626647	      0.36103432
      0.87129021	      0.20781115	      0.32173758	      0.06594759	      0.36101091
      0.87252155	      0.20764234	      0.32153948	      0.06560126	      0.36097585
      0.87375288	      0.20748124	      0.32134769	      0.06522756	      0.36092923
      0.87498422	      0.20732868	      0.32116348	      0.06482676	      0.36087133
      0.87621556	      0.20718507	      0.32098788	      0.06439934	      0.36080260
      0.87744690	      0.20705020	      0.32082167	      0.06394608	      0.36072364
      0.87757003	      0.20703716	      0.32080558	      0.06389937	      0.36071521
      0.87818570	      0.20697304	      0.32072666	      0.06366216	      0.36067163
      0.87820051	      0.20697152	      0.32072479	      0.06365638	      0.36067056
      0.87821051	      0.20697049	      0.32072353	      0.06365247	      0.36066983
      0.87822161	      0.20696935	      0.32072214	      0.06364814	      0.36066902
      0.87823161	      0.20696833	      0.32072088	      0.06364423	      0.36066829
      0.87824161	      0.20696730	      0.32071962	      0.06364032	      0.36066756
      0.87825161	      0.20696628	      0.32071836	      0.06363641	      0.36066683
      0.87826161	      0.20696525	      0.32071711	      0.06363249	      0.36066610
      0.87827161	      0.20696423	      0.32071585	      0.06362858	      0.36066537
      0.87828161	      0.20696320	      0.32071460	      0.06362466	      0.36066464
      0.87829161	      0.20696218	      0.32071334	      0.06362075	      0.36066390
      0.87830161	      0.20696116	      0.32071209	      0.06361683	      0.36066317
      0.87831161	      0.20696014	      0.32071084	      0.06361291	      0.36066243
      0.87832161	      0.20695913	      0.32070959	      0.06360899	      0.36066170
      0.87833161	      0.20695812	      0.32070835	      0.06360507	      0.36066095
      0.87834161	      0.20695712	      0.32070711	      0.06360115	      0.36066021
      0.87835161	      0.20695612	      0.32070588	      0.06359723	      0.36065946
      0.87836161	      0.20695514	      0.32070466	      0.06359331	      0.36065870
      0.87837161	      0.20695418	      0.32070345	      0.06358940	      0.36065794
      0.87838161	      0.20695323	      0.32070225	      0.06358549	      0.36065716
      0.87839161	      0.20695231	      0.32070107	      0.06358158	      0.36065637
      0.87840235	      0.20695135	      0.32069983	      0.06357740	      0.36065551
      0.87841235	      0.20695049	      0.32069870	      0.06357351	      0.36065469
      0.87842235	      0.20694968	      0.32069760	      0.06356963	      0.36065384
      0.87843235	      0.20694891	      0.32069654	      0.06356577	      0.36065297
      0.87844235	      0.20694820	      0.32069551	      0.06356192	      0.36065208
      0.87845235	      0.20694755	      0.32069453	      0.06355809	      0.36065115
      0.87846235	      0.20694697	      0.32069361	      0.06355428	      0.36065018
      0.87847235	      0.20694647	      0.32069274	      0.06355049	      0.36064917
      0.87848235	      0.20694607	      0.32069194	      0.06354673	      0.36064812
      0.87849235	      0.20694576	      0.32069121	      0.06354300	      0.36064702
      0.87850235	      0.20694556	      0.32069055	      0.06353930	      0.36064586
      0.87851235	      0.20694549	      0.32068999	      0.06353564	      0.36064464
      0.87852235	      0.20694554	      0.32068952	      0.06353201	      0.36064335
      0.87853235	      0.20694574	      0.32068916	      0.06352843	      0.36064200
      0.87854235	      0.20694609	      0.32068890	      0.06352489	      0.36064056
      0.87855235	      0.20694660	      0.32068876	      0.06352140	      0.36063905
      0.87856235	      0.20694728	      0.32068875	      0.06351796	      0.36063745
      0.87857235	      0.20694814	      0.32068887	      0.06351457	      0.36063576
      0.87858465	      0.20694947	      0.32068920	      0.06351049	      0.36063355
      0.87859694	      0.20695111	      0.32068977	      0.06350650	      0.36063119
      0.87861211	      0.20695357	      0.32069078	      0.06350171	      0.36062805
      0.87863063	      0.20695728	      0.32069253	      0.06349608	      0.36062388
      0.87864676	      0.20696116	      0.32069453	      0.06349138	      0.36061993
      0.87866290	      0.20696567	      0.32069699	      0.06348686	      0.36061566
      0.87867739	      0.20697027	      0.32069959	      0.06348297	      0.36061157
      0.87869187	      0.20697538	      0.32070257	      0.06347924	      0.36060723
      0.87870636	      0.20698102	      0.32070593	      0.06347567	      0.36060264
      0.87872085	      0.20698716	      0.32070966	      0.06347226	      0.36059780
      0.87873534	      0.20699381	      0.32071377	      0.06346901	      0.36059272
      0.87874983	      0.20700096	      0.32071823	      0.06346591	      0.36058740
      0.87876432	      0.20700858	      0.32072305	      0.06346296	      0.36058186
      0.87877880	      0.20701666	      0.32072821	      0.06346015	      0.36057610
      0.87879329	      0.20702518	      0.32073370	      0.06345749	      0.36057013
      0.87880778	      0.20703413	      0.32073950	      0.06345495	      0.36056397
      0.87882227	      0.20704347	      0.32074559	      0.06345255	      0.36055763
      0.87883676	      0.20705319	      0.32075197	      0.06345026	      0.36055112
      0.87885125	      0.20706326	      0.32075861	      0.06344809	      0.36054444
      0.87886573	      0.20707366	      0.32076550	      0.06344602	      0.36053763
      0.87888022	      0.20708436	      0.32077262	      0.06344406	      0.36053067
      0.87889471	      0.20709534	      0.32077995	      0.06344219	      0.36052360
      0.87890920	      0.20710658	      0.32078748	      0.06344040	      0.36051641
      0.87892369	      0.20711806	      0.32079520	      0.06343870	      0.36050913
      0.87893818	      0.20712976	      0.32080309	      0.06343706	      0.36050176
      0.87895266	      0.20714165	      0.32081113	      0.06343550	      0.36049430
      0.87896715	      0.20715371	      0.32081931	      0.06343400	      0.36048678
      0.87898164	      0.20716594	      0.32082762	      0.06343256	      0.36047920
      0.87899613	      0.20717831	      0.32083605	      0.06343117	      0.36047157
      0.87901062	      0.20719080	      0.32084458	      0.06342983	      0.36046390
      0.87902510	      0.20720341	      0.32085321	      0.06342853	      0.36045619
      0.87903959	      0.20721612	      0.32086193	      0.06342728	      0.36044845
      0.87905408	      0.20722891	      0.32087073	      0.06342605	      0.36044069
      0.87907172	      0.20724459	      0.32088153	      0.06342461	      0.36043122
      0.87908935	      0.20726035	      0.32089241	      0.06342321	      0.36042173
      0.87910699	      0.20727619	      0.32090338	      0.06342185	      0.36041223
      0.87912462	      0.20729209	      0.32091441	      0.06342053	      0.36040274
      0.87914226	      0.20730804	      0.32092550	      0.06341923	      0.36039325
      0.87915989	      0.20732402	      0.32093664	      0.06341796	      0.36038377
      0.87917752	      0.20734002	      0.32094781	      0.06341671	      0.36037432
      0.87919516	      0.20735603	      0.32095902	      0.06341548	      0.36036488
      0.87921279	      0.20737205	      0.32097026	      0.06341426	      0.36035547
      0.87923479	      0.20739202	      0.32098430	      0.06341277	      0.36034378
      0.87925678	      0.20741198	      0.32099837	      0.06341130	      0.36033215
      0.87927877	      0.20743190	      0.32101245	      0.06340984	      0.36032057
      0.87930076	      0.20745179	      0.32102654	      0.06340839	      0.36030905
      0.87932734	      0.20747576	      0.32104357	      0.06340666	      0.36029522
      0.87935392	      0.20749965	      0.32106060	      0.06340493	      0.36028150
      0.87938050	      0.20752346	      0.32107761	      0.06340321	      0.36026787
      0.87940707	      0.20754717	      0.32109460	      0.06340150	      0.36025436
      0.87943941	      0.20757586	      0.32111524	      0.06339942	      0.36023808
      0.87947174	      0.20760440	      0.32113584	      0.06339734	      0.36022196
      0.87950407	      0.20763277	      0.32115639	      0.06339525	      0.36020601
      0.87953640	      0.20766096	      0.32117688	      0.06339317	      0.36019023
      0.87957600	      0.20769525	      0.32120190	      0.06339060	      0.36017114
      0.87961559	      0.20772926	      0.32122683	      0.06338803	      0.36015231
      0.87965518	      0.20776301	      0.32125166	      0.06338544	      0.36013373
      0.87969478	      0.20779648	      0.32127640	      0.06338284	      0.36011541
      0.87974453	      0.20783815	      0.32130734	      0.06337955	      0.36009274
      0.87979429	      0.20787939	      0.32133813	      0.06337624	      0.36007045
      0.87984404	      0.20792020	      0.32136876	      0.06337290	      0.36004855
      0.87990418	      0.20796896	      0.32140556	      0.06336883	      0.36002258
      0.87996431	      0.20801712	      0.32144213	      0.06336472	      0.35999714
      0.88002445	      0.20806466	      0.32147847	      0.06336057	      0.35997223
      0.88010100	      0.20812432	      0.32152439	      0.06335523	      0.35994126
      0.88017755	      0.20818303	      0.32156994	      0.06334983	      0.35991109
      0.88025410	      0.20824081	      0.32161511	      0.06334436	      0.35988170
      0.88035348	      0.20831444	      0.32167322	      0.06333717	      0.35984465
      0.88045285	      0.20838655	      0.32173071	      0.06332987	      0.35980883
      0.88055223	      0.20845716	      0.32178761	      0.06332247	      0.35977416
      0.88067308	      0.20854107	      0.32185601	      0.06331332	      0.35973351
      0.88079394	      0.20862286	      0.32192355	      0.06330402	      0.35969441
      0.88091479	      0.20870258	      0.32199025	      0.06329456	      0.35965679
      0.88103565	      0.20878027	      0.32205612	      0.06328496	      0.35962058
      0.88115650	      0.20885597	      0.32212118	      0.06327520	      0.35958569
      0.88127735	      0.20892975	      0.32218545	      0.06326529	      0.35955204
      0.88142334	      0.20901636	      0.32226204	      0.06325313	      0.35951296
      0.88156933	      0.20910032	      0.32233751	      0.06324076	      0.35947546
      0.88171532	      0.20918172	      0.32241190	      0.06322818	      0.35943941
      0.88192158	      0.20929255	      0.32251519	      0.06321005	      0.35939073
      0.88210499	      0.20938718	      0.32260530	      0.06319360	      0.35934940
      0.88228839	      0.20947830	      0.32269383	      0.06317683	      0.35930972
      0.88247180	      0.20956609	      0.32278083	      0.06315975	      0.35927152
      0.88265520	      0.20965071	      0.32286634	      0.06314238	      0.35923468
      0.88283861	      0.20973230	      0.32295039	      0.06312471	      0.35919912
      0.88302201	      0.20981100	      0.32303305	      0.06310675	      0.35916476
      0.88323584	      0.20989923	      0.32312768	      0.06308546	      0.35912614
      0.88342459	      0.20997410	      0.32320972	      0.06306635	      0.35909325
      0.88361334	      0.21004623	      0.32329040	      0.06304696	      0.35906142
      0.88380209	      0.21011573	      0.32336976	      0.06302729	      0.35903060
      0.88397170	      0.21017601	      0.32343997	      0.06300938	      0.35900371
      0.88414130	      0.21023429	      0.32350918	      0.06299125	      0.35897755
      0.88431090	      0.21029063	      0.32357739	      0.06297292	      0.35895206
      0.88448050	      0.21034512	      0.32364465	      0.06295437	      0.35892722
      0.88465011	      0.21039779	      0.32371097	      0.06293562	      0.35890298
      0.88481971	      0.21044873	      0.32377638	      0.06291668	      0.35887930
      0.88498931	      0.21049799	      0.32384090	      0.06289754	      0.35885615
      0.88520599	      0.21055859	      0.32392206	      0.06287281	      0.35882727
      0.88542267	      0.21061669	      0.32400186	      0.06284779	      0.35879912
      0.88569970	      0.21068752	      0.32410194	      0.06281537	      0.35876406
      0.88593230	      0.21074419	      0.32418435	      0.06278779	      0.35873532
      0.88617283	      0.21080026	      0.32426807	      0.06275894	      0.35870619
      0.88641335	      0.21085391	      0.32435031	      0.06272977	      0.35867756
      0.88665387	      0.21090527	      0.32443112	      0.06270028	      0.35864936
      0.88689440	      0.21095450	      0.32451054	      0.06267050	      0.35862150
      0.88713492	      0.21100172	      0.32458863	      0.06264041	      0.35859393
      0.88737544	      0.21104704	      0.32466541	      0.06261005	      0.35856657
      0.88761596	      0.21109058	      0.32474094	      0.06257942	      0.35853938
      0.88785649	      0.21113244	      0.32481524	      0.06254852	      0.35851232
      0.88809701	      0.21117272	      0.32488837	      0.06251736	      0.35848534
      0.88833753	      0.21121152	      0.32496034	      0.06248596	      0.35845843
      0.88857806	      0.21124890	      0.32503120	      0.06245433	      0.35843157
      0.88881858	      0.21128496	      0.32510098	      0.06242246	      0.35840475
      0.88905910	      0.21131976	      0.32516971	      0.06239038	      0.35837796
      0.88915092	      0.21133272	      0.32519568	      0.06237807	      0.35836774
      0.88923905	      0.21134501	      0.32522046	      0.06236623	      0.35835794
      0.88932718	      0.21135714	      0.32524512	      0.06235437	      0.35834814
      0.88940354	      0.21136753	      0.32526637	      0.06234406	      0.35833965
      0.88947989	      0.21137781	      0.32528752	      0.06233374	      0.35833117
      0.88954461	      0.21138644	      0.32530538	      0.06232497	      0.35832398
      0.88960933	      0.21139499	      0.32532316	      0.06231619	      0.35831679
      0.88967404	      0.21140346	      0.32534088	      0.06230740	      0.35830961
      0.88973219	      0.21141101	      0.32535674	      0.06229949	      0.35830316
      0.88979033	      0.21141851	      0.32537255	      0.06229157	      0.35829671
      0.88984848	      0.21142595	      0.32538830	      0.06228364	      0.35829026
      0.88990662	      0.21143333	      0.32540400	      0.06227571	      0.35828381
      0.88996476	      0.21144066	      0.32541965	      0.06226776	      0.35827736
      0.89002291	      0.21144793	      0.32543525	      0.06225981	      0.35827092
      0.89007509	      0.21145442	      0.32544920	      0.06225266	      0.35826514
      0.89012727	      0.21146086	      0.32546311	      0.06224551	      0.35825936
      0.89017945	      0.21146727	      0.32547698	      0.06223836	      0.35825358
      0.89023163	      0.21147364	      0.32549081	      0.06223121	      0.35824781
      0.89028381	      0.21147996	      0.32550460	      0.06222405	      0.35824203
      0.89033599	      0.21148626	      0.32551836	      0.06221688	      0.35823626
      0.89038817	      0.21149251	      0.32553207	      0.06220972	      0.35823049
      0.89044035	      0.21149874	      0.32554574	      0.06220256	      0.35822473
      0.89049253	      0.21150492	      0.32555937	      0.06219539	      0.35821897
      0.89054471	      0.21151108	      0.32557297	      0.06218823	      0.35821321
      0.89059689	      0.21151720	      0.32558652	      0.06218107	      0.35820746
      0.89064907	      0.21152330	      0.32560004	      0.06217391	      0.35820171
      0.89070125	      0.21152936	      0.32561351	      0.06216676	      0.35819596
      0.89075343	      0.21153540	      0.32562695	      0.06215961	      0.35819022
      0.89080561	      0.21154141	      0.32564035	      0.06215247	      0.35818449
      0.89085779	      0.21154739	      0.32565371	      0.06214534	      0.35817877
      0.89090997	      0.21155335	      0.32566703	      0.06213821	      0.35817305
      0.89096215	      0.21155928	      0.32568031	      0.06213109	      0.35816734
      0.89101433	      0.21156519	      0.32569355	      0.06212399	      0.35816165
      0.89106651	      0.21157107	      0.32570675	      0.06211690	      0.35815596
      0.89111869	      0.21157694	      0.32571991	      0.06210982	      0.35815028
      0.89117087	      0.21158278	      0.32573303	      0.06210276	      0.35814461
      0.89122305	      0.21158861	      0.32574611	      0.06209572	      0.35813896
      0.89127523	      0.21159441	      0.32575915	      0.06208869	      0.35813333
      0.89132741	      0.21160020	      0.32577214	      0.06208168	      0.35812770
      0.89137959	      0.21160597	      0.32578510	      0.06207470	      0.35812210
      0.89143178	      0.21161172	      0.32579801	      0.06206774	      0.35811651
      0.89148396	      0.21161746	      0.32581087	      0.06206080	      0.35811094
      0.89153614	      0.21162318	      0.32582370	      0.06205389	      0.35810539
      0.89158832	      0.21162889	      0.32583647	      0.06204701	      0.35809986
      0.89164050	      0.21163459	      0.32584921	      0.06204016	      0.35809436
      0.89169268	      0.21164027	      0.32586189	      0.06203334	      0.35808888
      0.89174486	      0.21164594	      0.32587453	      0.06202655	      0.35808342
      0.89179704	      0.21165160	      0.32588712	      0.06201980	      0.35807800
      0.89184922	      0.21165725	      0.32589966	      0.06201308	      0.35807260
      0.89190140	      0.21166289	      0.32591215	      0.06200640	      0.35806723
      0.89195358	      0.21166852	      0.32592459	      0.06199976	      0.35806189
      0.89200576	      0.21167414	      0.32593698	      0.06199317	      0.35805659
      0.89205794	      0.21167975	      0.32594931	      0.06198662	      0.35805133
      0.89211012	      0.21168535	      0.32596159	      0.06198011	      0.35804610
      0.89216230	      0.21169094	      0.32597382	      0.06197365	      0.35804090
      0.89221448	      0.21169652	      0.32598599	      0.06196724	      0.35803575
      0.89226666	      0.21170210	      0.32599810	      0.06196088	      0.35803065
      0.89231884	      0.21170767	      0.32601015	      0.06195457	      0.35802558
      0.89237102	      0.21171323	      0.32602214	      0.06194832	      0.35802056
      0.89242320	      0.21171878	      0.32603407	      0.06194212	      0.35801559
      0.89247538	      0.21172433	      0.32604594	      0.06193598	      0.35801067
      0.89252756	      0.21172987	      0.32605775	      0.06192990	      0.35800580
      0.89259197	      0.21173670	      0.32607223	      0.06192247	      0.35799986
      0.89265639	      0.21174352	      0.32608662	      0.06191514	      0.35799400
      0.89272080	      0.21175032	      0.32610090	      0.06190790	      0.35798823
      0.89278521	      0.21175712	      0.32611507	      0.06190077	      0.35798255
      0.89286922	      0.21176596	      0.32613340	      0.06189162	      0.35797528
      0.89295322	      0.21177478	      0.32615154	      0.06188264	      0.35796818
      0.89303481	      0.21178333	      0.32616897	      0.06187411	      0.35796145
      0.89311641	      0.21179185	      0.32618621	      0.06186574	      0.35795488
      0.89318491	      0.21179899	      0.32620054	      0.06185886	      0.35794951
      0.89325341	      0.21180611	      0.32621473	      0.06185212	      0.35794425
      0.89332191	      0.21181321	      0.32622878	      0.06184550	      0.35793913
      0.89338307	      0.21181953	      0.32624121	      0.06183970	      0.35793467
      0.89344424	      0.21182584	      0.32625352	      0.06183401	      0.35793032
      0.89350541	      0.21183212	      0.32626572	      0.06182843	      0.35792607
      0.89356658	      0.21183839	      0.32627780	      0.06182296	      0.35792194
      0.89362775	      0.21184464	      0.32628976	      0.06181760	      0.35791792
      0.89368892	      0.21185087	      0.32630160	      0.06181235	      0.35791401
      0.89375009	      0.21185708	      0.32631331	      0.06180721	      0.35791023
      0.89380459	      0.21186259	      0.32632365	      0.06180272	      0.35790695
      0.89385910	      0.21186808	      0.32633389	      0.06179833	      0.35790377
      0.89391361	      0.21187355	      0.32634403	      0.06179402	      0.35790068
      0.89396812	      0.21187900	      0.32635407	      0.06178980	      0.35789769
      0.89402263	      0.21188443	      0.32636401	      0.06178567	      0.35789480
      0.89407713	      0.21188984	      0.32637385	      0.06178163	      0.35789200
      0.89413164	      0.21189522	      0.32638358	      0.06177768	      0.35788930
      0.89418615	      0.21190058	      0.32639322	      0.06177381	      0.35788670
      0.89424066	      0.21190592	      0.32640275	      0.06177004	      0.35788420
      0.89429517	      0.21191123	      0.32641218	      0.06176635	      0.35788181
      0.89434967	      0.21191651	      0.32642150	      0.06176275	      0.35787951
      0.89440418	      0.21192177	      0.32643073	      0.06175923	      0.35787731
      0.89445869	      0.21192700	      0.32643985	      0.06175581	      0.35787521
      0.89451320	      0.21193221	      0.32644886	      0.06175247	      0.35787321
      0.89456771	      0.21193738	      0.32645777	      0.06174921	      0.35787132
      0.89462221	      0.21194252	      0.32646658	      0.06174604	      0.35786952
      0.89467672	      0.21194764	      0.32647529	      0.06174296	      0.35786783
      0.89473123	      0.21195272	      0.32648389	      0.06173995	      0.35786623
      0.89478574	      0.21195777	      0.32649238	      0.06173703	      0.35786474
      0.89484024	      0.21196279	      0.32650078	      0.06173419	      0.35786335
      0.89489475	      0.21196777	      0.32650907	      0.06173144	      0.35786206
      0.89494926	      0.21197273	      0.32651726	      0.06172876	      0.35786087
      0.89500377	      0.21197764	      0.32652534	      0.06172616	      0.35785977
      0.89505828	      0.21198253	      0.32653332	      0.06172364	      0.35785878
      0.89511278	      0.21198738	      0.32654121	      0.06172120	      0.35785789
      0.89516729	      0.21199219	      0.32654899	      0.06171884	      0.35785709
      0.89522180	      0.21199697	      0.32655667	      0.06171655	      0.35785639
      0.89527631	      0.21200171	      0.32656425	      0.06171433	      0.35785579
      0.89533082	      0.21200641	      0.32657172	      0.06171219	      0.35785529
      0.89538532	      0.21201108	      0.32657911	      0.06171012	      0.35785488
      0.89543983	      0.21201571	      0.32658639	      0.06170812	      0.35785456
      0.89549434	      0.21202030	      0.32659357	      0.06170619	      0.35785434
      0.89554885	      0.21202485	      0.32660066	      0.06170433	      0.35785422
      0.89560336	      0.21202937	      0.32660765	      0.06170254	      0.35785419
      0.89565786	      0.21203384	      0.32661454	      0.06170081	      0.35785424
      0.89571237	      0.21203828	      0.32662134	      0.06169915	      0.35785440
      0.89576688	      0.21204268	      0.32662805	      0.06169756	      0.35785464
      0.89582139	      0.21204703	      0.32663466	      0.06169603	      0.35785497
      0.89587590	      0.21205135	      0.32664118	      0.06169456	      0.35785539
      0.89593040	      0.21205563	      0.32664761	      0.06169315	      0.35785589
      0.89598491	      0.21205987	      0.32665395	      0.06169180	      0.35785648
      0.89603942	      0.21206407	      0.32666020	      0.06169052	      0.35785716
      0.89609393	      0.21206823	      0.32666636	      0.06168929	      0.35785793
      0.89614844	      0.21207235	      0.32667243	      0.06168811	      0.35785877
      0.89620294	      0.21207642	      0.32667842	      0.06168700	      0.35785970
      0.89625745	      0.21208046	      0.32668431	      0.06168593	      0.35786071
      0.89631196	      0.21208446	      0.32669013	      0.06168492	      0.35786181
      0.89636647	      0.21208842	      0.32669586	      0.06168397	      0.35786298
      0.89642098	      0.21209234	      0.32670151	      0.06168306	      0.35786423
      0.89647548	      0.21209621	      0.32670707	      0.06168221	      0.35786555
      0.89652999	      0.21210005	      0.32671256	      0.06168140	      0.35786696
      0.89658450	      0.21210385	      0.32671796	      0.06168065	      0.35786844
      0.89663901	      0.21210761	      0.32672329	      0.06167994	      0.35786999
      0.89669352	      0.21211133	      0.32672854	      0.06167927	      0.35787162
      0.89674802	      0.21211501	      0.32673371	      0.06167866	      0.35787331
      0.89680253	      0.21211865	      0.32673881	      0.06167808	      0.35787508
      0.89685704	      0.21212226	      0.32674383	      0.06167755	      0.35787692
      0.89692262	      0.21212654	      0.32674977	      0.06167697	      0.35787922
      0.89698820	      0.21213077	      0.32675562	      0.06167645	      0.35788163
      0.89705378	      0.21213494	      0.32676135	      0.06167599	      0.35788412
      0.89711936	      0.21213906	      0.32676699	      0.06167558	      0.35788671
      0.89718494	      0.21214313	      0.32677253	      0.06167523	      0.35788940
      0.89725052	      0.21214714	      0.32677797	      0.06167493	      0.35789217
      0.89731610	      0.21215110	      0.32678332	      0.06167469	      0.35789503
      0.89738168	      0.21215500	      0.32678857	      0.06167449	      0.35789798
      0.89744726	      0.21215886	      0.32679373	      0.06167434	      0.35790101
      0.89751284	      0.21216266	      0.32679880	      0.06167425	      0.35790413
      0.89757842	      0.21216641	      0.32680378	      0.06167420	      0.35790732
      0.89764401	      0.21217012	      0.32680868	      0.06167419	      0.35791060
      0.89770959	      0.21217377	      0.32681349	      0.06167423	      0.35791395
      0.89777517	      0.21217737	      0.32681822	      0.06167431	      0.35791738
      0.89785437	      0.21218166	      0.32682382	      0.06167446	      0.35792162
      0.89793356	      0.21218588	      0.32682931	      0.06167467	      0.35792597
      0.89801276	      0.21219003	      0.32683469	      0.06167493	      0.35793042
      0.89809196	      0.21219412	      0.32683995	      0.06167525	      0.35793497
      0.89817116	      0.21219814	      0.32684511	      0.06167562	      0.35793961
      0.89825036	      0.21220209	      0.32685017	      0.06167604	      0.35794435
      0.89832956	      0.21220598	      0.32685512	      0.06167651	      0.35794918
      0.89840876	      0.21220981	      0.32685998	      0.06167703	      0.35795410
      0.89848796	      0.21221358	      0.32686474	      0.06167759	      0.35795910
      0.89858409	      0.21221808	      0.32687040	      0.06167833	      0.35796529
      0.89868023	      0.21222249	      0.32687592	      0.06167913	      0.35797159
      0.89877637	      0.21222682	      0.32688132	      0.06167999	      0.35797801
      0.89887251	      0.21223107	      0.32688659	      0.06168091	      0.35798454
      0.89896865	      0.21223524	      0.32689174	      0.06168187	      0.35799118
      0.89906478	      0.21223933	      0.32689678	      0.06168289	      0.35799791
      0.89918482	      0.21224433	      0.32690291	      0.06168422	      0.35800646
      0.89930486	      0.21224923	      0.32690888	      0.06168563	      0.35801515
      0.89942490	      0.21225401	      0.32691470	      0.06168710	      0.35802398
      0.89957396	      0.21225980	      0.32692170	      0.06168902	      0.35803513
      0.89972302	      0.21226544	      0.32692849	      0.06169102	      0.35804647
      0.89990429	      0.21227211	      0.32693647	      0.06169357	      0.35806050
      0.90006030	      0.21227767	      0.32694311	      0.06169585	      0.35807277
      0.90021630	      0.21228309	      0.32694955	      0.06169820	      0.35808520
      0.90035610	      0.21228783	      0.32695516	      0.06170037	      0.35809648
      0.90049590	      0.21229246	      0.32696063	      0.06170259	      0.35810788
      0.90063570	      0.21229699	      0.32696596	      0.06170485	      0.35811938
      0.90077551	      0.21230142	      0.32697117	      0.06170716	      0.35813099
      0.90091531	      0.21230575	      0.32697626	      0.06170951	      0.35814270
      0.90105511	      0.21231000	      0.32698124	      0.06171189	      0.35815450
      0.90119491	      0.21231416	      0.32698610	      0.06171431	      0.35816639
      0.90133471	      0.21231823	      0.32699087	      0.06171675	      0.35817835
      0.90147452	      0.21232223	      0.32699555	      0.06171923	      0.35819039
      0.90161432	      0.21232614	      0.32700013	      0.06172172	      0.35820250
      0.90175412	      0.21232999	      0.32700462	      0.06172424	      0.35821468
      0.90189392	      0.21233376	      0.32700904	      0.06172678	      0.35822691
      0.90203372	      0.21233747	      0.32701338	      0.06172934	      0.35823920
      0.90217353	      0.21234111	      0.32701765	      0.06173191	      0.35825155
      0.90231333	      0.21234468	      0.32702185	      0.06173449	      0.35826394
      0.90245313	      0.21234820	      0.32702598	      0.06173709	      0.35827637
      0.90259293	      0.21235165	      0.32703006	      0.06173970	      0.35828885
      0.90273273	      0.21235505	      0.32703407	      0.06174231	      0.35830137
      0.90287254	      0.21235840	      0.32703804	      0.06174494	      0.35831392
      0.90301234	      0.21236169	      0.32704194	      0.06174757	      0.35832651
      0.90315214	      0.21236493	      0.32704580	      0.06175020	      0.35833913
      0.90329194	      0.21236812	      0.32704962	      0.06175284	      0.35835178
      0.90343175	      0.21237126	      0.32705339	      0.06175547	      0.35836445
      0.90357155	      0.21237436	      0.32705711	      0.06175811	      0.35837715
      0.90374048	      0.21237804	      0.32706156	      0.06176130	      0.35839252
      0.90390941	      0.21238165	      0.32706596	      0.06176449	      0.35840792
      0.90407834	      0.21238521	      0.32707030	      0.06176768	      0.35842334
      0.90424726	      0.21238870	      0.32707459	      0.06177086	      0.35843879
      0.90441619	      0.21239214	      0.32707884	      0.06177404	      0.35845426
      0.90462115	      0.21239623	      0.32708393	      0.06177788	      0.35847304
      0.90482610	      0.21240025	      0.32708896	      0.06178172	      0.35849184
      0.90503106	      0.21240419	      0.32709394	      0.06178554	      0.35851063
      0.90531553	      0.21240953	      0.32710075	      0.06179082	      0.35853668
      0.90553927	      0.21241364	      0.32710605	      0.06179495	      0.35855711
      0.90576946	      0.21241778	      0.32711144	      0.06179918	      0.35857807
      0.90599965	      0.21242184	      0.32711677	      0.06180338	      0.35859891
      0.90622985	      0.21242581	      0.32712205	      0.06180756	      0.35861962
      0.90642964	      0.21242920	      0.32712659	      0.06181117	      0.35863747
      0.90662944	      0.21243253	      0.32713109	      0.06181476	      0.35865516
      0.90682923	      0.21243580	      0.32713557	      0.06181833	      0.35867268
      0.90702903	      0.21243902	      0.32714000	      0.06182188	      0.35869001
      0.90722882	      0.21244218	      0.32714441	      0.06182541	      0.35870713
      0.90742861	      0.21244529	      0.32714878	      0.06182891	      0.35872401
      0.90762841	      0.21244835	      0.32715312	      0.06183240	      0.35874063
      0.90780709	      0.21245104	      0.32715698	      0.06183550	      0.35875528
      0.90798576	      0.21245369	      0.32716082	      0.06183858	      0.35876969
      0.90816444	      0.21245631	      0.32716464	      0.06184164	      0.35878386
      0.90834312	      0.21245889	      0.32716843	      0.06184469	      0.35879779
      0.90852179	      0.21246142	      0.32717220	      0.06184772	      0.35881146
      0.90870047	      0.21246393	      0.32717595	      0.06185073	      0.35882486
      0.90887915	      0.21246639	      0.32717968	      0.06185373	      0.35883800
      0.90905782	      0.21246882	      0.32718339	      0.06185670	      0.35885086
      0.90923650	      0.21247122	      0.32718708	      0.06185966	      0.35886344
      0.90941518	      0.21247358	      0.32719075	      0.06186261	      0.35887574
      0.90959385	      0.21247590	      0.32719440	      0.06186553	      0.35888776
      0.90977253	      0.21247820	      0.32719803	      0.06186844	      0.35889950
      0.90995121	      0.21248046	      0.32720164	      0.06187133	      0.35891095
      0.91012989	      0.21248268	      0.32720523	      0.06187420	      0.35892212
      0.91030856	      0.21248488	      0.32720881	      0.06187706	      0.35893301
      0.91048724	      0.21248704	      0.32721237	      0.06187990	      0.35894361
      0.91066592	      0.21248918	      0.32721591	      0.06188272	      0.35895394
      0.91084459	      0.21249128	      0.32721943	      0.06188553	      0.35896400
      0.91102327	      0.21249335	      0.32722293	      0.06188832	      0.35897379
      0.91120195	      0.21249540	      0.32722641	      0.06189109	      0.35898331
      0.91138062	      0.21249741	      0.32722988	      0.06189385	      0.35899256
      0.91155930	      0.21249939	      0.32723333	      0.06189659	      0.35900156
      0.91173798	      0.21250135	      0.32723676	      0.06189932	      0.35901030
      0.91191665	      0.21250328	      0.32724018	      0.06190203	      0.35901879
      0.91209533	      0.21250518	      0.32724358	      0.06190472	      0.35902704
      0.91227401	      0.21250705	      0.32724696	      0.06190740	      0.35903505
      0.91245269	      0.21250890	      0.32725032	      0.06191006	      0.35904282
      0.91263136	      0.21251072	      0.32725367	      0.06191271	      0.35905036
      0.91281004	      0.21251251	      0.32725700	      0.06191534	      0.35905768
      0.91298872	      0.21251428	      0.32726031	      0.06191796	      0.35906477
      0.91316739	      0.21251603	      0.32726361	      0.06192056	      0.35907166
      0.91334607	      0.21251774	      0.32726689	      0.06192315	      0.35907833
      0.91352475	      0.21251944	      0.32727015	      0.06192572	      0.35908480
      0.91370342	      0.21252110	      0.32727340	      0.06192828	      0.35909106
      0.91388210	      0.21252275	      0.32727663	      0.06193083	      0.35909714
      0.91406078	      0.21252437	      0.32727985	      0.06193336	      0.35910302
      0.91423945	      0.21252597	      0.32728304	      0.06193587	      0.35910873
      0.91441813	      0.21252754	      0.32728622	      0.06193838	      0.35911425
      0.91459681	      0.21252909	      0.32728939	      0.06194087	      0.35911959
      0.91477549	      0.21253062	      0.32729254	      0.06194334	      0.35912477
      0.91495416	      0.21253213	      0.32729567	      0.06194580	      0.35912978
      0.91513284	      0.21253362	      0.32729879	      0.06194825	      0.35913463
      0.91531152	      0.21253508	      0.32730189	      0.06195069	      0.35913933
      0.91549019	      0.21253652	      0.32730497	      0.06195311	      0.35914387
      0.91566887	      0.21253794	      0.32730804	      0.06195552	      0.35914826
      0.91584755	      0.21253934	      0.32731109	      0.06195792	      0.35915252
      0.91602622	      0.21254072	      0.32731413	      0.06196030	      0.35915663
      0.91620490	      0.21254208	      0.32731715	      0.06196267	      0.35916061
      0.91638358	      0.21254342	      0.32732015	      0.06196503	      0.35916446
      0.91656226	      0.21254474	      0.32732314	      0.06196738	      0.35916818
      0.91674093	      0.21254605	      0.32732612	      0.06196971	      0.35917177
      0.91691961	      0.21254733	      0.32732907	      0.06197204	      0.35917525
      0.91709829	      0.21254859	      0.32733202	      0.06197435	      0.35917861
      0.91727696	      0.21254984	      0.32733494	      0.06197665	      0.35918186
      0.91745564	      0.21255106	      0.32733785	      0.06197894	      0.35918500
      0.91763432	      0.21255227	      0.32734075	      0.06198121	      0.35918803
      0.91781299	      0.21255346	      0.32734363	      0.06198348	      0.35919096
      0.91799167	      0.21255464	      0.32734650	      0.06198573	      0.35919379
      0.91817035	      0.21255579	      0.32734934	      0.06198797	      0.35919653
      0.91834902	      0.21255693	      0.32735218	      0.06199021	      0.35919917
      0.91852770	      0.21255806	      0.32735500	      0.06199243	      0.35920172
      0.91870638	      0.21255916	      0.32735780	      0.06199464	      0.35920419
      0.91888506	      0.21256025	      0.32736059	      0.06199684	      0.35920657
      0.91906373	      0.21256132	      0.32736336	      0.06199903	      0.35920887
      0.91924241	      0.21256238	      0.32736612	      0.06200121	      0.35921108
      0.91942109	      0.21256342	      0.32736887	      0.06200338	      0.35921323
      0.91959976	      0.21256445	      0.32737160	      0.06200553	      0.35921529
      0.91977844	      0.21256546	      0.32737431	      0.06200768	      0.35921729
      0.91995712	      0.21256646	      0.32737701	      0.06200982	      0.35921921
      0.92013579	      0.21256744	      0.32737969	      0.06201195	      0.35922107
      0.92031447	      0.21256840	      0.32738236	      0.06201407	      0.35922287
      0.92049315	      0.21256936	      0.32738502	      0.06201618	      0.35922460
      0.92067182	      0.21257029	      0.32738766	      0.06201828	      0.35922626
      0.92085050	      0.21257122	      0.32739029	      0.06202037	      0.35922787
      0.92102918	      0.21257213	      0.32739290	      0.06202245	      0.35922943
      0.92120786	      0.21257302	      0.32739550	      0.06202452	      0.35923093
      0.92138653	      0.21257391	      0.32739808	      0.06202658	      0.35923237
      0.92156521	      0.21257478	      0.32740065	      0.06202863	      0.35923376
      0.92174389	      0.21257563	      0.32740320	      0.06203068	      0.35923511
      0.92192256	      0.21257648	      0.32740574	      0.06203271	      0.35923640
      0.92210124	      0.21257731	      0.32740827	      0.06203474	      0.35923765
      0.92227992	      0.21257813	      0.32741078	      0.06203676	      0.35923885
      0.92245859	      0.21257894	      0.32741328	      0.06203876	      0.35924001
      0.92263727	      0.21257973	      0.32741577	      0.06204076	      0.35924113
      0.92281595	      0.21258051	      0.32741824	      0.06204276	      0.35924221
      0.92299462	      0.21258128	      0.32742069	      0.06204474	      0.35924324
      0.92317330	      0.21258204	      0.32742314	      0.06204671	      0.35924424
      0.92335198	      0.21258279	      0.32742557	      0.06204868	      0.35924521
      0.92353066	      0.21258352	      0.32742798	      0.06205064	      0.35924613
      0.92370933	      0.21258425	      0.32743038	      0.06205259	      0.35924703
      0.92388801	      0.21258496	      0.32743277	      0.06205453	      0.35924789
      0.92406669	      0.21258567	      0.32743515	      0.06205647	      0.35924872
      0.92424536	      0.21258636	      0.32743751	      0.06205839	      0.35924951
      0.92442404	      0.21258704	      0.32743986	      0.06206031	      0.35925028
      0.92460272	      0.21258771	      0.32744219	      0.06206222	      0.35925102
      0.92478139	      0.21258837	      0.32744451	      0.06206413	      0.35925173
      0.92496007	      0.21258902	      0.32744682	      0.06206602	      0.35925241
      0.92513875	      0.21258966	      0.32744912	      0.06206791	      0.35925307
      0.92531743	      0.21259030	      0.32745140	      0.06206979	      0.35925371
      0.92549610	      0.21259092	      0.32745367	      0.06207167	      0.35925431
      0.92567478	      0.21259153	      0.32745593	      0.06207353	      0.35925490
      0.92585346	      0.21259213	      0.32745817	      0.06207539	      0.35925546
      0.92603213	      0.21259272	      0.32746040	      0.06207724	      0.35925600
      0.92621081	      0.21259331	      0.32746262	      0.06207909	      0.35925652
      0.92638949	      0.21259388	      0.32746483	      0.06208093	      0.35925702
      0.92656816	      0.21259445	      0.32746702	      0.06208276	      0.35925751
      0.92674684	      0.21259501	      0.32746920	      0.06208458	      0.35925797
      0.92692552	      0.21259556	      0.32747137	      0.06208640	      0.35925841
      0.92710419	      0.21259610	      0.32747352	      0.06208821	      0.35925884
      0.92728287	      0.21259663	      0.32747567	      0.06209001	      0.35925924
      0.92746155	      0.21259715	      0.32747780	      0.06209181	      0.35925964
      0.92764023	      0.21259767	      0.32747991	      0.06209360	      0.35926001
      0.92781890	      0.21259818	      0.32748202	      0.06209539	      0.35926038
      0.92799758	      0.21259868	      0.32748412	      0.06209716	      0.35926072
      0.92817626	      0.21259917	      0.32748620	      0.06209893	      0.35926105
      0.92835493	      0.21259965	      0.32748827	      0.06210070	      0.35926137
      0.92853361	      0.21260013	      0.32749033	      0.06210246	      0.35926168
      0.92871229	      0.21260060	      0.32749237	      0.06210421	      0.35926197
      0.92889096	      0.21260106	      0.32749441	      0.06210596	      0.35926225
      0.92906964	      0.21260151	      0.32749643	      0.06210770	      0.35926252
      0.92924832	      0.21260196	      0.32749844	      0.06210943	      0.35926278
      0.92942699	      0.21260240	      0.32750044	      0.06211116	      0.35926303
      0.92960567	      0.21260284	      0.32750243	      0.06211288	      0.35926326
      0.92978435	      0.21260326	      0.32750440	      0.06211460	      0.35926349
      0.92996303	      0.21260368	      0.32750637	      0.06211631	      0.35926370
      0.93014170	      0.21260409	      0.32750832	      0.06211801	      0.35926391
      0.93032038	      0.21260450	      0.32751026	      0.06211971	      0.35926411
      0.93049906	      0.21260490	      0.32751219	      0.06212140	      0.35926430
      0.93067773	      0.21260530	      0.32751411	      0.06212309	      0.35926447
      0.93085641	      0.21260568	      0.32751602	      0.06212477	      0.35926465
      0.93103509	      0.21260606	      0.32751791	      0.06212645	      0.35926481
      0.93121376	      0.21260644	      0.32751980	      0.06212812	      0.35926497
      0.93139244	      0.21260681	      0.32752167	      0.06212978	      0.35926511
      0.93157112	      0.21260717	      0.32752354	      0.06213144	      0.35926526
      0.93174979	      0.21260753	      0.32752539	      0.06213310	      0.35926539
      0.93192847	      0.21260788	      0.32752723	      0.06213474	      0.35926552
      0.93210715	      0.21260823	      0.32752906	      0.06213639	      0.35926564
      0.93228583	      0.21260857	      0.32753088	      0.06213803	      0.35926576
      0.93246450	      0.21260890	      0.32753269	      0.06213966	      0.35926587
      0.93264318	      0.21260923	      0.32753449	      0.06214129	      0.35926597
      0.93282186	      0.21260956	      0.32753628	      0.06214291	      0.35926607
      0.93300053	      0.21260987	      0.32753806	      0.06214453	      0.35926616
      0.93317921	      0.21261019	      0.32753982	      0.06214614	      0.35926625
      0.93335789	      0.21261050	      0.32754158	      0.06214775	      0.35926634
      0.93357253	      0.21261086	      0.32754368	      0.06214967	      0.35926643
      0.93378717	      0.21261122	      0.32754576	      0.06215159	      0.35926652
      0.93394474	      0.21261148	      0.32754728	      0.06215299	      0.35926658
      0.93413914	      0.21261179	      0.32754914	      0.06215472	      0.35926665
      0.93433354	      0.21261209	      0.32755099	      0.06215644	      0.35926672
      0.93452554	      0.21261239	      0.32755281	      0.06215813	      0.35926678
      0.93471754	      0.21261268	      0.32755461	      0.06215982	      0.35926683
      0.93491646	      0.21261298	      0.32755647	      0.06216157	      0.35926689
      0.93511538	      0.21261327	      0.32755832	      0.06216330	      0.35926694
      0.93530572	      0.21261355	      0.32756007	      0.06216496	      0.35926698
      0.93549606	      0.21261382	      0.32756181	      0.06216661	      0.35926702
      0.93569548	      0.21261409	      0.32756363	      0.06216834	      0.35926706
      0.93589490	      0.21261437	      0.32756543	      0.06217006	      0.35926710
      0.93607864	      0.21261461	      0.32756708	      0.06217164	      0.35926713
      0.93626237	      0.21261485	      0.32756872	      0.06217321	      0.35926715
      0.93646337	      0.21261511	      0.32757050	      0.06217493	      0.35926718
      0.93666438	      0.21261537	      0.32757228	      0.06217664	      0.35926720
      0.93683107	      0.21261557	      0.32757373	      0.06217806	      0.35926722
      0.93703878	      0.21261583	      0.32757554	      0.06217982	      0.35926724
      0.93724650	      0.21261608	      0.32757734	      0.06218157	      0.35926726
      0.93740657	      0.21261626	      0.32757871	      0.06218292	      0.35926727
      0.93760049	      0.21261649	      0.32758037	      0.06218455	      0.35926728
      0.93779440	      0.21261671	      0.32758201	      0.06218617	      0.35926729
      0.93798962	      0.21261693	      0.32758366	      0.06218780	      0.35926729
      0.93818484	      0.21261714	      0.32758529	      0.06218943	      0.35926730
      0.93836234	      0.21261733	      0.32758677	      0.06219090	      0.35926730
      0.93853985	      0.21261752	      0.32758823	      0.06219237	      0.35926730
      0.93873937	      0.21261772	      0.32758987	      0.06219402	      0.35926730
      0.93893890	      0.21261792	      0.32759150	      0.06219566	      0.35926730
      0.93909528	      0.21261808	      0.32759277	      0.06219694	      0.35926730
      0.93929605	      0.21261827	      0.32759439	      0.06219859	      0.35926729
      0.93949683	      0.21261847	      0.32759600	      0.06220023	      0.35926729
      0.93965558	      0.21261862	      0.32759726	      0.06220152	      0.35926728
      0.93985404	      0.21261880	      0.32759883	      0.06220313	      0.35926727
      0.94005250	      0.21261898	      0.32760039	      0.06220474	      0.35926726
      0.94021411	      0.21261912	      0.32760165	      0.06220604	      0.35926725
      0.94042542	      0.21261931	      0.32760329	      0.06220775	      0.35926724
      0.94063672	      0.21261949	      0.32760492	      0.06220944	      0.35926722
      0.94079261	      0.21261962	      0.32760612	      0.06221069	      0.35926721
      0.94094850	      0.21261974	      0.32760730	      0.06221194	      0.35926720
      0.94112193	      0.21261988	      0.32760862	      0.06221332	      0.35926719
      0.94129535	      0.21262002	      0.32760992	      0.06221470	      0.35926717
      0.94148522	      0.21262017	      0.32761135	      0.06221621	      0.35926715
      0.94167508	      0.21262031	      0.32761276	      0.06221771	      0.35926714
      0.94183086	      0.21262043	      0.32761391	      0.06221894	      0.35926712
      0.94203502	      0.21262058	      0.32761541	      0.06222055	      0.35926710
      0.94223919	      0.21262073	      0.32761690	      0.06222215	      0.35926708
      0.94239879	      0.21262084	      0.32761806	      0.06222341	      0.35926706
      0.94255839	      0.21262095	      0.32761921	      0.06222465	      0.35926704
      0.94273271	      0.21262107	      0.32762046	      0.06222601	      0.35926703
      0.94290702	      0.21262118	      0.32762170	      0.06222737	      0.35926701
      0.94308839	      0.21262130	      0.32762299	      0.06222878	      0.35926698
      0.94326977	      0.21262142	      0.32762426	      0.06223019	      0.35926696
      0.94342452	      0.21262152	      0.32762535	      0.06223138	      0.35926694
      0.94363789	      0.21262165	      0.32762683	      0.06223303	      0.35926692
      0.94385126	      0.21262178	      0.32762831	      0.06223467	      0.35926689
      0.94398554	      0.21262185	      0.32762923	      0.06223570	      0.35926687
      0.94411983	      0.21262193	      0.32763015	      0.06223673	      0.35926686
      0.94430474	      0.21262204	      0.32763140	      0.06223814	      0.35926683
      0.94448966	      0.21262214	      0.32763265	      0.06223955	      0.35926681
      0.94465552	      0.21262223	      0.32763377	      0.06224082	      0.35926678
      0.94482138	      0.21262232	      0.32763487	      0.06224208	      0.35926676
      0.94497594	      0.21262240	      0.32763590	      0.06224325	      0.35926674
      0.94518539	      0.21262251	      0.32763728	      0.06224483	      0.35926671
      0.94539483	      0.21262261	      0.32763865	      0.06224641	      0.35926668
      0.94554036	      0.21262268	      0.32763960	      0.06224751	      0.35926666
      0.94568589	      0.21262275	      0.32764054	      0.06224860	      0.35926664
      0.94582241	      0.21262282	      0.32764142	      0.06224963	      0.35926662
      0.94604103	      0.21262292	      0.32764282	      0.06225126	      0.35926659
      0.94619421	      0.21262299	      0.32764380	      0.06225241	      0.35926657
      0.94634740	      0.21262306	      0.32764477	      0.06225355	      0.35926655
      0.94650059	      0.21262312	      0.32764574	      0.06225469	      0.35926653
      0.94665659	      0.21262319	      0.32764671	      0.06225585	      0.35926650
      0.94686760	      0.21262328	      0.32764803	      0.06225741	      0.35926647
      0.94707860	      0.21262336	      0.32764933	      0.06225897	      0.35926644
      0.94722277	      0.21262342	      0.32765022	      0.06226004	      0.35926642
      0.94736694	      0.21262348	      0.32765110	      0.06226110	      0.35926640
      0.94753239	      0.21262354	      0.32765210	      0.06226231	      0.35926638
      0.94774052	      0.21262362	      0.32765336	      0.06226384	      0.35926635
      0.94792882	      0.21262368	      0.32765449	      0.06226522	      0.35926632
      0.94816156	      0.21262377	      0.32765588	      0.06226692	      0.35926629
      0.94830967	      0.21262382	      0.32765675	      0.06226800	      0.35926626
      0.94849029	      0.21262388	      0.32765782	      0.06226931	      0.35926624
      0.94866271	      0.21262393	      0.32765883	      0.06227057	      0.35926621
      0.94888166	      0.21262400	      0.32766010	      0.06227215	      0.35926618
      0.94902423	      0.21262405	      0.32766092	      0.06227318	      0.35926616
      0.94924940	      0.21262411	      0.32766221	      0.06227481	      0.35926613
      0.94939209	      0.21262416	      0.32766302	      0.06227583	      0.35926611
      0.94953477	      0.21262420	      0.32766383	      0.06227686	      0.35926609
      0.94971387	      0.21262425	      0.32766484	      0.06227815	      0.35926606
      0.94990293	      0.21262430	      0.32766590	      0.06227950	      0.35926603
      0.95009199	      0.21262435	      0.32766695	      0.06228085	      0.35926601
      0.95024750	      0.21262439	      0.32766781	      0.06228196	      0.35926598
      0.95040301	      0.21262443	      0.32766867	      0.06228307	      0.35926596
      0.95057789	      0.21262447	      0.32766963	      0.06228431	      0.35926594
      0.95075276	      0.21262451	      0.32767058	      0.06228555	      0.35926591
      0.95092764	      0.21262455	      0.32767152	      0.06228679	      0.35926589
      0.95108328	      0.21262458	      0.32767236	      0.06228789	      0.35926586
      0.95123892	      0.21262462	      0.32767319	      0.06228899	      0.35926584
      0.95139456	      0.21262465	      0.32767402	      0.06229009	      0.35926582
      0.95156366	      0.21262468	      0.32767491	      0.06229128	      0.35926580
      0.95173276	      0.21262472	      0.32767580	      0.06229247	      0.35926577
      0.95190186	      0.21262475	      0.32767668	      0.06229365	      0.35926575
      0.95207096	      0.21262478	      0.32767756	      0.06229484	      0.35926573
      0.95221085	      0.21262481	      0.32767828	      0.06229582	      0.35926571
      0.95235074	      0.21262483	      0.32767900	      0.06229679	      0.35926569
      0.95253303	      0.21262486	      0.32767993	      0.06229806	      0.35926566
      0.95271532	      0.21262489	      0.32768086	      0.06229933	      0.35926564
      0.95285305	      0.21262491	      0.32768155	      0.06230029	      0.35926562
      0.95299078	      0.21262493	      0.32768225	      0.06230124	      0.35926560
      0.95317360	      0.21262496	      0.32768316	      0.06230251	      0.35926558
      0.95335641	      0.21262499	      0.32768407	      0.06230377	      0.35926555
      0.95349308	      0.21262501	      0.32768474	      0.06230472	      0.35926553
      0.95362974	      0.21262502	      0.32768541	      0.06230566	      0.35926552
      0.95381300	      0.21262505	      0.32768631	      0.06230692	      0.35926549
      0.95399626	      0.21262507	      0.32768720	      0.06230818	      0.35926547
      0.95412931	      0.21262509	      0.32768784	      0.06230909	      0.35926545
      0.95426237	      0.21262510	      0.32768848	      0.06231001	      0.35926543
      0.95444662	      0.21262512	      0.32768936	      0.06231127	      0.35926541
      0.95463087	      0.21262514	      0.32769023	      0.06231252	      0.35926539
      0.95476180	      0.21262515	      0.32769085	      0.06231342	      0.35926537
      0.95489273	      0.21262516	      0.32769146	      0.06231431	      0.35926535
      0.95507746	      0.21262518	      0.32769233	      0.06231557	      0.35926533
      0.95526219	      0.21262520	      0.32769318	      0.06231682	      0.35926531
      0.95539084	      0.21262521	      0.32769378	      0.06231769	      0.35926529
      0.95551949	      0.21262522	      0.32769437	      0.06231856	      0.35926528
      0.95570454	      0.21262523	      0.32769521	      0.06231982	      0.35926525
      0.95588959	      0.21262524	      0.32769605	      0.06232107	      0.35926523
      0.95601650	      0.21262525	      0.32769662	      0.06232192	      0.35926521
      0.95614342	      0.21262526	      0.32769719	      0.06232278	      0.35926520
      0.95632880	      0.21262527	      0.32769802	      0.06232402	      0.35926518
      0.95651418	      0.21262528	      0.32769884	      0.06232527	      0.35926515
      0.95663892	      0.21262528	      0.32769940	      0.06232610	      0.35926514
      0.95676366	      0.21262529	      0.32769994	      0.06232694	      0.35926513
      0.95694899	      0.21262530	      0.32770075	      0.06232818	      0.35926510
      0.95713433	      0.21262530	      0.32770156	      0.06232942	      0.35926508
      0.95725823	      0.21262531	      0.32770209	      0.06233024	      0.35926507
      0.95738213	      0.21262531	      0.32770262	      0.06233107	      0.35926505
      0.95756817	      0.21262532	      0.32770342	      0.06233231	      0.35926503
      0.95773384	      0.21262532	      0.32770412	      0.06233341	      0.35926501
      0.95787780	      0.21262532	      0.32770473	      0.06233436	      0.35926500
      0.95802175	      0.21262532	      0.32770534	      0.06233532	      0.35926498
      0.95820280	      0.21262533	      0.32770609	      0.06233652	      0.35926496
      0.95833754	      0.21262533	      0.32770665	      0.06233741	      0.35926495
      0.95847228	      0.21262533	      0.32770721	      0.06233830	      0.35926493
      0.95863854	      0.21262533	      0.32770789	      0.06233939	      0.35926491
      0.95880330	      0.21262533	      0.32770856	      0.06234048	      0.35926490
      0.95896806	      0.21262533	      0.32770923	      0.06234156	      0.35926488
      0.95913282	      0.21262532	      0.32770990	      0.06234264	      0.35926486
      0.95926978	      0.21262532	      0.32771045	      0.06234354	      0.35926485
      0.95940674	      0.21262532	      0.32771100	      0.06234444	      0.35926483
      0.95954370	      0.21262532	      0.32771154	      0.06234533	      0.35926482
      0.95972395	      0.21262531	      0.32771225	      0.06234651	      0.35926480
      0.95987848	      0.21262531	      0.32771286	      0.06234752	      0.35926478
      0.96003302	      0.21262531	      0.32771346	      0.06234853	      0.35926477
      0.96018755	      0.21262530	      0.32771406	      0.06234954	      0.35926475
      0.96032478	      0.21262530	      0.32771459	      0.06235043	      0.35926474
      0.96046201	      0.21262529	      0.32771512	      0.06235132	      0.35926473
      0.96064008	      0.21262528	      0.32771580	      0.06235248	      0.35926471
      0.96077667	      0.21262528	      0.32771632	      0.06235336	      0.35926469
      0.96091325	      0.21262527	      0.32771684	      0.06235425	      0.35926468
      0.96104984	      0.21262527	      0.32771735	      0.06235513	      0.35926467
      0.96122877	      0.21262526	      0.32771802	      0.06235629	      0.35926465
      0.96137889	      0.21262525	      0.32771858	      0.06235725	      0.35926464
      0.96152900	      0.21262524	      0.32771914	      0.06235822	      0.35926462
      0.96167912	      0.21262523	      0.32771969	      0.06235919	      0.35926461
      0.96182924	      0.21262522	      0.32772024	      0.06236015	      0.35926459
      0.96197935	      0.21262521	      0.32772079	      0.06236112	      0.35926458
      0.96212947	      0.21262520	      0.32772133	      0.06236208	      0.35926457
      0.96227958	      0.21262519	      0.32772187	      0.06236304	      0.35926455
      0.96242970	      0.21262518	      0.32772241	      0.06236400	      0.35926454
      0.96257981	      0.21262517	      0.32772294	      0.06236496	      0.35926453
      0.96271064	      0.21262516	      0.32772341	      0.06236580	      0.35926452
      0.96284147	      0.21262515	      0.32772387	      0.06236664	      0.35926450
      0.96302013	      0.21262514	      0.32772449	      0.06236777	      0.35926449
      0.96315556	      0.21262513	      0.32772496	      0.06236864	      0.35926448
      0.96329100	      0.21262512	      0.32772543	      0.06236950	      0.35926446
      0.96342643	      0.21262510	      0.32772590	      0.06237036	      0.35926445
      0.96360240	      0.21262509	      0.32772651	      0.06237148	      0.35926444
      0.96374631	      0.21262508	      0.32772700	      0.06237239	      0.35926443
      0.96389023	      0.21262506	      0.32772748	      0.06237330	      0.35926441
      0.96403414	      0.21262505	      0.32772797	      0.06237421	      0.35926440
      0.96417805	      0.21262503	      0.32772845	      0.06237512	      0.35926439
      0.96432197	      0.21262502	      0.32772893	      0.06237603	      0.35926438
      0.96446588	      0.21262501	      0.32772941	      0.06237694	      0.35926437
      0.96460979	      0.21262499	      0.32772989	      0.06237785	      0.35926436
      0.96476914	      0.21262497	      0.32773041	      0.06237885	      0.35926434
      0.96492849	      0.21262496	      0.32773093	      0.06237986	      0.35926433
      0.96505409	      0.21262494	      0.32773134	      0.06238065	      0.35926432
      0.96517969	      0.21262493	      0.32773175	      0.06238143	      0.35926431
      0.96536358	      0.21262491	      0.32773234	      0.06238259	      0.35926430
      0.96549277	      0.21262489	      0.32773275	      0.06238340	      0.35926429
      0.96562196	      0.21262488	      0.32773316	      0.06238421	      0.35926428
      0.96578281	      0.21262486	      0.32773367	      0.06238521	      0.35926427
      0.96593622	      0.21262484	      0.32773415	      0.06238617	      0.35926426
      0.96608963	      0.21262482	      0.32773463	      0.06238713	      0.35926425
      0.96624304	      0.21262480	      0.32773511	      0.06238809	      0.35926424
      0.96637216	      0.21262479	      0.32773551	      0.06238889	      0.35926423
      0.96650129	      0.21262477	      0.32773590	      0.06238970	      0.35926422
      0.96663041	      0.21262475	      0.32773630	      0.06239050	      0.35926421
      0.96681034	      0.21262473	      0.32773685	      0.06239162	      0.35926420
      0.96694623	      0.21262471	      0.32773726	      0.06239246	      0.35926419
      0.96708213	      0.21262469	      0.32773767	      0.06239331	      0.35926418
      0.96721802	      0.21262467	      0.32773808	      0.06239415	      0.35926417
      0.96739386	      0.21262465	      0.32773860	      0.06239524	      0.35926416
      0.96751493	      0.21262463	      0.32773896	      0.06239599	      0.35926415
      0.96763599	      0.21262462	      0.32773931	      0.06239674	      0.35926414
      0.96780186	      0.21262459	      0.32773980	      0.06239776	      0.35926413
      0.96796179	      0.21262457	      0.32774027	      0.06239875	      0.35926412
      0.96812173	      0.21262455	      0.32774073	      0.06239974	      0.35926411
      0.96825231	      0.21262453	      0.32774111	      0.06240054	      0.35926410
      0.96838288	      0.21262451	      0.32774148	      0.06240135	      0.35926409
      0.96854858	      0.21262448	      0.32774195	      0.06240237	      0.35926408
      0.96868079	      0.21262446	      0.32774233	      0.06240318	      0.35926408
      0.96881300	      0.21262444	      0.32774270	      0.06240399	      0.35926407
      0.96894522	      0.21262442	      0.32774307	      0.06240480	      0.35926406
      0.96912353	      0.21262439	      0.32774357	      0.06240590	      0.35926405
      0.96924206	      0.21262437	      0.32774390	      0.06240662	      0.35926404
      0.96936059	      0.21262436	      0.32774423	      0.06240735	      0.35926404
      0.96952745	      0.21262433	      0.32774468	      0.06240837	      0.35926403
      0.96968715	      0.21262430	      0.32774512	      0.06240935	      0.35926402
      0.96984685	      0.21262428	      0.32774555	      0.06241032	      0.35926401
      0.96997478	      0.21262426	      0.32774590	      0.06241110	      0.35926400
      0.97010270	      0.21262423	      0.32774624	      0.06241188	      0.35926400
      0.97026769	      0.21262421	      0.32774668	      0.06241289	      0.35926399
      0.97039894	      0.21262418	      0.32774703	      0.06241369	      0.35926398
      0.97053020	      0.21262416	      0.32774738	      0.06241449	      0.35926397
      0.97066145	      0.21262414	      0.32774772	      0.06241528	      0.35926397
      0.97083493	      0.21262411	      0.32774817	      0.06241634	      0.35926396
      0.97095409	      0.21262409	      0.32774848	      0.06241706	      0.35926395
      0.97107324	      0.21262407	      0.32774879	      0.06241778	      0.35926395
      0.97123544	      0.21262404	      0.32774921	      0.06241877	      0.35926394
      0.97138905	      0.21262401	      0.32774960	      0.06241970	      0.35926393
      0.97154265	      0.21262399	      0.32774999	      0.06242063	      0.35926393
      0.97167005	      0.21262396	      0.32775031	      0.06242140	      0.35926392
      0.97179744	      0.21262394	      0.32775063	      0.06242217	      0.35926391
      0.97195714	      0.21262391	      0.32775103	      0.06242313	      0.35926391
      0.97208920	      0.21262389	      0.32775136	      0.06242393	      0.35926390
      0.97222125	      0.21262386	      0.32775169	      0.06242473	      0.35926389
      0.97235331	      0.21262384	      0.32775201	      0.06242552	      0.35926389
      0.97251477	      0.21262381	      0.32775241	      0.06242649	      0.35926388
      0.97263830	      0.21262378	      0.32775271	      0.06242724	      0.35926388
      0.97276184	      0.21262376	      0.32775301	      0.06242798	      0.35926387
      0.97291374	      0.21262373	      0.32775337	      0.06242889	      0.35926387
      0.97305816	      0.21262370	      0.32775372	      0.06242976	      0.35926386
      0.97320259	      0.21262368	      0.32775406	      0.06243063	      0.35926385
      0.97334701	      0.21262365	      0.32775440	      0.06243150	      0.35926385
      0.97347046	      0.21262362	      0.32775469	      0.06243224	      0.35926384
      0.97359390	      0.21262360	      0.32775498	      0.06243298	      0.35926384
      0.97371734	      0.21262358	      0.32775527	      0.06243371	      0.35926383
      0.97390437	      0.21262354	      0.32775570	      0.06243483	      0.35926383
      0.97401454	      0.21262352	      0.32775596	      0.06243549	      0.35926382
      0.97412472	      0.21262350	      0.32775621	      0.06243615	      0.35926382
      0.97429827	      0.21262346	      0.32775660	      0.06243719	      0.35926381
      0.97442104	      0.21262344	      0.32775688	      0.06243792	      0.35926381
      0.97466987	      0.21262339	      0.32775744	      0.06243940	      0.35926380
      0.97476656	      0.21262337	      0.32775766	      0.06243998	      0.35926380
      0.97488895	      0.21262334	      0.32775793	      0.06244071	      0.35926379
      0.97510182	      0.21262330	      0.32775840	      0.06244198	      0.35926379
      0.97533057	      0.21262325	      0.32775890	      0.06244334	      0.35926378
      0.97543466	      0.21262323	      0.32775913	      0.06244396	      0.35926378
      0.97556158	      0.21262320	      0.32775940	      0.06244471	      0.35926377
      0.97574051	      0.21262317	      0.32775979	      0.06244577	      0.35926377
      0.97586752	      0.21262314	      0.32776006	      0.06244652	      0.35926376
      0.97599453	      0.21262311	      0.32776033	      0.06244728	      0.35926376
      0.97612155	      0.21262308	      0.32776060	      0.06244803	      0.35926376
      0.97629122	      0.21262305	      0.32776096	      0.06244904	      0.35926375
      0.97640544	      0.21262302	      0.32776119	      0.06244971	      0.35926375
      0.97651965	      0.21262300	      0.32776143	      0.06245039	      0.35926375
      0.97667915	      0.21262297	      0.32776176	      0.06245133	      0.35926374
      0.97682671	      0.21262293	      0.32776207	      0.06245220	      0.35926374
      0.97697427	      0.21262290	      0.32776237	      0.06245307	      0.35926374
      0.97709720	      0.21262287	      0.32776262	      0.06245380	      0.35926373
      0.97722013	      0.21262285	      0.32776287	      0.06245452	      0.35926373
      0.97737243	      0.21262281	      0.32776317	      0.06245542	      0.35926373
      0.97750255	      0.21262279	      0.32776343	      0.06245619	      0.35926372
      0.97763267	      0.21262276	      0.32776369	      0.06245695	      0.35926372
      0.97776279	      0.21262273	      0.32776395	      0.06245772	      0.35926372
      0.97789291	      0.21262270	      0.32776420	      0.06245849	      0.35926372
      0.97802303	      0.21262267	      0.32776446	      0.06245925	      0.35926371
      0.97818044	      0.21262264	      0.32776477	      0.06246018	      0.35926371
      0.97829592	      0.21262261	      0.32776499	      0.06246086	      0.35926371
      0.97841141	      0.21262258	      0.32776521	      0.06246153	      0.35926371
      0.97856378	      0.21262255	      0.32776550	      0.06246243	      0.35926370
      0.97870566	      0.21262252	      0.32776577	      0.06246326	      0.35926370
      0.97884755	      0.21262249	      0.32776604	      0.06246409	      0.35926370
      0.97897216	      0.21262246	      0.32776628	      0.06246482	      0.35926370
      0.97909677	      0.21262243	      0.32776651	      0.06246555	      0.35926369
      0.97922138	      0.21262240	      0.32776674	      0.06246628	      0.35926369
      0.97937472	      0.21262236	      0.32776702	      0.06246718	      0.35926369
      0.97950477	      0.21262233	      0.32776726	      0.06246794	      0.35926369
      0.97963482	      0.21262230	      0.32776750	      0.06246870	      0.35926369
      0.97976488	      0.21262227	      0.32776774	      0.06246946	      0.35926369
      0.97989493	      0.21262224	      0.32776797	      0.06247022	      0.35926368
      0.98002498	      0.21262221	      0.32776821	      0.06247098	      0.35926368
      0.98015503	      0.21262218	      0.32776844	      0.06247174	      0.35926368
      0.98028508	      0.21262215	      0.32776867	      0.06247250	      0.35926368
      0.98041513	      0.21262212	      0.32776890	      0.06247326	      0.35926368
      0.98054519	      0.21262209	      0.32776913	      0.06247401	      0.35926368
      0.98067524	      0.21262206	      0.32776936	      0.06247477	      0.35926368
      0.98083228	      0.21262202	      0.32776963	      0.06247569	      0.35926368
      0.98094258	      0.21262200	      0.32776982	      0.06247633	      0.35926367
      0.98105288	      0.21262197	      0.32777001	      0.06247697	      0.35926367
      0.98120848	      0.21262194	      0.32777028	      0.06247788	      0.35926367
      0.98135198	      0.21262190	      0.32777052	      0.06247871	      0.35926367
      0.98149549	      0.21262187	      0.32777076	      0.06247954	      0.35926367
      0.98161404	      0.21262184	      0.32777096	      0.06248023	      0.35926367
      0.98173259	      0.21262181	      0.32777116	      0.06248092	      0.35926367
      0.98188108	      0.21262177	      0.32777141	      0.06248178	      0.35926367
      0.98200942	      0.21262174	      0.32777162	      0.06248253	      0.35926367
      0.98213776	      0.21262171	      0.32777183	      0.06248327	      0.35926367
      0.98226610	      0.21262168	      0.32777204	      0.06248402	      0.35926367
      0.98239444	      0.21262165	      0.32777225	      0.06248476	      0.35926367
      0.98252278	      0.21262162	      0.32777246	      0.06248551	      0.35926367
      0.98265112	      0.21262159	      0.32777266	      0.06248625	      0.35926367
      0.98277947	      0.21262156	      0.32777287	      0.06248699	      0.35926367
      0.98290781	      0.21262152	      0.32777307	      0.06248773	      0.35926367
      0.98303615	      0.21262149	      0.32777327	      0.06248848	      0.35926367
      0.98316449	      0.21262146	      0.32777347	      0.06248922	      0.35926367
      0.98329283	      0.21262143	      0.32777367	      0.06248996	      0.35926367
      0.98342117	      0.21262140	      0.32777387	      0.06249070	      0.35926367
      0.98354951	      0.21262137	      0.32777407	      0.06249145	      0.35926367
      0.98367785	      0.21262133	      0.32777427	      0.06249219	      0.35926367
      0.98380619	      0.21262130	      0.32777446	      0.06249293	      0.35926367
      0.98393454	      0.21262127	      0.32777466	      0.06249367	      0.35926367
      0.98406288	      0.21262124	      0.32777485	      0.06249441	      0.35926367
      0.98419122	      0.21262121	      0.32777504	      0.06249515	      0.35926367
      0.98431956	      0.21262117	      0.32777524	      0.06249589	      0.35926367
      0.98444790	      0.21262114	      0.32777543	      0.06249663	      0.35926367
      0.98457624	      0.21262111	      0.32777561	      0.06249737	      0.35926367
      0.98470458	      0.21262108	      0.32777580	      0.06249811	      0.35926368
      0.98483292	      0.21262105	      0.32777599	      0.06249885	      0.35926368
      0.98496126	      0.21262101	      0.32777617	      0.06249959	      0.35926368
      0.98508961	      0.21262098	      0.32777636	      0.06250033	      0.35926368
      0.98521795	      0.21262095	      0.32777654	      0.06250106	      0.35926368
      0.98534629	      0.21262092	      0.32777672	      0.06250180	      0.35926368
      0.98547463	      0.21262088	      0.32777691	      0.06250254	      0.35926368
      0.98560297	      0.21262085	      0.32777709	      0.06250328	      0.35926368
      0.98573131	      0.21262082	      0.32777726	      0.06250402	      0.35926368
      0.98585965	      0.21262079	      0.32777744	      0.06250475	      0.35926369
      0.98598799	      0.21262075	      0.32777762	      0.06250549	      0.35926369
      0.98611633	      0.21262072	      0.32777780	      0.06250623	      0.35926369
      0.98622958	      0.21262069	      0.32777795	      0.06250688	      0.35926369
      0.98634283	      0.21262066	      0.32777810	      0.06250753	      0.35926369
      0.98648619	      0.21262063	      0.32777830	      0.06250835	      0.35926369
      0.98662955	      0.21262059	      0.32777849	      0.06250917	      0.35926370
      0.98673504	      0.21262056	      0.32777863	      0.06250978	      0.35926370
      0.98684052	      0.21262053	      0.32777877	      0.06251038	      0.35926370
      0.98700062	      0.21262049	      0.32777898	      0.06251130	      0.35926370
      0.98712696	      0.21262046	      0.32777914	      0.06251202	      0.35926371
      0.98725331	      0.21262043	      0.32777931	      0.06251275	      0.35926371
      0.98737965	      0.21262039	      0.32777947	      0.06251347	      0.35926371
      0.98750600	      0.21262036	      0.32777963	      0.06251420	      0.35926371
      0.98763234	      0.21262033	      0.32777979	      0.06251492	      0.35926371
      0.98775869	      0.21262030	      0.32777995	      0.06251564	      0.35926372
      0.98788503	      0.21262026	      0.32778011	      0.06251637	      0.35926372
      0.98801138	      0.21262023	      0.32778027	      0.06251709	      0.35926372
      0.98813772	      0.21262020	      0.32778043	      0.06251781	      0.35926372
      0.98826406	      0.21262016	      0.32778058	      0.06251853	      0.35926373
      0.98839041	      0.21262013	      0.32778074	      0.06251926	      0.35926373
      0.98851675	      0.21262010	      0.32778089	      0.06251998	      0.35926373
      0.98862995	      0.21262007	      0.32778103	      0.06252063	      0.35926374
      0.98874315	      0.21262004	      0.32778117	      0.06252127	      0.35926374
      0.98885636	      0.21262001	      0.32778130	      0.06252192	      0.35926374
      0.98901926	      0.21261996	      0.32778150	      0.06252285	      0.35926374
      0.98912918	      0.21261994	      0.32778163	      0.06252348	      0.35926375
      0.98923910	      0.21261991	      0.32778176	      0.06252411	      0.35926375
      0.98938503	      0.21261987	      0.32778193	      0.06252494	      0.35926375
      0.98951335	      0.21261983	      0.32778208	      0.06252567	      0.35926376
      0.98964168	      0.21261980	      0.32778222	      0.06252640	      0.35926376
      0.98977001	      0.21261977	      0.32778237	      0.06252714	      0.35926376
      0.98989833	      0.21261973	      0.32778252	      0.06252787	      0.35926377
      0.99001075	      0.21261970	      0.32778264	      0.06252851	      0.35926377
      0.99012317	      0.21261967	      0.32778277	      0.06252915	      0.35926377
      0.99026188	      0.21261963	      0.32778293	      0.06252994	      0.35926378
      0.99040060	      0.21261960	      0.32778308	      0.06253073	      0.35926378
      0.99050550	      0.21261957	      0.32778319	      0.06253133	      0.35926379
      0.99061040	      0.21261954	      0.32778331	      0.06253193	      0.35926379
      0.99076290	      0.21261950	      0.32778348	      0.06253280	      0.35926379
      0.99087170	      0.21261947	      0.32778359	      0.06253342	      0.35926380
      0.99098050	      0.21261944	      0.32778371	      0.06253404	      0.35926381
      0.99114380	      0.21261940	      0.32778388	      0.06253497	      0.35926387
      0.99126453	      0.21261937	      0.32778401	      0.06253565	      0.35926397
      0.99138527	      0.21261933	      0.32778414	      0.06253634	      0.35926415
      0.99150600	      0.21261930	      0.32778427	      0.06253703	      0.35926441
      0.99162674	      0.21261927	      0.32778439	      0.06253772	      0.35926478
      0.99177948	      0.21261923	      0.32778455	      0.06253859	      0.35926542
      0.99188260	      0.21261920	      0.32778465	      0.06253917	      0.35926598
      0.99198572	      0.21261917	      0.32778476	      0.06253976	      0.35926664
      0.99213580	      0.21261913	      0.32778491	      0.06254061	      0.35926782
      0.99226828	      0.21261909	      0.32778504	      0.06254137	      0.35926907
      0.99240077	      0.21261906	      0.32778518	      0.06254212	      0.35927054
      0.99251594	      0.21261903	      0.32778529	      0.06254278	      0.35927200
      0.99263111	      0.21261900	      0.32778540	      0.06254343	      0.35927363
      0.99274628	      0.21261896	      0.32778552	      0.06254409	      0.35927545
      0.99288969	      0.21261893	      0.32778566	      0.06254490	      0.35927798
      0.99300791	      0.21261889	      0.32778577	      0.06254557	      0.35928029
      0.99312614	      0.21261886	      0.32778588	      0.06254625	      0.35928280
      0.99324436	      0.21261883	      0.32778600	      0.06254692	      0.35928552
      0.99336259	      0.21261880	      0.32778611	      0.06254759	      0.35928844
      0.99350820	      0.21261876	      0.32778624	      0.06254842	      0.35929234
      0.99361568	      0.21261873	      0.32778634	      0.06254903	      0.35929542
      0.99372316	      0.21261870	      0.32778644	      0.06254964	      0.35929868
      0.99386313	      0.21261866	      0.32778657	      0.06255043	      0.35930318
      0.99400311	      0.21261862	      0.32778670	      0.06255123	      0.35930799
      0.99410908	      0.21261859	      0.32778680	      0.06255183	      0.35931182
      0.99421504	      0.21261856	      0.32778689	      0.06255243	      0.35931583
      0.99435520	      0.21261853	      0.32778702	      0.06255323	      0.35932138
      0.99448221	      0.21261849	      0.32778713	      0.06255395	      0.35932667
      0.99460923	      0.21261846	      0.32778725	      0.06255467	      0.35933220
      0.99473625	      0.21261842	      0.32778736	      0.06255539	      0.35933797
      0.99484525	      0.21261839	      0.32778745	      0.06255601	      0.35934310
      0.99495424	      0.21261836	      0.32778755	      0.06255662	      0.35934841
      0.99508669	      0.21261833	      0.32778766	      0.06255738	      0.35935508
      0.99521914	      0.21261829	      0.32778778	      0.06255813	      0.35936201
      0.99533216	      0.21261826	      0.32778787	      0.06255877	      0.35936811
      0.99544519	      0.21261823	      0.32778797	      0.06255941	      0.35937438
      0.99555822	      0.21261820	      0.32778806	      0.06256005	      0.35938084
      0.99570339	      0.21261816	      0.32778819	      0.06256087	      0.35938937
      0.99581403	      0.21261813	      0.32778828	      0.06256150	      0.35939607
      0.99592467	      0.21261810	      0.32778837	      0.06256212	      0.35940292
      0.99605848	      0.21261806	      0.32778848	      0.06256288	      0.35941142
      0.99619230	      0.21261803	      0.32778859	      0.06256364	      0.35942014
      0.99629747	      0.21261800	      0.32778868	      0.06256423	      0.35942715
      0.99640264	      0.21261797	      0.32778876	      0.06256483	      0.35943430
      0.99654000	      0.21261793	      0.32778887	      0.06256561	      0.35944384
      0.99666541	      0.21261790	      0.32778897	      0.06256631	      0.35945274
      0.99679083	      0.21261786	      0.32778907	      0.06256702	      0.35946182
      0.99691625	      0.21261783	      0.32778917	      0.06256773	      0.35947108
      0.99702395	      0.21261780	      0.32778926	      0.06256834	      0.35947917
      0.99713166	      0.21261777	      0.32778934	      0.06256895	      0.35948739
      0.99726294	      0.21261774	      0.32778945	      0.06256969	      0.35949758
      0.99739422	      0.21261770	      0.32778955	      0.06257043	      0.35950795
      0.99750539	      0.21261767	      0.32778964	      0.06257106	      0.35951687
      0.99761656	      0.21261764	      0.32778972	      0.06257168	      0.35952592
      0.99772773	      0.21261761	      0.32778981	      0.06257231	      0.35953509
      0.99787360	      0.21261757	      0.32778992	      0.06257313	      0.35954730
      0.99798257	      0.21261754	      0.32779000	      0.06257375	      0.35955655
      0.99809153	      0.21261752	      0.32779009	      0.06257436	      0.35956592
      0.99822504	      0.21261748	      0.32779019	      0.06257511	      0.35957754
      0.99835855	      0.21261744	      0.32779029	      0.06257586	      0.35958932
      0.99846128	      0.21261742	      0.32779036	      0.06257644	      0.35959849
      0.99856401	      0.21261739	      0.32779044	      0.06257702	      0.35960775
      0.99870203	      0.21261735	      0.32779054	      0.06257779	      0.35962033
      0.99882700	      0.21261732	      0.32779064	      0.06257849	      0.35963186
      0.99895197	      0.21261729	      0.32779073	      0.06257920	      0.35964351
      0.99907693	      0.21261725	      0.32779082	      0.06257990	      0.35965528
      0.99918160	      0.21261723	      0.32779090	      0.06258048	      0.35966523
      0.99928627	      0.21261720	      0.32779097	      0.06258107	      0.35967526
      0.99941865	      0.21261716	      0.32779107	      0.06258181	      0.35968806
      0.99955103	      0.21261713	      0.32779117	      0.06258255	      0.35970099
      0.99965976	      0.21261710	      0.32779124	      0.06258316	      0.35971169
      0.99976850	      0.21261707	      0.32779132	      0.06258377	      0.35972248
      0.99987723	      0.21261704	      0.32779140	      0.06258438	      0.35973334
      1.00002720	      0.21261701	      0.32779151	      0.06258522	      0.35974845
      1.00013291	      0.21261698	      0.32779158	      0.06258581	      0.35975919
      1.00023863	      0.21261695	      0.32779166	      0.06258640	      0.35977000
      1.00037431	      0.21261692	      0.32779176	      0.06258715	      0.35978396
      1.00050999	      0.21261688	      0.32779185	      0.06258791	      0.35979803
      1.00060922	      0.21261685	      0.32779192	      0.06258846	      0.35980839
      1.00070844	      0.21261683	      0.32779199	      0.06258901	      0.35981880
      1.00084939	      0.21261679	      0.32779209	      0.06258980	      0.35983368
      1.00097539	      0.21261676	      0.32779218	      0.06259050	      0.35984708
      1.00110140	      0.21261673	      0.32779227	      0.06259120	      0.35986055
      1.00121171	      0.21261670	      0.32779235	      0.06259181	      0.35987241
      1.00132202	      0.21261667	      0.32779242	      0.06259243	      0.35988433
      1.00143233	      0.21261664	      0.32779250	      0.06259304	      0.35989631
      1.00156948	      0.21261661	      0.32779260	      0.06259380	      0.35991128
      1.00168249	      0.21261658	      0.32779268	      0.06259442	      0.35992368
      1.00179551	      0.21261655	      0.32779275	      0.06259505	      0.35993613
      1.00190852	      0.21261652	      0.32779283	      0.06259567	      0.35994865
      1.00202153	      0.21261649	      0.32779291	      0.06259630	      0.35996121
      1.00216207	      0.21261646	      0.32779301	      0.06259708	      0.35997691
      1.00226490	      0.21261643	      0.32779308	      0.06259764	      0.35998844
      1.00236774	      0.21261641	      0.32779315	      0.06259821	      0.36000002
      1.00250244	      0.21261637	      0.32779324	      0.06259895	      0.36001524
      1.00263714	      0.21261634	      0.32779334	      0.06259969	      0.36003053
      1.00273806	      0.21261632	      0.32779340	      0.06260025	      0.36004203
      1.00283898	      0.21261629	      0.32779347	      0.06260081	      0.36005356
      1.00297437	      0.21261626	      0.32779357	      0.06260155	      0.36006909
      1.00309674	      0.21261623	      0.32779365	      0.06260222	      0.36008317
      1.00321910	      0.21261620	      0.32779373	      0.06260289	      0.36009730
      1.00334147	      0.21261617	      0.32779382	      0.06260356	      0.36011148
      1.00344480	      0.21261614	      0.32779389	      0.06260413	      0.36012349
      1.00354813	      0.21261612	      0.32779396	      0.06260470	      0.36013553
      1.00367660	      0.21261608	      0.32779405	      0.06260540	      0.36015054
      1.00380506	      0.21261605	      0.32779414	      0.06260610	      0.36016560
      1.00391325	      0.21261603	      0.32779421	      0.06260669	      0.36017831
      1.00402144	      0.21261600	      0.32779428	      0.06260728	      0.36019106
      1.00412963	      0.21261597	      0.32779436	      0.06260787	      0.36020384
      1.00427048	      0.21261594	      0.32779445	      0.06260864	      0.36022051
      1.00437567	      0.21261591	      0.32779453	      0.06260921	      0.36023300
      1.00448087	      0.21261589	      0.32779460	      0.06260978	      0.36024551
      1.00461041	      0.21261586	      0.32779469	      0.06261049	      0.36026096
      1.00473996	      0.21261583	      0.32779478	      0.06261119	      0.36027644
      1.00484104	      0.21261580	      0.32779484	      0.06261174	      0.36028854
      1.00494212	      0.21261578	      0.32779491	      0.06261229	      0.36030067
      1.00507368	      0.21261575	      0.32779500	      0.06261300	      0.36031649
      1.00519450	      0.21261572	      0.32779509	      0.06261365	      0.36033104
      1.00531532	      0.21261569	      0.32779517	      0.06261430	      0.36034562
      1.00543613	      0.21261566	      0.32779525	      0.06261496	      0.36036023
      1.00553885	      0.21261564	      0.32779532	      0.06261551	      0.36037268
      1.00564157	      0.21261561	      0.32779539	      0.06261606	      0.36038514
      1.00576824	      0.21261558	      0.32779548	      0.06261674	      0.36040053
      1.00589492	      0.21261555	      0.32779557	      0.06261743	      0.36041595
      1.00600265	      0.21261553	      0.32779564	      0.06261800	      0.36042908
      1.00611038	      0.21261550	      0.32779572	      0.06261858	      0.36044223
      1.00621811	      0.21261548	      0.32779579	      0.06261916	      0.36045540
      1.00635553	      0.21261544	      0.32779588	      0.06261990	      0.36047222
      1.00646046	      0.21261542	      0.32779596	      0.06262046	      0.36048508
      1.00656539	      0.21261540	      0.32779603	      0.06262102	      0.36049796
      1.00669247	      0.21261537	      0.32779612	      0.06262170	      0.36051358
      1.00681955	      0.21261534	      0.32779621	      0.06262238	      0.36052922
      1.00692086	      0.21261531	      0.32779628	      0.06262292	      0.36054170
      1.00702216	      0.21261529	      0.32779635	      0.06262346	      0.36055419
      1.00715074	      0.21261526	      0.32779644	      0.06262414	      0.36057007
      1.00727933	      0.21261523	      0.32779653	      0.06262482	      0.36058596
      1.00738289	      0.21261521	      0.32779660	      0.06262537	      0.36059877
      1.00748644	      0.21261518	      0.32779667	      0.06262592	      0.36061160
      1.00761226	      0.21261516	      0.32779676	      0.06262659	      0.36062719
      1.00773807	      0.21261513	      0.32779685	      0.06262725	      0.36064280
      1.00784181	      0.21261510	      0.32779692	      0.06262780	      0.36065568
      1.00794555	      0.21261508	      0.32779699	      0.06262835	      0.36066858
      1.00807011	      0.21261505	      0.32779708	      0.06262901	      0.36068407
      1.00819466	      0.21261502	      0.32779717	      0.06262966	      0.36069958
      1.00829944	      0.21261500	      0.32779724	      0.06263021	      0.36071263
      1.00840421	      0.21261498	      0.32779731	      0.06263077	      0.36072569
      1.00850899	      0.21261495	      0.32779739	      0.06263132	      0.36073876
      1.00865171	      0.21261492	      0.32779749	      0.06263206	      0.36075657
      1.00875367	      0.21261490	      0.32779756	      0.06263260	      0.36076931
      1.00885563	      0.21261487	      0.32779763	      0.06263313	      0.36078205
      1.00898521	      0.21261485	      0.32779773	      0.06263381	      0.36079826
      1.00911479	      0.21261482	      0.32779782	      0.06263449	      0.36081447
      1.00921163	      0.21261480	      0.32779789	      0.06263499	      0.36082659
      1.00930848	      0.21261477	      0.32779796	      0.06263550	      0.36083872
      1.00944154	      0.21261475	      0.32779805	      0.06263619	      0.36085540
      1.00956177	      0.21261472	      0.32779814	      0.06263681	      0.36087047
      1.00968200	      0.21261469	      0.32779823	      0.06263744	      0.36088555
      1.00978909	      0.21261467	      0.32779830	      0.06263799	      0.36089898
      1.00989618	      0.21261465	      0.32779838	      0.06263855	      0.36091242
      1.01000327	      0.21261462	      0.32779846	      0.06263910	      0.36092587
      1.01013228	      0.21261459	      0.32779855	      0.06263977	      0.36094207
      1.01024137	      0.21261457	      0.32779863	      0.06264033	      0.36095578
      1.01035046	      0.21261455	      0.32779871	      0.06264089	      0.36096949
      1.01045955	      0.21261452	      0.32779879	      0.06264146	      0.36098320
      1.01056864	      0.21261450	      0.32779887	      0.06264202	      0.36099691
      1.01070164	      0.21261447	      0.32779897	      0.06264270	      0.36101364
      1.01080194	      0.21261445	      0.32779904	      0.06264321	      0.36102625
      1.01090224	      0.21261443	      0.32779912	      0.06264373	      0.36103887
      1.01102997	      0.21261440	      0.32779921	      0.06264438	      0.36105494
      1.01115770	      0.21261437	      0.32779931	      0.06264503	      0.36107101
      1.01125601	      0.21261435	      0.32779938	      0.06264554	      0.36108339
      1.01135432	      0.21261433	      0.32779945	      0.06264604	      0.36109576
      1.01148301	      0.21261430	      0.32779955	      0.06264669	      0.36111196
      1.01160005	      0.21261428	      0.32779964	      0.06264729	      0.36112669
      1.01171708	      0.21261425	      0.32779972	      0.06264788	      0.36114142
      1.01183412	      0.21261423	      0.32779981	      0.06264848	      0.36115616
      1.01193563	      0.21261421	      0.32779989	      0.06264899	      0.36116894
      1.01203714	      0.21261418	      0.32779997	      0.06264950	      0.36118172
      1.01213866	      0.21261416	      0.32780004	      0.06265002	      0.36119449
      1.01228399	      0.21261413	      0.32780015	      0.06265075	      0.36121279
      1.01238398	      0.21261411	      0.32780023	      0.06265125	      0.36122537
      1.01248397	      0.21261409	      0.32780030	      0.06265176	      0.36123796
      1.01261348	      0.21261406	      0.32780040	      0.06265241	      0.36125426
      1.01274298	      0.21261404	      0.32780050	      0.06265306	      0.36127055
      1.01283574	      0.21261402	      0.32780057	      0.06265352	      0.36128222
      1.01292850	      0.21261400	      0.32780065	      0.06265399	      0.36129389
      1.01306467	      0.21261397	      0.32780075	      0.06265467	      0.36131102
      1.01318525	      0.21261394	      0.32780084	      0.06265527	      0.36132618
      1.01330583	      0.21261392	      0.32780094	      0.06265587	      0.36134134
      1.01340932	      0.21261390	      0.32780102	      0.06265639	      0.36135435
      1.01351281	      0.21261388	      0.32780110	      0.06265690	      0.36136736
      1.01361630	      0.21261386	      0.32780118	      0.06265742	      0.36138036
      1.01375035	      0.21261383	      0.32780128	      0.06265808	      0.36139720
      1.01385703	      0.21261381	      0.32780137	      0.06265861	      0.36141059
      1.01396370	      0.21261378	      0.32780145	      0.06265914	      0.36142399
      1.01407038	      0.21261376	      0.32780154	      0.06265966	      0.36143738
      1.01417706	      0.21261374	      0.32780162	      0.06266019	      0.36145076
      1.01431404	      0.21261371	      0.32780173	      0.06266086	      0.36146794
      1.01441049	      0.21261369	      0.32780181	      0.06266134	      0.36148004
      1.01450693	      0.21261367	      0.32780188	      0.06266181	      0.36149213
      1.01463769	      0.21261365	      0.32780199	      0.06266245	      0.36150851
      1.01475205	      0.21261362	      0.32780208	      0.06266301	      0.36152283
      1.01486642	      0.21261360	      0.32780217	      0.06266357	      0.36153715
      1.01498078	      0.21261358	      0.32780227	      0.06266413	      0.36155146
      1.01509514	      0.21261355	      0.32780236	      0.06266469	      0.36156577
      1.01519376	      0.21261353	      0.32780244	      0.06266517	      0.36157810
      1.01529239	      0.21261351	      0.32780252	      0.06266565	      0.36159043
      1.01541675	      0.21261349	      0.32780262	      0.06266625	      0.36160597
      1.01554111	      0.21261346	      0.32780272	      0.06266685	      0.36162150
      1.01563578	      0.21261345	      0.32780280	      0.06266731	      0.36163332
      1.01573046	      0.21261343	      0.32780288	      0.06266777	      0.36164513
      1.01586300	      0.21261340	      0.32780299	      0.06266841	      0.36166166
      1.01597791	      0.21261338	      0.32780308	      0.06266896	      0.36167598
      1.01609282	      0.21261335	      0.32780318	      0.06266951	      0.36169029
      1.01619562	      0.21261333	      0.32780326	      0.06267001	      0.36170309
      1.01629843	      0.21261331	      0.32780335	      0.06267050	      0.36171589
      1.01640124	      0.21261329	      0.32780344	      0.06267099	      0.36172867
      1.01653247	      0.21261327	      0.32780355	      0.06267162	      0.36174499
      1.01663485	      0.21261325	      0.32780363	      0.06267211	      0.36175770
      1.01673723	      0.21261323	      0.32780372	      0.06267260	      0.36177042
      1.01683962	      0.21261321	      0.32780381	      0.06267308	      0.36178312
      1.01697607	      0.21261318	      0.32780392	      0.06267373	      0.36180004
      1.01707518	      0.21261316	      0.32780401	      0.06267420	      0.36181233
      1.01717429	      0.21261314	      0.32780409	      0.06267467	      0.36182460
      1.01729935	      0.21261312	      0.32780420	      0.06267526	      0.36184008
      1.01742441	      0.21261309	      0.32780431	      0.06267585	      0.36185555
      1.01751686	      0.21261307	      0.32780439	      0.06267629	      0.36186698
      1.01760931	      0.21261306	      0.32780447	      0.06267672	      0.36187840
      1.01774065	      0.21261303	      0.32780458	      0.06267734	      0.36189462
      1.01785688	      0.21261301	      0.32780468	      0.06267789	      0.36190895
      1.01797310	      0.21261299	      0.32780478	      0.06267843	      0.36192328
      1.01807729	      0.21261297	      0.32780487	      0.06267892	      0.36193612
      1.01818148	      0.21261295	      0.32780496	      0.06267940	      0.36194894
      1.01828566	      0.21261293	      0.32780506	      0.06267989	      0.36196176
      1.01838985	      0.21261291	      0.32780515	      0.06268037	      0.36197457
      1.01852399	      0.21261288	      0.32780527	      0.06268100	      0.36199105
      1.01862048	      0.21261286	      0.32780535	      0.06268144	      0.36200289
      1.01871697	      0.21261284	      0.32780544	      0.06268189	      0.36201473
      1.01884360	      0.21261282	      0.32780555	      0.06268248	      0.36203025
      1.01897023	      0.21261279	      0.32780567	      0.06268306	      0.36204576
      1.01906147	      0.21261278	      0.32780575	      0.06268348	      0.36205692
      1.01915271	      0.21261276	      0.32780583	      0.06268390	      0.36206808
      1.01928504	      0.21261273	      0.32780595	      0.06268451	      0.36208425
      1.01940088	      0.21261271	      0.32780605	      0.06268504	      0.36209840
      1.01951672	      0.21261269	      0.32780616	      0.06268557	      0.36211253
      1.01962039	      0.21261267	      0.32780625	      0.06268604	      0.36212516
      1.01972405	      0.21261265	      0.32780635	      0.06268651	      0.36213779
      1.01982771	      0.21261263	      0.32780644	      0.06268698	      0.36215040
      1.01993138	      0.21261261	      0.32780654	      0.06268745	      0.36216301
      1.02006439	      0.21261259	      0.32780666	      0.06268806	      0.36217917
      1.02016046	      0.21261257	      0.32780675	      0.06268849	      0.36219083
      1.02025653	      0.21261255	      0.32780684	      0.06268893	      0.36220249
      1.02038218	      0.21261253	      0.32780696	      0.06268949	      0.36221772
      1.02050784	      0.21261250	      0.32780708	      0.06269006	      0.36223293
      1.02059879	      0.21261249	      0.32780716	      0.06269047	      0.36224393
      1.02068973	      0.21261247	      0.32780725	      0.06269087	      0.36225493
      1.02082083	      0.21261245	      0.32780737	      0.06269146	      0.36227077
      1.02093589	      0.21261242	      0.32780748	      0.06269198	      0.36228465
      1.02105095	      0.21261240	      0.32780759	      0.06269249	      0.36229852
      1.02115412	      0.21261238	      0.32780769	      0.06269295	      0.36231095
      1.02125730	      0.21261236	      0.32780779	      0.06269341	      0.36232337
      1.02136047	      0.21261235	      0.32780788	      0.06269386	      0.36233578
      1.02146364	      0.21261233	      0.32780798	      0.06269432	      0.36234817
      1.02159544	      0.21261230	      0.32780811	      0.06269490	      0.36236400
      1.02169109	      0.21261228	      0.32780820	      0.06269532	      0.36237547
      1.02178675	      0.21261227	      0.32780830	      0.06269575	      0.36238693
      1.02191137	      0.21261224	      0.32780842	      0.06269629	      0.36240185
      1.02203598	      0.21261222	      0.32780854	      0.06269684	      0.36241676
      1.02212687	      0.21261220	      0.32780863	      0.06269724	      0.36242762
      1.02221776	      0.21261219	      0.32780872	      0.06269763	      0.36243848
      1.02234722	      0.21261216	      0.32780884	      0.06269820	      0.36245392
      1.02246142	      0.21261214	      0.32780896	      0.06269870	      0.36246754
      1.02257562	      0.21261212	      0.32780907	      0.06269919	      0.36248114
      1.02267836	      0.21261210	      0.32780917	      0.06269964	      0.36249336
      1.02278110	      0.21261209	      0.32780928	      0.06270008	      0.36250557
      1.02288384	      0.21261207	      0.32780938	      0.06270052	      0.36251777
      1.02298658	      0.21261205	      0.32780948	      0.06270097	      0.36252997
      1.02311698	      0.21261202	      0.32780961	      0.06270153	      0.36254543
      1.02321228	      0.21261201	      0.32780971	      0.06270194	      0.36255672
      1.02330758	      0.21261199	      0.32780980	      0.06270235	      0.36256800
      1.02343106	      0.21261197	      0.32780993	      0.06270287	      0.36258260
      1.02355453	      0.21261195	      0.32781006	      0.06270340	      0.36259718
      1.02364556	      0.21261193	      0.32781015	      0.06270379	      0.36260793
      1.02373660	      0.21261191	      0.32781024	      0.06270417	      0.36261866
      1.02386410	      0.21261189	      0.32781037	      0.06270471	      0.36263369
      1.02397736	      0.21261187	      0.32781049	      0.06270519	      0.36264702
      1.02409061	      0.21261185	      0.32781061	      0.06270567	      0.36266034
      1.02420387	      0.21261183	      0.32781072	      0.06270615	      0.36267365
      1.02429727	      0.21261181	      0.32781082	      0.06270654	      0.36268461
      1.02439067	      0.21261180	      0.32781092	      0.06270693	      0.36269557
      1.02451163	      0.21261177	      0.32781105	      0.06270744	      0.36270974
      1.02462387	      0.21261175	      0.32781116	      0.06270791	      0.36272289
      1.02473612	      0.21261173	      0.32781128	      0.06270838	      0.36273602
      1.02484836	      0.21261171	      0.32781140	      0.06270884	      0.36274914
      1.02494170	      0.21261170	      0.32781150	      0.06270923	      0.36276004
      1.02503504	      0.21261168	      0.32781160	      0.06270962	      0.36277093
      1.02515530	      0.21261166	      0.32781173	      0.06271011	      0.36278495
      1.02526734	      0.21261164	      0.32781185	      0.06271058	      0.36279800
      1.02537939	      0.21261162	      0.32781197	      0.06271104	      0.36281104
      1.02548021	      0.21261160	      0.32781207	      0.06271145	      0.36282277
      1.02558103	      0.21261159	      0.32781218	      0.06271186	      0.36283448
      1.02568185	      0.21261157	      0.32781229	      0.06271228	      0.36284619
      1.02580335	      0.21261155	      0.32781242	      0.06271277	      0.36286028
      1.02590604	      0.21261153	      0.32781254	      0.06271319	      0.36287218
      1.02600874	      0.21261151	      0.32781265	      0.06271361	      0.36288408
      1.02611143	      0.21261149	      0.32781276	      0.06271402	      0.36289596
      1.02621413	      0.21261147	      0.32781287	      0.06271444	      0.36290783
      1.02633979	      0.21261145	      0.32781301	      0.06271494	      0.36292235
      1.02643456	      0.21261144	      0.32781312	      0.06271533	      0.36293329
      1.02652933	      0.21261142	      0.32781322	      0.06271571	      0.36294422
      1.02664981	      0.21261140	      0.32781336	      0.06271619	      0.36295810
      1.02677030	      0.21261138	      0.32781349	      0.06271667	      0.36297197
      1.02686241	      0.21261136	      0.32781359	      0.06271704	      0.36298257
      1.02695453	      0.21261135	      0.32781370	      0.06271741	      0.36299316
      1.02707695	      0.21261132	      0.32781383	      0.06271789	      0.36300723
      1.02718766	      0.21261131	      0.32781396	      0.06271833	      0.36301993
      1.02729837	      0.21261129	      0.32781408	      0.06271877	      0.36303263
      1.02740907	      0.21261127	      0.32781421	      0.06271920	      0.36304532
      1.02750429	      0.21261125	      0.32781432	      0.06271958	      0.36305622
      1.02759951	      0.21261123	      0.32781442	      0.06271995	      0.36306712
      1.02771512	      0.21261121	      0.32781456	      0.06272041	      0.36308033
      1.02783073	      0.21261119	      0.32781469	      0.06272086	      0.36309354
      1.02792928	      0.21261118	      0.32781480	      0.06272124	      0.36310479
      1.02802783	      0.21261116	      0.32781492	      0.06272162	      0.36311604
      1.02812639	      0.21261114	      0.32781503	      0.06272201	      0.36312727
      1.02825393	      0.21261112	      0.32781518	      0.06272250	      0.36314180
      1.02835067	      0.21261111	      0.32781529	      0.06272287	      0.36315281
      1.02844741	      0.21261109	      0.32781540	      0.06272325	      0.36316381
      1.02856462	      0.21261107	      0.32781554	      0.06272370	      0.36317714
      1.02868183	      0.21261105	      0.32781568	      0.06272414	      0.36319045
      1.02877377	      0.21261103	      0.32781579	      0.06272450	      0.36320088
      1.02886571	      0.21261102	      0.32781589	      0.06272485	      0.36321131
      1.02898613	      0.21261100	      0.32781604	      0.06272530	      0.36322496
      1.02909619	      0.21261098	      0.32781617	      0.06272572	      0.36323743
      1.02920625	      0.21261096	      0.32781630	      0.06272614	      0.36324988
      1.02931632	      0.21261094	      0.32781643	      0.06272655	      0.36326233
      1.02941036	      0.21261093	      0.32781654	      0.06272691	      0.36327296
      1.02950441	      0.21261091	      0.32781665	      0.06272726	      0.36328358
      1.02961995	      0.21261089	      0.32781679	      0.06272769	      0.36329662
      1.02973549	      0.21261087	      0.32781693	      0.06272813	      0.36330966
      1.02983315	      0.21261085	      0.32781705	      0.06272849	      0.36332066
      1.02993081	      0.21261084	      0.32781717	      0.06272885	      0.36333167
      1.03002847	      0.21261082	      0.32781729	      0.06272922	      0.36334266
      1.03015639	      0.21261080	      0.32781744	      0.06272969	      0.36335705
      1.03025209	      0.21261078	      0.32781756	      0.06273004	      0.36336781
      1.03034780	      0.21261077	      0.32781768	      0.06273039	      0.36337856
      1.03046500	      0.21261075	      0.32781782	      0.06273082	      0.36339173
      1.03058221	      0.21261073	      0.32781796	      0.06273125	      0.36340488
      1.03067297	      0.21261071	      0.32781808	      0.06273159	      0.36341506
      1.03076372	      0.21261070	      0.32781819	      0.06273192	      0.36342523
      1.03088441	      0.21261068	      0.32781834	      0.06273235	      0.36343875
      1.03099420	      0.21261066	      0.32781848	      0.06273275	      0.36345104
      1.03110399	      0.21261064	      0.32781861	      0.06273315	      0.36346332
      1.03121378	      0.21261062	      0.32781875	      0.06273354	      0.36347559
      1.03130637	      0.21261061	      0.32781887	      0.06273388	      0.36348594
      1.03139895	      0.21261059	      0.32781898	      0.06273421	      0.36349628
      1.03151497	      0.21261057	      0.32781913	      0.06273462	      0.36350923
      1.03163099	      0.21261055	      0.32781928	      0.06273504	      0.36352217
      1.03172732	      0.21261054	      0.32781940	      0.06273538	      0.36353291
      1.03182365	      0.21261052	      0.32781952	      0.06273572	      0.36354364
      1.03191998	      0.21261050	      0.32781964	      0.06273606	      0.36355437
      1.03205015	      0.21261048	      0.32781981	      0.06273652	      0.36356885
      1.03214430	      0.21261047	      0.32781993	      0.06273685	      0.36357933
      1.03223845	      0.21261045	      0.32782005	      0.06273718	      0.36358979
      1.03235676	      0.21261043	      0.32782020	      0.06273760	      0.36360294
      1.03247508	      0.21261041	      0.32782035	      0.06273801	      0.36361608
      1.03256366	      0.21261040	      0.32782047	      0.06273832	      0.36362591
      1.03265224	      0.21261038	      0.32782058	      0.06273862	      0.36363573
      1.03277509	      0.21261036	      0.32782074	      0.06273905	      0.36364936
      1.03288533	      0.21261035	      0.32782089	      0.06273943	      0.36366157
      1.03299558	      0.21261033	      0.32782103	      0.06273981	      0.36367378
      1.03309425	      0.21261031	      0.32782116	      0.06274015	      0.36368470
      1.03319292	      0.21261029	      0.32782129	      0.06274048	      0.36369562
      1.03329159	      0.21261028	      0.32782142	      0.06274082	      0.36370653
      1.03339026	      0.21261026	      0.32782155	      0.06274116	      0.36371744
      1.03351943	      0.21261024	      0.32782172	      0.06274159	      0.36373171
      1.03361012	      0.21261023	      0.32782184	      0.06274190	      0.36374172
      1.03370081	      0.21261021	      0.32782196	      0.06274221	      0.36375173
      1.03382257	      0.21261019	      0.32782212	      0.06274262	      0.36376516
      1.03394433	      0.21261017	      0.32782228	      0.06274302	      0.36377859
      1.03403067	      0.21261016	      0.32782240	      0.06274331	      0.36378810
      1.03411700	      0.21261014	      0.32782252	      0.06274360	      0.36379761
      1.03424353	      0.21261012	      0.32782269	      0.06274402	      0.36381154
      1.03435427	      0.21261010	      0.32782283	      0.06274439	      0.36382372
      1.03446500	      0.21261009	      0.32782298	      0.06274475	      0.36383590
      1.03456282	      0.21261007	      0.32782312	      0.06274507	      0.36384665
      1.03466065	      0.21261005	      0.32782325	      0.06274540	      0.36385740
      1.03475847	      0.21261004	      0.32782338	      0.06274572	      0.36386815
      1.03487719	      0.21261002	      0.32782354	      0.06274610	      0.36388118
      1.03497635	      0.21261000	      0.32782368	      0.06274643	      0.36389206
      1.03507550	      0.21260999	      0.32782382	      0.06274675	      0.36390293
      1.03517466	      0.21260997	      0.32782395	      0.06274707	      0.36391380
      1.03527381	      0.21260995	      0.32782409	      0.06274739	      0.36392466
      1.03539861	      0.21260993	      0.32782426	      0.06274779	      0.36393833
      1.03548994	      0.21260992	      0.32782439	      0.06274808	      0.36394832
      1.03558127	      0.21260990	      0.32782451	      0.06274837	      0.36395832
      1.03570026	      0.21260989	      0.32782468	      0.06274875	      0.36397133
      1.03581925	      0.21260987	      0.32782484	      0.06274913	      0.36398433
      1.03590602	      0.21260985	      0.32782496	      0.06274940	      0.36399381
      1.03599278	      0.21260984	      0.32782508	      0.06274968	      0.36400329
      1.03611687	      0.21260982	      0.32782526	      0.06275007	      0.36401683
      1.03622557	      0.21260980	      0.32782541	      0.06275041	      0.36402869
      1.03633428	      0.21260978	      0.32782556	      0.06275075	      0.36404054
      1.03644299	      0.21260977	      0.32782572	      0.06275108	      0.36405238
      1.03653319	      0.21260975	      0.32782584	      0.06275136	      0.36406221
      1.03662340	      0.21260974	      0.32782597	      0.06275164	      0.36407203
      1.03673946	      0.21260972	      0.32782614	      0.06275200	      0.36408466
      1.03685552	      0.21260970	      0.32782630	      0.06275236	      0.36409728
      1.03694743	      0.21260968	      0.32782643	      0.06275264	      0.36410727
      1.03703935	      0.21260967	      0.32782656	      0.06275292	      0.36411726
      1.03715485	      0.21260965	      0.32782673	      0.06275327	      0.36412980
      1.03727036	      0.21260963	      0.32782690	      0.06275362	      0.36414234
      1.03735988	      0.21260962	      0.32782702	      0.06275389	      0.36415205
      1.03744940	      0.21260960	      0.32782715	      0.06275416	      0.36416176
      1.03756772	      0.21260959	      0.32782732	      0.06275452	      0.36417458
      1.03768604	      0.21260957	      0.32782750	      0.06275487	      0.36418740
      1.03777393	      0.21260955	      0.32782762	      0.06275513	      0.36419691
      1.03786181	      0.21260954	      0.32782775	      0.06275539	      0.36420642
      1.03798301	      0.21260952	      0.32782793	      0.06275575	      0.36421953
      1.03808926	      0.21260950	      0.32782808	      0.06275606	      0.36423102
      1.03819550	      0.21260948	      0.32782824	      0.06275638	      0.36424250
      1.03830175	      0.21260947	      0.32782839	      0.06275669	      0.36425397
      1.03839618	      0.21260945	      0.32782853	      0.06275696	      0.36426416
      1.03849062	      0.21260944	      0.32782867	      0.06275724	      0.36427434
      1.03858505	      0.21260942	      0.32782881	      0.06275751	      0.36428452
      1.03870960	      0.21260940	      0.32782900	      0.06275787	      0.36429794
      1.03880490	      0.21260939	      0.32782914	      0.06275815	      0.36430821
      1.03890020	      0.21260937	      0.32782928	      0.06275842	      0.36431846
      1.03899549	      0.21260936	      0.32782942	      0.06275869	      0.36432871
      1.03912147	      0.21260934	      0.32782961	      0.06275905	      0.36434226
      1.03921444	      0.21260932	      0.32782975	      0.06275932	      0.36435225
      1.03930740	      0.21260931	      0.32782989	      0.06275958	      0.36436223
      1.03942294	      0.21260929	      0.32783006	      0.06275990	      0.36437463
      1.03952665	      0.21260927	      0.32783021	      0.06276020	      0.36438575
      1.03963036	      0.21260926	      0.32783037	      0.06276049	      0.36439687
      1.03973407	      0.21260924	      0.32783053	      0.06276077	      0.36440798
      1.03983777	      0.21260922	      0.32783068	      0.06276106	      0.36441908
      1.03992997	      0.21260921	      0.32783082	      0.06276132	      0.36442894
      1.04002216	      0.21260920	      0.32783096	      0.06276157	      0.36443880
      1.04013345	      0.21260918	      0.32783113	      0.06276188	      0.36445070
      1.04024474	      0.21260916	      0.32783130	      0.06276218	      0.36446258
      1.04033656	      0.21260915	      0.32783144	      0.06276243	      0.36447238
      1.04042839	      0.21260913	      0.32783158	      0.06276268	      0.36448218
      1.04054185	      0.21260911	      0.32783176	      0.06276299	      0.36449428
      1.04065532	      0.21260910	      0.32783193	      0.06276329	      0.36450636
      1.04074315	      0.21260908	      0.32783207	      0.06276353	      0.36451571
      1.04083097	      0.21260907	      0.32783220	      0.06276376	      0.36452506
      1.04095014	      0.21260905	      0.32783239	      0.06276408	      0.36453773
      1.04106931	      0.21260903	      0.32783257	      0.06276440	      0.36455039
      1.04115279	      0.21260902	      0.32783270	      0.06276462	      0.36455926
      1.04123626	      0.21260901	      0.32783283	      0.06276484	      0.36456812
      1.04136419	      0.21260899	      0.32783303	      0.06276517	      0.36458168
      1.04146906	      0.21260897	      0.32783320	      0.06276545	      0.36459280
      1.04157393	      0.21260895	      0.32783336	      0.06276572	      0.36460390
      1.04167881	      0.21260894	      0.32783353	      0.06276599	      0.36461500
      1.04178368	      0.21260892	      0.32783369	      0.06276626	      0.36462609
      1.04187413	      0.21260891	      0.32783383	      0.06276649	      0.36463565
      1.04196457	      0.21260889	      0.32783398	      0.06276672	      0.36464520
      1.04207676	      0.21260887	      0.32783415	      0.06276701	      0.36465704
      1.04218894	      0.21260886	      0.32783433	      0.06276730	      0.36466887
      1.04227974	      0.21260884	      0.32783448	      0.06276752	      0.36467843
      1.04237054	      0.21260883	      0.32783462	      0.06276775	      0.36468799
      1.04248397	      0.21260881	      0.32783480	      0.06276804	      0.36469993
      1.04259740	      0.21260879	      0.32783498	      0.06276832	      0.36471186
      1.04268488	      0.21260878	      0.32783512	      0.06276854	      0.36472105
      1.04277236	      0.21260877	      0.32783526	      0.06276875	      0.36473023
      1.04289038	      0.21260875	      0.32783545	      0.06276904	      0.36474261
      1.04300840	      0.21260873	      0.32783564	      0.06276933	      0.36475499
      1.04309260	      0.21260872	      0.32783578	      0.06276954	      0.36476380
      1.04317680	      0.21260871	      0.32783591	      0.06276974	      0.36477262
      1.04330112	      0.21260869	      0.32783612	      0.06277004	      0.36478562
      1.04340585	      0.21260867	      0.32783629	      0.06277030	      0.36479657
      1.04351058	      0.21260865	      0.32783646	      0.06277055	      0.36480750
      1.04361531	      0.21260864	      0.32783663	      0.06277080	      0.36481843
      1.04370909	      0.21260862	      0.32783678	      0.06277102	      0.36482820
      1.04380287	      0.21260861	      0.32783693	      0.06277124	      0.36483797
      1.04389664	      0.21260859	      0.32783709	      0.06277146	      0.36484774
      1.04401642	      0.21260858	      0.32783729	      0.06277174	      0.36486019
      1.04411146	      0.21260856	      0.32783744	      0.06277197	      0.36487007
      1.04420651	      0.21260855	      0.32783760	      0.06277219	      0.36487994
      1.04430155	      0.21260853	      0.32783776	      0.06277241	      0.36488980
      1.04442073	      0.21260852	      0.32783795	      0.06277268	      0.36490216
      1.04451401	      0.21260850	      0.32783811	      0.06277289	      0.36491182
      1.04460730	      0.21260849	      0.32783826	      0.06277311	      0.36492147
      1.04470059	      0.21260847	      0.32783842	      0.06277332	      0.36493112
      1.04482507	      0.21260845	      0.32783863	      0.06277360	      0.36494399
      1.04491743	      0.21260844	      0.32783878	      0.06277381	      0.36495352
      1.04500980	      0.21260843	      0.32783894	      0.06277401	      0.36496305
      1.04512291	      0.21260841	      0.32783913	      0.06277426	      0.36497471
      1.04522355	      0.21260839	      0.32783930	      0.06277449	      0.36498507
      1.04532419	      0.21260838	      0.32783947	      0.06277471	      0.36499542
      1.04542482	      0.21260836	      0.32783964	      0.06277493	      0.36500577
      1.04552546	      0.21260835	      0.32783981	      0.06277515	      0.36501611
      1.04562610	      0.21260833	      0.32783998	      0.06277537	      0.36502643
      1.04572673	      0.21260832	      0.32784015	      0.06277558	      0.36503675
      1.04582737	      0.21260830	      0.32784032	      0.06277580	      0.36504706
      1.04592801	      0.21260829	      0.32784049	      0.06277601	      0.36505736
      1.04602864	      0.21260827	      0.32784066	      0.06277623	      0.36506765
      1.04611893	      0.21260826	      0.32784082	      0.06277642	      0.36507688
      1.04620922	      0.21260825	      0.32784097	      0.06277661	      0.36508610
      1.04631825	      0.21260823	      0.32784116	      0.06277684	      0.36509722
      1.04642729	      0.21260821	      0.32784135	      0.06277706	      0.36510833
      1.04651904	      0.21260820	      0.32784151	      0.06277725	      0.36511767
      1.04661080	      0.21260819	      0.32784167	      0.06277744	      0.36512701
      1.04670256	      0.21260817	      0.32784182	      0.06277763	      0.36513633
      1.04682740	      0.21260815	      0.32784204	      0.06277789	      0.36514901
      1.04692013	      0.21260814	      0.32784220	      0.06277807	      0.36515842
      1.04701287	      0.21260813	      0.32784236	      0.06277826	      0.36516782
      1.04712458	      0.21260811	      0.32784256	      0.06277848	      0.36517913
      1.04722385	      0.21260810	      0.32784273	      0.06277868	      0.36518918
      1.04732313	      0.21260808	      0.32784291	      0.06277888	      0.36519921
      1.04742240	      0.21260807	      0.32784308	      0.06277907	      0.36520924
      1.04752167	      0.21260805	      0.32784326	      0.06277927	      0.36521926
      1.04762095	      0.21260804	      0.32784343	      0.06277946	      0.36522926
      1.04772022	      0.21260802	      0.32784361	      0.06277965	      0.36523926
      1.04781949	      0.21260801	      0.32784378	      0.06277984	      0.36524925
      1.04791877	      0.21260799	      0.32784396	      0.06278003	      0.36525923
      1.04801804	      0.21260798	      0.32784414	      0.06278022	      0.36526921
      1.04811731	      0.21260796	      0.32784431	      0.06278041	      0.36527917
      1.04821659	      0.21260795	      0.32784449	      0.06278060	      0.36528912
      1.04831586	      0.21260794	      0.32784467	      0.06278078	      0.36529907
      1.04841513	      0.21260792	      0.32784484	      0.06278097	      0.36530900
      1.04851440	      0.21260791	      0.32784502	      0.06278115	      0.36531893
      1.04861368	      0.21260789	      0.32784520	      0.06278133	      0.36532885
      1.04871295	      0.21260788	      0.32784538	      0.06278151	      0.36533875
      1.04881222	      0.21260786	      0.32784556	      0.06278169	      0.36534865
      1.04891150	      0.21260785	      0.32784574	      0.06278187	      0.36535854
      1.04901077	      0.21260783	      0.32784592	      0.06278205	      0.36536842
      1.04911004	      0.21260782	      0.32784610	      0.06278223	      0.36537829
      1.04920932	      0.21260781	      0.32784628	      0.06278240	      0.36538815
      1.04930859	      0.21260779	      0.32784646	      0.06278258	      0.36539801
      1.04940786	      0.21260778	      0.32784664	      0.06278275	      0.36540785
      1.04950714	      0.21260776	      0.32784682	      0.06278292	      0.36541769
      1.04960641	      0.21260775	      0.32784700	      0.06278309	      0.36542751
      1.04969536	      0.21260774	      0.32784717	      0.06278324	      0.36543631
      1.04978432	      0.21260772	      0.32784733	      0.06278340	      0.36544510
      1.04989272	      0.21260771	      0.32784753	      0.06278358	      0.36545580
      1.05000112	      0.21260769	      0.32784773	      0.06278376	      0.36546649
      1.05009201	      0.21260768	      0.32784790	      0.06278391	      0.36547544
      1.05018290	      0.21260767	      0.32784807	      0.06278406	      0.36548439
      1.05027378	      0.21260765	      0.32784824	      0.06278421	      0.36549333
      1.05039760	      0.21260764	      0.32784847	      0.06278441	      0.36550549
      1.05048927	      0.21260762	      0.32784864	      0.06278456	      0.36551449
      1.05058094	      0.21260761	      0.32784881	      0.06278471	      0.36552348
      1.05069179	      0.21260759	      0.32784901	      0.06278489	      0.36553434
      1.05079035	      0.21260758	      0.32784920	      0.06278504	      0.36554399
      1.05088891	      0.21260757	      0.32784938	      0.06278520	      0.36555363
      1.05098746	      0.21260755	      0.32784957	      0.06278535	      0.36556326
      1.05108602	      0.21260754	      0.32784975	      0.06278550	      0.36557288
      1.05118458	      0.21260752	      0.32784994	      0.06278566	      0.36558249
      1.05128314	      0.21260751	      0.32785013	      0.06278581	      0.36559209
      1.05138169	      0.21260750	      0.32785031	      0.06278595	      0.36560168
      1.05148025	      0.21260748	      0.32785050	      0.06278610	      0.36561127
      1.05157881	      0.21260747	      0.32785069	      0.06278625	      0.36562084
      1.05167737	      0.21260746	      0.32785087	      0.06278640	      0.36563041
      1.05177592	      0.21260744	      0.32785106	      0.06278654	      0.36563997
      1.05187448	      0.21260743	      0.32785125	      0.06278668	      0.36564952
      1.05197304	      0.21260741	      0.32785144	      0.06278683	      0.36565906
      1.05207160	      0.21260740	      0.32785163	      0.06278697	      0.36566859
      1.05217016	      0.21260739	      0.32785182	      0.06278711	      0.36567811
      1.05226871	      0.21260737	      0.32785201	      0.06278725	      0.36568763
      1.05236727	      0.21260736	      0.32785219	      0.06278739	      0.36569714
      1.05246583	      0.21260735	      0.32785238	      0.06278752	      0.36570663
      1.05256439	      0.21260733	      0.32785258	      0.06278766	      0.36571612
      1.05265217	      0.21260732	      0.32785275	      0.06278778	      0.36572456
      1.05273996	      0.21260731	      0.32785292	      0.06278790	      0.36573300
      1.05284812	      0.21260729	      0.32785313	      0.06278804	      0.36574339
      1.05295628	      0.21260728	      0.32785334	      0.06278819	      0.36575376
      1.05304615	      0.21260726	      0.32785351	      0.06278830	      0.36576238
      1.05313603	      0.21260725	      0.32785369	      0.06278842	      0.36577098
      1.05324400	      0.21260724	      0.32785390	      0.06278856	      0.36578131
      1.05335197	      0.21260722	      0.32785411	      0.06278870	      0.36579163
      1.05343867	      0.21260721	      0.32785428	      0.06278881	      0.36579991
      1.05352537	      0.21260720	      0.32785445	      0.06278892	      0.36580819
      1.05363702	      0.21260718	      0.32785467	      0.06278906	      0.36581883
      1.05374867	      0.21260717	      0.32785489	      0.06278920	      0.36582946
      1.05383303	      0.21260716	      0.32785505	      0.06278930	      0.36583749
      1.05391738	      0.21260715	      0.32785522	      0.06278940	      0.36584551
      1.05403311	      0.21260713	      0.32785545	      0.06278954	      0.36585650
      1.05414884	      0.21260711	      0.32785568	      0.06278968	      0.36586749
      1.05422971	      0.21260710	      0.32785584	      0.06278978	      0.36587515
      1.05431058	      0.21260709	      0.32785600	      0.06278987	      0.36588281
      1.05443311	      0.21260708	      0.32785625	      0.06279001	      0.36589441
      1.05453542	      0.21260706	      0.32785645	      0.06279013	      0.36590409
      1.05463772	      0.21260705	      0.32785666	      0.06279025	      0.36591375
      1.05474003	      0.21260703	      0.32785686	      0.06279036	      0.36592341
      1.05482977	      0.21260702	      0.32785704	      0.06279046	      0.36593187
      1.05491952	      0.21260701	      0.32785722	      0.06279056	      0.36594033
      1.05500926	      0.21260700	      0.32785740	      0.06279065	      0.36594877
      1.05513040	      0.21260698	      0.32785765	      0.06279078	      0.36596017
      1.05522168	      0.21260697	      0.32785783	      0.06279088	      0.36596875
      1.05531296	      0.21260696	      0.32785801	      0.06279098	      0.36597732
      1.05540424	      0.21260694	      0.32785820	      0.06279107	      0.36598588
      1.05552467	      0.21260693	      0.32785844	      0.06279120	      0.36599717
      1.05561389	      0.21260692	      0.32785862	      0.06279129	      0.36600553
      1.05570311	      0.21260690	      0.32785881	      0.06279138	      0.36601387
      1.05581357	      0.21260689	      0.32785903	      0.06279149	      0.36602420
      1.05591219	      0.21260688	      0.32785923	      0.06279158	      0.36603341
      1.05601081	      0.21260686	      0.32785943	      0.06279168	      0.36604262
      1.05610942	      0.21260685	      0.32785964	      0.06279177	      0.36605181
      1.05620804	      0.21260684	      0.32785984	      0.06279187	      0.36606100
      1.05630666	      0.21260682	      0.32786004	      0.06279196	      0.36607018
      1.05640528	      0.21260681	      0.32786024	      0.06279205	      0.36607935
      1.05649179	      0.21260680	      0.32786042	      0.06279213	      0.36608739
      1.05657830	      0.21260679	      0.32786060	      0.06279220	      0.36609543
      1.05668655	      0.21260677	      0.32786082	      0.06279230	      0.36610547
      1.05679479	      0.21260676	      0.32786105	      0.06279240	      0.36611550
      1.05688201	      0.21260675	      0.32786123	      0.06279247	      0.36612358
      1.05696923	      0.21260674	      0.32786141	      0.06279254	      0.36613165
      1.05707893	      0.21260672	      0.32786164	      0.06279264	      0.36614180
      1.05718863	      0.21260671	      0.32786186	      0.06279273	      0.36615193
      1.05727178	      0.21260670	      0.32786204	      0.06279280	      0.36615961
      1.05735494	      0.21260669	      0.32786221	      0.06279286	      0.36616728
      1.05747057	      0.21260667	      0.32786245	      0.06279295	      0.36617794
      1.05758621	      0.21260666	      0.32786269	      0.06279305	      0.36618859
      1.05766520	      0.21260665	      0.32786286	      0.06279311	      0.36619585
      1.05774419	      0.21260664	      0.32786302	      0.06279317	      0.36620312
      1.05786891	      0.21260662	      0.32786329	      0.06279326	      0.36621457
      1.05796981	      0.21260661	      0.32786350	      0.06279333	      0.36622383
      1.05807070	      0.21260659	      0.32786371	      0.06279341	      0.36623309
      1.05817160	      0.21260658	      0.32786392	      0.06279348	      0.36624233
      1.05827249	      0.21260657	      0.32786414	      0.06279355	      0.36625157
      1.05835771	      0.21260656	      0.32786432	      0.06279361	      0.36625936
      1.05844293	      0.21260654	      0.32786450	      0.06279367	      0.36626715
      1.05855233	      0.21260653	      0.32786473	      0.06279374	      0.36627715
      1.05866174	      0.21260652	      0.32786496	      0.06279381	      0.36628713
      1.05874732	      0.21260651	      0.32786514	      0.06279386	      0.36629494
      1.05883289	      0.21260649	      0.32786532	      0.06279392	      0.36630273
      1.05894386	      0.21260648	      0.32786556	      0.06279399	      0.36631284
      1.05905482	      0.21260647	      0.32786580	      0.06279405	      0.36632293
      1.05913676	      0.21260646	      0.32786597	      0.06279410	      0.36633038
      1.05921870	      0.21260644	      0.32786615	      0.06279415	      0.36633782
      1.05933529	      0.21260643	      0.32786640	      0.06279422	      0.36634841
      1.05943549	      0.21260642	      0.32786661	      0.06279427	      0.36635749
      1.05953569	      0.21260640	      0.32786683	      0.06279433	      0.36636657
      1.05963589	      0.21260639	      0.32786704	      0.06279438	      0.36637564
      1.05972598	      0.21260638	      0.32786724	      0.06279443	      0.36638380
      1.05981607	      0.21260637	      0.32786743	      0.06279448	      0.36639194
      1.05990617	      0.21260636	      0.32786762	      0.06279452	      0.36640008
      1.06002070	      0.21260634	      0.32786787	      0.06279458	      0.36641042
      1.06011199	      0.21260633	      0.32786807	      0.06279462	      0.36641865
      1.06020328	      0.21260632	      0.32786827	      0.06279467	      0.36642688
      1.06029457	      0.21260631	      0.32786846	      0.06279471	      0.36643510
      1.06040865	      0.21260629	      0.32786871	      0.06279476	      0.36644537
      1.06049827	      0.21260628	      0.32786891	      0.06279480	      0.36645343
      1.06058789	      0.21260627	      0.32786910	      0.06279484	      0.36646149
      1.06067751	      0.21260626	      0.32786930	      0.06279487	      0.36646953
      1.06079674	      0.21260624	      0.32786956	      0.06279492	      0.36648023
      1.06088545	      0.21260623	      0.32786975	      0.06279496	      0.36648819
      1.06097416	      0.21260622	      0.32786994	      0.06279499	      0.36649613
      1.06108264	      0.21260621	      0.32787018	      0.06279503	      0.36650585
      1.06117938	      0.21260620	      0.32787039	      0.06279506	      0.36651450
      1.06127612	      0.21260618	      0.32787060	      0.06279510	      0.36652315
      1.06137286	      0.21260617	      0.32787082	      0.06279513	      0.36653179
      1.06146961	      0.21260616	      0.32787103	      0.06279516	      0.36654043
      1.06156635	      0.21260615	      0.32787124	      0.06279519	      0.36654906
      1.06166309	      0.21260614	      0.32787145	      0.06279522	      0.36655768
      1.06175983	      0.21260612	      0.32787167	      0.06279525	      0.36656630
      1.06185657	      0.21260611	      0.32787188	      0.06279527	      0.36657491
      1.06195332	      0.21260610	      0.32787209	      0.06279530	      0.36658351
      1.06203910	      0.21260609	      0.32787228	      0.06279532	      0.36659114
      1.06212489	      0.21260608	      0.32787247	      0.06279534	      0.36659876
      1.06223082	      0.21260607	      0.32787271	      0.06279537	      0.36660816
      1.06233675	      0.21260605	      0.32787294	      0.06279539	      0.36661755
      1.06242417	      0.21260604	      0.32787314	      0.06279541	      0.36662530
      1.06251159	      0.21260603	      0.32787333	      0.06279543	      0.36663304
      1.06261778	      0.21260602	      0.32787357	      0.06279545	      0.36664244
      1.06272398	      0.21260600	      0.32787380	      0.06279547	      0.36665184
      1.06280811	      0.21260599	      0.32787399	      0.06279548	      0.36665927
      1.06289224	      0.21260598	      0.32787418	      0.06279549	      0.36666670
      1.06300253	      0.21260597	      0.32787442	      0.06279551	      0.36667644
      1.06311283	      0.21260596	      0.32787467	      0.06279552	      0.36668617
      1.06319422	      0.21260595	      0.32787485	      0.06279553	      0.36669334
      1.06327562	      0.21260594	      0.32787503	      0.06279554	      0.36670051
      1.06339092	      0.21260592	      0.32787529	      0.06279556	      0.36671066
      1.06348984	      0.21260591	      0.32787551	      0.06279556	      0.36671936
      1.06358876	      0.21260590	      0.32787574	      0.06279557	      0.36672805
      1.06368768	      0.21260589	      0.32787596	      0.06279558	      0.36673674
      1.06378661	      0.21260587	      0.32787618	      0.06279558	      0.36674542
      1.06387157	      0.21260586	      0.32787637	      0.06279559	      0.36675288
      1.06395653	      0.21260585	      0.32787656	      0.06279559	      0.36676033
      1.06406343	      0.21260584	      0.32787680	      0.06279559	      0.36676969
      1.06417032	      0.21260583	      0.32787704	      0.06279559	      0.36677905
      1.06425531	      0.21260582	      0.32787724	      0.06279559	      0.36678648
      1.06434029	      0.21260581	      0.32787743	      0.06279559	      0.36679391
      1.06444908	      0.21260579	      0.32787767	      0.06279559	      0.36680342
      1.06455787	      0.21260578	      0.32787792	      0.06279559	      0.36681291
      1.06463912	      0.21260577	      0.32787810	      0.06279559	      0.36682000
      1.06472038	      0.21260576	      0.32787829	      0.06279558	      0.36682709
      1.06483491	      0.21260575	      0.32787855	      0.06279557	      0.36683707
      1.06493342	      0.21260574	      0.32787877	      0.06279557	      0.36684565
      1.06503193	      0.21260572	      0.32787900	      0.06279556	      0.36685422
      1.06513043	      0.21260571	      0.32787922	      0.06279555	      0.36686279
      1.06522894	      0.21260570	      0.32787944	      0.06279554	      0.36687135
      1.06531387	      0.21260569	      0.32787964	      0.06279553	      0.36687872
      1.06539881	      0.21260568	      0.32787983	      0.06279552	      0.36688610
      1.06550495	      0.21260567	      0.32788007	      0.06279550	      0.36689530
      1.06561109	      0.21260566	      0.32788032	      0.06279549	      0.36690451
      1.06569626	      0.21260565	      0.32788051	      0.06279547	      0.36691188
      1.06578142	      0.21260564	      0.32788070	      0.06279546	      0.36691926
      1.06588911	      0.21260562	      0.32788095	      0.06279544	      0.36692857
      1.06599680	      0.21260561	      0.32788120	      0.06279542	      0.36693789
      1.06607849	      0.21260560	      0.32788138	      0.06279540	      0.36694495
      1.06616018	      0.21260559	      0.32788157	      0.06279538	      0.36695200
      1.06627300	      0.21260558	      0.32788183	      0.06279536	      0.36696174
      1.06638581	      0.21260556	      0.32788209	      0.06279533	      0.36697147
      1.06646391	      0.21260555	      0.32788227	      0.06279531	      0.36697820
      1.06654201	      0.21260555	      0.32788245	      0.06279529	      0.36698493
      1.06666236	      0.21260553	      0.32788272	      0.06279526	      0.36699529
      1.06676147	      0.21260552	      0.32788295	      0.06279523	      0.36700382
      1.06686057	      0.21260551	      0.32788318	      0.06279520	      0.36701234
      1.06695968	      0.21260550	      0.32788341	      0.06279517	      0.36702085
      1.06704809	      0.21260549	      0.32788361	      0.06279515	      0.36702845
      1.06713650	      0.21260548	      0.32788382	      0.06279512	      0.36703603
      1.06722490	      0.21260546	      0.32788402	      0.06279509	      0.36704362
      1.06733828	      0.21260545	      0.32788428	      0.06279505	      0.36705334
      1.06742804	      0.21260544	      0.32788449	      0.06279502	      0.36706103
      1.06751780	      0.21260543	      0.32788470	      0.06279499	      0.36706871
      1.06760756	      0.21260542	      0.32788490	      0.06279495	      0.36707639
      1.06771997	      0.21260541	      0.32788517	      0.06279491	      0.36708601
      1.06780815	      0.21260540	      0.32788537	      0.06279488	      0.36709354
      1.06789634	      0.21260539	      0.32788557	      0.06279484	      0.36710108
      1.06798452	      0.21260538	      0.32788578	      0.06279480	      0.36710860
      1.06810164	      0.21260536	      0.32788605	      0.06279476	      0.36711860
      1.06818912	      0.21260535	      0.32788625	      0.06279472	      0.36712606
      1.06827660	      0.21260534	      0.32788646	      0.06279468	      0.36713351
      1.06838314	      0.21260533	      0.32788670	      0.06279463	      0.36714258
      1.06847797	      0.21260532	      0.32788692	      0.06279459	      0.36715066
      1.06857280	      0.21260531	      0.32788714	      0.06279454	      0.36715872
      1.06866762	      0.21260530	      0.32788736	      0.06279450	      0.36716678
      1.06876245	      0.21260529	      0.32788759	      0.06279445	      0.36717484
      1.06885728	      0.21260528	      0.32788781	      0.06279440	      0.36718290
      1.06895211	      0.21260526	      0.32788803	      0.06279435	      0.36719094
      1.06904693	      0.21260525	      0.32788825	      0.06279430	      0.36719899
      1.06914176	      0.21260524	      0.32788847	      0.06279425	      0.36720703
      1.06923659	      0.21260523	      0.32788869	      0.06279420	      0.36721506
      1.06933141	      0.21260522	      0.32788891	      0.06279415	      0.36722309
      1.06942624	      0.21260521	      0.32788913	      0.06279409	      0.36723112
      1.06952107	      0.21260520	      0.32788935	      0.06279404	      0.36723914
      1.06960634	      0.21260519	      0.32788955	      0.06279399	      0.36724635
      1.06969161	      0.21260518	      0.32788975	      0.06279394	      0.36725355
      1.06979459	      0.21260517	      0.32788999	      0.06279388	      0.36726225
      1.06989756	      0.21260516	      0.32789023	      0.06279381	      0.36727094
      1.06998439	      0.21260515	      0.32789044	      0.06279376	      0.36727827
      1.07007122	      0.21260514	      0.32789064	      0.06279370	      0.36728559
      1.07015804	      0.21260513	      0.32789084	      0.06279365	      0.36729290
      1.07027558	      0.21260511	      0.32789112	      0.06279357	      0.36730280
      1.07036334	      0.21260510	      0.32789133	      0.06279351	      0.36731019
      1.07045111	      0.21260509	      0.32789153	      0.06279345	      0.36731757
      1.07055649	      0.21260508	      0.32789178	      0.06279338	      0.36732643
      1.07065033	      0.21260507	      0.32789200	      0.06279332	      0.36733432
      1.07074418	      0.21260506	      0.32789222	      0.06279325	      0.36734220
      1.07083802	      0.21260505	      0.32789244	      0.06279318	      0.36735008
      1.07093187	      0.21260504	      0.32789266	      0.06279312	      0.36735796
      1.07102571	      0.21260503	      0.32789288	      0.06279305	      0.36736582
      1.07111955	      0.21260502	      0.32789310	      0.06279298	      0.36737369
      1.07121340	      0.21260501	      0.32789332	      0.06279291	      0.36738155
      1.07130724	      0.21260500	      0.32789354	      0.06279284	      0.36738941
      1.07140109	      0.21260499	      0.32789376	      0.06279276	      0.36739726
      1.07149493	      0.21260498	      0.32789398	      0.06279269	      0.36740511
      1.07158878	      0.21260497	      0.32789420	      0.06279262	      0.36741296
      1.07168262	      0.21260496	      0.32789442	      0.06279254	      0.36742080
      1.07177646	      0.21260495	      0.32789465	      0.06279247	      0.36742863
      1.07187031	      0.21260493	      0.32789487	      0.06279239	      0.36743647
      1.07196415	      0.21260492	      0.32789509	      0.06279231	      0.36744429
      1.07205800	      0.21260491	      0.32789531	      0.06279223	      0.36745212
      1.07215184	      0.21260490	      0.32789553	      0.06279216	      0.36745994
      1.07224569	      0.21260489	      0.32789575	      0.06279208	      0.36746776
      1.07233953	      0.21260488	      0.32789597	      0.06279199	      0.36747557
      1.07243338	      0.21260487	      0.32789619	      0.06279191	      0.36748338
      1.07252722	      0.21260486	      0.32789641	      0.06279183	      0.36749118
      1.07262106	      0.21260485	      0.32789664	      0.06279175	      0.36749898
      1.07271491	      0.21260484	      0.32789686	      0.06279166	      0.36750678
      1.07280875	      0.21260483	      0.32789708	      0.06279158	      0.36751457
      1.07290260	      0.21260482	      0.32789730	      0.06279149	      0.36752236
      1.07299644	      0.21260481	      0.32789752	      0.06279140	      0.36753015
      1.07309029	      0.21260480	      0.32789774	      0.06279131	      0.36753793
      1.07318413	      0.21260479	      0.32789796	      0.06279123	      0.36754571
      1.07327798	      0.21260478	      0.32789819	      0.06279114	      0.36755348
      1.07336227	      0.21260477	      0.32789838	      0.06279105	      0.36756046
      1.07344656	      0.21260476	      0.32789858	      0.06279097	      0.36756744
      1.07354898	      0.21260475	      0.32789883	      0.06279087	      0.36757591
      1.07365140	      0.21260474	      0.32789907	      0.06279077	      0.36758438
      1.07373757	      0.21260473	      0.32789927	      0.06279068	      0.36759150
      1.07382375	      0.21260472	      0.32789947	      0.06279060	      0.36759861
      1.07390992	      0.21260471	      0.32789968	      0.06279051	      0.36760573
      1.07402654	      0.21260470	      0.32789995	      0.06279039	      0.36761535
      1.07411348	      0.21260469	      0.32790016	      0.06279030	      0.36762252
      1.07420043	      0.21260468	      0.32790036	      0.06279021	      0.36762969
      1.07430508	      0.21260467	      0.32790061	      0.06279010	      0.36763831
      1.07439837	      0.21260466	      0.32790083	      0.06279000	      0.36764599
      1.07449166	      0.21260465	      0.32790105	      0.06278990	      0.36765367
      1.07458495	      0.21260464	      0.32790127	      0.06278980	      0.36766135
      1.07467824	      0.21260463	      0.32790149	      0.06278970	      0.36766902
      1.07477153	      0.21260462	      0.32790171	      0.06278959	      0.36767669
      1.07486482	      0.21260461	      0.32790193	      0.06278949	      0.36768436
      1.07495812	      0.21260460	      0.32790215	      0.06278939	      0.36769202
      1.07505141	      0.21260459	      0.32790238	      0.06278928	      0.36769967
      1.07514470	      0.21260458	      0.32790260	      0.06278918	      0.36770733
      1.07523799	      0.21260457	      0.32790282	      0.06278907	      0.36771498
      1.07533128	      0.21260456	      0.32790304	      0.06278896	      0.36772263
      1.07542457	      0.21260455	      0.32790326	      0.06278885	      0.36773027
      1.07551786	      0.21260454	      0.32790348	      0.06278874	      0.36773791
      1.07561115	      0.21260453	      0.32790370	      0.06278863	      0.36774554
      1.07570444	      0.21260452	      0.32790392	      0.06278852	      0.36775318
      1.07579774	      0.21260451	      0.32790414	      0.06278841	      0.36776081
      1.07589103	      0.21260450	      0.32790436	      0.06278830	      0.36776843
      1.07598432	      0.21260449	      0.32790458	      0.06278819	      0.36777605
      1.07607761	      0.21260448	      0.32790480	      0.06278807	      0.36778367
      1.07617090	      0.21260447	      0.32790502	      0.06278796	      0.36779129
      1.07626419	      0.21260446	      0.32790524	      0.06278784	      0.36779890
      1.07635748	      0.21260445	      0.32790546	      0.06278773	      0.36780651
      1.07644062	      0.21260444	      0.32790566	      0.06278762	      0.36781329
      1.07652377	      0.21260443	      0.32790585	      0.06278752	      0.36782006
      1.07662654	      0.21260442	      0.32790610	      0.06278739	      0.36782843
      1.07672932	      0.21260441	      0.32790634	      0.06278726	      0.36783680
      1.07681370	      0.21260440	      0.32790654	      0.06278715	      0.36784367
      1.07689807	      0.21260439	      0.32790674	      0.06278704	      0.36785053
      1.07700171	      0.21260438	      0.32790698	      0.06278690	      0.36785896
      1.07710535	      0.21260437	      0.32790723	      0.06278677	      0.36786738
      1.07718602	      0.21260436	      0.32790742	      0.06278666	      0.36787393
      1.07726670	      0.21260435	      0.32790761	      0.06278655	      0.36788048
      1.07737535	      0.21260434	      0.32790786	      0.06278641	      0.36788930
      1.07748401	      0.21260433	      0.32790812	      0.06278626	      0.36789811
      1.07756117	      0.21260432	      0.32790830	      0.06278616	      0.36790437
      1.07763834	      0.21260431	      0.32790848	      0.06278605	      0.36791062
      1.07775405	      0.21260430	      0.32790876	      0.06278589	      0.36792000
      1.07785012	      0.21260429	      0.32790898	      0.06278576	      0.36792778
      1.07794619	      0.21260428	      0.32790921	      0.06278563	      0.36793556
      1.07804226	      0.21260427	      0.32790943	      0.06278549	      0.36794333
      1.07813833	      0.21260426	      0.32790966	      0.06278536	      0.36795110
      1.07822123	      0.21260425	      0.32790986	      0.06278524	      0.36795780
      1.07830414	      0.21260424	      0.32791005	      0.06278512	      0.36796450
      1.07840704	      0.21260423	      0.32791029	      0.06278498	      0.36797281
      1.07850994	      0.21260422	      0.32791053	      0.06278483	      0.36798112
      1.07859337	      0.21260421	      0.32791073	      0.06278471	      0.36798785
      1.07867680	      0.21260421	      0.32791093	      0.06278459	      0.36799458
      1.07878068	      0.21260419	      0.32791117	      0.06278444	      0.36800295
      1.07888456	      0.21260418	      0.32791142	      0.06278428	      0.36801133
      1.07896513	      0.21260418	      0.32791160	      0.06278416	      0.36801782
      1.07904571	      0.21260417	      0.32791179	      0.06278404	      0.36802431
      1.07915350	      0.21260416	      0.32791205	      0.06278388	      0.36803298
      1.07926129	      0.21260414	      0.32791230	      0.06278372	      0.36804166
      1.07933921	      0.21260414	      0.32791248	      0.06278360	      0.36804792
      1.07941714	      0.21260413	      0.32791267	      0.06278349	      0.36805419
      1.07952995	      0.21260412	      0.32791293	      0.06278331	      0.36806325
      1.07962611	      0.21260411	      0.32791316	      0.06278317	      0.36807098
      1.07972226	      0.21260410	      0.32791338	      0.06278302	      0.36807870
      1.07981841	      0.21260409	      0.32791361	      0.06278287	      0.36808641
      1.07990442	      0.21260408	      0.32791381	      0.06278274	      0.36809331
      1.07999044	      0.21260407	      0.32791401	      0.06278260	      0.36810021
      1.08007645	      0.21260406	      0.32791421	      0.06278247	      0.36810710
      1.08018709	      0.21260405	      0.32791447	      0.06278229	      0.36811597
      1.08027424	      0.21260404	      0.32791467	      0.06278216	      0.36812295
      1.08036139	      0.21260403	      0.32791488	      0.06278202	      0.36812993
      1.08044854	      0.21260402	      0.32791508	      0.06278188	      0.36813690
      1.08055901	      0.21260401	      0.32791534	      0.06278170	      0.36814574
      1.08064446	      0.21260400	      0.32791554	      0.06278156	      0.36815257
      1.08072992	      0.21260400	      0.32791574	      0.06278142	      0.36815940
      1.08083250	      0.21260399	      0.32791598	      0.06278126	      0.36816760
      1.08093508	      0.21260397	      0.32791622	      0.06278109	      0.36817579
      1.08101363	      0.21260397	      0.32791640	      0.06278096	      0.36818206
      1.08109217	      0.21260396	      0.32791658	      0.06278083	      0.36818833
      1.08120188	      0.21260395	      0.32791684	      0.06278065	      0.36819708
      1.08129795	      0.21260394	      0.32791706	      0.06278049	      0.36820474
      1.08139402	      0.21260393	      0.32791729	      0.06278033	      0.36821240
      1.08149010	      0.21260392	      0.32791751	      0.06278016	      0.36822005
      1.08157422	      0.21260391	      0.32791771	      0.06278002	      0.36822675
      1.08165835	      0.21260390	      0.32791790	      0.06277988	      0.36823345
      1.08174247	      0.21260389	      0.32791810	      0.06277974	      0.36824014
      1.08185857	      0.21260388	      0.32791837	      0.06277954	      0.36824937
      1.08194437	      0.21260387	      0.32791857	      0.06277939	      0.36825620
      1.08203017	      0.21260387	      0.32791876	      0.06277924	      0.36826302
      1.08213319	      0.21260385	      0.32791900	      0.06277906	      0.36827120
      1.08222482	      0.21260385	      0.32791922	      0.06277890	      0.36827848
      1.08231645	      0.21260384	      0.32791943	      0.06277874	      0.36828575
      1.08240808	      0.21260383	      0.32791964	      0.06277858	      0.36829302
      1.08249971	      0.21260382	      0.32791985	      0.06277842	      0.36830029
      1.08259134	      0.21260381	      0.32792006	      0.06277826	      0.36830756
      1.08268298	      0.21260380	      0.32792028	      0.06277810	      0.36831482
      1.08277461	      0.21260379	      0.32792049	      0.06277793	      0.36832208
      1.08286624	      0.21260378	      0.32792070	      0.06277777	      0.36832934
      1.08295787	      0.21260377	      0.32792091	      0.06277761	      0.36833659
      1.08304950	      0.21260376	      0.32792112	      0.06277744	      0.36834384
      1.08314113	      0.21260376	      0.32792133	      0.06277727	      0.36835109
      1.08323276	      0.21260375	      0.32792155	      0.06277711	      0.36835834
      1.08332439	      0.21260374	      0.32792176	      0.06277694	      0.36836558
      1.08341602	      0.21260373	      0.32792197	      0.06277677	      0.36837282
      1.08350765	      0.21260372	      0.32792218	      0.06277660	      0.36838006
      1.08359929	      0.21260371	      0.32792239	      0.06277644	      0.36838730
      1.08369092	      0.21260370	      0.32792260	      0.06277627	      0.36839453
      1.08378255	      0.21260369	      0.32792281	      0.06277610	      0.36840176
      1.08387418	      0.21260368	      0.32792302	      0.06277592	      0.36840898
      1.08396581	      0.21260367	      0.32792323	      0.06277575	      0.36841621
      1.08405744	      0.21260367	      0.32792344	      0.06277558	      0.36842343
      1.08414907	      0.21260366	      0.32792365	      0.06277541	      0.36843065
      1.08424070	      0.21260365	      0.32792386	      0.06277524	      0.36843786
      1.08433233	      0.21260364	      0.32792407	      0.06277506	      0.36844508
      1.08442396	      0.21260363	      0.32792428	      0.06277489	      0.36845229
      1.08451560	      0.21260362	      0.32792449	      0.06277471	      0.36845950
      1.08460723	      0.21260361	      0.32792470	      0.06277454	      0.36846670
      1.08469886	      0.21260360	      0.32792491	      0.06277436	      0.36847390
      1.08479049	      0.21260359	      0.32792512	      0.06277418	      0.36848110
      1.08488212	      0.21260359	      0.32792533	      0.06277400	      0.36848830
      1.08497375	      0.21260358	      0.32792554	      0.06277383	      0.36849550
      1.08506538	      0.21260357	      0.32792575	      0.06277365	      0.36850269
      1.08515701	      0.21260356	      0.32792596	      0.06277347	      0.36850988
      1.08524864	      0.21260355	      0.32792616	      0.06277329	      0.36851706
      1.08534028	      0.21260354	      0.32792637	      0.06277311	      0.36852425
      1.08542211	      0.21260353	      0.32792656	      0.06277295	      0.36853066
      1.08550395	      0.21260353	      0.32792674	      0.06277278	      0.36853707
      1.08560447	      0.21260352	      0.32792697	      0.06277258	      0.36854494
      1.08570499	      0.21260351	      0.32792720	      0.06277238	      0.36855281
      1.08578910	      0.21260350	      0.32792739	      0.06277222	      0.36855939
      1.08587321	      0.21260349	      0.32792758	      0.06277205	      0.36856597
      1.08595732	      0.21260348	      0.32792777	      0.06277188	      0.36857255
      1.08607165	      0.21260347	      0.32792803	      0.06277165	      0.36858149
      1.08615626	      0.21260346	      0.32792822	      0.06277147	      0.36858810
      1.08624087	      0.21260346	      0.32792841	      0.06277130	      0.36859471
      1.08634345	      0.21260345	      0.32792865	      0.06277109	      0.36860272
      1.08643494	      0.21260344	      0.32792885	      0.06277091	      0.36860986
      1.08652643	      0.21260343	      0.32792906	      0.06277072	      0.36861700
      1.08661792	      0.21260342	      0.32792926	      0.06277053	      0.36862414
      1.08670941	      0.21260341	      0.32792947	      0.06277034	      0.36863127
      1.08680090	      0.21260340	      0.32792968	      0.06277015	      0.36863840
      1.08689239	      0.21260340	      0.32792988	      0.06276996	      0.36864553
      1.08698388	      0.21260339	      0.32793009	      0.06276977	      0.36865266
      1.08707537	      0.21260338	      0.32793029	      0.06276958	      0.36865978
      1.08716686	      0.21260337	      0.32793050	      0.06276939	      0.36866690
      1.08725835	      0.21260336	      0.32793070	      0.06276920	      0.36867402
      1.08734984	      0.21260335	      0.32793091	      0.06276900	      0.36868113
      1.08744133	      0.21260334	      0.32793111	      0.06276881	      0.36868825
      1.08753282	      0.21260334	      0.32793132	      0.06276862	      0.36869536
      1.08761440	      0.21260333	      0.32793150	      0.06276844	      0.36870169
      1.08769598	      0.21260332	      0.32793168	      0.06276827	      0.36870803
      1.08779606	      0.21260331	      0.32793191	      0.06276806	      0.36871580
      1.08789614	      0.21260330	      0.32793213	      0.06276784	      0.36872357
      1.08797989	      0.21260329	      0.32793232	      0.06276766	      0.36873006
      1.08806364	      0.21260329	      0.32793250	      0.06276748	      0.36873656
      1.08814739	      0.21260328	      0.32793269	      0.06276730	      0.36874305
      1.08826136	      0.21260327	      0.32793294	      0.06276705	      0.36875188
      1.08834560	      0.21260326	      0.32793313	      0.06276687	      0.36875841
      1.08842984	      0.21260325	      0.32793332	      0.06276669	      0.36876493
      1.08853205	      0.21260324	      0.32793354	      0.06276646	      0.36877285
      1.08862321	      0.21260323	      0.32793374	      0.06276626	      0.36877990
      1.08871437	      0.21260323	      0.32793395	      0.06276606	      0.36878695
      1.08880554	      0.21260322	      0.32793415	      0.06276586	      0.36879400
      1.08889670	      0.21260321	      0.32793435	      0.06276566	      0.36880105
      1.08898786	      0.21260320	      0.32793455	      0.06276546	      0.36880810
      1.08907902	      0.21260319	      0.32793475	      0.06276526	      0.36881514
      1.08917018	      0.21260318	      0.32793495	      0.06276505	      0.36882218
      1.08926134	      0.21260318	      0.32793515	      0.06276485	      0.36882921
      1.08935250	      0.21260317	      0.32793535	      0.06276465	      0.36883625
      1.08944367	      0.21260316	      0.32793555	      0.06276444	      0.36884328
      1.08953483	      0.21260315	      0.32793576	      0.06276424	      0.36885031
      1.08962599	      0.21260314	      0.32793596	      0.06276403	      0.36885734
      1.08970769	      0.21260314	      0.32793613	      0.06276385	      0.36886363
      1.08978939	      0.21260313	      0.32793631	      0.06276366	      0.36886993
      1.08988899	      0.21260312	      0.32793653	      0.06276344	      0.36887760
      1.08998858	      0.21260311	      0.32793675	      0.06276321	      0.36888527
      1.09007106	      0.21260310	      0.32793693	      0.06276302	      0.36889161
      1.09015354	      0.21260309	      0.32793711	      0.06276284	      0.36889796
      1.09025432	      0.21260309	      0.32793733	      0.06276260	      0.36890571
      1.09035510	      0.21260308	      0.32793755	      0.06276237	      0.36891345
      1.09043398	      0.21260307	      0.32793772	      0.06276219	      0.36891952
      1.09051286	      0.21260306	      0.32793789	      0.06276201	      0.36892558
      1.09061860	      0.21260305	      0.32793812	      0.06276177	      0.36893370
      1.09072433	      0.21260304	      0.32793835	      0.06276152	      0.36894181
      1.09079959	      0.21260304	      0.32793852	      0.06276135	      0.36894759
      1.09087485	      0.21260303	      0.32793868	      0.06276117	      0.36895336
      1.09098782	      0.21260302	      0.32793892	      0.06276091	      0.36896202
      1.09108131	      0.21260301	      0.32793913	      0.06276069	      0.36896919
      1.09117480	      0.21260300	      0.32793933	      0.06276047	      0.36897635
      1.09126829	      0.21260300	      0.32793953	      0.06276025	      0.36898352
      1.09136178	      0.21260299	      0.32793973	      0.06276003	      0.36899068
      1.09144371	      0.21260298	      0.32793991	      0.06275984	      0.36899695
      1.09152564	      0.21260297	      0.32794009	      0.06275964	      0.36900322
      1.09162463	      0.21260296	      0.32794030	      0.06275941	      0.36901079
      1.09172362	      0.21260295	      0.32794051	      0.06275917	      0.36901836
      1.09180623	      0.21260295	      0.32794069	      0.06275898	      0.36902467
      1.09188883	      0.21260294	      0.32794087	      0.06275878	      0.36903099
      1.09198833	      0.21260293	      0.32794108	      0.06275854	      0.36903859
      1.09208783	      0.21260292	      0.32794129	      0.06275830	      0.36904618
      1.09216823	      0.21260292	      0.32794147	      0.06275811	      0.36905232
      1.09224862	      0.21260291	      0.32794164	      0.06275792	      0.36905846
      1.09235083	      0.21260290	      0.32794186	      0.06275767	      0.36906625
      1.09245304	      0.21260289	      0.32794207	      0.06275742	      0.36907405
      1.09253156	      0.21260288	      0.32794224	      0.06275723	      0.36908003
      1.09261008	      0.21260288	      0.32794241	      0.06275704	      0.36908602
      1.09271543	      0.21260287	      0.32794263	      0.06275679	      0.36909404
      1.09282077	      0.21260286	      0.32794286	      0.06275653	      0.36910207
      1.09289667	      0.21260285	      0.32794302	      0.06275634	      0.36910784
      1.09297256	      0.21260285	      0.32794318	      0.06275616	      0.36911362
      1.09308273	      0.21260284	      0.32794341	      0.06275589	      0.36912200
      1.09317678	      0.21260283	      0.32794361	      0.06275566	      0.36912915
      1.09327084	      0.21260282	      0.32794381	      0.06275543	      0.36913630
      1.09336490	      0.21260281	      0.32794401	      0.06275519	      0.36914345
      1.09344808	      0.21260280	      0.32794418	      0.06275499	      0.36914977
      1.09353127	      0.21260280	      0.32794436	      0.06275478	      0.36915609
      1.09361446	      0.21260279	      0.32794454	      0.06275458	      0.36916240
      1.09372501	      0.21260278	      0.32794477	      0.06275430	      0.36917079
      1.09380941	      0.21260277	      0.32794495	      0.06275409	      0.36917719
      1.09389380	      0.21260277	      0.32794512	      0.06275388	      0.36918359
      1.09397820	      0.21260276	      0.32794530	      0.06275367	      0.36918999
      1.09408879	      0.21260275	      0.32794553	      0.06275339	      0.36919837
      1.09417130	      0.21260274	      0.32794570	      0.06275319	      0.36920462
      1.09425381	      0.21260273	      0.32794588	      0.06275298	      0.36921087
      1.09435546	      0.21260273	      0.32794609	      0.06275272	      0.36921857
      1.09444680	      0.21260272	      0.32794628	      0.06275249	      0.36922548
      1.09453814	      0.21260271	      0.32794647	      0.06275226	      0.36923239
      1.09462948	      0.21260270	      0.32794666	      0.06275203	      0.36923930
      1.09472083	      0.21260270	      0.32794685	      0.06275180	      0.36924620
      1.09481217	      0.21260269	      0.32794704	      0.06275157	      0.36925310
      1.09489307	      0.21260268	      0.32794721	      0.06275136	      0.36925922
      1.09497397	      0.21260267	      0.32794738	      0.06275115	      0.36926533
      1.09507259	      0.21260267	      0.32794758	      0.06275090	      0.36927277
      1.09517120	      0.21260266	      0.32794778	      0.06275065	      0.36928021
      1.09525377	      0.21260265	      0.32794795	      0.06275044	      0.36928644
      1.09533633	      0.21260264	      0.32794813	      0.06275022	      0.36929267
      1.09541889	      0.21260264	      0.32794830	      0.06275001	      0.36929889
      1.09553187	      0.21260263	      0.32794853	      0.06274972	      0.36930741
      1.09561492	      0.21260262	      0.32794870	      0.06274951	      0.36931367
      1.09569798	      0.21260261	      0.32794887	      0.06274929	      0.36931992
      1.09579911	      0.21260260	      0.32794908	      0.06274903	      0.36932753
      1.09588922	      0.21260260	      0.32794926	      0.06274880	      0.36933432
      1.09597932	      0.21260259	      0.32794945	      0.06274856	      0.36934110
      1.09606943	      0.21260258	      0.32794963	      0.06274833	      0.36934787
      1.09615954	      0.21260257	      0.32794982	      0.06274809	      0.36935465
      1.09624965	      0.21260257	      0.32795000	      0.06274786	      0.36936142
      1.09633975	      0.21260256	      0.32795018	      0.06274762	      0.36936819
      1.09642986	      0.21260255	      0.32795037	      0.06274738	      0.36937496
      1.09651997	      0.21260254	      0.32795055	      0.06274715	      0.36938172
      1.09661008	      0.21260254	      0.32795073	      0.06274691	      0.36938848
      1.09670019	      0.21260253	      0.32795092	      0.06274667	      0.36939524
      1.09679029	      0.21260252	      0.32795110	      0.06274643	      0.36940200
      1.09687090	      0.21260252	      0.32795126	      0.06274622	      0.36940804
      1.09695151	      0.21260251	      0.32795143	      0.06274601	      0.36941409
      1.09704957	      0.21260250	      0.32795162	      0.06274575	      0.36942143
      1.09714764	      0.21260249	      0.32795182	      0.06274549	      0.36942878
      1.09723042	      0.21260249	      0.32795199	      0.06274527	      0.36943498
      1.09731320	      0.21260248	      0.32795216	      0.06274505	      0.36944117
      1.09739598	      0.21260247	      0.32795232	      0.06274482	      0.36944737
      1.09750674	      0.21260246	      0.32795255	      0.06274453	      0.36945565
      1.09758987	      0.21260246	      0.32795271	      0.06274431	      0.36946186
      1.09767300	      0.21260245	      0.32795288	      0.06274408	      0.36946808
      1.09777298	      0.21260244	      0.32795308	      0.06274381	      0.36947555
      1.09786281	      0.21260243	      0.32795326	      0.06274357	      0.36948226
      1.09795263	      0.21260243	      0.32795344	      0.06274333	      0.36948896
      1.09804245	      0.21260242	      0.32795362	      0.06274309	      0.36949567
      1.09813228	      0.21260241	      0.32795380	      0.06274285	      0.36950237
      1.09822210	      0.21260241	      0.32795398	      0.06274260	      0.36950907
      1.09831192	      0.21260240	      0.32795415	      0.06274236	      0.36951576
      1.09840175	      0.21260239	      0.32795433	      0.06274211	      0.36952246
      1.09849157	      0.21260238	      0.32795451	      0.06274187	      0.36952915
      1.09858139	      0.21260238	      0.32795469	      0.06274163	      0.36953584
      1.09867121	      0.21260237	      0.32795487	      0.06274138	      0.36954253
      1.09876104	      0.21260236	      0.32795505	      0.06274114	      0.36954921
      1.09884109	      0.21260236	      0.32795520	      0.06274092	      0.36955517
      1.09892114	      0.21260235	      0.32795536	      0.06274070	      0.36956112
      1.09901924	      0.21260234	      0.32795555	      0.06274043	      0.36956842
      1.09911734	      0.21260233	      0.32795575	      0.06274016	      0.36957571
      1.09919964	      0.21260233	      0.32795591	      0.06273993	      0.36958182
      1.09928193	      0.21260232	      0.32795607	      0.06273971	      0.36958793
      1.09936423	      0.21260231	      0.32795623	      0.06273948	      0.36959404
      1.09947552	      0.21260231	      0.32795645	      0.06273917	      0.36960230
      1.09955817	      0.21260230	      0.32795661	      0.06273894	      0.36960844
      1.09964081	      0.21260229	      0.32795677	      0.06273871	      0.36961457
      1.09974091	      0.21260229	      0.32795697	      0.06273844	      0.36962199
      1.09983050	      0.21260228	      0.32795714	      0.06273819	      0.36962863
      1.09992009	      0.21260227	      0.32795732	      0.06273794	      0.36963526
      1.10000968	      0.21260226	      0.32795749	      0.06273769	      0.36964190
      1.10009926	      0.21260226	      0.32795767	      0.06273744	      0.36964853
      1.10018885	      0.21260225	      0.32795784	      0.06273719	      0.36965516
      1.10027844	      0.21260224	      0.32795801	      0.06273694	      0.36966179
      1.10036803	      0.21260224	      0.32795819	      0.06273669	      0.36966841
      1.10045762	      0.21260223	      0.32795836	      0.06273644	      0.36967504
      1.10054720	      0.21260222	      0.32795853	      0.06273618	      0.36968166
      1.10063679	      0.21260222	      0.32795871	      0.06273593	      0.36968828
      1.10071701	      0.21260221	      0.32795886	      0.06273571	      0.36969420
      1.10079724	      0.21260220	      0.32795902	      0.06273548	      0.36970012
      1.10089504	      0.21260220	      0.32795920	      0.06273520	      0.36970734
      1.10099284	      0.21260219	      0.32795939	      0.06273493	      0.36971455
      1.10107364	      0.21260218	      0.32795955	      0.06273470	      0.36972051
      1.10115444	      0.21260218	      0.32795970	      0.06273447	      0.36972647
      1.10125362	      0.21260217	      0.32795989	      0.06273419	      0.36973378
      1.10135280	      0.21260216	      0.32796008	      0.06273391	      0.36974108
      1.10142998	      0.21260215	      0.32796023	      0.06273369	      0.36974677
      1.10150715	      0.21260215	      0.32796037	      0.06273347	      0.36975245
      1.10161146	      0.21260214	      0.32796057	      0.06273317	      0.36976012
      1.10171576	      0.21260213	      0.32796077	      0.06273287	      0.36976780
      1.10178915	      0.21260213	      0.32796091	      0.06273266	      0.36977319
      1.10186255	      0.21260212	      0.32796105	      0.06273245	      0.36977859
      1.10197464	      0.21260211	      0.32796126	      0.06273213	      0.36978682
      1.10206642	      0.21260211	      0.32796144	      0.06273187	      0.36979356
      1.10215821	      0.21260210	      0.32796161	      0.06273160	      0.36980030
      1.10224999	      0.21260209	      0.32796178	      0.06273134	      0.36980704
      1.10234177	      0.21260209	      0.32796195	      0.06273108	      0.36981377
      1.10242259	      0.21260208	      0.32796211	      0.06273084	      0.36981970
      1.10250341	      0.21260207	      0.32796226	      0.06273061	      0.36982563
      1.10258422	      0.21260207	      0.32796241	      0.06273038	      0.36983155
      1.10269716	      0.21260206	      0.32796262	      0.06273005	      0.36983982
      1.10277963	      0.21260205	      0.32796278	      0.06272981	      0.36984586
      1.10286210	      0.21260205	      0.32796293	      0.06272957	      0.36985190
      1.10296188	      0.21260204	      0.32796312	      0.06272928	      0.36985920
      1.10305049	      0.21260203	      0.32796328	      0.06272902	      0.36986568
      1.10313911	      0.21260203	      0.32796345	      0.06272876	      0.36987216
      1.10322772	      0.21260202	      0.32796361	      0.06272851	      0.36987864
      1.10331634	      0.21260201	      0.32796378	      0.06272825	      0.36988512
      1.10340495	      0.21260201	      0.32796394	      0.06272799	      0.36989159
      1.10349356	      0.21260200	      0.32796411	      0.06272773	      0.36989806
      1.10358218	      0.21260199	      0.32796427	      0.06272747	      0.36990453
      1.10367079	      0.21260199	      0.32796443	      0.06272721	      0.36991099
      1.10375940	      0.21260198	      0.32796460	      0.06272695	      0.36991746
      1.10384802	      0.21260197	      0.32796476	      0.06272669	      0.36992392
      1.10393663	      0.21260197	      0.32796492	      0.06272643	      0.36993038
      1.10402525	      0.21260196	      0.32796509	      0.06272617	      0.36993683
      1.10411386	      0.21260195	      0.32796525	      0.06272591	      0.36994329
      1.10420247	      0.21260195	      0.32796541	      0.06272564	      0.36994974
      1.10429109	      0.21260194	      0.32796557	      0.06272538	      0.36995619
      1.10437970	      0.21260194	      0.32796574	      0.06272512	      0.36996263
      1.10446832	      0.21260193	      0.32796590	      0.06272486	      0.36996908
      1.10455693	      0.21260192	      0.32796606	      0.06272460	      0.36997552
      1.10464554	      0.21260192	      0.32796622	      0.06272433	      0.36998196
      1.10473416	      0.21260191	      0.32796638	      0.06272407	      0.36998840
      1.10482277	      0.21260190	      0.32796654	      0.06272381	      0.36999483
      1.10491138	      0.21260190	      0.32796670	      0.06272354	      0.37000126
      1.10500000	      0.21260189	      0.32796686	      0.06272328	      0.37000769
      1.10507969	      0.21260188	      0.32796701	      0.06272304	      0.37001347
      1.10515938	      0.21260188	      0.32796715	      0.06272280	      0.37001925
      1.10525590	      0.21260187	      0.32796733	      0.06272251	      0.37002625
      1.10535242	      0.21260187	      0.32796750	      0.06272222	      0.37003324
      1.10543446	      0.21260186	      0.32796765	      0.06272198	      0.37003918
      1.10551650	      0.21260185	      0.32796780	      0.06272173	      0.37004512
      1.10559853	      0.21260185	      0.32796794	      0.06272149	      0.37005106
      1.10570661	      0.21260184	      0.32796814	      0.06272116	      0.37005888
      1.10578890	      0.21260183	      0.32796829	      0.06272091	      0.37006483
      1.10587119	      0.21260183	      0.32796843	      0.06272067	      0.37007078
      1.10595348	      0.21260182	      0.32796858	      0.06272042	      0.37007672
      1.10606357	      0.21260182	      0.32796878	      0.06272008	      0.37008468
      1.10614420	      0.21260181	      0.32796892	      0.06271984	      0.37009050
      1.10622483	      0.21260180	      0.32796906	      0.06271960	      0.37009632
      1.10632523	      0.21260180	      0.32796924	      0.06271929	      0.37010356
      1.10641489	      0.21260179	      0.32796940	      0.06271902	      0.37011003
      1.10650455	      0.21260178	      0.32796956	      0.06271875	      0.37011649
      1.10659421	      0.21260178	      0.32796972	      0.06271848	      0.37012296
      1.10668387	      0.21260177	      0.32796988	      0.06271820	      0.37012941
      1.10677353	      0.21260177	      0.32797004	      0.06271793	      0.37013587
      1.10685268	      0.21260176	      0.32797018	      0.06271769	      0.37014157
      1.10693183	      0.21260175	      0.32797031	      0.06271745	      0.37014726
      1.10702883	      0.21260175	      0.32797049	      0.06271715	      0.37015424
      1.10712584	      0.21260174	      0.32797066	      0.06271686	      0.37016122
      1.10720671	      0.21260174	      0.32797080	      0.06271661	      0.37016703
      1.10728759	      0.21260173	      0.32797094	      0.06271636	      0.37017284
      1.10736847	      0.21260172	      0.32797108	      0.06271611	      0.37017865
      1.10747987	      0.21260172	      0.32797128	      0.06271577	      0.37018665
      1.10756120	      0.21260171	      0.32797142	      0.06271552	      0.37019248
      1.10764252	      0.21260171	      0.32797156	      0.06271527	      0.37019832
      1.10774204	      0.21260170	      0.32797173	      0.06271497	      0.37020545
      1.10783054	      0.21260169	      0.32797189	      0.06271470	      0.37021180
      1.10791904	      0.21260169	      0.32797204	      0.06271442	      0.37021814
      1.10800754	      0.21260168	      0.32797219	      0.06271415	      0.37022448
      1.10809604	      0.21260168	      0.32797235	      0.06271388	      0.37023081
      1.10818454	      0.21260167	      0.32797250	      0.06271360	      0.37023715
      1.10827304	      0.21260166	      0.32797265	      0.06271333	      0.37024348
      1.10836154	      0.21260166	      0.32797280	      0.06271306	      0.37024981
      1.10845004	      0.21260165	      0.32797296	      0.06271278	      0.37025614
      1.10853854	      0.21260165	      0.32797311	      0.06271251	      0.37026246
      1.10862704	      0.21260164	      0.32797326	      0.06271223	      0.37026878
      1.10870618	      0.21260163	      0.32797340	      0.06271199	      0.37027443
      1.10878532	      0.21260163	      0.32797353	      0.06271174	      0.37028008
      1.10888204	      0.21260162	      0.32797370	      0.06271144	      0.37028698
      1.10897876	      0.21260162	      0.32797386	      0.06271114	      0.37029388
      1.10905851	      0.21260161	      0.32797400	      0.06271089	      0.37029957
      1.10913826	      0.21260161	      0.32797413	      0.06271064	      0.37030525
      1.10923633	      0.21260160	      0.32797430	      0.06271033	      0.37031224
      1.10933440	      0.21260159	      0.32797447	      0.06271003	      0.37031922
      1.10941056	      0.21260159	      0.32797460	      0.06270979	      0.37032464
      1.10948673	      0.21260158	      0.32797473	      0.06270955	      0.37033006
      1.10958988	      0.21260158	      0.32797490	      0.06270923	      0.37033740
      1.10969303	      0.21260157	      0.32797508	      0.06270890	      0.37034473
      1.10976548	      0.21260157	      0.32797520	      0.06270868	      0.37034988
      1.10983794	      0.21260156	      0.32797532	      0.06270845	      0.37035503
      1.10994877	      0.21260155	      0.32797551	      0.06270810	      0.37036290
      1.11003951	      0.21260155	      0.32797566	      0.06270782	      0.37036934
      1.11013026	      0.21260154	      0.32797581	      0.06270753	      0.37037578
      1.11022100	      0.21260154	      0.32797596	      0.06270724	      0.37038221
      1.11031174	      0.21260153	      0.32797611	      0.06270696	      0.37038865
      1.11039132	      0.21260153	      0.32797625	      0.06270671	      0.37039429
      1.11047089	      0.21260152	      0.32797638	      0.06270645	      0.37039993
      1.11056681	      0.21260151	      0.32797654	      0.06270615	      0.37040672
      1.11066272	      0.21260151	      0.32797670	      0.06270585	      0.37041351
      1.11074298	      0.21260150	      0.32797683	      0.06270559	      0.37041919
      1.11082323	      0.21260150	      0.32797697	      0.06270534	      0.37042486
      1.11091960	      0.21260149	      0.32797713	      0.06270503	      0.37043168
      1.11101596	      0.21260149	      0.32797729	      0.06270473	      0.37043849
      1.11109416	      0.21260148	      0.32797741	      0.06270448	      0.37044401
      1.11117236	      0.21260148	      0.32797754	      0.06270423	      0.37044953
      1.11127124	      0.21260147	      0.32797771	      0.06270391	      0.37045651
      1.11137012	      0.21260146	      0.32797787	      0.06270360	      0.37046349
      1.11144658	      0.21260146	      0.32797800	      0.06270336	      0.37046889
      1.11152303	      0.21260145	      0.32797812	      0.06270311	      0.37047428
      1.11162481	      0.21260145	      0.32797829	      0.06270279	      0.37048145
      1.11172659	      0.21260144	      0.32797845	      0.06270246	      0.37048862
      1.11180060	      0.21260144	      0.32797858	      0.06270222	      0.37049383
      1.11187461	      0.21260143	      0.32797870	      0.06270199	      0.37049904
      1.11198081	      0.21260143	      0.32797887	      0.06270165	      0.37050652
      1.11207194	      0.21260142	      0.32797902	      0.06270135	      0.37051293
      1.11216307	      0.21260141	      0.32797917	      0.06270106	      0.37051933
      1.11225420	      0.21260141	      0.32797931	      0.06270077	      0.37052574
      1.11233525	      0.21260140	      0.32797944	      0.06270051	      0.37053143
      1.11241631	      0.21260140	      0.32797958	      0.06270025	      0.37053712
      1.11249736	      0.21260139	      0.32797971	      0.06269999	      0.37054281
      1.11260357	      0.21260139	      0.32797988	      0.06269964	      0.37055027
      1.11268576	      0.21260138	      0.32798001	      0.06269938	      0.37055603
      1.11276795	      0.21260138	      0.32798014	      0.06269911	      0.37056180
      1.11285014	      0.21260137	      0.32798028	      0.06269885	      0.37056756
      1.11295634	      0.21260137	      0.32798045	      0.06269851	      0.37057500
      1.11303681	      0.21260136	      0.32798058	      0.06269825	      0.37058063
      1.11311728	      0.21260136	      0.32798070	      0.06269799	      0.37058627
      1.11321532	      0.21260135	      0.32798086	      0.06269767	      0.37059313
      1.11331336	      0.21260134	      0.32798102	      0.06269735	      0.37059998
      1.11338703	      0.21260134	      0.32798113	      0.06269711	      0.37060514
      1.11346069	      0.21260134	      0.32798125	      0.06269687	      0.37061028
      1.11356607	      0.21260133	      0.32798142	      0.06269653	      0.37061765
      1.11365758	      0.21260132	      0.32798156	      0.06269623	      0.37062404
      1.11374909	      0.21260132	      0.32798171	      0.06269593	      0.37063043
      1.11384061	      0.21260131	      0.32798185	      0.06269564	      0.37063681
      1.11391940	      0.21260131	      0.32798198	      0.06269538	      0.37064231
      1.11399820	      0.21260130	      0.32798210	      0.06269512	      0.37064780
      1.11409443	      0.21260130	      0.32798226	      0.06269481	      0.37065451
      1.11419067	      0.21260129	      0.32798241	      0.06269449	      0.37066121
      1.11426951	      0.21260129	      0.32798253	      0.06269424	      0.37066670
      1.11434835	      0.21260128	      0.32798265	      0.06269398	      0.37067219
      1.11444566	      0.21260128	      0.32798281	      0.06269366	      0.37067896
      1.11454296	      0.21260127	      0.32798296	      0.06269334	      0.37068573
      1.11461956	      0.21260127	      0.32798308	      0.06269309	      0.37069105
      1.11469617	      0.21260126	      0.32798320	      0.06269284	      0.37069637
      1.11479656	      0.21260126	      0.32798336	      0.06269251	      0.37070334
      1.11489695	      0.21260125	      0.32798351	      0.06269218	      0.37071030
      1.11497135	      0.21260125	      0.32798363	      0.06269194	      0.37071546
      1.11504575	      0.21260124	      0.32798374	      0.06269169	      0.37072062
      1.11515010	      0.21260124	      0.32798390	      0.06269135	      0.37072785
      1.11524041	      0.21260123	      0.32798404	      0.06269105	      0.37073410
      1.11533072	      0.21260123	      0.32798418	      0.06269075	      0.37074035
      1.11542103	      0.21260122	      0.32798432	      0.06269046	      0.37074659
      1.11551134	      0.21260122	      0.32798446	      0.06269016	      0.37075283
      1.11558785	      0.21260121	      0.32798458	      0.06268991	      0.37075811
      1.11566436	      0.21260121	      0.32798470	      0.06268965	      0.37076339
      1.11576320	      0.21260120	      0.32798485	      0.06268933	      0.37077021
      1.11586204	      0.21260120	      0.32798500	      0.06268900	      0.37077702
      1.11593821	      0.21260119	      0.32798512	      0.06268875	      0.37078227
      1.11601438	      0.21260119	      0.32798523	      0.06268850	      0.37078751
      1.11611588	      0.21260118	      0.32798539	      0.06268816	      0.37079449
      1.11621739	      0.21260118	      0.32798554	      0.06268782	      0.37080146
      1.11628937	      0.21260117	      0.32798565	      0.06268758	      0.37080641
      1.11636134	      0.21260117	      0.32798576	      0.06268735	      0.37081135
      1.11647045	      0.21260116	      0.32798593	      0.06268698	      0.37081883
      1.11656065	      0.21260116	      0.32798606	      0.06268668	      0.37082501
      1.11665084	      0.21260115	      0.32798620	      0.06268638	      0.37083118
      1.11674104	      0.21260115	      0.32798634	      0.06268608	      0.37083735
      1.11683124	      0.21260114	      0.32798647	      0.06268578	      0.37084352
      1.11690861	      0.21260114	      0.32798659	      0.06268552	      0.37084880
      1.11698599	      0.21260114	      0.32798671	      0.06268527	      0.37085408
      1.11708297	      0.21260113	      0.32798685	      0.06268494	      0.37086070
      1.11717996	      0.21260113	      0.32798700	      0.06268462	      0.37086730
      1.11725795	      0.21260112	      0.32798711	      0.06268436	      0.37087261
      1.11733594	      0.21260112	      0.32798723	      0.06268410	      0.37087792
      1.11743383	      0.21260111	      0.32798738	      0.06268377	      0.37088457
      1.11753171	      0.21260111	      0.32798752	      0.06268344	      0.37089122
      1.11760697	      0.21260110	      0.32798764	      0.06268319	      0.37089632
      1.11768222	      0.21260110	      0.32798775	      0.06268294	      0.37090142
      1.11778397	      0.21260109	      0.32798790	      0.06268260	      0.37090832
      1.11788573	      0.21260109	      0.32798805	      0.06268226	      0.37091520
      1.11795844	      0.21260108	      0.32798816	      0.06268201	      0.37092011
      1.11803115	      0.21260108	      0.32798826	      0.06268177	      0.37092503
      1.11813794	      0.21260107	      0.32798842	      0.06268141	      0.37093223
      1.11822837	      0.21260107	      0.32798856	      0.06268110	      0.37093833
      1.11831881	      0.21260106	      0.32798869	      0.06268080	      0.37094442
      1.11840924	      0.21260106	      0.32798882	      0.06268050	      0.37095050
      1.11848972	      0.21260106	      0.32798894	      0.06268022	      0.37095591
      1.11857020	      0.21260105	      0.32798906	      0.06267995	      0.37096132
      1.11865067	      0.21260105	      0.32798918	      0.06267968	      0.37096672
      1.11875555	      0.21260104	      0.32798933	      0.06267933	      0.37097375
      1.11883725	      0.21260104	      0.32798945	      0.06267905	      0.37097922
      1.11891896	      0.21260103	      0.32798957	      0.06267878	      0.37098468
      1.11900066	      0.21260103	      0.32798969	      0.06267850	      0.37099014
      1.11910511	      0.21260102	      0.32798984	      0.06267815	      0.37099712
      1.11918522	      0.21260102	      0.32798995	      0.06267788	      0.37100246
      1.11926533	      0.21260102	      0.32799007	      0.06267760	      0.37100780
      1.11936207	      0.21260101	      0.32799021	      0.06267728	      0.37101424
      1.11945881	      0.21260101	      0.32799035	      0.06267695	      0.37102067
      1.11953215	      0.21260100	      0.32799046	      0.06267670	      0.37102554
      1.11960549	      0.21260100	      0.32799056	      0.06267645	      0.37103041
      1.11970948	      0.21260099	      0.32799071	      0.06267610	      0.37103730
      1.11979989	      0.21260099	      0.32799084	      0.06267579	      0.37104329
      1.11989031	      0.21260098	      0.32799097	      0.06267548	      0.37104926
      1.11998073	      0.21260098	      0.32799110	      0.06267518	      0.37105524
      1.12005964	      0.21260098	      0.32799121	      0.06267491	      0.37106045
      1.12013856	      0.21260097	      0.32799132	      0.06267464	      0.37106565
      1.12021747	      0.21260097	      0.32799144	      0.06267437	      0.37107085
      1.12032718	      0.21260096	      0.32799159	      0.06267400	      0.37107806
      1.12040789	      0.21260096	      0.32799171	      0.06267372	      0.37108337
      1.12048861	      0.21260095	      0.32799182	      0.06267345	      0.37108867
      1.12058561	      0.21260095	      0.32799196	      0.06267312	      0.37109503
      1.12067157	      0.21260095	      0.32799208	      0.06267282	      0.37110065
      1.12075753	      0.21260094	      0.32799220	      0.06267253	      0.37110628
      1.12084349	      0.21260094	      0.32799232	      0.06267224	      0.37111190
      1.12092945	      0.21260093	      0.32799244	      0.06267194	      0.37111751
      1.12101541	      0.21260093	      0.32799257	      0.06267165	      0.37112311
      1.12110137	      0.21260092	      0.32799269	      0.06267135	      0.37112871
      1.12118733	      0.21260092	      0.32799281	      0.06267106	      0.37113430
      1.12127329	      0.21260092	      0.32799293	      0.06267076	      0.37113988
      1.12135925	      0.21260091	      0.32799305	      0.06267047	      0.37114546
      1.12144521	      0.21260091	      0.32799317	      0.06267017	      0.37115104
      1.12153117	      0.21260090	      0.32799329	      0.06266988	      0.37115660
      1.12161713	      0.21260090	      0.32799341	      0.06266959	      0.37116216
      1.12170309	      0.21260089	      0.32799352	      0.06266929	      0.37116771
      1.12178905	      0.21260089	      0.32799364	      0.06266899	      0.37117326
      1.12187501	      0.21260089	      0.32799376	      0.06266870	      0.37117880
      1.12196097	      0.21260088	      0.32799388	      0.06266840	      0.37118433
      1.12204693	      0.21260088	      0.32799400	      0.06266811	      0.37118986
      1.12213289	      0.21260087	      0.32799412	      0.06266781	      0.37119538
      1.12221885	      0.21260087	      0.32799424	      0.06266752	      0.37120090
      1.12230481	      0.21260087	      0.32799435	      0.06266722	      0.37120640
      1.12239077	      0.21260086	      0.32799447	      0.06266692	      0.37121190
      1.12247673	      0.21260086	      0.32799459	      0.06266663	      0.37121740
      1.12256269	      0.21260085	      0.32799471	      0.06266633	      0.37122288
      1.12264865	      0.21260085	      0.32799483	      0.06266603	      0.37122836
      1.12273461	      0.21260085	      0.32799494	      0.06266574	      0.37123384
      1.12282057	      0.21260084	      0.32799506	      0.06266544	      0.37123930
      1.12290653	      0.21260084	      0.32799518	      0.06266514	      0.37124476
      1.12299249	      0.21260083	      0.32799529	      0.06266485	      0.37125022
      1.12307845	      0.21260083	      0.32799541	      0.06266455	      0.37125566
      1.12316441	      0.21260083	      0.32799552	      0.06266425	      0.37126110
      1.12325038	      0.21260082	      0.32799564	      0.06266396	      0.37126654
      1.12333634	      0.21260082	      0.32799576	      0.06266366	      0.37127196
      1.12342230	      0.21260081	      0.32799587	      0.06266336	      0.37127738
      1.12350826	      0.21260081	      0.32799599	      0.06266306	      0.37128280
      1.12359422	      0.21260081	      0.32799610	      0.06266276	      0.37128820
      1.12368018	      0.21260080	      0.32799622	      0.06266247	      0.37129360
      1.12376614	      0.21260080	      0.32799633	      0.06266217	      0.37129899
      1.12385210	      0.21260079	      0.32799645	      0.06266187	      0.37130438
      1.12393806	      0.21260079	      0.32799656	      0.06266157	      0.37130976
      1.12402402	      0.21260079	      0.32799668	      0.06266127	      0.37131513
      1.12410998	      0.21260078	      0.32799679	      0.06266098	      0.37132049
      1.12419594	      0.21260078	      0.32799690	      0.06266068	      0.37132585
      1.12428190	      0.21260077	      0.32799702	      0.06266038	      0.37133120
      1.12436786	      0.21260077	      0.32799713	      0.06266008	      0.37133654
      1.12445382	      0.21260077	      0.32799724	      0.06265978	      0.37134188
      1.12453978	      0.21260076	      0.32799736	      0.06265948	      0.37134721
      1.12462574	      0.21260076	      0.32799747	      0.06265918	      0.37135253
      1.12471170	      0.21260075	      0.32799758	      0.06265888	      0.37135785
      1.12479766	      0.21260075	      0.32799770	      0.06265858	      0.37136316
      1.12488362	      0.21260075	      0.32799781	      0.06265828	      0.37136846
      1.12496958	      0.21260074	      0.32799792	      0.06265798	      0.37137375
      1.12505554	      0.21260074	      0.32799803	      0.06265768	      0.37137904
      1.12514150	      0.21260073	      0.32799814	      0.06265738	      0.37138432
      1.12522746	      0.21260073	      0.32799826	      0.06265708	      0.37138959
      1.12531342	      0.21260073	      0.32799837	      0.06265678	      0.37139486
      1.12539938	      0.21260072	      0.32799848	      0.06265648	      0.37140012
      1.12548534	      0.21260072	      0.32799859	      0.06265618	      0.37140537
      1.12557130	      0.21260071	      0.32799870	      0.06265588	      0.37141062
      1.12565726	      0.21260071	      0.32799881	      0.06265558	      0.37141586
      1.12574322	      0.21260071	      0.32799892	      0.06265528	      0.37142109
      1.12582918	      0.21260070	      0.32799903	      0.06265498	      0.37142631
      1.12591514	      0.21260070	      0.32799914	      0.06265468	      0.37143153
      1.12600110	      0.21260070	      0.32799925	      0.06265438	      0.37143674
      1.12608706	      0.21260069	      0.32799936	      0.06265408	      0.37144194
      1.12617302	      0.21260069	      0.32799947	      0.06265378	      0.37144714
      1.12625898	      0.21260068	      0.32799958	      0.06265348	      0.37145232
      1.12634495	      0.21260068	      0.32799969	      0.06265318	      0.37145751
      1.12643091	      0.21260068	      0.32799980	      0.06265287	      0.37146268
      1.12651687	      0.21260067	      0.32799991	      0.06265257	      0.37146785
      1.12660283	      0.21260067	      0.32800002	      0.06265227	      0.37147301
      1.12668879	      0.21260067	      0.32800012	      0.06265197	      0.37147816
      1.12677475	      0.21260066	      0.32800023	      0.06265167	      0.37148331
      1.12686071	      0.21260066	      0.32800034	      0.06265137	      0.37148844
      1.12693745	      0.21260065	      0.32800044	      0.06265110	      0.37149303
      1.12701420	      0.21260065	      0.32800053	      0.06265083	      0.37149760
      1.12710875	      0.21260065	      0.32800065	      0.06265050	      0.37150323
      1.12720330	      0.21260064	      0.32800077	      0.06265016	      0.37150885
      1.12728174	      0.21260064	      0.32800087	      0.06264989	      0.37151351
      1.12736018	      0.21260064	      0.32800096	      0.06264961	      0.37151816
      1.12745488	      0.21260063	      0.32800108	      0.06264928	      0.37152377
      1.12754958	      0.21260063	      0.32800120	      0.06264895	      0.37152937
      1.12762507	      0.21260062	      0.32800129	      0.06264868	      0.37153382
      1.12770057	      0.21260062	      0.32800138	      0.06264841	      0.37153827
      1.12779895	      0.21260062	      0.32800151	      0.06264807	      0.37154406
      1.12789733	      0.21260061	      0.32800163	      0.06264772	      0.37154985
      1.12797043	      0.21260061	      0.32800172	      0.06264746	      0.37155414
      1.12804354	      0.21260061	      0.32800181	      0.06264721	      0.37155842
      1.12814635	      0.21260060	      0.32800193	      0.06264684	      0.37156444
      1.12824917	      0.21260060	      0.32800206	      0.06264648	      0.37157045
      1.12831866	      0.21260059	      0.32800214	      0.06264624	      0.37157451
      1.12838815	      0.21260059	      0.32800223	      0.06264599	      0.37157856
      1.12849890	      0.21260059	      0.32800236	      0.06264560	      0.37158500
      1.12858873	      0.21260058	      0.32800247	      0.06264528	      0.37159022
      1.12867856	      0.21260058	      0.32800258	      0.06264497	      0.37159543
      1.12876840	      0.21260057	      0.32800269	      0.06264465	      0.37160064
      1.12884738	      0.21260057	      0.32800278	      0.06264437	      0.37160521
      1.12892637	      0.21260057	      0.32800287	      0.06264409	      0.37160977
      1.12900536	      0.21260056	      0.32800297	      0.06264381	      0.37161433
      1.12911043	      0.21260056	      0.32800310	      0.06264344	      0.37162038
      1.12919096	      0.21260056	      0.32800319	      0.06264316	      0.37162501
      1.12927149	      0.21260055	      0.32800329	      0.06264287	      0.37162963
      1.12935201	      0.21260055	      0.32800338	      0.06264259	      0.37163425
      1.12945576	      0.21260054	      0.32800351	      0.06264222	      0.37164019
      1.12953474	      0.21260054	      0.32800360	      0.06264194	      0.37164471
      1.12961371	      0.21260054	      0.32800369	      0.06264166	      0.37164922
      1.12970957	      0.21260053	      0.32800381	      0.06264132	      0.37165468
      1.12979573	      0.21260053	      0.32800391	      0.06264102	      0.37165959
      1.12988189	      0.21260053	      0.32800401	      0.06264071	      0.37166449
      1.12996805	      0.21260052	      0.32800411	      0.06264041	      0.37166938
      1.13005422	      0.21260052	      0.32800421	      0.06264010	      0.37167426
      1.13014038	      0.21260052	      0.32800431	      0.06263980	      0.37167914
      1.13022654	      0.21260051	      0.32800441	      0.06263949	      0.37168401
      1.13031270	      0.21260051	      0.32800451	      0.06263919	      0.37168887
      1.13039886	      0.21260050	      0.32800461	      0.06263888	      0.37169372
      1.13047530	      0.21260050	      0.32800470	      0.06263861	      0.37169802
      1.13055175	      0.21260050	      0.32800479	      0.06263834	      0.37170232
      1.13064602	      0.21260049	      0.32800490	      0.06263801	      0.37170761
      1.13074030	      0.21260049	      0.32800501	      0.06263767	      0.37171289
      1.13081809	      0.21260049	      0.32800510	      0.06263740	      0.37171724
      1.13089588	      0.21260048	      0.32800519	      0.06263712	      0.37172159
      1.13099057	      0.21260048	      0.32800529	      0.06263679	      0.37172687
      1.13108527	      0.21260048	      0.32800540	      0.06263645	      0.37173214
      1.13116014	      0.21260047	      0.32800549	      0.06263619	      0.37173630
      1.13123501	      0.21260047	      0.32800557	      0.06263592	      0.37174046
      1.13133348	      0.21260047	      0.32800569	      0.06263557	      0.37174592
      1.13143196	      0.21260046	      0.32800580	      0.06263522	      0.37175137
      1.13150434	      0.21260046	      0.32800588	      0.06263496	      0.37175537
      1.13157672	      0.21260045	      0.32800596	      0.06263471	      0.37175936
      1.13167990	      0.21260045	      0.32800608	      0.06263434	      0.37176505
      1.13176814	      0.21260045	      0.32800618	      0.06263403	      0.37176991
      1.13185638	      0.21260044	      0.32800628	      0.06263371	      0.37177475
      1.13194463	      0.21260044	      0.32800637	      0.06263340	      0.37177959
      1.13203287	      0.21260044	      0.32800647	      0.06263309	      0.37178443
      1.13210873	      0.21260043	      0.32800656	      0.06263282	      0.37178858
      1.13218459	      0.21260043	      0.32800664	      0.06263255	      0.37179272
      1.13227988	      0.21260043	      0.32800675	      0.06263221	      0.37179791
      1.13237516	      0.21260042	      0.32800685	      0.06263187	      0.37180310
      1.13245119	      0.21260042	      0.32800694	      0.06263160	      0.37180723
      1.13252722	      0.21260042	      0.32800702	      0.06263133	      0.37181136
      1.13262407	      0.21260041	      0.32800713	      0.06263098	      0.37181661
      1.13272091	      0.21260041	      0.32800724	      0.06263064	      0.37182185
      1.13279376	      0.21260040	      0.32800731	      0.06263038	      0.37182579
      1.13286660	      0.21260040	      0.32800739	      0.06263012	      0.37182972
      1.13296836	      0.21260040	      0.32800751	      0.06262976	      0.37183520
      1.13307011	      0.21260039	      0.32800762	      0.06262940	      0.37184067
      1.13313959	      0.21260039	      0.32800769	      0.06262915	      0.37184440
      1.13320907	      0.21260039	      0.32800777	      0.06262890	      0.37184813
      1.13331826	      0.21260038	      0.32800789	      0.06262852	      0.37185398
      1.13340726	      0.21260038	      0.32800798	      0.06262820	      0.37185873
      1.13349626	      0.21260037	      0.32800808	      0.06262788	      0.37186348
      1.13358525	      0.21260037	      0.32800817	      0.06262756	      0.37186822
      1.13366450	      0.21260037	      0.32800826	      0.06262728	      0.37187244
      1.13374374	      0.21260036	      0.32800834	      0.06262700	      0.37187665
      1.13382298	      0.21260036	      0.32800843	      0.06262672	      0.37188085
      1.13392491	      0.21260036	      0.32800854	      0.06262636	      0.37188625
      1.13400546	      0.21260035	      0.32800862	      0.06262607	      0.37189051
      1.13408601	      0.21260035	      0.32800871	      0.06262578	      0.37189477
      1.13416657	      0.21260035	      0.32800879	      0.06262549	      0.37189901
      1.13426748	      0.21260034	      0.32800890	      0.06262514	      0.37190433
      1.13434667	      0.21260034	      0.32800898	      0.06262485	      0.37190849
      1.13442585	      0.21260034	      0.32800907	      0.06262457	      0.37191264
      1.13450504	      0.21260033	      0.32800915	      0.06262429	      0.37191679
      1.13461013	      0.21260033	      0.32800926	      0.06262391	      0.37192229
      1.13468876	      0.21260032	      0.32800934	      0.06262363	      0.37192640
      1.13476738	      0.21260032	      0.32800943	      0.06262335	      0.37193050
      1.13486299	      0.21260032	      0.32800952	      0.06262301	      0.37193548
      1.13494817	      0.21260031	      0.32800961	      0.06262271	      0.37193991
      1.13503335	      0.21260031	      0.32800970	      0.06262241	      0.37194433
      1.13511853	      0.21260031	      0.32800979	      0.06262210	      0.37194875
      1.13520371	      0.21260030	      0.32800988	      0.06262180	      0.37195315
      1.13528888	      0.21260030	      0.32800997	      0.06262150	      0.37195756
      1.13537406	      0.21260030	      0.32801005	      0.06262119	      0.37196195
      1.13545924	      0.21260029	      0.32801014	      0.06262089	      0.37196634
      1.13554442	      0.21260029	      0.32801023	      0.06262058	      0.37197072
      1.13562959	      0.21260029	      0.32801031	      0.06262028	      0.37197509
[truncated: 753,186 more chars]
