# Supplementary material for: Musculoskeletal simulations to examine the effects of accentuated eccentric loading (AEL) on jump height
Source: PeerJ. 2023 Jan 23;11:e14687. doi: 10.7717/peerj.14687 (PMC9879160; doi:10.7717/peerj.14687)
Supplement: Supplemental Information 1 [file peerj-11-14687-s001.zip › Supplementary Simulation code and output results BW/Optimized_for_J_Results/TwoSegment_Two_Segment_TendonPower.sto]

TendonPower
version=1
nRows=13563
nColumns=5
inDegrees=no

This analysis gathers basic information about muscles during a simulation (e.g., forces, tendon lengths, moment arms, etc).
Units are S.I. units (second, meters, Newtons, ...)
Angles are in degrees.

endheader
time	vastus	recfem	glut	ham
      0.00000000	      0.00000562	      0.00000029	      0.00000000	      0.00000029
      0.00010000	     -0.02393791	     -0.00560037	     -0.00000006	      0.01711955
      0.00023578	     -0.04902892	     -0.01137086	     -0.00000014	      0.03498620
      0.00037157	     -0.06783391	     -0.01558978	     -0.00000022	      0.04829366
      0.00050735	     -0.08215061	     -0.01870415	     -0.00000030	      0.05834843
      0.00064313	     -0.09325967	     -0.02103278	     -0.00000040	      0.06608446
      0.00077892	     -0.10207613	     -0.02280365	     -0.00000050	      0.07217095
      0.00095179	     -0.11099552	     -0.02450354	     -0.00000066	      0.07827464
      0.00112467	     -0.11817353	     -0.02579162	     -0.00000086	      0.08315184
      0.00129754	     -0.12421335	     -0.02681797	     -0.00000110	      0.08724473
      0.00151861	     -0.13088218	     -0.02789872	     -0.00000152	      0.09177712
      0.00173969	     -0.13681238	     -0.02882904	     -0.00000209	      0.09584574
      0.00201011	     -0.14345886	     -0.02985890	     -0.00000306	      0.10047678
      0.00228052	     -0.14968204	     -0.03082760	     -0.00000448	      0.10489855
      0.00263639	     -0.15743784	     -0.03205599	     -0.00000737	      0.11053743
      0.00299225	     -0.16481706	     -0.03325365	     -0.00001202	      0.11603705
      0.00349305	     -0.17466480	     -0.03489875	     -0.00002349	      0.12357535
      0.00399385	     -0.18394285	     -0.03649553	     -0.00004472	      0.13087413
      0.00475543	     -0.19704691	     -0.03881987	     -0.00011256	      0.14147642
      0.00551701	     -0.20903368	     -0.04100541	     -0.00026375	      0.15143164
      0.00644774	     -0.22231106	     -0.04347654	     -0.00067665	      0.16267348
      0.00737847	     -0.23423389	     -0.04572498	     -0.00155671	      0.17287948
      0.00830920	     -0.24494581	     -0.04775522	     -0.00320454	      0.18205848
      0.00923993	     -0.25457116	     -0.04957699	     -0.00588110	      0.19024208
      0.01047305	     -0.26582822	     -0.05169086	     -0.01097247	      0.19963154
      0.01125060	     -0.27214198	     -0.05286262	     -0.01465933	      0.20475843
      0.01202816	     -0.27790526	     -0.05391981	     -0.01819442	      0.20931517
      0.01316609	     -0.28545524	     -0.05528215	     -0.02228325	      0.21504718
      0.01396261	     -0.29018110	     -0.05611868	     -0.02410454	      0.21845853
      0.01475914	     -0.29450638	     -0.05687166	     -0.02511444	      0.22143041
      0.01571545	     -0.29922590	     -0.05767751	     -0.02552793	      0.22447689
      0.01658307	     -0.30311753	     -0.05832864	     -0.02545643	      0.22680708
      0.01745069	     -0.30667834	     -0.05891295	     -0.02521207	      0.22877300
      0.01830614	     -0.30990612	     -0.05943299	     -0.02496157	      0.23040043
      0.01916159	     -0.31287923	     -0.05990344	     -0.02478925	      0.23175505
      0.01997595	     -0.31550205	     -0.06031171	     -0.02473160	      0.23282452
      0.02079031	     -0.31794058	     -0.06068523	     -0.02478257	      0.23370428
      0.02156845	     -0.32011868	     -0.06101380	     -0.02492410	      0.23439035
      0.02250334	     -0.32256054	     -0.06137601	     -0.02519445	      0.23504028
      0.02343823	     -0.32483399	     -0.06170660	     -0.02555014	      0.23552520
      0.02422430	     -0.32663441	     -0.06196334	     -0.02589819	      0.23582373
      0.02501038	     -0.32834605	     -0.06220257	     -0.02627867	      0.23603524
      0.02579645	     -0.32998154	     -0.06242613	     -0.02668243	      0.23617081
      0.02658253	     -0.33155191	     -0.06263554	     -0.02710239	      0.23623978
      0.02736860	     -0.33306763	     -0.06283216	     -0.02753327	      0.23625040
      0.02815468	     -0.33453806	     -0.06301713	     -0.02797119	      0.23620967
      0.02894076	     -0.33597170	     -0.06319150	     -0.02841341	      0.23612362
      0.02972683	     -0.33737612	     -0.06335615	     -0.02885801	      0.23599727
      0.03051291	     -0.33875797	     -0.06351185	     -0.02930369	      0.23583483
      0.03129898	     -0.34012301	     -0.06365926	     -0.02974962	      0.23563969
      0.03208506	     -0.34147620	     -0.06379896	     -0.03019528	      0.23541458
      0.03287113	     -0.34282167	     -0.06393143	     -0.03064037	      0.23516157
      0.03365721	     -0.34416282	     -0.06405707	     -0.03108478	      0.23488218
      0.03444328	     -0.34550237	     -0.06417622	     -0.03152851	      0.23457739
      0.03522936	     -0.34684238	     -0.06428918	     -0.03197166	      0.23424776
      0.03601544	     -0.34818437	     -0.06439617	     -0.03241440	      0.23389341
      0.03680151	     -0.34952932	     -0.06449738	     -0.03285696	      0.23351410
      0.03758759	     -0.35087773	     -0.06459295	     -0.03329963	      0.23310926
      0.03837366	     -0.35222970	     -0.06468299	     -0.03374274	      0.23267804
      0.03915974	     -0.35358495	     -0.06476758	     -0.03418672	      0.23221932
      0.03994581	     -0.35494288	     -0.06484678	     -0.03463201	      0.23173174
      0.04073189	     -0.35630261	     -0.06492062	     -0.03507916	      0.23121375
      0.04151796	     -0.35766301	     -0.06498911	     -0.03552875	      0.23066362
      0.04230404	     -0.35902273	     -0.06505224	     -0.03598149	      0.23007944
      0.04309012	     -0.36038025	     -0.06510998	     -0.03643815	      0.22945923
      0.04387619	     -0.36173391	     -0.06516232	     -0.03689959	      0.22880084
      0.04466227	     -0.36308191	     -0.06520920	     -0.03736679	      0.22810201
      0.04544834	     -0.36442234	     -0.06525057	     -0.03784084	      0.22736042
      0.04623442	     -0.36575324	     -0.06528636	     -0.03832294	      0.22657367
      0.04702049	     -0.36707257	     -0.06531652	     -0.03881439	      0.22573931
      0.04780657	     -0.36837824	     -0.06534096	     -0.03931662	      0.22485484
      0.04859264	     -0.36966814	     -0.06535961	     -0.03983114	      0.22391771
      0.04937872	     -0.37094014	     -0.06537240	     -0.04035952	      0.22292537
      0.05016480	     -0.37219211	     -0.06537923	     -0.04090340	      0.22187525
      0.05086958	     -0.37329375	     -0.06537986	     -0.04140541	      0.22088203
      0.05157436	     -0.37437821	     -0.06537594	     -0.04192239	      0.21983888
      0.05227914	     -0.37544173	     -0.06536702	     -0.04245526	      0.21874348
      0.05298392	     -0.37648296	     -0.06535306	     -0.04300493	      0.21759398
      0.05368870	     -0.37750045	     -0.06533400	     -0.04357207	      0.21638857
      0.05439348	     -0.37849278	     -0.06530977	     -0.04415711	      0.21512542
      0.05509826	     -0.37945858	     -0.06528031	     -0.04476017	      0.21380275
      0.05580304	     -0.38039652	     -0.06524557	     -0.04538096	      0.21241878
      0.05650782	     -0.38130530	     -0.06520548	     -0.04601881	      0.21097178
      0.05721260	     -0.38218367	     -0.06515999	     -0.04667258	      0.20946001
      0.05791738	     -0.38303046	     -0.06510905	     -0.04734071	      0.20788182
      0.05862216	     -0.38384452	     -0.06505261	     -0.04802121	      0.20623553
      0.05932694	     -0.38462478	     -0.06499064	     -0.04871173	      0.20451954
      0.06003172	     -0.38537023	     -0.06492307	     -0.04940965	      0.20273226
      0.06073650	     -0.38607991	     -0.06484989	     -0.05011212	      0.20087216
      0.06144128	     -0.38675293	     -0.06477106	     -0.05081630	      0.19893773
      0.06214606	     -0.38738847	     -0.06468655	     -0.05151931	      0.19692749
      0.06285084	     -0.38798575	     -0.06459634	     -0.05221841	      0.19484003
      0.06355562	     -0.38854408	     -0.06450043	     -0.05291108	      0.19267395
      0.06426040	     -0.38906282	     -0.06439879	     -0.05359506	      0.19042788
      0.06496518	     -0.38954139	     -0.06429143	     -0.05426842	      0.18810052
      0.06566996	     -0.38997925	     -0.06417834	     -0.05492955	      0.18569056
      0.06637474	     -0.39037595	     -0.06405954	     -0.05557714	      0.18319675
      0.06707952	     -0.39073106	     -0.06393503	     -0.05621021	      0.18061786
      0.06778430	     -0.39104422	     -0.06380484	     -0.05682803	      0.17795269
      0.06848908	     -0.39131512	     -0.06366897	     -0.05743013	      0.17520007
      0.06919386	     -0.39154349	     -0.06352746	     -0.05801621	      0.17235886
      0.06989864	     -0.39172911	     -0.06338035	     -0.05858616	      0.16942791
      0.07060343	     -0.39187181	     -0.06322766	     -0.05913998	      0.16640615
      0.07130821	     -0.39197146	     -0.06306944	     -0.05967777	      0.16329247
      0.07201299	     -0.39202799	     -0.06290573	     -0.06019969	      0.16008584
      0.07271777	     -0.39204135	     -0.06273660	     -0.06070596	      0.15678523
      0.07342255	     -0.39201156	     -0.06256209	     -0.06119682	      0.15338962
      0.07412733	     -0.39193868	     -0.06238227	     -0.06167254	      0.14989807
      0.07483211	     -0.39182280	     -0.06219722	     -0.06213337	      0.14630965
      0.07553689	     -0.39166408	     -0.06200700	     -0.06257959	      0.14262349
      0.07624167	     -0.39146271	     -0.06181169	     -0.06301146	      0.13883879
      0.07694645	     -0.39121894	     -0.06161140	     -0.06342922	      0.13495485
      0.07765123	     -0.39093307	     -0.06140621	     -0.06383312	      0.13097106
      0.07835601	     -0.39060545	     -0.06119623	     -0.06422338	      0.12688698
      0.07906079	     -0.39023647	     -0.06098156	     -0.06460022	      0.12270234
      0.07976557	     -0.38982658	     -0.06076233	     -0.06496385	      0.11841712
      0.08047035	     -0.38937631	     -0.06053865	     -0.06531447	      0.11403161
      0.08117513	     -0.38888621	     -0.06031068	     -0.06565227	      0.10954646
      0.08187991	     -0.38835691	     -0.06007854	     -0.06597743	      0.10496284
      0.08258469	     -0.38778909	     -0.05984239	     -0.06629015	      0.10028253
      0.08328947	     -0.38718350	     -0.05960239	     -0.06659058	      0.09550804
      0.08399425	     -0.38654095	     -0.05935871	     -0.06687892	      0.09064286
      0.08469903	     -0.38586231	     -0.05911153	     -0.06715535	      0.08569163
      0.08540381	     -0.38514851	     -0.05886103	     -0.06742003	      0.08066043
      0.08610859	     -0.38440056	     -0.05860742	     -0.06767315	      0.07555707
      0.08681337	     -0.38361954	     -0.05835091	     -0.06791491	      0.07039149
      0.08751815	     -0.38280657	     -0.05809171	     -0.06814549	      0.06517615
      0.08822293	     -0.38196284	     -0.05783005	     -0.06836508	      0.05992653
      0.08892771	     -0.38108960	     -0.05756617	     -0.06857390	      0.05466163
      0.08963249	     -0.38018815	     -0.05730029	     -0.06877215	      0.04940458
      0.09033727	     -0.37925984	     -0.05703268	     -0.06896005	      0.04418322
      0.09104205	     -0.37830600	     -0.05676358	     -0.06913781	      0.03903059
      0.09174684	     -0.37732801	     -0.05649323	     -0.06930565	      0.03398549
      0.09245162	     -0.37632721	     -0.05622188	     -0.06946380	      0.02909267
      0.09315640	     -0.37530488	     -0.05594975	     -0.06961247	      0.02440283
      0.09386118	     -0.37426219	     -0.05567706	     -0.06975187	      0.01997209
      0.09456596	     -0.37320011	     -0.05540398	     -0.06996339	      0.01586069
      0.09527074	     -0.37211649	     -0.05513031	     -0.07106747	      0.01213085
      0.09597552	     -0.37101100	     -0.05485602	     -0.07172218	      0.00884330
      0.09668030	     -0.36988556	     -0.05458132	     -0.07214121	      0.00605237
      0.09738508	     -0.36874094	     -0.05430626	     -0.07243502	      0.00379939
      0.09808986	     -0.36757704	     -0.05403076	     -0.07266060	      0.00210443
      0.09879464	     -0.36639293	     -0.05375463	     -0.07284730	      0.00095655
      0.09949942	     -0.36518692	     -0.05347756	     -0.07301011	      0.00030324
      0.10020420	     -0.36395660	     -0.05319909	     -0.07315660	      0.00003977
      0.10090898	     -0.36269897	     -0.05291866	     -0.07329047	      0.00000000
      0.10161376	     -0.36141093	     -0.05263570	     -0.07341344	      0.00000000
      0.10231854	     -0.36009244	     -0.05235010	     -0.07352646	      0.00000000
      0.10302332	     -0.35874601	     -0.05206219	     -0.07363024	      0.00000000
      0.10372810	     -0.35737402	     -0.05177236	     -0.07372526	      0.00000000
      0.10443288	     -0.35597840	     -0.05148097	     -0.07381185	      0.00000000
      0.10513766	     -0.35456074	     -0.05118832	     -0.07389029	      0.00000000
      0.10584244	     -0.35312239	     -0.05089467	     -0.07396081	      0.00000000
      0.10654722	     -0.35166456	     -0.05060027	     -0.07402361	      0.00000000
      0.10725200	     -0.35018837	     -0.05030532	     -0.07407889	      0.00000000
      0.10795678	     -0.34869488	     -0.05001001	     -0.07412682	      0.00000000
      0.10866156	     -0.34718511	     -0.04971454	     -0.07416758	      0.00000000
      0.10936634	     -0.34566003	     -0.04941907	     -0.07420137	      0.00000000
      0.11007112	     -0.34412063	     -0.04912375	     -0.07422835	      0.00000000
      0.11077590	     -0.34256782	     -0.04882874	     -0.07424869	      0.00000000
      0.11148068	     -0.34100254	     -0.04853419	     -0.07426258	      0.00000000
      0.11218546	     -0.33942570	     -0.04824023	     -0.07427018	      0.00000000
      0.11289024	     -0.33783817	     -0.04794700	     -0.07427167	      0.00000000
      0.11359503	     -0.33624085	     -0.04765462	     -0.07426722	      0.00000000
      0.11429981	     -0.33463459	     -0.04736323	     -0.07425700	      0.00000000
      0.11500459	     -0.33302024	     -0.04707294	     -0.07424117	      0.00000000
      0.11570937	     -0.33139863	     -0.04678387	     -0.07421991	      0.00000000
      0.11641415	     -0.32977058	     -0.04649614	     -0.07419339	      0.00000000
      0.11711893	     -0.32813688	     -0.04620985	     -0.07416176	      0.00000000
      0.11782371	     -0.32649834	     -0.04592511	     -0.07412520	      0.00000000
      0.11852849	     -0.32485570	     -0.04564204	     -0.07408386	      0.00000000
      0.11923327	     -0.32320994	     -0.04536071	     -0.07403792	      0.00000000
      0.11993805	     -0.32156129	     -0.04508125	     -0.07398752	      0.00000000
      0.12064283	     -0.31991083	     -0.04480373	     -0.07393282	      0.00000000
      0.12134761	     -0.31825922	     -0.04452826	     -0.07387399	      0.00000000
      0.12205239	     -0.31660715	     -0.04425491	     -0.07381116	      0.00000000
      0.12275717	     -0.31495528	     -0.04398377	     -0.07374451	      0.00000000
      0.12346195	     -0.31330427	     -0.04371493	     -0.07367417	      0.00000000
      0.12416673	     -0.31165474	     -0.04344846	     -0.07360029	      0.00000000
      0.12487151	     -0.31000732	     -0.04318443	     -0.07352302	      0.00000000
      0.12557629	     -0.30836261	     -0.04292292	     -0.07344249	      0.00000000
      0.12628107	     -0.30672119	     -0.04266400	     -0.07335886	      0.00000000
      0.12698585	     -0.30508362	     -0.04240774	     -0.07327225	      0.00000000
      0.12769063	     -0.30345046	     -0.04215419	     -0.07318279	      0.00000000
      0.12839541	     -0.30182223	     -0.04190341	     -0.07309063	      0.00000000
      0.12910019	     -0.30019945	     -0.04165547	     -0.07299589	      0.00000000
      0.12980497	     -0.29858260	     -0.04141042	     -0.07289869	      0.00000000
      0.13050975	     -0.29697217	     -0.04116830	     -0.07279916	      0.00000000
      0.13121453	     -0.29536863	     -0.04092917	     -0.07269743	      0.00000000
      0.13191931	     -0.29377240	     -0.04069307	     -0.07259360	      0.00000000
      0.13262409	     -0.29218392	     -0.04046005	     -0.07248779	      0.00000000
      0.13332887	     -0.29060359	     -0.04023015	     -0.07238011	      0.00000000
      0.13403365	     -0.28903182	     -0.04000340	     -0.07227068	      0.00000000
      0.13473844	     -0.28746897	     -0.03977983	     -0.07215961	      0.00000000
      0.13544322	     -0.28591541	     -0.03955949	     -0.07204698	      0.00000000
      0.13614800	     -0.28437147	     -0.03934240	     -0.07193291	      0.00000000
      0.13685278	     -0.28283750	     -0.03912859	     -0.07181749	      0.00000000
      0.13755756	     -0.28131379	     -0.03891809	     -0.07170082	      0.00000000
      0.13826234	     -0.27980066	     -0.03871092	     -0.07158300	      0.00000000
      0.13896712	     -0.27829838	     -0.03850709	     -0.07146410	      0.00000000
      0.13967190	     -0.27680722	     -0.03830664	     -0.07134422	      0.00000000
      0.14037668	     -0.27532744	     -0.03810957	     -0.07122344	      0.00000000
      0.14108146	     -0.27385928	     -0.03791591	     -0.07110185	      0.00000000
      0.14178624	     -0.27240297	     -0.03772566	     -0.07097952	      0.00000000
      0.14249102	     -0.27095872	     -0.03753884	     -0.07085650	      0.00000000
      0.14319580	     -0.26952673	     -0.03735545	     -0.07073272	      0.00000000
      0.14390058	     -0.26810719	     -0.03717551	     -0.07060815	      0.00000000
      0.14460536	     -0.26670029	     -0.03699901	     -0.07048279	      0.00000000
      0.14531014	     -0.26530617	     -0.03682597	     -0.07035666	      0.00000000
      0.14601492	     -0.26392501	     -0.03665639	     -0.07022976	      0.00000000
      0.14671970	     -0.26255694	     -0.03649026	     -0.07010213	      0.00000000
      0.14742448	     -0.26120210	     -0.03632759	     -0.06997378	      0.00000000
      0.14812926	     -0.25986059	     -0.03616838	     -0.06984473	      0.00000000
      0.14883404	     -0.25853255	     -0.03601262	     -0.06971498	      0.00000000
      0.14953882	     -0.25721806	     -0.03586031	     -0.06958455	      0.00000000
      0.15024360	     -0.25591723	     -0.03571145	     -0.06945342	      0.00000000
      0.15094838	     -0.25463012	     -0.03556602	     -0.06932161	      0.00000000
      0.15165316	     -0.25335683	     -0.03542402	     -0.06918910	      0.00000000
      0.15235794	     -0.25209740	     -0.03528543	     -0.06905587	      0.00000000
      0.15306272	     -0.25085190	     -0.03515026	     -0.06892192	      0.00000000
      0.15376750	     -0.24962038	     -0.03501848	     -0.06878721	      0.00000000
      0.15447228	     -0.24840287	     -0.03489009	     -0.06865171	      0.00000000
      0.15517706	     -0.24719942	     -0.03476507	     -0.06851538	      0.00000000
      0.15588185	     -0.24601004	     -0.03464341	     -0.06837819	      0.00000000
      0.15658663	     -0.24483476	     -0.03452510	     -0.06824008	      0.00000000
      0.15729141	     -0.24367359	     -0.03441011	     -0.06810099	      0.00000000
      0.15799619	     -0.24252654	     -0.03429843	     -0.06796085	      0.00000000
      0.15870097	     -0.24139361	     -0.03419005	     -0.06781960	      0.00000000
      0.15940575	     -0.24027478	     -0.03408494	     -0.06767716	      0.00000000
      0.16011053	     -0.23917006	     -0.03398309	     -0.06753342	      0.00000000
      0.16081531	     -0.23807942	     -0.03388448	     -0.06738829	      0.00000000
      0.16152009	     -0.23700285	     -0.03378908	     -0.06724166	      0.00000000
      0.16222487	     -0.23594031	     -0.03369688	     -0.06709341	      0.00000000
      0.16292965	     -0.23489178	     -0.03360786	     -0.06694339	      0.00000000
      0.16363443	     -0.23385723	     -0.03352199	     -0.06679147	      0.00000000
      0.16433921	     -0.23283661	     -0.03343926	     -0.06663748	      0.00000000
      0.16504399	     -0.23182988	     -0.03335963	     -0.06648125	      0.00000000
      0.16574877	     -0.23083700	     -0.03328309	     -0.06632258	      0.00000000
      0.16645355	     -0.22985790	     -0.03320961	     -0.06616126	      0.00000000
      0.16715833	     -0.22889255	     -0.03313917	     -0.06599707	      0.00000000
      0.16786311	     -0.22794089	     -0.03307174	     -0.06582975	      0.00000000
      0.16856789	     -0.22700285	     -0.03300730	     -0.06565904	      0.00000000
      0.16927267	     -0.22607837	     -0.03294582	     -0.06548464	      0.00000000
      0.16997745	     -0.22516739	     -0.03288728	     -0.06530622	      0.00000000
      0.17068223	     -0.22426983	     -0.03283166	     -0.06512343	      0.00000000
      0.17138701	     -0.22338564	     -0.03277891	     -0.06493590	      0.00000000
      0.17209179	     -0.22251474	     -0.03272902	     -0.06474319	      0.00000000
      0.17279657	     -0.22165705	     -0.03268196	     -0.06454487	      0.00000000
      0.17350135	     -0.22081250	     -0.03263771	     -0.06434042	      0.00000000
      0.17420613	     -0.21998101	     -0.03259623	     -0.06412931	      0.00000000
      0.17491091	     -0.21916250	     -0.03255749	     -0.06391094	      0.00000000
      0.17561569	     -0.21835690	     -0.03252147	     -0.06368466	      0.00000000
      0.17632047	     -0.21756412	     -0.03248813	     -0.06344977	      0.00000000
      0.17702526	     -0.21678408	     -0.03245746	     -0.06320550	      0.00000000
      0.17773004	     -0.21601670	     -0.03242941	     -0.06295099	      0.00000000
      0.17843482	     -0.21526189	     -0.03240395	     -0.06268532	      0.00000000
      0.17913960	     -0.21451957	     -0.03238107	     -0.06240748	      0.00000000
      0.17984438	     -0.21378965	     -0.03236071	     -0.06211637	      0.00000000
      0.18054916	     -0.21307205	     -0.03234286	     -0.06181079	      0.00000000
      0.18125394	     -0.21236669	     -0.03232748	     -0.06148940	      0.00000000
      0.18195872	     -0.21167347	     -0.03231454	     -0.06115079	      0.00000000
      0.18266350	     -0.21099232	     -0.03230400	     -0.06079339	      0.00000000
      0.18336828	     -0.21032314	     -0.03229583	     -0.06041551	      0.00000000
      0.18407306	     -0.20966585	     -0.03228999	     -0.06001530	      0.00000000
      0.18477784	     -0.20902037	     -0.03228645	     -0.05959079	      0.00000000
      0.18548262	     -0.20838660	     -0.03228518	     -0.05913984	      0.00000000
      0.18618740	     -0.20776429	     -0.03228613	     -0.05866018	      0.00000000
      0.18689218	     -0.20715314	     -0.03228927	     -0.05814939	      0.00000000
      0.18759696	     -0.20655297	     -0.03295603	     -0.05760493	      0.00000000
      0.18830174	     -0.20593469	     -0.35350644	     -0.05702237	      0.00000000
      0.18900652	     -0.20507845	     -1.11727005	     -0.05638687	      0.00000000
      0.18971130	     -0.20378842	     -2.12406467	     -0.05569027	      0.00000000
      0.19041608	     -0.20207479	     -3.25569862	     -0.05493831	      0.00000000
      0.19112086	     -0.20008222	     -4.45665006	     -0.05414145	      0.00000000
      0.19182564	     -0.19798025	     -5.72867930	     -0.05330692	      0.00000000
      0.19253042	     -0.19589219	     -7.09239393	     -0.05243596	      0.00000000
      0.19323520	     -0.19388234	     -8.55700100	     -0.05152533	      0.00000000
      0.19393998	     -0.19197555	    -10.11664489	     -0.05057028	      0.00000000
      0.19464476	     -0.19017699	    -11.76179240	     -0.04956656	      0.00000000
      0.19534954	     -0.18848212	    -13.48258209	     -0.04851135	      0.00000000
      0.19605432	     -0.18688134	    -15.26920154	     -0.04740360	      0.00000000
      0.19675910	     -0.18536271	    -17.11221956	     -0.04624428	      0.00000000
      0.19746388	     -0.18391372	    -19.00279885	     -0.04503633	      0.00000000
      0.19816866	     -0.18252232	    -20.93279330	     -0.04378463	      0.00000000
      0.19887345	     -0.18117750	    -22.89475951	     -0.04249577	      0.00000000
      0.19957823	     -0.17986950	    -24.88191475	     -0.04117776	      0.00000000
      0.20028301	     -0.17858985	    -26.88806904	     -0.03983970	      0.00000000
      0.20098779	     -0.17733137	    -28.90755348	     -0.03849129	      0.00000000
      0.20169257	     -0.17608813	    -30.93516351	     -0.03714246	      0.00000000
      0.20239735	     -0.17485543	    -32.96613324	     -0.03580287	      0.00000000
      0.20310213	     -0.17362997	    -34.99615432	     -0.03448160	      0.00000000
      0.20380691	     -0.17240995	    -37.02144802	     -0.03318679	      0.00000000
      0.20451169	     -0.17119531	    -39.03888836	     -0.03192545	      0.00000000
      0.20521647	     -0.16998792	    -41.04615785	     -0.03070330	      0.00000000
      0.20592125	     -0.16879151	    -43.04189747	     -0.02952478	      0.00000000
      0.20662603	     -0.16761144	    -45.02579914	     -0.02839302	      0.00000000
      0.20733081	     -0.16645401	    -46.99859316	     -0.02730993	      0.00000000
      0.20803559	     -0.16532556	    -48.96190970	     -0.02627633	      0.00000000
      0.20874037	     -0.16423152	    -50.91803395	     -0.02529209	      0.00000000
      0.20944515	     -0.16317561	    -52.86960781	     -0.02435629	      0.00000000
      0.21014993	     -0.16215948	    -54.81934104	     -0.02346740	      0.00000000
      0.21085471	     -0.16118275	    -56.76978052	     -0.02262350	      0.00000000
      0.21155949	     -0.16024342	    -58.72315945	     -0.02182238	      0.00000000
      0.21226427	     -0.15933842	    -60.68132391	     -0.02106173	      0.00000000
      0.21296905	     -0.15846419	    -62.64572004	     -0.02033921	      0.00000000
      0.21367383	     -0.15761707	    -64.61737362	     -0.01965254	      0.00000000
      0.21437861	     -0.15679044	    -66.59498649	     -0.01899934	      0.00000000
      0.21508339	     -0.15596947	    -68.57408931	     -0.01837701	      0.00000000
      0.21578817	     -0.15513963	    -70.54938266	     -0.01778321	      0.00000000
      0.21649295	     -0.15429039	    -72.51504186	     -0.01721595	      0.00000000
      0.21719773	     -0.15341486	    -74.46498016	     -0.01667352	      0.00000000
      0.21790251	     -0.15250933	    -76.39325155	     -0.01615434	      0.00000000
      0.21860729	     -0.15157339	    -78.29454408	     -0.01565703	      0.00000000
      0.21931207	     -0.15061003	    -80.16466596	     -0.01518030	      0.00000000
      0.22001686	     -0.14962544	    -82.00090840	     -0.01472299	      0.00000000
      0.22072164	     -0.14862824	    -83.80219917	     -0.01428399	      0.00000000
      0.22142642	     -0.14762831	    -85.56902652	     -0.01386224	      0.00000000
      0.22213120	     -0.14663542	    -87.30318095	     -0.01345670	      0.00000000
      0.22283598	     -0.14565807	    -89.00740024	     -0.01306629	      0.00000000
      0.22354076	     -0.14470277	    -90.68500115	     -0.01268994	      0.00000000
      0.22424554	     -0.14377377	    -92.33955796	     -0.01232663	      0.00000000
      0.22495032	     -0.14287319	    -93.97465457	     -0.01197538	      0.00000000
      0.22565510	     -0.14200140	    -95.59371355	     -0.01163528	      0.00000000
      0.22635988	     -0.14115749	    -97.19989176	     -0.01130553	      0.00000000
      0.22706466	     -0.14033971	    -98.79602670	     -0.01098545	      0.00000000
      0.22776944	     -0.13954582	   -100.38461840	     -0.01067444	      0.00000000
      0.22847422	     -0.13877342	   -101.96783422	     -0.01037200	      0.00000000
      0.22917900	     -0.13802006	   -103.54752718	     -0.01007773	      0.00000000
      0.22988378	     -0.13728342	   -105.12526114	     -0.00979128	      0.00000000
      0.23058856	     -0.13656134	   -106.70233883	     -0.00951236	      0.00000000
      0.23129334	     -0.13585179	   -108.27982978	     -0.00924072	      0.00000000
      0.23199812	     -0.13515295	   -109.85859682	     -0.00897615	      0.00000000
      0.23270290	     -0.13446310	   -111.43932031	     -0.00871844	      0.00000000
      0.23340768	     -0.13378064	   -113.02251964	     -0.00846743	      0.00000000
      0.23411246	     -0.13310406	   -114.60857207	     -0.00822294	      0.00000000
      0.23481724	     -0.13243186	   -116.19772892	     -0.00798482	      0.00000000
      0.23552202	     -0.13176257	   -117.79012922	     -0.00775291	      0.00000000
      0.23622680	     -0.13109470	   -119.38581118	     -0.00752705	      0.00000000
      0.23693158	     -0.13042671	   -120.98472149	     -0.00730709	      0.00000000
      0.23763636	     -0.12975697	   -122.58672282	     -0.00709288	      0.00000000
      0.23834114	     -0.12908376	   -124.19159958	     -0.00688426	      0.00000000
      0.23904592	     -0.12840521	   -125.79906219	     -0.00668107	      0.00000000
      0.23975070	     -0.12771931	   -127.40875003	     -0.00648317	      0.00000000
      0.24045548	     -0.12702383	   -129.02023307	     -0.00629040	      0.00000000
      0.24116027	     -0.12631631	   -130.63301255	     -0.00610260	      0.00000000
      0.24186505	     -0.12559405	   -132.24652064	     -0.00591962	      0.00000000
      0.24256983	     -0.12485400	   -133.86011941	     -0.00574130	      0.00000000
      0.24327461	     -0.12409279	   -135.47309906	     -0.00556750	      0.00000000
      0.24397939	     -0.12330662	   -137.08467598	     -0.00539806	      0.00000000
      0.24468417	     -0.12249122	   -138.69399054	     -0.00523283	      0.00000000
      0.24538895	     -0.12164181	   -140.30010529	     -0.00507167	      0.00000000
      0.24609373	     -0.12075297	   -141.90200388	     -0.00491442	      0.00000000
      0.24679851	     -0.11981862	   -143.49859137	     -0.00476094	      0.00000000
      0.24750329	     -0.11883194	   -145.08869678	     -0.00461109	      0.00000000
      0.24820807	     -0.11778524	   -146.67107888	     -0.00446472	      0.00000000
      0.24891285	     -0.11666995	   -148.24443638	     -0.00432171	      0.00000000
      0.24961763	     -0.11547650	   -149.80742412	     -0.00418190	      0.00000000
      0.25032241	     -0.11419436	   -151.35867664	     -0.00404518	      0.00000000
      0.25102719	     -0.11281201	   -152.89684087	     -0.00391141	      0.00000000
      0.25173197	     -0.11131704	   -154.42061936	     -0.00378048	      0.00000000
      0.25243675	     -0.10969637	   -155.92882283	     -0.00365228	      0.00000000
      0.25314153	     -0.10793654	   -157.42040665	     -0.00352671	      0.00000000
      0.25384631	     -0.10602431	   -158.89453847	     -0.00340368	      0.00000000
      0.25447979	     -0.10415632	   -160.20416903	     -0.00329306	      0.00000000
      0.25511326	     -0.10215505	   -161.49918896	     -0.00318554	      0.00000000
      0.25574674	     -0.10000863	   -162.77976282	     -0.00308043	      0.00000000
      0.25638021	     -0.09771325	   -164.04639568	     -0.00297744	      0.00000000
      0.25701369	     -0.09526966	   -165.29993594	     -0.00287644	      0.00000000
      0.25764716	     -0.09268332	   -166.54157219	     -0.00277738	      0.00000000
      0.25828064	     -0.08996491	   -167.77281278	     -0.00268022	      0.00000000
      0.25891411	     -0.08713064	   -168.99544706	     -0.00258496	      0.00000000
      0.25954759	     -0.08420215	   -170.21149067	     -0.00249160	      0.00000000
      0.26018106	     -0.08120585	   -171.42311941	     -0.00240017	      0.00000000
      0.26081453	     -0.07817181	   -172.63259757	     -0.00231067	      0.00000000
      0.26144801	     -0.07513216	   -173.84220683	     -0.00222313	      0.00000000
      0.26208148	     -0.07211930	   -175.05418087	     -0.00213756	      0.00000000
      0.26271496	     -0.06916413	   -176.27064996	     -0.00205396	      0.00000000
      0.26334843	     -0.06629445	   -177.49359754	     -0.00197236	      0.00000000
      0.26398191	     -0.06353383	   -178.72482971	     -0.00189274	      0.00000000
      0.26461538	     -0.06090086	   -179.96595687	     -0.00181512	      0.00000000
      0.26524886	     -0.05840896	   -181.21838603	     -0.00173948	      0.00000000
      0.26588233	     -0.05606653	   -182.48332179	     -0.00166583	      0.00000000
      0.26651581	     -0.05387748	   -183.76175613	     -0.00159415	      0.00000000
      0.26714928	     -0.05184153	   -185.05401147	     -0.00152442	      0.00000000
      0.26778276	     -0.04995471	   -186.35979284	     -0.00145660	      0.00000000
      0.26841623	     -0.04821097	   -187.67878388	     -0.00139065	      0.00000000
      0.26904971	     -0.04660306	   -189.01068030	     -0.00132653	      0.00000000
      0.26968318	     -0.04512293	   -190.35518956	     -0.00126422	      0.00000000
      0.27031666	     -0.04376209	   -191.71203050	     -0.00120368	      0.00000000
      0.27095013	     -0.04251192	   -193.08093275	     -0.00114490	      0.00000000
      0.27158361	     -0.04136389	   -194.46163637	     -0.00108783	      0.00000000
      0.27221708	     -0.04030975	   -195.85389138	     -0.00103244	      0.00000000
      0.27285056	     -0.03934165	   -197.25745740	     -0.00097872	      0.00000000
      0.27348403	     -0.03845222	   -198.67210325	     -0.00092662	      0.00000000
      0.27411751	     -0.03763462	   -200.09760664	     -0.00087612	      0.00000000
      0.27475098	     -0.03688252	   -201.53375381	     -0.00082719	      0.00000000
      0.27538446	     -0.03619013	   -202.98033924	     -0.00077978	      0.00000000
      0.27601793	     -0.03555217	   -204.43716537	     -0.00073389	      0.00000000
      0.27665141	     -0.03496384	   -205.90404227	     -0.00068947	      0.00000000
      0.27728488	     -0.03442077	   -207.38078742	     -0.00064649	      0.00000000
      0.27791836	     -0.03391903	   -208.86722544	     -0.00060493	      0.00000000
      0.27855183	     -0.03345504	   -210.36318783	     -0.00056476	      0.00000000
      0.27918531	     -0.03302558	   -211.86851275	     -0.00052596	      0.00000000
      0.27981878	     -0.03262775	   -213.38304476	     -0.00048849	      0.00000000
      0.28045226	     -0.03225890	   -214.90663466	     -0.00045232	      0.00000000
      0.28070004	     -0.03211222	   -215.50496198	     -0.00043719	      0.00000000
      0.28085910	     -0.03202308	   -215.88979636	     -0.00042776	      0.00000000
      0.28107682	     -0.24881405	   -216.41743202	     -0.00041500	      0.00000000
      0.28129454	     -0.86788315	   -216.94594678	     -0.00040049	      0.00000000
      0.28186415	     -3.82113536	   -218.33054843	     -0.00032170	      0.00000000
      0.28243377	     -7.97505027	   -219.71359005	     -0.00010640	      0.00000000
      0.28300338	    -12.84978923	   -221.09212123	      0.00031740	      0.00000000
      0.28357299	    -18.25308117	   -222.46531929	      0.00098527	      0.00000000
      0.28414260	    -24.11463649	   -223.83363169	      0.00190058	      0.00000000
      0.28471221	    -30.40232217	   -225.19810615	      0.00304402	      0.00000000
      0.28528182	    -37.08688203	   -226.55997092	      0.00438253	      0.00000000
      0.28585143	    -44.13112152	   -227.92038599	      0.00587634	      0.00000000
      0.28642104	    -51.48932304	   -229.28030536	      0.00748403	      0.00000000
      0.28671502	    -55.39282788	   -229.98214284	      0.00834603	      0.00000000
      0.28727262	    -62.96185846	   -231.22932294	      0.01001531	      0.00000000
      0.28783023	    -70.70178813	   -232.31253439	      0.01170598	      0.00000000
      0.28838783	    -78.55796823	   -233.23962003	      0.01339104	      0.00000000
      0.28894543	    -86.47480264	   -234.01749537	      0.01504834	      0.00000000
      0.28950304	    -94.39612769	   -234.65216914	      0.01666033	      0.00000000
      0.29006064	   -102.26585526	   -235.14887372	      0.01821366	      0.00000000
      0.29061825	   -110.02930214	   -235.51217905	      0.01969862	      0.00000000
      0.29117585	   -117.63561627	   -235.74609415	      0.02110855	      0.00000000
      0.29173345	   -125.04156339	   -235.85415818	      0.02243919	      0.00000000
      0.29229106	   -132.21655451	   -235.83952261	      0.02368794	      0.00000000
      0.29279034	   -138.43440740	   -235.72456946	      0.02473588	      0.00000000
      0.29328962	   -144.46310058	   -235.51541817	      0.02571599	      0.00000000
      0.29378891	   -150.32434917	   -235.21374849	      0.02662790	      0.00000000
      0.29428819	   -156.05395532	   -234.82114234	      0.02747128	      0.00000000
      0.29478747	   -161.69805350	   -234.33906661	      0.02824608	      0.00000000
      0.29528675	   -167.30770583	   -233.76887075	      0.02895266	      0.00000000
      0.29578604	   -172.93309894	   -233.11178724	      0.02959211	      0.00000000
      0.29628532	   -178.61862608	   -232.36893550	      0.03016642	      0.00000000
      0.29678460	   -184.39968570	   -231.54133075	      0.03067852	      0.00000000
      0.29728388	   -190.30139235	   -230.62989770	      0.03113229	      0.00000000
      0.29778316	   -196.33888392	   -229.63548741	      0.03153239	      0.00000000
      0.29828245	   -202.51866732	   -228.55889562	      0.03188402	      0.00000000
      0.29878173	   -208.84044391	   -227.40088090	      0.03219269	      0.00000000
      0.29928101	   -215.29852102	   -226.16218139	      0.03246397	      0.00000000
      0.29978029	   -221.84352620	   -224.84348827	      0.03270372	      0.00000000
      0.30027958	   -228.35863927	   -223.44534700	      0.03291944	      0.00000000
      0.30077886	   -234.72675390	   -221.96826854	      0.03311958	      0.00000000
      0.30127814	   -240.83651146	   -220.41282103	      0.03331223	      0.00000000
      0.30177742	   -246.58465164	   -218.77965027	      0.03350445	      0.00000000
      0.30227671	   -251.88194397	   -217.06950014	      0.03370189	      0.00000000
      0.30277599	   -256.66138014	   -215.28323950	      0.03390848	      0.00000000
      0.30327527	   -260.88635826	   -213.42189023	      0.03412625	      0.00000000
      0.30377455	   -264.55616214	   -211.48664928	      0.03435522	      0.00000000
      0.30427384	   -267.70659278	   -209.47889904	      0.03459355	      0.00000000
      0.30477312	   -270.40509050	   -207.40020438	      0.03483788	      0.00000000
      0.30527240	   -272.74144184	   -205.25229952	      0.03508391	      0.00000000
      0.30577168	   -274.81637330	   -203.03707086	      0.03532705	      0.00000000
      0.30627096	   -276.73055069	   -200.75654199	      0.03556306	      0.00000000
      0.30677025	   -278.57586414	   -198.41286466	      0.03578849	      0.00000000
      0.30726953	   -280.42986532	   -196.00831676	      0.03600097	      0.00000000
      0.30776881	   -282.35330453	   -193.54530588	      0.03619931	      0.00000000
      0.30826809	   -284.39013936	   -191.02637590	      0.03638339	      0.00000000
      0.30876738	   -286.56917641	   -188.45421421	      0.03655398	      0.00000000
      0.30926666	   -288.90655942	   -185.83165746	      0.03671250	      0.00000000
      0.30976594	   -291.40850026	   -183.16169476	      0.03686075	      0.00000000
      0.31026522	   -294.07386080	   -180.44746754	      0.03700075	      0.00000000
      0.31076451	   -296.89637727	   -177.69226609	      0.03713447	      0.00000000
      0.31126379	   -299.86645167	   -174.89952278	      0.03726382	      0.00000000
      0.31176307	   -302.97251957	   -172.07280233	      0.03739046	      0.00000000
      0.31226235	   -306.20203906	   -169.21578944	      0.03751584	      0.00000000
      0.31276164	   -309.54218960	   -166.33227412	      0.03764112	      0.00000000
      0.31326092	   -312.98032283	   -163.42613506	      0.03776723	      0.00000000
      0.31376020	   -316.50424948	   -160.50132137	      0.03789487	      0.00000000
      0.31425948	   -320.10240304	   -157.56183305	      0.03802453	      0.00000000
      0.31475876	   -323.76392064	   -154.61170048	      0.03815653	      0.00000000
      0.31525805	   -327.47866901	   -151.65496317	      0.03829104	      0.00000000
      0.31575733	   -331.23723519	   -148.69564821	      0.03842815	      0.00000000
      0.31625661	   -335.03089489	   -145.73774864	      0.03856784	      0.00000000
      0.31675589	   -338.85156702	   -142.78520208	      0.03871003	      0.00000000
      0.31725518	   -342.69175969	   -139.84186984	      0.03885461	      0.00000000
      0.31747634	   -344.39714779	   -138.54193885	      0.03891956	      0.00000000
      0.31758865	   -345.26394371	   -137.88291607	      0.03522507	      0.00000000
      0.31770096	   -346.13115943	   -137.22468087	      0.01954656	      0.00000000
      0.31826251	   -350.47112317	   -133.94689339	     -0.19626611	      0.00000000
      0.31882406	   -354.80993609	   -130.69444605	     -0.54897488	      0.00000000
      0.31938561	   -359.13906985	   -127.47232656	     -0.96734503	      0.00000000
      0.31994716	   -363.45026170	   -124.28499160	     -1.41991888	      0.00000000
      0.32050870	   -367.73584738	   -121.13661198	     -1.89413246	      0.00000000
      0.32107025	   -371.98859464	   -118.03103623	     -2.38548367	      0.00000000
      0.32163180	   -376.20154772	   -114.97178501	     -2.89238997	      0.00000000
      0.32219335	   -380.36787330	   -111.96204655	     -3.41396183	      0.00000000
      0.32275490	   -384.48072231	   -109.00467504	     -3.94916572	      0.00000000
      0.32331645	   -388.53311065	   -106.10219139	     -4.49659756	      0.00000000
      0.32387800	   -392.51781902	   -103.25678624	     -5.05449344	      0.00000000
      0.32443955	   -396.42731217	   -100.47032530	     -5.62081116	      0.00000000
      0.32500110	   -400.25367882	    -97.74435682	     -6.19331617	      0.00000000
      0.32556265	   -403.98859569	    -95.08012120	     -6.76965206	      0.00000000
      0.32612419	   -407.62332057	    -92.47856257	     -7.34739130	      0.00000000
      0.32668574	   -411.14872169	    -89.94034207	     -7.92407305	      0.00000000
      0.32724729	   -414.55535177	    -87.46585268	     -8.49723293	      0.00000000
      0.32780884	   -417.83357569	    -85.05523529	     -9.06443245	      0.00000000
      0.32837039	   -420.97376028	    -82.70839571	     -9.62329435	      0.00000000
      0.32893194	   -423.96653290	    -80.42502244	    -10.17155087	      0.00000000
      0.32949349	   -426.80311279	    -78.20460448	    -10.70710912	      0.00000000
      0.33005504	   -429.47571474	    -76.04645104	    -11.22813773	      0.00000000
      0.33061659	   -431.97801979	    -73.94970785	    -11.73317499	      0.00000000
      0.33117813	   -434.30570079	    -71.91337653	    -12.22125035	      0.00000000
      0.33173968	   -436.45698245	    -69.93633189	    -12.69200879	      0.00000000
      0.33230123	   -438.43320621	    -68.01733893	    -13.14581747	      0.00000000
      0.33286278	   -440.23935926	    -66.15506909	    -13.58382747	      0.00000000
      0.33342433	   -441.88451685	    -64.34811549	    -14.00797003	      0.00000000
      0.33398588	   -443.38213942	    -62.59500731	    -14.42086912	      0.00000000
      0.33454743	   -444.75016447	    -60.89422279	    -14.82567200	      0.00000000
      0.33510898	   -446.01084038	    -59.24420116	    -15.22581689	      0.00000000
      0.33567053	   -447.19026779	    -57.64335321	    -15.62477289	      0.00000000
      0.33623207	   -448.31764385	    -56.09007051	    -16.02579312	      0.00000000
      0.33679362	   -449.42424136	    -54.58273355	    -16.43171682	      0.00000000
      0.33735517	   -450.54219276	    -53.11971856	    -16.84484146	      0.00000000
      0.33791672	   -451.70317997	    -51.69940352	    -17.26686964	      0.00000000
      0.33847827	   -452.93714711	    -50.32017325	    -17.69892068	      0.00000000
      0.33903982	   -454.27115129	    -48.98042393	    -18.14158912	      0.00000000
      0.33960137	   -455.72844592	    -47.67856709	    -18.59503006	      0.00000000
      0.34016292	   -457.32785713	    -46.41303330	    -19.05905418	      0.00000000
      0.34072447	   -459.08360534	    -45.18227546	    -19.53321963	      0.00000000
      0.34128602	   -461.00549859	    -43.98477188	    -20.01691311	      0.00000000
      0.34184756	   -463.09873620	    -42.81902910	    -20.50941687	      0.00000000
      0.34240911	   -465.36429617	    -41.68358449	    -21.00894051	      0.00000000
      0.34297066	   -467.79952754	    -40.57700861	    -21.50727995	      0.00000000
      0.34353221	   -470.39879824	    -39.49790734	    -21.99525334	      0.00000000
      0.34409376	   -473.15415624	    -38.44492210	    -22.46522197	      0.00000000
      0.34477146	   -476.67383223	    -37.20721618	    -22.99912728	      0.00000000
      0.34537573	   -479.97524997	    -36.13166268	    -23.43709504	      0.00000000
      0.34585227	   -482.67581161	    -35.30205944	    -23.75340586	      0.00000000
      0.34632881	   -485.43955497	    -34.48713023	    -24.04206402	      0.00000000
      0.34684282	   -488.47333590	    -33.62434372	    -24.32133218	      0.00000000
      0.34748049	   -492.28843564	    -32.57580640	    -24.62171258	      0.00000000
      0.34825717	   -496.97998111	    -31.32914015	    -24.92294892	      0.00000000
      0.34870059	   -499.66927854	    -30.63155043	    -25.06683250	      0.00000000
      0.34940683	   -503.95608974	    -29.54045828	    -25.26165682	      0.00000000
      0.34986741	   -506.74681483	    -28.84059444	    -25.37099227	      0.00000000
      0.35032799	   -509.53237869	    -28.15037999	    -25.47037813	      0.00000000
      0.35090636	   -513.01716330	    -27.29562652	    -25.58617634	      0.00000000
      0.35136418	   -515.76346918	    -26.62818612	    -25.67436899	      0.00000000
      0.35212544	   -520.30205017	    -25.53516657	    -25.82139879	      0.00000000
      0.35258525	   -523.02323980	    -24.88395629	    -25.91371336	      0.00000000
      0.35304505	   -525.72986292	    -24.23982612	    -26.01047924	      0.00000000
      0.35364646	   -529.24439232	    -23.40650884	    -26.14548690	      0.00000000
      0.35420179	   -532.46411210	    -22.64627678	    -26.27981083	      0.00000000
      0.35475713	   -535.65621053	    -21.89357299	    -26.42402015	      0.00000000
      0.35523349	   -538.37422643	    -21.25457463	    -26.55568359	      0.00000000
      0.35570986	   -541.07037002	    -20.62032673	    -26.69459396	      0.00000000
      0.35618622	   -543.74642819	    -19.99147782	    -26.84047816	      0.00000000
      0.35680585	   -547.19406767	    -19.18020567	    -27.04009986	      0.00000000
      0.35724968	   -549.64228838	    -18.60438516	    -27.18946097	      0.00000000
      0.35769351	   -552.07006616	    -18.03187860	    -27.34373970	      0.00000000
      0.35825196	   -555.09781709	    -17.31703106	    -27.54423476	      0.00000000
      0.35876866	   -557.87068439	    -16.66031846	    -27.73546930	      0.00000000
      0.35928536	   -560.61742341	    -16.00863289	    -27.93158581	      0.00000000
      0.35980207	   -563.33530653	    -15.36092130	    -28.13203258	      0.00000000
      0.36031877	   -566.02735349	    -14.71837721	    -28.33624024	      0.00000000
      0.36073701	   -568.18408665	    -14.20077644	    -28.50396255	      0.00000000
      0.36115525	   -570.32343885	    -13.68644656	    -28.67355775	      0.00000000
      0.36169285	   -573.04501665	    -13.02915270	    -28.89393477	      0.00000000
      0.36223045	   -575.73663872	    -12.37695398	    -29.11653296	      0.00000000
      0.36265555	   -577.84139174	    -11.86399909	    -29.29384960	      0.00000000
      0.36308066	   -579.92736054	    -11.35435014	    -29.47207105	      0.00000000
      0.36357874	   -582.34529787	    -10.76066968	    -29.68180124	      0.00000000
      0.36407683	   -584.73644961	    -10.17137620	    -29.89223153	      0.00000000
      0.36452790	   -586.87705080	     -9.64094279	    -30.08319832	      0.00000000
      0.36497898	   -588.99544793	     -9.11423203	    -30.27433979	      0.00000000
      0.36543788	   -591.12622035	     -8.58174560	    -30.46881142	      0.00000000
      0.36589678	   -593.23345223	     -8.05313271	    -30.66312400	      0.00000000
      0.36630098	   -595.06915960	     -7.59049289	    -30.83403071	      0.00000000
      0.36685382	   -597.54903630	     -6.96245138	    -31.06721197	      0.00000000
      0.36740666	   -599.99469036	     -6.34053663	    -31.29950750	      0.00000000
      0.36777643	   -601.60906631	     -5.92723486	    -31.45429855	      0.00000000
      0.36814621	   -603.20826335	     -5.51687406	    -31.60852884	      0.00000000
      0.36860420	   -605.16611330	     -5.01212631	    -31.79870327	      0.00000000
      0.36906220	   -607.09948015	     -4.51166516	    -31.98782593	      0.00000000
      0.36946856	   -608.79356555	     -4.07101466	    -32.15466907	      0.00000000
      0.36999560	   -610.96101831	     -3.50441418	    -32.36959817	      0.00000000
      0.37052264	   -613.09601916	     -2.94389158	    -32.58272877	      0.00000000
      0.37090835	   -614.63593179	     -2.53691610	    -32.73750227	      0.00000000
      0.37129406	   -616.15851481	     -2.13334218	    -32.89117991	      0.00000000
      0.37172029	   -617.81941594	     -1.69087912	    -33.05967539	      0.00000000
      0.37214652	   -619.45829749	     -1.25239656	    -33.22670210	      0.00000000
      0.37260308	   -621.18852793	     -0.78689908	    -33.40391249	      0.00000000
      0.37305964	   -622.89337919	     -0.32606229	    -33.57926860	      0.00000000
      0.37345145	   -624.33535461	      0.06592734	    -33.72821491	      0.00000000
      0.37394561	   -626.12646692	      0.55562671	    -33.91395654	     -0.00000000
      0.37443977	   -627.88778651	      1.03970326	    -34.09722292	     -0.00000000
      0.37481075	   -629.18893093	      1.39990055	    -34.23312549	     -0.00000000
      0.37518173	   -630.47310877	      1.75693858	    -34.36752246	     -0.00000000
      0.37562148	   -631.97223090	      2.17643477	    -34.52482869	     -0.00000000
      0.37606123	   -633.44720469	      2.59154814	    -34.67987108	     -0.00000000
      0.37643692	   -634.68726152	      2.94299738	    -34.81047849	     -0.00000000
      0.37690935	   -636.22061754	      3.38070279	    -34.97221452	     -0.00000000
      0.37738178	   -637.72595940	      3.81334994	    -35.13105266	     -0.00000000
      0.37774155	   -638.85213073	      4.13988899	    -35.25001730	     -0.00000000
      0.37810132	   -639.96177079	      4.46358167	    -35.36719315	     -0.00000000
      0.37853371	   -641.27253575	      4.84916469	    -35.50559495	     -0.00000000
      0.37896610	   -642.55931047	      5.23067742	    -35.64125764	     -0.00000000
      0.37932718	   -643.61453459	      5.54645188	    -35.75239276	     -0.00000000
      0.37978256	   -644.92045495	      5.94100965	    -35.88967698	     -0.00000000
      0.38001152	   -645.55016929	      6.13763008	    -35.95745367	     -0.00000000
      0.38024049	   -645.83788135	      6.33332726	    -36.02438534	     -0.00000000
      0.38064143	   -645.19526858	      6.67361618	    -36.13951684	     -0.00000000
      0.38104238	   -643.24072213	      7.01041867	    -36.25195479	     -0.00000000
      0.38142924	   -640.25069373	      7.33234495	    -36.35786172	     -0.00000000
      0.38181610	   -636.29585500	      7.65102524	    -36.46119080	     -0.00000000
      0.38224289	   -630.93665420	      7.99899447	    -36.57215837	     -0.00000000
      0.38266968	   -624.65187803	      8.34286262	    -36.67989297	     -0.00000000
      0.38303998	   -618.53262483	      8.63813110	    -36.77071656	     -0.00000000
      0.38341028	   -611.86196207	      8.93035979	    -36.85903332	     -0.00000000
      0.38383655	   -603.57488823	      9.26315288	    -36.95755209	     -0.00000000
      0.38426282	   -594.71426524	      9.59177881	    -37.05263864	     -0.00000000
      0.38460328	   -587.27343965	      9.85151354	    -37.12608856	     -0.00000000
      0.38503700	   -577.38406224	     10.17882569	    -37.21639984	     -0.00000000
      0.38547072	   -567.09581198	     10.50176524	    -37.30299362	     -0.00000000
      0.38580423	   -558.94902087	     10.74753704	    -37.36703343	     -0.00000000
      0.38620640	   -548.89213289	     11.04068734	    -37.44126640	     -0.00000000
      0.38660857	   -538.61834810	     11.33029558	    -37.51219550	     -0.00000000
      0.38701561	   -528.03631008	     11.62002938	    -37.58059592	     -0.00000000
      0.38742266	   -517.30525919	     11.90616922	    -37.64555408	     -0.00000000
      0.38781231	   -506.92249190	     12.17696050	    -37.70450142	     -0.00000000
      0.38820195	   -496.45902613	     12.44454333	    -37.76026718	     -0.00000000
      0.38860772	   -485.50234771	     12.72001286	    -37.81496098	     -0.00000000
      0.38901348	   -474.50945756	     12.99204342	    -37.86620386	     -0.00000000
      0.38939013	   -464.29233239	     13.24173471	    -37.91070141	     -0.00000000
      0.38976677	   -454.08038993	     13.48857570	    -37.95225818	     -0.00000000
      0.39017406	   -443.06048958	     13.75251610	    -37.99392525	     -0.00000000
      0.39058135	   -432.08256807	     14.01314547	    -38.03222840	     -0.00000000
      0.39093698	   -422.54330539	     14.23827654	    -38.06297572	     -0.00000000
      0.39129261	   -413.05776662	     14.46101925	    -38.09125113	     -0.00000000
      0.39169949	   -402.28183433	     14.71313601	    -38.12064551	     -0.00000000
      0.39210637	   -391.60006179	     14.96210699	    -38.14696406	     -0.00000000
      0.39242982	   -383.18193558	     15.15805253	    -38.16577144	     -0.00000000
      0.39284453	   -372.49263739	     15.40670455	    -38.18724525	     -0.00000000
      0.39325923	   -361.92932281	     15.65215373	    -38.20586893	     -0.00000000
      0.39358064	   -353.83266888	     15.84061370	    -38.21845514	     -0.00000000
      0.39390205	   -345.81937593	     16.02728264	    -38.22950130	     -0.00000000
      0.39429038	   -336.25224472	     16.25069476	    -38.24091941	     -0.00000000
      0.39467870	   -326.81542765	     16.47154362	    -38.25036190	     -0.00000000
      0.39501629	   -318.71955661	     16.66173759	    -38.25710156	     -0.00000000
      0.39542471	   -309.06258064	     16.88954570	    -38.26359273	     -0.00000000
      0.39583313	   -299.55982717	     17.11468786	    -38.26845026	     -0.00000000
      0.39613566	   -292.62090592	     17.27997658	    -38.27112947	     -0.00000000
      0.39654422	   -283.38693410	     17.50121855	    -38.27368076	     -0.00000000
      0.39695278	   -274.31307714	     17.71977477	    -38.27519215	     -0.00000000
      0.39727010	   -267.37500994	     17.88820951	    -38.27581430	     -0.00000000
      0.39758741	   -260.53413479	     18.05514256	    -38.27605563	     -0.00000000
      0.39796215	   -252.57952052	     18.25068263	    -38.27600829	     -0.00000000
      0.39833689	   -244.76033143	     18.44426067	    -38.27575577	     -0.00000000
      0.39868695	   -237.57746594	     18.62358421	    -38.27549624	     -0.00000000
      0.39903700	   -230.51186356	     18.80132736	    -38.27534761	     -0.00000000
      0.39942547	   -222.80704758	     18.99692433	    -38.27548096	     -0.00000000
      0.39981393	   -215.24523365	     19.19058678	    -38.27608740	     -0.00000000
      0.40014416	   -208.92769003	     19.35394607	    -38.27710905	     -0.00000000
      0.40054423	   -201.40983315	     19.55023229	    -38.27911326	     -0.00000000
      0.40094430	   -194.03979475	     19.74458218	    -38.28210066	     -0.00000000
      0.40121378	   -189.15718001	     19.87460235	    -38.28475013	     -0.00000000
      0.40161651	   -181.98173485	     20.06763836	    -38.28977141	     -0.00000000
      0.40201925	   -174.95220785	     20.25856864	    -38.29615150	     -0.00000000
      0.40232380	   -169.72959869	     20.40224943	    -38.30197684	     -0.00000000
      0.40262836	   -164.58823792	     20.54481632	    -38.30868940	     -0.00000000
      0.40298674	   -158.63966753	     20.71155685	    -38.31779203	     -0.00000000
      0.40334512	   -152.80021449	     20.87697695	    -38.32823531	     -0.00000000
      0.40370007	   -147.12202588	     21.03975301	    -38.33995130	     -0.00000000
      0.40405501	   -141.54767066	     21.20133096	    -38.35305837	     -0.00000000
      0.40442750	   -135.80722305	     21.36980659	    -38.36834160	     -0.00000000
      0.40479998	   -130.17768975	     21.53700239	    -38.38519738	     -0.00000000
      0.40514908	   -125.00000520	     21.69275552	    -38.40243606	     -0.00000000
      0.40549817	   -119.91652001	     21.84747199	    -38.42105978	     -0.00000000
      0.40587463	   -114.53794611	     22.01333273	    -38.44268992	     -0.00000000
      0.40625108	   -109.26546589	     22.17799667	    -38.46589476	     -0.00000000
      0.40658336	   -104.69756628	     22.32256207	    -38.48766996	     -0.00000000
      0.40691565	   -100.20938347	     22.46629184	    -38.51062502	     -0.00000000
      0.40729357	    -95.19953615	     22.62890681	    -38.53813426	     -0.00000000
      0.40767149	    -90.28960232	     22.79040700	    -38.56707539	     -0.00000000
      0.40797617	    -86.40200766	     22.92000935	    -38.59142015	     -0.00000000
      0.40836201	    -81.56815627	     23.08333796	    -38.62348960	     -0.00000000
      0.40874784	    -76.83323437	     23.24552975	    -38.65686654	     -0.00000000
      0.40904423	    -73.26087926	     23.36966041	    -38.68336024	     -0.00000000
      0.40940558	    -68.98120350	     23.52028149	    -38.71659926	     -0.00000000
      0.40976694	    -64.78342196	     23.67007617	    -38.75080359	     -0.00000000
      0.41012252	    -60.73057193	     23.81685496	    -38.78534396	     -0.00000000
      0.41047810	    -56.75409511	     23.96288148	    -38.82068454	     -0.00000000
      0.41083748	    -52.81071709	     24.10988191	    -38.85715275	     -0.00000000
      0.41119686	    -48.94249830	     24.25614844	    -38.89429545	     -0.00000000
      0.41154798	    -45.23381969	     24.39852719	    -38.93117367	     -0.00000000
      0.41189910	    -41.59418699	     24.54025510	    -38.96855857	     -0.00000000
      0.41225882	    -37.93505775	     24.68495280	    -39.00732086	     -0.00000000
      0.41261855	    -34.34574475	     24.82899192	    -39.04646940	     -0.00000000
      0.41296356	    -30.96702209	     24.96670107	    -39.08431886	     -0.00000000
      0.41330857	    -27.65005334	     25.10385837	    -39.12235707	     -0.00000000
      0.41367031	    -24.23676687	     25.24723611	    -39.16228983	     -0.00000000
      0.41403205	    -20.88891375	     25.39001537	    -39.20211140	     -0.00000000
      0.41436668	    -17.84851260	     25.52174299	    -39.23873548	     -0.00000000
      0.41470131	    -14.86189351	     25.65302127	    -39.27504642	     -0.00000000
      0.41506619	    -11.66494274	     25.79580285	    -39.31418380	     -0.00000000
      0.41543107	     -8.52971590	     25.93803140	    -39.35273438	     -0.00000000
      0.41574709	     -5.86267367	     26.06094936	    -39.38558286	     -0.00000000
      0.41606310	     -3.24003720	     26.18352731	    -39.41786703	     -0.00000000
      0.41642836	     -0.26263852	     26.32490998	    -39.45441770	     -0.00000000
      0.41679362	      2.65732430	     26.46578189	    -39.49007139	     -0.00000000
      0.41708161	      4.92054567	     26.57667727	    -39.51751687	     -0.00000000
      0.41745492	      7.80365939	     26.72016143	    -39.55216397	     -0.00000000
      0.41782822	     10.62986077	     26.86309026	    -39.58569729	     -0.00000000
      0.41811976	     12.79926963	     26.97463677	    -39.61109117	     -0.00000000
      0.41841129	     14.93542540	     27.08591490	    -39.63575344	     -0.00000000
      0.41876158	     17.45956467	     27.21945436	    -39.66439746	     -0.00000000
      0.41911187	     19.93734937	     27.35261627	    -39.69191990	     -0.00000000
      0.41942124	     22.08848582	     27.47009582	    -39.71527773	     -0.00000000
      0.41973061	     24.20501085	     27.58735933	    -39.73771929	     -0.00000000
      0.42009053	     26.62508893	     27.72363694	    -39.76265618	     -0.00000000
      0.42045046	     28.99977676	     27.85956464	    -39.78629682	     -0.00000000
      0.42073494	     30.84576076	     27.96692103	    -39.80405606	     -0.00000000
      0.42110400	     33.20062032	     28.10607200	    -39.82585584	     -0.00000000
      0.42147307	     35.51020607	     28.24482777	    -39.84622078	     -0.00000000
      0.42176156	     37.28572064	     28.35331138	    -39.86114068	     -0.00000000
      0.42205005	     39.03477265	     28.46161627	    -39.87516344	     -0.00000000
      0.42239641	     41.10093241	     28.59158621	    -39.89080933	     -0.00000000
      0.42274277	     43.13028223	     28.72130543	    -39.90513384	     -0.00000000
      0.42304843	     44.89179399	     28.83574971	    -39.91667482	     -0.00000000
      0.42335409	     46.62591242	     28.95006945	    -39.92717004	     -0.00000000
      0.42371026	     48.61306009	     29.08323583	    -39.93807445	     -0.00000000
      0.42406643	     50.56414662	     29.21617357	    -39.94753159	     -0.00000000
      0.42434496	     52.06582395	     29.32012992	    -39.95391879	     -0.00000000
      0.42471055	     54.00537317	     29.45655986	    -39.96094869	     -0.00000000
      0.42507615	     55.90883981	     29.59270679	    -39.96641849	     -0.00000000
      0.42536265	     57.37684221	     29.69949815	    -39.96962246	     -0.00000000
      0.42564914	     58.82368138	     29.80617016	    -39.97185981	     -0.00000000
      0.42599054	     60.52126474	     29.93330596	    -39.97326634	     -0.00000000
      0.42633194	     62.18991902	     30.06029110	    -39.97328772	     -0.00000000
      0.42663858	     63.66507370	     30.17438237	    -39.97212889	     -0.00000000
      0.42694521	     65.11796520	     30.28841319	    -39.96984587	     -0.00000000
      0.42729811	     66.76339881	     30.41968080	    -39.96582707	     -0.00000000
      0.42765101	     68.38025701	     30.55081478	    -39.96030523	     -0.00000000
      0.42792962	     69.63751557	     30.65439814	    -39.95488769	     -0.00000000
      0.42829195	     71.24752947	     30.78914978	    -39.94644031	     -0.00000000
      0.42865429	     72.82896098	     30.92371969	    -39.93639172	     -0.00000000
      0.42893788	     74.04815992	     31.02918676	    -39.92742035	     -0.00000000
      0.42922148	     75.25067354	     31.13459056	    -39.91746593	     -0.00000000
      0.42956054	     76.66746726	     31.26068897	    -39.90428015	     -0.00000000
      0.42989960	     78.06130475	     31.38670504	    -39.88968461	     -0.00000000
      0.43019968	     79.27667849	     31.49831744	    -39.87559711	     -0.00000000
      0.43049976	     80.47495402	     31.60992208	    -39.86040527	     -0.00000000
      0.43084965	     81.85133394	     31.74014236	    -39.84130054	     -0.00000000
      0.43119955	     83.20514933	     31.87029200	    -39.82068863	     -0.00000000
      0.43146393	     84.21390147	     31.96871785	    -39.80412070	     -0.00000000
      0.43182449	     85.57032041	     32.10306090	    -39.78014591	     -0.00000000
      0.43218506	     86.90387478	     32.23725175	    -39.75456513	     -0.00000000
      0.43247921	     87.97646891	     32.34695690	    -39.73252468	     -0.00000000
      0.43277335	     89.03452579	     32.45658378	    -39.70941711	     -0.00000000
      0.43309074	     90.16093103	     32.57499268	    -39.68329868	     -0.00000000
      0.43340812	     91.27136372	     32.69339896	    -39.65594404	     -0.00000000
      0.43374324	     92.42730895	     32.81854203	    -39.62572710	     -0.00000000
      0.43407835	     93.56617378	     32.94368335	    -39.59413519	     -0.00000000
      0.43439742	     94.63540601	     33.06295354	    -39.56278705	     -0.00000000
      0.43471648	     95.68988399	     33.18224736	    -39.53019781	     -0.00000000
      0.43505845	     96.80440962	     33.31023564	    -39.49389914	     -0.00000000
      0.43540042	     97.90261895	     33.43822859	    -39.45617965	     -0.00000000
      0.43570371	     98.86369872	     33.55187048	    -39.42154701	     -0.00000000
      0.43600700	     99.81260750	     33.66555158	    -39.38580429	     -0.00000000
      0.43635367	    100.88297516	     33.79562986	    -39.34359810	     -0.00000000
      0.43670034	    101.93792119	     33.92570545	    -39.29994755	     -0.00000000
      0.43695988	    102.71825699	     34.02320008	    -39.26633146	     -0.00000000
      0.43731723	    103.77967971	     34.15758691	    -39.21873941	     -0.00000000
      0.43767458	    104.82541812	     34.29188231	    -39.16962450	     -0.00000000
      0.43796082	    105.65318914	     34.39971031	    -39.12920555	     -0.00000000
      0.43824707	    106.47138333	     34.50749670	    -39.08781858	     -0.00000000
      0.43856198	    107.36140363	     34.62622591	    -39.04118259	     -0.00000000
      0.43887689	    108.24059657	     34.74498611	    -38.99338945	     -0.00000000
      0.43920537	    109.14679937	     34.86900836	    -38.94231663	     -0.00000000
      0.43953385	    110.04175717	     34.99306709	    -38.88999805	     -0.00000000
      0.43985281	    110.90066997	     35.11367470	    -38.83801574	     -0.00000000
      0.44017178	    111.74951458	     35.23433076	    -38.78487310	     -0.00000000
      0.44050626	    112.62946785	     35.36100760	    -38.72791003	     -0.00000000
      0.44084075	    113.49881263	     35.48772264	    -38.66968643	     -0.00000000
      0.44114878	    114.29062554	     35.60455465	    -38.61496633	     -0.00000000
      0.44145681	    115.07394199	     35.72144098	    -38.55919299	     -0.00000000
      0.44179783	    115.93177487	     35.85099149	    -38.49623233	     -0.00000000
      0.44213884	    116.77955419	     35.98056960	    -38.43199813	     -0.00000000
      0.44241355	    117.45574716	     36.08507771	    -38.37933922	     -0.00000000
      0.44276679	    118.31650158	     36.21959429	    -38.31043813	     -0.00000000
      0.44312004	    119.16706898	     36.35409302	    -38.24020161	     -0.00000000
      0.44339561	    119.82445635	     36.45920499	    -38.18449853	     -0.00000000
      0.44367119	    120.47601996	     36.56432839	    -38.12799808	     -0.00000000
      0.44399978	    121.24595273	     36.68981521	    -38.05960162	     -0.00000000
      0.44432838	    122.00800451	     36.81532081	    -37.99009206	     -0.00000000
      0.44461220	    122.66044821	     36.92385081	    -37.92917092	     -0.00000000
      0.44496335	    123.46025706	     37.05823525	    -37.85267929	     -0.00000000
      0.44531449	    124.25171775	     37.19263270	    -37.77495559	     -0.00000000
      0.44557757	    124.83979109	     37.29345125	    -37.71593380	     -0.00000000
      0.44591534	    125.58863479	     37.42299001	    -37.63916668	     -0.00000000
      0.44625311	    126.33034900	     37.55254080	    -37.56129811	     -0.00000000
      0.44648145	    126.82809443	     37.64020125	    -37.50804692	     -0.00000000
      0.44683994	    127.60390882	     37.77799644	    -37.42345524	     -0.00000000
      0.44719844	    128.37171126	     37.91564142	    -37.33765881	     -0.00000000
      0.44744831	    128.90356489	     38.01184854	    -37.27717575	     -0.00000000
      0.44769818	    129.43173943	     38.10798876	    -37.21612270	     -0.00000000
      0.44801719	    130.10162985	     38.23084994	    -37.13736864	     -0.00000000
      0.44833620	    130.76621819	     38.35371458	    -37.05771501	     -0.00000000
      0.44862669	    131.36729322	     38.46570164	    -36.98441555	     -0.00000000
      0.44897604	    132.08492643	     38.60045482	    -36.89531057	     -0.00000000
      0.44932540	    132.79680248	     38.73522689	    -36.80517685	     -0.00000000
      0.44959388	    133.34038131	     38.83889021	    -36.73522262	     -0.00000000
      0.44994636	    134.04946014	     38.97508107	    -36.64249807	     -0.00000000
      0.45029884	    134.75291928	     39.11121085	    -36.54877499	     -0.00000000
      0.45058179	    135.31449253	     39.22066514	    -36.47284000	     -0.00000000
      0.45086475	    135.87264379	     39.33007547	    -36.39628438	     -0.00000000
      0.45116752	    136.46672445	     39.44724152	    -36.31369789	     -0.00000000
      0.45147030	    137.05731171	     39.56441291	    -36.23042868	     -0.00000000
      0.45179693	    137.69092500	     39.69089960	    -36.13985292	     -0.00000000
      0.45212356	    138.32067599	     39.81737521	    -36.04851351	     -0.00000000
      0.45241510	    138.87990246	     39.93033205	    -35.96636156	     -0.00000000
      0.45276560	    139.54862635	     40.06617512	    -35.86682631	     -0.00000000
      0.45311609	    140.21333349	     40.20199979	    -35.76646919	     -0.00000000
      0.45336563	    140.68442191	     40.29874732	    -35.69453559	     -0.00000000
      0.45371899	    141.34862857	     40.43582670	    -35.59199433	     -0.00000000
      0.45407236	    142.00873221	     40.57276539	    -35.48867036	     -0.00000000
      0.45433289	    142.49379073	     40.67388787	    -35.41201752	     -0.00000000
      0.45459342	    142.97675642	     40.77493255	    -35.33496027	     -0.00000000
      0.45490551	    143.55319926	     40.89602737	    -35.24214173	     -0.00000000
      0.45521760	    144.12707132	     41.01707856	    -35.14877513	     -0.00000000
      0.45551866	    144.67860995	     41.13389024	    -35.05820757	     -0.00000000
      0.45581972	    145.22797331	     41.25067257	    -34.96715941	     -0.00000000
      0.45615020	    145.82883913	     41.37889426	    -34.86668114	     -0.00000000
      0.45648068	    146.42717934	     41.50704945	    -34.76565813	     -0.00000000
      0.45673907	    146.89354555	     41.60726766	    -34.68630824	     -0.00000000
      0.45708962	    147.52424892	     41.74324114	    -34.57816465	     -0.00000000
      0.45744016	    148.15215201	     41.87906025	    -34.46946480	     -0.00000000
      0.45771033	    148.63496680	     41.98382917	    -34.38533561	     -0.00000000
      0.45798049	    149.11621588	     42.08849916	    -34.30089972	     -0.00000000
      0.45828467	    149.65669883	     42.20635306	    -34.20548741	     -0.00000000
      0.45858884	    150.19552115	     42.32413212	    -34.10971743	     -0.00000000
      0.45890424	    150.75278378	     42.44624295	    -34.01005669	     -0.00000000
      0.45921963	    151.30838535	     42.56826518	    -33.91004397	     -0.00000000
      0.45952605	    151.84686994	     42.68678908	    -33.81256169	     -0.00000000
      0.45983246	    152.38391711	     42.80522704	    -33.71477837	     -0.00000000
      0.46015621	    152.95005583	     42.93032635	    -33.61115658	     -0.00000000
      0.46047995	    153.51465664	     43.05530717	    -33.50723290	     -0.00000000
      0.46076367	    154.00845875	     43.16479674	    -33.41592730	     -0.00000000
      0.46111347	    154.61592912	     43.29969918	    -33.30307696	     -0.00000000
      0.46146327	    155.22174469	     43.43443431	    -33.18993526	     -0.00000000
      0.46172939	    155.68187489	     43.53690631	    -33.10368145	     -0.00000000
      0.46205625	    156.24590950	     43.66265483	    -32.99754566	     -0.00000000
      0.46238311	    156.80871494	     43.78826335	    -32.89120934	     -0.00000000
      0.46269749	    157.34909660	     43.90898904	    -32.78876210	     -0.00000000
      0.46301187	    157.88839683	     44.02956974	    -32.68616195	     -0.00000000
      0.46332667	    158.42755427	     44.15021269	    -32.58329190	     -0.00000000
      0.46364147	    158.96567603	     44.27069537	    -32.48030038	     -0.00000000
      0.46394821	    159.48925666	     44.38799001	    -32.37984611	     -0.00000000
      0.46425495	    160.01191513	     44.50512469	    -32.27930647	     -0.00000000
      0.46457446	    160.55556000	     44.62701083	    -32.17451030	     -0.00000000
      0.46489397	    161.09822156	     44.74870333	    -32.06944034	     -0.00000000
      0.46521143	    161.63671524	     44.86949010	    -31.95338330	     -0.00000000
      0.46552889	    162.17423421	     44.99006240	    -31.81688420	     -0.00000000
      0.46575076	    162.54948857	     45.07424242	    -31.70992086	     -0.00000000
      0.46610986	    163.15617980	     45.21034585	    -31.51762802	     -0.00000000
      0.46640723	    163.65738053	     45.32275213	    -31.34129302	     -0.00000000
      0.46670460	    164.15837406	     45.43512157	    -31.15028411	     -0.00000000
      0.46700196	    164.65830425	     45.54721363	    -30.94530045	     -0.00000000
      0.46728826	    165.13922306	     45.65503198	    -30.73538401	     -0.00000000
      0.46757457	    165.61933173	     45.76263282	    -30.51372376	     -0.00000000
      0.46786169	    166.10025801	     45.87038981	    -30.28019212	     -0.00000000
      0.46820847	    166.68020569	     46.00028464	    -29.98389491	     -0.00000000
      0.46855525	    167.25908837	     46.12987796	    -29.67285696	     -0.00000000
      0.46884147	    167.73618901	     46.23664050	    -29.40564456	     -0.00000000
      0.46920122	    168.33491829	     46.37055428	    -29.05706429	     -0.00000000
      0.46956098	    168.93232114	     46.50407990	    -28.69512834	     -0.00000000
      0.46982834	    169.37577266	     46.60315159	    -28.41799301	     -0.00000000
      0.47009570	    169.81843534	     46.70198993	    -28.13426328	     -0.00000000
      0.47040767	    170.33423411	     46.81709818	    -27.79527258	     -0.00000000
      0.47071965	    170.84900009	     46.93189704	    -27.44820993	     -0.00000000
      0.47098309	    171.28302562	     47.02863477	    -27.14919207	     -0.00000000
      0.47134613	    171.88007231	     47.16162071	    -26.72873408	     -0.00000000
      0.47170917	    172.47539952	     47.29409639	    -26.29914162	     -0.00000000
      0.47195404	    172.87653930	     47.38331817	    -26.00455509	     -0.00000000
      0.47219890	    173.27679908	     47.47228115	    -25.70629280	     -0.00000000
      0.47251330	    173.78983898	     47.58624108	    -25.31824832	     -0.00000000
      0.47282770	    174.30162060	     47.69982917	    -24.92482457	     -0.00000000
      0.47310285	    174.74863683	     47.79897706	    -24.57639596	     -0.00000000
      0.47346042	    175.32817482	     47.92741881	    -24.11823325	     -0.00000000
      0.47381798	    175.90595601	     48.05535151	    -23.65446502	     -0.00000000
      0.47409867	    176.35850313	     48.15548546	    -23.28679363	     -0.00000000
      0.47437936	    176.80985819	     48.25528026	    -22.91617781	     -0.00000000
      0.47466150	    177.26251697	     48.35529894	    -22.54089390	     -0.00000000
      0.47503731	    177.86369869	     48.48803103	    -22.03709037	     -0.00000000
      0.47541312	    178.46254119	     48.62011601	    -21.52923157	     -0.00000000
      0.47567552	    178.87965751	     48.71206583	    -21.17247877	     -0.00000000
      0.47593792	    179.29546645	     48.80366096	    -20.81411731	     -0.00000000
      0.47623364	    179.76282605	     48.90655342	    -20.40850476	     -0.00000000
      0.47660724	    180.35108408	     49.03596547	    -19.89373189	     -0.00000000
      0.47699214	    180.95464676	     49.16864314	    -19.36101839	     -0.00000000
      0.47737705	    181.55526226	     49.30055873	    -18.82630793	     -0.00000000
      0.47763152	    181.95110467	     49.38746425	    -18.47189917	     -0.00000000
      0.47788599	    182.34547012	     49.47399409	    -18.11689267	     -0.00000000
      0.47819384	    182.82093147	     49.57827417	    -17.68677136	     -0.00000000
      0.47857813	    183.41161248	     49.70774880	    -17.14909981	     -0.00000000
      0.47886805	    183.85524274	     49.80494935	    -16.74311952	     -0.00000000
      0.47923562	    184.41492341	     49.92752029	    -16.22821141	     -0.00000000
      0.47948908	    184.79911282	     50.01163124	    -15.87314783	     -0.00000000
      0.47990560	    185.42733012	     50.14913204	    -15.28991509	     -0.00000000
      0.48016984	    185.82338605	     50.23577822	    -14.92022295	     -0.00000000
      0.48043407	    186.21799734	     50.32211169	    -14.55087709	     -0.00000000
      0.48076833	    186.71451150	     50.43071870	    -14.08426979	     -0.00000000
      0.48103332	    187.10609038	     50.51636858	    -13.71496065	     -0.00000000
      0.48146181	    187.73539801	     50.65402325	    -13.11911038	     -0.00000000
      0.48173406	    188.13232437	     50.74083837	    -12.74151636	     -0.00000000
      0.48200631	    188.52741772	     50.82728006	    -12.36479018	     -0.00000000
      0.48233874	    189.00673261	     50.93216111	    -11.90608371	     -0.00000000
      0.48266262	    189.47070838	     51.03372637	    -11.46063202	     -0.00000000
      0.48298651	    189.93123604	     51.13456450	    -11.01675917	     -0.00000000
      0.48331040	    190.38878278	     51.23481921	    -10.57458902	     -0.00000000
      0.48360012	    190.79478527	     51.32380716	    -10.18059859	     -0.00000000
      0.48388983	    191.19837485	     51.41234236	     -9.78813720	     -0.00000000
      0.48417954	    191.59884952	     51.50024025	     -9.39726897	     -0.00000000
      0.48453263	    192.08331652	     51.60668683	     -8.92317136	     -0.00000000
      0.48480248	    192.45024333	     51.68736474	     -8.56257033	     -0.00000000
      0.48507233	    192.81483582	     51.76762175	     -8.20354475	     -0.00000000
      0.48540431	    193.25946242	     51.86559744	     -7.76410337	     -0.00000000
      0.48573074	    193.69279046	     51.96122575	     -7.33447200	     -0.00000000
      0.48605718	    194.12168830	     52.05600189	     -6.90737787	     -0.00000000
      0.48634041	    194.49075336	     52.13770150	     -6.53892743	     -0.00000000
      0.48662365	    194.85627656	     52.21872537	     -6.17249369	     -0.00000000
      0.48690689	    195.21869103	     52.29920514	     -5.80813062	     -0.00000000
      0.48726663	    195.67393730	     52.40049519	     -5.34839697	     -0.00000000
      0.48757073	    196.05468240	     52.48541603	     -4.96250067	     -0.00000000
      0.48787483	    196.43106574	     52.56953593	     -4.57914795	     -0.00000000
      0.48817892	    196.80365174	     52.65302629	     -4.19839590	     -0.00000000
      0.48848302	    197.17169714	     52.73569396	     -3.82028052	     -0.00000000
      0.48878712	    197.53581740	     52.81772483	     -3.44485515	     -0.00000000
      0.48909122	    197.89521322	     52.89891011	     -3.07215064	     -0.00000000
      0.48939532	    198.25056137	     52.97945300	     -2.70221693	     -0.00000000
      0.48969942	    198.60099568	     53.05912604	     -2.33507984	     -0.00000000
      0.49000351	    198.94726634	     53.13815308	     -1.97078636	     -0.00000000
      0.49030761	    199.28842749	     53.21628423	     -1.60935731	     -0.00000000
      0.49061171	    199.62531707	     53.29376821	     -1.25083717	     -0.00000000
      0.49091581	    199.95689413	     53.37032843	     -0.89524178	     -0.00000000
      0.49121991	    200.28410162	     53.44624286	     -0.54261353	     -0.00000000
      0.49149310	    200.57336524	     53.51363393	     -0.22836480	     -0.00000000
      0.49176629	    200.85888360	     53.58046469	      0.08345175	     -0.00000000
      0.49210098	    201.20280872	     53.66137805	      0.46213590	     -0.00000000
      0.49243567	    201.54078935	     53.74139470	      0.83711745	     -0.00000000
      0.49269753	    201.80040287	     53.80319725	      1.12791035	     -0.00000000
      0.49295939	    202.05634275	     53.86446168	      1.41640746	     -0.00000000
      0.49332375	    202.40557677	     53.94861136	      1.81399606	     -0.00000000
      0.49362121	    202.68511705	     54.01648442	      2.13525449	     -0.00000000
      0.49391867	    202.95902040	     54.08345270	      2.45351396	     -0.00000000
      0.49421612	    203.22784927	     54.14968673	      2.76875316	     -0.00000000
      0.49451358	    203.49094921	     54.21501580	      3.08096905	     -0.00000000
      0.49481104	    203.74880668	     54.27958898	      3.39014369	     -0.00000000
      0.49510850	    204.00083922	     54.34325542	      3.69627517	     -0.00000000
      0.49540595	    204.24747038	     54.40614634	      3.99934854	     -0.00000000
      0.49570341	    204.48817818	     54.46812751	      4.29936318	     -0.00000000
      0.49600087	    204.72333388	     54.52931523	      4.59630686	     -0.00000000
      0.49632388	    204.97184498	     54.59471803	      4.91527888	     -0.00000000
      0.49664688	    205.21376022	     54.65920064	      5.23061680	     -0.00000000
      0.49691418	    205.40828540	     54.71168578	      5.48882692	     -0.00000000
      0.49718148	    205.59823219	     54.76354192	      5.74454434	     -0.00000000
      0.49754954	    205.85148400	     54.83370510	      6.09258547	     -0.00000000
      0.49781541	    206.02891021	     54.88363601	      6.34105668	     -0.00000000
      0.49808128	    206.20111472	     54.93277658	      6.58707160	     -0.00000000
      0.49840733	    206.40567389	     54.99211423	      6.88541714	     -0.00000000
      0.49872654	    206.59848295	     55.04912152	      7.17392453	     -0.00000000
      0.49904575	    206.78421415	     55.10515233	      7.45889402	     -0.00000000
      0.49936495	    206.96225194	     55.16004544	      7.74033896	     -0.00000000
      0.49964732	    207.11394435	     55.20783770	      7.98636134	     -0.00000000
      0.49992969	    207.25943401	     55.25470540	      8.22963765	     -0.00000000
      0.50021206	    207.39927841	     55.30081343	      8.47016553	     -0.00000000
      0.50053491	    207.55167279	     55.35244661	      8.74182525	     -0.00000000
      0.50085776	    207.69657753	     55.40307655	      9.00991041	     -0.00000000
      0.50112659	    207.81090829	     55.44430385	      9.23042500	     -0.00000000
      0.50139542	    207.92001226	     55.48483915	      9.44847506	     -0.00000000
      0.50172773	    208.04704770	     55.53382658	      9.71462507	     -0.00000000
      0.50206004	    208.16593298	     55.58172938	      9.97703510	     -0.00000000
      0.50231722	    208.25175135	     55.61789608	     10.17757063	     -0.00000000
      0.50257440	    208.33268104	     55.65342136	     10.37588154	     -0.00000000
      0.50290911	    208.43011839	     55.69854186	     10.63066401	     -0.00000000
      0.50324382	    208.51905652	     55.74252988	     10.88170993	     -0.00000000
      0.50350808	    208.58274239	     55.77631466	     11.07728777	     -0.00000000
      0.50377233	    208.64114487	     55.80940649	     11.27055587	     -0.00000000
      0.50409850	    208.70541782	     55.84915219	     11.50594252	     -0.00000000
      0.50442467	    208.76147198	     55.88780601	     11.73784375	     -0.00000000
      0.50470088	    208.80201200	     55.91954828	     11.93152448	     -0.00000000
      0.50497710	    208.83667574	     55.95052001	     12.12272952	     -0.00000000
      0.50529133	    208.86844993	     55.98467512	     12.33726020	     -0.00000000
      0.50560556	    208.89250260	     56.01780786	     12.54862066	     -0.00000000
      0.50591979	    208.90823675	     56.04975248	     12.75683649	     -0.00000000
      0.50623402	    208.91644138	     56.08073585	     12.96191547	     -0.00000000
      0.50648283	    208.91683997	     56.10437398	     13.12209574	     -0.00000000
      0.50673164	    208.91244774	     56.12739235	     13.28033120	     -0.00000000
      0.50704143	    208.89980379	     56.15505172	     13.47465267	     -0.00000000
      0.50735123	    208.87946108	     56.18167604	     13.66599597	     -0.00000000
      0.50764505	    208.85277895	     56.20589373	     13.84474050	     -0.00000000
      0.50793886	    208.81918035	     56.22918419	     14.02083933	     -0.00000000
      0.50823662	    208.77778583	     56.25175913	     14.19662203	     -0.00000000
      0.50853438	    208.72926934	     56.27337638	     14.36972225	     -0.00000000
      0.50882889	    208.67400482	     56.29373797	     14.53831652	     -0.00000000
      0.50912341	    208.61176462	     56.31315873	     14.70432117	     -0.00000000
      0.50941475	    208.54308659	     56.33137476	     14.86601471	     -0.00000000
      0.50970610	    208.46756504	     56.34866233	     15.02520836	     -0.00000000
      0.50997541	    208.39150722	     56.36376866	     15.17015421	     -0.00000000
      0.51033471	    208.28079894	     56.38264377	     15.36025383	     -0.00000000
      0.51069400	    208.15973026	     56.40010916	     15.54663440	     -0.00000000
      0.51096009	    208.06306112	     56.41203751	     15.68229103	     -0.00000000
      0.51122618	    207.96081403	     56.42321663	     15.81593833	     -0.00000000
      0.51151421	    207.84354069	     56.43438180	     15.95836074	     -0.00000000
      0.51180224	    207.71962409	     56.44463115	     16.09846354	     -0.00000000
      0.51208540	    207.59119219	     56.45377230	     16.23395623	     -0.00000000
      0.51244544	    207.41855745	     56.46408710	     16.40305041	     -0.00000000
      0.51287778	    207.19759752	     56.47456718	     16.60143084	     -0.00000000
      0.51312486	    207.06447750	     56.47957256	     16.71253785	     -0.00000000
      0.51343665	    206.88960360	     56.48492281	     16.85041346	     -0.00000000
      0.51384049	    206.65153416	     56.49019752	     17.02516336	     -0.00000000
      0.51413802	    206.46811876	     56.49297407	     17.15116478	     -0.00000000
      0.51443554	    206.27734785	     56.49464335	     17.27486734	     -0.00000000
      0.51473307	    206.08001266	     56.49542381	     17.39628122	     -0.00000000
      0.51503059	    205.87536107	     56.49509217	     17.51543563	     -0.00000000
      0.51532812	    205.66424090	     56.49388069	     17.63234026	     -0.00000000
      0.51562565	    205.44591281	     56.49155182	     17.74702491	     -0.00000000
      0.51592317	    205.22135307	     56.48835342	     17.85949867	     -0.00000000
      0.51618700	    205.01639598	     56.48458649	     17.95740702	     -0.00000000
      0.51645082	    204.80658310	     56.48010252	     18.05360760	     -0.00000000
      0.51672883	    204.57995890	     56.47450040	     18.15315442	     -0.00000000
      0.51700685	    204.34794695	     56.46805542	     18.25083803	     -0.00000000
      0.51731330	    204.08590481	     56.45992934	     18.35637468	     -0.00000000
      0.51761975	    203.81755375	     56.45078689	     18.45968810	     -0.00000000
      0.51784184	    203.61908666	     56.44349450	     18.53318383	     -0.00000000
      0.51819424	    203.29734749	     56.43076220	     18.64745552	     -0.00000000
      0.51847425	    203.03628048	     56.41975884	     18.73621017	     -0.00000000
      0.51875426	    202.76984862	     56.40778402	     18.82318133	     -0.00000000
      0.51903427	    202.49875565	     56.39501832	     18.90837778	     -0.00000000
      0.51931517	    202.22175874	     56.38129278	     18.99208349	     -0.00000000
      0.51959607	    201.94010539	     56.36673846	     19.07403715	     -0.00000000
      0.51984281	    201.68875923	     56.35322327	     19.14459279	     -0.00000000
      0.52018601	    201.33313594	     56.33329743	     19.24052905	     -0.00000000
      0.52052921	    200.97105800	     56.31218288	     19.33392307	     -0.00000000
      0.52076468	    200.71846490	     56.29686339	     19.39655085	     -0.00000000
      0.52100015	    200.46298051	     56.28099857	     19.45800468	     -0.00000000
      0.52129814	    200.13520515	     56.26003523	     19.53411423	     -0.00000000
      0.52159614	    199.80275793	     56.23814665	     19.60837985	     -0.00000000
      0.52184168	    199.52525102	     56.21937772	     19.66819936	     -0.00000000
      0.52218169	    199.13570790	     56.19229906	     19.74901398	     -0.00000000
      0.52252171	    198.74058540	     56.16407881	     19.82749872	     -0.00000000
      0.52275980	    198.46015159	     56.14349683	     19.88109009	     -0.00000000
      0.52299789	    198.17711198	     56.12236754	     19.93356180	     -0.00000000
      0.52329322	    197.82211723	     56.09529988	     19.99711079	     -0.00000000
      0.52358855	    197.46307142	     56.06734392	     20.05897160	     -0.00000000
      0.52385440	    197.13630225	     56.04137575	     20.11323070	     -0.00000000
      0.52418860	    196.72089695	     56.00767800	     20.17954090	     -0.00000000
      0.52452280	    196.30061531	     55.97286296	     20.24375803	     -0.00000000
      0.52477886	    195.97513011	     55.94536455	     20.29156115	     -0.00000000
      0.52503491	    195.64688725	     55.91721500	     20.33816205	     -0.00000000
      0.52533923	    195.25304985	     55.88285879	     20.39200168	     -0.00000000
      0.52564355	    194.85545525	     55.84758995	     20.44417815	     -0.00000000
      0.52581853	    194.62507007	     55.82687184	     20.47343544	     -0.00000000
      0.52611639	    194.22998233	     55.79086860	     20.52199849	     -0.00000000
      0.52641425	    193.83151340	     55.75401271	     20.56901376	     -0.00000000
      0.52666488	    193.49345506	     55.72228199	     20.60738861	     -0.00000000
      0.52698307	    193.06076402	     55.68108704	     20.65456755	     -0.00000000
      0.52730127	    192.62438022	     55.63891746	     20.70003829	     -0.00000000
      0.52753384	    192.30298840	     55.60743955	     20.73220609	     -0.00000000
      0.52785903	    191.85025252	     55.56251154	     20.77569030	     -0.00000000
      0.52818421	    191.39401430	     55.51662262	     20.81744864	     -0.00000000
      0.52844131	    191.03045280	     55.47954567	     20.84926061	     -0.00000000
      0.52869841	    190.66479347	     55.44188234	     20.88001820	     -0.00000000
      0.52897817	    190.26429430	     55.40016111	     20.91230434	     -0.00000000
      0.52925793	    189.86128000	     55.35772374	     20.94336972	     -0.00000000
      0.52956106	    189.42166118	     55.31089794	     20.97567006	     -0.00000000
      0.52986420	    188.97923050	     55.26325665	     21.00657002	     -0.00000000
      0.53013058	    188.58801094	     55.22068124	     21.03258301	     -0.00000000
      0.53045707	    188.10556343	     55.16762542	     21.06302626	     -0.00000000
      0.53078355	    187.62007107	     55.11366044	     21.09190302	     -0.00000000
      0.53102509	    187.25881471	     55.07310861	     21.11227195	     -0.00000000
      0.53134017	    186.78502852	     55.01944061	     21.13758695	     -0.00000000
      0.53165525	    186.30861788	     54.96496469	     21.16149490	     -0.00000000
      0.53190549	    185.92818545	     54.92106468	     21.17949541	     -0.00000000
      0.53221522	    185.45501694	     54.86600639	     21.20057629	     -0.00000000
      0.53252495	    184.97941256	     54.81017613	     21.22034715	     -0.00000000
      0.53280585	    184.54588786	     54.75884280	     21.23716027	     -0.00000000
      0.53308674	    184.11042923	     54.70688403	     21.25292284	     -0.00000000
      0.53339972	    183.62286920	     54.64822300	     21.26926517	     -0.00000000
      0.53371269	    183.13308861	     54.58882529	     21.28433534	     -0.00000000
      0.53393862	    182.77803090	     54.54545069	     21.29443454	     -0.00000000
      0.53426548	    182.26216939	     54.48197072	     21.30790348	     -0.00000000
      0.53459235	    181.74423708	     54.41777042	     21.32003424	     -0.00000000
      0.53483952	    181.35071834	     54.36859651	     21.32833567	     -0.00000000
      0.53508669	    180.95607450	     54.31902094	     21.33589101	     -0.00000000
      0.53537419	    180.49531786	     54.26075810	     21.34375465	     -0.00000000
      0.53566169	    180.03295427	     54.20191857	     21.35063413	     -0.00000000
      0.53595153	    179.56505469	     54.14196979	     21.35658803	     -0.00000000
      0.53624137	    179.09558356	     54.08144396	     21.36156745	     -0.00000000
      0.53653988	    178.61031640	     54.01846525	     21.36569212	     -0.00000000
      0.53683838	    178.12347853	     53.95489333	     21.36881034	     -0.00000000
      0.53712205	    177.65924885	     53.89388822	     21.37085502	     -0.00000000
      0.53740571	    177.19365150	     53.83235427	     21.37201500	     -0.00000000
      0.53771459	    176.68500051	     53.76471126	     21.37228695	     -0.00000000
      0.53802347	    176.17486927	     53.69647339	     21.37153786	     -0.00000000
      0.53825287	    175.79492180	     53.64537019	     21.37033090	     -0.00000000
      0.53858623	    175.24117475	     53.57046674	     21.36760213	     -0.00000000
      0.53891958	    174.68612360	     53.49497861	     21.36372927	     -0.00000000
      0.53915303	    174.29602514	     53.44158112	     21.36035174	     -0.00000000
      0.53938648	    173.90534519	     53.38790934	     21.35642792	     -0.00000000
      0.53968151	    173.41037442	     53.31956624	     21.35070113	     -0.00000000
      0.53997654	    172.91431733	     53.25073216	     21.34412584	     -0.00000000
      0.54023536	    172.47808253	     53.18989019	     21.33767027	     -0.00000000
      0.54056485	    171.92141191	     53.11184799	     21.32853515	     -0.00000000
      0.54089434	    171.36356474	     53.03323269	     21.31838606	     -0.00000000
      0.54114934	    170.93070184	     52.97189979	     21.30984885	     -0.00000000
      0.54140435	    170.49717837	     52.91023160	     21.30072171	     -0.00000000
      0.54170479	    169.98531838	     52.83707223	     21.28922362	     -0.00000000
      0.54200524	    169.47257830	     52.76345194	     21.27692939	     -0.00000000
      0.54224857	    169.05651261	     52.70344097	     21.26639885	     -0.00000000
      0.54258065	    168.48758879	     52.62099714	     21.25121101	     -0.00000000
      0.54291274	    167.91789221	     52.53806762	     21.23509142	     -0.00000000
      0.54316073	    167.49139851	     52.47565614	     21.22246038	     -0.00000000
      0.54340873	    167.06453767	     52.41298845	     21.20932490	     -0.00000000
      0.54369554	    166.57004955	     52.34008430	     21.19351647	     -0.00000000
      0.54398235	    166.07493939	     52.26679389	     21.17705361	     -0.00000000
      0.54427421	    165.57029338	     52.19176119	     21.15964096	     -0.00000000
      0.54456607	    165.06504768	     52.11633623	     21.14157127	     -0.00000000
      0.54486085	    164.55396726	     52.03970647	     21.12266564	     -0.00000000
      0.54515564	    164.04233594	     51.96268911	     21.10311057	     -0.00000000
      0.54544711	    163.53574380	     51.88610443	     21.08314832	     -0.00000000
      0.54573859	    163.02866309	     51.80915047	     21.06257122	     -0.00000000
      0.54603721	    162.50848985	     51.72987771	     21.04086420	     -0.00000000
      0.54633582	    161.98787811	     51.65023408	     21.01853247	     -0.00000000
      0.54661843	    161.49461166	     51.57446733	     20.99683402	     -0.00000000
      0.54690103	    161.00097630	     51.49837095	     20.97459430	     -0.00000000
      0.54721179	    160.45758012	     51.41426444	     20.94952581	     -0.00000000
      0.54752255	    159.91387169	     51.32979357	     20.92382402	     -0.00000000
      0.54775196	    159.51211231	     51.26714762	     20.90445177	     -0.00000000
      0.54808341	    158.93115969	     51.17622202	     20.87587635	     -0.00000000
      0.54841486	    158.35020794	     51.08497869	     20.84661407	     -0.00000000
      0.54865625	    157.92642750	     51.01812545	     20.82488308	     -0.00000000
      0.54889765	    157.50269804	     50.95111571	     20.80279978	     -0.00000000
      0.54918865	    156.99153351	     50.86999794	     20.77572146	     -0.00000000
      0.54947964	    156.48025779	     50.78859400	     20.74814919	     -0.00000000
      0.54975886	    155.98937479	     50.71015480	     20.72123874	     -0.00000000
      0.55003808	    155.49838601	     50.63144739	     20.69388955	     -0.00000000
      0.55035055	    154.94862670	     50.54299612	     20.66277349	     -0.00000000
      0.55066302	    154.39887722	     50.45424641	     20.63112721	     -0.00000000
      0.55091068	    153.96292953	     50.38362261	     20.60567690	     -0.00000000
      0.55123288	    153.39564201	     50.29141632	     20.57208790	     -0.00000000
      0.55155508	    152.82847661	     50.19891859	     20.53796583	     -0.00000000
      0.55181349	    152.37336664	     50.12442589	     20.51022427	     -0.00000000
      0.55207190	    151.91834667	     50.04974613	     20.48215280	     -0.00000000
      0.55237819	    151.37889722	     49.96091392	     20.44846292	     -0.00000000
      0.55268448	    150.83964688	     49.87183651	     20.41432650	     -0.00000000
      0.55292766	    150.41141804	     49.80086893	     20.38691349	     -0.00000000
      0.55325408	    149.83661690	     49.70530614	     20.34969356	     -0.00000000
      0.55358049	    149.26221516	     49.60950948	     20.31199529	     -0.00000000
      0.55383669	    148.81118931	     49.53401514	     20.28208253	     -0.00000000
      0.55409289	    148.36044204	     49.45838366	     20.25188690	     -0.00000000
      0.55438642	    147.84401609	     49.37146108	     20.21695231	     -0.00000000
      0.55467996	    147.32789416	     49.28433678	     20.18166153	     -0.00000000
      0.55495754	    146.83987722	     49.20169484	     20.14796877	     -0.00000000
      0.55529154	    146.25294864	     49.10198699	     20.10702521	     -0.00000000
      0.55562555	    145.66642246	     49.00201356	     20.06565089	     -0.00000000
      0.55589831	    145.18758928	     48.92012920	     20.03155115	     -0.00000000
      0.55623964	    144.58869957	     48.81738515	     19.98849591	     -0.00000000
      0.55658096	    143.99049090	     48.71443404	     19.94502128	     -0.00000000
      0.55683335	    143.54817162	     48.63804655	     19.91261562	     -0.00000000
      0.55708573	    143.10628200	     48.56156045	     19.87999105	     -0.00000000
      0.55738426	    142.58378592	     48.47085457	     19.84112568	     -0.00000000
      0.55768280	    142.06184609	     48.37999414	     19.80196806	     -0.00000000
      0.55793376	    141.62331821	     48.30343255	     19.76883239	     -0.00000000
      0.55826917	    141.03759515	     48.20086368	     19.72423952	     -0.00000000
      0.55860459	    140.45283723	     48.09817193	     19.67930312	     -0.00000000
      0.55885618	    140.01420138	     48.02086928	     19.64538104	     -0.00000000
      0.55910778	    139.57617937	     47.94351633	     19.61127510	     -0.00000000
      0.55939070	    139.08392770	     47.85634262	     19.57271199	     -0.00000000
      0.55967361	    138.59226100	     47.76904560	     19.53392884	     -0.00000000
      0.55997574	    138.06763488	     47.67561733	     19.49227739	     -0.00000000
      0.56027786	    137.54374082	     47.58206462	     19.45038823	     -0.00000000
      0.56054136	    137.08722390	     47.50030861	     19.41366819	     -0.00000000
      0.56087696	    136.50641227	     47.39598830	     19.36665310	     -0.00000000
      0.56121256	    135.92667520	     47.29155969	     19.31936891	     -0.00000000
      0.56146799	    135.48570466	     47.21186982	     19.28320908	     -0.00000000
      0.56172342	    135.04540049	     47.13212812	     19.24690246	     -0.00000000
      0.56202169	    134.53174162	     47.03884054	     19.20432822	     -0.00000000
      0.56231995	    134.01894681	     46.94546616	     19.16156583	     -0.00000000
      0.56257699	    133.57751217	     46.86486239	     19.12457039	     -0.00000000
      0.56291267	    133.00175207	     46.75942981	     19.07605883	     -0.00000000
      0.56324836	    132.42729639	     46.65394458	     19.02733091	     -0.00000000
      0.56350877	    131.98196279	     46.57189739	     18.98939067	     -0.00000000
      0.56376917	    131.53749772	     46.48984145	     18.95132888	     -0.00000000
      0.56403951	    131.07659931	     46.40452515	     18.91169374	     -0.00000000
      0.56437062	    130.51302125	     46.29991064	     18.86298423	     -0.00000000
      0.56470173	    129.95061880	     46.19520837	     18.81410037	     -0.00000000
      0.56493492	    129.55508187	     46.12136892	     18.77957291	     -0.00000000
      0.56527656	    128.97639520	     46.01303066	     18.72884696	     -0.00000000
      0.56557907	    128.46546820	     45.91715059	     18.68379052	     -0.00000000
      0.56583725	    128.02964772	     45.83509364	     18.64524508	     -0.00000000
      0.56609542	    127.59484250	     45.75306844	     18.60661250	     -0.00000000
      0.56634661	    127.17235082	     45.67316484	     18.56894720	     -0.00000000
      0.56668097	    126.61092969	     45.56669033	     18.51869559	     -0.00000000
      0.56701533	    126.05111516	     45.46023565	     18.46831742	     -0.00000000
      0.56727344	    125.61941035	     45.37787350	     18.42935002	     -0.00000000
      0.56753154	    125.18873736	     45.29554363	     18.39031455	     -0.00000000
      0.56780538	    124.73250344	     45.20809840	     18.34883137	     -0.00000000
      0.56813643	    124.18214870	     45.10232298	     18.29859212	     -0.00000000
      0.56846748	    123.63318490	     44.99650431	     18.24826058	     -0.00000000
      0.56875298	    123.16070420	     44.90515960	     18.20478590	     -0.00000000
      0.56909843	    122.59033666	     44.79457036	     18.15210400	     -0.00000000
      0.56944388	    122.02161496	     44.68396832	     18.09934203	     -0.00000000
      0.56968924	    121.61844449	     44.60533395	     18.06182425	     -0.00000000
      0.57001318	    121.08727327	     44.50145940	     18.01223854	     -0.00000000
      0.57033713	    120.55772415	     44.39762203	     17.96259855	     -0.00000000
      0.57059827	    120.13157190	     44.31380766	     17.92254849	     -0.00000000
      0.57085941	    119.70647840	     44.23001720	     17.88247000	     -0.00000000
      0.57116202	    119.21487522	     44.13285017	     17.83599767	     -0.00000000
      0.57146463	    118.72469657	     44.03571404	     17.78949584	     -0.00000000
      0.57169343	    118.35481823	     43.96222789	     17.75432117	     -0.00000000
      0.57203504	    117.80370571	     43.85242684	     17.70178178	     -0.00000000
      0.57233558	    117.32075108	     43.75597609	     17.65553950	     -0.00000000
      0.57259541	    116.90368699	     43.67241156	     17.61555544	     -0.00000000
      0.57285523	    116.48792904	     43.58894313	     17.57556406	     -0.00000000
      0.57309640	    116.10276636	     43.51142545	     17.53844174	     -0.00000000
      0.57343387	    115.56509139	     43.40290938	     17.48649713	     -0.00000000
      0.57377134	    115.02963839	     43.29455774	     17.43455486	     -0.00000000
      0.57401187	    114.64847546	     43.21716680	     17.39754101	     -0.00000000
      0.57425240	    114.26850061	     43.13987611	     17.36053308	     -0.00000000
      0.57454651	    113.80491084	     43.04532623	     17.31529589	     -0.00000000
      0.57484062	    113.34280727	     42.95083741	     17.27007557	     -0.00000000
      0.57511388	    112.91450768	     42.86301587	     17.22807916	     -0.00000000
      0.57545002	    112.38924659	     42.75500492	     17.17644976	     -0.00000000
      0.57578616	    111.86593978	     42.64707449	     17.12485678	     -0.00000000
      0.57603345	    111.48192473	     42.56764091	     17.08692699	     -0.00000000
      0.57635808	    110.97927283	     42.46338401	     17.03717537	     -0.00000000
      0.57668270	    110.47858662	     42.35924255	     16.98747015	     -0.00000000
      0.57694403	    110.07650677	     42.27535507	     16.94749557	     -0.00000000
      0.57720536	    109.67569723	     42.19154026	     16.90755632	     -0.00000000
      0.57751031	    109.20923039	     42.09371910	     16.86099808	     -0.00000000
      0.57781527	    108.74450856	     41.99600015	     16.81449464	     -0.00000000
      0.57801893	    108.43491489	     41.93073498	     16.78346986	     -0.00000000
      0.57832915	    107.96455447	     41.83132286	     16.73626802	     -0.00000000
      0.57863937	    107.49615430	     41.73206125	     16.68913211	     -0.00000000
      0.57890540	    107.09546884	     41.64688793	     16.64876681	     -0.00000000
      0.57917143	    106.69618073	     41.56181106	     16.60845507	     -0.00000000
      0.57946870	    106.25129253	     41.46674666	     16.56347754	     -0.00000000
      0.57976597	    105.80810257	     41.37178766	     16.51857286	     -0.00000000
      0.58004243	    105.39718365	     41.28348648	     16.47688059	     -0.00000000
      0.58037936	    104.89820526	     41.17594319	     16.42616207	     -0.00000000
      0.58071629	    104.40139828	     41.06853030	     16.37554886	     -0.00000000
      0.58090061	    104.13039683	     41.00978306	     16.34790634	     -0.00000000
      0.58120513	    103.68386301	     40.91273982	     16.30231314	     -0.00000000
      0.58150965	    103.23930676	     40.81586337	     16.25681360	     -0.00000000
      0.58177561	    102.85215418	     40.73123746	     16.21715579	     -0.00000000
      0.58204157	    102.46643584	     40.64671579	     16.17757389	     -0.00000000
      0.58234791	    102.02359426	     40.54938838	     16.13207985	     -0.00000000
      0.58265425	    101.58268975	     40.45220890	     16.08669190	     -0.00000000
      0.58285385	    101.29624774	     40.38890810	     16.05717675	     -0.00000000
      0.58316268	    100.85437753	     40.29099924	     16.01160511	     -0.00000000
      0.58347151	    100.41462220	     40.19328402	     15.96614854	     -0.00000000
      0.58373797	    100.03634109	     40.10896180	     15.92702473	     -0.00000000
      0.58400443	     99.65957479	     40.02476536	     15.88799064	     -0.00000000
      0.58430517	     99.23578605	     39.92977580	     15.84404595	     -0.00000000
      0.58460591	     98.81390148	     39.83493838	     15.80022037	     -0.00000000
      0.58487080	     98.44359571	     39.75144507	     15.76171975	     -0.00000000
      0.58520777	     97.97442897	     39.64533122	     15.71288409	     -0.00000000
      0.58554473	     97.50777878	     39.53944584	     15.66420679	     -0.00000000
      0.58580231	     97.15220687	     39.45849222	     15.62710693	     -0.00000000
      0.58605989	     96.79813002	     39.37767936	     15.59010294	     -0.00000000
      0.58636131	     96.38525839	     39.28316119	     15.54692546	     -0.00000000
      0.58666274	     95.97436780	     39.18881561	     15.50388368	     -0.00000000
      0.58691646	     95.62975457	     39.10944887	     15.46776074	     -0.00000000
      0.58725404	     95.17309964	     39.00394358	     15.41985325	     -0.00000000
      0.58759162	     94.71917924	     38.89873015	     15.37212360	     -0.00000000
      0.58784720	     94.37652321	     38.81902183	     15.33610951	     -0.00000000
      0.58810278	     94.03549666	     38.73949959	     15.30020023	     -0.00000000
      0.58838639	     93.65842519	     38.65130702	     15.26047849	     -0.00000000
      0.58867000	     93.28309524	     38.56326364	     15.22088963	     -0.00000000
      0.58897722	     92.87819046	     38.46797027	     15.17815756	     -0.00000000
      0.58928444	     92.47539106	     38.37287084	     15.13558537	     -0.00000000
      0.58953602	     92.14682961	     38.29505513	     15.10084342	     -0.00000000
      0.58987420	     91.70708058	     38.19056318	     15.05431727	     -0.00000000
      0.59021238	     91.27018785	     38.08639904	     15.00799155	     -0.00000000
      0.59046408	     90.94600784	     38.00882318	     14.97364627	     -0.00000000
      0.59071577	     90.62346534	     37.93144590	     14.93941445	     -0.00000000
      0.59100427	     90.25517255	     37.84281726	     14.90031851	     -0.00000000
      0.59129277	     89.88874698	     37.75436398	     14.86137509	     -0.00000000
      0.59159154	     89.51093550	     37.66285315	     14.82120855	     -0.00000000
      0.59189031	     89.13513244	     37.57153267	     14.78120893	     -0.00000000
      0.59217987	     88.77254067	     37.48312110	     14.74260450	     -0.00000000
      0.59246942	     88.41181237	     37.39488192	     14.70415996	     -0.00000000
      0.59277905	     88.02785405	     37.30063087	     14.66322884	     -0.00000000
      0.59308868	     87.64610620	     37.20660171	     14.62248392	     -0.00000000
      0.59333828	     87.33971019	     37.13088271	     14.58977609	     -0.00000000
      0.59367658	     86.92636448	     37.02837881	     14.54564021	     -0.00000000
      0.59401489	     86.51599206	     36.92624231	     14.50173224	     -0.00000000
      0.59426476	     86.21387878	     36.85076187	     14.46945067	     -0.00000000
      0.59451463	     85.91343577	     36.77549699	     14.43729545	     -0.00000000
      0.59480571	     85.56493087	     36.68790395	     14.39999934	     -0.00000000
      0.59509678	     85.21839165	     36.60051320	     14.36287753	     -0.00000000
      0.59539076	     84.87005562	     36.51235549	     14.32556316	     -0.00000000
      0.59568475	     84.52370160	     36.42439798	     14.28842935	     -0.00000000
      0.59598628	     84.17021183	     36.33429931	     14.25053123	     -0.00000000
      0.59628781	     83.81883082	     36.24441939	     14.21282587	     -0.00000000
      0.59657565	     83.48507318	     36.15873447	     14.17701458	     -0.00000000
      0.59686348	     83.15320429	     36.07323987	     14.14138145	     -0.00000000
      0.59717655	     82.79409768	     35.98037988	     14.10282795	     -0.00000000
      0.59748963	     82.43732741	     35.88777700	     14.06448811	     -0.00000000
      0.59769774	     82.20123169	     35.82629374	     14.03912058	     -0.00000000
      0.59800834	     81.85045495	     35.73464352	     14.00143931	     -0.00000000
      0.59831894	     81.50212879	     35.64329369	     13.96397222	     -0.00000000
      0.59858454	     81.20560999	     35.56523553	     13.93210416	     -0.00000000
      0.59885015	     80.91079544	     35.48737138	     13.90039469	     -0.00000000
      0.59915655	     80.57241568	     35.39766830	     13.86401287	     -0.00000000
      0.59946295	     80.23630476	     35.30822487	     13.82784464	     -0.00000000
      0.59970546	     79.97159028	     35.23752669	     13.79937033	     -0.00000000
      0.60004376	     79.60426812	     35.13904894	     13.75987447	     -0.00000000
      0.60038207	     79.24009307	     35.04100530	     13.72064370	     -0.00000000
      0.60062691	     78.97745176	     34.97000486	     13.69241821	     -0.00000000
      0.60087174	     78.71649213	     34.89924271	     13.66433317	     -0.00000000
      0.60116758	     78.40271721	     34.81384727	     13.63058619	     -0.00000000
      0.60146342	     78.09105406	     34.72869695	     13.59704637	     -0.00000000
      0.60174559	     77.79540763	     34.64760373	     13.56525022	     -0.00000000
      0.60202776	     77.50160553	     34.56671130	     13.53364457	     -0.00000000
      0.60234504	     77.17315494	     34.47590526	     13.49833446	     -0.00000000
      0.60266232	     76.84717642	     34.38539685	     13.46326795	     -0.00000000
      0.60290811	     76.59598506	     34.31537746	     13.43627118	     -0.00000000
      0.60323554	     76.26333724	     34.22228073	     13.40053722	     -0.00000000
      0.60356296	     75.93344016	     34.12953890	     13.36506698	     -0.00000000
      0.60382418	     75.67156386	     34.05560590	     13.33695873	     -0.00000000
      0.60408540	     75.41140667	     33.98189017	     13.30902009	     -0.00000000
      0.60438868	     75.11105182	     33.89643762	     13.27679671	     -0.00000000
      0.60469195	     74.81294409	     33.81125799	     13.24480424	     -0.00000000
      0.60495710	     74.55381715	     33.73690897	     13.21702412	     -0.00000000
      0.60529236	     74.22831089	     33.64310408	     13.18215287	     -0.00000000
      0.60562762	     73.90563790	     33.54966156	     13.14756845	     -0.00000000
      0.60588673	     73.65760501	     33.47751329	     13.12103603	     -0.00000000
      0.60614585	     73.41124645	     33.40557700	     13.09467673	     -0.00000000
      0.60645328	     73.12067627	     33.32036786	     13.06362742	     -0.00000000
      0.60676071	     72.83244379	     33.23545263	     13.03282425	     -0.00000000
      0.60699489	     72.61415471	     33.17087644	     13.00952651	     -0.00000000
      0.60733364	     72.30030369	     33.07762033	     12.97607999	     -0.00000000
      0.60767239	     71.98975587	     32.98486407	     12.94293763	     -0.00000000
      0.60791193	     71.77095673	     32.91921444	     12.91968447	     -0.00000000
      0.60815147	     71.55382908	     32.85382155	     12.89658502	     -0.00000000
      0.60845094	     71.28395014	     32.77219424	     12.86792281	     -0.00000000
      0.60875041	     71.01628387	     32.69084861	     12.83950265	     -0.00000000
      0.60902144	     70.77557289	     32.61735923	     12.81399065	     -0.00000000
      0.60935557	     70.48101019	     32.52698729	     12.78281404	     -0.00000000
      0.60968970	     70.18918629	     32.43696372	     12.75194375	     -0.00000000
      0.60994029	     69.97172842	     32.36955836	     12.72899404	     -0.00000000
      0.61026044	     69.69589112	     32.28365080	     12.69992559	     -0.00000000
      0.61058060	     69.42257212	     32.19806649	     12.67114314	     -0.00000000
      0.61078732	     69.24717530	     32.14290048	     12.65271058	     -0.00000000
      0.61109623	     68.98667605	     32.06060936	     12.62539136	     -0.00000000
      0.61140513	     68.72865575	     31.97866169	     12.59834289	     -0.00000000
      0.61166658	     68.51163590	     31.90939852	     12.57566144	     -0.00000000
      0.61198088	     68.25281183	     31.82637482	     12.54865371	     -0.00000000
      0.61229518	     67.99625286	     31.74361775	     12.52193049	     -0.00000000
      0.61261570	     67.73670906	     31.65942571	     12.49497294	     -0.00000000
      0.61293621	     67.47964702	     31.57555049	     12.46831522	     -0.00000000
      0.61319531	     67.27335323	     31.50788797	     12.44698626	     -0.00000000
      0.61353117	     67.00801274	     31.42038520	     12.41963170	     -0.00000000
      0.61386703	     66.74564082	     31.33330603	     12.39261302	     -0.00000000
      0.61413671	     66.53625785	     31.26343340	     12.37116106	     -0.00000000
      0.61440639	     66.32883067	     31.19384745	     12.34992843	     -0.00000000
      0.61468650	     66.11486848	     31.12169801	     12.32810636	     -0.00000000
      0.61496661	     65.90275502	     31.04977987	     12.30652297	     -0.00000000
      0.61528245	     65.66548463	     30.96887049	     12.28247447	     -0.00000000
      0.61559828	     65.43068378	     30.88829230	     12.25873346	     -0.00000000
      0.61580832	     65.27563025	     30.83480720	     12.24311541	     -0.00000000
      0.61611710	     65.04927381	     30.75632614	     12.22040367	     -0.00000000
      0.61642588	     64.82539067	     30.67819715	     12.19799133	     -0.00000000
      0.61668347	     64.63996711	     30.61312506	     12.17952385	     -0.00000000
      0.61700084	     64.41354029	     30.53318720	     12.15705936	     -0.00000000
      0.61731821	     64.18950378	     30.45355573	     12.13491644	     -0.00000000
      0.61760639	     63.98782678	     30.38141871	     12.11508960	     -0.00000000
      0.61789457	     63.78807939	     30.30952270	     12.09553117	     -0.00000000
      0.61821369	     63.56884057	     30.23009972	     12.07418708	     -0.00000000
      0.61853281	     63.35211646	     30.15101802	     12.05317681	     -0.00000000
      0.61874099	     63.21182318	     30.09953225	     12.03965083	     -0.00000000
      0.61904859	     63.00609183	     30.02360477	     12.01992637	     -0.00000000
      0.61935620	     62.80281091	     29.94802986	     12.00051787	     -0.00000000
      0.61960862	     62.63730914	     29.88612002	     11.98482688	     -0.00000000
      0.61992960	     62.42884933	     29.80762157	     11.96518428	     -0.00000000
      0.62025057	     62.22293622	     29.72947170	     11.94589146	     -0.00000000
      0.62043893	     62.10304692	     29.68370127	     11.93473261	     -0.00000000
      0.62074095	     61.91225818	     29.61044676	     11.91709317	     -0.00000000
      0.62104296	     61.72381857	     29.53753009	     11.89976869	     -0.00000000
      0.62124551	     61.59843477	     29.48872074	     11.88832621	     -0.00000000
      0.62155121	     61.41072739	     29.41520100	     11.87132578	     -0.00000000
      0.62185690	     61.22543744	     29.34203142	     11.85465296	     -0.00000000
      0.62209969	     61.07952730	     29.28402615	     11.84164374	     -0.00000000
      0.62242587	     60.88541931	     29.20630115	     11.82449333	     -0.00000000
      0.62275204	     60.69411423	     29.12899092	     11.80772176	     -0.00000000
      0.62301297	     60.54235162	     29.06722046	     11.79457619	     -0.00000000
      0.62327390	     60.39230171	     29.00569136	     11.78167497	     -0.00000000
      0.62358099	     60.21741075	     28.93343893	     11.76680355	     -0.00000000
      0.62388808	     60.04485365	     28.86150961	     11.75227318	     -0.00000000
      0.62415613	     59.89574198	     28.79886885	     11.73986832	     -0.00000000
      0.62448784	     59.71333500	     28.72158935	     11.72487858	     -0.00000000
      0.62481954	     59.53367562	     28.64469487	     11.71029127	     -0.00000000
      0.62506926	     59.39976056	     28.58691707	     11.69957346	     -0.00000000
      0.62538702	     59.23131151	     28.51362343	     11.68626609	     -0.00000000
      0.62570478	     59.06535103	     28.44067368	     11.67333092	     -0.00000000
      0.62595488	     58.93611595	     28.38338978	     11.66341059	     -0.00000000
      0.62628762	     58.76613280	     28.30737691	     11.65056882	     -0.00000000
      0.62662037	     58.59914251	     28.23182095	     11.63813845	     -0.00000000
      0.62689008	     58.46500260	     28.17061864	     11.62836029	     -0.00000000
      0.62715979	     58.33282648	     28.10971591	     11.61885275	     -0.00000000
      0.62744681	     58.19369309	     28.04504391	     11.60902922	     -0.00000000
      0.62773383	     58.05651758	     27.98063130	     11.59951069	     -0.00000000
      0.62804515	     57.90957743	     27.91094917	     11.58952896	     -0.00000000
      0.62835647	     57.76499938	     27.84159000	     11.57990539	     -0.00000000
      0.62863537	     57.63709180	     27.77961027	     11.57158548	     -0.00000000
      0.62891427	     57.51097833	     27.71785929	     11.56355112	     -0.00000000
      0.62923509	     57.36783172	     27.64702049	     11.55465954	     -0.00000000
      0.62955592	     57.22725664	     27.57654387	     11.54614406	     -0.00000000
      0.62974903	     57.14360772	     27.53421468	     11.54119746	     -0.00000000
      0.63005033	     57.01453794	     27.46830778	     11.53374712	     -0.00000000
      0.63035163	     56.88780400	     27.40274082	     11.52662419	     -0.00000000
      0.63060117	     56.78415662	     27.34855847	     11.52096871	     -0.00000000
      0.63093129	     56.64897383	     27.27707963	     11.51382459	     -0.00000000
      0.63126141	     56.51670689	     27.20604264	     11.50706580	     -0.00000000
      0.63152051	     56.41410645	     27.15034833	     11.50202392	     -0.00000000
      0.63177961	     56.31321629	     27.09490052	     11.49721466	     -0.00000000
      0.63208581	     56.19566167	     27.02953228	     11.49182515	     -0.00000000
      0.63239201	     56.08042534	     26.96448735	     11.48675348	     -0.00000000
      0.63266957	     55.97753884	     26.90567648	     11.48242504	     -0.00000000
      0.63294712	     55.87642698	     26.84709235	     11.47835061	     -0.00000000
      0.63326714	     55.76174637	     26.77973605	     11.47396193	     -0.00000000
      0.63358716	     55.64961777	     26.71273934	     11.46990230	     -0.00000000
      0.63382130	     55.56882738	     26.66383848	     11.46713504	     -0.00000000
      0.63415389	     55.45587439	     26.59454605	     11.46349405	     -0.00000000
      0.63448647	     55.34606939	     26.52576009	     11.46019320	     -0.00000000
      0.63474631	     55.26128270	     26.47201591	     11.45783901	     -0.00000000
      0.63500614	     55.17835847	     26.41856348	     11.45568406	     -0.00000000
      0.63530144	     55.08566024	     26.35795518	     11.45346767	     -0.00000000
      0.63559673	     54.99506340	     26.29763292	     11.45149634	     -0.00000000
      0.63589813	     54.90434377	     26.23623417	     11.44972826	     -0.00000000
      0.63619952	     54.81577373	     26.17512216	     11.44820286	     -0.00000000
      0.63650454	     54.72794977	     26.11345482	     11.44689706	     -0.00000000
      0.63680956	     54.64232228	     26.05208038	     11.44582619	     -0.00000000
      0.63711294	     54.55895626	     25.99121275	     11.44498462	     -0.00000000
      0.63741633	     54.47774786	     25.93063117	     11.44436129	     -0.00000000
      0.63772328	     54.39741511	     25.86951972	     11.44394290	     -0.00000000
      0.63803023	     54.31929866	     25.80870444	     11.44373298	     -0.00000000
      0.63833257	     54.24414272	     25.74897799	     11.44371994	     -0.00000000
      0.63863492	     54.17111317	     25.68953292	     11.44389409	     -0.00000000
      0.63894399	     54.09829723	     25.62895023	     11.44425523	     -0.00000000
      0.63925305	     54.02772422	     25.56866930	     11.44479618	     -0.00000000
      0.63955262	     53.96107457	     25.51041370	     11.44548168	     -0.00000000
      0.63985219	     53.89648952	     25.45243039	     11.44632071	     -0.00000000
      0.64016455	     53.83099241	     25.39215621	     11.44734847	     -0.00000000
      0.64047692	     53.76778723	     25.33219414	     11.44852692	     -0.00000000
      0.64077061	     53.71005149	     25.27598260	     11.44976189	     -0.00000000
      0.64106429	     53.65426802	     25.22002677	     11.45111507	     -0.00000000
      0.64138105	     53.59595616	     25.15986319	     11.45269649	     -0.00000000
      0.64169781	     53.54001205	     25.10002856	     11.45439935	     -0.00000000
      0.64198000	     53.49174805	     25.04687644	     11.45600846	     -0.00000000
      0.64226219	     53.44524606	     24.99395250	     11.45770017	     -0.00000000
      0.64258209	     53.39435647	     24.93414303	     11.45970791	     -0.00000000
      0.64290198	     53.34590396	     24.87468160	     11.46180685	     -0.00000000
      0.64316632	     53.30726816	     24.82568046	     11.46360063	     -0.00000000
      0.64349401	     53.26127151	     24.76514541	     11.46589246	     -0.00000000
      0.64382170	     53.21788079	     24.70499575	     11.46825545	     -0.00000000
      0.64405100	     53.18862022	     24.66300345	     11.46994303	     -0.00000000
      0.64437562	     53.14881830	     24.60371264	     11.47237439	     -0.00000000
      0.64470024	     53.11179086	     24.54487113	     11.47485498	     -0.00000000
      0.64495959	     53.08325595	     24.49790114	     11.47685926	     -0.00000000
      0.64521895	     53.05631863	     24.45116896	     11.47888460	     -0.00000000
      0.64552546	     53.02601046	     24.39608963	     11.48129564	     -0.00000000
      0.64583197	     52.99786694	     24.34132675	     11.48372401	     -0.00000000
      0.64611809	     52.97307157	     24.29035126	     11.48599721	     -0.00000000
      0.64640421	     52.95001736	     24.23961234	     11.48827429	     -0.00000000
      0.64672192	     52.92612416	     24.18345238	     11.49079885	     -0.00000000
      0.64703963	     52.90449527	     24.12762491	     11.49331742	     -0.00000000
      0.64731876	     52.88691183	     24.07871856	     11.49551673	     -0.00000000
      0.64759789	     52.87092897	     24.03002951	     11.49770173	     -0.00000000
      0.64791705	     52.85431283	     23.97453770	     11.50017510	     -0.00000000
      0.64823621	     52.83996214	     23.91938820	     11.50262108	     -0.00000000
      0.64850693	     52.82910002	     23.87273949	     11.50466649	     -0.00000000
      0.64883339	     52.81776927	     23.81670226	     11.50709403	     -0.00000000
      0.64915985	     52.80876404	     23.76102122	     11.50947775	     -0.00000000
      0.64942058	     52.80279535	     23.71667652	     11.51134282	     -0.00000000
      0.64974684	     52.79696408	     23.66137903	     11.51362530	     -0.00000000
      0.65007309	     52.79352111	     23.60646938	     11.51585184	     -0.00000000
      0.65030195	     52.79203892	     23.56803932	     11.51737358	     -0.00000000
      0.65062454	     52.79133774	     23.51401971	     11.51946016	     -0.00000000
      0.65094713	     52.79311308	     23.46043433	     11.52148344	     -0.00000000
      0.65120471	     52.79541757	     23.41769626	     11.52304352	     -0.00000000
      0.65146229	     52.79908067	     23.37517502	     11.52455841	     -0.00000000
      0.65177030	     52.80476950	     23.32447632	     11.52630452	     -0.00000000
      0.65207830	     52.81239788	     23.27409515	     11.52798277	     -0.00000000
      0.65236421	     52.82071017	     23.22746652	     11.52947372	     -0.00000000
      0.65265012	     52.83052099	     23.18106795	     11.53090211	     -0.00000000
      0.65296749	     52.84282867	     23.12973672	     11.53240998	     -0.00000000
      0.65328486	     52.85708513	     23.07872998	     11.53383940	     -0.00000000
      0.65357006	     52.87109171	     23.03303537	     11.53505159	     -0.00000000
      0.65385526	     52.88651484	     22.98756473	     11.53619744	     -0.00000000
      0.65417377	     52.90509315	     22.93695836	     11.53739489	     -0.00000000
      0.65449228	     52.92556133	     22.88667955	     11.53850962	     -0.00000000
      0.65477580	     52.94489663	     22.84206392	     11.53942723	     -0.00000000
      0.65505931	     52.96556274	     22.79766759	     11.54027710	     -0.00000000
      0.65537769	     52.99004026	     22.74798567	     11.54114740	     -0.00000000
      0.65569606	     53.01632535	     22.69863124	     11.54193349	     -0.00000000
      0.65597970	     53.04078494	     22.65479902	     11.54255806	     -0.00000000
      0.65626335	     53.06650706	     22.61118553	     11.54311430	     -0.00000000
      0.65658152	     53.09654697	     22.56243445	     11.54365396	     -0.00000000
      0.65689969	     53.12830237	     22.51400897	     11.54410974	     -0.00000000
      0.65718481	     53.15773534	     22.47075216	     11.54444235	     -0.00000000
      0.65746994	     53.18837523	     22.42771622	     11.54470678	     -0.00000000
      0.65778802	     53.22366195	     22.37987765	     11.54491860	     -0.00000000
      0.65810610	     53.26056765	     22.33236199	     11.54504841	     -0.00000000
      0.65839333	     53.29480522	     22.28959500	     11.54509084	     -0.00000000
      0.65868056	     53.33019477	     22.24705229	     11.54506618	     -0.00000000
      0.65899858	     53.37039984	     22.20011976	     11.54495814	     -0.00000000
      0.65931661	     53.41212125	     22.15350711	     11.54477128	     -0.00000000
      0.65960618	     53.45095116	     22.11120909	     11.54452851	     -0.00000000
      0.65989574	     53.49087430	     22.06913930	     11.54422076	     -0.00000000
      0.66021370	     53.53564473	     22.02311602	     11.54380569	     -0.00000000
      0.66053166	     53.58182381	     21.97740947	     11.54331617	     -0.00000000
      0.66082362	     53.62499593	     21.93558610	     11.54279725	     -0.00000000
      0.66111558	     53.66919752	     21.89399521	     11.54221644	     -0.00000000
      0.66143343	     53.71815820	     21.84888871	     11.54151158	     -0.00000000
      0.66175128	     53.76841581	     21.80409571	     11.54073764	     -0.00000000
      0.66204562	     53.81564866	     21.76276346	     11.53995561	     -0.00000000
      0.66233996	     53.86384215	     21.72166810	     11.53911569	     -0.00000000
      0.66265764	     53.91659997	     21.67748748	     11.53814208	     -0.00000000
      0.66297533	     53.97054006	     21.63361717	     11.53710554	     -0.00000000
      0.66327201	     54.02152526	     21.59279769	     11.53607712	     -0.00000000
      0.66356870	     54.07339763	     21.55221966	     11.53499556	     -0.00000000
      0.66388615	     54.12954602	     21.50897449	     11.53377736	     -0.00000000
      0.66420361	     54.18676028	     21.46603648	     11.53250299	     -0.00000000
      0.66450257	     54.24116596	     21.42575493	     11.53124811	     -0.00000000
      0.66480153	     54.29638137	     21.38571952	     11.52994554	     -0.00000000
      0.66511871	     54.35550525	     21.34341920	     11.52850938	     -0.00000000
      0.66543589	     54.41557806	     21.30142300	     11.52702428	     -0.00000000
      0.66573704	     54.47305192	     21.26170765	     11.52556568	     -0.00000000
      0.66603818	     54.53125493	     21.22224325	     11.52406539	     -0.00000000
      0.66635504	     54.59293607	     21.18089651	     11.52243976	     -0.00000000
      0.66667189	     54.65544993	     21.13985105	     11.52077276	     -0.00000000
      0.66697510	     54.71562260	     21.10073328	     11.51913555	     -0.00000000
      0.66727832	     54.77644155	     21.06187131	     11.51746314	     -0.00000000
      0.66759481	     54.84026434	     21.02148573	     11.51567784	     -0.00000000
      0.66791129	     54.90480563	     20.98139884	     11.51385892	     -0.00000000
      0.66821644	     54.96729440	     20.94291305	     11.51207019	     -0.00000000
      0.66852159	     55.03034528	     20.90468797	     11.51025311	     -0.00000000
      0.66883769	     55.09590270	     20.86526942	     11.50833870	     -0.00000000
      0.66915380	     55.16206763	     20.82614735	     11.50639850	     -0.00000000
      0.66946071	     55.22648101	     20.78833073	     11.50448691	     -0.00000000
      0.66976763	     55.29137200	     20.75077969	     11.50255410	     -0.00000000
      0.67008335	     55.35827151	     20.71233198	     11.50054140	     -0.00000000
      0.67039907	     55.42567185	     20.67417897	     11.49851074	     -0.00000000
      0.67070757	     55.49161508	     20.63707083	     11.49650611	     -0.00000000
      0.67101607	     55.55795211	     20.60023308	     11.49448755	     -0.00000000
      0.67133144	     55.62582070	     20.56275781	     11.49240726	     -0.00000000
      0.67164681	     55.69408881	     20.52557602	     11.49031676	     -0.00000000
      0.67195669	     55.76117026	     20.48921680	     11.48824959	     -0.00000000
      0.67226658	     55.82856342	     20.45313267	     11.48617588	     -0.00000000
      0.67258165	     55.89705157	     20.41662962	     11.48405824	     -0.00000000
      0.67289672	     55.96584401	     20.38041949	     11.48193800	     -0.00000000
      0.67320779	     56.03368235	     20.34484949	     11.47983906	     -0.00000000
      0.67351887	     56.10175300	     20.30955913	     11.47774096	     -0.00000000
      0.67382994	     56.16972579	     20.27445660	     11.47564123	     -0.00000000
      0.67414102	     56.23787612	     20.23963024	     11.47354574	     -0.00000000
      0.67445209	     56.30590549	     20.20499748	     11.47145238	     -0.00000000
      0.67476316	     56.37405978	     20.17063772	     11.46936662	     -0.00000000
      0.67507424	     56.44207078	     20.13647723	     11.46728670	     -0.00000000
      0.67538531	     56.51015641	     20.10258688	     11.46521767	     -0.00000000
      0.67569638	     56.57807715	     20.06890132	     11.46315812	     -0.00000000
      0.67600746	     56.64602466	     20.03548342	     11.46111271	     -0.00000000
      0.67631853	     56.71378639	     20.00227564	     11.45908035	     -0.00000000
      0.67662960	     56.78152956	     19.96933343	     11.45706533	     -0.00000000
      0.67694068	     56.84906672	     19.93660650	     11.45506685	     -0.00000000
      0.67725175	     56.91654265	     19.90414343	     11.45308885	     -0.00000000
      0.67756282	     56.98379298	     19.87190064	     11.45113080	     -0.00000000
      0.67787390	     57.05094207	     19.83992040	     11.44919631	     -0.00000000
      0.67818497	     57.11784666	     19.80816523	     11.44728510	     -0.00000000
      0.67849605	     57.18461266	     19.77667173	     11.44540048	     -0.00000000
      0.67880712	     57.25111597	     19.74540791	     11.44354237	     -0.00000000
      0.67911819	     57.31744604	     19.71440529	     11.44171381	     -0.00000000
      0.67942927	     57.38349595	     19.68363679	     11.43991491	     -0.00000000
      0.67974034	     57.44934060	     19.65312941	     11.43814847	     -0.00000000
      0.68005141	     57.51488843	     19.62286045	     11.43641474	     -0.00000000
      0.68036249	     57.58020157	     19.59285292	     11.43471630	     -0.00000000
      0.68067356	     57.64520206	     19.56308798	     11.43305354	     -0.00000000
      0.68098463	     57.70994096	     19.53358514	     11.43142882	     -0.00000000
      0.68129571	     57.77435228	     19.50432896	     11.42984267	     -0.00000000
      0.68160678	     57.83847759	     19.47533593	     11.42829724	     -0.00000000
      0.68191785	     57.90226132	     19.44659351	     11.42679316	     -0.00000000
      0.68222893	     57.96573699	     19.41811564	     11.42533241	     -0.00000000
      0.68254000	     58.02885810	     19.38989228	     11.42391570	     -0.00000000
      0.68285108	     58.09165139	     19.36193518	     11.42254485	     -0.00000000
      0.68316215	     58.15407818	     19.33423647	     11.42122063	     -0.00000000
      0.68347322	     58.21615960	     19.30680604	     11.41994473	     -0.00000000
      0.68378430	     58.27786366	     19.27963784	     11.41871796	     -0.00000000
      0.68409537	     58.33920691	     19.25274023	     11.41754188	     -0.00000000
      0.68440644	     58.40016310	     19.22610872	     11.41641733	     -0.00000000
      0.68471752	     58.46074505	     19.19975039	     11.41534576	     -0.00000000
      0.68502859	     58.52093137	     19.17366204	     11.41432804	     -0.00000000
      0.68533966	     58.58073196	     19.14784973	     11.41336549	     -0.00000000
      0.68565074	     58.64012956	     19.12231133	     11.41245899	     -0.00000000
      0.68596181	     58.69913176	     19.09705207	     11.41160980	     -0.00000000
      0.68627289	     58.75772479	     19.07207073	     11.41081877	     -0.00000000
      0.68658396	     58.81591451	     19.04737186	     11.41008707	     -0.00000000
      0.68689503	     58.87369010	     19.02295499	     11.40941556	     -0.00000000
      0.68720611	     58.93105613	     18.99882417	     11.40880532	     -0.00000000
      0.68751718	     58.98800428	     18.97497953	     11.40825718	     -0.00000000
      0.68782825	     59.04453821	     18.95142472	     11.40777217	     -0.00000000
      0.68813933	     59.10065168	     18.92816038	     11.40735109	     -0.00000000
      0.68845040	     59.15634210	     18.90518987	     11.40699489	     -0.00000000
      0.68876147	     59.21157679	     18.88251425	     11.40670435	     -0.00000000
      0.68907255	     59.26632291	     18.86013666	     11.40648036	     -0.00000000
      0.68938362	     59.32053941	     18.83805850	     11.40632367	     -0.00000000
      0.68969469	     59.37418805	     18.81628279	     11.40623510	     -0.00000000
      0.69000577	     59.42722340	     18.79481121	     11.40621538	     -0.00000000
      0.69031684	     59.47960104	     18.77364668	     11.40626526	     -0.00000000
      0.69062792	     59.53127007	     18.75279115	     11.40638544	     -0.00000000
      0.69093899	     59.58217910	     18.73224747	     11.40657663	     -0.00000000
      0.69125006	     59.63227065	     18.71201780	     11.40683949	     -0.00000000
      0.69156114	     59.68148554	     18.69210500	     11.40717467	     -0.00000000
      0.69187221	     59.72975868	     18.67251141	     11.40758279	     -0.00000000
      0.69218328	     59.77702232	     18.65323988	     11.40806448	     -0.00000000
      0.69249436	     59.82320294	     18.63429292	     11.40862030	     -0.00000000
      0.69280543	     59.86822363	     18.61567343	     11.40925084	     -0.00000000
      0.69311650	     59.91200191	     18.59738405	     11.40995664	     -0.00000000
      0.69342758	     59.95445156	     18.57942773	     11.41073822	     -0.00000000
      0.69373865	     59.99548111	     18.56180725	     11.41159610	     -0.00000000
      0.69404972	     60.03499544	     18.54452563	     11.41253078	     -0.00000000
      0.69436080	     60.07289490	     18.52758575	     11.41354271	     -0.00000000
      0.69467187	     60.10907678	     18.51099071	     11.41463237	     -0.00000000
      0.69498295	     60.14343506	     18.49474350	     11.41580019	     -0.00000000
      0.69529402	     60.17586189	     18.47884730	     11.41704658	     -0.00000000
      0.69560509	     60.20624800	     18.46330521	     11.41837197	     -0.00000000
      0.69591617	     60.23448425	     18.44812047	     11.41977674	     -0.00000000
      0.69622724	     60.26046256	     18.43329631	     11.42126126	     -0.00000000
      0.69653831	     60.28407772	     18.41883602	     11.42282589	     -0.00000000
      0.69684939	     60.30522868	     18.40474292	     11.42447099	     -0.00000000
      0.69716046	     60.32382047	     18.39102039	     11.42619688	     -0.00000000
      0.69747153	     60.33976573	     18.37767184	     11.42800387	     -0.00000000
      0.69778261	     60.35298662	     18.36470072	     11.42989228	     -0.00000000
      0.69809368	     60.36341629	     18.35211049	     11.43186239	     -0.00000000
      0.69840475	     60.37100050	     18.33990468	     11.43391447	     -0.00000000
      0.69871583	     60.37569879	     18.32808682	     11.43604878	     -0.00000000
      0.69902690	     60.37748557	     18.31666048	     11.43826557	     -0.00000000
      0.69933798	     60.37635066	     18.30562925	     11.44056507	     -0.00000000
      0.69964905	     60.37229965	     18.29499674	     11.44294749	     -0.00000000
      0.69996012	     60.36535367	     18.28476657	     11.44541303	     -0.00000000
      0.70027120	     60.35554897	     18.27494238	     11.44796187	     -0.00000000
      0.70058227	     60.34293587	     18.26552782	     11.45059418	     -0.00000000
      0.70089334	     60.32757758	     18.25652653	     11.45331011	     -0.00000000
      0.70120442	     60.30954858	     18.24794216	     11.45610977	     -0.00000000
      0.70151549	     60.28893282	     18.23977835	     11.45899329	     -0.00000000
      0.70182656	     60.26582173	     18.23203873	     11.46196074	     -0.00000000
      0.70213764	     60.24031217	     18.22472691	     11.46501221	     -0.00000000
      0.70244871	     60.21250431	     18.21784648	     11.46814775	     -0.00000000
      0.70275978	     60.18249956	     18.21140102	     11.47136737	     -0.00000000
      0.70307086	     60.15039862	     18.20539405	     11.47467108	     -0.00000000
      0.70338193	     60.11629960	     18.19982908	     11.47805888	     -0.00000000
      0.70369301	     60.08029639	     18.19470957	     11.48153072	     -0.00000000
      0.70400408	     60.04247715	     18.19003892	     11.48508654	     -0.00000000
      0.70431515	     60.00292305	     18.18582049	     11.48872627	     -0.00000000
      0.70462623	     59.96170723	     18.18205758	     11.49244980	     -0.00000000
      0.70493730	     59.91889402	     18.17875342	     11.49625700	     -0.00000000
      0.70524837	     59.87453830	     18.17591119	     11.50014773	     -0.00000000
      0.70555945	     59.82868520	     18.17353395	     11.50412182	     -0.00000000
      0.70587052	     59.78136999	     18.17162474	     11.50817908	     -0.00000000
      0.70618159	     59.73261814	     18.17018645	     11.51231930	     -0.00000000
      0.70649267	     59.68244575	     18.16922193	     11.51654226	     -0.00000000
      0.70680374	     59.63086009	     18.16873389	     11.52084770	     -0.00000000
      0.70711481	     59.57786048	     18.16872495	     11.52523535	     -0.00000000
      0.70742589	     59.52343932	     18.16919764	     11.52970494	     -0.00000000
      0.70773696	     59.46758344	     18.17015433	     11.53425616	     -0.00000000
      0.70804804	     59.41027568	     18.17159730	     11.53888870	     -0.00000000
      0.70835911	     59.35149666	     18.17352869	     11.54360220	     -0.00000000
      0.70867018	     59.29122681	     18.17595050	     11.54839633	     -0.00000000
      0.70898126	     59.22944861	     18.17886459	     11.55327072	     -0.00000000
      0.70929233	     59.16614887	     18.18227267	     11.55822499	     -0.00000000
      0.70960340	     59.10132124	     18.18617630	     11.56325874	     -0.00000000
      0.70991448	     59.03496863	     18.19057688	     11.56837156	     -0.00000000
      0.71022555	     58.96710565	     18.19547564	     11.57356304	     -0.00000000
      0.71053662	     58.89776078	     18.20087363	     11.57883272	     -0.00000000
      0.71084770	     58.82697838	     18.20677174	     11.58418018	     -0.00000000
      0.71115877	     58.75482025	     18.21317065	     11.58960494	     -0.00000000
      0.71146984	     58.68136676	     18.22007086	     11.59510652	     -0.00000000
      0.71178092	     58.60671742	     18.22747268	     11.60068443	     -0.00000000
      0.71209199	     58.53099086	     18.23537621	     11.60633817	     -0.00000000
      0.71240307	     58.45432416	     18.24378135	     11.61206721	     -0.00000000
      0.71271414	     58.37687163	     18.25268777	     11.61787101	     -0.00000000
      0.71302521	     58.29880296	     18.26209495	     11.62374902	     -0.00000000
      0.71333629	     58.22030097	     18.27200213	     11.62970067	     -0.00000000
      0.71364736	     58.14155891	     18.28240832	     11.63572535	     -0.00000000
      0.71395843	     58.06277761	     18.29331231	     11.64182246	     -0.00000000
      0.71426951	     57.98416238	     18.30471268	     11.64799137	     -0.00000000
      0.71458058	     57.90592008	     18.31660775	     11.65423143	     -0.00000000
      0.71489165	     57.82825618	     18.32899562	     11.66054197	     -0.00000000
      0.71520273	     57.75137214	     18.34187415	     11.66692230	     -0.00000000
      0.71551380	     57.67546296	     18.35524098	     11.67337169	     -0.00000000
      0.71582488	     57.60071523	     18.36909349	     11.67988943	     -0.00000000
      0.71613595	     57.52730539	     18.38342886	     11.68647475	     -0.00000000
      0.71644702	     57.45539849	     18.39824401	     11.69312689	     -0.00000000
      0.71675810	     57.38514719	     18.41353567	     11.69984504	     -0.00000000
      0.71706917	     57.31669122	     18.42930031	     11.70662839	     -0.00000000
      0.71738024	     57.25015699	     18.44553420	     11.71347611	     -0.00000000
      0.71769132	     57.18565763	     18.46223339	     11.72038734	     -0.00000000
      0.71800239	     57.12329312	     18.47939371	     11.72736121	     -0.00000000
      0.71831346	     57.06315061	     18.49701080	     11.73439684	     -0.00000000
      0.71862454	     57.00530499	     18.51508010	     11.74149332	     -0.00000000
      0.71893561	     56.94981942	     18.53359684	     11.74864974	     -0.00000000
      0.71924668	     56.89674603	     18.55255608	     11.75586514	     -0.00000000
      0.71955776	     56.84612664	     18.57195270	     11.76313860	     -0.00000000
      0.71986883	     56.79799351	     18.59178139	     11.77046915	     -0.00000000
      0.72017991	     56.75237007	     18.61203670	     11.77785580	     -0.00000000
      0.72049098	     56.70927167	     18.63271302	     11.78529759	     -0.00000000
      0.72080205	     56.66870634	     18.65380458	     11.79279352	     -0.00000000
      0.72111313	     56.63067545	     18.67530549	     11.80034257	     -0.00000000
      0.72142420	     56.59517275	     18.69720971	     11.80794375	     -0.00000000
      0.72173527	     56.56216571	     18.71951111	     11.81559603	     -0.00000000
      0.72204635	     56.53160631	     18.74220343	     11.82329839	     -0.00000000
      0.72235742	     56.50344783	     18.76528031	     11.83104980	     -0.00000000
      0.72266849	     56.47764511	     18.78873532	     11.83884923	     -0.00000000
      0.72297957	     56.45415458	     18.81256191	     11.84669563	     -0.00000000
      0.72329064	     56.43293417	     18.83675351	     11.85458798	     -0.00000000
      0.72360171	     56.41394333	     18.86130346	     11.86252523	     -0.00000000
      0.72391279	     56.39714295	     18.88620505	     11.87050635	     -0.00000000
      0.72422386	     56.38249539	     18.91145152	     11.87853028	     -0.00000000
      0.72453494	     56.36996437	     18.93703610	     11.88659601	     -0.00000000
      0.72484601	     56.35951502	     18.96295197	     11.89470248	     -0.00000000
      0.72515708	     56.35111382	     18.98919232	     11.90284866	     -0.00000000
      0.72546816	     56.34472855	     19.01575031	     11.91103351	     -0.00000000
      0.72577923	     56.34032832	     19.04261912	     11.91925601	     -0.00000000
      0.72609030	     56.33788351	     19.06979193	     11.92751513	     -0.00000000
      0.72640138	     56.33736575	     19.09726194	     11.93580984	     -0.00000000
      0.72671245	     56.33874791	     19.12502239	     11.94413913	     -0.00000000
      0.72702352	     56.34200407	     19.15306652	     11.95250197	     -0.00000000
      0.72733460	     56.34710953	     19.18138766	     11.96089736	     -0.00000000
      0.72764567	     56.35404074	     19.20997914	     11.96932429	     -0.00000000
      0.72795674	     56.36277534	     19.23883439	     11.97778176	     -0.00000000
      0.72826782	     56.37329211	     19.26794686	     11.98626878	     -0.00000000
      0.72857889	     56.38557098	     19.29731011	     11.99478437	     -0.00000000
      0.72888997	     56.39959297	     19.32691773	     12.00332753	     -0.00000000
      0.72920104	     56.41534024	     19.35676344	     12.01189729	     -0.00000000
      0.72951211	     56.43279607	     19.38684099	     12.02049270	     -0.00000000
      0.72982319	     56.45194478	     19.41714426	     12.02911278	     -0.00000000
      0.73013426	     56.47277184	     19.44766722	     12.03775660	     -0.00000000
      0.73044533	     56.49526375	     19.47840391	     12.04642320	     -0.00000000
      0.73075641	     56.51940811	     19.50934851	     12.05511165	     -0.00000000
      0.73106748	     56.54519360	     19.54049529	     12.06382103	     -0.00000000
      0.73137855	     56.57260995	     19.57183861	     12.07255041	     -0.00000000
      0.73168963	     56.60164797	     19.60337298	     12.08129889	     -0.00000000
      0.73200070	     56.63229954	     19.63509300	     12.09006557	     -0.00000000
      0.73231177	     56.66455763	     19.66699341	     12.09884955	     -0.00000000
      0.73262285	     56.69841626	     19.69906903	     12.10764996	     -0.00000000
      0.73293392	     56.73387054	     19.73131485	     12.11646593	     -0.00000000
      0.73324500	     56.77091668	     19.76372595	     12.12529658	     -0.00000000
      0.73355607	     56.80955198	     19.79629756	     12.13414107	     -0.00000000
      0.73386714	     56.84977486	     19.82902502	     12.14299855	     -0.00000000
      0.73417822	     56.89158484	     19.86190380	     12.15186820	     -0.00000000
      0.73448929	     56.93498261	     19.89492950	     12.16074919	     -0.00000000
      0.73480036	     56.97996997	     19.92809786	     12.16964070	     -0.00000000
      0.73511144	     57.02654993	     19.96140473	     12.17854193	     -0.00000000
      0.73542251	     57.07472667	     19.99484611	     12.18745209	     -0.00000000
      0.73573358	     57.12450558	     20.02841811	     12.19637040	     -0.00000000
      0.73604466	     57.17589331	     20.06211698	     12.20529608	     -0.00000000
      0.73635573	     57.22889774	     20.09593911	     12.21422838	     -0.00000000
      0.73666680	     57.28352808	     20.12988099	     12.22316653	     -0.00000000
      0.73697788	     57.33979486	     20.16393927	     12.23210980	     -0.00000000
      0.73728895	     57.39770995	     20.19811069	     12.24105745	     -0.00000000
      0.73760003	     57.45728666	     20.23239216	     12.25000877	     -0.00000000
      0.73791110	     57.51853970	     20.26678069	     12.25896304	     -0.00000000
      0.73822217	     57.58148530	     20.30127341	     12.26791957	     -0.00000000
      0.73853325	     57.64614121	     20.33586758	     12.27687765	     -0.00000000
      0.73884432	     57.71252675	     20.37056058	     12.28583660	     -0.00000000
      0.73915539	     57.78066289	     20.40534992	     12.29479576	     -0.00000000
      0.73946647	     57.85057231	     20.44023322	     12.30375446	     -0.00000000
      0.73977754	     57.92227943	     20.47520820	     12.31271205	     -0.00000000
      0.74008861	     57.99581048	     20.51027273	     12.32166789	     -0.00000000
      0.74039969	     58.07119360	     20.54542476	     12.33062134	     -0.00000000
      0.74071076	     58.14845889	     20.58066238	     12.33957177	     -0.00000000
      0.74102183	     58.22763850	     20.61598376	     12.34851857	     -0.00000000
      0.74133291	     58.30876670	     20.65138721	     12.35746113	     -0.00000000
      0.74164398	     58.39187997	     20.68687111	     12.36639886	     -0.00000000
      0.74195506	     58.47701709	     20.72243398	     12.37533116	     -0.00000000
      0.74226613	     58.56421927	     20.75807442	     12.38425746	     -0.00000000
      0.74257720	     58.65353018	     20.79379113	     12.39317717	     -0.00000000
      0.74288828	     58.74499615	     20.82958291	     12.40208973	     -0.00000000
      0.74319935	     58.83866620	     20.86544866	     12.41099458	     -0.00000000
      0.74351042	     58.93459219	     20.90138737	     12.41989119	     -0.00000000
      0.74382150	     59.03282895	     20.93739812	     12.42877919	     -0.00000000
      0.74413257	     59.13343441	     20.97348007	     12.43765829	     -0.00000000
      0.74444364	     59.23646970	     21.00963248	     12.44652821	     -0.00000000
      0.74475472	     59.34199930	     21.04585470	     12.45538867	     -0.00000000
      0.74506579	     59.45009120	     21.08214614	     12.46423939	     -0.00000000
      0.74537687	     59.56081701	     21.11850630	     12.47308007	     -0.00000000
      0.74568794	     59.67425213	     21.15493476	     12.48191043	     -0.00000000
      0.74599901	     59.79047586	     21.19143117	     12.49073018	     -0.00000000
      0.74631009	     59.90957161	     21.22799527	     12.49953904	     -0.00000000
      0.74662116	     60.03162698	     21.26462684	     12.50833671	     -0.00000000
      0.74693223	     60.15673393	     21.30132574	     12.51712290	     -0.00000000
      0.74724331	     60.28498893	     21.33809192	     12.52589732	     -0.00000000
      0.74755438	     60.41649309	     21.37492536	     12.53465967	     -0.00000000
      0.74786545	     60.55135224	     21.41182611	     12.54340964	     -0.00000000
      0.74817653	     60.68967712	     21.44879430	     12.55214695	     -0.00000000
      0.74848760	     60.83158340	     21.48583008	     12.56087129	     -0.00000000
      0.74879867	     60.97719180	     21.52293368	     12.56958234	     -0.00000000
      0.74910975	     61.12662811	     21.56010538	     12.57827980	     -0.00000000
      0.74942082	     61.28002324	     21.59734549	     12.58696336	     -0.00000000
      0.74973190	     61.43751319	     21.63465440	     12.59563269	     -0.00000000
      0.75004297	     61.59923897	     21.67203251	     12.60428747	     -0.00000000
      0.75035404	     61.76534653	     21.70948028	     12.61292738	     -0.00000000
      0.75066512	     61.93598653	     21.74699822	     12.62155208	     -0.00000000
      0.75097619	     62.11131419	     21.78458685	     12.63016123	     -0.00000000
      0.75128726	     62.29148888	     21.82224675	     12.63875448	     -0.00000000
      0.75159834	     62.47667377	     21.85997852	     12.64733149	     -0.00000000
      0.75190941	     62.66701001	     21.89777507	     12.65589116	     -0.00364924
      0.75222048	     62.86218958	     21.93549117	     12.66441801	     -0.08557006
      0.75253156	     63.06047837	     21.97254736	     12.67284683	     -0.39573673
      0.75284263	     63.25978137	     22.00826084	     12.68108427	     -1.05944673
      0.75328755	     63.54422302	     22.05622260	     12.69235527	     -2.65421847
      0.75360129	     63.74335834	     22.08750815	     12.69981566	     -4.09553827
      0.75391503	     63.94352168	     22.11736408	     12.70685456	     -5.62436608
      0.75415525	     64.09757522	     22.13928311	     12.71192294	     -6.76537161
      0.75445913	     64.29440944	     22.16612951	     12.71792623	     -8.08418633
      0.75476300	     64.49479114	     22.19238796	     12.72348540	     -9.19532128
      0.75506688	     64.69928812	     22.21820625	     12.72860067	    -10.06230713
      0.75537075	     64.90880195	     22.24382689	     12.73329511	    -10.68220202
      0.75567463	     65.12386902	     22.26937655	     12.73759188	    -11.07220490
      0.75597850	     65.34500772	     22.29497384	     12.74152201	    -11.25956159
      0.75628238	     65.57258904	     22.32069245	     12.74511833	    -11.27539341
      0.75658625	     65.80692380	     22.34658982	     12.74841610	    -11.15101550
      0.75689013	     66.04824331	     22.37270336	     12.75145088	    -10.91582405
      0.75719400	     66.29672275	     22.39905923	     12.75425796	    -10.59619949
      0.75749788	     66.55248074	     22.42567369	     12.75687145	    -10.21505686
      0.75780175	     66.81558663	     22.45255647	     12.75932387	     -9.79179571
      0.75810563	     67.08606228	     22.47971219	     12.76164565	     -9.34248291
      0.75840950	     67.36388502	     22.50714198	     12.76386502	     -8.88015898
      0.75871338	     67.64898934	     22.53484439	     12.76600786	     -8.41519799
      0.75901725	     67.94126877	     22.56281625	     12.76809763	     -7.95567761
      0.75932113	     68.24057755	     22.59105319	     12.77015544	     -7.50773377
      0.75962500	     68.54673252	     22.61955013	     12.77220014	     -7.07588600
      0.75992887	     68.85951516	     22.64830157	     12.77424838	     -6.66332708
      0.76023275	     69.17867379	     22.67730182	     12.77631475	     -6.27217535
      0.76053662	     69.50392609	     22.70654520	     12.77841195	     -5.90369072
      0.76084050	     69.83496185	     22.73602616	     12.78055090	     -5.55845701
      0.76114437	     70.17144595	     22.76573935	     12.78274091	     -5.23653414
      0.76144825	     70.51302147	     22.79567967	     12.78498978	     -4.93758371
      0.76175212	     70.85931298	     22.82584236	     12.78730399	     -4.66097165
      0.76205600	     71.20993001	     22.85622296	     12.78968882	     -4.40585126
      0.76235987	     71.56447038	     22.88681737	     12.79214845	     -4.17122990
      0.76266375	     71.92252363	     22.91762182	     12.79468609	     -3.95602175
      0.76296762	     72.28367439	     22.94863289	     12.79730410	     -3.75908927
      0.76327150	     72.64750553	     22.97984749	     12.80000409	     -3.57927527
      0.76357537	     73.01360118	     23.01126284	     12.80278699	     -3.41542736
      0.76387925	     73.38154962	     23.04287648	     12.80565317	     -3.26641619
      0.76418312	     73.75094577	     23.07468623	     12.80860247	     -3.13114873
      0.76448700	     74.12139362	     23.10669021	     12.81163431	     -3.00857762
      0.76479087	     74.49250817	     23.13888679	     12.81474775	     -2.89770732
      0.76509475	     74.86391731	     23.17127459	     12.81794153	     -2.79759790
      0.76539862	     75.23526325	     23.20385247	     12.82121412	     -2.70736686
      0.76570250	     75.60620379	     23.23661951	     12.82456379	     -2.62618951
      0.76600637	     75.97641327	     23.26957501	     12.82798863	     -2.55329830
      0.76627959	     76.30861281	     23.29943163	     12.83113726	     -2.49425589
      0.76655282	     76.63951388	     23.32936483	     12.83433562	     -2.44084392
      0.76682604	     76.96920213	     23.35946172	     12.83759117	     -2.39262909
      0.76709926	     77.29744328	     23.38970821	     12.84090079	     -2.34919427
      0.76737248	     77.62406843	     23.42010664	     12.84426304	     -2.31015523
      0.76764571	     77.94891189	     23.45065685	     12.84767621	     -2.27515596
      0.76791893	     78.27182100	     23.48135916	     12.85113861	     -2.24386748
      0.76819215	     78.59265433	     23.51221392	     12.85464856	     -2.21598604
      0.76846537	     78.91128167	     23.54322160	     12.85820441	     -2.19123153
      0.76873860	     79.22758365	     23.57438272	     12.86180450	     -2.16934585
      0.76901182	     79.54145150	     23.60569789	     12.86544724	     -2.15009141
      0.76928504	     79.85278656	     23.63716779	     12.86913104	     -2.13324964
      0.76955826	     80.16150001	     23.66879318	     12.87285439	     -2.11861962
      0.76983149	     80.46751239	     23.70057488	     12.87661579	     -2.10601678
      0.77010471	     80.77075323	     23.73251376	     12.88041379	     -2.09527165
      0.77037793	     81.07116062	     23.76461078	     12.88424702	     -2.08622872
      0.77065115	     81.36868078	     23.79686695	     12.88811412	     -2.07874535
      0.77092438	     81.66326765	     23.82928333	     12.89201381	     -2.07269074
      0.77119760	     81.95488248	     23.86186103	     12.89594487	     -2.06794504
      0.77147082	     82.24349341	     23.89460124	     12.89990612	     -2.06439843
      0.77174404	     82.52907508	     23.92750517	     12.90389644	     -2.06195034
      0.77201727	     82.81160824	     23.96057411	     12.90791477	     -2.06050869
      0.77229049	     83.09107936	     23.99380937	     12.91196012	     -2.05998918
      0.77256371	     83.36748028	     24.02721234	     12.91603154	     -2.06031468
      0.77283693	     83.64080781	     24.06078441	     12.92012815	     -2.06141461
      0.77311016	     83.91106347	     24.09452706	     12.92424911	     -2.06322443
      0.77338338	     84.17825310	     24.12844179	     12.92839366	     -2.06568510
      0.77365660	     84.44238655	     24.16253015	     12.93256109	     -2.06874264
      0.77392982	     84.70347743	     24.19679372	     12.93675073	     -2.07234769
      0.77420305	     84.96154277	     24.23123413	     12.94096199	     -2.07645514
      0.77447627	     85.21660277	     24.26585304	     12.94519431	     -2.08102376
      0.77474949	     85.46868058	     24.30065218	     12.94944719	     -2.08601587
      0.77502271	     85.71780199	     24.33563326	     12.95372020	     -2.09139704
      0.77529594	     85.96399525	     24.37079808	     12.95801295	     -2.09713580
      0.77556916	     86.20729084	     24.40614845	     12.96232509	     -2.10320341
      0.77584238	     86.44772125	     24.44168622	     12.96665633	     -2.10957361
      0.77611560	     86.68532081	     24.47741327	     12.97100643	     -2.11622242
      0.77638883	     86.92012549	     24.51333153	     12.97537519	     -2.12312792
      0.77666205	     87.15217277	     24.54944294	     12.97976247	     -2.13027009
      0.77693527	     87.38150140	     24.58574949	     12.98416816	     -2.13763064
      0.77720849	     87.60815133	     24.62225320	     12.98859221	     -2.14519288
      0.77748172	     87.83216353	     24.65895612	     12.99303461	     -2.15294154
      0.77775494	     88.05357987	     24.69586033	     12.99749538	     -2.16086268
      0.77802816	     88.27244299	     24.73296794	     13.00197459	     -2.16894356
      0.77830138	     88.48879618	     24.77028109	     13.00647237	     -2.17717255
      0.77857461	     88.70268331	     24.80780196	     13.01098886	     -2.18553901
      0.77884783	     88.91414867	     24.84553274	     13.01552426	     -2.19403321
      0.77912105	     89.12323694	     24.88347568	     13.02007880	     -2.20264626
      0.77939427	     89.32999307	     24.92163303	     13.02465276	     -2.21137004
      0.77966750	     89.53446219	     24.96000710	     13.02924644	     -2.22019710
      0.77994072	     89.73668958	     24.99860041	     13.03386021	     -2.22912064
      0.78021394	     89.93672055	     25.03741570	     13.03849443	     -2.23813442
      0.78048717	     90.13460044	     25.07645573	     13.04314953	     -2.24723273
      0.78076039	     90.33037448	     25.11572331	     13.04782597	     -2.25641034
      0.78103361	     90.52408782	     25.15522125	     13.05252425	     -2.26566245
      0.78130683	     90.71578543	     25.19495243	     13.05724489	     -2.27498463
      0.78158006	     90.90551206	     25.23491973	     13.06198845	     -2.28437284
      0.78185328	     91.09331223	     25.27512608	     13.06675555	     -2.29382334
      0.78212650	     91.27923015	     25.31557443	     13.07154680	     -2.30333270
      0.78239972	     91.46330972	     25.35626777	     13.07636288	     -2.31289774
      0.78267295	     91.64559449	     25.39720911	     13.08120449	     -2.32251553
      0.78294617	     91.82612761	     25.43840151	     13.08607238	     -2.33218335
      0.78321939	     92.00495186	     25.47984805	     13.09096730	     -2.34189868
      0.78349261	     92.18210955	     25.52155182	     13.09589008	     -2.35165916
      0.78376584	     92.35764257	     25.56351599	     13.10084156	     -2.36146262
      0.78403906	     92.53159235	     25.60574372	     13.10582260	     -2.37130699
      0.78431228	     92.70399981	     25.64823821	     13.11083414	     -2.38119035
      0.78458550	     92.87490540	     25.69100271	     13.11587711	     -2.39111088
      0.78485873	     93.04434906	     25.73404048	     13.12095250	     -2.40106688
      0.78513195	     93.21237021	     25.77735484	     13.12606134	     -2.41105669
      0.78540517	     93.37900774	     25.82094910	     13.13120468	     -2.42107876
      0.78567839	     93.54430003	     25.86482664	     13.13638364	     -2.43113160
      0.78595162	     93.70828489	     25.90899085	     13.14159933	     -2.44121376
      0.78622484	     93.87099962	     25.95344518	     13.14685295	     -2.45132384
      0.78649806	     94.03248097	     25.99819309	     13.15214571	     -2.46146048
      0.78677128	     94.19276511	     26.04323806	     13.15747886	     -2.47162234
      0.78704451	     94.35188772	     26.08858365	     13.16285372	     -2.48180810
      0.78731773	     94.50988388	     26.13423341	     13.16827162	     -2.49201646
      0.78759095	     94.66678816	     26.18019096	     13.17373396	     -2.50224612
      0.78786417	     94.82263455	     26.22645991	     13.17924216	     -2.51249577
      0.78813740	     94.97745654	     26.27304395	     13.18479772	     -2.52276411
      0.78841062	     95.13128704	     26.31994679	     13.19040217	     -2.53304980
      0.78868384	     95.28415844	     26.36717216	     13.19605708	     -2.54335150
      0.78895706	     95.43610260	     26.41472385	     13.20176408	     -2.55366785
      0.78923029	     95.58715085	     26.46260567	     13.20752488	     -2.56399741
      0.78950351	     95.73733399	     26.51082147	     13.21334120	     -2.57433877
      0.78977673	     95.88668231	     26.55937515	     13.21921485	     -2.58469040
      0.79004995	     96.03522559	     26.60827063	     13.22514769	     -2.59505079
      0.79032318	     96.18299310	     26.65751189	     13.23114164	     -2.60541831
      0.79059640	     96.33001361	     26.70710292	     13.23719867	     -2.61579130
      0.79086962	     96.47631539	     26.75704777	     13.24332085	     -2.62616803
      0.79114284	     96.62192624	     26.80735053	     13.24951029	     -2.63654668
      0.79141607	     96.76687349	     26.85801533	     13.25576917	     -2.64692534
      0.79166189	     96.89692648	     26.90397163	     13.26146831	     -2.65627567
      0.79190772	     97.02630193	     26.95016973	     13.26722074	     -2.66560921
      0.79215355	     97.15519867	     26.99667000	     13.27303463	     -2.67493794
      0.79239938	     97.28363673	     27.04347599	     13.27891184	     -2.68426030
      0.79264521	     97.41163447	     27.09059086	     13.28485424	     -2.69357454
      0.79289104	     97.53920995	     27.13801779	     13.29086377	     -2.70287884
      0.79313687	     97.66638097	     27.18575997	     13.29694239	     -2.71217127
      0.79338269	     97.79316502	     27.23382065	     13.30309217	     -2.72144982
      0.79362852	     97.91957934	     27.28220309	     13.30931522	     -2.73071238
      0.79387435	     98.04564091	     27.33091059	     13.31561373	     -2.73995671
      0.79412018	     98.17136644	     27.37994647	     13.32198995	     -2.74918049
      0.79436601	     98.29677239	     27.42931410	     13.32844621	     -2.75838125
      0.79461184	     98.42187495	     27.47901687	     13.33498492	     -2.76755640
      0.79485767	     98.54669009	     27.52905820	     13.34160857	     -2.77670322
      0.79510350	     98.67123353	     27.57944154	     13.34831974	     -2.78581883
      0.79534932	     98.79552074	     27.63017039	     13.35512107	     -2.79490022
      0.79559515	     98.91956697	     27.68124827	     13.36201532	     -2.80394420
      0.79584098	     99.04338725	     27.73267873	     13.36900534	     -2.81294742
      0.79608681	     99.16699637	     27.78446537	     13.37609407	     -2.82190635
      0.79633264	     99.29040892	     27.83661182	     13.38328456	     -2.83081728
      0.79657847	     99.41363927	     27.88912173	     13.39057995	     -2.83967628
      0.79682430	     99.53670158	     27.94199882	     13.39798352	     -2.84847922
      0.79707012	     99.65960981	     27.99524682	     13.40549865	     -2.85722177
      0.79731595	     99.78237773	     28.04886950	     13.41312884	     -2.86589933
      0.79756178	     99.90501890	     28.10287068	     13.42087773	     -2.87450711
      0.79780761	    100.02754669	     28.15725421	     13.42874907	     -2.88304002
      0.79805344	    100.14997431	     28.21202399	     13.43674679	     -2.89149274
      0.79829927	    100.27231477	     28.26718394	     13.44487492	     -2.89985966
      0.79854510	    100.39458091	     28.32273805	     13.45313766	     -2.90813488
      0.79879092	    100.51678539	     28.37869033	     13.46153939	     -2.91631222
      0.79903675	    100.63894073	     28.43504484	     13.47008461	     -2.92438518
      0.79928258	    100.76105925	     28.49180568	     13.47877803	     -2.93234697
      0.79952841	    100.88315315	     28.54897700	     13.48762454	     -2.94019044
      0.79977424	    101.00523446	     28.60656298	     13.49662920	     -2.94790815
      0.80002007	    101.12731504	     28.66456788	     13.50579727	     -2.95549231
      0.80026590	    101.24940665	     28.72299596	     13.51513424	     -2.96293480
      0.80051172	    101.37152086	     28.78185156	     13.52464580	     -2.97022714
      0.80075755	    101.49366915	     28.84113905	     13.53433786	     -2.97736056
      0.80100338	    101.61586284	     28.90086288	     13.54421659	     -2.98432594
      0.80124921	    101.73811313	     28.96102750	     13.55428840	     -2.99111384
      0.80149504	    101.86043108	     29.02163746	     13.56455994	     -2.99771456
      0.80174087	    101.98282766	     29.08269733	     13.57503816	     -3.00411808
      0.80198670	    102.10531369	     29.14421173	     13.58573029	     -3.01031416
      0.80223253	    102.22789991	     29.20618537	     13.59664386	     -3.01629237
      0.80247835	    102.35059691	     29.26862296	     13.60778671	     -3.02204208
      0.80272418	    102.47341521	     29.33152932	     13.61916700	     -3.02755258
      0.80297001	    102.59636521	     29.39490929	     13.63079325	     -3.03281311
      0.80321584	    102.71945722	     29.45876777	     13.64267433	     -3.03781295
      0.80346167	    102.84270143	     29.52310974	     13.65481951	     -3.04254147
      0.80370750	    102.96610797	     29.58794021	     13.66723841	     -3.04698830
      0.80395333	    103.08968686	     29.65326427	     13.67994112	     -3.05114336
      0.80419915	    103.21344802	     29.71908706	     13.69293813	     -3.05499704
      0.80444498	    103.33740131	     29.78541379	     13.70624039	     -3.05854029
      0.80469081	    103.46155649	     29.85224972	     13.71985933	     -3.06176481
      0.80493664	    103.58592323	     29.91960019	     13.73380687	     -3.06466316
      0.80518247	    103.71051115	     29.98747057	     13.74809547	     -3.06722890
      0.80542830	    103.83532976	     30.05586635	     13.76273813	     -3.06945682
      0.80567413	    103.96038850	     30.12479302	     13.77774840	     -3.07134303
      0.80591995	    104.08569675	     30.19425619	     13.79314046	     -3.07288515
      0.80616578	    104.21126378	     30.26426151	     13.80892908	     -3.07408245
      0.80641161	    104.33709880	     30.33481470	     13.82512973	     -3.07493599
      0.80665744	    104.46321097	     30.40592154	     13.84175850	     -3.07544872
      0.80690327	    104.58960932	     30.47758789	     13.85883224	     -3.07562561
      0.80714910	    104.71630284	     30.54981967	     13.87636852	     -3.07547369
      0.80739493	    104.84330043	     30.62262288	     13.89438567	     -3.07500208
      0.80764075	    104.97061091	     30.69600359	     13.91290286	     -3.07422205
      0.80788658	    105.09824303	     30.76996791	     13.93194005	     -3.07314693
      0.80813241	    105.22620543	     30.84452205	     13.95151810	     -3.07179208
      0.80837824	    105.35450670	     30.91967229	     13.97165875	     -3.07017475
      0.80862407	    105.48315532	     30.99542495	     13.99238469	     -3.06831399
      0.80886990	    105.61215968	     31.07178647	     14.01371954	     -3.06623046
      0.80911573	    105.74152811	     31.14876332	     14.03568794	     -3.06394619
      0.80936156	    105.87126883	     31.22636207	     14.05831555	     -3.06148443
      0.80960738	    106.00138996	     31.30458933	     14.08162907	     -3.05886934
      0.80985321	    106.13189954	     31.38345182	     14.10565627	     -3.05612579
      0.81009904	    106.26280552	     31.46295632	     14.13042603	     -3.05327905
      0.81034487	    106.39411574	     31.54310968	     14.15596832	     -3.05035458
      0.81059070	    106.52583795	     31.62391883	     14.18231426	     -3.04737776
      0.81083653	    106.65797981	     31.70539078	     14.20949609	     -3.04437365
      0.81108236	    106.79054888	     31.78753262	     14.23754721	     -3.04136675
      0.81132818	    106.92355261	     31.87035151	     14.26650211	     -3.03838082
      0.81157401	    107.05699837	     31.95385471	     14.29639643	     -3.03543871
      0.81181984	    107.19089343	     32.03804954	     14.32726688	     -3.03256218
      0.81206567	    107.32524495	     32.12294342	     14.35915122	     -3.02977178
      0.81231150	    107.46006000	     32.20854385	     14.39208820	     -3.02708675
      0.81255733	    107.59534557	     32.29485840	     14.42611750	     -3.02452495
      0.81280316	    107.73110853	     32.38189477	     14.46127964	     -3.02210279
      0.81304898	    107.86735568	     32.46966070	     14.49761587	     -3.01983520
      0.81329481	    108.00409371	     32.55816407	     14.53516804	     -3.01773566
      0.81354064	    108.14132923	     32.64741281	     14.57397842	     -3.01581614
      0.81378647	    108.27906876	     32.73741498	     14.61408959	     -3.01408718
      0.81403230	    108.41731873	     32.82817871	     14.65554413	     -3.01255791
      0.81427813	    108.55608549	     32.91971225	     14.69838447	     -3.01123610
      0.81452396	    108.69537530	     33.01202394	     14.74265254	     -3.01012822
      0.81476978	    108.83519436	     33.10512223	     14.78838952	     -3.00923949
      0.81501561	    108.97554876	     33.19901567	     14.83563546	     -3.00857399
      0.81526144	    109.11644454	     33.29371292	     14.88442888	     -3.00813470
      0.81550727	    109.25788767	     33.38922275	     14.93480641	     -3.00792359
      0.81572831	    109.38569188	     33.47585436	     14.98148993	     -3.00794681
      0.81594934	    109.51381100	     33.56310967	     15.02949978	     -3.00814014
      0.81617038	    109.64237160	     33.65103736	     15.07886125	     -3.00851700
      0.81639142	    109.77139061	     33.73964849	     15.12959312	     -3.00907801
      0.81661246	    109.90087350	     33.82895030	     15.18171093	     -3.00982208
      0.81683349	    110.03082452	     33.91894969	     15.23522705	     -3.01074759
      0.81705453	    110.16124776	     34.00965360	     15.29015038	     -3.01185255
      0.81727557	    110.29214729	     34.10106903	     15.34648602	     -3.01313467
      0.81749660	    110.42352715	     34.19320309	     15.40423496	     -3.01459139
      0.81771764	    110.55539136	     34.28606297	     15.46339373	     -3.01621989
      0.81793868	    110.68774395	     34.37965595	     15.52395415	     -3.01801716
      0.81815971	    110.82058894	     34.47398940	     15.58590304	     -3.01998000
      0.81838075	    110.95393034	     34.56907079	     15.64922198	     -3.02210506
      0.81860179	    111.08777220	     34.66490766	     15.71388711	     -3.02438884
      0.81882283	    111.22211855	     34.76150769	     15.77986894	     -3.02682776
      0.81904386	    111.35697346	     34.85887862	     15.84713229	     -3.02941815
      0.81926490	    111.49234104	     34.95702832	     15.91563618	     -3.03215626
      0.81948594	    111.62822542	     35.05596476	     15.98533384	     -3.03503832
      0.81970697	    111.76463077	     35.15569601	     16.05617276	     -3.03806050
      0.81992801	    111.90156134	     35.25623025	     16.12809478	     -3.04121896
      0.82014905	    112.03902140	     35.35757578	     16.20103628	     -3.04450988
      0.82037008	    112.17701533	     35.45974101	     16.27492838	     -3.04792942
      0.82059112	    112.31554755	     35.56273448	     16.34969721	     -3.05147377
      0.82081216	    112.45462259	     35.66656485	     16.42526426	     -3.05513915
      0.82103320	    112.59424506	     35.77124088	     16.50154669	     -3.05892182
      0.82125423	    112.73441967	     35.87677151	     16.57845780	     -3.06281807
      0.82147527	    112.87515125	     35.98316576	     16.65590735	     -3.06682425
      0.82169631	    113.01644473	     36.09043282	     16.73380212	     -3.07093677
      0.82191734	    113.15830517	     36.19858200	     16.81204626	     -3.07515210
      0.82213838	    113.30073778	     36.30762276	     16.89054176	     -3.07946676
      0.82235942	    113.44374787	     36.41756472	     16.96918894	     -3.08387735
      0.82258045	    113.58734092	     36.52841763	     17.04788676	     -3.08838054
      0.82280149	    113.73152259	     36.64019141	     17.12653332	     -3.09297307
      0.82302253	    113.87629942	     36.75289613	     17.20502611	     -3.09765175
      0.82324357	    114.02167910	     36.86654202	     17.28326236	     -3.10241348
      0.82346460	    114.16766945	     36.98113950	     17.36113930	     -3.10725522
      0.82368564	    114.31427843	     37.09669912	     17.43855436	     -3.11217400
      0.82390668	    114.46151412	     37.21323165	     17.51540531	     -3.11716695
      0.82412771	    114.60938475	     37.33074801	     17.59159033	     -3.12223125
      0.82434875	    114.75789865	     37.44925932	     17.66700811	     -3.12736418
      0.82456979	    114.90706430	     37.56877688	     17.74155776	     -3.13256307
      0.82479082	    115.05689033	     37.68931219	     17.81513877	     -3.13782534
      0.82501186	    115.20738547	     37.81087695	     17.88765091	     -3.14314848
      0.82523290	    115.35855862	     37.93348304	     17.95899402	     -3.14853003
      0.82545394	    115.51041880	     38.05714258	     18.02906784	     -3.15396763
      0.82567497	    115.66297516	     38.18186789	     18.09777179	     -3.15945896
      0.82589601	    115.81623699	     38.30767149	     18.16500468	     -3.16500178
      0.82611705	    115.97021371	     38.43456615	     18.23066449	     -3.17059391
      0.82633808	    116.12491488	     38.56256485	     18.29464807	     -3.17623324
      0.82655912	    116.28035017	     38.69168081	     18.35685088	     -3.18191769
      0.82678016	    116.43652940	     38.82192748	     18.41716678	     -3.18764527
      0.82700119	    116.59346249	     38.95331857	     18.47548772	     -3.19341402
      0.82722223	    116.75115951	     39.08586802	     18.53170366	     -3.19922206
      0.82744327	    116.90963064	     39.21959004	     18.58570232	     -3.20506755
      0.82766431	    117.06888619	     39.35449909	     18.63736911	     -3.21094868
      0.82788534	    117.22893661	     39.49060991	     18.68658713	     -3.21686371
      0.82810638	    117.38979246	     39.62793750	     18.73323709	     -3.22281096
      0.82832742	    117.55146445	     39.76649716	     18.77719747	     -3.22878875
      0.82854845	    117.71396342	     39.90630446	     18.81834465	     -3.23479548
      0.82876949	    117.87730036	     40.04737527	     18.85655310	     -3.24082958
      0.82899053	    118.04148642	     40.18972578	     18.89169569	     -3.24688953
      0.82921156	    118.20653290	     40.33337248	     18.92364407	     -3.25297383
      0.82943260	    118.37245128	     40.47833219	     18.95226908	     -3.25908104
      0.82965364	    118.53925326	     40.62462204	     18.97744122	     -3.26520975
      0.82987468	    118.70695070	     40.77225954	     18.99903123	     -3.27135859
      0.83009571	    118.87555570	     40.92126251	     19.01691067	     -3.27752621
      0.83031675	    119.04508064	     41.07164916	     19.03095255	     -3.28371133
      0.83053779	    119.21553811	     41.22343807	     19.04103199	     -3.28991268
      0.83075882	    119.38694102	     41.37664821	     19.04702694	     -3.29612905
      0.83097986	    119.55930262	     41.53129894	     19.04881881	     -3.30235926
      0.83120090	    119.73263645	     41.68741006	     19.04629324	     -3.30860215
      0.83142193	    119.90695648	     41.84500177	     19.03934072	     -3.31485665
      0.83164297	    120.08227707	     42.00409473	     19.02785731	     -3.32112168
      0.83186401	    120.25861300	     42.16471007	     19.01174524	     -3.32739623
      0.83208505	    120.43597958	     42.32686941	     18.99091349	     -3.33367933
      0.83230608	    120.61439259	     42.49059483	     18.96527838	     -3.33997007
      0.83250464	    120.77569411	     42.63907352	     18.93809558	     -3.34564529
      0.83270321	    120.93776366	     42.78881251	     18.90692259	     -3.35131037
      0.83290177	    121.10069843	     42.93986089	     18.87171840	     -3.35697718
      0.83310033	    121.26452597	     43.09224164	     18.83244547	     -3.36264733
      0.83329889	    121.42926234	     43.24597362	     18.78907181	     -3.36832070
      0.83349745	    121.59492206	     43.40107531	     18.74157141	     -3.37399692
      0.83369602	    121.76151981	     43.55756549	     18.68992433	     -3.37967560
      0.83389458	    121.92907079	     43.71546335	     18.63413061	     -3.38535639
      0.83409314	    122.09759103	     43.87478861	     18.57427891	     -3.39103901
      0.83429170	    122.26709761	     44.03556148	     18.51049049	     -3.39672327
      0.83449026	    122.43760851	     44.19780269	     18.44288689	     -3.40240903
      0.83468882	    122.60914260	     44.36153348	     18.37158984	     -3.40809625
      0.83488739	    122.78171962	     44.52677560	     18.29672128	     -3.41378492
      0.83508595	    122.95536020	     44.69355140	     18.21840331	     -3.41947512
      0.83528451	    123.13008587	     44.86188379	     18.13675821	     -3.42516697
      0.83548307	    123.30591908	     45.03179629	     18.05190838	     -3.43086072
      0.83568163	    123.48288321	     45.20331310	     17.96397632	     -3.43655663
      0.83588020	    123.66100263	     45.37645906	     17.87308460	     -3.44225511
      0.83607876	    123.84030270	     45.55125974	     17.77935574	     -3.44795661
      0.83627732	    124.02080982	     45.72774143	     17.68291235	     -3.45366168
      0.83647588	    124.20255145	     45.90593121	     17.58387674	     -3.45937100
      0.83667444	    124.38555617	     46.08585694	     17.48237103	     -3.46508531
      0.83687301	    124.56985370	     46.26754735	     17.37851696	     -3.47080548
      0.83707157	    124.75547496	     46.45103205	     17.27243579	     -3.47653249
      0.83727013	    124.94245214	     46.63634155	     17.16424811	     -3.48226745
      0.83746869	    125.13081870	     46.82350735	     17.05407365	     -3.48801159
      0.83766725	    125.32060949	     47.01256196	     16.94203109	     -3.49376628
      0.83786581	    125.51186073	     47.20353895	     16.82823781	     -3.49953305
      0.83806438	    125.70461017	     47.39647298	     16.71280961	     -3.50531357
      0.83826294	    125.89889705	     47.59139990	     16.59586047	     -3.51110968
      0.83846150	    126.09476228	     47.78835678	     16.47750215	     -3.51692339
      0.83866006	    126.29224841	     47.98738197	     16.35784391	     -3.52275692
      0.83885862	    126.49139978	     48.18851515	     16.23699210	     -3.52861267
      0.83905719	    126.69226256	     48.39179746	     16.11504977	     -3.53449326
      0.83925575	    126.89488489	     48.59727147	     15.99211625	     -3.54040155
      0.83945431	    127.09931689	     48.80498137	     15.86828670	     -3.54634062
      0.83965287	    127.30561083	     49.01497297	     15.74365171	     -3.55231382
      0.83985143	    127.51382119	     49.22729382	     15.61829676	     -3.55832481
      0.84005000	    127.72400480	     49.44199330	     15.49230184	     -3.56437749
      0.84024856	    127.93622092	     49.65912271	     15.36574094	     -3.57047613
      0.84044712	    128.15053138	     49.87873539	     15.23868164	     -3.57662530
      0.84064568	    128.36700071	     50.10088682	     15.11118467	     -3.58282997
      0.84084424	    128.58569628	     50.32563476	     14.98330353	     -3.58909547
      0.84104280	    128.80668842	     50.55303933	     14.85508415	     -3.59542757
      0.84124137	    129.03005060	     50.78316320	     14.72656453	     -3.60183246
      0.84141998	    129.23315877	     50.99258361	     14.61072884	     -3.60767897
      0.84159859	    129.43822765	     51.20427491	     14.49468854	     -3.61358164
      0.84177720	    129.64537853	     51.41831343	     14.37845558	     -3.61955652
      0.84195581	    129.85468762	     51.63475806	     14.26203513	     -3.62561183
      0.84213442	    130.06622349	     51.85366562	     14.14542655	     -3.63175444
      0.84231303	    130.28005522	     52.07509427	     14.02862356	     -3.63799123
      0.84249164	    130.49625428	     52.29910438	     13.91161446	     -3.64432948
      0.84267026	    130.71489504	     52.52575878	     13.79438219	     -3.65077694
      0.84284887	    130.93605501	     52.75512295	     13.67690454	     -3.65734186
      0.84302748	    131.15981500	     52.98726517	     13.55915434	     -3.66403305
      0.84320609	    131.38625931	     53.22225665	     13.44109972	     -3.67085992
      0.84338470	    131.61547590	     53.46017174	     13.32270436	     -3.67783249
      0.84356331	    131.84755654	     53.70108802	     13.20392784	     -3.68496145
      0.84374192	    132.08259703	     53.94508655	     13.08472596	     -3.69225822
      0.84392053	    132.32069741	     54.19225202	     12.96505110	     -3.69973494
      0.84409915	    132.56196214	     54.44267298	     12.84485262	     -3.70740460
      0.84427776	    132.80650031	     54.69644199	     12.72407726	     -3.71528099
      0.84445637	    133.05442590	     54.95365589	     12.60266955	     -3.72337886
      0.84463498	    133.30585801	     55.21441602	     12.48057221	     -3.73171388
      0.84481359	    133.56092108	     55.47882844	     12.35772662	     -3.74030278
      0.84499220	    133.81974514	     55.74700421	     12.23407321	     -3.74916333
      0.84517081	    134.08250255	     56.01906666	     12.10955476	     -3.72870532
      0.84534942	    134.34936925	     56.29513902	     11.98411478	     -3.70528023
      0.84552804	    134.62046964	     56.57533901	     11.85769240	     -3.68409181
      0.84570665	    134.89595260	     56.85979860	     11.73022771	     -3.66503958
      0.84588526	    135.17597748	     57.14865761	     11.60166194	     -3.64803279
      0.84606387	    135.46071163	     57.44206287	     11.47193781	     -3.63298954
      0.84622392	    135.72009787	     57.70901157	     11.35466441	     -3.62113469
      0.84638398	    135.98346976	     57.97982053	     11.23637641	     -3.61073703
      0.84654403	    136.25101517	     58.25463292	     11.11703778	     -3.60176389
      0.84670408	    136.52288862	     58.53358012	     10.99661345	     -3.59418005
      0.84686413	    136.79924066	     58.81679476	     10.87506993	     -3.58795315
      0.84702419	    137.08022526	     59.10441407	     10.75237571	     -3.58305494
      0.84718424	    137.36600168	     59.39658086	     10.62850130	     -3.57946144
      0.84734429	    137.65673501	     59.69344392	     10.50341943	     -3.57715298
      0.84750435	    137.95259642	     59.99515829	     10.37710514	     -3.57611403
      0.84766440	    138.25376331	     60.30188554	     10.24953587	     -3.57633317
      0.84782445	    138.56041941	     60.61379392	     10.12069151	     -3.57780297
      0.84798451	    138.87275484	     60.93105865	      9.99055455	     -3.58051990
      0.84814456	    139.19096620	     61.25386209	      9.85911009	     -3.58448429
      0.84830461	    139.51525660	     61.58239399	      9.72634591	     -3.58970019
      0.84846467	    139.84583569	     61.91685164	      9.59225251	     -3.59617539
      0.84862472	    140.18291961	     62.25744014	      9.45682320	     -3.60392126
      0.84878477	    140.52673095	     62.60437250	      9.32005407	     -3.61295278
      0.84894482	    140.87749871	     62.95786985	      9.18194407	     -3.62328837
      0.84910488	    141.23545807	     63.31816162	      9.04249501	     -3.63494986
      0.84924832	    141.56265624	     63.64706327	      8.91638790	     -3.64656579
      0.84939176	    141.89594066	     63.98176174	      8.78921343	     -3.65927469
      0.84953520	    142.23553822	     64.32246051	      8.66097953	     -3.67310836
      0.84967864	    142.58164540	     64.66935309	      8.53169546	     -3.68809381
      0.84982208	    142.93445310	     65.02263459	      8.40137222	     -3.70425824
      0.84996552	    143.29415295	     65.38250467	      8.27002265	     -3.72163040
      0.85010896	    143.66093862	     65.74916834	      8.13766147	     -3.74024088
      0.85025240	    144.03500599	     66.12283609	      8.00430522	     -3.76012210
      0.85039584	    144.41655284	     66.50372395	      7.86997230	     -3.78130834
      0.85053928	    144.80577852	     66.89205335	      7.73468296	     -3.80383565
      0.85068272	    145.20288345	     67.28805112	      7.59845925	     -3.82774181
      0.85082615	    145.60806870	     67.69194933	      7.46132505	     -3.85306628
      0.85096959	    146.02153541	     68.10398519	      7.32330604	     -3.87985009
      0.85111303	    146.44348424	     68.52440084	      7.18442967	     -3.90813583
      0.85125647	    146.87411474	     68.95344327	      7.04472513	     -3.93796752
      0.85139991	    147.31362470	     69.39136402	      6.90422344	     -3.96939057
      0.85152897	    147.71687821	     69.79319544	      6.77716175	     -3.99907750
      0.85165802	    148.12756130	     70.20258287	      6.64950581	     -4.03011309
      0.85178707	    148.54585292	     70.61973805	      6.52128227	     -4.06254190
      0.85191612	    148.97189845	     71.04486049	      6.39251848	     -4.09640260
      0.85204517	    149.40583167	     71.47814807	      6.26324274	     -4.13173275
      0.85217422	    149.84778019	     71.91979970	      6.13348436	     -4.16857008
      0.85230328	    150.29786650	     72.37001596	      6.00327366	     -4.20695272
      0.85243233	    150.75620784	     72.82899904	      5.87264195	     -4.24691926
      0.85256138	    151.22291573	     73.29695267	      5.74162154	     -4.28850876
      0.85269043	    151.69809544	     73.77408188	      5.61024569	     -4.33176067
      0.85281948	    152.18184544	     74.26059289	      5.47854861	     -4.37671480
      0.85294854	    152.67425682	     74.75669288	      5.34656549	     -4.42341127
      0.85307759	    153.17541270	     75.26258983	      5.21433236	     -4.47189053
      0.85320664	    153.68538767	     75.77849235	      5.08188630	     -4.52219325
      0.85333569	    154.20424720	     76.30460949	      4.94926517	     -4.57436035
      0.85346474	    154.73204709	     76.84115063	      4.81650778	     -4.62843297
      0.85359379	    155.26883290	     77.38832533	      4.68365384	     -4.68445244
      0.85372285	    155.81463941	     77.94634318	      4.55074394	     -4.74246029
      0.85383826	    156.31051467	     78.45479402	      4.43186564	     -4.79607613
      0.85395368	    156.81357385	     78.97220529	      4.31300560	     -4.85133220
      0.85406909	    157.32386117	     79.49874842	      4.19419509	     -4.90826859
      0.85418451	    157.84138091	     80.03457872	      4.07546570	     -4.96691826
      0.85429992	    158.36612057	     80.57984706	      3.95684962	     -5.02731243
      0.85441534	    158.89805676	     81.13470301	      3.83837969	     -5.08948201
      0.85453075	    159.43715672	     81.69929571	      3.72008945	     -5.15345801
      0.85464617	    159.98337846	     82.27377409	      3.60201321	     -5.21927174
      0.85476158	    160.53667073	     82.85828699	      3.48418608	     -5.28695481
      0.85487700	    161.09697287	     83.45298324	      3.36664409	     -5.35653921
      0.85499241	    161.66421470	     84.05801175	      3.24942424	     -5.42805742
      0.85510783	    162.23831632	     84.67352162	      3.13256464	     -5.50154240
      0.85522324	    162.81918812	     85.29966222	      3.01610466	     -5.57702773
      0.85533866	    163.40673060	     85.93658338	      2.90008503	     -5.65454763
      0.85545407	    164.00083436	     86.58443550	      2.78454814	     -5.73413710
      0.85553803	    164.43888405	     87.06365085	      2.70083923	     -5.79380241
      0.85562198	    164.89566735	     87.55740526	      2.61747374	     -5.85840033
      0.85572780	    165.48812502	     88.19560135	      2.51285699	     -5.94450299
      0.85583362	    166.08981373	     88.84667936	      2.40875102	     -6.03358652
      0.85593944	    166.69742178	     89.50904216	      2.30518985	     -6.12489435
      0.85604527	    167.30986254	     90.18226183	      2.20222050	     -6.21821386
      0.85615109	    167.92667433	     90.86624253	      2.09989531	     -6.31348793
      0.85625691	    168.54756922	     91.56098407	      1.99827025	     -6.41070506
      0.85636273	    169.17230398	     92.26651431	      1.89740491	     -6.50986782
      0.85646855	    169.80064257	     92.98286952	      1.79736300	     -6.61098376
      0.85657437	    170.43234537	     93.71008884	      1.69821313	     -6.71406278
      0.85668019	    171.06716604	     94.44821273	      1.60002976	     -6.81911637
      0.85678601	    171.70485081	     95.19728275	      1.50289431	     -6.92615748
      0.85689183	    172.34513854	     95.95734166	      1.40689655	     -7.03520059
      0.85699765	    172.98776089	     96.72843374	      1.31213616	     -7.14626179
      0.85710347	    173.63244273	     97.51060508	      1.21872462	     -7.25935890
      0.85720929	    174.27890251	     98.30390393	      1.12678743	     -7.37451163
      0.85731511	    174.92685264	     99.10838111	      1.03646669	     -7.49174171
      0.85742093	    175.57599994	     99.92409035	      0.94792405	     -7.61107303
      0.85752675	    176.22604608	    100.75108869	      0.86134414	     -7.73253182
      0.85763257	    176.87668799	    101.58943692	      0.77693842	     -7.85614679
      0.85773839	    177.52761795	    102.43919996	      0.69494926	     -7.98194928
      0.85784421	    178.17852544	    103.30044725	      0.61565430	     -8.10997346
      0.85795003	    178.82909541	    104.17325321	      0.53937055	     -8.24025643
      0.85805585	    179.47901011	    105.05769764	      0.46645779	     -8.37283846
      0.85816167	    180.12794899	    105.95386610	      0.39732020	     -8.50776307
      0.85826749	    180.77558899	    106.86185032	      0.33240498	     -8.64507722
      0.85837331	    181.42160472	    107.78174860	      0.27219596	     -8.78483145
      0.85847913	    182.06566846	    108.71366616	      0.21719960	     -8.92708003
      0.85858496	    182.70745005	    109.65771551	      0.16792083	     -9.07188105
      0.85871214	    183.47523981	    110.80851637	      0.11691301	     -9.24936289
      0.85883932	    184.23869751	    111.97725509	      0.07545738	     -9.43074502
      0.85896650	    184.99721138	    113.16416249	      0.04382737	     -9.61614657
      0.85909368	    185.75017203	    114.36949506	      0.02176959	     -9.80569924
      0.85922086	    186.49696253	    115.59353178	      0.00835662	     -9.99954558
      0.85934804	    187.23695464	    116.83657428	      0.00191787	    -10.19783895
      0.85947522	    187.96950790	    118.09894840	      0.00008413	    -10.40074415
      0.85960240	    188.69397066	    119.38100635	      0.00000000	    -10.60843844
      0.85972958	    189.40968633	    120.68313052	      0.00000000	    -10.82111352
      0.85985676	    190.11600533	    122.00573782	      0.00000000	    -11.03897804
      0.85998394	    190.81235937	    123.34927740	      0.00000000	    -11.26225659
      0.86011112	    191.49858646	    124.71422930	      0.00000000	    -11.49118915
      0.86023829	    192.17466134	    126.10110468	      0.00000000	    -11.72603132
      0.86036547	    192.84056604	    127.51044627	      0.00000000	    -11.96705469
      0.86049265	    193.49628914	    128.94282922	      0.00000000	    -12.21454744
      0.86054091	    193.73994746	    129.49096997	      0.00000000	    -12.30947554
      0.86061671	    194.08849430	    130.34000468	      0.00000000	    -12.45134425
      0.86099571	    195.18985865	    134.34629507	      0.00000000	    -13.02455960
      0.86237498	    191.20870725	    145.63501569	      0.00000000	    -13.47668889
      0.86375425	    177.73774038	    152.05073253	      0.00000000	    -11.95914943
      0.86513352	    158.83239198	    154.13421870	      0.00000000	     -9.06819577
      0.86636486	    140.07361297	    152.87897722	      0.00000000	     -5.70384735
      0.86759620	    121.08812188	    149.21782403	      0.00000000	     -1.87805797
      0.86882753	    102.65900439	    143.65425135	      0.00000000	      2.19259175
      0.87005887	     85.21473320	    136.65637360	      0.00000000	      6.33245860
      0.87129021	     69.02153491	    128.64454225	      0.00000000	     10.39856479
      0.87252155	     54.27492730	    119.98694339	      0.00000000	     14.26628561
      0.87375288	     41.15737283	    110.99896975	      0.00000000	     17.80678726
      0.87498422	     29.83682912	    101.94412710	      0.00000000	     20.89277968
      0.87621556	     20.41859329	     93.03575051	      0.00000000	     23.42751085
      0.87744690	     12.90613289	     84.43986228	      0.00000000	     25.35051104
      0.87757003	     12.25669746	     83.60254917	      0.00000000	     25.50780212
      0.87818570	      9.27669561	     79.48528905	      0.00000000	     26.19697430
      0.87820051	      9.21040300	     79.38773032	      0.00000000	     26.21154911
      0.87821051	      9.16578142	     79.32189650	      0.00000000	     26.22133711
      0.87822161	      9.11637257	     79.24884162	      0.00000000	     26.23215406
      0.87823161	      9.07199071	     79.18307706	      0.00000000	     26.24185133
      0.87824161	      9.02772232	     79.11734538	      0.00000000	     26.25150561
      0.87825161	      8.98354306	     79.05152172	      0.00000000	     26.26116865
      0.87826161	      8.93916850	     78.98413198	      0.00000000	     26.27145007
      0.87827161	      8.89385358	     78.91127351	      0.00000000	     26.28395911
      0.87828161	      8.84640402	     78.82661048	      0.00000000	     26.30129911
      0.87829161	      8.79520570	     78.72146432	      0.00000000	     26.32702281
      0.87830161	      8.73825383	     78.58490619	      0.00000000	     26.36558711
      0.87831161	      8.67318208	     78.40385351	      0.00000000	     26.42230642
      0.87832161	      8.59729202	     78.16317307	      0.00000000	     26.50330366
      0.87833161	      8.50758316	     77.84579335	      0.00000000	     26.61545759
      0.87834161	      8.40078386	     77.43282915	      0.00000000	     26.76634545
      0.87835161	      8.27338328	     76.90372140	      0.00000000	     26.96417946
      0.87836161	      8.12166448	     76.23639536	      0.00000000	     27.21773605
      0.87837161	      7.94173868	     75.40743992	      0.00000000	     27.53627651
      0.87838161	      7.72958069	     74.39231072	      0.00000000	     27.92945810
      0.87839161	      7.48106516	     73.16555914	      0.00000000	     28.40723464
      0.87840235	      7.16886949	     71.58246174	      0.00000000	     29.02618965
      0.87841235	      6.83156430	     69.83319440	      0.00000000	     29.71181534
      0.87842235	      6.44498323	     67.79128300	      0.00000000	     30.51325832
      0.87843235	      6.00497218	     65.43054255	      0.00000000	     31.44041841
      0.87844235	      5.50745930	     62.72546908	      0.00000000	     32.50281690
      0.87845235	      4.94848618	     59.65162543	      0.00000000	     33.70943450
      0.87846235	      4.32423606	     56.18604207	      0.00000000	     35.06854368
      0.87847235	      3.63105816	     52.30762615	      0.00000000	     36.58753847
      0.87848235	      2.86548769	     47.99757105	      0.00000000	     38.27276513
      0.87849235	      2.02426112	     43.23975719	      0.00000000	     40.12935766
      0.87850235	      1.10432657	     38.02113418	      0.00000000	     42.16108248
      0.87851235	      0.10284910	     32.33207376	      0.00000000	     44.37019700
      0.87852235	     -0.98278861	     26.16668282	      0.00000000	     46.75732659
      0.87853235	     -2.15498994	     19.52306583	      0.00000000	     49.32136478
      0.87854235	     -3.41595158	     12.40352697	      0.00000000	     52.05940066
      0.87855235	     -4.76767351	      4.81470338	      0.00000000	     54.96667735
      0.87856235	     -6.21197075	     -3.23237748	      0.00000000	     58.03658435
      0.87857235	     -7.75048560	    -11.72232104	      0.00000000	     61.26068578
      0.87858465	     -9.77357248	    -22.73929504	      0.00000000	     65.42122856
      0.87859694	    -11.94378226	    -34.35094644	      0.00000000	     69.77701545
      0.87861211	    -14.82725891	    -49.41692697	      0.00000000	     75.38174598
      0.87863063	    -18.65892830	    -68.75029962	      0.00000000	     82.49191285
      0.87864676	    -22.28127624	    -86.27180971	      0.00000000	     88.85028146
      0.87866290	    -26.16942338	   -104.24386662	      0.00000000	     95.28076065
      0.87867739	    -29.88778495	   -120.62257871	      0.00000000	    101.05375700
      0.87869187	    -33.82017422	   -137.09788516	      0.00000000	    106.76933184
      0.87870636	    -37.96478130	   -153.54750983	      0.00000000	    112.37612027
      0.87872085	    -42.31855787	   -169.85573894	      0.00000000	    117.82661146
      0.87873534	    -46.87711988	   -185.91578330	      0.00000000	    123.07811502
      0.87874983	    -51.63468792	   -201.63160334	      0.00000000	    128.09346663
      0.87876432	    -56.58407351	   -216.91917519	      0.00000000	    132.84146828
      0.87877880	    -61.71671537	   -231.70721231	      0.00000000	    137.29707516
      0.87879329	    -67.02276531	   -245.93738600	      0.00000000	    141.44135456
      0.87880778	    -72.49121953	   -259.56410957	      0.00000000	    145.26125132
      0.87882227	    -78.11008767	   -272.55396324	      0.00000000	    148.74919926
      0.87883676	    -83.86659007	   -284.88484223	      0.00000000	    151.90261979
      0.87885125	    -89.74737251	   -296.54490912	      0.00000000	    154.72334684
      0.87886573	    -95.73872773	   -307.53142517	      0.00000000	    157.21701362
      0.87888022	   -101.82681359	   -317.84952618	      0.00000000	    159.39243158
      0.87889471	   -107.99785959	   -327.51099721	      0.00000000	    161.26098582
      0.87890920	   -114.23835472	   -336.53308886	      0.00000000	    162.83606534
      0.87892369	   -120.53521190	   -344.93740652	      0.00000000	    164.13254096
      0.87893818	   -126.87590620	   -352.74889401	      0.00000000	    165.16629892
      0.87895266	   -133.24858532	   -359.99492415	      0.00000000	    165.95383363
      0.87896715	   -139.64215293	   -366.70450170	      0.00000000	    166.51190027
      0.87898164	   -146.04632592	   -372.90757844	      0.00000000	    166.85722519
      0.87899613	   -152.45166807	   -378.63447619	      0.00000000	    167.00627027
      0.87901062	   -158.84960269	   -383.91541058	      0.00000000	    166.97504659
      0.87902510	   -165.23240744	   -388.78010663	      0.00000000	    166.77897171
      0.87903959	   -171.59319429	   -393.25749618	      0.00000000	    166.43276523
      0.87905408	   -177.92587785	   -397.37548723	      0.00000000	    165.95037686
      0.87907172	   -185.58829357	   -401.94140524	      0.00000000	    165.19841072
      0.87908935	   -193.19304830	   -406.05991015	      0.00000000	    164.28611169
      0.87910699	   -200.73339227	   -409.77349037	      0.00000000	    163.23365196
      0.87912462	   -208.20386406	   -413.12150876	      0.00000000	    162.05940070
      0.87914226	   -215.60014700	   -416.14021433	      0.00000000	    160.77999305
      0.87915989	   -222.91892954	   -418.86281735	      0.00000000	    159.41042090
      0.87917752	   -230.15777273	   -421.31960971	      0.00000000	    157.96413727
      0.87919516	   -237.31498686	   -423.53811591	      0.00000000	    156.45316804
      0.87921279	   -244.38951857	   -425.54326312	      0.00000000	    154.88822632
      0.87923479	   -253.09507452	   -427.77873367	      0.00000000	    152.87540389
      0.87925678	   -261.67121564	   -429.75609296	      0.00000000	    150.80946994
      0.87927877	   -270.11871689	   -431.50931911	      0.00000000	    148.70420567
      0.87930076	   -278.43898963	   -433.06805698	      0.00000000	    146.57135885
      0.87932734	   -288.32807463	   -434.72899310	      0.00000000	    143.97083216
      0.87935392	   -298.03802087	   -436.18235325	      0.00000000	    141.35916672
      0.87938050	   -307.57321695	   -437.46097880	      0.00000000	    138.74828161
      0.87940707	   -316.93827984	   -438.59244724	      0.00000000	    136.14780740
      0.87943941	   -328.10762258	   -439.80353053	      0.00000000	    133.00960129
      0.87947174	   -339.04050489	   -440.86508939	      0.00000000	    129.90898828
      0.87950407	   -349.74499541	   -441.80466263	      0.00000000	    126.85408118
      0.87953640	   -360.22876557	   -442.64437577	      0.00000000	    123.85084339
      0.87957600	   -372.77738048	   -443.56239311	      0.00000000	    120.24951494
      0.87961559	   -385.01803140	   -444.38267215	      0.00000000	    116.73723292
      0.87965518	   -396.96192583	   -445.12475372	      0.00000000	    113.31702530
      0.87969478	   -408.61927802	   -445.80354913	      0.00000000	    109.99031068
      0.87974453	   -422.87574509	   -446.58402868	      0.00000000	    105.94285310
      0.87979429	   -436.71110228	   -447.29910495	      0.00000000	    102.04202615
      0.87984404	   -450.14034187	   -447.96074792	      0.00000000	     98.28512182
      0.87990418	   -465.84944337	   -448.70121200	      0.00000000	     93.93109565
      0.87996431	   -481.00653732	   -449.38662750	      0.00000000	     89.77475378
      0.88002445	   -495.63105767	   -450.02420409	      0.00000000	     85.80822143
      0.88010100	   -513.50385840	   -450.77424867	      0.00000000	     81.02105862
      0.88017755	   -530.57485026	   -451.46167579	      0.00000000	     76.51185162
      0.88025410	   -546.87308910	   -452.09113854	      0.00000000	     72.26457126
      0.88035348	   -566.92071444	   -452.82715049	      0.00000000	     67.11639412
      0.88045285	   -585.75749677	   -453.47629659	      0.00000000	     62.35238341
      0.88055223	   -603.42353210	   -454.04274094	      0.00000000	     57.94333692
      0.88067308	   -623.37614366	   -454.62528286	      0.00000000	     53.02099581
      0.88079394	   -641.69033409	   -455.09658698	      0.00000000	     48.53964172
      0.88091479	   -658.40143111	   -455.46212580	      0.00000000	     44.45929162
      0.88103565	   -673.54002556	   -455.72717485	      0.00000000	     40.74384353
      0.88115650	   -687.13766087	   -455.89686757	      0.00000000	     37.36070348
      0.88127735	   -699.23163964	   -455.97620835	      0.00000000	     34.28042736
      0.88142334	   -711.90199577	   -455.95849295	      0.00000000	     30.92562004
      0.88156933	   -722.54612804	   -455.82433186	      0.00000000	     27.93160295
      0.88171532	   -731.28232019	   -455.58168237	      0.00000000	     25.25992016
      0.88192158	   -740.62915810	   -455.06857335	      0.00000000	     21.96512974
      0.88210499	   -746.27634857	   -454.45945880	      0.00000000	     19.43676575
      0.88228839	   -749.70045371	   -453.72023051	      0.00000000	     17.21806480
      0.88247180	   -751.16369107	   -452.86321211	      0.00000000	     15.25289816
      0.88265520	   -750.91144038	   -451.89978290	      0.00000000	     13.49912697
      0.88283861	   -749.15261867	   -450.84039506	      0.00000000	     11.92782302
      0.88302201	   -746.05944865	   -449.69472341	      0.00000000	     10.51926217
      0.88323584	   -740.95663170	   -448.26203214	      0.00000000	      9.06083075
      0.88342459	   -735.25473356	   -446.92052927	      0.00000000	      7.92059537
      0.88361334	   -728.54595512	   -445.51575420	      0.00000000	      6.90405345
      0.88380209	   -720.93173911	   -444.05546680	      0.00000000	      5.99907120
      0.88397170	   -713.39813625	   -442.70191661	      0.00000000	      5.27208517
      0.88414130	   -705.28250813	   -441.31422354	      0.00000000	      4.61926323
      0.88431090	   -696.65503692	   -439.89690530	      0.00000000	      4.03408352
      0.88448050	   -687.58557302	   -438.45415225	      0.00000000	      3.51055978
      0.88465011	   -678.14280282	   -436.98983598	      0.00000000	      3.04318674
      0.88481971	   -668.39322724	   -435.50751953	      0.00000000	      2.62689821
      0.88498931	   -658.40017539	   -434.01046940	      0.00000000	      2.25703409
      0.88520599	   -645.37296759	   -432.08116482	      0.00000000	      1.84528291
      0.88542267	   -632.15754105	   -430.13824729	      0.00000000	      1.49425094
      0.88569970	   -615.14409393	   -427.64216077	      0.00000000	      1.12246824
      0.88593230	   -600.87532631	   -425.54188150	      0.00000000	      0.86812019
      0.88617283	   -586.23366222	   -423.37094841	      0.00000000	      0.65283263
      0.88641335	   -571.78185438	   -421.20507014	      0.00000000	      0.47945626
      0.88665387	   -557.57979514	   -419.04787087	      0.00000000	      0.34207937
      0.88689440	   -543.67318075	   -416.90241957	      0.00000000	      0.23543926
      0.88713492	   -530.09557053	   -414.77129908	      0.00000000	      0.15480951
      0.88737544	   -516.87032765	   -412.65666677	      0.00000000	      0.09590452
      0.88761596	   -504.01238423	   -410.56030596	      0.00000000	      0.05480492
      0.88785649	   -491.52980580	   -408.48366824	      0.00000000	      0.02790551
      0.88809701	   -479.42515039	   -406.42790682	      0.00000000	      0.01188514
      0.88833753	   -467.69663032	   -404.39390186	      0.00000000	      0.00369548
      0.88857806	   -456.33909177	   -402.38227901	      0.00000000	      0.00056345
      0.88881858	   -445.34483094	   -400.39342298	      0.00000000	      0.00000185
      0.88905910	   -434.70426786	   -398.42748861	      0.00000000	      0.00000000
      0.88915092	   -430.73328190	   -397.68303706	      0.00000000	      0.00000000
      0.88923905	   -426.96889626	   -396.97179537	      0.00000000	      0.00000000
      0.88932718	   -423.25455064	   -396.26492904	      0.00000000	      0.00000000
      0.88940354	   -420.08272189	   -395.65749225	      0.00000000	      0.00000000
      0.88947989	   -416.96013000	   -395.05604044	      0.00000000	      0.00000000
      0.88954461	   -414.35675567	   -394.55180215	      0.00000000	      0.00000000
      0.88960933	   -411.79699463	   -394.05320562	      0.00000000	      0.00000000
      0.88967404	   -409.28454768	   -393.56064094	      0.00000000	      0.00000000
      0.88973219	   -407.07057054	   -393.12343964	      0.00000000	      0.00000000
      0.88979033	   -404.90017632	   -392.69135109	      0.00000000	      0.00000000
      0.88984848	   -402.77576209	   -392.26432333	      0.00000000	      0.00000000
      0.88990662	   -400.69961645	   -391.84219727	      0.00000000	      0.00000000
      0.88996476	   -398.67391486	   -391.42470742	      0.00000000	      0.00000000
      0.89002291	   -396.70071579	   -391.01148311	      0.00000000	      0.00000000
      0.89007509	   -394.97619295	   -390.64388461	      0.00000000	      0.00000000
      0.89012727	   -393.29683306	   -390.27892774	      0.00000000	      0.00000000
      0.89017945	   -391.66386974	   -389.91613451	      0.00000000	      0.00000000
      0.89023163	   -390.07845218	   -389.55496298	      0.00000000	      0.00000000
      0.89028381	   -388.54164308	   -389.19480849	      0.00000000	      0.00000000
      0.89033599	   -387.05441655	   -388.83500509	      0.00000000	      0.00000000
      0.89038817	   -385.61765600	   -388.47482692	      0.00000000	      0.00000000
      0.89044035	   -384.23215189	   -388.11348984	      0.00000000	      0.00000000
      0.89049253	   -382.89859960	   -387.75015309	      0.00000000	      0.00000000
      0.89054471	   -381.61759713	   -387.38392110	      0.00000000	      0.00000000
      0.89059689	   -380.38964296	   -387.01384538	      0.00000000	      0.00000000
      0.89064907	   -379.21513386	   -386.63892666	      0.00000000	      0.00000000
      0.89070125	   -378.09436277	   -386.25811702	      0.00000000	      0.00000000
      0.89075343	   -377.02751681	   -385.87032230	      0.00000000	      0.00000000
      0.89080561	   -376.01467535	   -385.47440456	      0.00000000	      0.00000000
      0.89085779	   -375.05580820	   -385.06918477	      0.00000000	      0.00000000
      0.89090997	   -374.15077401	   -384.65344559	      0.00000000	      0.00000000
      0.89096215	   -373.29931879	   -384.22593440	      0.00000000	      0.00000000
      0.89101433	   -372.50107468	   -383.78536635	      0.00000000	      0.00000000
      0.89106651	   -371.75555895	   -383.33042773	      0.00000000	      0.00000000
      0.89111869	   -371.06217320	   -382.85977935	      0.00000000	      0.00000000
      0.89117087	   -370.42020291	   -382.37206015	      0.00000000	      0.00000000
      0.89122305	   -369.82881723	   -381.86589095	      0.00000000	      0.00000000
      0.89127523	   -369.28706912	   -381.33987831	      0.00000000	      0.00000000
      0.89132741	   -368.79389584	   -380.79261852	      0.00000000	      0.00000000
      0.89137959	   -368.34811975	   -380.22270175	      0.00000000	      0.00000000
      0.89143178	   -367.94844953	   -379.62871623	      0.00000000	      0.00000000
      0.89148396	   -367.59348173	   -379.00925261	      0.00000000	      0.00000000
      0.89153614	   -367.28170282	   -378.36290835	      0.00000000	      0.00000000
      0.89158832	   -367.01149149	   -377.68829216	      0.00000000	      0.00000000
      0.89164050	   -366.78112151	   -376.98402852	      0.00000000	      0.00000000
      0.89169268	   -366.58876487	   -376.24876222	      0.00000000	      0.00000000
      0.89174486	   -366.43249547	   -375.48116287	      0.00000000	      0.00000000
      0.89179704	   -366.31029307	   -374.67992950	      0.00000000	      0.00000000
      0.89184922	   -366.22004776	   -373.84379496	      0.00000000	      0.00000000
      0.89190140	   -366.15956475	   -372.97153043	      0.00000000	      0.00000000
      0.89195358	   -366.12656959	   -372.06194977	      0.00000000	      0.00000000
      0.89200576	   -366.11871368	   -371.11391378	      0.00000000	      0.00000000
      0.89205794	   -366.13358020	   -370.12633432	      0.00000000	      0.00000000
      0.89211012	   -366.16869033	   -369.09817837	      0.00000000	      0.00000000
      0.89216230	   -366.22150973	   -368.02847181	      0.00000000	      0.00000000
      0.89221448	   -366.28945537	   -366.91630310	      0.00000000	      0.00000000
      0.89226666	   -366.36990249	   -365.76082671	      0.00000000	      0.00000000
      0.89231884	   -366.46019190	   -364.56126637	      0.00000000	      0.00000000
      0.89237102	   -366.55763730	   -363.31691802	      0.00000000	      0.00000000
      0.89242320	   -366.65953289	   -362.02715254	      0.00000000	      0.00000000
      0.89247538	   -366.76316096	   -360.69141819	      0.00000000	      0.00000000
      0.89252756	   -366.86579963	   -359.30924278	      0.00000000	      0.00000000
      0.89259197	   -366.98709036	   -357.53845445	      0.00000000	      0.00000000
      0.89265639	   -367.09764588	   -355.69575014	      0.00000000	      0.00000000
      0.89272080	   -367.19242621	   -353.78076165	      0.00000000	      0.00000000
      0.89278521	   -367.26646125	   -351.79331870	      0.00000000	      0.00000000
      0.89286922	   -367.32378381	   -349.09248508	      0.00000000	      0.00000000
      0.89295322	   -367.32700317	   -346.26905510	      0.00000000	      0.00000000
      0.89303481	   -367.26871947	   -343.41046641	      0.00000000	      0.00000000
      0.89311641	   -367.14095951	   -340.43886086	      0.00000000	      0.00000000
      0.89318491	   -366.97389324	   -337.85832502	      0.00000000	      0.00000000
      0.89325341	   -366.74723731	   -335.20103234	      0.00000000	      0.00000000
      0.89332191	   -366.45657444	   -332.46867228	      0.00000000	      0.00000000
      0.89338307	   -366.13954859	   -329.96682728	      0.00000000	      0.00000000
      0.89344424	   -365.76545845	   -327.40813104	      0.00000000	      0.00000000
      0.89350541	   -365.33177403	   -324.79419883	      0.00000000	      0.00000000
      0.89356658	   -364.83617295	   -322.12676113	      0.00000000	      0.00000000
      0.89362775	   -364.27654503	   -319.40765592	      0.00000000	      0.00000000
      0.89368892	   -363.65099583	   -316.63882083	      0.00000000	      0.00000000
      0.89375009	   -362.95784902	   -313.82228490	      0.00000000	      0.00000000
      0.89380459	   -362.28203177	   -311.27396120	      0.00000000	      0.00000000
      0.89385910	   -361.55049378	   -308.69098053	      0.00000000	      0.00000000
      0.89391361	   -360.76248920	   -306.07492984	      0.00000000	      0.00000000
      0.89396812	   -359.91740967	   -303.42743352	      0.00000000	      0.00000000
      0.89402263	   -359.01478290	   -300.75014865	      0.00000000	      0.00000000
      0.89407713	   -358.05427094	   -298.04476018	      0.00000000	      0.00000000
      0.89413164	   -357.03566793	   -295.31297627	      0.00000000	      0.00000000
      0.89418615	   -355.95889753	   -292.55652366	      0.00000000	      0.00000000
      0.89424066	   -354.82400997	   -289.77714315	      0.00000000	      0.00000000
      0.89429517	   -353.63117878	   -286.97658521	      0.00000000	      0.00000000
      0.89434967	   -352.38069719	   -284.15660571	      0.00000000	      0.00000000
      0.89440418	   -351.07297426	   -281.31896179	      0.00000000	      0.00000000
      0.89445869	   -349.70853075	   -278.46540792	      0.00000000	      0.00000000
      0.89451320	   -348.28799482	   -275.59769206	      0.00000000	      0.00000000
      0.89456771	   -346.81209745	   -272.71755207	      0.00000000	      0.00000000
      0.89462221	   -345.28166775	   -269.82671226	      0.00000000	      0.00000000
      0.89467672	   -343.69762815	   -266.92688013	      0.00000000	      0.00000000
      0.89473123	   -342.06098940	   -264.01974332	      0.00000000	      0.00000000
      0.89478574	   -340.37284557	   -261.10696672	      0.00000000	      0.00000000
      0.89484024	   -338.63436889	   -258.19018984	      0.00000000	      0.00000000
      0.89489475	   -336.84680468	   -255.27102430	      0.00000000	      0.00000000
      0.89494926	   -335.01146608	   -252.35105156	      0.00000000	      0.00000000
      0.89500377	   -333.12972896	   -249.43182085	      0.00000000	      0.00000000
      0.89505828	   -331.20302674	   -246.51484725	      0.00000000	      0.00000000
      0.89511278	   -329.23284530	   -243.60161000	      0.00000000	      0.00000000
      0.89516729	   -327.22071787	   -240.69355097	      0.00000000	      0.00000000
      0.89522180	   -325.16822011	   -237.79207328	      0.00000000	      0.00000000
      0.89527631	   -323.07696518	   -234.89854018	      0.00000000	      0.00000000
      0.89533082	   -320.94859891	   -232.01427397	      0.00000000	      0.00000000
      0.89538532	   -318.78479514	   -229.14055518	      0.00000000	      0.00000000
      0.89543983	   -316.58725114	   -226.27862188	      0.00000000	      0.00000000
      0.89549434	   -314.35768311	   -223.42966907	      0.00000000	      0.00000000
      0.89554885	   -312.09782195	   -220.59484829	      0.00000000	      0.00000000
      0.89560336	   -309.80940903	   -217.77526731	      0.00000000	     -0.00000000
      0.89565786	   -307.49419216	   -214.97198999	      0.00000000	     -0.00000000
      0.89571237	   -305.15392180	   -212.18603616	      0.00000000	     -0.00000000
      0.89576688	   -302.79034726	   -209.41838163	      0.00000000	     -0.00000000
      0.89582139	   -300.40521324	   -206.66995868	      0.00000000	     -0.00000000
      0.89587590	   -298.00025638	   -203.94165576	      0.00000000	     -0.00000000
      0.89593040	   -295.57720212	   -201.23431817	      0.00000000	     -0.00000000
      0.89598491	   -293.13776158	   -198.54874840	      0.00000000	     -0.00000000
      0.89603942	   -290.68362875	   -195.88570657	      0.00000000	     -0.00000000
      0.89609393	   -288.21647774	   -193.24591103	      0.00000000	     -0.00000000
      0.89614844	   -285.73796025	   -190.63003888	      0.00000000	     -0.00000000
      0.89620294	   -283.24970322	   -188.03872671	      0.00000000	     -0.00000000
      0.89625745	   -280.75330656	   -185.47257125	      0.00000000	     -0.00000000
      0.89631196	   -278.25034116	   -182.93213015	      0.00000000	     -0.00000000
      0.89636647	   -275.74234699	   -180.41792276	      0.00000000	     -0.00000000
      0.89642098	   -273.23083132	   -177.93043093	      0.00000000	     -0.00000000
      0.89647548	   -270.71726719	   -175.47009989	      0.00000000	     -0.00000000
      0.89652999	   -268.20309196	   -173.03733910	      0.00000000	     -0.00000000
      0.89658450	   -265.68970601	   -170.63252315	      0.00000000	     -0.00000000
      0.89663901	   -263.17847163	   -168.25599268	      0.00000000	     -0.00000000
      0.89669352	   -260.67071198	   -165.90805531	      0.00000000	     -0.00000000
      0.89674802	   -258.16771023	   -163.58898656	      0.00000000	     -0.00000000
      0.89680253	   -255.67070880	   -161.29903079	      0.00000000	     -0.00000000
      0.89685704	   -253.18090878	   -159.03840217	      0.00000000	     -0.00000000
      0.89692262	   -250.19652510	   -156.35768801	      0.00000000	     -0.00000000
      0.89698820	   -247.22617843	   -153.71995980	      0.00000000	     -0.00000000
      0.89705378	   -244.27171759	   -151.12542867	      0.00000000	     -0.00000000
      0.89711936	   -241.33490176	   -148.57425121	      0.00000000	     -0.00000000
      0.89718494	   -238.41740038	   -146.06653181	      0.00000000	     -0.00000000
      0.89725052	   -235.52079344	   -143.60232500	      0.00000000	     -0.00000000
      0.89731610	   -232.64657195	   -141.18163780	      0.00000000	     -0.00000000
      0.89738168	   -229.79613865	   -138.80443197	      0.00000000	     -0.00000000
      0.89744726	   -226.97080895	   -136.47062624	      0.00000000	     -0.00000000
      0.89751284	   -224.17181209	   -134.18009852	      0.00000000	     -0.00000000
      0.89757842	   -221.40029247	   -131.93268804	      0.00000000	     -0.00000000
      0.89764401	   -218.65731112	   -129.72819745	     -0.00000000	     -0.00000000
      0.89770959	   -215.94384742	   -127.56639490	     -0.00000000	     -0.00000000
      0.89777517	   -213.26080084	   -125.44701599	     -0.00000000	     -0.00000000
      0.89785437	   -210.06230956	   -122.94365922	     -0.00000000	     -0.00000000
      0.89793356	   -206.91067244	   -120.50116790	     -0.00000000	     -0.00000000
      0.89801276	   -203.80703394	   -118.11891111	     -0.00000000	     -0.00000000
      0.89809196	   -200.75238809	   -115.79620620	     -0.00000000	     -0.00000000
      0.89817116	   -197.74758462	   -113.53232314	     -0.00000000	     -0.00000000
      0.89825036	   -194.79333512	   -111.32648881	     -0.00000000	     -0.00000000
      0.89832956	   -191.89021932	   -109.17789103	     -0.00000000	     -0.00000000
      0.89840876	   -189.03869151	   -107.08568245	     -0.00000000	     -0.00000000
      0.89848796	   -186.23908683	   -105.04898426	     -0.00000000	     -0.00000000
      0.89858409	   -182.91078314	   -102.64995740	     -0.00000000	     -0.00000000
      0.89868023	   -179.65949678	   -100.32971756	     -0.00000000	     -0.00000000
      0.89877637	   -176.48520310	    -98.08655031	     -0.00000000	     -0.00000000
      0.89887251	   -173.38767888	    -95.91870398	     -0.00000000	     -0.00000000
      0.89896865	   -170.36651861	    -93.82439709	     -0.00000000	     -0.00000000
      0.89906478	   -167.42115018	    -91.80182533	     -0.00000000	     -0.00000000
      0.89918482	   -163.84887594	    -89.37439339	     -0.00000000	     -0.00000000
      0.89930486	   -160.39191344	    -87.05238918	     -0.00000000	     -0.00000000
      0.89942490	   -157.04827106	    -84.83223907	     -0.00000000	     -0.00000000
      0.89957396	   -153.05044934	    -82.21164839	     -0.00000000	     -0.00000000
      0.89972302	   -149.21914476	    -79.73583427	     -0.00000000	     -0.00000000
      0.89990429	   -144.77692510	    -76.91047832	     -0.00000000	     -0.00000000
      0.90006030	   -141.13743133	    -74.63338737	     -0.00000000	     -0.00000000
      0.90021630	   -137.66076859	    -72.49138924	     -0.00000000	     -0.00000000
      0.90035610	   -134.67797857	    -70.68073361	     -0.00000000	     -0.00000000
      0.90049590	   -131.81561033	    -68.96779126	     -0.00000000	     -0.00000000
      0.90063570	   -129.06872829	    -67.34769601	     -0.00000000	     -0.00000000
      0.90077551	   -126.43241329	    -65.81573645	     -0.00000000	     -0.00000000
      0.90091531	   -123.90179380	    -64.36736184	     -0.00000000	     -0.00000000
      0.90105511	   -121.47207178	    -62.99818606	     -0.00000000	     -0.00000000
      0.90119491	   -119.13854433	    -61.70399005	     -0.00000000	     -0.00000000
      0.90133471	   -116.89662140	    -60.48072285	     -0.00000000	     -0.00000000
      0.90147452	   -114.74184019	    -59.32450156	     -0.00000000	     -0.00000000
      0.90161432	   -112.66987661	    -58.23161028	     -0.00000000	     -0.00000000
      0.90175412	   -110.67655396	    -57.19849819	     -0.00000000	     -0.00000000
      0.90189392	   -108.75784933	    -56.22177692	     -0.00000000	     -0.00000000
      0.90203372	   -106.90989787	    -55.29821736	     -0.00000000	     -0.00000000
      0.90217353	   -105.12899536	    -54.42474583	     -0.00000000	     -0.00000000
      0.90231333	   -103.41159910	    -53.59844002	     -0.00000000	     -0.00000000
      0.90245313	   -101.75432760	    -52.81652442	     -0.00000000	     -0.00000000
      0.90259293	   -100.15395902	    -52.07636568	     -0.00000000	     -0.00000000
      0.90273273	    -98.60742879	    -51.37546762	     -0.00000000	     -0.00000000
      0.90287254	    -97.11182635	    -50.71146623	     -0.00000000	     -0.00000000
      0.90301234	    -95.66439133	    -50.08212452	     -0.00000000	     -0.00000000
      0.90315214	    -94.26250916	    -49.48532738	     -0.00000000	     -0.00000000
      0.90329194	    -92.90370640	    -48.91907643	     -0.00000000	     -0.00000000
      0.90343175	    -91.58564563	    -48.38148490	     -0.00000000	     -0.00000000
      0.90357155	    -90.30612026	    -47.87077259	     -0.00000000	     -0.00000000
      0.90374048	    -88.80845403	    -47.28712688	     -0.00000000	     -0.00000000
      0.90390941	    -87.36059194	    -46.73751096	     -0.00000000	     -0.00000704
      0.90407834	    -85.95933154	    -46.21934347	     -0.00000000	     -0.00018454
      0.90424726	    -84.60171086	    -45.73022999	     -0.00000000	     -0.00086470
      0.90441619	    -83.28498708	    -45.26794948	     -0.00000000	     -0.00241330
      0.90462115	    -81.73871569	    -44.74015559	     -0.00000000	     -0.00601979
      0.90482610	    -80.24476741	    -44.24546107	     -0.00000000	     -0.01220851
      0.90503106	    -78.79934019	    -43.78078223	     -0.00000000	     -0.02172657
      0.90531553	    -76.86713041	    -43.18035935	     -0.00000000	     -0.04182967
      0.90553927	    -75.40314264	    -42.74060211	     -0.00000000	     -0.06433954
      0.90576946	    -73.94391074	    -42.31463454	     -0.00000000	     -0.09452646
      0.90599965	    -72.52894630	    -41.91273466	     -0.00000000	     -0.13244885
      0.90622985	    -71.15513574	    -41.53236836	     -0.00000000	     -0.17846494
      0.90642964	    -69.99391086	    -41.21791488	     -0.00000000	     -0.22502081
      0.90662944	    -68.85993758	    -40.91663357	     -0.00000000	     -0.27757293
      0.90682923	    -67.75168699	    -40.62730081	     -0.00000000	     -0.33579147
      0.90702903	    -66.66777583	    -40.34880828	     -0.00000000	     -0.39918071
      0.90722882	    -65.60694074	    -40.08014887	     -0.00000000	     -0.46709959
      0.90742861	    -64.56802562	    -39.82040704	     -0.00000000	     -0.53878916
      0.90762841	    -63.54997145	    -39.56875045	     -0.00000000	     -0.61340440
      0.90780709	    -62.65637827	    -39.34991606	     -0.00000000	     -0.68187852
      0.90798576	    -61.77806601	    -39.13645205	     -0.00000000	     -0.75131883
      0.90816444	    -60.91442961	    -38.92790081	     -0.00000000	     -0.82107423
      0.90834312	    -60.06491779	    -38.72384524	     -0.00000000	     -0.89051417
      0.90852179	    -59.22902057	    -38.52390300	     -0.00000000	     -0.95904165
      0.90870047	    -58.40626481	    -38.32772336	     -0.00000000	     -1.02610345
      0.90887915	    -57.59621116	    -38.13498472	     -0.00000000	     -1.09119780
      0.90905782	    -56.79845136	    -37.94539229	     -0.00000000	     -1.15387937
      0.90923650	    -56.01260574	    -37.75867599	     -0.00000000	     -1.21376200
      0.90941518	    -55.23832099	    -37.57458853	     -0.00000000	     -1.27051944
      0.90959385	    -54.47526802	    -37.39290362	     -0.00000000	     -1.32388436
      0.90977253	    -53.72314004	    -37.21341435	     -0.00000000	     -1.37364614
      0.90995121	    -52.98165075	    -37.03593167	     -0.00000000	     -1.41964760
      0.91012989	    -52.25053265	    -36.86028297	     -0.00000000	     -1.46178104
      0.91030856	    -51.52953556	    -36.68631084	     -0.00000000	     -1.49998385
      0.91048724	    -50.81842517	    -36.51387183	     -0.00000000	     -1.53423390
      0.91066592	    -50.11698170	    -36.34283537	     -0.00000000	     -1.56454489
      0.91084459	    -49.42499876	    -36.17308277	     -0.00000000	     -1.59096175
      0.91102327	    -48.74228218	    -36.00450622	     -0.00000000	     -1.61355622
      0.91120195	    -48.06864898	    -35.83700798	     -0.00000000	     -1.63242275
      0.91138062	    -47.40392650	    -35.67049955	     -0.00000000	     -1.64767465
      0.91155930	    -46.74795142	    -35.50490091	     -0.00000000	     -1.65944052
      0.91173798	    -46.10056906	    -35.34013985	     -0.00000000	     -1.66786116
      0.91191665	    -45.46163260	    -35.17615131	     -0.00000000	     -1.67308664
      0.91209533	    -44.83100242	    -35.01287683	     -0.00000000	     -1.67527385
      0.91227401	    -44.20854548	    -34.85026397	     -0.00000000	     -1.67458421
      0.91245269	    -43.59413476	    -34.68826582	     -0.00000000	     -1.67118184
      0.91263136	    -42.98764876	    -34.52684053	     -0.00000000	     -1.66523182
      0.91281004	    -42.38897100	    -34.36595089	     -0.00000000	     -1.65689881
      0.91298872	    -41.79798961	    -34.20556392	     -0.00000000	     -1.64634581
      0.91316739	    -41.21459693	    -34.04565053	     -0.00000000	     -1.63373320
      0.91334607	    -40.63868916	    -33.88618515	     -0.00000000	     -1.61921783
      0.91352475	    -40.07016601	    -33.72714544	     -0.00000000	     -1.60295248
      0.91370342	    -39.50893044	    -33.56851200	     -0.00000000	     -1.58508512
      0.91388210	    -38.95488835	    -33.41026812	     -0.00000000	     -1.56575858
      0.91406078	    -38.40794837	    -33.25239951	     -0.00000000	     -1.54511026
      0.91423945	    -37.86802158	    -33.09489409	     -0.00000000	     -1.52327179
      0.91441813	    -37.33502139	    -32.93774177	     -0.00000000	     -1.50036897
      0.91459681	    -36.80886327	    -32.78093432	     -0.00000000	     -1.47652157
      0.91477549	    -36.28946465	    -32.62446510	     -0.00000000	     -1.45184339
      0.91495416	    -35.77674470	    -32.46832897	     -0.00000000	     -1.42644218
      0.91513284	    -35.27062428	    -32.31252215	     -0.00000000	     -1.40041977
      0.91531152	    -34.77102573	    -32.15704202	     -0.00000000	     -1.37387208
      0.91549019	    -34.27787280	    -32.00188706	     -0.00000000	     -1.34688928
      0.91566887	    -33.79109055	    -31.84705671	     -0.00000000	     -1.31955590
      0.91584755	    -33.31060524	    -31.69255126	     -0.00000000	     -1.29195101
      0.91602622	    -32.83634426	    -31.53837179	     -0.00000000	     -1.26414836
      0.91620490	    -32.36823606	    -31.38452002	     -0.00000000	     -1.23621657
      0.91638358	    -31.90621006	    -31.23099831	     -0.00000000	     -1.20821935
      0.91656226	    -31.45019663	    -31.07780951	     -0.00000000	     -1.18021565
      0.91674093	    -31.00012699	    -30.92495695	     -0.00000000	     -1.15225989
      0.91691961	    -30.55593319	    -30.77244434	     -0.00000000	     -1.12440215
      0.91709829	    -30.11754806	    -30.62027577	     -0.00000000	     -1.09668839
      0.91727696	    -29.68490517	    -30.46845558	     -0.00000000	     -1.06916064
      0.91745564	    -29.25793880	    -30.31698839	     -0.00000000	     -1.04185718
      0.91763432	    -28.83658392	    -30.16587901	     -0.00000000	     -1.01481279
      0.91781299	    -28.42077611	    -30.01513243	     -0.00000000	     -0.98805890
      0.91799167	    -28.01045163	    -29.86475375	     -0.00000000	     -0.96162379
      0.91817035	    -27.60554729	    -29.71474820	     -0.00000000	     -0.93553277
      0.91834902	    -27.20600052	    -29.56512108	     -0.00000000	     -0.90980836
      0.91852770	    -26.81174931	    -29.41587773	     -0.00000000	     -0.88447054
      0.91870638	    -26.42273221	    -29.26702353	     -0.00000000	     -0.85953673
      0.91888506	    -26.03888830	    -29.11856386	     -0.00000000	     -0.83502213
      0.91906373	    -25.66015719	    -28.97050409	     -0.00000000	     -0.81093978
      0.91924241	    -25.28647903	    -28.82284956	     -0.00000000	     -0.78730075
      0.91942109	    -24.91779447	    -28.67560557	     -0.00000000	     -0.76411424
      0.91959976	    -24.55404465	    -28.52877737	     -0.00000000	     -0.74138776
      0.91977844	    -24.19517125	    -28.38237014	     -0.00000000	     -0.71912721
      0.91995712	    -23.84111640	    -28.23638898	     -0.00000000	     -0.69733705
      0.92013579	    -23.49182276	    -28.09083891	     -0.00000000	     -0.67602035
      0.92031447	    -23.14723345	    -27.94572485	     -0.00000000	     -0.65517896
      0.92049315	    -22.80729208	    -27.80105162	     -0.00000000	     -0.63481359
      0.92067182	    -22.47194274	    -27.65682395	     -0.00000000	     -0.61492388
      0.92085050	    -22.14113001	    -27.51304643	     -0.00000000	     -0.59550853
      0.92102918	    -21.81479893	    -27.36972356	     -0.00000000	     -0.57656536
      0.92120786	    -21.49289502	    -27.22685971	     -0.00000000	     -0.55809139
      0.92138653	    -21.17536429	    -27.08445914	     -0.00000000	     -0.54008302
      0.92156521	    -20.86215320	    -26.94252596	     -0.00000000	     -0.52253572
      0.92174389	    -20.55320870	    -26.80106418	     -0.00000000	     -0.50544443
      0.92192256	    -20.24847821	    -26.66007767	     -0.00000000	     -0.48880357
      0.92210124	    -19.94790961	    -26.51957019	     -0.00000000	     -0.47260716
      0.92227992	    -19.65145126	    -26.37954534	     -0.00000000	     -0.45684883
      0.92245859	    -19.35905199	    -26.24000662	     -0.00000000	     -0.44152186
      0.92263727	    -19.07066111	    -26.10095738	     -0.00000000	     -0.42661928
      0.92281595	    -18.78622838	    -25.96240087	     -0.00000000	     -0.41213383
      0.92299462	    -18.50570405	    -25.82434019	     -0.00000000	     -0.39805809
      0.92317330	    -18.22903884	    -25.68677831	     -0.00000000	     -0.38438440
      0.92335198	    -17.95618391	    -25.54971810	     -0.00000000	     -0.37110501
      0.92353066	    -17.68709093	    -25.41316229	     -0.00000000	     -0.35821203
      0.92370933	    -17.42171202	    -25.27711347	     -0.00000000	     -0.34569746
      0.92388801	    -17.15999977	    -25.14157415	     -0.00000000	     -0.33355327
      0.92406669	    -16.90190723	    -25.00654669	     -0.00000000	     -0.32177135
      0.92424536	    -16.64738794	    -24.87203335	     -0.00000000	     -0.31034353
      0.92442404	    -16.39639587	    -24.73803625	     -0.00000000	     -0.29926180
      0.92460272	    -16.14888550	    -24.60455744	     -0.00000000	     -0.28851801
      0.92478139	    -15.90481175	    -24.47159881	     -0.00000000	     -0.27810406
      0.92496007	    -15.66412999	    -24.33916217	     -0.00000000	     -0.26801194
      0.92513875	    -15.42679610	    -24.20724921	     -0.00000000	     -0.25823364
      0.92531743	    -15.19276637	    -24.07586154	     -0.00000000	     -0.24876127
      0.92549610	    -14.96199758	    -23.94500063	     -0.00000000	     -0.23958699
      0.92567478	    -14.73444696	    -23.81466788	     -0.00000000	     -0.23070304
      0.92585346	    -14.51007220	    -23.68486457	     -0.00000000	     -0.22210178
      0.92603213	    -14.28883146	    -23.55559189	     -0.00000000	     -0.21377566
      0.92621081	    -14.07068332	    -23.42685095	     -0.00000000	     -0.20571724
      0.92638949	    -13.85558684	    -23.29864275	     -0.00000000	     -0.19791918
      0.92656816	    -13.64350153	    -23.17096820	     -0.00000000	     -0.19037430
      0.92674684	    -13.43438734	    -23.04382815	     -0.00000000	     -0.18307550
      0.92692552	    -13.22820466	    -22.91722331	     -0.00000000	     -0.17601585
      0.92710419	    -13.02491435	    -22.79115437	     -0.00000000	     -0.16918851
      0.92728287	    -12.82447769	    -22.66562190	     -0.00000000	     -0.16258681
      0.92746155	    -12.62685639	    -22.54062639	     -0.00000000	     -0.15620418
      0.92764023	    -12.43201264	    -22.41616826	     -0.00000000	     -0.15003423
      0.92781890	    -12.23990902	    -22.29224787	     -0.00000000	     -0.14407068
      0.92799758	    -12.05050856	    -22.16886549	     -0.00000000	     -0.13830739
      0.92817626	    -11.86377474	    -22.04602131	     -0.00000000	     -0.13273836
      0.92835493	    -11.67967144	    -21.92371547	     -0.00000000	     -0.12735775
      0.92853361	    -11.49816296	    -21.80194804	     -0.00000000	     -0.12215982
      0.92871229	    -11.31921405	    -21.68071901	     -0.00000000	     -0.11713901
      0.92889096	    -11.14278987	    -21.56002831	     -0.00000000	     -0.11228987
      0.92906964	    -10.96885597	    -21.43987582	     -0.00000000	     -0.10760710
      0.92924832	    -10.79737836	    -21.32026135	     -0.00000000	     -0.10308553
      0.92942699	    -10.62832341	    -21.20118465	     -0.00000000	     -0.09872012
      0.92960567	    -10.46165793	    -21.08264542	     -0.00000000	     -0.09450597
      0.92978435	    -10.29734912	    -20.96464329	     -0.00000000	     -0.09043830
      0.92996303	    -10.13536460	    -20.84717785	     -0.00000000	     -0.08651248
      0.93014170	     -9.97567236	    -20.73024864	     -0.00000000	     -0.08272399
      0.93032038	     -9.81824079	    -20.61385514	     -0.00000000	     -0.07906843
      0.93049906	     -9.66303870	    -20.49799677	     -0.00000000	     -0.07554154
      0.93067773	     -9.51003526	    -20.38267293	     -0.00000000	     -0.07213916
      0.93085641	     -9.35920002	    -20.26788296	     -0.00000000	     -0.06885727
      0.93103509	     -9.21050293	    -20.15362613	     -0.00000000	     -0.06569195
      0.93121376	     -9.06391432	    -20.03990171	     -0.00000000	     -0.06263940
      0.93139244	     -8.91940487	    -19.92670890	     -0.00000000	     -0.05969592
      0.93157112	     -8.77694565	    -19.81404687	     -0.00000000	     -0.05685795
      0.93174979	     -8.63650810	    -19.70191474	     -0.00000000	     -0.05412199
      0.93192847	     -8.49806401	    -19.59031159	     -0.00000000	     -0.05148469
      0.93210715	     -8.36158555	    -19.47923648	     -0.00000000	     -0.04894276
      0.93228583	     -8.22704522	    -19.36868842	     -0.00000000	     -0.04649305
      0.93246450	     -8.09441591	    -19.25866638	     -0.00000000	     -0.04413247
      0.93264318	     -7.96367083	    -19.14916931	     -0.00000000	     -0.04185804
      0.93282186	     -7.83478356	    -19.04019611	     -0.00000000	     -0.03966688
      0.93300053	     -7.70772799	    -18.93174567	     -0.00000000	     -0.03755619
      0.93317921	     -7.58247840	    -18.82381683	     -0.00000000	     -0.03552326
      0.93335789	     -7.45900935	    -18.71640841	     -0.00000000	     -0.03356546
      0.93357253	     -7.31304775	    -18.58808059	     -0.00000000	     -0.03130905
      0.93378717	     -7.16947412	    -18.46046784	     -0.00000000	     -0.02915397
      0.93394474	     -7.06569474	    -18.36727485	     -0.00000000	     -0.02763286
      0.93413914	     -6.93946032	    -18.25285871	     -0.00000000	     -0.02582560
      0.93433354	     -6.81513505	    -18.13903689	     -0.00000000	     -0.02409255
      0.93452554	     -6.69426600	    -18.02722430	     -0.00000000	     -0.02245034
      0.93471754	     -6.57521376	    -17.91599190	     -0.00000000	     -0.02087518
      0.93491646	     -6.45382252	    -17.80138122	     -0.00000000	     -0.01931080
      0.93511538	     -6.33431235	    -17.68738692	     -0.00000000	     -0.01781315
      0.93530572	     -6.22176650	    -17.57891075	     -0.00000000	     -0.01643967
      0.93549606	     -6.11089815	    -17.47099820	     -0.00000000	     -0.01512272
      0.93569548	     -5.99657114	    -17.35855568	     -0.00000000	     -0.01380076
      0.93589490	     -5.88401357	    -17.24672327	     -0.00000000	     -0.01253639
      0.93607864	     -5.78192874	    -17.14425127	     -0.00000000	     -0.01141994
      0.93626237	     -5.68131392	    -17.04229828	     -0.00000000	     -0.01034869
      0.93646337	     -5.57296244	    -16.93137537	     -0.00000000	     -0.00922615
      0.93666438	     -5.46628819	    -16.82106066	     -0.00000000	     -0.00815396
      0.93683107	     -5.37915374	    -16.73006100	     -0.00000000	     -0.00730095
      0.93703878	     -5.27220881	    -16.61726774	     -0.00000000	     -0.00628234
      0.93724650	     -5.16694939	    -16.50511010	     -0.00000000	     -0.00531189
      0.93740657	     -5.08708171	    -16.41914600	     -0.00000000	     -0.00459468
      0.93760049	     -4.99167811	    -16.31552664	     -0.00000000	     -0.00376099
      0.93779440	     -4.89771875	    -16.21246874	     -0.00000000	     -0.00296449
      0.93798962	     -4.80462369	    -16.10930118	     -0.00000000	     -0.00219825
      0.93818484	     -4.71293121	    -16.00669357	     -0.00000000	     -0.00146700
      0.93836234	     -4.63083005	    -15.91390415	     -0.00000000	     -0.00083074
      0.93853985	     -4.54986542	    -15.82157805	     -0.00000000	     -0.00022122
      0.93873937	     -4.46025635	    -15.71836908	     -0.00000000	      0.00043369
      0.93893890	     -4.37200197	    -15.61572923	     -0.00000000	      0.00105700
      0.93909528	     -4.30385696	    -15.53570995	     -0.00000000	      0.00152500
      0.93929605	     -4.21761097	    -15.43350063	     -0.00000000	      0.00209997
      0.93949683	     -4.13267508	    -15.33186125	     -0.00000000	      0.00264633
      0.93965558	     -4.06652784	    -15.25192959	     -0.00000000	      0.00305961
      0.93985404	     -3.98499907	    -15.15251494	     -0.00000000	      0.00355336
      0.94005250	     -3.90471246	    -15.05365708	     -0.00000000	      0.00402230
      0.94021411	     -3.84029780	    -14.97358408	     -0.00000000	      0.00438703
      0.94042542	     -3.75734522	    -14.86946247	     -0.00000000	      0.00484145
      0.94063672	     -3.67566318	    -14.76594151	     -0.00000000	      0.00527026
      0.94079261	     -3.61640467	    -14.69001578	     -0.00000000	      0.00557246
      0.94094850	     -3.55779596	    -14.61440801	     -0.00000000	      0.00586154
      0.94112193	     -3.49348850	    -14.53071292	     -0.00000000	      0.00616936
      0.94129535	     -3.43003435	    -14.44743116	     -0.00000000	      0.00646256
      0.94148522	     -3.36160080	    -14.35674773	     -0.00000000	      0.00676801
      0.94167508	     -3.29414142	    -14.26654995	     -0.00000000	      0.00705705
      0.94183086	     -3.23959337	    -14.19293577	     -0.00000000	      0.00728303
      0.94203502	     -3.16912342	    -14.09696198	     -0.00000000	      0.00756420
      0.94223919	     -3.09971292	    -14.00153768	     -0.00000000	      0.00782829
      0.94239879	     -3.04631699	    -13.92736722	     -0.00000000	      0.00802440
      0.94255839	     -2.99353688	    -13.85352599	     -0.00000000	      0.00821073
      0.94273271	     -2.93668897	    -13.77328313	     -0.00000000	      0.00840429
      0.94290702	     -2.88059119	    -13.69344142	     -0.00000000	      0.00858724
      0.94308839	     -2.82307945	    -13.61081610	     -0.00000000	      0.00876730
      0.94326977	     -2.76635068	    -13.52861972	     -0.00000000	      0.00893665
      0.94342452	     -2.71861611	    -13.45884170	     -0.00000000	      0.00907346
      0.94363789	     -2.65378598	    -13.36316737	     -0.00000000	      0.00925083
      0.94385126	     -2.58987951	    -13.26804387	     -0.00000000	      0.00941406
      0.94398554	     -2.55038318	    -13.20853939	     -0.00000000	      0.00951192
      0.94411983	     -2.51120265	    -13.14923909	     -0.00000000	      0.00960423
      0.94430474	     -2.45797268	    -13.06798103	     -0.00000000	      0.00972427
      0.94448966	     -2.40545003	    -12.98714721	     -0.00000000	      0.00983544
      0.94465552	     -2.35906034	    -12.91504328	     -0.00000000	      0.00992893
      0.94482138	     -2.31321901	    -12.84327655	     -0.00000000	      0.01001575
      0.94497594	     -2.27107172	    -12.77672556	     -0.00000000	      0.01009156
      0.94518539	     -2.21478901	    -12.68703830	     -0.00000000	      0.01018641
      0.94539483	     -2.15932041	    -12.59787505	     -0.00000000	      0.01027154
      0.94554036	     -2.12144550	    -12.53628972	     -0.00000000	      0.01032678
      0.94568589	     -2.08391353	    -12.47494315	     -0.00000000	      0.01037735
      0.94582241	     -2.04912043	    -12.41764613	     -0.00000000	      0.01042153
      0.94604103	     -1.99424194	    -12.32639675	     -0.00000000	      0.01048607
      0.94619421	     -1.95620295	    -12.26276662	     -0.00000000	      0.01052535
      0.94634740	     -1.91876443	    -12.19947359	     -0.00000000	      0.01056204
      0.94650059	     -1.88170894	    -12.13644960	     -0.00000000	      0.01059454
      0.94665659	     -1.84446317	    -12.07257458	     -0.00000000	      0.01062431
      0.94686760	     -1.79481577	    -11.98665744	     -0.00000000	      0.01065905
      0.94707860	     -1.74588764	    -11.90125215	     -0.00000000	      0.01068683
      0.94722277	     -1.71304410	    -11.84324850	     -0.00000000	      0.01070344
      0.94736694	     -1.68048148	    -11.78546755	     -0.00000000	      0.01071666
      0.94753239	     -1.64360639	    -11.71947786	     -0.00000000	      0.01072905
      0.94774052	     -1.59786646	    -11.63692400	     -0.00000000	      0.01073979
      0.94792882	     -1.55714531	    -11.56268584	     -0.00000000	      0.01074546
      0.94816156	     -1.50758441	    -11.47149279	     -0.00000000	      0.01074674
      0.94830967	     -1.47657303	    -11.41381157	     -0.00000000	      0.01074514
      0.94849029	     -1.43918562	    -11.34380093	     -0.00000000	      0.01073982
      0.94866271	     -1.40401186	    -11.27733129	     -0.00000000	      0.01073207
      0.94888166	     -1.35999350	    -11.19341265	     -0.00000000	      0.01071808
      0.94902423	     -1.33174860	    -11.13907312	     -0.00000000	      0.01070685
      0.94924940	     -1.28783885	    -11.05374289	     -0.00000000	      0.01068619
      0.94939209	     -1.26027389	    -10.99992862	     -0.00000000	      0.01066988
      0.94953477	     -1.23314291	    -10.94638734	     -0.00000000	      0.01065306
      0.94971387	     -1.19946497	    -10.87949540	     -0.00000000	      0.01062943
      0.94990293	     -1.16444983	    -10.80928341	     -0.00000000	      0.01060227
      0.95009199	     -1.12987995	    -10.73945168	     -0.00000000	      0.01057214
      0.95024750	     -1.10191301	    -10.68234191	     -0.00000000	      0.01054636
      0.95040301	     -1.07420265	    -10.62547572	     -0.00000000	      0.01051841
      0.95057789	     -1.04351605	    -10.56186955	     -0.00000000	      0.01048590
      0.95075276	     -1.01314460	    -10.49856892	     -0.00000000	      0.01045083
      0.95092764	     -0.98333437	    -10.43565197	     -0.00000000	      0.01041533
      0.95108328	     -0.95696474	    -10.37988162	     -0.00000000	      0.01038092
      0.95123892	     -0.93108201	    -10.32442888	     -0.00000000	      0.01034671
      0.95139456	     -0.90538701	    -10.26919904	     -0.00000000	      0.01031031
      0.95156366	     -0.87793159	    -10.20952420	     -0.00000000	      0.01027042
      0.95173276	     -0.85070944	    -10.15011638	     -0.00000000	      0.01022825
      0.95190186	     -0.82400310	    -10.09106522	     -0.00000000	      0.01018620
      0.95207096	     -0.79743622	    -10.03225149	     -0.00000000	      0.01014127
      0.95221085	     -0.77590364	     -9.98388350	     -0.00000000	      0.01010479
      0.95235074	     -0.75448530	     -9.93568401	     -0.00000000	      0.01006662
      0.95253303	     -0.72700839	     -9.87321316	     -0.00000000	      0.01001654
      0.95271532	     -0.69977568	     -9.81104433	     -0.00000000	      0.00996418
      0.95285305	     -0.67960563	     -9.76434850	     -0.00000000	      0.00992517
      0.95299078	     -0.65954096	     -9.71781428	     -0.00000000	      0.00988469
      0.95317360	     -0.63331586	     -9.65637702	     -0.00000000	      0.00983073
      0.95335641	     -0.60732173	     -9.59523868	     -0.00000000	      0.00977471
      0.95349308	     -0.58827831	     -9.54980269	     -0.00000000	      0.00973350
      0.95362974	     -0.56932667	     -9.50452184	     -0.00000000	      0.00969092
      0.95381300	     -0.54430551	     -9.44412740	     -0.00000000	      0.00963375
      0.95399626	     -0.51949091	     -9.38402481	     -0.00000000	      0.00957463
      0.95412931	     -0.50185035	     -9.34064739	     -0.00000000	      0.00953254
      0.95426237	     -0.48428060	     -9.29741158	     -0.00000000	      0.00948918
      0.95444662	     -0.46032027	     -9.23785500	     -0.00000000	      0.00942917
      0.95463087	     -0.43655298	     -9.17858776	     -0.00000000	      0.00936733
      0.95476180	     -0.42002649	     -9.13672514	     -0.00000000	      0.00932433
      0.95489273	     -0.40355629	     -9.09499534	     -0.00000000	      0.00928014
      0.95507746	     -0.38067038	     -9.03642672	     -0.00000000	      0.00921792
      0.95526219	     -0.35795996	     -8.97814217	     -0.00000000	      0.00915397
      0.95539084	     -0.34249546	     -8.93779764	     -0.00000000	      0.00911048
      0.95551949	     -0.32707281	     -8.89757690	     -0.00000000	      0.00906586
      0.95570454	     -0.30522212	     -8.84002163	     -0.00000000	      0.00900188
      0.95588959	     -0.28353137	     -8.78274523	     -0.00000000	      0.00893627
      0.95601650	     -0.26899645	     -8.74370417	     -0.00000000	      0.00889240
      0.95614342	     -0.25449146	     -8.70477961	     -0.00000000	      0.00884746
      0.95632880	     -0.23362239	     -8.64821514	     -0.00000000	      0.00878207
      0.95651418	     -0.21289605	     -8.59192363	     -0.00000000	      0.00871512
      0.95663892	     -0.19928205	     -8.55428016	     -0.00000000	      0.00867129
      0.95676366	     -0.18568540	     -8.51674494	     -0.00000000	      0.00862641
      0.95694899	     -0.16578540	     -8.46126134	     -0.00000000	      0.00856004
      0.95713433	     -0.14601567	     -8.40604520	     -0.00000000	      0.00849222
      0.95725823	     -0.13312105	     -8.36935979	     -0.00000000	      0.00844813
      0.95738213	     -0.12023586	     -8.33277805	     -0.00000000	      0.00840303
      0.95756817	     -0.10118035	     -8.27813161	     -0.00000000	      0.00833569
      0.95773384	     -0.08432507	     -8.22969685	     -0.00000000	      0.00827466
      0.95787780	     -0.06999188	     -8.18785292	     -0.00000000	      0.00822270
      0.95802175	     -0.05569064	     -8.14615408	     -0.00000000	      0.00816964
      0.95820280	     -0.03807111	     -8.09401928	     -0.00000000	      0.00810399
      0.95833754	     -0.02495561	     -8.05535726	     -0.00000000	      0.00805377
      0.95847228	     -0.01210792	     -8.01689798	     -0.00000000	      0.00800460
      0.95863854	      0.00363863	     -7.96963760	     -0.00000000	      0.00794327
      0.95880330	      0.01898778	     -7.92306023	     -0.00000000	      0.00788294
      0.95896806	      0.03424772	     -7.87668585	     -0.00000000	      0.00782174
      0.95913282	      0.04915549	     -7.83059781	     -0.00000000	      0.00776183
      0.95926978	      0.06159051	     -7.79240522	     -0.00000000	      0.00771052
      0.95940674	      0.07375061	     -7.75442004	     -0.00000000	      0.00766039
      0.95954370	      0.08585967	     -7.71657072	     -0.00000000	      0.00760965
      0.95972395	      0.10152824	     -7.66702367	     -0.00000000	      0.00754352
      0.95987848	      0.11491273	     -7.62472647	     -0.00000000	      0.00748584
      0.96003302	      0.12797247	     -7.58268392	     -0.00000000	      0.00742956
      0.96018755	      0.14107782	     -7.54077768	     -0.00000000	      0.00737169
      0.96032478	      0.15241147	     -7.50378668	     -0.00000000	      0.00732177
      0.96046201	      0.16375854	     -7.46690980	     -0.00000000	      0.00727080
      0.96064008	      0.17817738	     -7.41933086	     -0.00000000	      0.00720579
      0.96077667	      0.18925301	     -7.38296617	     -0.00000000	      0.00715476
      0.96091325	      0.20008000	     -7.34679714	     -0.00000000	      0.00710488
      0.96104984	      0.21086976	     -7.31075614	     -0.00000000	      0.00705443
      0.96122877	      0.22475667	     -7.26379523	     -0.00000000	      0.00698907
      0.96137889	      0.23638534	     -7.22455743	     -0.00000000	      0.00693331
      0.96152900	      0.24772395	     -7.18555131	     -0.00000000	      0.00687891
      0.96167912	      0.25910249	     -7.14667128	     -0.00000000	      0.00682321
      0.96182924	      0.27018137	     -7.10802526	     -0.00000000	      0.00676899
      0.96197935	      0.28131900	     -7.06949859	     -0.00000000	      0.00671334
      0.96212947	      0.29214048	     -7.03121046	     -0.00000000	      0.00665933
      0.96227958	      0.30304716	     -6.99303249	     -0.00000000	      0.00660371
      0.96242970	      0.31361232	     -6.95510040	     -0.00000000	      0.00654997
      0.96257981	      0.32429924	     -6.91726604	     -0.00000000	      0.00649435
      0.96271064	      0.33331738	     -6.88449774	     -0.00000000	      0.00644756
      0.96284147	      0.34237911	     -6.85181872	     -0.00000000	      0.00639977
      0.96302013	      0.35449139	     -6.80744328	     -0.00000000	      0.00633560
      0.96315556	      0.36370263	     -6.77392192	     -0.00000000	      0.00628592
      0.96329100	      0.37268869	     -6.74058204	     -0.00000000	      0.00623741
      0.96342643	      0.38166184	     -6.70735562	     -0.00000000	      0.00618833
      0.96360240	      0.39309780	     -6.66441794	     -0.00000000	      0.00612542
      0.96374631	      0.40246366	     -6.62943471	     -0.00000000	      0.00607305
      0.96389023	      0.41158094	     -6.59465317	     -0.00000000	      0.00602199
      0.96403414	      0.42073493	     -6.55998189	     -0.00000000	      0.00596994
      0.96417805	      0.42967350	     -6.52550100	     -0.00000000	      0.00591894
      0.96432197	      0.43862497	     -6.49113726	     -0.00000000	      0.00586716
      0.96446588	      0.44738501	     -6.45695555	     -0.00000000	      0.00581626
      0.96460979	      0.45614165	     -6.42289546	     -0.00000000	      0.00576473
      0.96476914	      0.46562383	     -6.38539051	     -0.00000000	      0.00570864
      0.96492849	      0.47515988	     -6.34801521	     -0.00000000	      0.00565133
      0.96505409	      0.48242699	     -6.31873885	     -0.00000000	      0.00560764
      0.96517969	      0.48974854	     -6.28953579	     -0.00000000	      0.00556304
      0.96536358	      0.50023267	     -6.24701742	     -0.00000000	      0.00549879
      0.96549277	      0.50764517	     -6.21724738	     -0.00000000	      0.00545268
      0.96562196	      0.51486472	     -6.18763399	     -0.00000000	      0.00540766
      0.96578281	      0.52383821	     -6.15090011	     -0.00000000	      0.00535107
      0.96593622	      0.53222109	     -6.11605794	     -0.00000000	      0.00529785
      0.96608963	      0.54063120	     -6.08133974	     -0.00000000	      0.00524375
      0.96624304	      0.54876901	     -6.04684077	     -0.00000000	      0.00519123
      0.96637216	      0.55573580	     -6.01786777	     -0.00000000	      0.00514557
      0.96650129	      0.56249250	     -5.98905498	     -0.00000000	      0.00510119
      0.96663041	      0.56925676	     -5.96033258	     -0.00000000	      0.00505630
      0.96681034	      0.57849047	     -5.92052654	     -0.00000000	      0.00499460
      0.96694623	      0.58550340	     -5.89056723	     -0.00000000	      0.00494713
      0.96708213	      0.59231459	     -5.86077415	     -0.00000000	      0.00490084
      0.96721802	      0.59915371	     -5.83107355	     -0.00000000	      0.00485387
      0.96739386	      0.60776592	     -5.79286810	     -0.00000000	      0.00479435
      0.96751493	      0.61378524	     -5.76663368	     -0.00000000	      0.00475220
      0.96763599	      0.61962813	     -5.74053533	     -0.00000000	      0.00471114
      0.96780186	      0.62760850	     -5.70491553	     -0.00000000	      0.00465453
      0.96796179	      0.63516161	     -5.67075501	     -0.00000000	      0.00460049
      0.96812173	      0.64273882	     -5.63672434	     -0.00000000	      0.00454567
      0.96825231	      0.64872192	     -5.60910761	     -0.00000000	      0.00450214
      0.96838288	      0.65477078	     -5.58156089	     -0.00000000	      0.00445769
      0.96854858	      0.66224063	     -5.54680147	     -0.00000000	      0.00440243
      0.96868079	      0.66827499	     -5.51914723	     -0.00000000	      0.00435730
      0.96881300	      0.67411459	     -5.49164765	     -0.00000000	      0.00431338
      0.96894522	      0.67998769	     -5.46422941	     -0.00000000	      0.00426882
      0.96912353	      0.68768931	     -5.42746616	     -0.00000000	      0.00420993
      0.96924206	      0.69290311	     -5.40309060	     -0.00000000	      0.00416966
      0.96936059	      0.69795230	     -5.37884090	     -0.00000000	      0.00413043
      0.96952745	      0.70504169	     -5.34483245	     -0.00000000	      0.00407488
      0.96968715	      0.71170028	     -5.31245809	     -0.00000000	      0.00402223
      0.96984685	      0.71839237	     -5.28020440	     -0.00000000	      0.00396881
      0.96997478	      0.72355941	     -5.25452566	     -0.00000000	      0.00392723
      0.97010270	      0.72879968	     -5.22890715	     -0.00000000	      0.00388475
      0.97026769	      0.73536816	     -5.19604986	     -0.00000000	      0.00383104
      0.97039894	      0.74067243	     -5.16998358	     -0.00000000	      0.00378732
      0.97053020	      0.74579042	     -5.14406407	     -0.00000000	      0.00374479
      0.97066145	      0.75095193	     -5.11821746	     -0.00000000	      0.00370159
      0.97083493	      0.75757033	     -5.08425395	     -0.00000000	      0.00364567
      0.97095409	      0.76221530	     -5.06098166	     -0.00000000	      0.00360615
      0.97107324	      0.76669962	     -5.03783158	     -0.00000000	      0.00356768
      0.97123544	      0.77280593	     -5.00643111	     -0.00000000	      0.00351491
      0.97138905	      0.77846259	     -4.97685524	     -0.00000000	      0.00346554
      0.97154265	      0.78417899	     -4.94737648	     -0.00000000	      0.00341529
      0.97167005	      0.78872765	     -4.92307659	     -0.00000000	      0.00337487
      0.97179744	      0.79336071	     -4.89882903	     -0.00000000	      0.00333350
      0.97195714	      0.79898815	     -4.86860305	     -0.00000000	      0.00328273
      0.97208920	      0.80372819	     -4.84367459	     -0.00000000	      0.00323973
      0.97222125	      0.80828129	     -4.81889033	     -0.00000000	      0.00319797
      0.97235331	      0.81289922	     -4.79416929	     -0.00000000	      0.00315540
      0.97251477	      0.81835220	     -4.76412020	     -0.00000000	      0.00310456
      0.97263830	      0.82263022	     -4.74117819	     -0.00000000	      0.00306453
      0.97276184	      0.82674089	     -4.71836249	     -0.00000000	      0.00302562
      0.97291374	      0.83183474	     -4.69039664	     -0.00000000	      0.00297715
      0.97305816	      0.83653779	     -4.66395203	     -0.00000000	      0.00293187
      0.97320259	      0.84132553	     -4.63757845	     -0.00000000	      0.00288560
      0.97334701	      0.84588037	     -4.61137729	     -0.00000000	      0.00284092
      0.97347046	      0.84992457	     -4.58901121	     -0.00000000	      0.00280126
      0.97359390	      0.85378962	     -4.56677344	     -0.00000000	      0.00276283
      0.97371734	      0.85769415	     -4.54459367	     -0.00000000	      0.00272387
      0.97390437	      0.86342427	     -4.51118317	     -0.00000000	      0.00266594
      0.97401454	      0.86690686	     -4.49154261	     -0.00000000	      0.00263071
      0.97412472	      0.87025014	     -4.47200233	     -0.00000000	      0.00259645
      0.97429827	      0.87550000	     -4.44133964	     -0.00000000	      0.00254229
      0.97442104	      0.87917042	     -4.41974403	     -0.00000000	      0.00250407
      0.97466987	      0.88642456	     -4.37624501	     -0.00000000	      0.00242751
      0.97476656	      0.88934322	     -4.35938528	     -0.00000000	      0.00239673
      0.97488895	      0.89287837	     -4.33815566	     -0.00000000	      0.00235888
      0.97510182	      0.89896485	     -4.30141035	     -0.00000000	      0.00229310
      0.97533057	      0.90548289	     -4.26215615	     -0.00000000	      0.00222196
      0.97543466	      0.90830460	     -4.24441585	     -0.00000000	      0.00219054
      0.97556158	      0.91182350	     -4.22282553	     -0.00000000	      0.00215141
      0.97574051	      0.91666470	     -4.19254360	     -0.00000000	      0.00209688
      0.97586752	      0.92017112	     -4.17111129	     -0.00000000	      0.00205736
      0.97599453	      0.92352520	     -4.14979788	     -0.00000000	      0.00201889
      0.97612155	      0.92693289	     -4.12853700	     -0.00000000	      0.00197979
      0.97629122	      0.93131271	     -4.10029871	     -0.00000000	      0.00192867
      0.97640544	      0.93437530	     -4.08132222	     -0.00000000	      0.00189313
      0.97651965	      0.93729538	     -4.06244718	     -0.00000000	      0.00185860
      0.97667915	      0.94139653	     -4.03617455	     -0.00000000	      0.00180994
      0.97682671	      0.94508691	     -4.01199869	     -0.00000000	      0.00176550
      0.97697427	      0.94886417	     -3.98788674	     -0.00000000	      0.00172011
      0.97709720	      0.95183337	     -3.96792561	     -0.00000000	      0.00168355
      0.97722013	      0.95490500	     -3.94799479	     -0.00000000	      0.00164600
      0.97737243	      0.95855593	     -3.92343879	     -0.00000000	      0.00160049
      0.97750255	      0.96177623	     -3.90250292	     -0.00000000	      0.00156059
      0.97763267	      0.96481939	     -3.88169384	     -0.00000000	      0.00152195
      0.97776279	      0.96796292	     -3.86092219	     -0.00000000	      0.00148230
      0.97789291	      0.97096767	     -3.84026445	     -0.00000000	      0.00144361
      0.97802303	      0.97404175	     -3.81965355	     -0.00000000	      0.00140417
      0.97818044	      0.97758409	     -3.79486973	     -0.00000000	      0.00135766
      0.97829592	      0.98031137	     -3.77670851	     -0.00000000	      0.00132232
      0.97841141	      0.98289161	     -3.75864825	     -0.00000000	      0.00128805
      0.97856378	      0.98633992	     -3.73488767	     -0.00000000	      0.00124226
      0.97870566	      0.98944063	     -3.71288083	     -0.00000000	      0.00120030
      0.97884755	      0.99264176	     -3.69092183	     -0.00000000	      0.00115733
      0.97897216	      0.99527692	     -3.67175864	     -0.00000000	      0.00112085
      0.97909677	      0.99802537	     -3.65262031	     -0.00000000	      0.00108330
      0.97922138	      1.00065685	     -3.63358057	     -0.00000000	      0.00104654
      0.97937472	      1.00396297	     -3.61021314	     -0.00000000	      0.00100056
      0.97950477	      1.00662540	     -3.59051163	     -0.00000000	      0.00096252
      0.97963482	      1.00939965	     -3.57083980	     -0.00000000	      0.00092342
      0.97976488	      1.01202297	     -3.55128177	     -0.00000000	      0.00088538
      0.97989493	      1.01474106	     -3.53175835	     -0.00000000	      0.00084641
      0.98002498	      1.01732380	     -3.51234319	     -0.00000000	      0.00080838
      0.98015503	      1.01998867	     -3.49296614	     -0.00000000	      0.00076952
      0.98028508	      1.02252992	     -3.47369305	     -0.00000000	      0.00073151
      0.98041513	      1.02514404	     -3.45446050	     -0.00000000	      0.00069275
      0.98054519	      1.02764323	     -3.43532858	     -0.00000000	      0.00065477
      0.98067524	      1.03020873	     -3.41623877	     -0.00000000	      0.00061609
      0.98083228	      1.03313147	     -3.39332773	     -0.00000000	      0.00057061
      0.98094258	      1.03532420	     -3.37724567	     -0.00000000	      0.00053740
      0.98105288	      1.03737734	     -3.36125351	     -0.00000000	      0.00050521
      0.98120848	      1.04031048	     -3.33875795	     -0.00000000	      0.00045932
      0.98135198	      1.04292275	     -3.31811934	     -0.00000000	      0.00041756
      0.98149549	      1.04563864	     -3.29752263	     -0.00000000	      0.00037478
      0.98161404	      1.04771027	     -3.28061923	     -0.00000000	      0.00034070
      0.98173259	      1.04989291	     -3.26373101	     -0.00000000	      0.00030560
      0.98188108	      1.05248867	     -3.24269466	     -0.00000000	      0.00026258
      0.98200942	      1.05483801	     -3.22454179	     -0.00000000	      0.00022439
      0.98213776	      1.05701568	     -3.20650295	     -0.00000000	      0.00018745
      0.98226610	      1.05931687	     -3.18848298	     -0.00000000	      0.00014937
      0.98239444	      1.06146288	     -3.17057124	     -0.00000000	      0.00011241
      0.98252278	      1.06371882	     -3.15268224	     -0.00000000	      0.00007442
      0.98265112	      1.06583192	     -3.13489700	     -0.00000000	      0.00003745
      0.98277947	      1.06804504	     -3.11713717	     -0.00000000	     -0.00000047
      0.98290781	      1.07012435	     -3.09947770	     -0.00000000	     -0.00003743
      0.98303615	      1.07229676	     -3.08184536	     -0.00000000	     -0.00007529
      0.98316449	      1.07434166	     -3.06431086	     -0.00000000	     -0.00011225
      0.98329283	      1.07647523	     -3.04680442	     -0.00000000	     -0.00015006
      0.98342117	      1.07848524	     -3.02939405	     -0.00000000	     -0.00018699
      0.98354951	      1.08058170	     -3.01201195	     -0.00000000	     -0.00022477
      0.98367785	      1.08255643	     -2.99472484	     -0.00000000	     -0.00026168
      0.98380619	      1.08461745	     -2.97746556	     -0.00000000	     -0.00029943
      0.98393454	      1.08655652	     -2.96030084	     -0.00000000	     -0.00033632
      0.98406288	      1.08858374	     -2.94316286	     -0.00000000	     -0.00037405
      0.98419122	      1.09048675	     -2.92611968	     -0.00000000	     -0.00041091
      0.98431956	      1.09248184	     -2.90910147	     -0.00000000	     -0.00044864
      0.98444790	      1.09434829	     -2.89217901	     -0.00000000	     -0.00048545
      0.98457624	      1.09631305	     -2.87527902	     -0.00000000	     -0.00052319
      0.98470458	      1.09814224	     -2.85847653	     -0.00000000	     -0.00055996
      0.98483292	      1.10007865	     -2.84169315	     -0.00000000	     -0.00059773
      0.98496126	      1.10186967	     -2.82500994	     -0.00000000	     -0.00063443
      0.98508961	      1.10377999	     -2.80834147	     -0.00000000	     -0.00067224
      0.98521795	      1.10553154	     -2.79177700	     -0.00000000	     -0.00070888
      0.98534629	      1.10741842	     -2.77522162	     -0.00000000	     -0.00074674
      0.98547463	      1.10912870	     -2.75877549	     -0.00000000	     -0.00078329
      0.98560297	      1.11099539	     -2.74233120	     -0.00000000	     -0.00082124
      0.98573131	      1.11266190	     -2.72600326	     -0.00000000	     -0.00085769
      0.98585965	      1.11451244	     -2.70966778	     -0.00000000	     -0.00089575
      0.98598799	      1.11613168	     -2.69345821	     -0.00000000	     -0.00093205
      0.98611633	      1.11797130	     -2.67722892	     -0.00000000	     -0.00097027
      0.98622958	      1.11937958	     -2.66302002	     -0.00000000	     -0.00100235
      0.98634283	      1.12091559	     -2.64880953	     -0.00000000	     -0.00103556
      0.98648619	      1.12273678	     -2.63091621	     -0.00000000	     -0.00107673
      0.98662955	      1.12469977	     -2.61303999	     -0.00000000	     -0.00111921
      0.98673504	      1.12595546	     -2.59998700	     -0.00000000	     -0.00114903
      0.98684052	      1.12732537	     -2.58693090	     -0.00000000	     -0.00117985
      0.98700062	      1.12930302	     -2.56721268	     -0.00000000	     -0.00122597
      0.98712696	      1.13095014	     -2.55167787	     -0.00000000	     -0.00126319
      0.98725331	      1.13244297	     -2.53624035	     -0.00000000	     -0.00129928
      0.98737965	      1.13406766	     -2.52080775	     -0.00000000	     -0.00133656
      0.98750600	      1.13552859	     -2.50547505	     -0.00000000	     -0.00137261
      0.98763234	      1.13713302	     -2.49014307	     -0.00000000	     -0.00140995
      0.98775869	      1.13856061	     -2.47491476	     -0.00000000	     -0.00144597
      0.98788503	      1.14014734	     -2.45968169	     -0.00000000	     -0.00148339
      0.98801138	      1.14153970	     -2.44455750	     -0.00000000	     -0.00151935
      0.98813772	      1.14311176	     -2.42942149	     -0.00000000	     -0.00155688
      0.98826406	      1.14446639	     -2.41440135	     -0.00000000	     -0.00159275
      0.98839041	      1.14602755	     -2.39936030	     -0.00000000	     -0.00163042
      0.98851675	      1.14734106	     -2.38444442	     -0.00000000	     -0.00166619
      0.98862995	      1.14871382	     -2.37105555	     -0.00000000	     -0.00169992
      0.98874315	      1.14992879	     -2.35775363	     -0.00000000	     -0.00173246
      0.98885636	      1.15121183	     -2.34446573	     -0.00000000	     -0.00176565
      0.98901926	      1.15293838	     -2.32544510	     -0.00000000	     -0.00181259
      0.98912918	      1.15421460	     -2.31261662	     -0.00000000	     -0.00184527
      0.98923910	      1.15536854	     -2.29986094	     -0.00000000	     -0.00187704
      0.98938503	      1.15696751	     -2.28295618	     -0.00000000	     -0.00191990
      0.98951335	      1.15827372	     -2.26817096	     -0.00000000	     -0.00195690
      0.98964168	      1.15969380	     -2.25339389	     -0.00000000	     -0.00199494
      0.98977001	      1.16094642	     -2.23871542	     -0.00000000	     -0.00203173
      0.98989833	      1.16238105	     -2.22402270	     -0.00000000	     -0.00207011
      0.99001075	      1.16344382	     -2.21125023	     -0.00000000	     -0.00210226
      0.99012317	      1.16463579	     -2.19846989	     -0.00000000	     -0.00213554
      0.99026188	      1.16598345	     -2.18278596	     -0.00000000	     -0.00217572
      0.99040060	      1.16747768	     -2.16710568	     -0.00000000	     -0.00221723
      0.99050550	      1.16842322	     -2.15534089	     -0.00000000	     -0.00224722
      0.99061040	      1.16948649	     -2.14356698	     -0.00000000	     -0.00227823
      0.99076290	      1.17093387	     -2.12653355	     -0.00000000	     -0.00232265
      0.99087170	      1.17203337	     -2.11439622	     -0.00000000	     -0.00301475
      0.99098050	      1.17305672	     -2.10231404	     -0.00000000	     -0.01224477
      0.99114380	      1.17463492	     -2.08422457	     -0.00000000	     -0.04510003
      0.99126453	      1.17570505	     -2.07092667	     -0.00000000	     -0.08317264
      0.99138527	      1.17684972	     -2.05764499	     -0.00000000	     -0.13217395
      0.99150600	      1.17788280	     -2.04444119	     -0.00000000	     -0.19140199
      0.99162674	      1.17896411	     -2.03126576	     -0.00000000	     -0.26017604
      0.99177948	      1.18015347	     -2.01472175	     -0.00000000	     -0.35984243
      0.99188260	      1.18107426	     -2.00355906	     -0.00000000	     -0.43455281
      0.99198572	      1.18184940	     -1.99248114	     -0.00000000	     -0.51483389
      0.99213580	      1.18298889	     -1.97642618	     -0.00000000	     -0.64093913
      0.99226828	      1.18387213	     -1.96236724	     -0.00000000	     -0.76070113
      0.99240077	      1.18482822	     -1.94835912	     -0.00000000	     -0.88774661
      0.99251594	      1.18546370	     -1.93630885	     -0.00000000	     -1.00368120
      0.99263111	      1.18619295	     -1.92429070	     -0.00000000	     -1.12439653
      0.99274628	      1.18678360	     -1.91238250	     -0.00000000	     -1.24961092
      0.99288969	      1.18755727	     -1.89763757	     -0.00000000	     -1.41145306
      0.99300791	      1.18802191	     -1.88562138	     -0.00000000	     -1.54954779
      0.99312614	      1.18856835	     -1.87365760	     -0.00000000	     -1.69166609
      0.99324436	      1.18895416	     -1.86182749	     -0.00000000	     -1.83765058
      0.99336259	      1.18937834	     -1.85006991	     -0.00000000	     -1.98737728
      0.99350820	      1.18970022	     -1.83577407	     -0.00000000	     -2.17679000
      0.99361568	      1.19002888	     -1.82528175	     -0.00000000	     -2.32006059
      0.99372316	      1.19019047	     -1.81492096	     -0.00000000	     -2.46623228
      0.99386313	      1.19042006	     -1.80154087	     -0.00000000	     -2.66091935
      0.99400311	      1.19044758	     -1.78836551	     -0.00000000	     -2.86046918
      0.99410908	      1.19057634	     -1.77845209	     -0.00000000	     -3.01477121
      0.99421504	      1.19053492	     -1.76867770	     -0.00000000	     -3.17187462
      0.99435520	      1.19049585	     -1.75587652	     -0.00000000	     -3.38400625
      0.99448221	      1.19030735	     -1.74445736	     -0.00000000	     -3.58056352
      0.99460923	      1.19019139	     -1.73314386	     -0.00000000	     -3.78127022
      0.99473625	      1.18982954	     -1.72204125	     -0.00000000	     -3.98617861
      0.99484525	      1.18965503	     -1.71257680	     -0.00000000	     -4.16541072
      0.99495424	      1.18929461	     -1.70327242	     -0.00000000	     -4.34781832
      0.99508669	      1.18889765	     -1.69208975	     -0.00000000	     -4.57380181
      0.99521914	      1.18831338	     -1.68111966	     -0.00000000	     -4.80460015
      0.99533216	      1.18791496	     -1.67184776	     -0.00000000	     -5.00541656
      0.99544519	      1.18732928	     -1.66274997	     -0.00000000	     -5.20982597
      0.99555822	      1.18679029	     -1.65375198	     -0.00000000	     -5.41786744
      0.99570339	      1.18591818	     -1.64242283	     -0.00000000	     -5.69046764
      0.99581403	      1.18533176	     -1.63389369	     -0.00000000	     -5.90231397
      0.99592467	      1.18457734	     -1.62553209	     -0.00000000	     -6.11773352
      0.99605848	      1.18371308	     -1.61555580	     -0.00000000	     -6.38309214
      0.99619230	      1.18264102	     -1.60581495	     -0.00000000	     -6.65374242
      0.99629747	      1.18192524	     -1.59823731	     -0.00000000	     -6.87018992
      0.99640264	      1.18104201	     -1.59081900	     -0.00000000	     -7.08993006
      0.99654000	      1.17991987	     -1.58127969	     -0.00000000	     -7.38188912
      0.99666541	      1.17875120	     -1.57277450	     -0.00000000	     -7.65339000
      0.99679083	      1.17767050	     -1.56439278	     -0.00000000	     -7.92958959
      0.99691625	      1.17635460	     -1.55623939	     -0.00000000	     -8.21047742
      0.99702395	      1.17537214	     -1.54931153	     -0.00000000	     -8.45544281
      0.99713166	      1.17421431	     -1.54255326	     -0.00000000	     -8.70384658
      0.99726294	      1.17285820	     -1.53445135	     -0.00000000	     -9.01124031
      0.99739422	      1.17132958	     -1.52657345	     -0.00000000	     -9.32369334
      0.99750539	      1.17014953	     -1.51999697	     -0.00000000	     -9.59222311
      0.99761656	      1.16879672	     -1.51359710	     -0.00000000	     -9.86433106
      0.99772773	      1.16749929	     -1.50730019	     -0.00000000	    -10.13999336
      0.99787360	      1.16563889	     -1.49927185	     -0.00000000	    -10.50704393
      0.99798257	      1.16433937	     -1.49338119	     -0.00000000	    -10.78514314
      0.99809153	      1.16288778	     -1.48765534	     -0.00000000	    -11.06655344
      0.99822504	      1.16117188	     -1.48077694	     -0.00000000	    -11.41581984
      0.99835855	      1.15926600	     -1.47413285	     -0.00000000	    -11.76993934
      0.99846128	      1.15794248	     -1.46909204	     -0.00000000	    -12.04566928
      0.99856401	      1.15646604	     -1.46420242	     -0.00000000	    -12.32419693
      0.99870203	      1.15452624	     -1.45777823	     -0.00000000	    -12.70277941
      0.99882700	      1.15264967	     -1.45215789	     -0.00000000	    -13.04978840
      0.99895197	      1.15087653	     -1.44665308	     -0.00000000	    -13.40075560
      0.99907693	      1.14888079	     -1.44136838	     -0.00000000	    -13.75560835
      0.99918160	      1.14737635	     -1.43700176	     -0.00000000	    -14.05575866
      0.99928627	      1.14571320	     -1.43278936	     -0.00000000	    -14.35854487
      0.99941865	      1.14367356	     -1.42758762	     -0.00000000	    -14.74522267
      0.99955103	      1.14148669	     -1.42259631	     -0.00000000	    -15.13596619
      0.99965976	      1.13981798	     -1.41857662	     -0.00000000	    -15.45988605
      0.99976850	      1.13799571	     -1.41471503	     -0.00000000	    -15.78644082
      0.99987723	      1.13623440	     -1.41094160	     -0.00000000	    -16.11558547
      1.00002720	      1.13367248	     -1.40595560	     -0.00000000	    -16.57371802
      1.00013291	      1.13196966	     -1.40252913	     -0.00000000	    -16.89949610
      1.00023863	      1.13013530	     -1.39924488	     -0.00000000	    -17.22756354
      1.00037431	      1.12785024	     -1.39515233	     -0.00000000	    -17.65191428
      1.00050999	      1.12539850	     -1.39127533	     -0.00000000	    -18.07986728
      1.00060922	      1.12376253	     -1.38849094	     -0.00000000	    -18.39505291
      1.00070844	      1.12198895	     -1.38583608	     -0.00000000	    -18.71207614
      1.00084939	      1.11952009	     -1.38219324	     -0.00000000	    -19.16553519
      1.00097539	      1.11722146	     -1.37910936	     -0.00000000	    -19.57387706
      1.00110140	      1.11503877	     -1.37612152	     -0.00000000	    -19.98497131
      1.00121171	      1.11296269	     -1.37366762	     -0.00000000	    -20.34707772
      1.00132202	      1.11101487	     -1.37127272	     -0.00000000	    -20.71118917
      1.00143233	      1.10896218	     -1.36901124	     -0.00000000	    -21.07725226
      1.00156948	      1.10650095	     -1.36630784	     -0.00000000	    -21.53500682
      1.00168249	      1.10434325	     -1.36423529	     -0.00000000	    -21.91436565
      1.00179551	      1.10230939	     -1.36222411	     -0.00000000	    -22.29561521
      1.00190852	      1.10015970	     -1.36035071	     -0.00000000	    -22.67870047
      1.00202153	      1.09809040	     -1.35855072	     -0.00000000	    -23.06357673
      1.00216207	      1.09538161	     -1.35649337	     -0.00000000	    -23.54458809
      1.00226490	      1.09353427	     -1.35503962	     -0.00000000	    -23.89822535
      1.00236774	      1.09156035	     -1.35370643	     -0.00000000	    -24.25321656
      1.00250244	      1.08905282	     -1.35205414	     -0.00000000	    -24.72021002
      1.00263714	      1.08641095	     -1.35057895	     -0.00000000	    -25.18939159
      1.00273806	      1.08458693	     -1.34951010	     -0.00000000	    -25.54230953
      1.00283898	      1.08263380	     -1.34855634	     -0.00000000	    -25.89638069
      1.00297437	      1.08008871	     -1.34736657	     -0.00000000	    -26.37314372
      1.00309674	      1.07770043	     -1.34643079	     -0.00000000	    -26.80571867
      1.00321910	      1.07544266	     -1.34555699	     -0.00000000	    -27.23983926
      1.00334147	      1.07299497	     -1.34484746	     -0.00000000	    -27.67544539
      1.00344480	      1.07111448	     -1.34426721	     -0.00000000	    -28.04442899
      1.00354813	      1.06909366	     -1.34380404	     -0.00000000	    -28.41440548
      1.00367660	      1.06667546	     -1.34329670	     -0.00000000	    -28.87570954
      1.00380506	      1.06414070	     -1.34293529	     -0.00000000	    -29.33844947
      1.00391325	      1.06215476	     -1.34266577	     -0.00000000	    -29.72923816
      1.00402144	      1.06003046	     -1.34251591	     -0.00000000	    -30.12097312
      1.00412963	      1.05799745	     -1.34241064	     -0.00000000	    -30.51362946
      1.00427048	      1.05524034	     -1.34241893	     -0.00000000	    -31.02612845
      1.00437567	      1.05331130	     -1.34246294	     -0.00000000	    -31.40985975
      1.00448087	      1.05126087	     -1.34261369	     -0.00000000	    -31.79436312
      1.00461041	      1.04883752	     -1.34285810	     -0.00000000	    -32.26887842
      1.00473996	      1.04627724	     -1.34324662	     -0.00000000	    -32.74447696
      1.00484104	      1.04444793	     -1.34356378	     -0.00000000	    -33.11631974
      1.00494212	      1.04249094	     -1.34398154	     -0.00000000	    -33.48876970
      1.00507368	      1.04003291	     -1.34458424	     -0.00000000	    -33.97440412
      1.00519450	      1.03769033	     -1.34525167	     -0.00000000	    -34.42120760
      1.00531532	      1.03548922	     -1.34595493	     -0.00000000	    -34.86878253
      1.00543613	      1.03310395	     -1.34679827	     -0.00000000	    -35.31708387
      1.00553885	      1.03126809	     -1.34751573	     -0.00000000	    -35.69879236
      1.00564157	      1.02929589	     -1.34833410	     -0.00000000	    -36.08098076
      1.00576824	      1.02696590	     -1.34938762	     -0.00000000	    -36.55294605
      1.00589492	      1.02452565	     -1.35056112	     -0.00000000	    -37.02557679
      1.00600265	      1.02260439	     -1.35157480	     -0.00000000	    -37.42802713
      1.00611038	      1.02054771	     -1.35269173	     -0.00000000	    -37.83090899
      1.00621811	      1.01859103	     -1.35383511	     -0.00000000	    -38.23420899
      1.00635553	      1.01598787	     -1.35541252	     -0.00000000	    -38.74922498
      1.00646046	      1.01413693	     -1.35663556	     -0.00000000	    -39.14288311
      1.00656539	      1.01216569	     -1.35795122	     -0.00000000	    -39.53686727
      1.00669247	      1.00988882	     -1.35957991	     -0.00000000	    -40.01442778
      1.00681955	      1.00747927	     -1.36132836	     -0.00000000	    -40.49240945
      1.00692086	      1.00572988	     -1.36272114	     -0.00000000	    -40.87374938
      1.00702216	      1.00385395	     -1.36420251	     -0.00000000	    -41.25532022
      1.00715074	      1.00157155	     -1.36611870	     -0.00000000	    -41.73994204
      1.00727933	      0.99917879	     -1.36814555	     -0.00000000	    -42.22488430
      1.00738289	      0.99741036	     -1.36978046	     -0.00000000	    -42.61567291
      1.00748644	      0.99551572	     -1.37150364	     -0.00000000	    -43.00663265
      1.00761226	      0.99332370	     -1.37362474	     -0.00000000	    -43.48182432
      1.00773807	      0.99101073	     -1.37585337	     -0.00000000	    -43.95722229
      1.00784181	      0.98926839	     -1.37768855	     -0.00000000	    -44.34936986
      1.00794555	      0.98739717	     -1.37961084	     -0.00000000	    -44.74162387
      1.00807011	      0.98526341	     -1.38194164	     -0.00000000	    -45.21271232
      1.00819466	      0.98300947	     -1.38437532	     -0.00000000	    -45.68391245
      1.00829944	      0.98127775	     -1.38641833	     -0.00000000	    -46.08036221
      1.00840421	      0.97941483	     -1.38854804	     -0.00000000	    -46.47685868
      1.00850899	      0.97764155	     -1.39069255	     -0.00000000	    -46.87339732
      1.00865171	      0.97513149	     -1.39371386	     -0.00000000	    -47.41355874
      1.00875367	      0.97347048	     -1.39587823	     -0.00000000	    -47.79948334
      1.00885563	      0.97169830	     -1.39811864	     -0.00000000	    -48.18539822
      1.00898521	      0.96954781	     -1.40099030	     -0.00000000	    -48.67584016
      1.00911479	      0.96726808	     -1.40396709	     -0.00000000	    -49.16622572
      1.00921163	      0.96573935	     -1.40617602	     -0.00000000	    -49.53266822
      1.00930848	      0.96408967	     -1.40845870	     -0.00000000	    -49.89905442
      1.00944154	      0.96190770	     -1.41162363	     -0.00000000	    -50.40237910
      1.00956177	      0.95986668	     -1.41456083	     -0.00000000	    -50.85703520
      1.00968200	      0.95796862	     -1.41750345	     -0.00000000	    -51.31156700
      1.00978909	      0.95613246	     -1.42021470	     -0.00000000	    -51.71630836
      1.00989618	      0.95444569	     -1.42291780	     -0.00000000	    -52.12092687
      1.01000327	      0.95266418	     -1.42569134	     -0.00000000	    -52.52539943
      1.01013228	      0.95063916	     -1.42904552	     -0.00000000	    -53.01242768
      1.01024137	      0.94881093	     -1.43196361	     -0.00000000	    -53.42408600
      1.01035046	      0.94712695	     -1.43487511	     -0.00000000	    -53.83556502
      1.01045955	      0.94533828	     -1.43786022	     -0.00000000	    -54.24684098
      1.01056864	      0.94365100	     -1.44085188	     -0.00000000	    -54.65791170
      1.01070164	      0.94147686	     -1.44458967	     -0.00000000	    -55.15873899
      1.01080194	      0.93998681	     -1.44739825	     -0.00000000	    -55.53623806
      1.01090224	      0.93837903	     -1.45027730	     -0.00000000	    -55.91352287
      1.01102997	      0.93643246	     -1.45395741	     -0.00000000	    -56.39365973
      1.01115770	      0.93436550	     -1.45772808	     -0.00000000	    -56.87341990
      1.01125601	      0.93294239	     -1.46061081	     -0.00000000	    -57.24242900
      1.01135432	      0.93139753	     -1.46356298	     -0.00000000	    -57.61119367
      1.01148301	      0.92946965	     -1.46744196	     -0.00000000	    -58.09354887
      1.01160005	      0.92763552	     -1.47103969	     -0.00000000	    -58.53182210
      1.01171708	      0.92594607	     -1.47463213	     -0.00000000	    -58.96972562
      1.01183412	      0.92408309	     -1.47832191	     -0.00000000	    -59.40722991
      1.01193563	      0.92265758	     -1.48149385	     -0.00000000	    -59.78639822
      1.01203714	      0.92109672	     -1.48474012	     -0.00000000	    -60.16524766
      1.01213866	      0.91961825	     -1.48799006	     -0.00000000	    -60.54378131
      1.01228399	      0.91741452	     -1.49272346	     -0.00000000	    -61.08514035
      1.01238398	      0.91602402	     -1.49597496	     -0.00000000	    -61.45720278
      1.01248397	      0.91452636	     -1.49928993	     -0.00000000	    -61.82892177
      1.01261348	      0.91268519	     -1.50359381	     -0.00000000	    -62.30983372
      1.01274298	      0.91070765	     -1.50798944	     -0.00000000	    -62.79014243
      1.01283574	      0.90947129	     -1.51110875	     -0.00000000	    -63.13381934
      1.01292850	      0.90811433	     -1.51429121	     -0.00000000	    -63.47716963
      1.01306467	      0.90619593	     -1.51898268	     -0.00000000	    -63.98062642
      1.01318525	      0.90443695	     -1.52319921	     -0.00000000	    -64.42581823
      1.01330583	      0.90281699	     -1.52741068	     -0.00000000	    -64.87044021
      1.01340932	      0.90128014	     -1.53110442	     -0.00000000	    -65.25157453
      1.01351281	      0.89988549	     -1.53478121	     -0.00000000	    -65.63227438
      1.01361630	      0.89841077	     -1.53851287	     -0.00000000	    -66.01251930
      1.01375035	      0.89660633	     -1.54335501	     -0.00000000	    -66.50437213
      1.01385703	      0.89506391	     -1.54727709	     -0.00000000	    -66.89521547
      1.01396370	      0.89365572	     -1.55118596	     -0.00000000	    -67.28556150
      1.01407038	      0.89215347	     -1.55515539	     -0.00000000	    -67.67538870
      1.01417706	      0.89073680	     -1.55912705	     -0.00000000	    -68.06469973
      1.01431404	      0.88880658	     -1.56430678	     -0.00000000	    -68.56383503
      1.01441049	      0.88759090	     -1.56793661	     -0.00000000	    -68.91473976
      1.01450693	      0.88626275	     -1.57162698	     -0.00000000	    -69.26519137
      1.01463769	      0.88454982	     -1.57664020	     -0.00000000	    -69.73960316
      1.01475205	      0.88297235	     -1.58108651	     -0.00000000	    -70.15382868
      1.01486642	      0.88152986	     -1.58552257	     -0.00000000	    -70.56740778
      1.01498078	      0.87993313	     -1.59004188	     -0.00000000	    -70.98031370
      1.01509514	      0.87854639	     -1.59452637	     -0.00000000	    -71.39256053
      1.01519376	      0.87716498	     -1.59848033	     -0.00000000	    -71.74751706
      1.01529239	      0.87592612	     -1.60241261	     -0.00000000	    -72.10197100
      1.01541675	      0.87426832	     -1.60743671	     -0.00000000	    -72.54817157
      1.01554111	      0.87276482	     -1.61244946	     -0.00000000	    -72.99355004
      1.01563578	      0.87145726	     -1.61634432	     -0.00000000	    -73.33204994
      1.01573046	      0.87027912	     -1.62021948	     -0.00000000	    -73.67006588
      1.01586300	      0.86855177	     -1.62570698	     -0.00000000	    -74.14243084
      1.01597791	      0.86716489	     -1.63046358	     -0.00000000	    -74.55116374
      1.01609282	      0.86562121	     -1.63530335	     -0.00000000	    -74.95913929
      1.01619562	      0.86441723	     -1.63960340	     -0.00000000	    -75.32352293
      1.01629843	      0.86307203	     -1.64397494	     -0.00000000	    -75.68728897
      1.01640124	      0.86182735	     -1.64833957	     -0.00000000	    -76.05044895
      1.01653247	      0.86013513	     -1.65398141	     -0.00000000	    -76.51309322
      1.01663485	      0.85894662	     -1.65836935	     -0.00000000	    -76.87335563
      1.01673723	      0.85763527	     -1.66282229	     -0.00000000	    -77.23298806
      1.01683962	      0.85641073	     -1.66727221	     -0.00000000	    -77.59200096
      1.01697607	      0.85467921	     -1.67327413	     -0.00000000	    -78.06950050
      1.01707518	      0.85355126	     -1.67761913	     -0.00000000	    -78.41561386
      1.01717429	      0.85230898	     -1.68202447	     -0.00000000	    -78.76112235
      1.01729935	      0.85084357	     -1.68758347	     -0.00000000	    -79.19625930
      1.01742441	      0.84923623	     -1.69322531	     -0.00000000	    -79.63042596
      1.01751686	      0.84822550	     -1.69736203	     -0.00000000	    -79.95076549
      1.01760931	      0.84709167	     -1.70155864	     -0.00000000	    -80.27056703
      1.01774065	      0.84555843	     -1.70752998	     -0.00000000	    -80.72400705
      1.01785688	      0.84413029	     -1.71287071	     -0.00000000	    -81.12436145
      1.01797310	      0.84283933	     -1.71819829	     -0.00000000	    -81.52388050
      1.01807729	      0.84153388	     -1.72304850	     -0.00000000	    -81.88127973
      1.01818148	      0.84037701	     -1.72787553	     -0.00000000	    -82.23800725
      1.01828566	      0.83911664	     -1.73276098	     -0.00000000	    -82.59404331
      1.01838985	      0.83794196	     -1.73764347	     -0.00000000	    -82.94940088
      1.01852399	      0.83632005	     -1.74400132	     -0.00000000	    -83.40588903
      1.01862048	      0.83529081	     -1.74855563	     -0.00000000	    -83.73357942
      1.01871697	      0.83414702	     -1.75316809	     -0.00000000	    -84.06067237
      1.01884360	      0.83273913	     -1.75922268	     -0.00000000	    -84.48903531
      1.01897023	      0.83119687	     -1.76535673	     -0.00000000	    -84.91637431
      1.01906147	      0.83025890	     -1.76974261	     -0.00000000	    -85.22367801
      1.01915271	      0.82919961	     -1.77418629	     -0.00000000	    -85.53044712
      1.01928504	      0.82773758	     -1.78063934	     -0.00000000	    -85.97440841
      1.01940088	      0.82638895	     -1.78634259	     -0.00000000	    -86.36216769
      1.01951672	      0.82517495	     -1.79203158	     -0.00000000	    -86.74909588
      1.01962039	      0.82394133	     -1.79719496	     -0.00000000	    -87.09462066
      1.01972405	      0.82285595	     -1.80233359	     -0.00000000	    -87.43948717
      1.01982771	      0.82166652	     -1.80752912	     -0.00000000	    -87.78367776
      1.01993138	      0.82056333	     -1.81271976	     -0.00000000	    -88.12721000
      1.02006439	      0.81903760	     -1.81944942	     -0.00000000	    -88.56703435
      1.02016046	      0.81807335	     -1.82428848	     -0.00000000	    -88.88402308
      1.02025653	      0.81699413	     -1.82918428	     -0.00000000	    -89.20043944
      1.02038218	      0.81567619	     -1.83558676	     -0.00000000	    -89.61346971
      1.02050784	      0.81422393	     -1.84206568	     -0.00000000	    -90.02553688
      1.02059879	      0.81334583	     -1.84671934	     -0.00000000	    -90.32321027
      1.02068973	      0.81234626	     -1.85142939	     -0.00000000	    -90.62038139
      1.02082083	      0.81098045	     -1.85822437	     -0.00000000	    -91.04790136
      1.02093589	      0.80971234	     -1.86423908	     -0.00000000	    -91.42226922
      1.02105095	      0.80857930	     -1.87023666	     -0.00000000	    -91.79587887
      1.02115412	      0.80741605	     -1.87568491	     -0.00000000	    -92.13023390
      1.02125730	      0.80640146	     -1.88110608	     -0.00000000	    -92.46399341
      1.02136047	      0.80528209	     -1.88658216	     -0.00000000	    -92.79714132
      1.02146364	      0.80425025	     -1.89205066	     -0.00000000	    -93.12969948
      1.02159544	      0.80282142	     -1.89910191	     -0.00000000	    -93.55363489
      1.02169109	      0.80192278	     -1.90419596	     -0.00000000	    -93.86075692
      1.02178675	      0.80090876	     -1.90934482	     -0.00000000	    -94.16737179
      1.02191137	      0.79968229	     -1.91604740	     -0.00000000	    -94.56606362
      1.02203598	      0.79832278	     -1.92282211	     -0.00000000	    -94.96391967
      1.02212687	      0.79750347	     -1.92772573	     -0.00000000	    -95.25361230
      1.02221776	      0.79656267	     -1.93268387	     -0.00000000	    -95.54286650
      1.02234722	      0.79529971	     -1.93974658	     -0.00000000	    -95.95412486
      1.02246142	      0.79411490	     -1.94602507	     -0.00000000	    -96.31622208
      1.02257562	      0.79306623	     -1.95228253	     -0.00000000	    -96.67768357
      1.02267836	      0.79197566	     -1.95797907	     -0.00000000	    -97.00229846
      1.02278110	      0.79103450	     -1.96364546	     -0.00000000	    -97.32641749
      1.02288384	      0.78998762	     -1.96936424	     -0.00000000	    -97.65002496
      1.02298658	      0.78903024	     -1.97507190	     -0.00000000	    -97.97314586
      1.02311698	      0.78770345	     -1.98237818	     -0.00000000	    -98.38256598
      1.02321228	      0.78687350	     -1.98769021	     -0.00000000	    -98.68130244
      1.02330758	      0.78592763	     -1.99305467	     -0.00000000	    -98.97962323
      1.02343106	      0.78479771	     -1.99999573	     -0.00000000	    -99.36554899
      1.02355453	      0.78353665	     -2.00700357	     -0.00000000	    -99.75080622
      1.02364556	      0.78277813	     -2.01213003	     -0.00000000	   -100.03445025
      1.02373660	      0.78189802	     -2.01730874	     -0.00000000	   -100.31773886
      1.02386410	      0.78074511	     -2.02455767	     -0.00000000	   -100.71396673
      1.02397736	      0.77964848	     -2.03104037	     -0.00000000	   -101.06535453
      1.02409061	      0.77868940	     -2.03749741	     -0.00000000	   -101.41625343
      1.02420387	      0.77754385	     -2.04403358	     -0.00000000	   -101.76664297
      1.02429727	      0.77679525	     -2.04937398	     -0.00000000	   -102.05525683
      1.02439067	      0.77591419	     -2.05476964	     -0.00000000	   -102.34353681
      1.02451163	      0.77486698	     -2.06174503	     -0.00000000	   -102.71642572
      1.02462387	      0.77380947	     -2.06826364	     -0.00000000	   -103.06198483
      1.02473612	      0.77290004	     -2.07475107	     -0.00000000	   -103.40712401
      1.02484836	      0.77179732	     -2.08131776	     -0.00000000	   -103.75182014
      1.02494170	      0.77107945	     -2.08672597	     -0.00000000	   -104.03815028
      1.02503504	      0.77022822	     -2.09218850	     -0.00000000	   -104.32418673
      1.02515530	      0.76922625	     -2.09921190	     -0.00000000	   -104.69233362
      1.02526734	      0.76820637	     -2.10579951	     -0.00000000	   -105.03492732
      1.02537939	      0.76733553	     -2.11235377	     -0.00000000	   -105.37716011
      1.02548021	      0.76639878	     -2.11831365	     -0.00000000	   -105.68477746
      1.02558103	      0.76561079	     -2.12423693	     -0.00000000	   -105.99212033
      1.02568185	      0.76472463	     -2.13020350	     -0.00000000	   -106.29917092
      1.02580335	      0.76377512	     -2.13737030	     -0.00000000	   -106.66884601
      1.02590604	      0.76285331	     -2.14347908	     -0.00000000	   -106.98099610
      1.02600874	      0.76207339	     -2.14955290	     -0.00000000	   -107.29289038
      1.02611143	      0.76118688	     -2.15567217	     -0.00000000	   -107.60451058
      1.02621413	      0.76039795	     -2.16177038	     -0.00000000	   -107.91588453
      1.02633979	      0.75931401	     -2.16928476	     -0.00000000	   -108.29653311
      1.02643456	      0.75864213	     -2.17491472	     -0.00000000	   -108.58338791
      1.02652933	      0.75785099	     -2.18059177	     -0.00000000	   -108.87003033
      1.02664981	      0.75694424	     -2.18778874	     -0.00000000	   -109.23417225
      1.02677030	      0.75591058	     -2.19503974	     -0.00000000	   -109.59799650
      1.02686241	      0.75528795	     -2.20053768	     -0.00000000	   -109.87598624
      1.02695453	      0.75454218	     -2.20608270	     -0.00000000	   -110.15379569
      1.02707695	      0.75364015	     -2.21343343	     -0.00000000	   -110.52274186
      1.02718766	      0.75274314	     -2.22011761	     -0.00000000	   -110.85614874
      1.02729837	      0.75198731	     -2.22676536	     -0.00000000	   -111.18935143
      1.02740907	      0.75105390	     -2.23347985	     -0.00000000	   -111.52232327
      1.02750429	      0.75044052	     -2.23920051	     -0.00000000	   -111.80856741
      1.02759951	      0.74969114	     -2.24497165	     -0.00000000	   -112.09465009
      1.02771512	      0.74888917	     -2.25195164	     -0.00000000	   -112.44180507
      1.02783073	      0.74797126	     -2.25897800	     -0.00000000	   -112.78874538
      1.02792928	      0.74734601	     -2.26492347	     -0.00000000	   -113.08437111
      1.02802783	      0.74658597	     -2.27091860	     -0.00000000	   -113.37984547
      1.02812639	      0.74592224	     -2.27688817	     -0.00000000	   -113.67519827
      1.02825393	      0.74495989	     -2.28465541	     -0.00000000	   -114.05723039
      1.02835067	      0.74436250	     -2.29050956	     -0.00000000	   -114.34687161
      1.02844741	      0.74364567	     -2.29640736	     -0.00000000	   -114.63638610
      1.02856462	      0.74288773	     -2.30352350	     -0.00000000	   -114.98702825
      1.02868183	      0.74199016	     -2.31069154	     -0.00000000	   -115.33750081
      1.02877377	      0.74145993	     -2.31626230	     -0.00000000	   -115.61233835
      1.02886571	      0.74080352	     -2.32187771	     -0.00000000	   -115.88707426
      1.02898613	      0.74003503	     -2.32920790	     -0.00000000	   -116.24677778
      1.02909619	      0.73924877	     -2.33594005	     -0.00000000	   -116.57542245
      1.02920625	      0.73860574	     -2.34263021	     -0.00000000	   -116.90397312
      1.02931632	      0.73778090	     -2.34938368	     -0.00000000	   -117.23239770
      1.02941036	      0.73726750	     -2.35509545	     -0.00000000	   -117.51297378
      1.02950441	      0.73661838	     -2.36085408	     -0.00000000	   -117.79346377
      1.02961995	      0.73592538	     -2.36789828	     -0.00000000	   -118.13796899
      1.02973549	      0.73511840	     -2.37498318	     -0.00000000	   -118.48236392
      1.02983315	      0.73459195	     -2.38092395	     -0.00000000	   -118.77341697
      1.02993081	      0.73393156	     -2.38691048	     -0.00000000	   -119.06439154
      1.03002847	      0.73336454	     -2.39286879	     -0.00000000	   -119.35531689
      1.03015639	      0.73251949	     -2.40070925	     -0.00000000	   -119.73627830
      1.03025209	      0.73201826	     -2.40653464	     -0.00000000	   -120.02125610
      1.03034780	      0.73139879	     -2.41239993	     -0.00000000	   -120.30617074
      1.03046500	      0.73074750	     -2.41955005	     -0.00000000	   -120.65505080
      1.03058221	      0.72995669	     -2.42674726	     -0.00000000	   -121.00384819
      1.03067297	      0.72951792	     -2.43226483	     -0.00000000	   -121.27390431
      1.03076372	      0.72895350	     -2.43782399	     -0.00000000	   -121.54391012
      1.03088441	      0.72829045	     -2.44518927	     -0.00000000	   -121.90292907
      1.03099420	      0.72760582	     -2.45191666	     -0.00000000	   -122.22946774
      1.03110399	      0.72706260	     -2.45859864	     -0.00000000	   -122.55598063
      1.03121378	      0.72633424	     -2.46534110	     -0.00000000	   -122.88243117
      1.03130637	      0.72591303	     -2.47096446	     -0.00000000	   -123.15772317
      1.03139895	      0.72535681	     -2.47663166	     -0.00000000	   -123.43297390
      1.03151497	      0.72475905	     -2.48370057	     -0.00000000	   -123.77786026
      1.03163099	      0.72404949	     -2.49080535	     -0.00000000	   -124.12269923
      1.03172732	      0.72361403	     -2.49665416	     -0.00000000	   -124.40902131
      1.03182365	      0.72304670	     -2.50254522	     -0.00000000	   -124.69530743
      1.03191998	      0.72256602	     -2.50840740	     -0.00000000	   -124.98158598
      1.03205015	      0.72181738	     -2.51635998	     -0.00000000	   -125.36840404
      1.03214430	      0.72140348	     -2.52206903	     -0.00000000	   -125.64816461
      1.03223845	      0.72087464	     -2.52781435	     -0.00000000	   -125.92789785
      1.03235676	      0.72031081	     -2.53499995	     -0.00000000	   -126.27942580
      1.03247508	      0.71960714	     -2.54222892	     -0.00000000	   -126.63090338
      1.03256366	      0.71925440	     -2.54758312	     -0.00000000	   -126.89404286
      1.03265224	      0.71877733	     -2.55297637	     -0.00000000	   -127.15713548
      1.03277509	      0.71819454	     -2.56042858	     -0.00000000	   -127.52197971
      1.03288533	      0.71759640	     -2.56713771	     -0.00000000	   -127.84928606
      1.03299558	      0.71713564	     -2.57379979	     -0.00000000	   -128.17652969
      1.03309425	      0.71657299	     -2.57980927	     -0.00000000	   -128.46932677
      1.03319292	      0.71615653	     -2.58576917	     -0.00000000	   -128.76206123
      1.03329159	      0.71563772	     -2.59176022	     -0.00000000	   -129.05469305
      1.03339026	      0.71519972	     -2.59772286	     -0.00000000	   -129.34723745
      1.03351943	      0.71451532	     -2.60556135	     -0.00000000	   -129.73003313
      1.03361012	      0.71417051	     -2.61101823	     -0.00000000	   -129.99868534
      1.03370081	      0.71371143	     -2.61651035	     -0.00000000	   -130.26721699
      1.03382257	      0.71318036	     -2.62385353	     -0.00000000	   -130.62758913
      1.03394433	      0.71251691	     -2.63123628	     -0.00000000	   -130.98772477
      1.03403067	      0.71221553	     -2.63641392	     -0.00000000	   -131.24295497
      1.03411700	      0.71179232	     -2.64162942	     -0.00000000	   -131.49804465
      1.03424353	      0.71124081	     -2.64924805	     -0.00000000	   -131.87168609
      1.03435427	      0.71068898	     -2.65593479	     -0.00000000	   -132.19841457
      1.03446500	      0.71026817	     -2.66257621	     -0.00000000	   -132.52491783
      1.03456282	      0.70974661	     -2.66848991	     -0.00000000	   -132.81313001
      1.03466065	      0.70936792	     -2.67435511	     -0.00000000	   -133.10115250
      1.03475847	      0.70888954	     -2.68025069	     -0.00000000	   -133.38894377
      1.03487719	      0.70842214	     -2.68736587	     -0.00000000	   -133.73790320
      1.03497635	      0.70790820	     -2.69334666	     -0.00000000	   -134.02907791
      1.03507550	      0.70753030	     -2.69928133	     -0.00000000	   -134.32001607
      1.03517466	      0.70704708	     -2.70524842	     -0.00000000	   -134.61067527
      1.03527381	      0.70664946	     -2.71118592	     -0.00000000	   -134.90107136
      1.03539861	      0.70603038	     -2.71869542	     -0.00000000	   -135.26616015
      1.03548994	      0.70571415	     -2.72414464	     -0.00000000	   -135.53304486
      1.03558127	      0.70527859	     -2.72963139	     -0.00000000	   -135.79965316
      1.03570026	      0.70480100	     -2.73674901	     -0.00000000	   -136.14662204
      1.03581925	      0.70418397	     -2.74391010	     -0.00000000	   -136.49309904
      1.03590602	      0.70390264	     -2.74907612	     -0.00000000	   -136.74546706
      1.03599278	      0.70349677	     -2.75428182	     -0.00000000	   -136.99755023
      1.03611687	      0.70298794	     -2.76170174	     -0.00000000	   -137.35757607
      1.03622557	      0.70246463	     -2.76822641	     -0.00000000	   -137.67250350
      1.03633428	      0.70207144	     -2.77470793	     -0.00000000	   -137.98698875
      1.03644299	      0.70148875	     -2.78125039	     -0.00000000	   -138.30097357
      1.03653319	      0.70119404	     -2.78661727	     -0.00000000	   -138.56116212
      1.03662340	      0.70076281	     -2.79202829	     -0.00000000	   -138.82098793
      1.03673946	      0.70029818	     -2.79896093	     -0.00000000	   -139.15479261
      1.03685552	      0.69971129	     -2.80593330	     -0.00000000	   -139.48798150
      1.03694743	      0.69939863	     -2.81140589	     -0.00000000	   -139.75144489
      1.03703935	      0.69895665	     -2.81692077	     -0.00000000	   -140.01449582
      1.03715485	      0.69849729	     -2.82382024	     -0.00000000	   -140.34449719
      1.03727036	      0.69790004	     -2.83076533	     -0.00000000	   -140.67382715
      1.03735988	      0.69759928	     -2.83609594	     -0.00000000	   -140.92863240
      1.03744940	      0.69717005	     -2.84146907	     -0.00000000	   -141.18301048
      1.03756772	      0.69668774	     -2.84854448	     -0.00000000	   -141.51859904
      1.03768604	      0.69607366	     -2.85566450	     -0.00000000	   -141.85342414
      1.03777393	      0.69577674	     -2.86090254	     -0.00000000	   -142.10165393
      1.03786181	      0.69535463	     -2.86618253	     -0.00000000	   -142.34943849
      1.03798301	      0.69484962	     -2.87344103	     -0.00000000	   -142.69044388
      1.03808926	      0.69431903	     -2.87983487	     -0.00000000	   -142.98866929
      1.03819550	      0.69391797	     -2.88618896	     -0.00000000	   -143.28625345
      1.03830175	      0.69334329	     -2.89260212	     -0.00000000	   -143.58314022
      1.03839618	      0.69300657	     -2.89824807	     -0.00000000	   -143.84647573
      1.03849062	      0.69252454	     -2.90394365	     -0.00000000	   -144.10924161
      1.03858505	      0.69212881	     -2.90961365	     -0.00000000	   -144.37146385
      1.03870960	      0.69150212	     -2.91713014	     -0.00000000	   -144.71643722
      1.03880490	      0.69113981	     -2.92284630	     -0.00000000	   -144.97972344
      1.03890020	      0.69065152	     -2.92860648	     -0.00000000	   -145.24239798
      1.03899549	      0.69024268	     -2.93434402	     -0.00000000	   -145.50448357
      1.03912147	      0.68959455	     -2.94196908	     -0.00000000	   -145.85000248
      1.03921444	      0.68923603	     -2.94756099	     -0.00000000	   -146.10430449
      1.03930740	      0.68875625	     -2.95319588	     -0.00000000	   -146.35799313
      1.03942294	      0.68825944	     -2.96017142	     -0.00000000	   -146.67244081
      1.03952665	      0.68769326	     -2.96647713	     -0.00000000	   -146.95388307
      1.03963036	      0.68728180	     -2.97273746	     -0.00000000	   -147.23458079
      1.03973407	      0.68668583	     -2.97906300	     -0.00000000	   -147.51447410
      1.03983777	      0.68629702	     -2.98532646	     -0.00000000	   -147.79361402
      1.03992997	      0.68575604	     -2.99096278	     -0.00000000	   -148.04106928
      1.04002216	      0.68535502	     -2.99655806	     -0.00000000	   -148.28791367
      1.04013345	      0.68475899	     -3.00335460	     -0.00000000	   -148.58500591
      1.04024474	      0.68429670	     -3.01011459	     -0.00000000	   -148.88118058
      1.04033656	      0.68375287	     -3.01575065	     -0.00000000	   -149.12482214
      1.04042839	      0.68333873	     -3.02134952	     -0.00000000	   -149.36783424
      1.04054185	      0.68271917	     -3.02831023	     -0.00000000	   -149.66720179
      1.04065532	      0.68224250	     -3.03523251	     -0.00000000	   -149.96558458
      1.04074315	      0.68170261	     -3.04065192	     -0.00000000	   -150.19581995
      1.04083097	      0.68128742	     -3.04603582	     -0.00000000	   -150.42546320
      1.04095014	      0.68063467	     -3.05337846	     -0.00000000	   -150.73606090
      1.04106931	      0.68011968	     -3.06068603	     -0.00000000	   -151.04554033
      1.04115279	      0.67958585	     -3.06586704	     -0.00000000	   -151.26161064
      1.04123626	      0.67917219	     -3.07101392	     -0.00000000	   -151.47713451
      1.04136419	      0.67846642	     -3.07893470	     -0.00000000	   -151.80630808
      1.04146906	      0.67796007	     -3.08541390	     -0.00000000	   -152.07518518
      1.04157393	      0.67732944	     -3.09194189	     -0.00000000	   -152.34313795
      1.04167881	      0.67684994	     -3.09842914	     -0.00000000	   -152.61020653
      1.04178368	      0.67616780	     -3.10499097	     -0.00000000	   -152.87633161
      1.04187413	      0.67576683	     -3.11059588	     -0.00000000	   -153.10513258
      1.04196457	      0.67522376	     -3.11625362	     -0.00000000	   -153.33322939
      1.04207676	      0.67464708	     -3.12324917	     -0.00000000	   -153.61522737
      1.04218894	      0.67393506	     -3.13029915	     -0.00000000	   -153.89615052
      1.04227974	      0.67351279	     -3.13596243	     -0.00000000	   -154.12276198
      1.04237054	      0.67295720	     -3.14167607	     -0.00000000	   -154.34866005
      1.04248397	      0.67235946	     -3.14879280	     -0.00000000	   -154.62992603
      1.04259740	      0.67161500	     -3.15596835	     -0.00000000	   -154.91008638
      1.04268488	      0.67120393	     -3.16145647	     -0.00000000	   -155.12542595
      1.04277236	      0.67066329	     -3.16699345	     -0.00000000	   -155.34010077
      1.04289038	      0.67001468	     -3.17444796	     -0.00000000	   -155.62872068
      1.04300840	      0.66922441	     -3.18196091	     -0.00000000	   -155.91614672
      1.04309260	      0.66882390	     -3.18727530	     -0.00000000	   -156.12051792
      1.04317680	      0.66829853	     -3.19263669	     -0.00000000	   -156.32427398
      1.04330112	      0.66758912	     -3.20054293	     -0.00000000	   -156.62404879
      1.04340585	      0.66690868	     -3.20724097	     -0.00000000	   -156.87556409
      1.04351058	      0.66634953	     -3.21390943	     -0.00000000	   -157.12618447
      1.04361531	      0.66562239	     -3.22064255	     -0.00000000	   -157.37586425
      1.04370909	      0.66513952	     -3.22662530	     -0.00000000	   -157.59869283
      1.04380287	      0.66450959	     -3.23266396	     -0.00000000	   -157.82076909
      1.04389664	      0.66397028	     -3.23868110	     -0.00000000	   -158.04213479
      1.04401642	      0.66317220	     -3.24641337	     -0.00000000	   -158.32379167
      1.04411146	      0.66265700	     -3.25251993	     -0.00000000	   -158.54647724
      1.04420651	      0.66201042	     -3.25867748	     -0.00000000	   -158.76840385
      1.04430155	      0.66145283	     -3.26481422	     -0.00000000	   -158.98961155
      1.04442073	      0.66063869	     -3.27255820	     -0.00000000	   -159.26593744
      1.04451401	      0.66012492	     -3.27858852	     -0.00000000	   -159.48145639
      1.04460730	      0.65948260	     -3.28466851	     -0.00000000	   -159.69625681
      1.04470059	      0.65891766	     -3.29073104	     -0.00000000	   -159.91037708
      1.04482507	      0.65805961	     -3.29886691	     -0.00000000	   -160.19501003
      1.04491743	      0.65753834	     -3.30487489	     -0.00000000	   -160.40543715
      1.04500980	      0.65689543	     -3.31092996	     -0.00000000	   -160.61517584
      1.04512291	      0.65621244	     -3.31832131	     -0.00000000	   -160.87114401
      1.04522355	      0.65548018	     -3.32494718	     -0.00000000	   -161.09802432
      1.04532419	      0.65489838	     -3.33153264	     -0.00000000	   -161.32415366
      1.04542482	      0.65415207	     -3.33818024	     -0.00000000	   -161.54948312
      1.04552546	      0.65357434	     -3.34478134	     -0.00000000	   -161.77407588
      1.04562610	      0.65281250	     -3.35145077	     -0.00000000	   -161.99787652
      1.04572673	      0.65224085	     -3.35806646	     -0.00000000	   -162.22095589
      1.04582737	      0.65146166	     -3.36475791	     -0.00000000	   -162.44325071
      1.04592801	      0.65089850	     -3.37138695	     -0.00000000	   -162.66484096
      1.04602864	      0.65009967	     -3.37810067	     -0.00000000	   -162.88565383
      1.04611893	      0.64958388	     -3.38406506	     -0.00000000	   -163.08317116
      1.04620922	      0.64892188	     -3.39008324	     -0.00000000	   -163.28007997
      1.04631825	      0.64822695	     -3.39732504	     -0.00000000	   -163.51712381
      1.04642729	      0.64739855	     -3.40461896	     -0.00000000	   -163.75330920
      1.04651904	      0.64685500	     -3.41071369	     -0.00000000	   -163.95145855
      1.04661080	      0.64617448	     -3.41685891	     -0.00000000	   -164.14900344
      1.04670256	      0.64557186	     -3.42298448	     -0.00000000	   -164.34598712
      1.04682740	      0.64465352	     -3.43135941	     -0.00000000	   -164.61305192
      1.04692013	      0.64408372	     -3.43755057	     -0.00000000	   -164.81078415
      1.04701287	      0.64339271	     -3.44378664	     -0.00000000	   -165.00792540
      1.04712458	      0.64267008	     -3.45127027	     -0.00000000	   -165.24468726
      1.04722385	      0.64190092	     -3.45796809	     -0.00000000	   -165.45438021
      1.04732313	      0.64128116	     -3.46462288	     -0.00000000	   -165.66346841
      1.04742240	      0.64050827	     -3.47133306	     -0.00000000	   -165.87190418
      1.04752167	      0.63988586	     -3.47799948	     -0.00000000	   -166.07974927
      1.04762095	      0.63910891	     -3.48472136	     -0.00000000	   -166.28695538
      1.04772022	      0.63848459	     -3.49139839	     -0.00000000	   -166.49358520
      1.04781949	      0.63770324	     -3.49813130	     -0.00000000	   -166.69958938
      1.04791877	      0.63707775	     -3.50481787	     -0.00000000	   -166.90503193
      1.04801804	      0.63629163	     -3.51156109	     -0.00000000	   -167.10986204
      1.04811731	      0.63566577	     -3.51825612	     -0.00000000	   -167.31414546
      1.04821659	      0.63487447	     -3.52500893	     -0.00000000	   -167.51782946
      1.04831586	      0.63424908	     -3.53171127	     -0.00000000	   -167.72098195
      1.04841513	      0.63345213	     -3.53847294	     -0.00000000	   -167.92354778
      1.04851440	      0.63282810	     -3.54518139	     -0.00000000	   -168.12559756
      1.04861368	      0.63202495	     -3.55195119	     -0.00000000	   -168.32707315
      1.04871295	      0.63140326	     -3.55866451	     -0.00000000	   -168.52804840
      1.04881222	      0.63059329	     -3.56544170	     -0.00000000	   -168.72846160
      1.04891150	      0.62997501	     -3.57215860	     -0.00000000	   -168.92839044
      1.04901077	      0.62915747	     -3.57894246	     -0.00000000	   -169.12776893
      1.04911004	      0.62854379	     -3.58566157	     -0.00000000	   -169.32667936
      1.04920932	      0.62771780	     -3.59245140	     -0.00000000	   -169.52505065
      1.04930859	      0.62711005	     -3.59917129	     -0.00000000	   -169.72297051
      1.04940786	      0.62627457	     -3.60596644	     -0.00000000	   -169.92036188
      1.04950714	      0.62567428	     -3.61268560	     -0.00000000	   -170.11731885
      1.04960641	      0.62482803	     -3.61948544	     -0.00000000	   -170.31375729
      1.04969536	      0.62427749	     -3.62551081	     -0.00000000	   -170.48941808
      1.04978432	      0.62358212	     -3.63158339	     -0.00000000	   -170.66468265
      1.04989272	      0.62283867	     -3.63894960	     -0.00000000	   -170.87779962
      1.05000112	      0.62196644	     -3.64635715	     -0.00000000	   -171.09036019
      1.05009201	      0.62138902	     -3.65251680	     -0.00000000	   -171.26820022
      1.05018290	      0.62067654	     -3.65871959	     -0.00000000	   -171.44565161
      1.05027378	      0.62004318	     -3.66489543	     -0.00000000	   -171.62276039
      1.05039760	      0.61908398	     -3.67333828	     -0.00000000	   -171.86345775
      1.05048927	      0.61848823	     -3.67954965	     -0.00000000	   -172.04126411
      1.05058094	      0.61777312	     -3.68579810	     -0.00000000	   -172.21870034
      1.05069179	      0.61701892	     -3.69331494	     -0.00000000	   -172.43282374
      1.05079035	      0.61622412	     -3.70003600	     -0.00000000	   -172.62276941
      1.05088891	      0.61558080	     -3.70670465	     -0.00000000	   -172.81236201
      1.05098746	      0.61478343	     -3.71342028	     -0.00000000	   -173.00154814
      1.05108602	      0.61414293	     -3.72008118	     -0.00000000	   -173.19039437
      1.05118458	      0.61334250	     -3.72679044	     -0.00000000	   -173.37884478
      1.05128314	      0.61270561	     -3.73344223	     -0.00000000	   -173.56696848
      1.05138169	      0.61190161	     -3.74014416	     -0.00000000	   -173.75470650
      1.05148025	      0.61126918	     -3.74678545	     -0.00000000	   -173.94213110
      1.05157881	      0.61046098	     -3.75347915	     -0.00000000	   -174.12917964
      1.05167737	      0.60983395	     -3.76010850	     -0.00000000	   -174.31592813
      1.05177592	      0.60902082	     -3.76679309	     -0.00000000	   -174.50230962
      1.05187448	      0.60840025	     -3.77340905	     -0.00000000	   -174.68840458
      1.05197304	      0.60758134	     -3.78008366	     -0.00000000	   -174.87414096
      1.05207160	      0.60696840	     -3.78668472	     -0.00000000	   -175.05960453
      1.05217016	      0.60614271	     -3.79334857	     -0.00000000	   -175.24471726
      1.05226871	      0.60553874	     -3.79993315	     -0.00000000	   -175.42957113
      1.05236727	      0.60470507	     -3.80658551	     -0.00000000	   -175.61408116
      1.05246583	      0.60411160	     -3.81315198	     -0.00000000	   -175.79834664
      1.05256439	      0.60326852	     -3.81979218	     -0.00000000	   -175.98227439
      1.05265217	      0.60272877	     -3.82563095	     -0.00000000	   -176.14590466
      1.05273996	      0.60204557	     -3.83150997	     -0.00000000	   -176.30928543
      1.05284812	      0.60130624	     -3.83871057	     -0.00000000	   -176.51030477
      1.05295628	      0.60044118	     -3.84594155	     -0.00000000	   -176.71097556
      1.05304615	      0.59987634	     -3.85189178	     -0.00000000	   -176.87752146
      1.05313603	      0.59917844	     -3.85787762	     -0.00000000	   -177.04382525
      1.05324400	      0.59845029	     -3.86502140	     -0.00000000	   -177.24333865
      1.05335197	      0.59757698	     -3.87220059	     -0.00000000	   -177.44252337
      1.05343867	      0.59704261	     -3.87790257	     -0.00000000	   -177.60230443
      1.05352537	      0.59637843	     -3.88363877	     -0.00000000	   -177.76187305
      1.05363702	      0.59561745	     -3.89098217	     -0.00000000	   -177.96709963
      1.05374867	      0.59472083	     -3.89835563	     -0.00000000	   -178.17200159
      1.05383303	      0.59420745	     -3.90386341	     -0.00000000	   -178.32665651
      1.05391738	      0.59356950	     -3.90940333	     -0.00000000	   -178.48112268
      1.05403311	      0.59277705	     -3.91696225	     -0.00000000	   -178.69278885
      1.05414884	      0.59184874	     -3.92454871	     -0.00000000	   -178.90413176
      1.05422971	      0.59136800	     -3.92978496	     -0.00000000	   -179.05167815
      1.05431058	      0.59076595	     -3.93505223	     -0.00000000	   -179.19906078
      1.05443311	      0.58992141	     -3.94299461	     -0.00000000	   -179.42213583
      1.05453542	      0.58914273	     -3.94963407	     -0.00000000	   -179.60813312
      1.05463772	      0.58848780	     -3.95621846	     -0.00000000	   -179.79394778
      1.05474003	      0.58766614	     -3.96284238	     -0.00000000	   -179.97952329
      1.05482977	      0.58712020	     -3.96858335	     -0.00000000	   -180.14218520
      1.05491952	      0.58643407	     -3.97435819	     -0.00000000	   -180.30466659
      1.05500926	      0.58583152	     -3.98009360	     -0.00000000	   -180.46701733
      1.05513040	      0.58492285	     -3.98784716	     -0.00000000	   -180.68591797
      1.05522168	      0.58435413	     -3.99363634	     -0.00000000	   -180.85070974
      1.05531296	      0.58366472	     -3.99945171	     -0.00000000	   -181.01533202
      1.05540424	      0.58305678	     -4.00522703	     -0.00000000	   -181.17983041
      1.05552467	      0.58215264	     -4.01285948	     -0.00000000	   -181.39663933
      1.05561389	      0.58160500	     -4.01845827	     -0.00000000	   -181.55713071
      1.05570311	      0.58093914	     -4.02408219	     -0.00000000	   -181.71747046
      1.05581357	      0.58022039	     -4.03099113	     -0.00000000	   -181.91582176
      1.05591219	      0.57946091	     -4.03718017	     -0.00000000	   -182.09273548
      1.05601081	      0.57885791	     -4.04330083	     -0.00000000	   -182.26953814
      1.05610942	      0.57808389	     -4.04945986	     -0.00000000	   -182.44616251
      1.05620804	      0.57750220	     -4.05553830	     -0.00000000	   -182.62268988
      1.05630666	      0.57670915	     -4.06166780	     -0.00000000	   -182.79903625
      1.05640528	      0.57615397	     -4.06770133	     -0.00000000	   -182.97530166
      1.05649179	      0.57546207	     -4.07304587	     -0.00000000	   -183.12977680
      1.05657830	      0.57491262	     -4.07832948	     -0.00000000	   -183.28418516
      1.05668655	      0.57412681	     -4.08495185	     -0.00000000	   -183.47722246
      1.05679479	      0.57347229	     -4.09150821	     -0.00000000	   -183.67014223
      1.05688201	      0.57278980	     -4.09682495	     -0.00000000	   -183.82545897
      1.05696923	      0.57223775	     -4.10208369	     -0.00000000	   -183.98071358
      1.05707893	      0.57144483	     -4.10870792	     -0.00000000	   -184.17583523
      1.05718863	      0.57079930	     -4.11525908	     -0.00000000	   -184.37085245
      1.05727178	      0.57014231	     -4.12026273	     -0.00000000	   -184.51854551
      1.05735494	      0.56961206	     -4.12521032	     -0.00000000	   -184.66619144
      1.05747057	      0.56879526	     -4.13209232	     -0.00000000	   -184.87138432
      1.05758621	      0.56812117	     -4.13889875	     -0.00000000	   -185.07647061
      1.05766520	      0.56749101	     -4.14358650	     -0.00000000	   -185.21643877
      1.05774419	      0.56698338	     -4.14822041	     -0.00000000	   -185.35637268
      1.05786891	      0.56612018	     -4.15552958	     -0.00000000	   -185.57720578
      1.05796981	      0.56549556	     -4.16139240	     -0.00000000	   -185.75575289
      1.05807070	      0.56475449	     -4.16727008	     -0.00000000	   -185.93418138
      1.05817160	      0.56417043	     -4.17307299	     -0.00000000	   -186.11255462
      1.05827249	      0.56338172	     -4.17891912	     -0.00000000	   -186.29079416
      1.05835771	      0.56291166	     -4.18377415	     -0.00000000	   -186.44131538
      1.05844293	      0.56230508	     -4.18865661	     -0.00000000	   -186.59174629
      1.05855233	      0.56162112	     -4.19486852	     -0.00000000	   -186.78481170
      1.05866174	      0.56081093	     -4.20109284	     -0.00000000	   -186.97775528
      1.05874732	      0.56033457	     -4.20588979	     -0.00000000	   -187.12864850
      1.05883289	      0.55973224	     -4.21070997	     -0.00000000	   -187.27945911
      1.05894386	      0.55904519	     -4.21690233	     -0.00000000	   -187.47494884
      1.05905482	      0.55821865	     -4.22310960	     -0.00000000	   -187.67032073
      1.05913676	      0.55777663	     -4.22761843	     -0.00000000	   -187.81457721
      1.05921870	      0.55721110	     -4.23215064	     -0.00000000	   -187.95876115
      1.05933529	      0.55648383	     -4.23854454	     -0.00000000	   -188.16385959
      1.05943549	      0.55577646	     -4.24403850	     -0.00000000	   -188.34003657
      1.05953569	      0.55519928	     -4.24946385	     -0.00000000	   -188.51618236
      1.05963589	      0.55445679	     -4.25491701	     -0.00000000	   -188.69223115
      1.05972598	      0.55396252	     -4.25974084	     -0.00000000	   -188.85051215
      1.05981607	      0.55332449	     -4.26459016	     -0.00000000	   -189.00871503
      1.05990617	      0.55278208	     -4.26938655	     -0.00000000	   -189.16689601
      1.06002070	      0.55198797	     -4.27548683	     -0.00000000	   -189.36790408
      1.06011199	      0.55147823	     -4.28028341	     -0.00000000	   -189.52810094
      1.06020328	      0.55084040	     -4.28509917	     -0.00000000	   -189.68822718
      1.06029457	      0.55029634	     -4.28986141	     -0.00000000	   -189.84833533
      1.06040865	      0.54950622	     -4.29581644	     -0.00000000	   -190.04834151
      1.06049827	      0.54901374	     -4.30042709	     -0.00000000	   -190.20544411
      1.06058789	      0.54839588	     -4.30505629	     -0.00000000	   -190.36248279
      1.06067751	      0.54785970	     -4.30963619	     -0.00000000	   -190.51950680
      1.06079674	      0.54704718	     -4.31572640	     -0.00000000	   -190.72833491
      1.06088545	      0.54656251	     -4.32019247	     -0.00000000	   -190.88370991
      1.06097416	      0.54595932	     -4.32467477	     -0.00000000	   -191.03902745
      1.06108264	      0.54533078	     -4.33008910	     -0.00000000	   -191.22893137
      1.06117938	      0.54464984	     -4.33492839	     -0.00000000	   -191.39823045
      1.06127612	      0.54412373	     -4.33968975	     -0.00000000	   -191.56753431
      1.06137286	      0.54343553	     -4.34447672	     -0.00000000	   -191.73676946
      1.06146961	      0.54292234	     -4.34917885	     -0.00000000	   -191.90601657
      1.06156635	      0.54222507	     -4.35391349	     -0.00000000	   -192.07519190
      1.06166309	      0.54172676	     -4.35855516	     -0.00000000	   -192.24438722
      1.06175983	      0.54101823	     -4.36323761	     -0.00000000	   -192.41350657
      1.06185657	      0.54053719	     -4.36781747	     -0.00000000	   -192.58265497
      1.06195332	      0.53981471	     -4.37244805	     -0.00000000	   -192.75172190
      1.06203910	      0.53938284	     -4.37646211	     -0.00000000	   -192.90167243
      1.06212489	      0.53880879	     -4.38050024	     -0.00000000	   -193.05157165
      1.06223082	      0.53820279	     -4.38542192	     -0.00000000	   -193.23667516
      1.06233675	      0.53747055	     -4.39035037	     -0.00000000	   -193.42172421
      1.06242417	      0.53702156	     -4.39434052	     -0.00000000	   -193.57445282
      1.06251159	      0.53644100	     -4.39834999	     -0.00000000	   -193.72713486
      1.06261778	      0.53584397	     -4.40315315	     -0.00000000	   -193.91261798
      1.06272398	      0.53510266	     -4.40796818	     -0.00000000	   -194.09804635
      1.06280811	      0.53468297	     -4.41170275	     -0.00000000	   -194.24497559
      1.06289224	      0.53413510	     -4.41545690	     -0.00000000	   -194.39186259
      1.06300253	      0.53350841	     -4.42031443	     -0.00000000	   -194.58443078
      1.06311283	      0.53274584	     -4.42517768	     -0.00000000	   -194.77694877
      1.06319422	      0.53234871	     -4.42868772	     -0.00000000	   -194.91906292
      1.06327562	      0.53182855	     -4.43221676	     -0.00000000	   -195.06113887
      1.06339092	      0.53117010	     -4.43715317	     -0.00000000	   -195.26238362
      1.06348984	      0.53052130	     -4.44138172	     -0.00000000	   -195.43501740
      1.06358876	      0.53000241	     -4.44553597	     -0.00000000	   -195.60767305
      1.06368768	      0.52932163	     -4.44971130	     -0.00000000	   -195.78027992
      1.06378661	      0.52884864	     -4.45378659	     -0.00000000	   -195.95292935
      1.06387157	      0.52824936	     -4.45732432	     -0.00000000	   -196.10116096
      1.06395653	      0.52778963	     -4.46079259	     -0.00000000	   -196.24942164
      1.06406343	      0.52711409	     -4.46515417	     -0.00000000	   -196.43592781
      1.06417032	      0.52657104	     -4.46943448	     -0.00000000	   -196.62245995
      1.06425531	      0.52598262	     -4.47286160	      0.00000000	   -196.77071423
      1.06434029	      0.52552333	     -4.47622234	      0.00000000	   -196.91899712
      1.06444908	      0.52484084	     -4.48052003	      0.00000000	   -197.10878279
      1.06455787	      0.52430278	     -4.48473069	      0.00000000	   -197.29860033
      1.06463912	      0.52373389	     -4.48790443	      0.00000000	   -197.44033632
      1.06472038	      0.52329065	     -4.49101472	      0.00000000	   -197.58210211
      1.06483491	      0.52258896	     -4.49538605	      0.00000000	   -197.78190711
      1.06493342	      0.52207284	     -4.49908141	      0.00000000	   -197.95377196
      1.06503193	      0.52142809	     -4.50278584	      0.00000000	   -198.12560413
      1.06513043	      0.52094754	     -4.50640336	      0.00000000	   -198.29747743
      1.06522894	      0.52026237	     -4.51005466	      0.00000000	   -198.46929991
      1.06531387	      0.51986567	     -4.51311249	      0.00000000	   -198.61749431
      1.06539881	      0.51933056	     -4.51619084	      0.00000000	   -198.76565497
      1.06550495	      0.51876230	     -4.51997014	      0.00000000	   -198.95084757
      1.06561109	      0.51806422	     -4.52375300	      0.00000000	   -199.13601006
      1.06569626	      0.51766215	     -4.52670803	      0.00000000	   -199.28460972
      1.06578142	      0.51713151	     -4.52967997	      0.00000000	   -199.43317921
      1.06588911	      0.51655956	     -4.53336966	      0.00000000	   -199.62108827
      1.06599680	      0.51584581	     -4.53706532	      0.00000000	   -199.80896603
      1.06607849	      0.51547221	     -4.53978648	      0.00000000	   -199.95151768
      1.06616018	      0.51497349	     -4.54252523	      0.00000000	   -200.09404073
      1.06627300	      0.51436700	     -4.54624231	      0.00000000	   -200.29090962
      1.06638581	      0.51362338	     -4.54995952	      0.00000000	   -200.48775055
      1.06646391	      0.51327772	     -4.55245097	      0.00000000	   -200.62405551
      1.06654201	      0.51281098	     -4.55496054	      0.00000000	   -200.76033331
      1.06666236	      0.51215809	     -4.55876422	      0.00000000	   -200.97038703
      1.06676147	      0.51154767	     -4.56188148	      0.00000000	   -201.14333447
      1.06686057	      0.51105878	     -4.56492404	      0.00000000	   -201.31632022
      1.06695968	      0.51040904	     -4.56798435	      0.00000000	   -201.48927191
      1.06704809	      0.51000012	     -4.57062892	      0.00000000	   -201.64360990
      1.06713650	      0.50944854	     -4.57329234	      0.00000000	   -201.79791733
      1.06722490	      0.50898991	     -4.57589736	      0.00000000	   -201.95225525
      1.06733828	      0.50829883	     -4.57923068	      0.00000000	   -202.15015269
      1.06742804	      0.50787275	     -4.58179748	      0.00000000	   -202.30687890
      1.06751780	      0.50731933	     -4.58437708	      0.00000000	   -202.46357929
      1.06760756	      0.50685834	     -4.58689742	      0.00000000	   -202.62031110
      1.06771997	      0.50617119	     -4.59004862	      0.00000000	   -202.81656197
      1.06780815	      0.50575909	     -4.59244731	      0.00000000	   -202.97056655
      1.06789634	      0.50522164	     -4.59485900	      0.00000000	   -203.12454603
      1.06798452	      0.50476545	     -4.59721595	      0.00000000	   -203.27855449
      1.06810164	      0.50406029	     -4.60033512	      0.00000000	   -203.48306902
      1.06818912	      0.50365248	     -4.60259378	      0.00000000	   -203.63588422
      1.06827660	      0.50312549	     -4.60486373	      0.00000000	   -203.78867616
      1.06838314	      0.50259376	     -4.60755450	      0.00000000	   -203.97478638
      1.06847797	      0.50199831	     -4.60995484	      0.00000000	   -204.14041614
      1.06857280	      0.50155631	     -4.61227216	      0.00000000	   -204.30609614
      1.06866762	      0.50095635	     -4.61460853	      0.00000000	   -204.47174431
      1.06876245	      0.50052218	     -4.61685778	      0.00000000	   -204.63744630
      1.06885728	      0.49991676	     -4.61913037	      0.00000000	   -204.80311302
      1.06895211	      0.49949141	     -4.62131111	      0.00000000	   -204.96883763
      1.06904693	      0.49887942	     -4.62352020	      0.00000000	   -205.13452293
      1.06914176	      0.49846403	     -4.62563196	      0.00000000	   -205.30027079
      1.06923659	      0.49784418	     -4.62777787	      0.00000000	   -205.46597459
      1.06933141	      0.49744011	     -4.62982012	      0.00000000	   -205.63174632
      1.06942624	      0.49681088	     -4.63190327	      0.00000000	   -205.79746843
      1.06952107	      0.49641972	     -4.63387541	      0.00000000	   -205.96326468
      1.06960634	      0.49586413	     -4.63568750	      0.00000000	   -206.11230763
      1.06969161	      0.49545358	     -4.63742536	      0.00000000	   -206.26139798
      1.06979459	      0.49485164	     -4.63952333	      0.00000000	   -206.44142906
      1.06989756	      0.49438076	     -4.64153939	      0.00000000	   -206.62150789
      1.06998439	      0.49382920	     -4.64325968	      0.00000000	   -206.77331216
      1.07007122	      0.49341350	     -4.64490773	      0.00000000	   -206.92516191
      1.07015804	      0.49291788	     -4.64655428	      0.00000000	   -207.07699903
      1.07027558	      0.49234415	     -4.64870715	      0.00000000	   -207.28257525
      1.07036334	      0.49180161	     -4.65031909	      0.00000000	   -207.43606571
      1.07045111	      0.49137970	     -4.65186313	      0.00000000	   -207.58959789
      1.07055649	      0.49076121	     -4.65371628	      0.00000000	   -207.77391759
      1.07065033	      0.49033669	     -4.65529082	      0.00000000	   -207.93811088
      1.07074418	      0.48976145	     -4.65688241	      0.00000000	   -208.10227343
      1.07083802	      0.48933830	     -4.65839172	      0.00000000	   -208.26648762
      1.07093187	      0.48876379	     -4.65991829	      0.00000000	   -208.43067069
      1.07102571	      0.48834237	     -4.66136225	      0.00000000	   -208.59490566
      1.07111955	      0.48776818	     -4.66282394	      0.00000000	   -208.75910892
      1.07121340	      0.48734888	     -4.66420243	      0.00000000	   -208.92336454
      1.07130724	      0.48677458	     -4.66559939	      0.00000000	   -209.08758759
      1.07140109	      0.48635778	     -4.66691231	      0.00000000	   -209.25186370
      1.07149493	      0.48578293	     -4.66824471	      0.00000000	   -209.41610611
      1.07158878	      0.48536905	     -4.66949195	      0.00000000	   -209.58040247
      1.07168262	      0.48479317	     -4.67075998	      0.00000000	   -209.74466376
      1.07177646	      0.48438265	     -4.67194142	      0.00000000	   -209.90898014
      1.07187031	      0.48380525	     -4.67314528	      0.00000000	   -210.07325977
      1.07196415	      0.48339857	     -4.67426081	      0.00000000	   -210.23759588
      1.07205800	      0.48281909	     -4.67540074	      0.00000000	   -210.40189326
      1.07215184	      0.48241678	     -4.67645025	      0.00000000	   -210.56624879
      1.07224569	      0.48183465	     -4.67752648	      0.00000000	   -210.73056329
      1.07233953	      0.48143728	     -4.67850984	      0.00000000	   -210.89493791
      1.07243338	      0.48085183	     -4.67952267	      0.00000000	   -211.05926881
      1.07252722	      0.48046005	     -4.68043973	      0.00000000	   -211.22366218
      1.07262106	      0.47987057	     -4.68138946	      0.00000000	   -211.38800872
      1.07271491	      0.47948510	     -4.68224007	      0.00000000	   -211.55242046
      1.07280875	      0.47889078	     -4.68312706	      0.00000000	   -211.71678181
      1.07290260	      0.47851244	     -4.68391103	      0.00000000	   -211.88121156
      1.07299644	      0.47791235	     -4.68473567	      0.00000000	   -212.04558682
      1.07309029	      0.47754209	     -4.68545279	      0.00000000	   -212.21003419
      1.07318413	      0.47693520	     -4.68621552	      0.00000000	   -212.37442239
      1.07327798	      0.47657407	     -4.68686556	      0.00000000	   -212.53888699
      1.07336227	      0.47604216	     -4.68749025	      0.00000000	   -212.68655622
      1.07344656	      0.47565516	     -4.68804159	      0.00000000	   -212.83427186
      1.07354898	      0.47508026	     -4.68871117	      0.00000000	   -213.01373808
      1.07365140	      0.47463429	     -4.68930042	      0.00000000	   -213.19324849
      1.07373757	      0.47410532	     -4.68981725	      0.00000000	   -213.34424506
      1.07382375	      0.47371182	     -4.69026275	      0.00000000	   -213.49528516
      1.07390992	      0.47323815	     -4.69070773	      0.00000000	   -213.64630745
      1.07402654	      0.47269446	     -4.69123528	      0.00000000	   -213.85071068
      1.07411348	      0.47217434	     -4.69163439	      0.00000000	   -214.00309056
      1.07420043	      0.47177454	     -4.69196679	      0.00000000	   -214.15550919
      1.07430508	      0.47118209	     -4.69236731	      0.00000000	   -214.33891920
      1.07439837	      0.47077924	     -4.69265007	      0.00000000	   -214.50247237
      1.07449166	      0.47022502	     -4.69295131	      0.00000000	   -214.66598667
      1.07458495	      0.46982500	     -4.69317075	      0.00000000	   -214.82954936
      1.07467824	      0.46926921	     -4.69341019	      0.00000000	   -214.99307134
      1.07477153	      0.46887245	     -4.69356631	      0.00000000	   -215.15664272
      1.07486482	      0.46831459	     -4.69374429	      0.00000000	   -215.32017125
      1.07495812	      0.46792156	     -4.69383712	      0.00000000	   -215.48375047
      1.07505141	      0.46736111	     -4.69395397	      0.00000000	   -215.64728439
      1.07514470	      0.46697233	     -4.69398353	      0.00000000	   -215.81087058
      1.07523799	      0.46640870	     -4.69403963	      0.00000000	   -215.97440868
      1.07533128	      0.46602475	     -4.69400591	      0.00000000	   -216.13800094
      1.07542457	      0.46545730	     -4.69400167	      0.00000000	   -216.30154196
      1.07551786	      0.46507882	     -4.69390464	      0.00000000	   -216.46513940
      1.07561115	      0.46450684	     -4.69384048	      0.00000000	   -216.62868201
      1.07570444	      0.46413456	     -4.69368011	      0.00000000	   -216.79228373
      1.07579774	      0.46355722	     -4.69355652	      0.00000000	   -216.95582654
      1.07589103	      0.46319196	     -4.69333274	      0.00000000	   -217.11943164
      1.07598432	      0.46260836	     -4.69315022	      0.00000000	   -217.28297321
      1.07607761	      0.46225107	     -4.69286295	      0.00000000	   -217.44658078
      1.07617090	      0.46166017	     -4.69262205	      0.00000000	   -217.61011960
      1.07626419	      0.46131192	     -4.69227115	      0.00000000	   -217.77372874
      1.07635748	      0.46071252	     -4.69197250	      0.00000000	   -217.93726321
      1.07644062	      0.46038939	     -4.69161157	      0.00000000	   -218.08306769
      1.07652377	      0.45992311	     -4.69127373	      0.00000000	   -218.22882882
      1.07662654	      0.45944908	     -4.69078944	      0.00000000	   -218.40904254
      1.07672932	      0.45884625	     -4.69031105	      0.00000000	   -218.58921552
      1.07681370	      0.45850665	     -4.68984011	      0.00000000	   -218.73717342
      1.07689807	      0.45803580	     -4.68938784	      0.00000000	   -218.88509015
      1.07700171	      0.45756295	     -4.68876428	      0.00000000	   -219.06680083
      1.07710535	      0.45694333	     -4.68815221	      0.00000000	   -219.24846356
      1.07718602	      0.45662932	     -4.68759510	      0.00000000	   -219.38991829
      1.07726670	      0.45618801	     -4.68705764	      0.00000000	   -219.53133204
      1.07737535	      0.45568015	     -4.68627036	      0.00000000	   -219.72182457
      1.07748401	      0.45503244	     -4.68548900	      0.00000000	   -219.91226862
      1.07756117	      0.45474090	     -4.68485456	      0.00000000	   -220.04755133
      1.07763834	      0.45432715	     -4.68424019	      0.00000000	   -220.18279367
      1.07775405	      0.45377684	     -4.68325822	      0.00000000	   -220.38562276
      1.07785012	      0.45324158	     -4.68243455	      0.00000000	   -220.55398727
      1.07794619	      0.45282942	     -4.68153951	      0.00000000	   -220.72238123
      1.07804226	      0.45226066	     -4.68066510	      0.00000000	   -220.89072050
      1.07813833	      0.45189250	     -4.67969400	      0.00000000	   -221.05911172
      1.07822123	      0.45138415	     -4.67889395	      0.00000000	   -221.20436688
      1.07830414	      0.45101524	     -4.67802527	      0.00000000	   -221.34965722
      1.07840704	      0.45045718	     -4.67694840	      0.00000000	   -221.52994565
      1.07850994	      0.45002961	     -4.67579371	      0.00000000	   -221.71026209
      1.07859337	      0.44952662	     -4.67488332	      0.00000000	   -221.85640209
      1.07867680	      0.44915436	     -4.67390712	      0.00000000	   -222.00257346
      1.07878068	      0.44859032	     -4.67269282	      0.00000000	   -222.18453343
      1.07888456	      0.44816824	     -4.67139663	      0.00000000	   -222.36652282
      1.07896513	      0.44767566	     -4.67042134	      0.00000000	   -222.50762513
      1.07904571	      0.44731048	     -4.66938310	      0.00000000	   -222.64875728
      1.07915350	      0.44673620	     -4.66798953	      0.00000000	   -222.83751389
      1.07926129	      0.44629778	     -4.66651381	      0.00000000	   -223.02629495
      1.07933921	      0.44581631	     -4.66547770	      0.00000000	   -223.16271648
      1.07941714	      0.44545772	     -4.66438170	      0.00000000	   -223.29916599
      1.07952995	      0.44486590	     -4.66278455	      0.00000000	   -223.49665971
      1.07962611	      0.44444256	     -4.66136453	      0.00000000	   -223.66499788
      1.07972226	      0.44389267	     -4.65995673	      0.00000000	   -223.83328156
      1.07981841	      0.44350914	     -4.65846491	      0.00000000	   -224.00159987
      1.07990442	      0.44299396	     -4.65716230	      0.00000000	   -224.15209584
      1.07999044	      0.44262289	     -4.65578900	      0.00000000	   -224.30262220
      1.08007645	      0.44215982	     -4.65442270	      0.00000000	   -224.45310616
      1.08018709	      0.44166859	     -4.65259664	      0.00000000	   -224.64670375
      1.08027424	      0.44116110	     -4.65117108	      0.00000000	   -224.79913630
      1.08036139	      0.44078123	     -4.64967993	      0.00000000	   -224.95159237
      1.08044854	      0.44031194	     -4.64819463	      0.00000000	   -225.10400467
      1.08055901	      0.43982686	     -4.64624218	      0.00000000	   -225.29719812
      1.08064446	      0.43932619	     -4.64474719	      0.00000000	   -225.44659688
      1.08072992	      0.43895007	     -4.64318882	      0.00000000	   -225.59601738
      1.08083250	      0.43838759	     -4.64132516	      0.00000000	   -225.77532374
      1.08093508	      0.43798653	     -4.63937631	      0.00000000	   -225.95465478
      1.08101363	      0.43750164	     -4.63792102	      0.00000000	   -226.09189036
      1.08109217	      0.43714511	     -4.63640482	      0.00000000	   -226.22915023
      1.08120188	      0.43656912	     -4.63428152	      0.00000000	   -226.42082008
      1.08129795	      0.43615023	     -4.63236422	      0.00000000	   -226.58867161
      1.08139402	      0.43559886	     -4.63046286	      0.00000000	   -226.75645680
      1.08149010	      0.43522410	     -4.62847577	      0.00000000	   -226.92427160
      1.08157422	      0.43471763	     -4.62677203	      0.00000000	   -227.07113589
      1.08165835	      0.43435191	     -4.62500103	      0.00000000	   -227.21802379
      1.08174247	      0.43390713	     -4.62323513	      0.00000000	   -227.36486611
      1.08185857	      0.43338691	     -4.62073299	      0.00000000	   -227.56751997
      1.08194437	      0.43289006	     -4.61889551	      0.00000000	   -227.71721979
      1.08203017	      0.43251234	     -4.61699733	      0.00000000	   -227.86693400
      1.08213319	      0.43194665	     -4.61472671	      0.00000000	   -228.04663817
      1.08222482	      0.43156886	     -4.61264009	      0.00000000	   -228.20648114
      1.08231645	      0.43104047	     -4.61057880	      0.00000000	   -228.36624873
      1.08240808	      0.43066241	     -4.60844392	      0.00000000	   -228.52603537
      1.08249971	      0.43013424	     -4.60633441	      0.00000000	   -228.68574561
      1.08259134	      0.42975625	     -4.60415154	      0.00000000	   -228.84547389
      1.08268298	      0.42922794	     -4.60199429	      0.00000000	   -229.00512453
      1.08277461	      0.42885033	     -4.59976371	      0.00000000	   -229.16479239
      1.08286624	      0.42832154	     -4.59755922	      0.00000000	   -229.32438115
      1.08295787	      0.42794464	     -4.59528121	      0.00000000	   -229.48398652
      1.08304950	      0.42741501	     -4.59303000	      0.00000000	   -229.64351108
      1.08314113	      0.42703915	     -4.59070484	      0.00000000	   -229.80305185
      1.08323276	      0.42650831	     -4.58840742	      0.00000000	   -229.96250988
      1.08332439	      0.42613385	     -4.58603538	      0.00000000	   -230.12198393
      1.08341602	      0.42560141	     -4.58369227	      0.00000000	   -230.28137304
      1.08350765	      0.42522870	     -4.58127363	      0.00000000	   -230.44077821
      1.08359929	      0.42469426	     -4.57888536	      0.00000000	   -230.60009600
      1.08369092	      0.42432370	     -4.57642039	      0.00000000	   -230.75943013
      1.08378255	      0.42378683	     -4.57398751	      0.00000000	   -230.91867414
      1.08387418	      0.42341884	     -4.57147647	      0.00000000	   -231.07793505
      1.08396581	      0.42287907	     -4.56899953	      0.00000000	   -231.23710279
      1.08405744	      0.42251410	     -4.56644269	      0.00000000	   -231.39628827
      1.08414907	      0.42197092	     -4.56392226	      0.00000000	   -231.55537721
      1.08424070	      0.42160948	     -4.56131986	      0.00000000	   -231.71448505
      1.08433233	      0.42106234	     -4.55875653	      0.00000000	   -231.87349262
      1.08442396	      0.42070498	     -4.55610879	      0.00000000	   -232.03252060
      1.08451560	      0.42015327	     -4.55350319	      0.00000000	   -232.19144416
      1.08460723	      0.41980060	     -4.55081032	      0.00000000	   -232.35039005
      1.08469886	      0.41924365	     -4.54816307	      0.00000000	   -232.50922694
      1.08479049	      0.41889636	     -4.54542526	      0.00000000	   -232.66808850
      1.08488212	      0.41833339	     -4.54273704	      0.00000000	   -232.82683598
      1.08497375	      0.41799227	     -4.53995446	      0.00000000	   -232.98561099
      1.08506538	      0.41742244	     -4.53722596	      0.00000000	   -233.14426628
      1.08515701	      0.41708835	     -4.53439873	      0.00000000	   -233.30295251
      1.08524864	      0.41651069	     -4.53163070	      0.00000000	   -233.46151274
      1.08534028	      0.41618464	     -4.52875892	      0.00000000	   -233.62010798
      1.08542211	      0.41568220	     -4.52624607	      0.00000000	   -233.76164208
      1.08550395	      0.41532385	     -4.52366927	      0.00000000	   -233.90318472
      1.08560447	      0.41478152	     -4.52051537	      0.00000000	   -234.07695303
      1.08570499	      0.41436462	     -4.51729552	      0.00000000	   -234.25070268
      1.08578910	      0.41386299	     -4.51463275	      0.00000000	   -234.39599285
      1.08587321	      0.41349579	     -4.51190862	      0.00000000	   -234.54128419
      1.08595732	      0.41304874	     -4.50919380	      0.00000000	   -234.68650578
      1.08607165	      0.41253775	     -4.50544451	      0.00000000	   -234.88387146
      1.08615626	      0.41204416	     -4.50268796	      0.00000000	   -235.02983592
      1.08624087	      0.41166960	     -4.49987530	      0.00000000	   -235.17579387
      1.08634345	      0.41110602	     -4.49647903	      0.00000000	   -235.35263990
      1.08643494	      0.41072619	     -4.49338850	      0.00000000	   -235.51036088
      1.08652643	      0.41019387	     -4.49032876	      0.00000000	   -235.66797579
      1.08661792	      0.40981974	     -4.48719757	      0.00000000	   -235.82558683
      1.08670941	      0.40928079	     -4.48410145	      0.00000000	   -235.98308623
      1.08680090	      0.40891319	     -4.48092977	      0.00000000	   -236.14058487
      1.08689239	      0.40836668	     -4.47779802	      0.00000000	   -236.29796569
      1.08698388	      0.40800658	     -4.47458595	      0.00000000	   -236.45534946
      1.08707537	      0.40745144	     -4.47141935	      0.00000000	   -236.61260853
      1.08716686	      0.40709996	     -4.46816698	      0.00000000	   -236.76987503
      1.08725835	      0.40653495	     -4.46496638	      0.00000000	   -236.92700910
      1.08734984	      0.40619340	     -4.46167371	      0.00000000	   -237.08415594
      1.08744133	      0.40561708	     -4.45844003	      0.00000000	   -237.24116167
      1.08753282	      0.40528698	     -4.45510699	      0.00000000	   -237.39818650
      1.08761440	      0.40478342	     -4.45218875	      0.00000000	   -237.53807254
      1.08769598	      0.40442362	     -4.44920882	      0.00000000	   -237.67795534
      1.08779606	      0.40387967	     -4.44556716	      0.00000000	   -237.84946665
      1.08789614	      0.40346144	     -4.44186277	      0.00000000	   -238.02094107
      1.08797989	      0.40295837	     -4.43879713	      0.00000000	   -238.16431740
      1.08806364	      0.40258967	     -4.43567246	      0.00000000	   -238.30768230
      1.08814739	      0.40214121	     -4.43255943	      0.00000000	   -238.45096310
      1.08826136	      0.40162740	     -4.42826788	      0.00000000	   -238.64588702
      1.08834560	      0.40113217	     -4.42511671	      0.00000000	   -238.78985208
      1.08842984	      0.40075575	     -4.42191185	      0.00000000	   -238.93379745
      1.08853205	      0.40018969	     -4.41803984	      0.00000000	   -239.10833714
      1.08862321	      0.39980739	     -4.41452827	      0.00000000	   -239.26397152
      1.08871437	      0.39927247	     -4.41105031	      0.00000000	   -239.41948177
      1.08880554	      0.39889606	     -4.40750353	      0.00000000	   -239.57497269
      1.08889670	      0.39835394	     -4.40399492	      0.00000000	   -239.73033342
      1.08898786	      0.39798432	     -4.40041310	      0.00000000	   -239.88567817
      1.08907902	      0.39743400	     -4.39687461	      0.00000000	   -240.04088597
      1.08917018	      0.39707221	     -4.39325784	      0.00000000	   -240.19608184
      1.08926134	      0.39651256	     -4.38969028	      0.00000000	   -240.35113326
      1.08935250	      0.39615979	     -4.38603863	      0.00000000	   -240.50617758
      1.08944367	      0.39558947	     -4.38244289	      0.00000000	   -240.66106904
      1.08953483	      0.39524714	     -4.37875632	      0.00000000	   -240.81595921
      1.08962599	      0.39466460	     -4.37513336	      0.00000000	   -240.97068704
      1.08970769	      0.39434767	     -4.37180558	      0.00000000	   -241.10936050
      1.08978939	      0.39388695	     -4.36851287	      0.00000000	   -241.24791913
      1.08988899	      0.39343073	     -4.36444766	      0.00000000	   -241.41677186
      1.08998858	      0.39284196	     -4.36040808	      0.00000000	   -241.58547977
      1.09007106	      0.39251063	     -4.35699781	      0.00000000	   -241.72516571
      1.09015354	      0.39204674	     -4.35361902	      0.00000000	   -241.86473665
      1.09025432	      0.39158624	     -4.34943870	      0.00000000	   -242.03523119
      1.09035510	      0.39097766	     -4.34528923	      0.00000000	   -242.20556906
      1.09043398	      0.39066921	     -4.34197389	      0.00000000	   -242.33886744
      1.09051286	      0.39023283	     -4.33868989	      0.00000000	   -242.47205575
      1.09061860	      0.38973506	     -4.33424216	      0.00000000	   -242.65051753
      1.09072433	      0.38909532	     -4.32982206	      0.00000000	   -242.82880955
      1.09079959	      0.38880866	     -4.32660865	      0.00000000	   -242.95570150
      1.09087485	      0.38839930	     -4.32342614	      0.00000000	   -243.08248868
      1.09098782	      0.38785480	     -4.31860843	      0.00000000	   -243.27269838
      1.09108131	      0.38732459	     -4.31463151	      0.00000000	   -243.42998032
      1.09117480	      0.38691663	     -4.31059989	      0.00000000	   -243.58720619
      1.09126829	      0.38635432	     -4.30660490	      0.00000000	   -243.74427871
      1.09136178	      0.38598538	     -4.30253199	      0.00000000	   -243.90131824
      1.09144371	      0.38547506	     -4.29901287	      0.00000000	   -244.03878982
      1.09152564	      0.38510550	     -4.29543663	      0.00000000	   -244.17623214
      1.09162463	      0.38455230	     -4.29113661	      0.00000000	   -244.34215586
      1.09172362	      0.38413112	     -4.28677771	      0.00000000	   -244.50800931
      1.09180623	      0.38362251	     -4.28318059	      0.00000000	   -244.64626123
      1.09188883	      0.38324778	     -4.27952881	      0.00000000	   -244.78447760
      1.09198833	      0.38268798	     -4.27515206	      0.00000000	   -244.95081472
      1.09208783	      0.38227048	     -4.27071339	      0.00000000	   -245.11708013
      1.09216823	      0.38176869	     -4.26717030	      0.00000000	   -245.25127644
      1.09224862	      0.38139741	     -4.26357455	      0.00000000	   -245.38543791
      1.09235083	      0.38082948	     -4.25902096	      0.00000000	   -245.55585269
      1.09245304	      0.38039727	     -4.25440735	      0.00000000	   -245.72618262
      1.09253156	      0.37990258	     -4.25090666	      0.00000000	   -245.85687828
      1.09261008	      0.37953383	     -4.24735558	      0.00000000	   -245.98753884
      1.09271543	      0.37895361	     -4.24260545	      0.00000000	   -246.16269251
      1.09282077	      0.37850809	     -4.23779526	      0.00000000	   -246.33774826
      1.09289667	      0.37802225	     -4.23437472	      0.00000000	   -246.46371193
      1.09297256	      0.37765879	     -4.23090585	      0.00000000	   -246.58964221
      1.09308273	      0.37705878	     -4.22588040	      0.00000000	   -246.77227556
      1.09317678	      0.37662588	     -4.22155063	      0.00000000	   -246.92810001
      1.09327084	      0.37606595	     -4.21725091	      0.00000000	   -247.08375843
      1.09336490	      0.37567462	     -4.21288382	      0.00000000	   -247.23935513
      1.09344808	      0.37515394	     -4.20906927	      0.00000000	   -247.37680714
      1.09353127	      0.37477517	     -4.20519890	      0.00000000	   -247.51421309
      1.09361446	      0.37431020	     -4.20134803	      0.00000000	   -247.65149089
      1.09372501	      0.37379121	     -4.19618393	      0.00000000	   -247.83381585
      1.09380941	      0.37327753	     -4.19227018	      0.00000000	   -247.97283774
      1.09389380	      0.37288678	     -4.18830696	      0.00000000	   -248.11180114
      1.09397820	      0.37241331	     -4.18436221	      0.00000000	   -248.25063164
      1.09408879	      0.37189714	     -4.17914553	      0.00000000	   -248.43243076
      1.09417130	      0.37138949	     -4.17528414	      0.00000000	   -248.56790981
      1.09425381	      0.37100150	     -4.17137510	      0.00000000	   -248.70333099
      1.09435546	      0.37041834	     -4.16658269	      0.00000000	   -248.86999465
      1.09444680	      0.37001302	     -4.16222694	      0.00000000	   -249.01966117
      1.09453814	      0.36945077	     -4.15791330	      0.00000000	   -249.16914474
      1.09462948	      0.36906415	     -4.15353212	      0.00000000	   -249.31856445
      1.09472083	      0.36847873	     -4.14920708	      0.00000000	   -249.46778418
      1.09481217	      0.36811648	     -4.14479904	      0.00000000	   -249.61695557
      1.09489307	      0.36759548	     -4.14095301	      0.00000000	   -249.74890047
      1.09497397	      0.36721687	     -4.13705281	      0.00000000	   -249.88079437
      1.09507259	      0.36665104	     -4.13232365	      0.00000000	   -250.04138337
      1.09517120	      0.36621277	     -4.12754195	      0.00000000	   -250.20186422
      1.09525377	      0.36569118	     -4.12358170	      0.00000000	   -250.33604755
      1.09533633	      0.36530383	     -4.11957000	      0.00000000	   -250.47016994
      1.09541889	      0.36483726	     -4.11557739	      0.00000000	   -250.60415312
      1.09553187	      0.36429433	     -4.11007122	      0.00000000	   -250.78734503
      1.09561492	      0.36377987	     -4.10605302	      0.00000000	   -250.92184877
      1.09569798	      0.36338337	     -4.10198899	      0.00000000	   -251.05628157
      1.09579911	      0.36279196	     -4.09706756	      0.00000000	   -251.21976444
      1.09588922	      0.36238645	     -4.09263387	      0.00000000	   -251.36533529
      1.09597932	      0.36182808	     -4.08824284	      0.00000000	   -251.51071341
      1.09606943	      0.36142891	     -4.08379155	      0.00000000	   -251.65601220
      1.09615954	      0.36086169	     -4.07938813	      0.00000000	   -251.80111086
      1.09624965	      0.36046993	     -4.07491930	      0.00000000	   -251.94613454
      1.09633975	      0.35989270	     -4.07050429	      0.00000000	   -252.09094988
      1.09642986	      0.35950958	     -4.06601789	      0.00000000	   -252.23569550
      1.09651997	      0.35892097	     -4.06159212	      0.00000000	   -252.38022356
      1.09661008	      0.35854794	     -4.05708808	      0.00000000	   -252.52468825
      1.09670019	      0.35794637	     -4.05265248	      0.00000000	   -252.66892503
      1.09679029	      0.35758512	     -4.04813062	      0.00000000	   -252.81310601
      1.09687090	      0.35705502	     -4.04414804	      0.00000000	   -252.94188639
      1.09695151	      0.35666870	     -4.04011261	      0.00000000	   -253.07060298
      1.09704957	      0.35609404	     -4.03523070	      0.00000000	   -253.22699643
      1.09714764	      0.35564541	     -4.03029942	      0.00000000	   -253.38326154
      1.09723042	      0.35511306	     -4.02618147	      0.00000000	   -253.51497875
      1.09731320	      0.35471609	     -4.02201347	      0.00000000	   -253.64662004
      1.09739598	      0.35423586	     -4.01786768	      0.00000000	   -253.77810364
      1.09750674	      0.35369200	     -4.01227976	      0.00000000	   -253.95386996
      1.09758987	      0.35316596	     -4.00811890	      0.00000000	   -254.08558874
      1.09767300	      0.35276038	     -4.00391318	      0.00000000	   -254.21722233
      1.09777298	      0.35216110	     -3.99888468	      0.00000000	   -254.37533811
      1.09786281	      0.35174623	     -3.99432048	      0.00000000	   -254.51726474
      1.09795263	      0.35117718	     -3.98980156	      0.00000000	   -254.65897953
      1.09804245	      0.35076872	     -3.98522405	      0.00000000	   -254.80059924
      1.09813228	      0.35019051	     -3.98069713	      0.00000000	   -254.94199957
      1.09822210	      0.34978954	     -3.97610631	      0.00000000	   -255.08330956
      1.09831192	      0.34920097	     -3.97157216	      0.00000000	   -255.22439178
      1.09840175	      0.34880875	     -3.96696797	      0.00000000	   -255.36538935
      1.09849157	      0.34820845	     -3.96242741	      0.00000000	   -255.50614975
      1.09858139	      0.34782647	     -3.95780973	      0.00000000	   -255.64683233
      1.09867121	      0.34721278	     -3.95326366	      0.00000000	   -255.78726714
      1.09876104	      0.34684279	     -3.94863227	      0.00000000	   -255.92763227
      1.09884109	      0.34630431	     -3.94456977	      0.00000000	   -256.05250896
      1.09892114	      0.34590919	     -3.94045621	      0.00000000	   -256.17731034
      1.09901924	      0.34532201	     -3.93544404	      0.00000000	   -256.33004043
      1.09911734	      0.34485965	     -3.93038527	      0.00000000	   -256.48262161
      1.09919964	      0.34431859	     -3.92618810	      0.00000000	   -256.61041047
      1.09928193	      0.34391197	     -3.92194288	      0.00000000	   -256.73811095
      1.09936423	      0.34342405	     -3.91772098	      0.00000000	   -256.86564084
      1.09947552	      0.34286138	     -3.91197392	      0.00000000	   -257.03791737
      1.09955817	      0.34232671	     -3.90774076	      0.00000000	   -257.16563742
      1.09964081	      0.34191114	     -3.90346491	      0.00000000	   -257.29325978
      1.09974091	      0.34129797	     -3.89831797	      0.00000000	   -257.44759936
      1.09983050	      0.34087132	     -3.89366709	      0.00000000	   -257.58560101
      1.09992009	      0.34029090	     -3.88906332	      0.00000000	   -257.72337407
      1.10000968	      0.33987114	     -3.88440287	      0.00000000	   -257.86103760
      1.10009926	      0.33928083	     -3.87979525	      0.00000000	   -257.99846465
      1.10018885	      0.33886917	     -3.87512516	      0.00000000	   -258.13578778
      1.10027844	      0.33826764	     -3.87051446	      0.00000000	   -258.27286559
      1.10036803	      0.33786550	     -3.86583459	      0.00000000	   -258.40984619
      1.10045762	      0.33725120	     -3.86122164	      0.00000000	   -258.54657149
      1.10054720	      0.33686025	     -3.85653177	      0.00000000	   -258.68320758
      1.10063679	      0.33623134	     -3.85191751	      0.00000000	   -258.81957706
      1.10071701	      0.33587189	     -3.84771579	      0.00000000	   -258.94161931
      1.10079724	      0.33536863	     -3.84355929	      0.00000000	   -259.06346475
      1.10089504	      0.33486028	     -3.83845427	      0.00000000	   -259.21185581
      1.10099284	      0.33421827	     -3.83339018	      0.00000000	   -259.35998354
      1.10107364	      0.33384416	     -3.82915211	      0.00000000	   -259.48226890
      1.10115444	      0.33333760	     -3.82495572	      0.00000000	   -259.60435762
      1.10125362	      0.33282094	     -3.81976761	      0.00000000	   -259.75404940
      1.10135280	      0.33215569	     -3.81462566	      0.00000000	   -259.90346300
      1.10142998	      0.33180586	     -3.81056709	      0.00000000	   -260.01963839
      1.10150715	      0.33132836	     -3.80654904	      0.00000000	   -260.13562991
      1.10161146	      0.33076852	     -3.80108750	      0.00000000	   -260.29221999
      1.10171576	      0.33006538	     -3.79567048	      0.00000000	   -260.44850733
      1.10178915	      0.32974018	     -3.79180127	      0.00000000	   -260.55839150
      1.10186255	      0.32929231	     -3.78797129	      0.00000000	   -260.66810502
      1.10197464	      0.32867584	     -3.78209694	      0.00000000	   -260.83546006
      1.10206642	      0.32809289	     -3.77731067	      0.00000000	   -260.97224789
      1.10215821	      0.32762992	     -3.77248292	      0.00000000	   -261.10888830
      1.10224999	      0.32701480	     -3.76770374	      0.00000000	   -261.24527486
      1.10234177	      0.32658938	     -3.76286020	      0.00000000	   -261.38154027
      1.10242259	      0.32602938	     -3.75865543	      0.00000000	   -261.50128807
      1.10250341	      0.32561047	     -3.75440286	      0.00000000	   -261.62093899
      1.10258422	      0.32511347	     -3.75017499	      0.00000000	   -261.74040715
      1.10269716	      0.32451042	     -3.74423462	      0.00000000	   -261.90714128
      1.10277963	      0.32395785	     -3.73993273	      0.00000000	   -262.02866061
      1.10286210	      0.32352244	     -3.73559113	      0.00000000	   -262.15006622
      1.10296188	      0.32288505	     -3.73037335	      0.00000000	   -262.29670336
      1.10305049	      0.32244175	     -3.72569800	      0.00000000	   -262.42677771
      1.10313911	      0.32184719	     -3.72107174	      0.00000000	   -262.55660731
      1.10322772	      0.32140483	     -3.71639430	      0.00000000	   -262.68631106
      1.10331634	      0.32080666	     -3.71176757	      0.00000000	   -262.81576754
      1.10340495	      0.32036559	     -3.70708817	      0.00000000	   -262.94509958
      1.10349356	      0.31976346	     -3.70246136	      0.00000000	   -263.07418159
      1.10358218	      0.31932405	     -3.69778015	      0.00000000	   -263.20314093
      1.10367079	      0.31871757	     -3.69315363	      0.00000000	   -263.33184722
      1.10375940	      0.31828024	     -3.68847071	      0.00000000	   -263.46043299
      1.10384802	      0.31766899	     -3.68384489	      0.00000000	   -263.58876241
      1.10393663	      0.31723418	     -3.67916037	      0.00000000	   -263.71697385
      1.10402525	      0.31661768	     -3.67453563	      0.00000000	   -263.84492533
      1.10411386	      0.31618590	     -3.66984959	      0.00000000	   -263.97276184
      1.10420247	      0.31556364	     -3.66522636	      0.00000000	   -264.10033442
      1.10429109	      0.31513544	     -3.66053885	      0.00000000	   -264.22779552
      1.10437970	      0.31450684	     -3.65591756	      0.00000000	   -264.35498831
      1.10446832	      0.31408284	     -3.65122861	      0.00000000	   -264.48207368
      1.10455693	      0.31344727	     -3.64660970	      0.00000000	   -264.60888591
      1.10464554	      0.31302815	     -3.64191933	      0.00000000	   -264.73559537
      1.10473416	      0.31238488	     -3.63730327	      0.00000000	   -264.86202634
      1.10482277	      0.31197143	     -3.63261144	      0.00000000	   -264.98835987
      1.10491138	      0.31131965	     -3.62799873	      0.00000000	   -265.11440898
      1.10500000	      0.31091274	     -3.62330538	      0.00000000	   -265.24036673
      1.10507969	      0.31033825	     -3.61915401	      0.00000000	   -265.35339448
      1.10515938	      0.30990817	     -3.61495525	      0.00000000	   -265.46632696
      1.10525590	      0.30928158	     -3.60990517	      0.00000000	   -265.60286433
      1.10535242	      0.30878077	     -3.60481415	      0.00000000	   -265.73922764
      1.10543446	      0.30820170	     -3.60053831	      0.00000000	   -265.85489278
      1.10551650	      0.30775899	     -3.59621794	      0.00000000	   -265.97045060
      1.10559853	      0.30723001	     -3.59192672	      0.00000000	   -266.08581170
      1.10570661	      0.30663421	     -3.58624117	      0.00000000	   -266.23757838
      1.10578890	      0.30606082	     -3.58195255	      0.00000000	   -266.35289884
      1.10587119	      0.30560971	     -3.57762423	      0.00000000	   -266.46810585
      1.10595348	      0.30507927	     -3.57332294	      0.00000000	   -266.58311824
      1.10606357	      0.30447053	     -3.56753655	      0.00000000	   -266.73677011
      1.10614420	      0.30390436	     -3.56333918	      0.00000000	   -266.84907765
      1.10622483	      0.30345557	     -3.55910386	      0.00000000	   -266.96127701
      1.10632523	      0.30279390	     -3.55386572	      0.00000000	   -267.10071930
      1.10641489	      0.30231962	     -3.54915044	      0.00000000	   -267.22509297
      1.10650455	      0.30168920	     -3.54448806	      0.00000000	   -267.34921161
      1.10659421	      0.30123403	     -3.53976899	      0.00000000	   -267.47320994
      1.10668387	      0.30057944	     -3.53511723	      0.00000000	   -267.59693615
      1.10677353	      0.30014941	     -3.53039256	      0.00000000	   -267.72056285
      1.10685268	      0.29956867	     -3.52628970	      0.00000000	   -267.82945141
      1.10693183	      0.29912989	     -3.52214101	      0.00000000	   -267.93824961
      1.10702883	      0.29848911	     -3.51709180	      0.00000000	   -268.07135594
      1.10712584	      0.29797476	     -3.51200258	      0.00000000	   -268.20429219
      1.10720671	      0.29739172	     -3.50781208	      0.00000000	   -268.31489110
      1.10728759	      0.29694229	     -3.50357871	      0.00000000	   -268.42539120
      1.10736847	      0.29641478	     -3.49937255	      0.00000000	   -268.53570637
      1.10747987	      0.29578286	     -3.49354978	      0.00000000	   -268.68744730
      1.10756120	      0.29520674	     -3.48933853	      0.00000000	   -268.79799763
      1.10764252	      0.29474771	     -3.48509002	      0.00000000	   -268.90844244
      1.10774204	      0.29407864	     -3.47992918	      0.00000000	   -269.04332948
      1.10783054	      0.29360406	     -3.47530158	      0.00000000	   -269.16314639
      1.10791904	      0.29297678	     -3.47072639	      0.00000000	   -269.28272046
      1.10800754	      0.29250953	     -3.46610016	      0.00000000	   -269.40218080
      1.10809604	      0.29187239	     -3.46153210	      0.00000000	   -269.52139231
      1.10818454	      0.29141371	     -3.45690697	      0.00000000	   -269.64049902
      1.10827304	      0.29076540	     -3.45234661	      0.00000000	   -269.75934989
      1.10836154	      0.29031677	     -3.44772223	      0.00000000	   -269.87810614
      1.10845004	      0.28965574	     -3.44317024	      0.00000000	   -269.99659836
      1.10853854	      0.28921889	     -3.43854618	      0.00000000	   -270.11500760
      1.10862704	      0.28854331	     -3.43400328	      0.00000000	   -270.23314319
      1.10870618	      0.28814357	     -3.42987528	      0.00000000	   -270.33871605
      1.10878532	      0.28760035	     -3.42579655	      0.00000000	   -270.44409077
      1.10888204	      0.28704114	     -3.42077921	      0.00000000	   -270.57273788
      1.10897876	      0.28634894	     -3.41580861	      0.00000000	   -270.70112444
      1.10905851	      0.28593454	     -3.41166058	      0.00000000	   -270.80689330
      1.10913826	      0.28538811	     -3.40755814	      0.00000000	   -270.91246903
      1.10923633	      0.28482102	     -3.40248135	      0.00000000	   -271.04214954
      1.10933440	      0.28410584	     -3.39745652	      0.00000000	   -271.17156141
      1.10941056	      0.28371839	     -3.39350042	      0.00000000	   -271.27199752
      1.10948673	      0.28320358	     -3.38958830	      0.00000000	   -271.37225700
      1.10958988	      0.28259176	     -3.38426471	      0.00000000	   -271.50787986
      1.10969303	      0.28183726	     -3.37899176	      0.00000000	   -271.64321911
      1.10976548	      0.28147696	     -3.37523391	      0.00000000	   -271.73821978
      1.10983794	      0.28099426	     -3.37151831	      0.00000000	   -271.83306005
      1.10994877	      0.28032345	     -3.36581547	      0.00000000	   -271.97795661
      1.11003951	      0.27969677	     -3.36117506	      0.00000000	   -272.09636803
      1.11013026	      0.27919024	     -3.35649756	      0.00000000	   -272.21466185
      1.11022100	      0.27853135	     -3.35187339	      0.00000000	   -272.33272487
      1.11031174	      0.27806405	     -3.34718861	      0.00000000	   -272.45070267
      1.11039132	      0.27746817	     -3.34314430	      0.00000000	   -272.55394798
      1.11047089	      0.27701308	     -3.33905560	      0.00000000	   -272.65712681
      1.11056681	      0.27635743	     -3.33416581	      0.00000000	   -272.78127953
      1.11066272	      0.27583397	     -3.32923551	      0.00000000	   -272.90530801
      1.11074298	      0.27523890	     -3.32516462	      0.00000000	   -273.00888480
      1.11082323	      0.27477808	     -3.32105160	      0.00000000	   -273.11239416
      1.11091960	      0.27411577	     -3.31615236	      0.00000000	   -273.23646672
      1.11101596	      0.27359583	     -3.31120936	      0.00000000	   -273.36042349
      1.11109416	      0.27300976	     -3.30725486	      0.00000000	   -273.46081932
      1.11117236	      0.27255466	     -3.30325924	      0.00000000	   -273.56115661
      1.11127124	      0.27188236	     -3.29824220	      0.00000000	   -273.68782740
      1.11137012	      0.27134604	     -3.29318378	      0.00000000	   -273.81437682
      1.11144658	      0.27076905	     -3.28932871	      0.00000000	   -273.91203821
      1.11152303	      0.27031853	     -3.28543396	      0.00000000	   -274.00964819
      1.11162481	      0.26963216	     -3.28028157	      0.00000000	   -274.13938394
      1.11172659	      0.26908076	     -3.27508843	      0.00000000	   -274.26899445
      1.11180060	      0.26851581	     -3.27136888	      0.00000000	   -274.36306366
      1.11187461	      0.26807340	     -3.26761074	      0.00000000	   -274.45709049
      1.11198081	      0.26736469	     -3.26224625	      0.00000000	   -274.59181686
      1.11207194	      0.26683791	     -3.25761973	      0.00000000	   -274.70730326
      1.11216307	      0.26618335	     -3.25303875	      0.00000000	   -274.82259610
      1.11225420	      0.26569705	     -3.24840530	      0.00000000	   -274.93782349
      1.11233525	      0.26509080	     -3.24434437	      0.00000000	   -275.04012343
      1.11241631	      0.26462747	     -3.24023870	      0.00000000	   -275.14237823
      1.11249736	      0.26407552	     -3.23616498	      0.00000000	   -275.24448990
      1.11260357	      0.26345367	     -3.23079749	      0.00000000	   -275.37817442
      1.11268576	      0.26285373	     -3.22668600	      0.00000000	   -275.48146053
      1.11276795	      0.26237876	     -3.22253582	      0.00000000	   -275.58469611
      1.11285014	      0.26181842	     -3.21841662	      0.00000000	   -275.68779205
      1.11295634	      0.26120106	     -3.21306306	      0.00000000	   -275.82089393
      1.11303681	      0.26060973	     -3.20905028	      0.00000000	   -275.92158846
      1.11311728	      0.26014016	     -3.20499979	      0.00000000	   -276.02224066
      1.11321532	      0.25946080	     -3.20010414	      0.00000000	   -276.14469290
      1.11331336	      0.25894222	     -3.19515914	      0.00000000	   -276.26707779
      1.11338703	      0.25837382	     -3.19150551	      0.00000000	   -276.35886538
      1.11346069	      0.25793282	     -3.18781190	      0.00000000	   -276.45063297
      1.11356607	      0.25722801	     -3.18255622	      0.00000000	   -276.58175338
      1.11365758	      0.25669724	     -3.17796883	      0.00000000	   -276.69553547
      1.11374909	      0.25603604	     -3.17342807	      0.00000000	   -276.80915059
      1.11384061	      0.25555413	     -3.16883136	      0.00000000	   -276.92245064
      1.11391940	      0.25495857	     -3.16493590	      0.00000000	   -277.01705421
      1.11399820	      0.25450160	     -3.16099707	      0.00000000	   -277.10851755
      1.11409443	      0.25383971	     -3.15622470	      0.00000000	   -277.21586700
      1.11419067	      0.25331129	     -3.15141190	      0.00000000	   -277.31858612
      1.11426951	      0.25272060	     -3.14752380	      0.00000000	   -277.39921436
      1.11434835	      0.25226190	     -3.14359449	      0.00000000	   -277.47680897
      1.11444566	      0.25159383	     -3.13878234	      0.00000000	   -277.56830377
      1.11454296	      0.25106676	     -3.13392726	      0.00000000	   -277.65523656
      1.11461956	      0.25048821	     -3.13016199	      0.00000000	   -277.72037969
      1.11469617	      0.25003824	     -3.12635641	      0.00000000	   -277.78276458
      1.11479656	      0.24935957	     -3.12140201	      0.00000000	   -277.86025884
      1.11489695	      0.24881702	     -3.11640635	      0.00000000	   -277.93306688
      1.11497135	      0.24825199	     -3.11276017	      0.00000000	   -277.98392498
      1.11504575	      0.24781124	     -3.10907486	      0.00000000	   -278.03227753
      1.11515010	      0.24711633	     -3.10393521	      0.00000000	   -278.09578113
      1.11524041	      0.24660105	     -3.09946164	      0.00000000	   -278.14678742
      1.11533072	      0.24595689	     -3.09503361	      0.00000000	   -278.19407013
      1.11542103	      0.24547987	     -3.09055300	      0.00000000	   -278.23779392
      1.11551134	      0.24479020	     -3.08614556	      0.00000000	   -278.27782600
      1.11558785	      0.24440456	     -3.08234798	      0.00000000	   -278.30903732
      1.11566436	      0.24388230	     -3.07859755	      0.00000000	   -278.33765103
      1.11576320	      0.24330196	     -3.07372374	      0.00000000	   -278.37093553
      1.11586204	      0.24259214	     -3.06889578	      0.00000000	   -278.40000553
      1.11593821	      0.24220427	     -3.06512452	      0.00000000	   -278.41966852
      1.11601438	      0.24169198	     -3.06139613	      0.00000000	   -278.43685308
      1.11611588	      0.24109918	     -3.05640030	      0.00000000	   -278.45606039
      1.11621739	      0.24036315	     -3.05145466	      0.00000000	   -278.47098099
      1.11628937	      0.24001350	     -3.04789207	      0.00000000	   -278.47910354
      1.11636134	      0.23954177	     -3.04437121	      0.00000000	   -278.48508721
      1.11647045	      0.23889694	     -3.03901352	      0.00000000	   -278.49024889
      1.11656065	      0.23828805	     -3.03461132	      0.00000000	   -278.49093271
      1.11665084	      0.23780263	     -3.03016996	      0.00000000	   -278.48849138
      1.11674104	      0.23716157	     -3.02578185	      0.00000000	   -278.48283150
      1.11683124	      0.23672445	     -3.02132773	      0.00000000	   -278.47414349
      1.11690861	      0.23615858	     -3.01757140	      0.00000000	   -278.46414342
      1.11698599	      0.23573249	     -3.01376978	      0.00000000	   -278.45195174
      1.11708297	      0.23510209	     -3.00903781	      0.00000000	   -278.43347209
      1.11717996	      0.23460230	     -3.00426401	      0.00000000	   -278.41157556
      1.11725795	      0.23404608	     -3.00047743	      0.00000000	   -278.39140304
      1.11733594	      0.23362068	     -2.99664830	      0.00000000	   -278.36908420
      1.11743383	      0.23298982	     -2.99187542	      0.00000000	   -278.33793594
      1.11753171	      0.23250225	     -2.98705613	      0.00000000	   -278.30344446
      1.11760697	      0.23196358	     -2.98340614	      0.00000000	   -278.27456084
      1.11768222	      0.23155273	     -2.97971431	      0.00000000	   -278.24375846
      1.11778397	      0.23091543	     -2.97475033	      0.00000000	   -278.19895952
      1.11788573	      0.23041583	     -2.96974145	      0.00000000	   -278.15067918
      1.11795844	      0.22989560	     -2.96621669	      0.00000000	   -278.11395688
      1.11803115	      0.22949883	     -2.96265127	      0.00000000	   -278.07551524
      1.11813794	      0.22884781	     -2.95743767	      0.00000000	   -278.01583618
      1.11822837	      0.22837765	     -2.95299603	      0.00000000	   -277.96239799
      1.11831881	      0.22778436	     -2.94859536	      0.00000000	   -277.90623945
      1.11840924	      0.22735957	     -2.94413891	      0.00000000	   -277.84751866
      1.11848972	      0.22681102	     -2.94022968	      0.00000000	   -277.79298940
      1.11857020	      0.22640718	     -2.93627240	      0.00000000	   -277.73647560
      1.11865067	      0.22591583	     -2.93234402	      0.00000000	   -277.67789063
      1.11875555	      0.22538010	     -2.92718952	      0.00000000	   -277.59857015
      1.11883725	      0.22484618	     -2.92321242	      0.00000000	   -277.53438140
      1.11891896	      0.22444000	     -2.91919265	      0.00000000	   -277.46821818
      1.11900066	      0.22394849	     -2.91520078	      0.00000000	   -277.40000250
      1.11910511	      0.22343091	     -2.91006003	      0.00000000	   -277.30993957
      1.11918522	      0.22291197	     -2.90615715	      0.00000000	   -277.23862356
      1.11926533	      0.22251811	     -2.90221225	      0.00000000	   -277.16548549
      1.11936207	      0.22193537	     -2.89748295	      0.00000000	   -277.07463235
      1.11945881	      0.22151754	     -2.89269799	      0.00000000	   -276.98116838
      1.11953215	      0.22102396	     -2.88912860	      0.00000000	   -276.90846440
      1.11960549	      0.22065982	     -2.88551564	      0.00000000	   -276.83430540
      1.11970948	      0.22007059	     -2.88041559	      0.00000000	   -276.72654699
      1.11979989	      0.21964447	     -2.87595148	      0.00000000	   -276.63046850
      1.11989031	      0.21908989	     -2.87152876	      0.00000000	   -276.53209928
      1.11998073	      0.21871414	     -2.86704546	      0.00000000	   -276.43160267
      1.12005964	      0.21821018	     -2.86318961	      0.00000000	   -276.34201926
      1.12013856	      0.21784830	     -2.85928558	      0.00000000	   -276.25085025
      1.12021747	      0.21741087	     -2.85540549	      0.00000000	   -276.15801095
      1.12032718	      0.21689824	     -2.84997787	      0.00000000	   -276.02630165
      1.12040789	      0.21641261	     -2.84601921	      0.00000000	   -275.92737529
      1.12048861	      0.21604755	     -2.84201926	      0.00000000	   -275.82684550
      1.12058561	      0.21549950	     -2.83724652	      0.00000000	   -275.70380497
      1.12067157	      0.21514200	     -2.83297280	      0.00000000	   -275.59286523
      1.12075753	      0.21463750	     -2.82874618	      0.00000000	   -275.48003299
      1.12084349	      0.21428261	     -2.82446824	      0.00000000	   -275.36546283
      1.12092945	      0.21378581	     -2.82023560	      0.00000000	   -275.24903852
      1.12101541	      0.21343387	     -2.81595312	      0.00000000	   -275.13091000
      1.12110137	      0.21294456	     -2.81171435	      0.00000000	   -275.01096486
      1.12118733	      0.21259591	     -2.80742704	      0.00000000	   -274.88934887
      1.12127329	      0.21211388	     -2.80318203	      0.00000000	   -274.76595293
      1.12135925	      0.21176883	     -2.79888961	      0.00000000	   -274.64091916
      1.12144521	      0.21129389	     -2.79463825	      0.00000000	   -274.51414129
      1.12153117	      0.21095273	     -2.79034045	      0.00000000	   -274.38575825
      1.12161713	      0.21048471	     -2.78608262	      0.00000000	   -274.25566619
      1.12170309	      0.21014771	     -2.78177920	      0.00000000	   -274.12400123
      1.12178905	      0.20968644	     -2.77751482	      0.00000000	   -273.99066157
      1.12187501	      0.20935386	     -2.77320553	      0.00000000	   -273.85578091
      1.12196097	      0.20889918	     -2.76893450	      0.00000000	   -273.71925910
      1.12204693	      0.20857125	     -2.76461913	      0.00000000	   -273.58122783
      1.12213289	      0.20812302	     -2.76034135	      0.00000000	   -273.44158825
      1.12221885	      0.20779998	     -2.75601970	      0.00000000	   -273.30047035
      1.12230481	      0.20735804	     -2.75173510	      0.00000000	   -273.15777625
      1.12239077	      0.20704011	     -2.74740697	      0.00000000	   -273.01363462
      1.12247673	      0.20660433	     -2.74311548	      0.00000000	   -272.86794820
      1.12256269	      0.20629171	     -2.73878067	      0.00000000	   -272.72084465
      1.12264865	      0.20586194	     -2.73448223	      0.00000000	   -272.57222702
      1.12273461	      0.20555485	     -2.73014057	      0.00000000	   -272.42222232
      1.12282057	      0.20513094	     -2.72583513	      0.00000000	   -272.27073357
      1.12290653	      0.20482957	     -2.72148647	      0.00000000	   -272.11788743
      1.12299249	      0.20441139	     -2.71717397	      0.00000000	   -271.96358659
      1.12307845	      0.20411594	     -2.71281815	      0.00000000	   -271.80795770
      1.12316441	      0.20370334	     -2.70849856	      0.00000000	   -271.65090280
      1.12325038	      0.20341400	     -2.70413544	      0.00000000	   -271.49254884
      1.12333634	      0.20300682	     -2.69980874	      0.00000000	   -271.33279689
      1.12342230	      0.20272379	     -2.69543819	      0.00000000	   -271.17177455
      1.12350826	      0.20232188	     -2.69110437	      0.00000000	   -271.00938158
      1.12359422	      0.20204534	     -2.68672625	      0.00000000	   -270.84574655
      1.12368018	      0.20164854	     -2.68238530	      0.00000000	   -270.68076761
      1.12376614	      0.20137870	     -2.67799950	      0.00000000	   -270.51457464
      1.12385210	      0.20098683	     -2.67365143	      0.00000000	   -270.34706382
      1.12393806	      0.20072388	     -2.66925784	      0.00000000	   -270.17836670
      1.12402402	      0.20033676	     -2.66490267	      0.00000000	   -270.00837713
      1.12410998	      0.20008092	     -2.66050118	      0.00000000	   -269.83722871
      1.12419594	      0.19969835	     -2.65613895	      0.00000000	   -269.66481259
      1.12428190	      0.19944982	     -2.65172946	      0.00000000	   -269.49126482
      1.12436786	      0.19907160	     -2.64736020	      0.00000000	   -269.31647344
      1.12445382	      0.19883061	     -2.64294262	      0.00000000	   -269.14057735
      1.12453978	      0.19845650	     -2.63856641	      0.00000000	   -268.96346107
      1.12462574	      0.19822330	     -2.63414064	      0.00000000	   -268.78526681
      1.12471170	      0.19785306	     -2.62975754	      0.00000000	   -268.60587512
      1.12479766	      0.19762789	     -2.62532350	      0.00000000	   -268.42543197
      1.12488362	      0.19726126	     -2.62093359	      0.00000000	   -268.24381345
      1.12496958	      0.19704439	     -2.61649120	      0.00000000	   -268.06116984
      1.12505554	      0.19668107	     -2.61209459	      0.00000000	   -267.87737222
      1.12514150	      0.19647280	     -2.60764375	      0.00000000	   -267.69257571
      1.12522746	      0.19611248	     -2.60324056	      0.00000000	   -267.50664585
      1.12531342	      0.19591311	     -2.59878119	      0.00000000	   -267.31974321
      1.12539938	      0.19555546	     -2.59437156	      0.00000000	   -267.13172714
      1.12548534	      0.19536533	     -2.58990357	      0.00000000	   -266.94276430
      1.12557130	      0.19500996	     -2.58548764	      0.00000000	   -266.75270719
      1.12565726	      0.19482944	     -2.58101094	      0.00000000	   -266.56172931
      1.12574322	      0.19447594	     -2.57658890	      0.00000000	   -266.36967554
      1.12582918	      0.19430545	     -2.57210339	      0.00000000	   -266.17672697
      1.12591514	      0.19395335	     -2.56767542	      0.00000000	   -265.98272008
      1.12600110	      0.19379334	     -2.56318100	      0.00000000	   -265.78784444
      1.12608706	      0.19344213	     -2.55874732	      0.00000000	   -265.59192718
      1.12617302	      0.19329309	     -2.55424388	      0.00000000	   -265.39516732
      1.12625898	      0.19294222	     -2.54980474	      0.00000000	   -265.19738165
      1.12634495	      0.19280472	     -2.54529214	      0.00000000	   -264.99877970
      1.12643091	      0.19245355	     -2.54084781	      0.00000000	   -264.79916678
      1.12651687	      0.19232819	     -2.53632592	      0.00000000	   -264.59876414
      1.12660283	      0.19197604	     -2.53187669	      0.00000000	   -264.39736438
      1.12668879	      0.19186351	     -2.52734535	      0.00000000	   -264.19520178
      1.12677475	      0.19150960	     -2.52289155	      0.00000000	   -263.99205480
      1.12686071	      0.19141067	     -2.51835059	      0.00000000	   -263.78817225
      1.12693745	      0.19111368	     -2.51436339	      0.00000000	   -263.60532169
      1.12701420	      0.19096263	     -2.51032576	      0.00000000	   -263.42187185
      1.12710875	      0.19067761	     -2.50538170	      0.00000000	   -263.19491246
      1.12720330	      0.19052311	     -2.50039135	      0.00000000	   -262.96702277
      1.12728174	      0.19024393	     -2.49629933	      0.00000000	   -262.77715220
      1.12736018	      0.19009993	     -2.49216043	      0.00000000	   -262.58667904
      1.12745488	      0.18982076	     -2.48719558	      0.00000000	   -262.35577784
      1.12754958	      0.18969124	     -2.48217819	      0.00000000	   -262.12399789
      1.12762507	      0.18942387	     -2.47823088	      0.00000000	   -261.93847562
      1.12770057	      0.18928794	     -2.47423816	      0.00000000	   -261.75242632
      1.12779895	      0.18902258	     -2.46906157	      0.00000000	   -261.50905208
      1.12789733	      0.18889837	     -2.46383518	      0.00000000	   -261.26476665
      1.12797043	      0.18864400	     -2.46000352	      0.00000000	   -261.08254109
      1.12804354	      0.18851552	     -2.45612849	      0.00000000	   -260.89984828
      1.12814635	      0.18826001	     -2.45070070	      0.00000000	   -260.64198341
      1.12824917	      0.18814773	     -2.44522229	      0.00000000	   -260.38316808
      1.12831866	      0.18790392	     -2.44157367	      0.00000000	   -260.20759183
      1.12838815	      0.18778314	     -2.43788284	      0.00000000	   -260.03162047
      1.12849890	      0.18753335	     -2.43201688	      0.00000000	   -259.75021088
      1.12858873	      0.18740352	     -2.42723204	      0.00000000	   -259.52114983
      1.12867856	      0.18715907	     -2.42248307	      0.00000000	   -259.29130060
      1.12876840	      0.18708022	     -2.41767701	      0.00000000	   -259.06080906
      1.12884738	      0.18684234	     -2.41350554	      0.00000000	   -258.85747869
      1.12892637	      0.18674752	     -2.40928500	      0.00000000	   -258.65367232
      1.12900536	      0.18657009	     -2.40509032	      0.00000000	   -258.44928580
      1.12911043	      0.18643523	     -2.39947401	      0.00000000	   -258.17660590
      1.12919096	      0.18621903	     -2.39520566	      0.00000000	   -257.96695439
      1.12927149	      0.18612849	     -2.39089407	      0.00000000	   -257.75682414
      1.12935201	      0.18595535	     -2.38660841	      0.00000000	   -257.54611935
      1.12945576	      0.18584162	     -2.38104843	      0.00000000	   -257.27393030
      1.12953474	      0.18563485	     -2.37685419	      0.00000000	   -257.06608706
      1.12961371	      0.18555215	     -2.37261741	      0.00000000	   -256.85781014
      1.12970957	      0.18534543	     -2.36750855	      0.00000000	   -256.60430550
      1.12979573	      0.18528517	     -2.36287325	      0.00000000	   -256.37590315
      1.12988189	      0.18507231	     -2.35828714	      0.00000000	   -256.14685916
      1.12996805	      0.18502853	     -2.35364344	      0.00000000	   -255.91733885
      1.13005422	      0.18480833	     -2.34905689	      0.00000000	   -255.68717929
      1.13014038	      0.18478298	     -2.34440429	      0.00000000	   -255.45657027
      1.13022654	      0.18455320	     -2.33981823	      0.00000000	   -255.22532204
      1.13031270	      0.18454863	     -2.33515611	      0.00000000	   -254.99365324
      1.13039886	      0.18430661	     -2.33057157	      0.00000000	   -254.76134251
      1.13047530	      0.18430031	     -2.32643379	      0.00000000	   -254.55489723
      1.13055175	      0.18415322	     -2.32234183	      0.00000000	   -254.34797933
      1.13064602	      0.18407638	     -2.31725960	      0.00000000	   -254.09230754
      1.13074030	      0.18387428	     -2.31221766	      0.00000000	   -253.83597604
      1.13081809	      0.18386405	     -2.30800414	      0.00000000	   -253.62408497
      1.13089588	      0.18372361	     -2.30383303	      0.00000000	   -253.41173225
      1.13099057	      0.18366175	     -2.29871872	      0.00000000	   -253.15278317
      1.13108527	      0.18345732	     -2.29365064	      0.00000000	   -252.89318933
      1.13116014	      0.18346411	     -2.28958657	      0.00000000	   -252.68760760
      1.13123501	      0.18334407	     -2.28556399	      0.00000000	   -252.48161273
      1.13133348	      0.18327851	     -2.28024187	      0.00000000	   -252.21020462
      1.13143196	      0.18307855	     -2.27496341	      0.00000000	   -251.93813899
      1.13150434	      0.18309832	     -2.27102774	      0.00000000	   -251.73787876
      1.13157672	      0.18299631	     -2.26713204	      0.00000000	   -251.53724678
      1.13167990	      0.18292965	     -2.26155155	      0.00000000	   -251.25073942
      1.13176814	      0.18279098	     -2.25680543	      0.00000000	   -251.00518019
      1.13185638	      0.18278262	     -2.25201551	      0.00000000	   -250.75924096
      1.13194463	      0.18261438	     -2.24727819	      0.00000000	   -250.51278307
      1.13203287	      0.18265416	     -2.24247135	      0.00000000	   -250.26599566
      1.13210873	      0.18249688	     -2.23840249	      0.00000000	   -250.05341057
      1.13218459	      0.18247984	     -2.23428682	      0.00000000	   -249.84058317
      1.13227988	      0.18236248	     -2.22914850	      0.00000000	   -249.57275700
      1.13237516	      0.18237834	     -2.22396566	      0.00000000	   -249.30451742
      1.13245119	      0.18223586	     -2.21988183	      0.00000000	   -249.09008233
      1.13252722	      0.18222346	     -2.21575470	      0.00000000	   -248.87541471
      1.13262407	      0.18211355	     -2.21052837	      0.00000000	   -248.60148043
      1.13272091	      0.18214894	     -2.20525375	      0.00000000	   -248.32714890
      1.13279376	      0.18201017	     -2.20134145	      0.00000000	   -248.12042653
      1.13286660	      0.18199791	     -2.19738719	      0.00000000	   -247.91350868
      1.13296836	      0.18190385	     -2.19188917	      0.00000000	   -247.62400003
      1.13307011	      0.18195129	     -2.18634439	      0.00000000	   -247.33407115
      1.13313959	      0.18181617	     -2.18261417	      0.00000000	   -247.13574327
      1.13320907	      0.18180358	     -2.17884342	      0.00000000	   -246.93725412
      1.13331826	      0.18172348	     -2.17293790	      0.00000000	   -246.62484218
      1.13340726	      0.18173209	     -2.16810030	      0.00000000	   -246.36984274
      1.13349626	      0.18162422	     -2.16330182	      0.00000000	   -246.11443484
      1.13358525	      0.18167888	     -2.15844985	      0.00000000	   -245.85876399
      1.13366450	      0.18156005	     -2.15418591	      0.00000000	   -245.63075335
      1.13374374	      0.18158558	     -2.14987450	      0.00000000	   -245.40254971
      1.13382298	      0.18152133	     -2.14559342	      0.00000000	   -245.17403865
      1.13392491	      0.18154415	     -2.14005247	      0.00000000	   -244.87977950
      1.13400546	      0.18144447	     -2.13571326	      0.00000000	   -244.64687013
      1.13408601	      0.18147395	     -2.13133181	      0.00000000	   -244.41376688
      1.13416657	      0.18141367	     -2.12698086	      0.00000000	   -244.18036282
      1.13426748	      0.18145085	     -2.12149361	      0.00000000	   -243.88765597
      1.13434667	      0.18135590	     -2.11723010	      0.00000000	   -243.65764726
      1.13442585	      0.18138825	     -2.11292511	      0.00000000	   -243.42746709
      1.13450504	      0.18134153	     -2.10864721	      0.00000000	   -243.19701438
      1.13461013	      0.18138197	     -2.10293699	      0.00000000	   -242.89086018
      1.13468876	      0.18129596	     -2.09870457	      0.00000000	   -242.66149272
      1.13476738	      0.18133115	     -2.09443284	      0.00000000	   -242.43196806
      1.13486299	      0.18126654	     -2.08927510	      0.00000000	   -242.15250488
      1.13494817	      0.18133379	     -2.08464015	      0.00000000	   -241.90334423
      1.13503335	      0.18125016	     -2.08005657	      0.00000000	   -241.65386243
      1.13511853	      0.18132639	     -2.07542119	      0.00000000	   -241.40422113
      1.13520371	      0.18124002	     -2.07084116	      0.00000000	   -241.15426038
      1.13528888	      0.18132584	     -2.06620533	      0.00000000	   -240.90415414
      1.13537406	      0.18123600	     -2.06162929	      0.00000000	   -240.65372934
      1.13545924	      0.18133208	     -2.05699297	      0.00000000	   -240.40317367
      1.13554442	      0.18123793	     -2.05242137	      0.00000000	   -240.15229942
      1.13562959	      0.18134506	     -2.04778449	      0.00000000	   -239.90130963
[truncated: 753,186 more chars]
